# Supplementary material for: Six reference-quality genomes reveal evolution of bat adaptations
Source: Nature. 2020 Jul 22;583(7817):578–84. doi: 10.1038/s41586-020-2486-3 (PMC8075899; doi:10.1038/s41586-020-2486-3)
Supplement: Supplementary file 6 — Alignments of 12,931 protein-coding genes across 48 mammals. [file 41586_2020_2486_MOESM6_ESM.gz › suppDataFile/ENST00000592641.aln.fasta]

>eriEur2
---TGGGTGCCCCGGTTGCTGCAGCTGCTG---------------CAGCTGCTGCAGCTGGGAGCCTGGGGTGCG------------------CGGGCTGCAGCCCCCCGCTGCACCTACACCTTCGTGCTACCCCGGCGGGAGCTGGCGGGCGCCGTGTGCTGGGGGGGCACCCCGGCCCCTGCCCCCCGGGACCCCCCGGCCGCCGAGGCCACCGAGCTGGCCGCACTGCGCCTGCGCGTGGGCCGCCACGAGCAGCTCCTGCGCGAGCTGCAGCGCGTGGCCGCGGCC------------------------------GACGGCGCCGTGGCCGGCGAGGTGCGCGCGCTGCGCAAGGAGAGCCGCGGCCTGAGCGCGCGCCTGGGTCAGCTGCGCGCGCAGCTGCAGCGCGAG------CCGGGGGCGGGGCTGGCGGCAACCTCGGAGCCCGCGCCGGGGGCGGAGCCTGAACAGGGGGCG------------------------------------GGGCCAACC------------------TCG------------------------------GGGGCGGAGCCTGCT---------------GCGGCGCTGGCCCTGCTCGGCGAGCACGTGCTCAATGCCTCCGCCGAGGCCCAGCGCGCGACTGCGCGCTTCCAGCAGCTCGACGACCGGGTTCGAGACCTGGCGCAGCTCGTGAGTCAGCAGAGCGACCTCATCGCCCGCTTAGAGCGTCTGTGCCCC---------------------GGGGGCCCGAGCGGGCAGCAGCAACAG---GTCTTGCCACCACCT---CCGGTGCCCGTGGTTTCTGTGAGCCTAGTGGGT---GGCACTGGCGAA---AACAGGGGAACAGAC------CCTGAACCCCAGAGAGAACAGACCCTGAAGCAGCCAGGGCCCCTGGCCTCACCCCTGCCTTCAGGGAATCCGGCTGTCCCCACCAAGCCAGCCGGTTCGTGGCAGGACTGTGCAGAGGTGCATCGGGCGGGCCACAGGCAGAGCGGTGTGTTTGAGCTGCACTTGGGCCGCTATGTGGTGTCGGCCTGGTGCGAGCAGCAGCTGGACGGCGGTGGTTGGACGGTGCTTCAGAGGAGGCAGGACGGTTCCGTCAACTTCTTCACCACCTGGCAGCACTACAAGGTGGGCTTTGGGCAGCCTGATGGAGAATACTGGCTGGGCCTCGAACCGGCGCACCAGATGACCAGCCGCAGGGACCACGAGCTGTTGGTGTTACTGGAAGACTGGGGGGGCCGTGGGGCCCGGGCCCACTATGACAGCTTCTCCCTGGAGCCCGAGAGCGACCACTACCGCCTGCGGCTTGGTCAGTACCACGGGGATGCCGGGGACTCTCTATCCTGGCATAGTGACAAGCCTTTCAGCACCGTGGACAGGGACCGGGACTCCTATTCTGGTAACTGCGCCCTGTACCAGCGTGGAGGCTGGTGGTATCACGCTTGTGCCCACTCCAACCTCAACGGGGTCTGGCATCGTGGGGGCCACTACCGCAGCCGCTATCAGGATGGGGTGTATTGGGCCGAGTTCCGGGGAGGGGCTTACTCGCTCAAGAAGACGGCCATGCTGATCCGACCCCTGAGGCTG---
>mm10
ATGGGGACCGCCAGGCTACGCAAGCTGCAA---------------CTGCTGCTTCTGCTGGGCGCTTGGAGGGCG------------------CTCGGAGGTGCCGCGCGTTGCCGCGTCACCCTAGTTTTGTCCCCGCAGAAGGCAACTAGCGCCGTCTGCAGGAGC---------------------------TCAGAAGCCACCCAAGACAGCGAACTGGCCACGCTGCGCATGCGCCTGGGTCGCCACGAGGAGCTGCTGCGCGCGCTGCAAAGGCGTGCGGCGGAG------------------------------GGTGGTGCGCTCGCGGACGAGGTGCGCGCACTGCGCGAGCACAGTCTCACCCTGAACACGCGCCTGGGCCAGCTGCGCGCGCAATTGCAGCAGGAG------GCG------------------------------------------------------AGGGCG------------------------------------GAGCCTGAC------------------CTG------------------------------GGGGCGGAGCCTGCT---------------GCTGCACTTGGTTTGCTAGCCGAGCGCGCGCTGGACGCTGAGGCCGAAGCGCGCCGGACGACGGCACGCCTGCAGCAGCTGGACGCACAGCTCCGTGAGCATGCGCAGCTCATGAGCCAGCATAGCAGCCTCCTCGGCCGCCTGCAACGCGCGTGCGCG---------------------GGCCCGGAACGGGGACAGCAGCAG------GTCCTGCCACTGCCC---CTGGCGCCTCTGGTGCCTCTGAGCCTCGTGGGC---AGTGCCAGCAACACCAGCAGGAGGCTGGACCAAACTCCAGAGCACCAGAGAGAGCAGAGCTTGAGACAGCAGGGGCCTCCATCTTCTCTGCTGCCCACAGGGCACCTTGCTGTCCCCACAAGGCCAGTGGGCCCATGGAGGGATTGTGCAGAGGCTCACGGGGCAGGTCACTGGCAGAGTGGAGTGTATGACCTGCGGCTGGGCCGTCGTGTAGTAGCCGTGTGGTGTGAACAGCAGCAGGAAGGTGGAGGCTGGACTGTCATCCAGAGACGGCAGGACGGCTCTGTCAACTTCTTCACCAACTGGCAGCACTACAAGGCGGGCTTTGGGCGTCCAGAAGGAGAATACTGGCTGGGCCTGGAACCTGTGCATCAGGTGACAAGCCGTGGGGACCACGAGCTGCTGATACTCCTAGAGGACTGGGGGGGCCGTGCAGCACGCGCCCACTACGACAGCTTCTCCTTGGAGCCTGAGAGTGACCACTACCGTCTGCGGCTTGGCCAGTACCACGGCGATGCCGGAGACTCCCTCTCTTGGCACAATGACAAACCTTTCAGCACTGTGGATAGGGACAGAGACTCATATTCTGGTAACTGTGCCCTGTACCATCGTGGGGGCTGGTGGTACCATGCCTGTGCCCACTCTAACCTCAATGGAGTATGGTATCATGGAGGTCATTACCGGAGCCGATACCAGGACGGGGTCTACTGGGCCGAGTTCCGTGGTGGGGCGTACTCTCTGAAGAAAGCTGTTATGTTGACCCGGCTTGTGCGCTTG---
>conCri1
ATGTCGGCGTCCCAGCTGCACACGCTGCAG---------------CTGCTGTTCCTACTGGGCGCGTCGTGGGCG------------------CGGGCAGGCGCCCCGCGCTGCACCTACACCTTCGTGCTGCCCCAGCAGAAGTTCACTGGAGCAGTGTGCTGGAGCGGGCCGGCGGTCACTCGCCCGGCA---CCCGAAGCCGTGAACGCCAGCGAGGTAGCGGCTCTGCGCGTGCGCGTGGGCCGCCACGAAGAGCTGTTGCGCGAACTACAGCGGCTGTCGGCGGCA------------------------------GACGGCGCCGTGGCCGGGGAGGTGCGCGCACTGCGCAAGGAGAGCCGCGGCCTGAGCACGCGCCTGGGTCAGCTGCGCGCGCAGCTGCAGCACGAG------GCG------------------------------------------------------GGGGCG------------------------------------GAGCCGGGC------------------CCC------------------------------CGGGCAGAGCCCGCC---------------GCGGCGCTGTCGCTGCTGGGGGAGCGCGTGCTGAACGCGCCAGCGGAGGCGCGGCGCGCGGCCGCCCGCTTCCACCAGCTGGAAGTCAAGTTTCGCGAGATGGCGCAGCTGGTCAGCCAGCAGAGCGGCCTCATCGCCCGCCTGGAGCGCCTGTGCACT---------------------GCGGGCGCGGGCGGGCAGCAGCAGCAGCAGGTCCTGCCACCACCC---CTGGTTCCGGTGGTTCCAGTCAGTCTGGTGGGA---GGCACCAGTGAAACCAGCAGGAGGCTAGACCCAGTCCCAGAGCCCCAGAGTGACCAGACCTCCAGGCAGCAGGGGCCCTTGGCCTCCCCCATGCCTGCAGGGCACCCTGCTAGCCCCACCAAGACGATGGGCCCATGGCGGGACTGTGCAGAGGCCCACCAGGCAGGCTACAGGCAGAGTGGAATCTATGAGCTGCGAATGGGCCGGTATGTGGTGTCTGCATGGTGTGAGCAACAGCTGGAAAATGGAGGTTGGACTGTGATCCAGAAGCGGCAAGATGGCTCTGTCAATTTCTTTACTACCTGGCAACACTACAAGGTGGGTTTTGGGCAGCCAGATGGAGAATACTGGCTGGGCCTTGAACCTGTGCATCAACTGACCAGACGTGGGGACCATGAGCTGCTGGTACTCCTAGAGGATTGGGGGGGTCGTGGGGCACGCGCCCACTATGATGGCTTCTCCTTGGAGGCTGAGAGTGACCATTACCGTCTAAGGCTAGGCCAGTACCATGGAGATGCTGGAGACTCTCTTTCCTGGCACAATGACAAGCCTTTCAGCACCGTGGATAGGGACCGAGACTCTTATTCTGGTAATTGCGCCTTGTACCAGCGAGGAGGCTGGTGGTACCATGCCTGTGCCCACTCTAATCTCAATGGCGTTTGGCACCGTGGAGGCCACTACCGCAGCCGCTATCAGGATGGTGTCTACTGGGCTGAGTTTCGCGGTGGGGCTTACTCTCTGAAGAAGACTGCCATGCTGATCCGGCCCCTGAGGCTG---
>sorAra2
ATGACGGTCTCCCGACTGCTCAAGGTGCCCCAGCTCCTGCCCCTGCTCCTACTCCTGATGGGCGCGTGCTGGGCG------------------CGGGCCGGCGCCCCACGCTGCACCTACACCTTCGTGCTACCCCCACAGCAGCTCACGGGCGCCGTGTGCTGGAGAGGGCCGGCGACCGCGCGCCCCGCGGCGCCCGAGATGGCCAATGCCAGCGAAGTGGCAGCGCTGCGCGTGCGCCTGGACCTCCACGAGGCGCAGCTGCGGGAGCTGCAGCGGCGGGCGGCGTCT------------------------------GACCGCGCCGTGGCCGGCGAGGTGCGCGCGCTGCGCCAGGAGAACCGCGGCCTGAGCGCGCGCTTGGGCCAGCTGCGCGCGCAGCTGCGGCAGGAG------CCGGGGGCGGAG------------------CCAGCGCCAAAGGCGGAGCCAACGACGGGGGCGGAGCCGGCGGAGAAGGCGGAGCCAACGTGGAGGGTGGGGCCAGCG------------------GCG------------------------------GAGGCGGAGCCGGGG---------------GCGGCGCTGGCCCTGCTCGGGCAACGCGTGCTCAACGCGTCCGCCGAGGCGCAGAGCGCTGCAGCCGGCCTCCACCAACTGGACAGCAAGTTCCGGGAACTGGCGCAGCTGGTCAGGCAGCAGAGCGGCCTCATCGCCCGCCTGGAGCGTCTGTGTCCCGCCGGCGGCGGCGGCGGCGGCGGCGGCGCGGGTGGGCAGCAGCAG------GTTCTGCCACTGCCC---CCGGCACCAGCCATCCCAGGCAGTTTGGCGAGC---AGTACCCGTGCCACCAGCAGGCGGCTAGAA------CCAGAGTCCCAGAGAGACCAGACCTGGAGGCAGCAGAGACCTCTGGCTTCCCCACTGTCTGCGGGGCGCCCGGCCGCGCCCACCAAACCAACTGGCCCCTGGCGGGATTGTGCTGAAGCCCAGCAGGCAGGACACGGGCAGAGTGGCGTGTATGAGCTGCGGCTGGGCCGCTATGTGGTGTCAGCCTGGTGCGAGCAGCAGTTGGAGGGCGGAGGCTGGACAGTGATCCAGAGGCGGCAGGATGGCTCAGTCAACTTCTTTACCACCTGGCAGCACTACAAGGTGGGTTTTGGCCAGCCTGATGGAGAATACTGGCTTGGCCTTGAACCTGTGCACCAGCTGACCAGCCGCGGGGACCATGAACTCCTGGTCCTCCTGGAGGATTGGGGGGGCCGCAGAGCACGAGCCCACTACGATGGGTTCTCCTTGGAGCCAGAGAGTGACCACTACCGTCTGCGGCTTGGCCAGTACCACGGGGATGCTGGTGACTCACTTTCCTGGCACAATGACAAGCCCTTCAGCACTGTGGACAGAGACCGGGACTCCTATTCTGGTAACTGTGCCCTGTACCAGCGGGGAGGCTGGTGGTACCATGCTTGTGCCCACTCCAACCTGAACGGTGTGTGGCACCGCGGGGGCCACTACCGCAGCCGCTACCAGGATGGCGTCTACTGGGCTGAGTTCCGAGGTGGGGCTTACTCTCTCAAGAAGGCCGCCATGCTCATCCGGCCCCTTAGGTTG---
>rn6
ATGGGGACTGCTGTGCTGCGCAAGCTGCAG---------------CTGGTGCTCCTGCTGGGCGCT------------------------------------------------------------------------------------------------TGGAGC------------------------------------------------GAACTGGCCACGCTGCGCATGCGCCTGGGCCGTCACGAGGAGCTGCTGCGCGCGCTGCAAAGGCGTGCGGCCGAG------------------------------GGTGGTGCGCTCGCGGGCGAGGTGCGCGCGCTGCGCGAGCACAGTCTCACCCTAAACACACGTCTGGGCCAGCTGCGCGCGCAACTGCAGCAGGAG------GCG------------------------------------------------------GGGGCG------------------------------------GAGCCTGAT------------------CTG------------------------------GGGGCGGAGCCTGCT---------------GCCGCGCTTGGTTTGCTAGCAGAGCGCGCGCTGGGTGCGGAGGCCGAAGCGCGCCGGACGACCGCGCGCCTGCAGCAGCTGGAGGAGCAGCTCCGTGAGCATGCGCAGCTCATGAGCCAGCATAGCAGCCTCCTCGGCCGCCTGCAACGCGCGTGCGCG---------------------AGCCCGGAACGGGGCCAGCAGCAG------GTCCTGCCACTGCCC---CTGGTGCCTTTGGTTCCTCTGAGTCTAGTGGGA---AGTGCCAGCAACACCAGCCGGAGGCTGGACCAAATTCCAGAGCACCAGAGAGAGCAGAGCTTGAGACAGCAGGGGCCTCCATCTTCTCCGCTGCCCACAGGGCACGTTGCTGTCCCCACCAGGCCAGTGGGCCCATGGAGGGATTGTGCGGAGGCCCAGGGGGCAGGTCACTGGCAGAGTGGAGTGTATGAACTGCGGTTGGGCCGTCGTGTGGTACCCGTGTGGTGTGAACAGCAGCAGGAGGGTGGAGGCTGGACCGTCATCCAGAGGCGGCAAGATGGCTCTGTCAACTTCTTCACCAACTGGCAACATTACAAGGTGGGCTTTGGACGACCGGATGGAGAATACTGGCTGGGCTTGGAACCCGTGCATCAGGTGACTAGCCGCGGGGACCACGAGCTGCTGATACTCTTAGAGGACTGGGGGGGCCGTGGGGCACGCGCCCACTATGACAGCTTCTCCTTGGAACCCGAGAGTGACCACTACCGGCTGCGGCTTGGCCAGTACCATGGTGATGCTGGAGATTCCCTCTCCTGGCACAGTGACAAACCTTTCAGCACTGTGGATAGGGACAGAGACTCATATTCTGGCAACTGTGCCCTCTACCATCGTGGGGGCTGGTGGTACCATGCCTGCGCCCACTCCAACCTCAATGGTGTATGGTATCACGGAGGTCATTACCGGAGCCGATACCAGGACGGGGTCTACTGGGCCGAGTTCCGTGGTGGGGCGTACTCTCTGAAGAAGGCTGCTATGCTGACCCGGCTTGTTCGGTTG---
>lepWed1
ATGTCGGCGCCACCGCTGCGCACGCTGCAG---------------CTGCTGCTCCTGCTGGGTGCCACGTGGGCG------------------CGGGCGGGCGGCCCGCGCTGCACCTACACCTTCGTGCTGCCCCAGCAGAAGTTCACCGGCGCCGTGTGCTGGAGCGGGCCGTCGGCCGCGCGCCCGGCC---GCGGAGGCCGTGAACGCCAGCGAGGTGGCGGCGCTGCGCATGCGCGTGGGCCGCCACGAGGAGCTGCTGCGCGAACTTCAGCGGCTGGCGGCGGCC------------------------------GACGGCGCGGTGGCGGGAGAGGTGCGCGCGCTGCGCAAAGAGAGCCGCGGCCTGAGCGCGCGCCTGGGCCAGTTGCGCGCGCAGCTGCAGCACGAG------GCGGGGCCGGGG------------------CCG------------------------GGGGCG------------------------------------GGGCCAGTC------------------CCG------------------------------GGGGCGGAGCCCGCT---------------GCGCTGCTGGCGCTGCTTGGGGAGCGCGTGCTCAACGTGTCAGCGGAGGCGCAGCGCGCCGCCGCCCGTTTCCACCAGCTGGATGTCAAGTTCCGGGAGCTGGCGCAGCTGGTCACCCAGCAGAGTGGCCTCATCGCCCGCCTGGAGCGCCTGTGCCCG---------------------GGGGGCACGGGCGGGCAGCAGCAG------ATCCTGCCACCACCC---CTGGTGCCTGTGGTTCCTGTCAGTCTGGTGGGT---GGCACTAATAACACCAGCAGGAGGCTAGATCCAGCTCCAGAGCCCCAGAGAGACCAGACCCTGAGACAGCAGGGGCCCTTGGCCTCTCCCATGCCTGCAGGGCACCGTGCTGTCCCCACCAAGCCAACAGGTCCGTGGCAGGATTGTGCAGAGGCCCACCAGGCAGGCCATAGGCAGAGTGGTGTGTATGAGCTGCGACTGGGCCGGCACGTAAGGTCAGTGTGGTGTGAGCAACAGCTGGAGGGTGGAGGCTGGACTGTGATCCAAAGGCGGCAAGATGGCTCTGTCAACTTCTTCACTACCTGGCAGCACTACAAGGTGGGCTTCGGGCAGCCTGATGGGGAATATTGGCTGGGCCTGGAACCTGTGCATCAGCTGACCAGCCGTGGGGACCACGAGTTACTGGTGCTCCTGGAGGACTGGGGAGGGCGTGGGGCACGTGCCCGTTATGATAGTTTCTCCTTGGAGCCTGAGAGCGACCACTATCGCCTTCGGCTTGGCCAGTACCATGGAGATGCTGGAGACTCTCTTTCCTGGCACAATGACAAGCCTTTCAGCACCGTGGATAGGGACCGAGACTCCTATTCTGGTAACTGTGCCTTGTACCATCGGGGAGGCTGGTGGTACCACGCCTGTGCCCACTCGAACCTCAACGGCGTGTGGCACCGCGGTGGCCATTACCGCAGCCGCTACCAAGACGGCGTCTACTGGGCCGAGTTTCGTGGCGGGGCTTACTCTCTCAAGAAGGCCGCCATGCTGATCCGGCCCCTGAAGCTG---
>ailMel1
ATGTCGGCGCCTCCGCTGCGCACGCTGCAG---------------CTGCTGCTCCTGCTGGGTGCGACGTGGGCG------------------CGGGCGGGCGCCCCGCGCTGCACCTACACCTTCGTGCTGCCCCAGCAGAAGTTCACGGGCGCCGTGTGCTGGAGCGGGCCGTCNNNNNNNNNNNNNNNN------NNNGCCGTGAACGCCAGCGAGGTGGCGGCGCTGCGCATGCGCGTGGGCCGCCACGAGGAGCTGCTGCGCGAACTTCAGCGGCTG---------------------------------------------------------------------------------------------------------------------------------------------------------------------------------------------------------GGG------------------------------------GGGGGCGGC------------------CCA------------------------------GGGGCGGAGCCCGCT---------------GCGGTGCTGGCGCTGCTGGGGGAACGCGTGCTCAACGTGTCAGCGGAGGCGCAGCGCGCCGCCGCCCGCTTCCACCAGCTGGATGTCAAGTTCCGGGAGCTGGCGCAGCTGGTCACCCAGCAGAGTGGCCTCATCGCCCGCCTGGAGCGCCTGTGCCCG---------------------GGGGGCACCGGCGGGCAGCAGCAG------GTCCTGCCACCACCC---CTGGTGCCTGTGGTTCCTGTCAGTCTGGTGGGT---GGCATTAATGACACCAGCAGGAGGCTACACCCAGCTCCAGAGCCCCAGAGAGACCAGACCCTGAGACAGCAGGGGCCCTTGGCCTCTCCCCTGCCCGCAGGGCACTCTGCTGTCCCCACCAAGCCAACAGGTCCATGGCAGGATTGTGCAGAGGCCCACCAGGCAGGCCATGGGCAGAGCGGCGTGTATGAGCTGCGACTGGGCCGGCACGTAGTGTCAGTGTGGTGTGAGCAGCAGCTGGAGGGTGGAGGCTGGACTGTGATCCAGAGGCGGCAAGATGGCTCTGTTAACTTCTTCACCACCTGGCAGCACTACAAGGTGGGCTTTGGGCAGCCTGATGGGGAATACTGGCTGGGCCTGGAACCTGTGCATCAGCTGACCAGCCGTGGGGACCATGAGTTACTGGTGCTCCTGGAGGACTGGGGAGGGCGTGGGGCACGTGCCCATTATGATGGTTTCTCTTTGGAGCCTGAGAGCGACCACTATCGCCTTCGGCTTGGCCAGTACCATGGAGATGCTGGAGACTCTCTTTCCTGGCACAATGACAAGCCTTTCAGCACCGTGGATAGGGACCGAGACTCCTATTCTGGTAACTGTGCCCTGTACCAGCGGGGAGGCTGGTGGTACCATGCCTGTGCCCACTCGAACCTCAATGGCGTGTGGCACCACGGTGGCCATTACCGCAGCCGTTACCAAGATGGTGTCTACTGGGCTGAGTTTCGTGGCGGGGCTTACTCTCTCAAGAAGGCTGCCATGCTGATCCGGCCCCTGAGGCTG---
>cavPor3
ATGGCAGCGCCACGGCTGCGCGCGCTGCCG---------------CTGCTACTCCTGCTCGGCGCGTCGTGGGCG------------------CAGACGGCCGCGCCGCGCTGCACCTACACCTTCGTGCTGCCGGCCCAGAAGTTCACGGGCGCCGTGTGCTGGAGCGGG------GCCGCGCGGCCCGCG---CCCGAGGCCGTCAACGCCAGCGAGGTGGCGGCGCTGCGCATGCGCGTGGGCCAGCACGAGGCGCTGCTGCGTGACCTGCAGCGGCTGGCGGCGGCC------------------------------GACGGCGCCGTGGCCGGGGAGGTGCGCGCGCTGCGCAAGGAGAGCCGCGGCCTGAGCGCGCGCCTGGGCCAGCTGCGCGCGCAGCTGCAGCACGAG------GCGGAGCCGAGC------------------GCG------------------------GGGGCG------------------------------------GAGCCGAGC------------------GCGGGGGCGGAGCCGAGCGCGGGGGCGGAGCTCGGGGCGGAGCCTGCC---------------TCCGCGCTGGCGCTGCTGGGCGAGCGCGTGCTGAACGCAACCGCCGAGGCGCAGCGCGCCGCCGCCCGCTTCCACCAGCTGGACGCGAAGTTCCAGGAGCTGGCGCAGCTCGTGAGCCAGCAGGGCGGCCTCATCGCCCGCCTGGAGCGCCTGTGTCCT---------------------GGGGGCGCGGGCGAGCAGCAGCAG------GTCCCGCCCCCACCC---CTGGTGCCTGTGGTTCCCTTGACTCTGGTGGGC---AGCACCAGTAACGCCGGCAGGAGCCTGGACACAGCCCTGGAGTCCCCGAGAGACCAGACGCTGAGACAGCAGGGGCCCCTGGCCTCCCCCTCCCCCGCAGGGCGCCCTGCCAGCCCCACCAAGCCGGCAGGCCCATGGCAGGACTGTGCTGAGGCTCACCAAGCGGGTCACAGGCAGAGTGGGGTGTACGAGCTGCGCCTGGGCCGGCATGTGGTGTCCGCCTGGTGTGAGCAGCAGCTGGAGGGTGGTGGATGGACTGTGATCCAGCGGCGCCAGGATGGCTCCGTCAATTTCTTTACCACCTGGCAGCAGTACAAGGTGGGCTTCGGGAGGCCCGACGGGGAATACTGGCTGGGCCTCGAACCCGTGCATCAGCTGACCAGCCGTGGAGACCACGAGCTGCTGGTGCTGCTGGAGGACTGGGGGGGCCGGGGGGCCCGCGCCCTCTACGACAACTTCTCCCTGGAGCCGGAGAGCGACCACTACCGCCTGCGGCTCGGCCAGTACCACGGGGATGCTGGGGATTCTCTGTCCTGGCACAACGACAAGCCCTTCAGCACAGTGGATAGGGACCGAGACTCCTATTCTGGAAACTGTGCCCTGTACCAGCGTGGGGGCTGGTGGTACCATGCTTGTGCCCACTCCAACCTCAATGGCGTCTGGCACCGCGGTGGCCACTACCGAAGTCGCTACCAGGACGGCGTGTACTGGGCTGAGTTCCGCGGTGGGGCGTACTCGCTCAAGAAGGTTGCCATGCTCATCCGGCCTGCGAGGCTG---
>hetGla2
ATGGCGGCGCCCCGGCTGCGCATGCTGCCG---------------CTGCTGCTCCTGCTGGGCGCGTCGTGGGCG------------------CGGGCGGGCGCGCCGCGCTGCACCTACACTTTCGTGCTGCCCGCGCAGAAGTTCACGGGCGCCGTGTGCTGGAGC------GCGGCCGCACGGCCCGCG---CCCGAGGCCGTCAACGCCAGTGAGGTGGCGGCGCTGCGCATGCGCATAGGCCGCCACGAGGAGCTGCTGCGCGAACTGCAGCGGCTGGCGGCGGCG------------------------------GACGGCGCCGTGGCCGGCGAGGTGCGCGCGCTGCGCAAAGAGAGCCGCGGTCTGAGCGCGCGCCTGGGCCAGTTGCGCGCGCAGCTGCACCATGAA------GCTGGGCCGAGT------------------CCG------------------------GGGGCG------------------------------------GAGCCAAGT------------------CCTGGGGTGGAGCCAAAATTGGAGGCGGATCTAGGGGCGGAGCCTGCC---------------GCCGCGCTAGCTCTGCTTGGGGAGCGCGTGCTGAACGCATCCGCCGAGGCGCAGCGCGCCGCCGCCCGCTTCCACCAGCTGGACGAGAAGTTCCGGGAGCTGGCGCGGCTTGTCAGCCAGCAGAGCGGCCTCATCGCCCGCCTGGAGCGCCTGTGTCCC---------------------GGGGGCGCGGGCGAGCAGCAGCAG------GTCCCGCCCCCGCCC---CTGGTGCCTGTGGTTCCCTTGAGTCTGGTGGGC---GGCACCAGTAACACCAGCAGGAGCCTGGCCCCAGCCCCAGAGTCCCTGAGAGAACAGACGCTGAAACAGCAGGGGCCCCTGGCCTCCCCCTCACCCGCTGGGCTCCCTGCCAGCCCCACCAAGCCAGCAGGCCCGTGGCAGGACTGTGCCGAGGCTCACCAGGCAGGCCACAGGCAGAGTGGAGTGTATGAGCTGCGCCTTGGCCGGCATGTGGTACCTGCATGGTGTGAGCAGCAGCTGGAGGGGGGTGGCTGGACTGTGATCCAGCGGCGGCAGGATGGCTCAGTCAACTTCTTCACCACCTGGCAGCAGTACAAGGTGGGCTTTGGGCAGCCGGACGGGGAGTACTGGCTGGGCCTTGAACCTGTGTACCAGCTGACCAGCCGCAGGGACCATGAGCTGCTGGTGCTGCTGGAGGACTGGGGGGGCCGCGGGGCCCGCGCCCACTACGACAGCTTCTCCCTGGAGCCTGAGAGCGACCACTACCGCCTGCGGCTCGGTCAATACCACGGGGACGCTGGGGATTCTCTTTCCTGGCACAACGACAAGCCTTTCAGCACAGTGGATAGGGACCGAGACTCCTATTCTGGACACTGTGCCCTGTACCAGCGTGGAGGGTGGTGGTACCACGCCTGTGCCCATTCCAACCTCAATGGTGTCTGGCACCGTGGTGGCCACTACCGAAGCCGCTACCAGGATGGCGTCTACTGGGCTGAGTTCCGAGGTGGGGCGTACTCGCTTAAGAAGGCTGCCATGCTCATCCGGCCCGCCAGGCTG---
>panTro5
ATGGGGAAGCCCTGGCTGCGTGCGCTACAG---------------CTGCTGCTCCTGCTGGGCGCGTCATGGGCG------------------CGGGCGGGCGCCCCGCGCTGCACCTACACCTTCGTGCTGCCCCCGCAGAAGTTCACGGGCGCCGTGTGCTGGAGCGGCCCCGCATCCACGCGGGCGGCG---CCCGAGGCCGCCAACGCCAGCGAGCTGGCGGCGCTGCGCATGCGCGTCGGCCGCCACGAGGAGCTGTTACGCGAGCTGCAGAGGCTGGCGGCGGCC------------------------------GACGGCGCCGTGGCCGGCGAGGTGCGCGCGCTGCGCAAGGAGAGCCGCGGCCTGAGCGCGCGCCTGGGCCAGTTGCGCGCGCAGCTGCAGCACGAG------GCGGGGCCC------------------------------------------------GGGGCG------------------------------------GGCCCGGGGGCCGATCTGGGGGCGGAGCCT------------------------------GCCGCGGAGCCTGCC---------------GCGGCGCTGGCCCTGCTCGGGGAGCGCGTGCTCAACGCGTCCGCCGAGGCTCAGCGCGCCGCCGCCCGGTTCCACCAGCTGGACGTCAAGTTCCGCGAGCTGGCGCAGCTCGTCACCCAGCAGAGCAGTCTCATCGCCCGCCTGGAGCGCCTGTGCCCG---------------------GGAGGCGCGGGCGGGCAGCAGCAG------GTCCTGCCGCCACCCCCACTGGTGCCTGTGGTTCCGGTCCGTCTTGTGGGT---AGCACCAATGACACCAGTAGGATGCTGGACCCAGCCCCAGAGCCCCAGAGAGACCAGACCCAGAGACAGCAGGAGCCCCTGGCTTCTCCCATGCCTGCAGGTCACCCTGCGGTCCCCACCAAGCCTGTGGGCCCATGGCAGGATTGTGCAGAGGCCCGCCAGGCAGGCCATGAACAGAGTGGAGTGTATGAACTGCGAGTGGGCCGTCACGTAGTGTCAGTATGGTGTGAGCAGCAACTGGAGGGTGGAGGCTGGACTGTGATCCAGCGGAGGCAAGATGGTTCAGTCAACTTCTTCACTACCTGGCAGCACTATAAGGCGGGCTTTGGGCGGCCAGACGGAGAATACTGGCTGGGCCTTGAACCCGTGTATCAGCTGACCAGCCGTGGGGACCATGAGCTGCTGGTTCTTCTGGAGGACTGGGGGGGCCGTGGAGCACGTGCCCACTATGATGGCTTCTCCCTGGAACCCGAGAGCGACCACTACCGCCTGCGGCTTGGCCAGTACCATGGTGATGCTGGAGACTCTCTTTCCTGGCACAATGACAAGCCCTTCAGCACCGTGGATAGGGACCGAGACTCCTATTCTGGTAACTGTGCCCTGTACCAGCGGGGAGGCTGGTGGTACCATGCCTGTGCCCACTCCAACCTCAACGGTGTGTGGCATCACGGCGGCCACTACCGAAGCCGCTACCAGGATGGTGTCTACTGGGCTGAGTTTCGTGGTGGGGCATACTCTCTCAGGAAGGCCGCCATGCTCATTCGGCCCCTGAAGCTG---
>calJac3
ATGGGGACGCCCTGGTGGCGCGCGCTGCAG---------------CTGCTGCTCCTGCTGGGCGCGTCATGGGCG------------------CGGGCTGGCGCCCCGCGCTGCACCTACACCTTCGTGCTGCCCCCGCAGAAGTTCACGGGCGCCGTGTGCTGGAGCGGCCCCGTGTCCGCGCGGGCGACG---TCGGAGGCCGCCAACGCCAGCGAGCTGGCGGCGCTGCGCTTGCGCGTCGGCCGCCACGAGGAGCTGCTGCACGAACTGCAAAGGCTGGCGGCGGCT------------------------------GACGGCGCAGTGGCCGGCGAGGTGCGCGCGCTGCGCAAGGAGAGCCGCGGCCTGAGCGCGCGCCTGGGGCAGCTGCGCGCGCAGCTGCAGCACGAG------GCGGGGCTC------------------------------------------------GAGGCG------------------------------------GGACCCGGG------------------GCGGCC------------------------CAGGGGGCGGAGCCTGCC---------------GCGGCGCTGGCGCTGCTCGGGGAGCGCGTGCTCAACGCGTCCGCCGAGGCTCAGCGCGCCGCCGCCCGCTTCCACCAGCTGGACGTCAAGTTCCGCGAGCTGGCGCAGCTCGTCACCCAGCAGAGCGACCTCATCTCCCGCCTGGAGCGCCTGTGCCCG---------------------GGGGGCGTGGGCGGGCGGCAGCAG------GTTCTGCCCCCACCACCACTGGTACCTGTGGTTCCAGTCAGTCTTGTGGGT---AGTACCAATGAC---AGCAGGAGGCTGGACTCAGCCCCAGAGCCCCGGAGAGACCAAATCCTGAGACAGCAGGAGCCCCTGCCTTCTCTCATGCCTGCAGTTCACCCTGCTGTCCCTACCGAGCCTGCGGGCCCATGGCAGGATTGTGCAGAGGCCCGAGAGGCAGGGCATGAACAGAGCGGAGTGTATGAACTGCGAGTGGGCCGACACGTGGTGTCAGTATGGTGTGAGCAGCAGCTGGAGGGTGGAGGCTGGACTGTGATCCAGCGGAGGCAGGATGGTTCGGTCAACTTCTTCACTACCTGGCAGCACTACAAGGTGGGCTTTGGTCAGCCAGATGGAGAATACTGGCTGGGCCTTGAACCTGTGTATCAGCTGACCAGCCGTGAAGACCATGAGCTGCTGGTGCTCCTGGAGGACTGGGGAGGCCGTAGAGCACGTGCCCACTATGATGGCTTCTCCCTGGAACCCGAGAGTGACCACTACCGCCTGCGGCTTGGCCAATACCATGGTGATGCTGGAGATTCTCTTTCTTGGCATCACGACAAGCCCTTCAGCACCATGGATAGGGATCGAGACTCCTATTCTGGTAACTGTGCCCTGTACCAGCGGGGAGGCTGGTGGTACCATGCTTGCGCCCACTCCAACCTCAATGGTGTGTGGCACCGTGGTGGCCACTACCGAAGCCGCTACCAGGATGGTGTCTACTGGGCTGAGTTTCATGGCAGGGCATACTCTCTCAGGAAGGCCACCATGCTCATCCGGCCCCTGAGGCTG---
>triMan1
ATGTCAGCGCCCCGGTTGCACGCGCTGCAG---------------CTGCTGCTACTGCTGGGCGCGACTTGGGCG------------------CGGGCAGGCGCCCCGCGCTGCACCTACACCTTCGTGCTGCCCCAGCAGAAGTTCACCGGCGCCGTGTGCTGGAGCGGGCCAGCGGCTGGACGGCCGGCG---CCGGAGGCACTGAACACCAGCGAGGTTGCAGCGCTGCGCATGCGCGTGGGCCGACACGAGGCGCTGCTGCGAGAGCTGCAGCGGCTGGCAGCAGCC------------------------------GATGGCGCCGTGGCCGGCGAGGTGCGCGCGCTGCGCAAGGAGAGCCGCGGTCTGAGCGCGCGCCTGGGCCAGCTGCGCGCGCAGCTGCAGCACGAG------GCGGGTGCGGGT------------------GCA------------------------GGTGCG------------------------------------GGCCCAAGC------------------CCG------------------------------GGGGCGGAGCCCGCC---------------GCGGCACTGGCGCTGCTCGGCGAGCGCGTGCTCAACGCGTCCGCCGAAGCGCAGCGCGCCGCTGCCCGCTTCCACCAATTGGACGTCAAGTTCCGCGAGCTGGCGCAGCTGGTCAGCCAGCAAAGCGGCCTGATCGCTCGCCTGGAGCGCCTGTGCCCG---------------------GGGGGCGTAGGCGGGCAGCAGCAG------GTCCTGCCGCCGCCC---CTGGTGCCTGTGGTTCCGGTCAGTCTGGTGGGT---GGCACCAATGACAGCAGCAAGAGGCTTGACCCAGCCCCAGAGCCCCAGAAAGACCAGACCCTGAGACAGAAGGGGCCGTTGGCCTTGCCCACGCCCGCAGGGCATCCTGCAGCTTCCACCAAGCCAGCAGGCCCATGGCGGGACTGTGCAGAGGCCCATCAGGCAGGCCATGGGCAAAGTGGAGTGTATGAGCTGCGGCTGGGCCGGCATGTGGCGTCAGCCTGGTGTGAGCAACAGCTGGAGGGTGGAGGCTGGACTGTGATCCAGCGGCGGCAAGATGGCTCTGTCAACTTCTTCACTACCTGGCAGCACTACAAGGCGGGCTTCGGGCGGCCTGACGGGGAGTACTGGCTGGGCCTGGAGCACGTGCACCAGCTGACCAGCCGTGGGGACCATGAGCTGCTGGTGCTCCTGGAGGATTGGGGGGGCCGTGGGGCACGTGCCCACTATGATGGCTTCTCCTTGGAGCCTGAGAGCGACCATTACCGCCTGCGGCTTGGCCAGTACCATGGTGACGCTGGAGATTCTCTCTCCTGGCACAATGACAAGCCCTTCAGCACTGTCGATAGGGACCGAGACTCCTATTCTGGTAACTGTGCCCTGTACCAGCGGGGAGGCTGGTGGTACCACGCCTGTGCCCACTCCAACCTAAACGGTGTGTGGCACCGCGGCGGCCACTACCGCAGCCGCTACCAGGATGGCGTCTACTGGGCCGAGTTTCGTGGTGGGGCGTACTCTCTCAAGAAGGCTGCCATGCTGATCCGGCCCCTGAGACTG---
>loxAfr3
ATGTCGGCGGCCCGGTTGCACGCGCTGCAG---------------CTGCTACTCCTGCTGGGCGCGACGTGGGCG------------------CGGGCGGCCGCCCCGCGCTGCACCTACACTTTCGTGCTGCCCCAGCAGAAATTCACTGGCGCCGTGTGCTGGAGCGGGCCTACCGCCCGGCGGCCGGCG---CCCGAAGCCGTGAACGCCAGCGAGGTGGCAGCGCTGCGCACGCGCGTGGGCCGACACGAGGAGCTGCTGCGAGAGCTGCAACGGCTGGCAGCAGCC------------------------------GACGGCGCCGTGGCCGGCGAGGTGCGCGCGCTGCGTAAGGAGAGCCGCGGCCTGAGCGCGCGCCTGGGCCAGCTGCGCGCGCAGTTGCAGCACGATGTGGATGCGGGTGCG------------------------------------------------GGTGCG------------------------------------GGCCCCGGT------------------CCG------------------------------GGGGCGGAGCCTGCC---------------GCGGCTCTGGCGCTCCTCGGCGAGCGCGTGCTCAACGCGTCGGCCGAGGCGCAGCGCGCTGCTGCGCGCTTCCACCAATTGGACGTCAAATTCCGCGAGCTAGCGCAGCTGGTTAGCCAGCAGAGCGGCCTAATCGCCCGCCTGGAGCGCCTGTGCCCG---------------------GGAGGCGTAGGCGGGCAGCAGCAG------GTCCTGCCGCCGCCC---CTGGTGCCTGTGGTTCCGATCAGTCTGGTGGGT---TCCACCAGTGACAGCAGCAGGAGGTTTGACCCAGCCCCAGAGCCCCAGAAAGACCAGACACTGAGACAGAAGGGGCCATTGGCCTCTCCCACGCCCACAGGGGATCCTGCAGCCTCCACCAAACCAGCAGGCCCGTGGCGGGACTGTGCAGAGGCCTACCAGGCAGGCCACAGGCAGAATGGAGTGTATGAGCTGCGGTTGGGCCGGTATGTAGTGTCGGCCTGGTGTGAGCAACAGCTGGAGGGTGGAGGCTGGACTGTGATCCAGCGGCGGCAAGATGGCTCTGTCAACTTCTTCACTACCTGGCAGCATTACAAGGTGGGTTTCGGGCGGCCTGACGGTGAATATTGGCTGGGCCTGGAACCTGTGCACCAGCTGACCAGCCGCGGGGACCATGAGCTGCTGGTGCTTCTGGAGGATTGGGGGGGCCGTGGGGCACGTGCCCACTATGATGGCTTCTCCTTGGAGCCCGAGAGCGACCATTACCGCTTGCGGCTTGGCCAGTACCACGGTGATGCTGGAGATTCTCTCTCCTGGCACAATGACAAGCCCTTCAGCACTGTTGATAGGGACCGAGACTCCTATTCCGGTAACTGTGCCCTGTACCAGCGGGGAGGCTGGTGGTACCACGCCTGTGCCCACTCCAACCTCAACGGTGTGTGGCACCGTGGCGGCCACTACCGCAGCCGTTACCAGGATGGCGTCTACTGGGCTGAGTTTCGTGGTGGGGCGTACTCTCTCAAGAAGGCTGCCATGCTGATCCGGCCCCTGAGGCTG---
>HLrouAeg4
ATGTGGGCACCTGGGCAGCTTACGTTGCAG---------------CTACTGCTCCTGCTGGGCGCGTCGTGTGCG------------------CGGGCAGGTGCTCCGCGCTGTGCCTACACCTTCGTGCTACCTCAGCAGAAGTTCACTGGCGCTGTGTGCTGGAGTGGGCAGGCGGCCGCCGGCCGGGCG---CGAGAGGCGGTGAACGCCAGCGAGGTGGCGGCGTTGCGTGTGCGCGTGGGCCGCCACGAGGAGCTGCTGCGCGAACTCCAGCTGCTAGCGGAGGCT------------------------------GACAGCGCTGTGGCCGGCGATGTGCGTGCGCTGCGCAAGGAGAGCCGCGGTCTGAGCGCGCGCCTGGGCCAGCTACGGGCGCAGCTGCAACACCAG------------------------------------------------------------------GCG------------------------------------GGCCCCGGC------------------CCT------------------------------GGAGCGGAGCCCGCC---------------GCAGCGCTGGCGTTGCTTGGCGAACGCGTGCTCAACGCGTCTGCCGAGGCGCAGCGGGCATCTGCCCGCTTCTACCAGCTGGACGTTAAGTTCCGCGAGCTGGCGCAGCTGGTCAGCCAACAAAGTAGCCTTATCGCCCGCCTGGAGCGCCTTTGTCCA---------------------GGGGGCGCAGGCGGGCAGCAGCAG------GTCCTTCCACCACTC---CTGGTGCCTGTGGTTCCGGTCAGTCTGGTGGGT---GGCACCAATGTCACCAGCAGGAGGCTAGATCCAGCCCCAGAGCCCCAGAGAGACCAAACTTTGAGACAGCAGGGGCCCATGGCTTCTCCCATGCCCACAGGGCACCCTGCTGTCCCCACCAAGCCGGCGGGCCCATGGCAGGATTGTGCAGAGGCCCACTCAGCAGGCCATAAGCGGAGTGGAGTTTATGAGCTGCGACTGGGCCAGCACGTGGTGTTGGCCTGGTGTGAGCAACAGCTGGAAGGTGGAGGCTGGACTGTGATCCAGAGGCGGCAAGATGGCTCTGTCAACTTCTTCACTACCTGGCAGCACTACAAGGCGGGCTTTGGAGAACCTAATGGGGAATACTGGCTGGGCCTTGAACCTGTACATCAGCTGACCAGCCGTGGGGACCATGAGCTACTGGTGCTCCTGGAGGACTGGGGGGGCCGTGGTGCACGTGCCCACTATGATGGTTTCTCCCTGGAGCCCGAGAGTGACTACTACCGCCTACGGCTTGGCCAGTACCGTGGAAATGCTGGAGACTCTCTTTCCTGGCACAATGACAAGCCTTTCAGCACCGTGGATAGGGATCGAGACTCTTATTCTGGTAACTGTGCCCTGTACCAGCGGGGAGGCTGGTGGTACCATGCCTGTGCCCACTCCAACCTCAATGGTGTGTGGCACCGTGGTGGCCACTACCGCAGCCTCTACCAGGACGGTGTCTACTGGGCCGAGTTTCGTGGCGGGGCTTACTCTCTCAAGAAGGCTGCCATGCTGATCCGGCCCCTGAGGCTA---
>HLpipKuh2
ATGGGGGCACCGGGGCTGCGCGCGCTGCAG---------------CTGCTGCTCCTGCTGGGCGCGTCCTGGGCG------------------CGGGCGGGCGCCCCGCGCTGCACCTACACCTTCGTGCTGCCCCAGCAGAAGTTCACGGGCGCCGTGTGCTGGAGCGGGCCGGCGGCCGCGCGCCCGGCC---CCGGAGGCCGCCAACGCCAGCGAGGTGGCGGCGCTGCGCGCGCGCGTGGGCCGGCACGAGGCGCTGCTGCGCGAGCTCCATCGGCGCGCGGCGGCG------------------------------GACGGCGAGGTGGCGGGCGAGGTGCGCGCGCTGCGCAAGGAGAGCCGCGGCCTGGGCGCGCGCCTGGGCCAGCTGCGCGCGCAGCTGCAGCACGAG------GCGGGCCCC------------------------------------------------GGGGCG------------------------------------GGG------------------------GCG------------------------------GGGGCGGAGCCCGGG---------------GCCGCGCTGGCCCTGCTCGGCGAGCGCGTGCTCAACGCCTCCGCCGAGGCGCAGCGCGCGGCCGCGCGCTTCCACCAGCTGGACGTCCAGTTCCGCGAGCTGGCCCGGCTCGTCAGCCAGCAGAGCGGCCTCATCGCCCGCCTGGAGCGCCTGTGCCCC---------------------GGGGGCGCGGGCGGGCAGCAGCAG------GTCCTGCCACCGCCC---CTGGTGCCCGTGGTTCCAGTCAGTCTGGTGGGT---GGCACCGGCGACAACAGCAGG---TTAAACCCAGCCCCAGAGTCCCAGAGTGACCAGACCCCGAGACAGCAGGGGCCCTTGGCCTTTCCCTTACCTGCAGGGCACCCAGCTGTCCCCACCAAGCCAGCAGGCCCATGGCGAGATTGTGCAGAGGCACAGCAGGCAGGCCATGGGCAGAGTGGAGTGTATGAGCTGCGACTGGGCCGGCACGTGGTGTCAGCGTGGTGCGAGCAGCAGCTGGAGGGTGGAGGCTGGACTGTGATCCAGAGGCGGCAAGATGGCTCAGTTAACTTTTTCACTACCTGGCAGCACTACAAGGCGGGCTTCGGGCAGCCTGATGGGGAATACTGGCTGGGCCTTGAACCTGTGCACCAGCTGACCAGCCGTGGGGACAATGAGCTCCTGGTGCTCCTGGAGGACTGGGGAGGCCGTGGTGCACGTGCCCACTACGACGGTTTCTCCTTGGAGCCTGAGAGCGACCACTACCGCCTGCGGCTTGGCCAGTACCATGGAGATGCGGGAGACTCTCTTTCCTGGCACAACGACAAGCCTTTCAGCACCGTGGATAGGGACCGAGACTCCTATTCTGGTAACTGTGCCCTGTACCACCGGGGAGGCTGGTGGTACCATGCCTGTGCCCACTCCAACCTCAATGGGGTGTGGCACCACGGTGGCCACTACCGCAACCGCTACCAGGACGGCGTCTACTGGGCTGAGTTTAGAGGCGGGGCTTACTCTCTCAAGAAGGCAGCCATGCTGATCCGGCCCCCGAAGCCC---
>tarSyr2
------------------------------------------------------------------------------------------------------------------------------------------------------------------------------------------------------------------------------------------------------------------------------------------------------------------------------------------------------------------------------------------------------------------------------------------------------------------------------------------------------------------------------------------------------------------------------------------------------------------------------------------------------------------------------------------------------------------------------------------------------------------------------------------------------------------------------------------------------GTCCTGCCACCGCCC---CTGGTGCCCGTGGTTCCGGTCAGTCTGGCGGGC---AGCACCAACGACACGGGCGGGAGGCTGGAGCCAGCCCCAGAACCCCAGAGAGACCAGACCCTGAGACAGCAGGGGCCGTTGGCTTCTCCCATACCCGCAGGGCACCCTGCTGTTCCCACCAAGCCAGCTGGCCCATGGCGAGATTGTGCAGAGGCCCACAGGGCAGGCCACGAGCAGAGTGGAGTGTATGAGCTGCGGCTGGGCCGGCACGTGGTGTCAGCATGGTGCGAGCAACAGCTGGAAGGTGGAGGCTGGACCGTGATCCAGCGGCGGCAAGATGGCTCCGTCAACTTCTTCACCACCTGGCAGCACTACAAGGTGGGCTTTGGGCAGCCAGACGGAGAACACTGGCTGGGCCTTGAACCCGTGTATCAGCTAACCAGCCGGGGGGACCACGAGCTGCTGGTGCTCCTGGAGGACTGGGGGGGCCGTGGGGCACGTGCCCACTACGATGGCTTCTCCCTGGAGCCGGAGAGCGACCACTACCGTCTGCGGCTTGGCCAGTACCATGGTGATGCTGGCGATTCTCTTTCCTGGCACAATGACAAGCCCTTCAGCACCGTGGATAGAGACCGGGACTCCTATTCTGGCAACTGTGCCCTCTACCAGCGGGGAGGCTGGTGGTACCACGCCTGCGCCCACTCCAACCTCAACGGTGTGTGGCACCGCGGCGGCCACTACCGGAGCCGCTACCAGGACGGCGTCTACTGGGCCGAGTTTCGCGGCGGGGCCTACTCGCTCAAGAAGGCGGCCATGCTGATCCGGCCGCTGCGGCTG---
>micMur3
ATGTGGGCGCCCCGG---------CTGCAG---------------CTGCTGCTCCTGCTGGGCGCGTCGTGGGCG------------------CGGGCGGGCGCCCCGCGCTGCACCTACACCTTCGTGCTGCCGCAGCAGAAGTTCACGGGCGCCGTGTGCTGGAGCGGACCGGCGGCCGCGCGGCCGGCG---CCCGAGGCCGCGAACGCCAGCGAGGTGGCGGCGCTGCGCATGCGCGTGGGCCGCCACGAGGAGCTGCTGCGCGAGCTGCAGAGGCTGGCGGCGGCC------------------------------GACGGCGCCGTGGCCGGCGAGGTGCGCGCGCTGCGCAAGGAGAGCCGCGGCCTGAGCGCGCGCCTGGGCCAGCTGCGCGCGCAGCTGCAGCACGAG------GCGGGGCCG------------------------------------------------GGGGCG------------------------------------GGGCCGGGC------------------CCG------------------------------GGGGCGGAGCCTGCC---------------GCCGCGCTCGCGCTGCTCGGGGAGCGCGTGCTCAACGCGTCGGCCGAGGCGCAGCGCGCCGCCGCGCGCTTCCACCAGCTGGACGTCAAGTTCCGCGAGCTGGCGCAGCTGGTGAGCCAGCAGAGCGGCCTCATCGCCCGCCTGGAGCGCCTGTGCCCG---------------------GGGGGCGCGGGCGGGCAGCAGCAGCAG---GTTCTGCCACCGCCC---CTGGTGCCGGTGGTCCCAGTCAGTCTGGTGGGT---GGCACCAGTGACGCAAGCAGAAGGCTGGATCCAGCCCCACAGCCAGAGAGAGACCAGGCCCTGAGACGGCAGGGGCCCCTGGCCTCTCCTGTGCCCGCAGGGCACCCTGCCGTCCCCACCAAGCCGGCAGGCCCCTGGCGGGACTGTGCAGAAGCCCAGCAGGCAGGCCACAAGCAGAGCGGGGTGTATGAGCTGCGCATGGGCCGGCTTGTGGTGTCGGCGTGGTGCGAGCAGGAGCTGGAGGGTGGCGGCTGGACAGTGATCCAGCGGAGGCAAGATGGCTCCGTCAACTTCTTCACGACCTGGCAGCACTACAAGGTGGGCTTTGGGCAGCCCGACGGAGAGTACTGGCTGGGCCTTGAACCTGTGTATCAGCTGACCAGCCGTGGGGACCACGAGCTGCTGGTGCTCCTGGAGGACTGGGGGGGCCGGGGAGCACGTGCCCACTACGATGGCTTCTCCCTGGAACCCGAGAGCGACCACTACCGCCTGCGACTTGGCCAGTACCACGGTGATGCTGGGGACTCTCTTTCCTGGCACAACGACAAGCCTTTCAGTACCGTGGATAGGGACCGAGACTCTTATTCTGGTAACTGTGCCCTGTATCAGCGGGGAGGCTGGTGGTACCATGCCTGCGCCCACTCCAACCTCAACGGTGTGTGGCACCGCGGTGGCCATTACCGGAGCCGCTACCAGGATGGCGTCTACTGGGCGGAGTTCCGTGGCGGGGCGTACTCGCTCAAGAAGGCTGCCATGCTGATCCGGCCCCTGCGGCCG---
>hg38
ATGGGGAAGCCCTGGCTGCGTGCGCTACAG---------------CTGCTGCTCCTGCTGGGCGCGTCGTGGGCG------------------CGGGCGGGCGCCCCGCGCTGCACCTACACCTTCGTGCTGCCCCCGCAGAAGTTCACGGGCGCTGTGTGCTGGAGCGGCCCCGCATCCACGCGGGCGACG---CCCGAGGCCGCCAACGCCAGCGAGCTGGCGGCGCTGCGCATGCGCGTCGGCCGCCACGAGGAGCTGTTACGCGAGCTGCAGAGGCTGGCGGCGGCC------------------------------GACGGCGCCGTGGCCGGCGAGGTGCGCGCGCTGCGCAAGGAGAGCCGCGGCCTGAGCGCGCGCCTGGGCCAGTTGCGCGCGCAGCTGCAGCACGAG------GCGGGGCCC------------------------------------------------GGGGCG------------------------------------GGCCCGGGG------------------GCGGAT------------------------CTGGGGGCGGAGCCTGCC---------------GCGGCGCTGGCGCTGCTCGGGGAGCGCGTGCTCAACGCGTCCGCCGAGGCTCAGCGCGCAGCCGCCCGGTTCCACCAGCTGGACGTCAAGTTCCGCGAGCTGGCGCAGCTCGTCACCCAGCAGAGCAGTCTCATCGCCCGCCTGGAGCGCCTGTGCCCG---------------------GGAGGCGCGGGCGGGCAGCAGCAG------GTCCTGCCGCCACCCCCACTGGTGCCTGTGGTTCCGGTCCGTCTTGTGGGT---AGCACCAGTGACACCAGTAGGATGCTGGACCCAGCCCCAGAGCCCCAGAGAGACCAGACCCAGAGACAGCAGGAGCCCATGGCTTCTCCCATGCCTGCAGGTCACCCTGCGGTCCCCACCAAGCCTGTGGGCCCGTGGCAGGATTGTGCAGAGGCCCGCCAGGCAGGCCATGAACAGAGTGGAGTGTATGAACTGCGAGTGGGCCGTCACGTAGTGTCAGTATGGTGTGAGCAGCAACTGGAGGGTGGAGGCTGGACTGTGATCCAGCGGAGGCAAGATGGTTCAGTCAACTTCTTCACTACCTGGCAGCACTATAAGGCGGGCTTTGGGCGGCCAGACGGAGAATACTGGCTGGGCCTTGAACCCGTGTATCAGCTGACCAGCCGTGGGGACCATGAGCTGCTGGTTCTCCTGGAGGACTGGGGGGGCCGTGGAGCACGTGCCCACTATGATGGCTTCTCCCTGGAACCCGAGAGCGACCACTACCGCCTGCGGCTTGGCCAGTACCATGGTGATGCTGGAGACTCTCTTTCCTGGCACAATGACAAGCCCTTCAGCACCGTGGATAGGGACCGAGACTCCTATTCTGGTAACTGTGCCCTGTACCAGCGGGGAGGCTGGTGGTACCATGCCTGTGCCCACTCCAACCTCAACGGTGTGTGGCACCACGGCGGCCACTACCGAAGCCGCTACCAGGATGGTGTCTACTGGGCTGAGTTTCGTGGTGGGGCATATTCTCTCAGGAAGGCCGCCATGCTCATTCGGCCCCTGAAGCTG---
>macFas5
------------------------------------------------------------------------------------------------------------------------------------------------------------------------------------------------------------------------------------------------------------------------------------------------------------------------------------------------------------------------------------------------------------------------------------------------------------------------------------------------------------------------------------------------------------------------------------------------------------------------------------------------------------------------------------------------------------------------------------------------------------------------------------------------------------------------------------------------------GTCCTGCCACCACCCCCACTGGTGCCTGTGGTTCCGGTCCGTCTTGTGGGT---AGCACCAATGACACCAGTAGGATGCTGGACCCAGTCCCAGAGCCCCAGAGAGACCAGACCCAGAGACAGCAGGAGCCCCTGGGTTCTCCCATCCCTGCAGGTCAACCTGCTGTCCCCACCAAGCCTGTGGGCCCATGGCAGGATTGTGCAGAGGCCCGCCAGGCAGGCCATGAACAGAGTGGAGTGTATGAACTGCGAGTGGGCCGGCATGTGGTGTCAGCATGGTGTGAACAGCAGCTGGAGGGTGGAGGCTGGACTGTGATCCAGCGGAGGCAAGATGGTTCAGTCAACTTCTTCACTACCTGGCAGCACTATAAGGCGGGCTTTGGGCGGCCAGACGGAGAATACTGGCTGGGCCTTGAACCCGTGTATCAGCTGACCAGCCGTGGGGACCATGAGCTGCTGGTTCTCCTGGAAGACTGGGGGGGCCGTGGAGCACGTGCCCACTATGATGGCTTCTCCCTGGAACCTGAGAGCGACCACTACCGCCTGCGGCTTGGCCAGTACCATGGTGATGCTGGAGACTCTCTTTCCTGGCACAACGACAAGCCCTTCAGCACCGTGGATAGGGACCGAGACTCTTATTCTGGTAACTGTGCCCTGTACCAGCGGGGAGGCTGGTGGTACCATGCCTGTGCCCACTCCAACCTCAACGGTATGTGGCACCGTGGCGGCCACTACCGAAGCCGCTACCAGGATGGTGTCTACTGGGCTGAGTTTCGTGGTGGAGCATACTCTCTCAGGAAGGCCGCCATGCTCATTCGGCCCCTGAAGCTG---
>saiBol1
------------------------------------------------------------------------------------------------------------------------------------------------------------------------------------------------------------------------------------------------------------------------------------------------------------------------------------------------------------------------------------------------------------------------------------------------------------------------------------------------------------------------------------------------------------------------------------------------------------------------------------------------------------------------------------------------------------------------------------------------------------------------------------------------------------------------------------------------------GTCCTGCCCCCACCACCACTGGTGCCTGTGGTTCCAGTCAGTCTTGTGGGT---AGCACCAATGACAGCAGTAGGAGGCTGGACTCAGCCCCAGAGCCCCGGAGAGACCAAATCCTGAGACAGCAGGAGCCCCTGGCTTCTCTCATGCCTGCAGTTCACCCTGCTGTTCCTACCAAGCCTGCGGGCCCATGGCAGGATTGTGCAGAGGCCCGACAGGCAGGGCATGAACACAGCGGAGTGTATGAACTGCGAGTGGGCCGGCACGTGGTGTCAGTATGGTGTGAGCAGCAGCTGGAGGGTGGAGGCTGGACTGTGATCCAGCGGAGGCAGGATGGTTCGGTCAACTTCTTCACTACCTGGCAGCACTACAAGGTGGGCTTTGGGCAGCCAGACGGAGAATACTGGCTGGGCCTTGAACCTGTGTATCAGCTGACCAGCCGTGAAGACCATGAGCTGCTGGTGCTCCTGGAGGACTGGGGGGGCCGTAGAGCACGTGCCCACTACGATGGCTTCTCCCTGGAACCCGAGAGTGACCACTACCGCCTGCGGCTTGGCCAATACCGTGGTGATGCTGGAGATTCTCTTTCTTGGCATAATGACAAGCCCTTCAGCACCGTGGATAGGGACCGAGACTCCTATTCCGGTAACTGTGCCCTGTACCAGCGGGGAGGCTGGTGGTACCATGCCTGCGCCCACTCCAACCTCAATGGTGTGTGGCACCGTGGCGGCCACTACCGAAGCCGCTACCAGGATGGCGTCTACTGGGCCGAGTTTCACGGCGGGGCATACTCTCTCAGGAAGGCCGCCATGCTCATCCGGCCCCTGAGGCTG---
>oryAfe1
ATGCTGGCGCCCCGGCTGCGCGCGCTTCAG---------------CTGCTGCTCCTGCTGGGCGCGTCGTGGGCG------------------CAGGCGGGCGCCCCGCGCTGCACGTACACTTTCGTGCTGCCGCAGCAGAAGTTCAGTGGCGCGGTATGTTGGAGTGGGCCTGCAGCCTGGCGGCCGACG---CCCGAGGCGGTGAACGCCAGCGAGGTAGCCGCGCTGCGCGTGCGCGTGGGCCGCCACGAGGAGCTGCTGCGCGAGCTGCAGCGGCTGGCAGCGGCC------------------------------GATGGCGCTGTGGCCGGCGAGGTGCGCGCTCTCCGCAAGGAGAGCCGCGGCCTCAGCGCGCGTCTGGGACAGCTGCGCGCGCAGCTGCAACACGAG------GCTGGTCCG------------------------------------------------GGGGCG------------------------------------GGCCCGGGC------------------CCG------------------------------GGGGCGGAGCCCGCC---------------GCAGCCCTGGCACTGCTCGGCGAGCGCGTGCTCAACGCGTCGGCCGAGGCACAGCGTGCCGCCGCCCGCTTCCACGAGCTGGACGTCAAGTTCCGTGAGCTGGCGCAGCTGGTCAGTCAGCAGAGCGGCCTCATCTCCCGCCTGGAGCGCCTGTGCCCG---------------------GGGGGCATAGGCGGGCAACAGCAG------GTCCTGCCCCCACCT---CTGGTGCCCGTGGTTCCAGTCAGTCTGGTGGGG---GGCACCAATGACAGCAGCAGAAGGCTGGATCCAGCCCCAGAGCCCCAGAAAGACCACACTCTGAGACAGCAGGGGCCGTTAGCCTCTCCCAGGCCCGCAGAGCACCCTGTAGCTTCCACCAAGCCAGCAGGCCCATGGCAGGACTGTGCAGAGGCCCACCAGGCAGGCCATGGGCAGAGTGGAGTGTATGAGCTGCGGCTGGGGCGGCATGTGGTATCAGCCTGGTGTGAGCAACAGCTGGAGGGTGGTGGCTGGACCGTCATCCAGCGGCGGCAAGATGGCTCTGTTAACTTCTTCACTACTTGGCAGCACTACAAGGCAGGCTTTGGGCGGCCTGATGGGGAATACTGGCTGGGCTTGGAGCCCATGCACCAATTGACCAGCCGTGGGGACCATGAGCTGCTCGTGCTCCTGGAAGACTGGGGGGGCCGTGGGGCACGCGCCCACTATGATGGCTTCTCCTTGGAACCTGAGAGTGACCACTACCGCCTGCGGCTCGGCCAGTACCACGGGGATGCTGGCGACTCTCTCTCCTGGCACAATGATAAGCCCTTCAGCACTGTGGATAGGGACCGAGACTCCTATTCTGGTAACTGTGCCCTGTACCAGCGGGGAGGCTGGTGGTACCACGCCTGTGCCCACTCCAACCTCAATGGTGTGTGGCACCGTGGTGGCCACTACCGCAGCCGCTACCAGGATGGCGTCTACTGGGCCGAGTTCCGTGGTGGGGCGTACTCTCTCAAGAAGGCTGCCATGCTGATCCGGCCCCTGAGGCTG---
>felCat8
ATGTCGGCGCCTCAGCTGCGCACGTTGCAG---------------CTGCTGCTCCTGCTGGGCGCGACGTGGGCG------------------CGGGCGGCCGCCCCGCGCTGCACCTACACCTTCGTGCTGCCGCAGCAGAAGTTCACGGGCGCCGTGTGCTGGAGCGGGCCGTCCGCCGCGCGCCCGGCC---GCGGAGGCCGTGAACGCCAGCGAGGTGGCAGCGCTGCGCATGCGCGTGGGCCGCCACGAGGAGCTGCTGCGCGAACTTCAGCGGCTGGCGGCGGCG------------------------------GATGGCGCCGTGGCCGGCGAGGTGCGCGCGCTGCGCAAAGAGAGCCGCGGCCTGAGCGCGCGCCTGGGCCAGTTGCGCGCGCAGCTGCAGCACGAG------GCGGGGCCG------------------------------------------------GGGGCG------------------------------------GGTCCAGGA------------------CCG------------------------------GGGGCGGAGCCCGCT---------------GCTCTGCTGGCGCTGCTTGGGGAGCGCGTGCTCAACGTGTCAGCCGAAGCGCAGCGCGCCGCCGCCCGCTTCCACCAGCTGGATGTCAAGTTCCGGGAGCTGGCGCAGCTGGTCACCCAGCAGAGTGGCCTCATCGCCCGCCTGGAGCGCCTGTGCCCG---------------------GGGGGCACGGGTGGGCAGCAGCAG------GTCCTGCCACCGCCC---CTGGTGCCTGTGGTTCCTGTCAGTCTGGTGGGT---GGCATTAATGATACCAGCAGGAGGCTAGACCCGGCTCCAGAGCCCCTGAGAGACCAGACCCTGAGACAGCAGGGGCCCTTGGCTTCTCCCGTGCCTGCAGGGCACCCTGCTGTCCCCACCAAACCGACAGGCCCATGGCAGGATTGTGCAGAGGCCCACCGGTCAGGCCACAGGCAGAGTGGTGTGTATGAACTGCGACTGGGTCGGCACGTGGGGTCGGCGTGGTGTGAGCAGCAGCTGGAGGGTGGAGGCTGGACTGTGATCCAAAGGCGGCAAGATGGCTCTGTCAACTTCTTCACCACCTGGCAGCACTACAAGGTGGGCTTCGGGCAGCCTGATGGAGAATACTGGCTGGGTCTGGAACCTGTGCATCAGCTGACCAGCCGTGGGGACCATGAGTTATTGGTGCTCCTGGAGGATTGGGGAGGGCGTAGTGCACGTGCCCACTATGATGGTTTCTCCCTGGAGCCTGAGAGTGACCACTATCGCCTACGGCTTGGCCAGTACCATGGAGATGCTGGAGACTCTCTTTCCTGGCACAATGACAAGCCTTTCAGCACCGTGGATAGGGATCGAGACTCCTATTCTGGTAACTGTGCCTTGTACCAGCGGGGAGGCTGGTGGTACCATGCCTGTGCCCACTCCAACCTCAATGGCGTGTGGCACCGTGGTGGCCATTACCGCAGCCGCTACCAAGATGGAGTCTACTGGGCTGAGTTTCGTGGCGGGGCTTACTCTCTCAAGAAGGCTGCCATGCTGATCCGGCCCCTGAGGCTG---
>canFam3
ATGTCGGCGTCTCCGCTGCGCACGCTGCAG---------------CTGCTGCTCCTGCTGGGCGCGACGTGGGCG------------------CGGGCGGGGGCCCCGCGCTGCACCTACACCTTCGTGCTGCCGCAGCAGAAGTTCACGGGCGCCGTGTGCTGGAGCGGGCCGTCCGCCGCGCGCCCCGCC---GCCGAGGCCGTGAACGCCAGCGAGGTGGCAGCGCTGCGCATGCGCGTGGGCCGCCACGAGGAGCTTCTGCGCGAACTCCAGCGGCTGGCGGCGGCC------------------------------GACGGCGCGGTGGCGGGAGAGGTGCGCGCGCTGCGCAAGGAGAGCCGCGGCCTGAGCGCGCGCCTGGGCCAGCTGCGCGCGCAGCTGCAGCACGAG------GCGGGCCCG------------------------------------------------GGGGCG------------------------------------GGGCCGGGC------------------CCG------------------------------GGGGCGGAGCCCGCC---------------GCGCTGCTGGCGCTGCTCGGGGAGCGCGTGCTCAACGTGTCCGCGGAGGCGCAGCGCGCCGCCGCCCGCTTCCACCAGCTGGATGTCAAGTTCCGGGAGCTGGCGCAGCTGGTCACCCGGCAGAGTGGCCTCATCGCCCGCCTGGAGCGCCTGTGCCCG---------------------GGGGGCACGGGCGGGCAGCAGCAG------GTGCTGCCACCACCT---CTGGTCCCTGTGGTTCCAGTCAGTCTGGTGGGT---GGCACTAATGACACCAGCAGGAGGCTAGACCCAGCTCCAGAGCCCCAGAGAGACCAGACCCTGAGACAGCAGGGGCCCTTGGCCTCTCCCATGCCTGCAGGGCACCCTGCTGTCCCCACCAAGCCAACAGGGCCATGGCAGGATTGTGCAGAGGCCCACCAGGCAGGCCACAGGCAGAGCGGCGTCTATGAGCTGCAGCTGGGCCGGCATGTAGTGTCAGTGTGGTGTGAGCAACAGCTGGAGGGGGGAGGCTGGACTGTGATCCAAAGGCGACAAGATGGGTCCGTCAACTTCTTCACCACCTGGCAGCACTACAAGGTGGGCTTCGGGCAGCCTGATGGGGAATACTGGCTGGGCCTGGAACCTGTGCATCAACTGACCAGCCGTGGAGACCATGAGTTACTGGTGCTCCTCGAGGACTGGGGAGGGCGTGGGGCGCGTGCCCATTATGATGGTTTCTCCTTGGAGCCTGAGAGCGACTACTATCGCCTACGGCTTGGCCAGTACCATGGAGATGCTGGAGACTCTCTTTCCTGGCACAATGACAAGCCTTTCAGCACCGTGGATAGGGACCGATACTCCTATTCTGGTAACTGTGCCCTGTACCAGCGGGGAGGCTGGTGGTACCACGCCTGTGCCCACTCCAACCTCAACGGCATGTGGCATCGTGGTGGCCATTACCGCAGCCGCTATCAGGACGGCGTCTACTGGGCCGAGTTTCGTGGTGGGGCTTACTCTCTCAAGAAGGTTGCCATGCTGATCCGGCCCCTGAGGCTG---
>musFur1
ATGTCGGCGCCTCCGCTGCGCACGCTGCAG---------------CTGCTGCTCCTGCTGGGTGCGACGTGGGCG------------------CGGGCAGGCGCCCCGCGCTGCACCTACACCTTCGTGCTGCCCCAGCAGAAGTTCACGGGCGCCGTGTGCTGGAGCGGGCCGTCCACCGCGCGCCCGGCC---GCGGAAGCCGTGAACGCCAGCGAGGTGGCAGCGCTGCGCATGCGCGTGGGCCGCCACGAGGAATTGCTGCGCGAACTTCAGCGACTGGCCGCGGCC------------------------------GACGGCGCCGTGGCGGGAGAGGTGCGCGCGCTCCGCAAAGAGAGCCGCGGCCTGAGCGCGCGCCTGGGCCAGTTGCGCGCGCAGCTGCAGCACGAG------GCGGGGCCG------------------------------------------------GGGGCG------------------------------------GGGCCAGGC------------------CCG------------------------------GGGGCGGAGCCCGCC---------------GCGCCGCTGGCGCTGCTTGGGGAGCGCGTGCTCAACGTGTCAGCAGAGGCGCAGCGCGCCGCCGCCCGCTTCCATCAGCTGGATGTCAAGTTCCGGGAGCTGGCGCAGCTGGTCACCCAGCAGAGTGGCCTCATCGCCCGCCTGGAGCGCCTGTGCCCG---------------------GGAGGCACGGGCGGGCAGCAGCAG------GTCCTGCCGCCACCC---CTGGTGCCTGTGGTTCCTGTCAGTCTGGTGGGT---GGCACTAACGACACCAGCAGAAGGCTAGACCCAGCTCCAGAGCCCCAGAGAGACCAGACCCTGAGACAGCAGGGCCCCTTGGCCTCTCCCATGCCCGCAGGGCACCCTGCTGTCCCCACCAAACCAACAGGTCCGTGGCAGGATTGTGCAGAGGCCCACCAGGCGGGCCACAGGCAGAGTGGCGTGTATGAGCTGCGACTGGGCCGGCATGTAGTGTCAGTCTGGTGTGAGCAACAGCTGGAGGGCGGAGGCTGGACGGTGATCCAAAGGCGGCAAGACGGCTCTGTCAATTTCTTCACCACGTGGCAGCACTACAAGGTGGGCTTTGGGCAGCCTGATGGGGAATACTGGCTGGGCCTGGAACCTGTGCATCAGCTGACCAGCCGTGGGGACCACGAGTTGCTGGTGCTCCTGGAGGATTGGGGAGGGCGTGGGGCACGAGCCCGTTATGATGGTTTCTCCTTGGAGCCCGAGAGTGACCACTATCGCCTTCGGCTTGGCCAGTACTATGGAGATGCTGGAGACTCTCTTTCCTGGCATAATGACAAGCCTTTCAGCACCGTGGATAGGGACCGAGACTCCTATTCTGGTAACTGTGCCCTGTACCAGCGAGGAGGCTGGTGGTACCATGCCTGTGCCCACTCGAACCTCAATGGCGTGTGGCACCGCGGTGGCCATTACCGCAGCCGCTACCAAGATGGTGTCTACTGGGCTGAGTTTCGTGGTGGGGCTTACTCTCTCAAGAAGGCTGCCATGCTGATCCGGCCCCTGAGGCTG---
>HLequCab3
ATGGGCCCGCCTGGCCTGCGCGCGCTGCCG---------------CCGCTGCTCGTGCTGGGCGCGTGGTGCGCG------------------TGCGCGGCCGCCCCGCGCTGCACCTACACCTTCGTGTTGCCGCCGCAGAAGTTCACGGGCGCCGTGTGCTGGAGCGGCCCCGCGGCCGCGCGCCCCGCG---CCCGACGCCGCCAACGCGAGCGAGGTGGCGGCGCTGCGCATGCGCCTGGGCCGCCACGAGGAGCTGCTGCGCGAGCTCCAGCGCCTGGCGGCGGCC------------------------------GACGGCGCCGTGGCCGGCGAGGTGCGCGCGCTGCGCAAGGAGAGCCGAGGCCTGAGCGCGCGCCTGGGCCAGCTGCGCGCGCAGCTGCAGCACGAG------GCGGGCCCG------------------------------------------------GGGGCG------------------------------------GGGCCGGGC------------------CCG------------------------------GGGGCGGAGCCTGCG---------------GCCGCCCTGGCGCTGCTCGGGGAGCGCGTGCTCAACGCGTCGGCCGAGGCGCAGCGCGCCGCCGCGCGCTTCCACCAGCTGGACGTGCAGTTCCGCGAGCTGGCGCAGCTGGTGAGCCGGCAGAGCGGCCTGATCGCCCGCCTGGAGCGCCTGTGCCCG---------------------GGGGGCTCGGGCGGCCAGCAGCAG------GTCCTGCCACCACCC---CTGGTGCCTGTGGTTCCGGTCAGTCTGGTGGGT---GGCACCAATGACACCAGCAGGAGGCTAGTTCCAGCCCCAGAACTCCAAAGAGACCAGACCCTGAGACAGCAGAGGCCCTTGGCCTCTCCTCTGCCTGCAGGGCACCCTGCTGTTCCCACCAAGCCAGCGGGCCCATGGCGGGATTGTGCAGAGGCCCACAGGGCAGGCCACGAGCGGAGCGGAGTATATGAGCTGCGACTAGGCCGGCATGTGGTGTCAGCATGGTGCGAGCAACAGCTGGAGGGTGGAGGCTGGACTGTGATCCAGAGGCGACAAGATGGCTCTGTCAACTTCTTCACTACCTGGCAGCACTACAAGGCGGGCTTCGGGCAGCCTGATGGGGAATATTGGCTGGGCCTTGAACCTGTGCATCAGCTGACCAGCCGTGGGGACCATGAGCTACTGGTGCTCCTGGAGGACTGGGGGGGCCGTGGGGCCCGTGCCCGCTATGACGGTTTCTCCCTGGAGCCTGAGAGCGACCACTACCGTCTCCGGCTTGGCCAGTACCATGGAGACGCTGGAGACTCTCTCTCCTGGCACAATGACAAGCCTTTCAGCACCGTGGATAGGGACCGAGACTCCTATTCTGGTAACTGCGCCCTGTACCAACGGGGAGGCTGGTGGTACCATGCCTGTGCCCACTCCAACCTCAACGGTGTCTGGCACCGGGGTGGCCACTACCGCAGCCGCTACCAGGACGGCGTCTACTGGGCCGAGTTTCGTGGTGGCGCTTACTCTCTCAAGAAGGCTGCCATGCTGATCCGGCCCCTGAGGCTG---
>HLcamFer2
ATGTGGGCGCCCAGGCTGCGCACGCTGCAG---------------CTGCTGCTCCTGCTGGGCGCGTCGTGGGCG------------------CGCGCGGCCGCCCCGCGCTGCACCTACACCTTGGTGCTGCCCTCGCAGAAGTTCACGGGCGCTGTGTGCTGGAGCGGGCCGGCGGCCGCGCNNNNNNNN---NNNNNNNNNNNNNNNNNNNNNNNNNNNNNNNNNNNNNNN---------------------------------------------------------------------------------------------------------------------------------------------------------------------------------------------------------------------------------------------------------NNN------------------------------------NNNNNNNNN------------------NNN------------------------------NNNNNGGAG-CTCGC---------------GCTGCGCTGGCGCTGCTCGGGGAGCGCGTGCTTAACGCGTCCGCCGAGGCGCAGCGCGCCGCCGCTCGCTTTCACCAGCTGGACGTCAAGTTCCGCGAGCTGGCGCAACTTGTCAGCCAGCAGAGTGGCCTCATCGCCCGCCTGGAGCGCCTGTGCCCG---------------------GGGGGTGCGGGCGGGCAGCAGCAG------GTCCTGCCACCACCC---CTGGTGCCTGTGGTTCCAGTCAGTCTGGTGGGT---GGCACCAGTGATACCAGCCGGAGGCTAAACCCAGCCCCAGAGCCCCAGAGAGACCAGACCCTGAGACAGCAGGGGCCCTTGGCCTCTCCCATGCCCTCAGGGCACCCTGCTGTCCCTACCAAGCCAGCGGGCCCATGGCGGGATTGTGCAGAGGCTCGCCAGGCAGGCCATGGACAGAGCGGAGTATATGAGCTGCAACTGGGCAGGCATATGGTGTCAGCATGGTGCGAGCAACAGCTGGAGGGTGGAGGCTGGACTGTGATCCAGAGGCGGCAGGATGGCTCCGTTAACTTCTTCACTACCTGGCAACACTACAAGGTGGGCTTTGGGCAGCCTGACGGGGAATACTGGCTGGGCCTTGAACCTGTGCATCAGCTGACTAGTCGTGGGGACCATGAGCTACTGGTGCTACTTGAGGACTGGGGAGGCCGTGGGGCACGTGCCCACTATGATGGTTTCTCCCTGGAGCCTGAAAGTGACCACTACCGCCTACGGCTTGGCCAGTACCACGGAGATGCTGGAGACTCTCTTTCCTGGCACAATGACAAGCCTTTCAGCACCGTGGATAGGGACCGAGACTCCTATTCTGGTAACTGTGCCCTGTACCAGCGGGGAGGCTGGTGGTACCATGCCTGTGCCCACTCCAACCTAAATGGTGTGTGGCATCGTGGTGGCCACTACCGTAGCCGCTACCAGGACGGCGTCTACTGGGCCGAGTTTCGTGGTGGGGCTTACTCGCTCAAGAAGGCTGCCATGCTGATCCGGCCCCTGAAGCTGT--
>cerSim1
------------------------------------------------------------------------------------------------------------------------------------------------------------------------------------------------------------------------------------------------------------------------------------------------------------------------------------------------------------------------------------------------------------------------------------------------------------------------------------------------------------------------------------------------------------------------------------------------------------------------------------------------------------------------------------------------------------------------------------------------------------------------------------------------------------------------------------------------------GTCCTGCCACCGCCC---CTGGTGCCTGTGGTTCCAGTCAGTCTGGTGGGT---GGCACCGATGACAACAGCAGGAGGCTACAGCGAGCCCCAGAGCCCCAAAGAGAACAGACCCTGAGACAGCAGGGGCCCTTGGCCTCTCCCATGCCCGCAGGGTACCCTGCTGTCCCCACCAAGCCAGCGGGCCCGTGGCAGGATTGTGCGGAGGCCCACAGGGCAGGCCATGAGCGGAACGGAGTGTATGAGCTGCGACTAGGCCGGCATGTGGTGTCGGCATGGTGTGAGCAACAGCTGGAGGGTGGAGGCTGGACTGTGATCCAGAGGCGACAAGATGGTTCTGTCAACTTCTTCACTACCTGGCAGCACTACAAGGTGGGCTTTGGACAGCCTGATGGGGAATACTGGCTGGGTCTCGAACCTGTGCATCAGCTGACCAGCCGTGGGGACCACGAGCTACTGGTGCTCCTGGAGGACTGGGGGGGCCGTGGGGCCCGCGCCCACTATGATGGTTTCTCCCTGGAGCCTGAGAGCGACCACTACCGTCTCCGGCTTGGCCAGTACCACGGAGATGCTGGAGACTCTCTTTCCTGGCACAATGACAAGCCTTTCAGCACCGTGGATAGGGACCGAGACTCCTATTCTGGTAACTGCGCCCTGTACCAGCGGGGAGGCTGGTGGTACCATGCCTGTGCCCACTCCAACCTCAACGGTGTCTGGCACCGAGGTGGCCACTATCGCAGCCGCTACCAGGACGGTGTCTACTGGGCCGAGTTTCGTGGTGGGGCTTACTCTCTCAAGAAGGCTGCCATGCTGATCCGGCCCCTGAGGCTG---
>HLturTru3
ATGTCGGCACCCCGGCTGCTCACGATGCAG---------------GTGCTGCTCTTGCTGGACGCTCGGTGGGCG------------------CGCGCAGCCGCCCCGCGCTGCACCTACACCTTCGTGCTGCCCCCGCAGAAGTTCACAGGCGCCGTGTGCTGGAGCGGGCCGGCGGCTCCGCGCCCAACT---CCAGAGGCCGTGAACGCCAGCGACGTGGCGGCACTGCGCGTGCGAGTGGGCCGCCACGAGGAGCTGCTGCGCGAACTTCAGCGGCTGGCGACGGCC------------------------------GACGGCGCTGTAGCCGGCGAGGTGCGTGCGCTGCGCAAGGAGAGCCGTGGCCTGAGCTCGCGCCTGGGCCAGCTGCGCGCGCAGCTGCAGCACGAG------GCGGGACCG------------------------------------------------GGGGCG------------------------------------GGGCTAGGC------------------CTG------------------------------GGGGCGGAGCCTGCC---------------GCCGCGCTGGCGCTGCTTGGGGAGCGTGTGCTGAACGCCTCGGCCGAGGCGCAGCGCGCCGCCGCCCGCTTCCACCAGCTGGACGTCAAGTTCCGCGAGCTGGCACAGCTGGTCAGCCAGCAGAGTGGCCTCATCTCCCGCCTGGAACGCCTGTGCCCG---------------------GGGAGTGCGGGCGGGCAGCAGCAG------GTCCTGCCACCGCCC---CTGGTGCCTGTGGTTCCAGTCAGTCTGGTAGGT---GGCACCAATGACACCAGCAGGAGGATGAACTCAGCCCCAGAATCCCAGAGAGACCAGACCCTGAGACAGCAGGGGCCCTTGGCCTCTCCTGTGCCCTCAGGGCACCCTGCTGTCCCTACCAAGCCAGCAGGCCCATGGCGGGATTGTGCAGAGGCCCGCCAGGCAGGCCATGGACAGAGCGGAGTGTATGAGCTACGAGTGGGCCGGCATGTGTTGTCAGCATGGTGTGAGCAACAGCTGGAAGGTGGAGGCTGGACTGTGATCCAGAGGCGGCAAGATGGCTCCGTCAACTTCTTCACTACCTGGCAGCACTACAAGGTGGGCTTTGGGCAGCCTGATGGGGAATACTGGCTGGGCCTTGAACCTGTGCATCAGCTGACCAGCCATGGGGACCATGAGCTACTGGTGCTCCTCGAGGACTGGGGAGGCCGCGGGGCACGTGCCCACTATGATGGTTTTTCCCTGGAGCCTGAGAGTGACCACTACCGCCTACGGCTTGGCCATTACCACGGAGATGCTGGAGACTCTCTATCCTGGCACAATGACAAGCCTTTCAGCACCGTGGATAGGGACCGAGACTCCTATTCTGGTAACTGCGCCCTGTACCAGCGGGGAGGCTGGTGGTACCATGCCTGTGCCCACTCCAACCTCAATGGTGTGTGGCATCGTGGTGGCCACTACCGTAGCCGTTACCAGGACGGCGTTTACTGGGCCGAGTTTCGTGGTGGGGCTTACTCTCTCAAGAAGGTTGCCATGCTGATCAGGCCCCTGAGGCTG---
>bosTau8
ATGTCGGCACCCCGGCTGCTCACGATGCAG---------------CTGCTGCTCCTGTTGGGCGCGTGGTGGGCG------------------CGCGCGGCCGCCCCGCGCTGCACCTACACCTTCGTGCTGCCCCCGCAGAAGTTCACAGGCGCCGTGTGCTGGAGCGGGCCAGCGGCCGCGCGGCCGACG---CCGGAGGCCGTGAACGCCAGCGAGGTGGCGGCGCTGCGCGTGCGCGTGAGCCGCCACGAGGAATTGCTGCGCGAACTTCAGCGGCTGGCAACTGCC------------------------------GACGGCGCCGTAGCCGGCGAAGTGCGTGCGCTGCGCAAGGAGAGCCGTGGTTTGAGCGCGCGCCTGGGCCAGCTGCGCGCGCAGCTGCAGCACGAG------GCGGGCCCA------------------------------------------------GGGGCG------------------------------------GCGCCTAGC------------------CCG------------------------------GGGGCGGAGCCCGCC---------------TCCGCGCTGGCGCTGCTCGGGGATCGCGTGCTGAACGCCTCCGCCGAGGCTCAGCGCGCCGCCGCCCGCTTCCACCAGCTGGACGTCAAGTTCCGCGAGCTGGCACAGCTAGTCAGCCAGCAGAGTGGCCTCATCGCCCGCCTGGAGCGCTTGTGCCCG---------------------GGGAGTGCGGGCGGGCAGCAGCAG------GTCCTGCCCCCACCC---CTGGTACCTGTGGTTCCTGTAAGTTTGGTGGGT---GGCACTGATGACACTGGCAGGAGGTTAAACTCAGCTGCAGAACCCCAGAGAGATCAGACCCTGAGACAGCCAGGACCCCTGGCCTCTCCTCTGCCCTTGGGGCACCCTGCTGTTCCTCCTAAGCCAGCAGGCCCATGGCAGGATTGTGCAGAGGCCCGCCAGGCAGGCCATGGACAGAGTGGAGTGTATGAGTTACGAGTGGGCCGGCACGTGGTGTCAGCATGGTGCGAGCAACAGCTGGAGGGAGGAGGCTGGACTGTGATTCAGAGGCGGCAAGATGGCTCGGTCAACTTCTTCACTACCTGGCAGCACTACAAGGTGGGCTTCGGGCAGCCTGATGGGGAATACTGGCTGGGCCTTGAACCTGTGCATCAGCTTACCAGCCGTGGGGACCATGAGCTACTGGTGCTCCTTGAAGACTGGGGAGGCCGTGGGGCACGTGCCCACTATGATGGTTTTTCCCTGGAGCCTGAGAGTGACCACTATCGCCTGCGGCTTGGCCAGTACCATGGAGATGCTGGAGACTCTCTTTCCTGGCACAATGACAAGCCTTTCAGCACCGTGGATAGAGACCGAGACTCCTATTCTGGTAACTGTGCCCTGTACCAGCGGGGAGGCTGGTGGTACCACGCCTGTGCCCACTCCAACCTCAATGGTGTGTGGCATCGTGGTGGCCACTACCGTAGCCGCTACCAGGATGGGGTCTACTGGGCCGAGTTTCGTGGTGGGGCTTACTCTCTCAAGAAGGCTGCCATGCTGATCAGGCCCCTGAGGCCG---
>susScr11
ATGTCGGCACCCCGGCTGTTTACGCTGCAG---------------CTGCTGCTCTTGCTGGGCGCGTCGGGGGCG------------------CGCGCGGCCGCCCCGCGCTGCACCTACACCTTCGTGCTGCCCCCGCAGAAGTTCACCGGCGCCGTGTGTTGGAGCGGGCCGGCGGCCGCGCGCCCGGCA---CCCGAGGCTGTGAACGCTAGCGAGGTGGAGGCACTGCGCCTGCGCGTGGGCCGCCACGAGGAGCTGCTGCGCGAACTTCAGCGGCTGGCGACCGCC------------------------------GACGGCGCCGTGGCCGGCGAGGTGCGCGCGCTGCGCAAGGAGAGCCGAGGCCTGAGCGCGCGCCTGGGCCAGCTGCGGGCGCAGCTGCAGCATGAG------GCGGGCTCG------------------------------------------------GGGGCG------------------------------------GGGCCG------------------------------------------------------------GAACCCGCC---------------GCCGCGCTGGCTCTGCTCGGGGAGCGAGTGCTCAACGCCTCGGCCGAGGCGCAGCGCGCCGCCGTCCGCTTCCACCAGCTGGACGTCAAGTTCCGCGAGCTGGCGCAGCTGGTCAGCCAGCAGAGTGGTCTTATCGCCCGCCTGGAGCGCCTGTGCCCG---------------------GGGGGTGCGGGCGGGCAGCAGCAG------GTCCTGCCACCGCCC---CTGGTGCCTGTGGTTCCAGTCAGTCTGGTGGGT---GGTACTAATGACACCAGCAGAAGGCTAAACTCAGCCCCAAAGCCCCAGAGAGACCAGACCCTGAGACAGCAGGTGCCCTTGGCCTCTCCTCTGCCCTCAGGGCACCCTGCTGTACCTACCAAGCCTGCAGGGCCATGGAAGGATTGTGCAGAGGCCCGCCAGGCAGGCCATGGACAGAGTGGAGTATATGAGCTACGACTGGGCCGGCATGTGGTATCAGCATGGTGCGAGCAACAGCTGGAAGGTGGAGGCTGGACTGTGATCCAGAGGCGGCAAGATGGCTCTGTCAACTTCTTCACTACTTGGCAGCACTACAAGGCCGGCTTTGGTCAGCCTGATGGGGAATACTGGCTAGGCCTTGAACCTGTGCATCAGCTGACCAGCCGTGGGGACCATGAGCTACTGGTTCTCCTTGAAGACTGGGGAGGCCGTGGGGCACGTGCCCACTATGACAGTTTCTCCCTGGAGCCTGAGAGTGACCACTACCGCCTACGGCTTGGCCAGTACCATGGAGATGCTGGAGACTCTCTTTCCTGGCATAACGACAAGCCTTTCAGCACTGTGGATAGGGATCGAGACTCCTATTCTGGTAACTGTGCCTTGTACCAGCGGGGAGGCTGGTGGTACCATGCCTGTGCCCACTCCAACCTCAATGGTGTGTGGCATCGTGGTGGCCACTACCGTAGCCGCTACCAGGACGGTGTCTACTGGGCCGAGTTTCGTGGTGGGGCTTACTCTCTCAAGAAGGCGGCCATGCTGATCCGGCCCCTGAGGCTG---
>manPen1
------------------------------------------------------------------------------------------------------------------------------------------------------------------------------------------------------------------------------------------------------------------------------------------------------------------------------------------------------------------------------------------------------------------------------------------------------------------------------------------------------------------------------------------------------------------------------------------------------------------------------------------------------------------------------------------------------------------------------------------------------------------------------------------------------------------------------------------------------GTCCTTCCACCACCC---CTGGTGCCTGTGGTTCCGGTCAATCTGGTTGGT---GGCATCAGTGACGCCAGCAGGAGGCTAGAATCAGCCTCAGAGCCCCAGAGAGATCAGACCCTGAGACAGCAGGGGCCCTTGGCCTCTCCCACGCCCGCAGGGCACCCTGCTGTCCCCACCAAGCCAGCAGGCCCATGGTGGGATTGTGCAGAGGCCCAACAGGCAGGCCATGGGCAGAGTGGAGTGTACCAGCTGCGACTGGGCCGACACGTGGTGTCAGCATGGTGTGAGCAACAGCTGGAGGGTGGGGGCTGGACTGTGATCCAGAGGCGGCAGGATGGCTCTGTCAACTTCTTCACTACCTGGCAGCACTACAAGGTGGGCTTTGGGCAGCCTGATGGGGAATACTGGATGGGCCTTGAGCCTGTGCATCAGCTGACCAGCCGTGGGGACCATGAGCTACTGGTTCTCCTGGAGGACTGGGGGGGCCGTGAGGCACGTGCCCGCTACGATGGTTTCTCCCTGGAGCCTGAGAGCGACCATTACCGCTTACGGCTTGGCCAGTACTATGGAGATGCTGGAGACTCTCTTTCCTGGCACAATGACAAGCCTTTCAGCACTGTGGATAGAGACCGGGACTCCTATTCTGGTAACTGTGCCTTGTACCAGCGGGGAGGCTGGTGGTACCATGCCTGTGCCCACTCCAACCTCAACGGTGTATGGCACCGTGGTGGTCACTATCGCAGCCGCTATCAGGACGGTGTCTACTGGGCTGAGTTTCGTGGTGGGGCTTATTCCCTCAAGAAGGCTGCCATGCTGATCCGGCCTCTGAGGCAG---
>HLmanJav1
ATGTGGGCGCCCCGGCTACGCACGCTGCAG---------------CTGCTGCTCCTACTGGGCTCATCATGGGCG------------------CGGGCGGGCGCTCCGCGCTGCACCTACACTTTCGTGCTGCCCCAGCAGAAGTTCACCGGAGCCGTGTGCTGGAGCGGGCCGGTGGCCGCG------------------------------------------------------------------------------------------------------------------------------------------------------------------------------------CNNNNNNNNNNNNNNNNNNNNNTGGGCCAGCTGCGCGCGCAGCTGCAGCACGAG------GCAGGCCCG------------------------------------------------GGGTCG------------------------------------GGACCAAAC------------------CCG------------------------------GGGGCGGAGCCCGCC---------------GCCCTGCTGGCACTGCTTGGGGAGCGCGTGCTCAACGTGTCAGCCGAGGCGCAGCGCACCACCGCCCGCTTCCATCAGCTGGATGTTAAGTTCCGCGAGCTGGCGCAGCTTGTCACCCAGCAGAGTGCGCTCATCGCCCGCCTGGAGCGCCTGTGCCCC---------------------GGGAGCATGGGCGGGCAGCAGCAG------GTCCTTCCACCACCC---CTGGTGCCTGTGGTTCCGGTCAGTCTGGTTGGT---GGCATTAGTGACGCCAGCAGG---CTAGAATCAGCCTCAGAGCCCCAGAGAGATCAGACCCTGAGACAGCAGGGGCCCTTGGCCTCTCCCACGCCCGCAGGGCACCCTGCTGTCCCCACCAAGCCAGCAGGCCCATGGTGGGATTGTGCAGAGGCCCAACAGGCAGGCCATGGGCAGAGTGGAGTGTACCAGCTGCGACTGGGCCGACATGTGGTGTCAGCATGGTGTGAGCAACAACTGGAGGGTGGGGGCTGGACTGTGATCCAGAGGCGGCAGGATGGCTCTGTCAACTTCTTCACTACCTGGCAGCACTACAAGGTGGGCTTTGGGCAGCCTGATGGGGAATACTGGCTGGGCCTTGAGCCCGTGCATCAGCTGACCAGCCGTGGGGACCATGAGCTACTGGTTCTCCTGGAGGACTGGGGGGGCCGTGAGGCACGTGCCCACTACGATGGTTTCTCCCTGGAGCCTGAGAGTGACCATTACCGCTTACGGCTTGGCCAATACCATGGAGATGCTGGAGACTCTCTTTCCTGGCACAATGACAAGCCTTTCAGCACTGTGGATAGGGACCGGGACTCCTATTCTGGTAACTGTGCCTTGTACCAGCGGGGAGGCTGGTGGTACCATGCCTGTGCCCACTCCAACCTCAACGGTGTGTGGCACCGTGGTGGGCACTATCGCAGCCGCTATCAGGACGGTGTCTACTGGGCTGAGTTTCGTGGTGGGGCTTATTCCCTCAAGAAGGCTGCCATGCTGATCCGGCCTCTGAGGCAG---
>HLrhiFer5
ATGTGGGCGCCCGGGCTGCGCACGCTGCAG---------------CTGCTGCTCCTGCTGGGCGCATCGTGGGCG------------------CGGGCAGGTGCCCCGCGCTGCACCTACACCTTCGTACTACCCCAGCAGAAGTTCACGGGTGCCGTGTGCTGGAGCGGGCCAGCATCCGCGGGCCCGATG---CGGGAGGCGGTGAACGCCAGCGAGGTGGCGGCGCTGCGCGTGCGCGTGGGCCGTCACGAGGAGCTGCTGCGCGAACTTCACCGGCTGGCGGCGGCC------------------------------GACAGCGCCGTGGCCGGCGATGTGCGCGCATTGCGCAAGGACAGCCGCGGCCTGAGCGCGCGCCTGGGCCAGCTGCGCGCGCAGCTGCAGCACGAG------GCGGACCCA------------------------------------------------GGAGCT------------------------------------GGGCCCGGC------------------GCG------------------------------GGAGCGGAGCCCGCC---------------GCCGCACTGGCGTTACTTGGGGAGCGTGTGCTCAACGCGTCTGCCGAGGCGCAGCGCGCCGCCGCCCGCTTCCACCAGCTGGACGTCAAGTTCCGTGAACTGGCGCAGCTGGTCAGCCAACAGAGTAGCCTTATCGCCCGCCTGGAGCGCCTGTGTCCA---------------------GGAACCTCGGGCGGGCAGCAGCAG------GTCCTGCCACCGCCC---CTGGTACCTGTGGTTCCAGTCAGTCTGGTGGGT---GGCACGAATGATACCAGCAGGAGGCTAGACCCAGCCCCAGAGCCCCAGAGC---------------CAGCAGGAGCCCTTGGCTTCTTCCATGCCCACAGGGTACCCTGCTGTTCCCACCAAGCCAGCGGGCCCATGGCAGGATTGTGCAGAGGCCCATTGGGCAGGCCATAGGCAGAGTGGAGTGTATGAGCTGCAACTGGGCCGGCATGTGGTGTTGGCATGGTGTGAGCAACAGCTGGAAGGTGGAGGCTGGACTGTGATCCAGAGGCGGCAAGATGGCTCTGTCAACTTCTTTACTACCTGGCAGAACTACAAGGTGGGTTTTGGGCAGCCTGATGGGGAATATTGGCTGGGCCTTGAACCTGTGCATCAGCTGACCAGCCGTGGAGACCATGAGCTGCTGGTGCTCCTGGAAGATTGGAGGGGCCGTGGTGCACGTGCCCACTACGATGGTTTTTCCCTGGAGCCTGAGAGCGACCACTACCGCCTACGGCTTGGCCAGTACCATGGAGATGCTGGAGACTCTCTTTCCTGGCACAATGACAAGCCTTTCAGCACTGTAGATAGGGACCGAGACTCCTATTCTGGTAACTGCGCCCTGTACCAGCGGGGAGGCTGGTGGTACCATGCCTGTGCCCACTCCAACCTCAATGGTGTGTGGCACCGTGGTGGCCACTATCGCAGCCGCTACCAGGATGGTGTCTATTGGGCTGAGTTTCGCGGCGGAGCTTACTCTCTCAAGAAGGCTGCCATGCTGATCCGGCCCCTGAGGCTG---
>speTri2
ATGTCGGTGCCCCGGTTGCGCGCGCTGCCG---------------CTGCTGCTCCTGCTGGGCGCGTCGTGGGCG------------------CGGGCGGGCGCCCCGCGCTGCACCTACACCTTCGTGCTGCCCCAGCAGAAGTTCACCGGCGCCGTGTGCTGGAGCGGAGCAGCTGCCGCACGACCCACT---TCCGAAGCCGTGAACGCCAGCGAGGTGGCGGCGCTGCGCATGCGCGTCGGCCGCCACGAGGAGCTGCTGCGCGAGCTGCAGAGGCTGGCCGCCGCC------------------------------GACGGCGCAGTGGCCGGCGAGGTGCGCGCGCTGCGCAAGGAGAGCCGCGGCCTGAGCGCGCGCCTGGGCCAGCTGCGCGCGCAGCTGCAGCATGAG------GCCGGCACG------------------------------------------------GGGGCG------------------------------------GGGCCGAGC------------------CAG------------------------------GGGGCGGAGCCTGCC---------------GCTGCTCTGGCGCTGCTCGGGGAACGCGTGCTCAATGCGTCGGCCGAGGCTCAGCAGGCCGCCGCCCGCTTCCACCAGCTGGACGTCAAGTTTCGAGAGCTGGCACAGCTGGTCAGCCAGCAGAGCGACCTCATCGCCCGCCTGGAGCGCCTGTGCCCG---------------------GGGGGCGCCGGCGGGCAACAGCAG------GTCCTGCCCCCGCCC---CTGGTGCCTGTGGTGCCCTTGAGTCTGGTGGGC---AGCACCAGTAACACCAGCAGGAGGCTGGACCCAGCTCCAGAGCCCCAGAGAGACCAGACCCGGAGACAACAGGGCCCCTTGGCCTCTCCTAGGCCTGCAGGGTCCCCTGTGATCCCTACCAGGCCATCAGGCCCGTGGCAGGACTGTGCGGAGGCCTACCAGGCAGGCCACAGCCAGAGTGGGGTCTACGAGCTGCTACTCGGCCGGCTCCAGGTGTCCGCGTGGTGCGAGCAGCAGCTGGAGGGCGGAGGGTGGACAGTGATCCAGCGGCGCCAGGACGGCTCAGTCAACTTCTTCACCACCTGGCAGCACTACAAGGTGGGCTTTGGGCGGCCTGACGGGGAATACTGGCTGGGCCTCGAACCTGTGCATCAGCTGACCAGCCGGGGGGACCACGAGCTGCTGGTGCTCCTGGAGGACTGGGGGGGCCGTGGGGCACGTGCCCACTATGATAGCTTCTCTCTGGAACCCGAGAGTGACCACTATCGCCTACGGCTTGGCCAGTACCACGGTGACGCTGGAGATTCTCTTTCTTGGCACAACGACAAACCCTTCAGCACTTTGGATAGAGATCGAGACTCCTATTCCGGTAACTGTGCCTTGTACCAGCGCGGGGGCTGGTGGTACCATGCTTGTGCCCACTCCAACCTCAACGGTGTGTGGCACCGTGGTGGCCACTACCGAAACCGCTACCAGGATGGTGTCTACTGGGCTGAGTTCCGTGGCGGGGCGTACTCCCTCAAGAAGGCCGCCATGCTGATCCGACCCGCCAGGCCC---
>HLmyoMyo6
ATGTGGGCACCCGGGCTGCGCGCGCTGCAG---------------CTGCTGCTTCTTCTGGGCGCATCCTGGGCT------------------CGGGCGGGCGCCCCGCGCTGCACCTACACCTTCGTGCTCCCGCAGCAGAAGTTCTCGGGCGCCGTGTGTTGGAGCGGGCCGGCGGCCGCGCGCCCGGCC---ACGGAGGCCGTGAACGCCAGCGAGGTGGCGGCGCTGCGCGCGCGCGTGGGCCGCCACGAGGAGCTGCTGCGCGAGCTCCAGCGGCTGGCGGCGGCG------------------------------GACGGCGAGGCGGCGGGCGAGGTGCGCGCGCTGCGCAAGGAGAGCCGCGGCCTGAGCTCGCGCCTGGGCCAGCTGCGCGCGCAGCTGCAGCACGAG------------------------------------------------------------------GCG------------------------------------GGCCCGGGC------------------CCG------------------------------GGGGCGGAGCCGGCG---------------GCGGCGCTGGCCCTGCTGGGGGAGCGCGTGCTCAACGCCTCCGCCGAGGCGCAGCGCGCCGCCGTCCGCTTCCACCAGCTGGACGTCAAGTTCCGGGAGCTGGCGCAGCTCGTCAGCCAGCAGAGCAGCCTCATCGCCCGCCTGGAGCGCCTGTGTCCG---------------------GGGGGCGCGGGCGGGCAGCAGCAG------GTCCTGCCACCACCC---CTGGTACCGGTGGTTCCAGTCAGTCTGGTGGGT---GGCACCAGCGACAACAGCAGG---TTAGACCCAGCCCCAGAGTCCCAGAGAGACCAGACCCTGAGACAGCAGGGGACCTTGGCTTTTCCCTTACCTGCAGGGCACCCTGCAGTCCCCACCAAGCCAGCAGGCCCATGGCAAGATTGTGCAGAGGCACACCGGGCAGGCCATGGGCAGAGTGGAGTGTATGAGCTGCGACTGGGCCGGCACGTGGTGTCAGCATGGTGTGAGCAACAGCTGGAGGGTGGAGGCTGGACGGTGATCCAGAGGCGGCAAGATGGTTCCGTCAACTTTTTCACTACCTGGCAGCACTACAAGGCGGGCTTCGGGCAGCCTAATGGGGAATACTGGTTGGGCCTTGAACCTGTGCATCAGCTGACCAGCCGTGGGGACAACGAGCTCCTGGTGCTCCTGGAGGATTGGGGAGGCCGTGGTGCACGCGCCCACTATGATGGTTTCTCCCTGGAGCCCGAGAGTGACCACTACCGCCTACGGCTGGGCCAGTACCATGGAGATGCGGGAGACTCTCTTTCCTGGCACAATGACAAGCCTTTCAGCACTGTGGATAGGGACCGAGACTCCTATTCTGGTAACTGTGCCCTGTACCACCGGGGAGGCTGGTGGTACCATGCCTGTGCCCACTCCAACCTCAATGGTGTGTGGCACCGTGGTGGCCACTACCGCAACCGCTACCAGGACGGTGTCTACTGGGCTGAGTTTCGTGGCGGGGCTTACTCTCTCAAGAAGGCGGCCATGCTGATCCGGCCCCTGAGGCTG---
>HLmolMol2
ATGTGGGCACCCGGGCTGAGCATGCTGCAG---------------CTGCTGCTTCTGCTGGGCGCATCCTGGGCA------------------CGGGCGGGAGCCCCGCGCTGCACCTACACCTTCGTGCTACCTCAGCAGAAGTTCACGGGCGCCGTGTGTTGGAACGGGCTGGTGGCCGCGCGCCCGGCG---CCGGGGGCCGTGAACGCCAGCGAGGTGGCGGCGCTGCGCGTGCGTGTGGGCCGTCACGAGGAGCTGTTGAGAGAACTTCAGCGTCTGGCGGCGGCT------------------------------GACGGCGACGTGGCGGGCGAGGTGCGCGCGCTGCGCAAGGAGAGCCGCGGTCTGAGCACGCGCCTAGGCCAGCTGCGCACGCAGCTGCAGCACGAG------------------------------------------------------------------GCG------------------------------------GGCCCCGGC------------------CCG------------------------------AGGTCGGAACCCGAT---------------GCCGCGCTGGCACTGCTGGGGGAGCGTGTGCTCAACGCGTCGGCCGAGGCGCAGCGCGCAGCCATCCGCTTTCACCAGCTAGACGTCAAGTTCCGCGAGCTGGCCCAGCTGGTCAGCCAGCAGAGTAGCCTTATTGCCCGCCTGGAGCGCCTGTGTCCG---------------------GGGGGCGCGGGCGGGCAGCAGCAG------GTCCTGCCACCACCC---CTGGTGCCTGTGGTTCCGGTCAGTCTGGTGGGT---GGCACCAATGATACCAGCAAA---TTAGAGCCAGCCTCAGAGTCCCAGAGAGACCAGACCCCGAGACAGCAGGGGCCCTTGGCCTTTCCCATGCCTGCAGGGCACCCTGCTGTCCCCACCAAGCCAGCGGGCCCATGGCAAGATTGTGCAGAGGCGCACCAGGCAGGCCATGGGCAGAATGGAGTGTATGAGCTGCGACTGGGCCGGCATGTGCTATCAGCATGGTGCGAGCAACAGCTGGAGGGTGGAGGCTGGACTGTGATCCAGAGGCGGCAAGACGGCTCAGTCAACTTTTTCACTACCTGGCAACACTACAAGGCGGGCTTTGGGCAGCCTGATGGAGAATACTGGCTGGGTCTTGAACCTGTGCATCAGCTGACCAGCCGTGGGGACCATGAGCTGCTGGTGCTCCTGGAGGATTGGGGGGGCCGTGGTGCACGTGCCCACTATGATGGTTTCTCCCTGGAGCCTGAGAGTGATCACTACCGCTTACGGCTCGGCCAGTACTATGGAGATGCTGGAGACTCTCTGTCCTGGCACAATGACAAGCCTTTCAGCACTGTGGATAGGGACCGAGACTCCTATTCTGGTAATTGTGCCCTGTACCATCGGGGAGGCTGGTGGTACCATGCCTGTGCCCACTCCAACCTCAATGGTGTGTGGCACCACGGTGGCCACTACCGCAACCGCTACCAGGATGGAGTCTACTGGGCGGAGTTTCGTGGTGGGGCTTACTCTCTCAAGAAGGCTGCCATGCTGATCCGGCCCCTGAGGCTG---
>otoGar3
ATGTGGGTGTCCCAGCTGCGCGCGCTGCAG---------------CTACTGCTCCTACTGGGCGCATCCTCAGCG------------------CGAGAGGGCGCTCCGCGCTGCACCTATACCTTCGTGCTGCCCCAGCAGAAGTTCACAGGTGCCGTGTGCTGGAACGGACCCGCACCCTTACGGCCAGCG---CCAGAGGCAGTGAACGCCAGCGAGGTGGCGGCGCTGCGCTTGCGTGTGGGCCGCCACGAGGAGCTGCTGCGTGAGCTGCAGAGGCTGGCGGCCGCCGGGGGGGGCGGGGGGGGGCGGGCGCCCGCCGATGGCGCCGTGGCTGGGGAGGTGCGCGCGCTGCGCAAGGAGAGCCGCGGCTTGACCACGCGCCTGGGCCAGCTGCGCGCGCAGCTGCAGCATGAA------GCGGGGGCG------------------------------------------------GGGGCG------------------------------------GGGCCAGGG------------------GAGGGG------------------------CAGGGGGCGGAGCCCGGC---------------GCCGCGCTGGCCTTGCTCGGGGAACGGGTGCTGAACGCTTCAGCGGAGGCGCAGCGCGCAGCAGTACGCTTCCACCAGCTGGATGTCAAGTTCCGCGAGCTGGCGCAGCTGGTGAGCCAGCAGAGCGGCCTCATCGCACGCCTGGAGCGCTTGTGCCCA---------------------GGGGGCGCGAACTGGCAGCAGCAGCAG---GTCCTGCCACCACCC---CTGGTACCTGTGGTCCCAGTCAGTCTGGTGGGT---GGCAACAGTGACACAAGCAGGACGCTGGACCCTGCTCCACAGCCCCAGAGAGACCAGACCTTGAGACAGCAAGGGCCCTTGGCCTCTCCTATGTCTACAGGGCACCATGGCATCCCTACTAAGCCAGCAGGTCCGTGGCAGGATTGTGCAGAAGCACACCATGCAGGCTATAAGCAGAGTGGAGTGTATGAGCTGCAAATGGGCCGGCTTGTGGTATCAGCATGGTGCGAGCAACAACTGGAGGGTGGAGGCTGGACTGTGATCCAGCGGAGACAAGATGGTTCCGTCAACTTCTTCACTACTTGGCAGCACTACAAGGTGGGCTTTGGGCAGCCAGATGGGGAATACTGGCTGGGCCTTGAACCTGTGTATCAGCTTACCAGCCGTGGGGACCATGAACTGTTGGTGCTGATGGAGGACTGGGGGGGCCGGGGAGCAAAAGCTCACTATGATAGCTTCTCCCTGGAACCTGAGAGTGACCACTACCGCCTGAGGCTGGGCCAGTACCACGGTGATGCTGGAGACTCTCTTTCCTGGCACAATGACAAGCCTTTCAGCACCGTGGATAGGGACCGAGACTCTTATTCTGGTAATTGTGCCCTATATCAGCGGGGAGGCTGGTGGTACCATGCCTGTGCCCACTCCAACCTCAATGGTATATGGCACCACGGTGGCCACTACCGAAGCCGCTACCAGGATGGTGTCTACTGGGCTGAGTTTCGTGGTGGGGCATACTCTCTCAAGAAGGCTGCCATGCTGATCCGTCCTCTGAGGCTG---
>echTel2
ATGACGGCGCCCCCGTGGCGCGCGCTGCAG---------------CTGCTGCTCCTGCTGGGTGCGTCGTGGGCG------------------CGGGCAGGCGCCCCCAGGTGCACCTACACCTTCGTGCTGCCCCAGCAGAAGTTCACGGGCGCCGTGTGCTGGAGCGGGTCGGCGGCCGGACGGCCGGGG---CCCGAGGCAGTCAACGCGAGCGAGGTGGCGGCCCTGCGCGTGCGCGTGGGCCGCCACGAGCAGCTGCTGCGCGACCTGCAGCGGGTGGCGGCGGCC------------------------------GACGGCGCCGTGGCCGGCGAGGTGCGCGCGCTGCGCAAAGAGAGCCGCGGCCTGAGTGCGCGCCTGGGCCAGCTGCGCGCGCAGCTGCAGCACGAG------------------------------------------------------------------GCG------------------------------------GGGCCGGGG------------------GCG------------------------------GGGCCGGAGCCCGCC---------------GCGGCCCTAGCGTTGCTGGGCGAGCGCGTGCTCAACGCGTCGGCCGAAGCGCAGCGCGCCGCCGCCCGCTTCCACGAGCTGGACGTCAAGTTCCGGGAGCTGGCGCAGATGGTCAGCCAGCAGAGCGGCCTCATTGCCCGCCTGGAACGCCTGTGCCCG---------------------GGGGGCATGGGCGGGCAGCAGCAG------GTCCTGCCCCCACCC---TTGGTGCCTGTGGTTCCTGTCAGCCTGGTGGGT---GGCATCAGTGACAGCAGCAGGAGGCTGGACCCAGCCCTGGAGACCCTGAAAGACCAGACCTCAAGACAGCAGGGGCTGCTGGCATCACCCACGCTCGCAGGGCACCCTGCAGCCTCCACTAAGCCTGCAGGCCCGTGGCAGGACTGCGCGGAGGCCCAGCAGGCAGGCCACGATCAGAGTGGAGTGTATGAGCTGCGGCCAGGCCGTCACGTGGTGATGGCCTGGTGCGAGCAGCAGCTGGAGGGGGGTGGCTGGACGGTGATCCAGAAGCGACAAGACGGCTCCGTCAACTTCTTCACCACCTGGACGCACTACAAGGCAGGCTTTGGGCGGCCAGATGGGGAATACTGGCTGGGCCTGGAGCCTGTGCACCAGCTGACCAGCCGCGGGGACCACGAGCTGTTGGTGCTCCTGGAAGACTGGGGGGGTCGTGGGGCCCGTGCCCACTACGACGGCTTCTCCTTGGAGCCTGAGAGTGACCATTACCGCCTGCGGCTTGGCCAGTACCACGGTGATGCTGGCGACTCACTCTCCTGGCACAATGACAAGCCCTTCAGCACTGTGGACAGGGACCGGGACTCTTATTCTGGTAACTGTGCACTGTACCAACGGGGAGGCTGGTGGTACCACGCCTGCGCCCACTCCAACCTCAACGGCGTGTGGCACCGTGGCGGCCACTACCGCAACCGCTATCAGGACGGCGTCTACTGGGCTGAGTTCCGAGGTGGGGCGTATTCTCTCAAGAAGGCTGCCATGCTGATCCGGCCCCTGAGGCTC---
>HLphyDis3
ATGTGGGTACCAGACCTACACACGCTGCAG---------------CTGCTGCTCCTGCTGGGCATTTCATGGGCG------------------CGGGCGGCCCCCCCGCGCTGCACCTACACCTTCGTGCTACCCCAGCAGAAGTTCACAGGCGCAGTGTGTTGGAGCGGACCAACTGCGCCGCGCCCAGCC---CCGGACGCCGTGAACGCCAGCGAGGTTGCCGCGCTGCGCGTGCGTGTAGGCCGCCACGAGGAGCTGCTGCAGGAACTCCAGCGTCTGGCGGCGGCT------------------------------GACGGCGCAGTGGCGGGCGAGGTGCGCGCGCTGCGCAAGGAGAGCCGCAGCCTAAGCACGCGCCTAGGCCAGCTGCAGACACAGCTGCAACACGAG------GCGGGCCCG------------------------------------------------GGGGCG------------------------------------GGGCCAGGT------------------CCA------------------------------AGGGTGGAGCCCGCG---------------GCTGCGCTGGAACTGCTCGGGGAGCGCGTGCTCAATGCTTCGGCGGAGGCACAGCGTGCAGCCACCCGCTTTCATCAGCTGGATGTCAAGTTCCGAGAGCTGGCGCAGCTAGTTAGCCGTCAGAGTAGCCTTATTGCCCGTCTGGAGCGCCTGTGTCCG---------------------GGTGGCGCGGGCGGGCAACAGCAG------GTCCTGCCACCGCCC---CTGGTGCCTGTGGTTCCAGTCAGTCTGGTGGGT---AGCACCAATGACACCAGCAGC---TTAGACCCAGCCCCAGAGTCCCAGAGAGACCAGACCCTGAGGCAGCAGGGTCCCTTGGCCTCTCCCATGCCTGCAGGGCACCCTGCTCTCCCTACCAAGCAAATGGGCCCATGGCAAGATTGTGCAGAGGCACACCAGGCAGGCCATAGGCAGAGTGGAGTGTATGAGCTGCGACTGGGCCGTTATATGGTGTCAGCCTGGTGTGAGCAACAGCTGGAGGGTGGAGGCTGGACTGTGATTCAGAGGCGGCAAGATGGCTCAGTCAACTTCTTCACTACCTGGCAGCACTACAAGGTGGGCTTTGGGCAGCCTGATGGGGAATACTGGCTAGGCCTTGAACCGGTGTATCAGCTGACCAGCCATGGGGACCATGAGCTACTGGTGCTCCTAGAGGACTGGGGGGGCCGTGGTGCCCGTGCCCACTATGATGGTTTCTCTCTGGAGCCTGAGAGGGACCACTACCGCCTACGGCTTGGCCAGTATCATGGAGATGCTGGAGACTCTCTTTCCTGGCATAGTGATAAGCCTTTCAGCACCGTGGATAGGGACCGAGACTCCTATTCTGGTAACTGTGCCCTGTACCATCGGGGAGGCTGGTGGTACCATGCCTGTGCCCACTCCAACCTCAATGGTGTGTGGCACCGTGGTGGCCACTACCGCAACCGCTACCAGGACGGGGTCTATTGGACTGAGTTTCGTGGAGGGGCTTACTCTCTCAAGAAGGCTGCCATGCTGATCCGGCCTCTGAGGCTG---
>tupChi1
ATGTCGCCGCCCTGGCTGTGCGCGCTGTCG---------------CTGCTGCTCCTGCTGGGTGCGTCCTGGGCG------------------CGGGCGGGCGCCCCGCGCTGCACCTACACCTTCGTGCTGCCCCAGCAGAAGTTCACGGGTGCCGTGTGCTGGAGCGGAGCGGCGCCCGCGCGCCGGGCG---CCCGAAGCCGCCAACGCCAGCGAGGTG------------------------------------------------------------------------------------------------------------------------------------------------------------------------------------------------------------------------------------------------------------------------------------------------------------------------------------------------------------------------------------------------------------------CTGCTCGGGGAGCGCGTGCTCAATGCCTCCGCCGAGGCGCAGCGCGCCGCCGCCCGCTTCCACCAGTTGGACGTCAAGTTCCGCGAGCTGGCGCAGCTGGTCAGCCAGCAGAGCAGCCTCATCGCCCGCCTGGAGCGCCTGTGCCCG---------------------GGGGGCACGGGCGGGCAGCAACAG------GTCCTGCCACCGCCC---CTGGTACCTGTGGTTCCGGTCAGCCTGGTGGGT---GGTCCCAGCGACACTAACCGGAGGCCAGATCCGGTCCCAGAGCCCCAGGGAGACCAGATCCCGAGACAGCAGGGGCCTTTGGCCTCTCCTTCCACCACAGGACCCCCTGCTGTCCCCACCAAGCCAGCGGGCCCGTGGCGGGACTGTGCGGAGGCCCACCGGGCAGGCCACGGGGAGAGTGGAGTGTACCAGCTACGCCTGGGCCGCCAGGTGGTGTCGGTGTGGTGTGAGCAGCAGCGGGAGGGCGGGGGCTGGACGGTGGTCCAGCGGCGGCAGGATGGCTCGGTCAACTTCTTCACCACGTGGCAGCACTACAAGGTGGGCTTTGGGCGCCCGGACGGGGAATACTGGCTGGGCCTGGAGCCCATCCATCAGCTGACCAGCCGGGGGGACCACGAACTGCTGGTGCTCCTGGAGGACTGGGGGGGCCGCGGGGCACGTGCCCACTACGACAGCTTCTCCCTGGAGCCCGAGAGCGACCACTACCGCCTGCGGCTTGGCCAGTACCATGGTGACGCTGGAGACTCTCTTTCCTGGCATAGCGACAAGCCCTTCAGCACTGTGGACAGGGACCGAGACTCTTATTCTGGCAACTGCGCCCTGTACCAGCGGGGAGGCTGGTGGTACCACGCCTGTGCCCACTCCAACCTCAACGGCGTCTGGCACCGTGGCGGCCATTACCGAAGCCGCTACCAGGACGGTGTCTACTGGGCTGAGTTTCGCGGAGGGGCATACTCCCTCAAGAAGGCCGCCATGCTGATCCGGCCCCTGAGGCTG---
>micOch1
ATGGGCACTGCCAGGTTGCGCATGCTGCAG---------------CTGCTACTCCTGCTGGGCGCTTGGCGGGCA------------------CGAGGAGGTGCCCCGCGATGTCGCGTCAAGCTGGTACTGTCCCCGCAGAAGGCGACGGGCGCGGTCTGCGGGAAC---------------------------GCCGACGCCTCCCACGACGGCGAGCTGGCCGCGCTGCGCATGCGCGTGGGCCGCCAGGAGGAGCTGCTGCGCGCGCTGCAGAGGCGCGCGGCCGAG------------------------------GGAGGCGCGCTCGCGGGCGAGGTGCGCGCGCTGCGTGAGCAGAGCCACGGCCTGAACGCGCGCCTGGGGCAGCTGCGCGCGCAACTGCAGCCGGAG------------------------------------------------------------------GCG------------------------------------GAGCCTGAC------------------CCG------------------------------GGGGCGGAGCCTGCT---------------GCCGCGCTCAGTCTGCTCGCGCAGCGCGCGCTGCACGCCGAGGCCGAGGCGCGCCGGACGGCGGCGCTCCTGCAGCAGCTGGACGCGCAACTCCGCGAGCATGCGCAGCTCGTGAGCCAGCATAGCCGCCTCCTGGGCCGCCTGCAGCGCGCGTGCGCC---------------------GACCCGGATCGGGGCCAGCAGCAG------GTCCTGCCATTGCCT---CTAGTGCCTTTGGTTCCTCTGAATCTAGTGGGC---AGTGCTGGCAACACCAGCAGGAGGCTGGACGGAACCCCAGAGAACCGGAGAGATCAGAACTTGAGGCAGCAGGAGCTCCTGTCTCCTCCCCCACCTACTGGGCATCTTGCTGTTTCCACCAGGCCAGTGGGTCCATGGAGGGACTGCGCAGAGGCTCACAGGGCAGGTCACAGGCAGAGCGGAGTGTATGAGCTGCGGCTGGGCCGTCGCCTGGTATCTGTGTGGTGTGAGCAGCAGCGGGAAGGTGGAGGCTGGACGGTTATCCAGCGGCGGCAAGATGGCTCAGTCAATTTCTTCACCAACTGGCAGCACTACAAGGCAGGCTTTGGGCGGCCAGACGGGGAATACTGGCTGGGCTTGGAACCCGTGCATCAGGTGACCAGCCGTGGGGACCATGAGCTGCTGGTACTCCTAGAGGACTGGGGGGGCCGTGGGGCACGCGCCCACTATGACAGCTTCTCCTTGGAGCCTGAGAGTGACCACTACCGTCTGCGGCTTGGCCAGTACCACGGCGATGCCGGAGATTCCCTCTCCTGGCACAACGACAAACCTTTCAGCACTGTGGACAGGGACCGAGACTCCTATTCTGGTAACTGTGCCCTGTACCATCGTGGGGGCTGGTGGTACCACGCCTGTGCCCACTCCAACCTTAATGGTGTGTGGTACCATGGAGGTCACTATCGGAGCCGCTACCAAGACGGGGTCTACTGGGCCGAGTTCCGCGGTGGGGCGTACTCTCTGAAGAAGGCTGTTATGCTGACCCGGCTTGTGCGGTTG---
>criGri1
------------------------------------------------------------------------------------------------------------------------------------------------------------------------------------------------------------------------------------------------------------------------------------------------------------------------------------------------------------------------------------------------------------------------------------------------------------------------------------------------------------------------------------------------------------------------------------------------------------------------------------------------------------------------------------------------------------------------------------------------------------------------------------------------------------------------------------------------------GTCCTACCACTGCCT---CTGGTGCCTCTGGCTCCTCTGAGTCTAGTGGGC---AGTGCCGGCAACACCAGCAGGAGTCTGGACCAAACTCCAGAGCACCAGAGAGATCAGAGCTTGAGGCAGCAGGAGCCCCCATCTCCTCCCCTGCCTACTGGGCACCTTGCTGTTTCCATCAGACCAGTGGGCCCGTGGAGGGACTGTGCAGAGGCTCACGGGGCAGGTCACAGGCAGAGTGGAGTGTATGAGCTGCGACTGGGCCGACGTGTGCTATCAGTGTGGTGTGAACAGCAGCAGGAGGGCGGAGGCTGGACCGTCATCCAGAGGCGGCAAGATGGCTCGGTCAATTTCTTCACCAACTGGCAGCACTACAAGGCAGGCTTTGGGAGGCCAGATGGGGAATACTGGCTTGGCTTGGAACCAGTGCATCAGGTGACCAGCCGTGGGGACCATGAGCTGCTGATACTCTTAGAGGACTGGGGTGGCCGTGGGGCACGAGCCCACTATGACAGCTTCTCTTTGGAACCTGAGAGTGACCACTACCGTCTGCGGCTTGGCCAGTACCATGGTGATGCTGGGGATTCCCTCTCCTGGCACAATGACAAACCGTTCAGCACTGTGGACAGGGACCGAGACTCCTATTCTGGTAACTGTGCCCTGTACCATCGTGGGGGCTGGTGGTACCACGCCTGTGCCCACTCCAACCTCAATGGTGTGTGGTATCATGGAGGTCACTACCGGAGCCGCTACCAGGACGGGGTCTACTGGGCCGAGTTCCGCGGTGGGGCGTACTCTCTCAAGAAGGCTGTTATGCTGACCCGGCTTGTGCGGTGG---
>ochPri3
ATGGCGGCTCCCCGG---------CTGCCG---------------CTGCTCCTGTTGCTGGGCGCGTCATGGTCATGGTCGTGGTCATGGGTACGGGCCGGCGCCCCCCGCTGCACCTACACCTTCGTGCTACCCCCGCAGAAGTTCACGGGCGCAGTGTGCTGGAGCGGCGCCGCGGCCACGGCGCCGGGG------GAGGCGGCCAACGCCAGCGAGCTGGCTGCGCTGCGGCTGCGTGTGGGCCGGCACGAGGAGCTGCTGCGAGAGCTGCAAAGACGAGCCGCGGCC------------------------------GACGGCGCCGTGGCCGGCGAGGTGCGCGCGCTGCGCAAGGAGAGCCGCGGCCTGAGCGCGCGTCTGGGCCAGCTGCGCGTCCAGCTGCAGCACGAG------GCGGGGTCG------------------------------------------------GCGCCA------------------------------------GGGCCAGGG------------------CCT------------------------------GCAGCCACCGCTGCCACCACGGCCACCACCGCCACCCTGGCCCTGCTCGCCGAGCGCGTGCTCAACGCGTCGGCCGAGGCGCAGCACGCGGCCGCCCGCTTCCACCTGCTGGACGGCAAGTTTCGCGAGCTGGCGCAGCTGGTCAGCCAGCAGAGCGGCCTCATCGCCCGCCTGGAGCGCCTGTGCCCC---------------------GGGCAGCAGCAGCAGCAGCAGCAG------GTCCCGCCGCCACCC---CTGATACCCGTCGTGCCCATCAGCCTGGTGGGTGTTAGTACCAATCACACAAGCAGGAAGCCGACTCCAGCCCCGGAGGTGCCG---------ACTCTGCGGCAGCAGGCACCCCTGGCCTCGCCTGTGGCTGCAGAGCCACCTGCTGTCCCCACCAAACCTGCAGGCCCGTGGCGGGACTGTGCGGAGGCCCACCGGGCAGGCCACCGGCAGAGCGGGGTGTACGAGCTGCAGCTGGGCCGGCACGTGCTGTCGGTGTGGTGCGAGCAGCAGCTGGAGGGCGGAGGCTGGACGGTCATCCAGAGGCGCCAGGATGGCTCGGTCAACTTCTTCACCACGTGGCAGCAGTACAAGGTGGGCTTTGGGCGGCCTGACGGTGAGCACTGGCTGGGCCTGGAACCGATACACCAGCTCACCAGCAGGGAAGACCACGAGCTGCTGGTGCTCATGGAGGACTGGGGAGGGCGTGGGGCCCGCGCCCGCTACGACAGCTTCTCCCTGGAGCCCGAGAGTGACCACTACCGCCTACGGCTCGGCCAGTACCACGGCGATGCCGGAGACTCTCTTTCCTGGCACAATGACAAGCCCTTCAGCACCGTGGACAGAGACCGAGACTCTTATTCTGGGAACTGTGCTCTCTACCAGCGCGGAGGCTGGTGGTACCACGCCTGTGCCCACTCCAACCTCAATGGTGTCTGGCACCGTGGCGGCCACTACCGGAGCCGCTACCAGGATGGGGTGTACTGGGCAGAGTTCCGAGGCGGCGCGTATTCACTCAAGAAGGTGGCCATGCTGATCCGGCCGCTGAGGCCG---
