# Supplementary material for: Six reference-quality genomes reveal evolution of bat adaptations
Source: Nature. 2020 Jul 22;583(7817):578–84. doi: 10.1038/s41586-020-2486-3 (PMC8075899; doi:10.1038/s41586-020-2486-3)
Supplement: Supplementary file 6 — Alignments of 12,931 protein-coding genes across 48 mammals. [file 41586_2020_2486_MOESM6_ESM.gz › suppDataFile/ENST00000256196.aln.fasta]

>hg38
ATGGCCGCGGCCGGCTGGCGGGACGGCTCCGGCCAGGAGAAGTACCGGCTCGTGGTGGTCGGCGGGGGCGGCGTGGGCAAGTCGGCGCTCACCATCCAGTTCATCCAGTCCTATTTTGTAACGGATTATGATCCAACCATTGAAGATTCTTACACAAAGCAGTGTGTGATAGATGACAGAGCAGCCCGGCTAGAT---------------------------------------------------ATTTTGGATACAGCAGGACAAGAAGAGTTTGGAGCCATGAGAGAACAGTATATGAGGACTGGCGAAGGCTTCCTGTTGGTCTTTTCAGTCACAGATAGAGGCAGTTTTGAAGAAATCTATAAGTTTCAAAGACAGATTCTCAGAGTAAAGGATCGTGATGAGTTCCCAATGATTTTAATTGGTAATAAAGCAGATCTGGATCATCAAAGACAGGTAACACAGGAAGAAGGACAACAGTTAGCACGGCAGCTTAAGGTAACATACATGGAGGCATCAGCAAAGATTAGGATGAATGTAGATCAAGCTTTCCATGAACTTGTCCGGGTTATCAGGAAATTTCAAGAGCAGGAATGTCCTCCTTCACCAGAACCAACACGGAAAGAAAAAGACAAGAAAGGCTGCCATTGTGTCATTTTC---
>panTro5
ATGGCCGCGGCCGGCTGGCGGGACGGCTCCGGTCAGGAGAAGTACCGGCTCGTGGTGGTCGGCGGGGGCGGCGTGGGCAAGTCGGCGCTCACCATCCAGTTCATCCAGTCCTATTTTGTAACGGATTATGATCCAACCATTGAAGATTCTTACACAAAGCAGTGTGTGATAGATGACAGAGCAGCCCGGCTAGAT---------------------------------------------------ATTTTGGATACAGCAGGACAAGAAGAGTTTGGAGCCATGAGAGAACAGTATATGAGGACTGGCGAGGGCTTCCTGTTGGTCTTTTCAGTCACAGATAGAGGCAGTTTTGAAGAAATCTATAAGTTTCAAAGACAGATTCTCAGAGTAAAGGATCGTGATGAGTTCCCAATGATTTTAATTGGTAATAAAGCAGATCTGGATCATCAAAGACAGGTAACACAGGAAGAAGGACAGCAGTTAGCACGGCAGCTTAAGGTAACATACATGGAGGCATCAGCAAAGATTAGGATGAATGTAGATCAAGCTTTCCATGAACTTGTCCGGGTTATCAGAAAATTTCAAGAGCAGGAATGTCCTCCTTCACCAGAACCAACACGGAAAGAAAAAGACAAGAAAGGCTGCCATTGTGTCATTTTC---
>gorGor5
ATGGCCGCGGCCGGCTGGCGGGACGGCTCCGGCCAGGAGAAGTACCGGCTCGTGGTGGTCGGCGGGGGCGGCGTGGGCAAGTCGGCGCTCACCATCCAGTTCATCCAGTCCTATTTTGTAACGGATTATGATCCAACCATTGAAGATTCTTACACAAAGCAGTGTGTGATAGATGACAGAGCAGCCCGGCTAGAT---------------------------------------------------ATTTTGGATACAGCAGGACAAGAAGAGTTTGGAGCCATGAGAGAACAGTATATGAGGACTGGCGAGGGCTTCCTGTTGGTCTTTTCAGTCACAGATAGAGGCAGTTTTGAAGAAATCTATAAGTTTCAAAGACAGATTCTCAGAGTAAAGGATCGTGATGAGTTCCCAATGATTTTAATTGGTAATAAAGCAGATCTGGATCATCAAAGACAGGTAACACAGGAAGAAGGACAGCAGTTAGCACGGCAACTTAAGGTAACATACATGGAGGCATCAGCAAAGATTAGGATGAATGTAGATCAAGCTTTCCATGAACTTGTCCGGGTTATCAGGAAATTTCAAGAGCAGGAATGTCCTCCTTCACCAGAACCAACACGGAAAGAAAAAGACAAGAAAGGCTGCCATTGTGTCATTTTC---
>oryAfe1
ATGGCCGCGGCCGGCTGGCGGGACGGCTCTGGCCAGGAGAAGTACCGGCTTGTGGTGGTCGGTGGAGGCGGCGTGGGCAAGTCGGCGCTCACCATCCAGTTCATCCAGTCCTATTTTGTAACGGATTATGATCCAACCATTGAAGATTCCTATACAAAGCAGTGTGTGATAGATGACAGAGCGGCCCGGCTGGAT---------------------------------------------------ATTCTAGATACAGCAGGACAAGAAGAGTTTGGGGCTATGAGAGAACAGTACATGAGAACTGGCGAGGGTTTCCTATTGGTCTTTTCAGTCACAGATAGAGGCAGTTTTGAAGAAATCTATAAGTTTCAAAGACAGATTCTCAGAGTAAAAGATCGTGATGAGTTTCCAATGATTTTAATTGGTAATAAAGCAGACCTGGATCATCAAAGACAGGTGACACAGGAGGAAGGACAGCAGTTAGCGCGGCAGCTTAAAGTAACCTACATGGAGGCTTCTGCAAAGGTTAGGATGAACGTAGATCAGGCTTTCCACGAACTCGTCCGGGTTATAAGGAAATTTCAAGAGCAGGAATGTCCTCCTTCTCCAGAACCAACACGGAAAGAAAAAGACAAGAAAGGCTGCCATTGTGTCATTTTC---
>macFas5
ATGGCCGCGGCCGGCTGGCGGGACGGCTCCGGCCAGGAGAAGTACCGGCTCGTGGTGGTCGGCGGGGGTGGCGTGGGCAAGTCGGCGCTCACCATCCAGTTCATCCAGTCCTATTTTGTAACAGATTATGATCCAACCATTGAAGATTCTTACACAAAGCAGTGTGTGATAGATGACAGAGCAGCCCGGCTAGAT---------------------------------------------------ATTTTGGATACAGCAGGACAAGAAGAGTTTGGAGCCATGAGAGAACAGTATATGAGGACTGGCGAGGGCTTCCTGTTGGTCTTTTCAGTCACAGATAGAGGCAGTTTTGAAGAAATCTATAAGTTTCAAAGACAGATTCTCAGAGTAAAGGATCGTGATGAGTTCCCAATGATTTTAATTGGTAATAAAGCAGATCTGGATCATCAAAGACAGGTAACACAGGAAGAAGGACAGCAGTTAGCACGGCAACTTAAGGTAACATACATGGAGGCATCAGCAAAAATTAGGATGAATGTAGATCAAGCTTTCCATGAACTTGTCCGGGTTATCAGGAAATTTCAAGAGCAGGAATGTCCTCCTTCACCAGAACCAACACGGAAAGAAAAAGACAAGAAAGGCTGCCATTGTGTCATTTTC---
>calJac3
ATGGCCGCGGCCGGCTGGCGGGACGGCTCCGGCCAAGAGAAGTACCGACTTGTGGTGGTCGGCGGTGGCGGCGTGGGCAAGTCGGCGCTCACCATCCAGTTCATCCAGTCCTATTTTGTAACAGATTATGATCCAACCATTGAAGATTCTTACACAAAGCAGTGTGTGATAGATGACAGAGCAGCACGGCTAGAT---------------------------------------------------ATTTTGGATACAGCAGGACAAGAAGAGTTTGGAGCCATGAGAGAACAATATATGAGGACTGGCGAGGGCTTCCTGTTGGTCTTTTCAGTCACAGATAGAGGCAGTTTTGAAGAAATCTATAAGTTTCAAAGACAAATTCTCAGAGTAAAGGATCGTGATGAGTTTCCAATGATTTTAATTGGCAATAAAGCAGATCTGGATCATCAAAGACAGGTAACACAGGAAGAAGGACAACAGTTAGCACGGCAACTTAAGGTCACATACATGGAGGCATCAGCAAAGATTAGGATGAATGTAGATCAAGCTTTCCATGAACTTGTCCGGGTTATCAGGAAATTTCAAGAGCAGGAATGTCCTCCTTCACCAGAACCGACACGGAAAGAAAAAGACAAGAAAGGCTGCCATTGTGTCATTTTC---
>micMur3
ATGGCCGCGGCCGGCTGGCGGGACGGCTCCGGCCAGGAGAAGTACCGGCTCGTGGTGGTCGGCGGGGGCGGCGTGGGCAAGTCGGCGCTCACCATCCAGTTCATCCAGTCCTATTTTGTAACAGATTATGATCCAACTATTGAAGATTCTTACACAAAGCAATGTGTGATAGATGACAGAGCAGCCCGGCTAGAT---------------------------------------------------ATTTTGGATACAGCAGGACAAGAAGAGTTTGGAGCCATGAGAGAACAGTATATGAGGACTGGTGAGGGTTTCCTGTTGGTCTTTTCAGTCACAGATAGAGGCAGTTTTGAAGAAATCTATAAGTTTCAAAGACAGATTCTCAGAGTAAAGGATCGTGATGAGTTTCCAATGATTTTAATTGGTAATAAAGCAGATCTGGATCATCAAAGACAGGTAACACAGGAAGAAGGACAGCAATTAGCCCGGCAGCTTAAGGTAACTTACATGGAGGCATCAGCAAAGATTAGGATGAATGTAGATCAAGCTTTCCATGAACTTGTCCGAGTTATAAGGAAGTTTCAAGAGCAGGAATGTCCTCCTTCACCAGAACCAACGCGGAAAGAAAAAGACAAGAAAGGCTGCCATTGTGTCATTTTC---
>mm10
ATGGCCGCGGCCGGCTGGCGCGACGGCTCCGGCCAGGAGAAGTACCGGCTCGTGGTGGTCGGCGGTGGCGGCGTGGGCAAGTCGGCGCTCACCATCCAGTTCATCCAGTCCTATTTTGTGACGGACTATGATCCAACCATTGAAGACTCATACACAAAGCAATGTGTGATCGATGACCGAGCTGCCCGGCTGGAC---------------------------------------------------ATTTTGGATACAGCCGGACAAGAGGAGTTTGGAGCCATGAGAGAGCAATACATGAGGACAGGCGAGGGCTTCCTGTTGGTCTTCTCAGTCACGGATAGAGGCAGTTTTGAAGAAATCTATAAGTTTCAAAGACAGATTCTCAGAGTAAAGGACCGTGATGAGTTTCCCATGATTTTAATTGGCAATAAAGCTGACCTGGACCATCAGAGACAGGTAACACAGGAAGAAGGGCAGCAGTTAGCAAGGCAGCTCAAGGTCACATATATGGAGGCATCGGCAAAGATCAGGATGAATGTAGACCAAGCTTTCCACGAACTTGTCCGGGTTATAAGGAAATTTCAAGAGCAAGAATGCCCTCCTTCACCAGAACCAACCCGGAAAGAAAAAGACAAGAAAGGCTGCCATTGTGTCATTTTC---
>rn6
ATGGCCGCGGCCGGCTGGCGCGACGGCTCCGGCCAGGAGAAGTACCGGCTCGTGGTGGTCGGCGGTGGCGGCGTGGGCAAGTCGGCGCTCACCATCCAGTTCATCCAGTCCTACTTTGTGACGGACTATGATCCAACCATCGAAGACTCATACACAAAACAGTGTGTGATCGATGATCGAGCGGCCCGGCTGGAC---------------------------------------------------ATTTTGGATACAGCCGGACAAGAGGAGTTTGGAGCCATGAGAGAGCAGTACATGAGGACAGGCGAGGGCTTCCTGTTGGTCTTCTCAGTTACAGATAGAGGCAGTTTTGAAGAAATCTATAAGTTTCAAAGACAGATTCTCAGAGTAAAGGATCGTGATGAGTTTCCCATGATTTTAATTGGCAATAAAGCAGACCTGGACCATCAGAGACAGGTAACGCAGGAAGAAGGGCAGCAGTTAGCGCGGCAGCTCAAGGTCACGTATATGGAGGCGTCGGCAAAGATCAGGATGAATGTAGATCAAGCTTTCCACGAACTTGTCCGAGTTATCAGGAAGTTTCAAGAACAAGAATGTCCTCCTTCACCAGAACCAACCCGGAAAGAAAAAGACAAGAAAGGCTGCCATTGTGTCATTTTC---
>hetGla2
ATGGCTGCGGCCGGCTGGCGGGACGGCTCCGGCCAGGAGAAGTACCGGCTCGTGGTGGTCGGCGGGGGCGGCGTGGGCAAGTCGGCGCTCACCATCCAGTTCATCCAGTCCTATTTTGTAACAGATTATGATCCAACCATTGAAGATTCCTATACAAAGCAATGTGTGATAGATGACAGAGCAGCCCGGCTAGAT---------------------------------------------------ATTTTGGATACAGCTGGACAAGAAGAGTTTGGAGCCATGAGAGAACAGTATATGAGGACTGGTGAAGGCTTCTTGTTGGTCTTTTCAGTCACAGATAGAGGCAGTTTTGAAGAAATCTATAAGTTTCAAAGACAGATTCTTAGAGTAAAGGATCGCGATGAGTTTCCAATGATTTTAATTGGTAATAAAGCGGACCTGGATCATCAAAGGCAGGTGACACAGGAGGAAGGACAACAGTTAGCACGGCAACTTAAGGTAACATACATGGAGGCATCAGCAAAGATTAGGATGAATGTAGATCAAGCTTTCCATGAACTTGTTCGGGTTATAAGGAAATTTCAAGAGCAAGAATGTCCTCCTTCACCAGAACCAACACGGAAAGAGAAAGACAAGAAAGGCTGCCATTGTGTCATTTTC---
>HLmyoMyo6
ATGGCCGCGGCCGGCTGGCGGGACGGCTCAGGCCAGGAGAAGTACCGGCTCGTGGTGGTCGGCGGAGGCGGCGTGGGCAAGTCGGCGCTCACCATCCAGTTCATCCAGTCCTATTTTGTGACGGATTATGATCCAACCATCGAGGATTCCTACACAAAGCAGTGCGTGATAGATGACAGAGCAGCCCGGCTAGAT---------------------------------------------------ATTCTAGATACAGCAGGACAAGAAGAGTTTGGAGCTATGAGAGAACAGTATATGCGAACTGGCGAGGGTTTCCTGTTGGTCTTTTCAGTCACAGATAGAGGCAGTTTTGAAGAGATCTATAAGTTTCAAAGACAGATTCTCAGAGTAAAGGATCGTGATGAGTTTCCAATGATTTTAATTGGTAACAAAGCAGATCTGGATCACCAGAGACAGGTAACACAGGAAGAAGGACAGCAGTTAGCACGACAACTGAAGGTGACTTATATGGAGGCATCTGCAAAGATTAGGATGAATGTAGATCAAGCTTTCCATGAACTTGTCCGGGTTATAAGGAAATTTCAGGAGCAGGAATGTCCTCCTTCACCAGAACCAACGCGGAAAGAAAAAGACAAGAAAGGCTGCCATTGTGTCATTTTC---
>HLpipKuh2
ATGGCCGCGGCCGGCTGGCGGGACGGCTCCGGCCAGGAGAAGTACCGGCTCGTGGTGGTCGGCGGCGGCGGCGTGGGCAAGTCGGCGCTCACCATCCAGTTCATCCAGTCCTATTTTGTGACGGATTATGATCCAACCATCGAGGATTCCTACACAAAGCAGTGCGTGATAGATGACAGAGCGGCCCGGCTAGAT---------------------------------------------------ATTCTAGATACAGCAGGACAAGAAGAGTTTGGAGCTATGAGAGAACAGTACATGCGAACTGGCGAGGGTTTCCTGCTGGTCTTTTCAGTCACAGATAGAGGCAGTTTTGAAGAAATCTATAAGTTTCAAAGACAGATTCTCAGAGTAAAGGATCGTGATGAGTTTCCAATGATTTTAATCGGTAACAAAGCAGATCTGGATCATCAGAGACAGGTAACTCAGGAAGAAGGGCAGCAGTTAGCACGACAGCTGAAGGTTACTTACATGGAGGCATCTGCAAAGATTAGGATGAATGTAGATCAAGCTTTCCATGAACTTGTCCGGGTTATAAGGAAATTTCAGGAGCAGGAATGTCCTCCCTCACCAGAGCCAACGCGGAAAGAAAAAGACAAGAAAGGCTGCCATTGTGTCATTTTC---
>HLmolMol2
ATGGCCGCGGCCGGCTGGCGGGACGGCTCGGGCCAGGAGAAGTACCGGCTCGTGGTGGTTGGCGGGGGCGGCGTGGGCAAGTCGGCGCTCACCATCCAGTTCATCCAGTCCTATTTTGTGACGGATTATGATCCAACCATCGAGGATTCCTACACAAAGCAGTGTGTGATAGATGACAGAGCAGCCCGGCTAGAT---------------------------------------------------ATTCTAGATACAGCAGGACAAGAAGAGTTTGGAGCTATGAGAGAGCAGTATATGAGAACTGGCGAGGGTTTCCTGTTGGTCTTTTCAGTCACAGATAGAGGCAGTTTTGAAGAAATCTATAAGTTTCAAAGACAGATTCTCAGAGTAAAGGATCGTGATGAGTTTCCAATGATTTTAATTGGTAACAAAGCAGATCTGGATCATCAAAGACAGGTAACGCAGGAAGAAGGACAGCAGCTAGCACGACAGCTGAAGGTGACTTACATGGAGGCGTCCGCAAAGATTAGGATGAATGTAGATCAAGCTTTCCATGAGCTGGTCCGGGTTATAAGGAAATTTCAAGAGCAGGAATGTCCTCCTTCACCAGAACCAACGCGGAAAGAAAAAGACAAGAAAGGCTGCCACTGTGTCATTTTC---
>HLphyDis3
ATGGCCGCGGCCGGCTGGCGGGACGGCTCTGGCCAGGAGAAGTACCGGCTCGTGGTGGTCGGCGGGGGCGGCGTGGGCAAGTCGGCGCTCACCATCCAGTTTATCCAGTCCTATTTTGTGACGGATTATGATCCAACCATCGAGGATTCCTACACAAAGCAGTGCGTGATAGATGACCGAGCAGCCCGGCTGGAC---------------------------------------------------ATTCTAGACACAGCGGGACAAGAAGAGTTTGGAGCCATGAGAGAACAGTACATGAGAACTGGCGAGGGCTTCCTGTTGGTCTTTTCAGTCACAGACAGAGGCAGTTTTGAAGAAATCTATAAGTTTCAAAGACAGATTCTCAGAGTAAAGGATCGTGATGAGTTTCCAATGATTTTAATTGGTAACAAAGCAGATCTGGATCATCAAAGACAGGTAACACAGGAAGAAGGACAGCAGTTAGCACGGCAACTGAAGGTGACTTACATGGAGGCCTCAGCGAAGATTAGGATGAATGTAGACCAGGCTTTCCATGAGCTTGTCCGGGTTATACGGAAATTTCAAGAGCAGGAATGTCCTCCTTCACCAGAACCAACGCGGAAAGAAAAAGACAAGAAAGGCTGCCATTGTGTCATTTTC---
>HLturTru3
ATGGCCGCGGCCGGCTGGCGGGACGGCTCCGGCCAAGAGAAGTACCGGCTCGTGGTGGTCGGCGGGGGCGGCGTGGGCAAGTCGGCGCTCACCATCCAGTTCATCCAGTCCTATTTTGTAACGGATTATGATCCAACCATTGAGGACTCCTACACAAAGCAGTGCGTGATAGATGACCGGGCAGCCCGGCTAGAT---------------------------------------------------ATTCTGGATACAGCGGGACAAGAGGAGTTTGGAGCTATGAGAGAACAGTATATGAGAACTGGCGAGGGTTTCTTGTTGGTCTTTTCAGTCACAGATAGAGGCAGTTTTGAAGAAATCTATAAGTTTCAAAGACAGATTCTCAGAGTAAAGGATCGTGATGAGTTTCCAATGATTTTAATTGGTAATAAAGCAGATCTGGATCATCAGAGACAGGTAACGCAGGAAGAAGGACAGCAGTTAGCACGACAACTTAAGGTAACATACATGGAGGCATCAGCAAAGATTAGGATGAATGTAGATCAAGCTTTCCATGAACTTGTCCGGGTTATAAGGAAATTTCAAGAGCAGGAATGTCCTCCTTCACCAGAACCAACACGGAAAGAAAAAGACAAGAAAGGCTGCCACTGTGTCATTTTC---
>bosTau8
ATGGCCGCGGCCGGCTGGCGGGACGGCTCCGGCCAGGAGAAGTACCGGCTGGTGGTGGTCGGTGGAGGCGGCGTGGGCAAATCGGCGCTCACCATCCAGTTCATCCAGTCTTATTTTGTAACGGATTATGATCCAACCATCGAGGATTCCTACACAAAGCAGTGTGTGATAGATGACCGGGCAGCCCGGCTAGAC---------------------------------------------------ATTCTGGATACAGCGGGACAAGAGGAATTTGGAGCTATGAGAGAACAGTATATGAGAACTGGCGAGGGTTTCCTTTTGGTCTTTTCAGTCACAGACAGAGGCAGTTTTGAAGAAATCTATAAGTTTCAAAGACAGATTCTCAGAGTAAAGGATCGTGATGAGTTTCCAATGATTTTAATTGGTAATAAAGCAGATCTGGATCATCAGAGACAGGTAACACAGGAAGAAGGACAGCAGTTAGCACGGCAACTTAAGGTAACATACATGGAGGCGTCAGCAAAGATTAGAATGAATGTAGATCAAGCTTTCCATGAACTTGTCCGGGTTATAAGGAAATTTCAAGAGCAGGAATGTCCTCCTTCACCAGAACCAACACGGAAAGAAAAAGACAAGAAAGGCTGCCATTGTGTCATTTTC---
>susScr11
ATGGCCGCGGCCGGCTGGCGGGACGGCTCTGGCCAAGAGAAGTACCGGCTCGTGGTGGTCGGTGGAGGCGGCGTGGGCAAGTCGGCGCTCACCATCCAGTTCATCCAGTCCTATTTTGTAACGGATTATGATCCAACCATCGAGGATTCCTACACAAAGCAGTGTGTGATAGATGACCGGGCAGCCCGGCTAGAT---------------------------------------------------ATTCTGGATACAGCAGGACAAGAGGAGTTTGGAGCTATGCGAGAACAGTATATGAGAACTGGCGAGGGTTTCCTGTTGGTCTTTTCAGTCACAGATAGGGGCAGTTTTGAAGAAATCTATAAGTTTCAAAGACAGATTCTCAGAGTAAAGGATCGTGACGAGTTTCCAATGATTTTAATTGGTAATAAAGCAGATCTGGATCATCAAAGACAGGTAACGCAGGAAGAAGGACAGCAGTTGGCACGGCAGCTTAAGGTAACATACATGGAGGCATCTGCAAAGATTAGGATGAATGTGGATCAGGCTTTCCATGAACTTGTCCGGGTTATAAGGAAATTTCAAGAGCAGGAATGTCCTCCTTCACCAGAACCAACACGGAAGGAAAAAGACAAGAAAGGCTGCCATTGTGTCATTTTC---
>HLequCab3
ATGGCCGCGGCCGGCTGGCGGGACGGCTCCGGCCAGGAGAAGTACCGGCTCGTGGTGGTCGGCGGCGGCGGCGTGGGCAAGTCGGCGCTCACCATCCAGTTCATCCAGTCCTATTTTGTAACGGATTATGATCCAACCATCGAGGATTCCTACACAAAGCAGTGCGTGATAGATGACAGAGCAGCCCGCCTAGAT---------------------------------------------------ATTCTGGACACAGCAGGACAAGAAGAGTTTGGAGCTATGAGAGAGCAGTACATGAGAACTGGCGAGGGCTTCCTGTTGGTGTTTTCGGTCACAGATAGAGGCAGTTTTGAAGAAATCTATAAATTCCAAAGACAGATTCTCAGAGTAAAGGATCGTGATGAATTTCCAATGATTTTAATTGGTAATAAAGCAGATCTGGATCATCAGAGACAGGTAACACAGGAAGAAGGGCAGCAGTTAGCACGACAACTCAAGGTGACCTACATGGAGGCGTCAGCAAAGATTAGGATGAACGTCGATCAAGCTTTCCATGAACTTGTCCGGGTTATAAGGAAGTTTCAGGAGCAGGAATGTCCTCCTTCACCAGAACCAACGCGGAAAGAAAAAGACAAGAAAGGCTGCCATTGTGTCATTTTC---
>dasNov3
------------------------------------------------------------------------------------------------------------TCCTATTTTGTGACGGATTATGATCCAACCATTGAAGATTCGTATACAAAGCAGTGTGTGATAGATGACAGAGCAGCCCGGCTAGAT---------------------------------------------------ATTCTGGATACAGCAGGGCAAGAAGAGTTTGGAGCTATGAGAGAACAGTATATGAGGACTGGCGAGGGTTTCCTGTTGGTCTTTTCAGTCACAGATAGAGGCAGTTTTGAAGAAATCTATAAGTTTCAAAGACAGATTCTCAGAGTAAAGGACCGTGATGAATTTCCGATGATTTTAATTGGTAACAAAGCAGATCTAGATCATCAGAGGCAGGTAACCCAGGAAGAAGGGCAGCAGTTAGCACGGCAGCTGAAGGTAACATACATGGAGGCCTCAGCAAAGATTAGGATGAATGTAGATCAAGCTTTCCATGAACTTGTCCGGGTTATAAGGAAATTTCAAGAGCAGGAATGTCCTCCTTCACCAGAACCAACACGAAAAGAAAAAGACAAGAAAGGCTGCCATTGTGTCATTTTC---
>ailMel1
------------------------------------------------------------------------------------------------------------TCCTATTTTGTAACGGATTATGACCCAACCATCGAAGATTCCTACACAAAGCAGTGCGTGATAGATGACAGAGCAGCCCGGCTAGAT---------------------------------------------------ATTCTGGATACAGCAGGACAAGAAGAGTTCGGAGCCATGAGAGAACAGTATATGAGAACTGGCGAGGGTTTCCTGTTGGTCTTTTCAGTCACAGATCGAGGCAGTTTTGAAGAAATCTATAAGTTTCAAAGACAGATTCTCAGAGTGAAGGATCGTGATGAGTTTCCAATGATTTTAATTGGTAATAAAGCAGATCTGGATCATCAAAGACAGGTAACACAGGAAGAAGGACAGCAGTTAGCGCGACAGCTTAAGGTAACATACATGGAGGCGTCGGCCAAGATTAGGATGAACGTAGATCAAGCTTTCCATGAACTTGTCCGGGTCATAAGGAAATTTCAGGAGCAGGAATGTCCTCCTTCACCAGAACCAACACGGAAAGAAAAAGACAAGAAAGGCTGCCATTGTGTCATTTTC---
>musFur1
------------------------------------------------------------------------------------------------------------TCCTATTTTGTAACGGATTATGACCCAACCATTGAAGATTCCTACACAAAGCAGTGTGTGATAGACGACAGAGCAGCCCGGCTAGAT---------------------------------------------------ATTCTGGATACAGCAGGACAAGAAGAGTTCGGAGCTATGAGAGAACAGTATATGAGAACTGGCGAGGGTTTCCTGTTGGTCTTTTCAGTCACAGATCGAGGCAGTTTCGAAGAAATCTATAAGTTTCAAAGACAGATTCTCAGAGTGAAGGATCGTGATGAGTTTCCAATGATTTTAATTGGTAATAAAGCAGATCTGGATCATCAAAGACAGGTAACACAGGAGGAAGGACAGCAGTTGGCACGACAGCTGAAGGTAACGTACATGGAGGCATCAGCCAAGATGAGGATGAATGTAGATCAAGCTTTCCACGAACTTGTCCGGGTTATAAGGAAATTTCAAGAGCAGGAATGTCCTCCTTCACCAGAACCAACACGGAAAGAAAAAGACAAGAAAGGCTGCCATTGTGTCATTTTC---
>canFam3
------------------------------------------------------------------------------------------------------------TCCTATTTTGTAACGGATTATGACCCAACCATCGAGGATTCCTACACAAAGCAGTGTGTGATAGATGACAGAGCAGCCCGGCTAGAT---------------------------------------------------ATTCTGGATACAGCAGGACAAGAAGAGTTTGGAGCTATGAGAGAGCAGTATATGAGAACTGGCGAGGGTTTCCTGTTGGTCTTTTCAGTCACAGATCGAGGCAGTTTTGAAGAAATCTATAAGTTTCAAAGACAGATTCTCAGAGTGAAGGATCGTGATGAGTTTCCAATGATTTTAATTGGTAATAAAGCAGATCTGGATCATCAAAGACAGGTAACGCAGGAAGAAGGACAGCAGTTAGCACGACAACTTAAGGTAACATACATGGAGGCGTCAGCCAAGATTAGGATGAATGTAGATCAAGCTTTCCACGAACTTGTCCGGGTTATAAGGAAATTTCAAGAGCAGGAATGTCCTCCTTCACCAGAACCAACACGGAAAGAAAAAGACAAGAAAGGCTGCCATTGTGTCATTTTC---
>felCat8
------------------------------------------------------------------------------------------------------------TCCTATTTTGTGACGGATTATGACCCAACCATCGAGGATTCCTACACAAAGCAGTGTGTGATAGATGACAGAGCAGCCCGGCTAGAT---------------------------------------------------ATTCTGGATACAGCAGGACAAGAAGAGTTTGGAGCTATGAGAGAACAGTATATGAGAACCGGCGAGGGTTTCCTGTTGGTCTTTTCAGTCACAGATCGAGGCAGTTTTGAAGAAATCTATAAGTTTCAAAGACAGATTCTCAGAGTGAAGGATCGGGATGAGTTTCCAATGATTTTAATTGGTAATAAAGCAGATCTGGATCATCAAAGACAGGTAACACAGGAAGAAGGACAACAGTTAGCACGACAGCTTAAGGTAACATACATGGAGGCATCAGCAAAGATTAGGATGAATGTAGATCAAGCTTTCCATGAACTTGTCCGGGTTATAAGGAAATTTCAAGAGCAGGAATGTCCTCCTTCACCAGAACCAACACGGAAAGAAAAAGACAAGAAAGGCTGCCATTGTGTCATTTTC---
>cerSim1
------------------------------------------------------------------------------------------------------------TCCTATTTTGTAACGGATTATGATCCAACCATCGAGGATTCCTACACAAAGCAGTGTGTGATAGATGACAGAGCAGCCCGGCTAGAT---------------------------------------------------ATTCTGGACACAGCGGGGCAAGAAGAGTTTGGAGCTATGAGAGAACAGTACATGAGAACTGGCGAGGGCTTCCTGTTGGTCTTTTCAGTCACAGATAGAGGCAGTTTTGAAGAAATCTATAAGTTCCAAAGACAGATTCTCAGAGTAAAGGATCGTGATGAGTTTCCAATGATTTTAATTGGTAATAAAGCAGATCTGGATCATCAGAGACAGGTCACACAGGAAGAAGGACAGCAGTTAGCGCGACAACTTAAGGTGACTTACATGGAGGCATCTGCAAAGATTAGGATGAATGTTGATCAAGCTTTCCATGAACTTGTCCGGGTTATAAGGAAATTTCAAGAGCAGGAATGTCCTCCTTCACCAGAACCAACGAGGAAAGAAAAAGACAAGAAAGGCTGCCATTGTGTCATTTTC---
>lepWed1
------------------------------------------------------------------------------------------------------------TCCTATTTTGTAACGGATTATGACCCAACCATTGAGGATTCCTACACAAAGCAGTGTGTGATAGATGACCGAGCAGCCCGGCTAGAT---------------------------------------------------ATTCTGGATACAGCAGGACAAGAAGAGTTCGGAGCTATGAGAGAACAGTATATGAGAACTGGCGAGGGTTTCCTGCTGGTCTTTTCAGTCACAGATCGAGGCAGTTTTGAAGAGATCTATAAGTTTCAAAGACAGATTCTCAGAGTGAAGGATCGTGATGAGTTTCCAATGATTTTAATTGGTAATAAAGCAGATCTGGATCATCAAAGACAGGTAACACAGGAAGAAGGACAGCAGTTAGCCCGACAACTTAAGGTAACATACATGGAGGCGTCAGCCAAGATTAGGATGAATGTAGATCAAGCTTTCCATGAACTTGTCCGGGTTATAAGGAAATTTCAAGAGCAGGAATGTCCTCCTTCACCAGAACCAACACGGAAAGAAAAAGACAAGAAAGGCTGCCATTGTGTCATTTTC---
>manPen1
------------------------------------------------------------------------------------------------------------TCCTATTTTGTAACGGATTATGATCCAACCATTGAGGATTCCTACACAAAGCAGTGCGTGATAGATGACAGAGCAGCCCGGCTAGAT---------------------------------------------------ATTCTGGACACTGCAGGACAAGAAGAGTTTGGAGCCATGAGAGAGCAGTATATGCGAACCGGCGAGGGTTTCCTGTTGGTCTTTTCCGTCACAGATAGAGGCAGTTTTGAAGAAATCTATAAGTTTCAAAGACAGATTCTCAGAGTAAAGGATCGTGATGAATTTCCAATGATTTTAATTGGTAATAAAGCAGATCTGGATCATCAAAGACAGGTAACACAGGAGGAAGGACAGCAGTTAGCACGACAACTTAAGGTGACCTACATGGAGGCGTCAGCAAAGATTAGGATGAATGTAGATCAAGCTTTCCATGAACTTGTCCGGGTTGTAAGGAAATTTCAAGAGCAGGAATGTCCTCCTTCGCCAGAGCCAACGAGGAAAGAAAAAGATAAGAAAGGCTGCCATTGTGTCATTTTC---
>HLmanJav1
------------------------------------------------------------------------------------------------------------TCCTATTTTGTAACGGATTATGATCCAACCATTGAGGATTCCTACACAAAGCAGTGCGTGATAGATGACAGAGCAGCCCGGCTAGAT---------------------------------------------------ATTCTGGACACTGCAGGACAAGAAGAGTTTGGAGCCATGAGAGAGCAGTATATGCGAACCGGCGAAGGTTTCCTATTGGTCTTTTCCGTCACAGATAGAGGCAGTTTTGAAGAAATCTATAAGTTTCAAAGACAGATTCTCAGAGTAAAGGATCGTGATGAGTTTCCAATGATTTTAATTGGTAATAAAGCAGATCTGGATCATCAAAGACAGGTAACACAGGAGGAAGGACAGCAGTTAGCACGACAACTTAAGGTGACATACATGGAGGCGTCAGCAAAGATTAGGATGAATGTAGATCAAGCTTTCCATGAACTTGTCCGGGTCGTAAGGAAATTTCAAGAGCAGGAATGTCCTCCTTCGCCAGAGCCAACGAGGAAAGAAAAAGATAAGAAAGGCTGCCATTGTGTCATTTTC---
>balAcu1
------------------------------------------------------------------------------------------------------------TCCTATTTTGTAACGGATTATGATCCAACCATCGAGGATTCCTACACAAAGCAGTGCGTGATAGATGACCGGGCAGCCCGGCTAGAT---------------------------------------------------ATTCTGGATACAGCGGGACAAGAGGAGTTTGGAGCTATGAGAGAACAGTATATGAGAACTGGCGAGGGTTTCCTGTTGGTCTTTTCAGTCACAGATAGAGGCAGTTTTGAAGAAATCTATAAGTTTCAAAGACAGATTCTCAGAGTAAAGGATCGTGATGAGTTTCCAATGATTTTAATTGGTAATAAAGCAGATCTGGATCATCAGAGACAGGTAACGCAGGAAGAAGGACAGCAGTTAGCACGACAACTTAAGGTAACATACATGGAGGCATCAGCAAAGATTAGGATGAATGTAGATCAAGCTTTCCATGAACTTGTCCGGGTTATAAGGAAATTTCAGGAGCAGGAATGTCCTCCTTCACCAGAACCAACACGGAAAGAAAAAGACAAGAAAGGCTGCCACTGTGTCATTTTC---
>echTel2
------------------------------------------------------------------------------------------------------------TCTTATTTTGTAACAGATTATGATCCGACCATTGAAGACTCCTACACAAAGCAGTGTGTGATCGATGACAGAGCTGCTCGGCTGGAC---------------------------------------------------ATTCTGGATACAGCAGGACAAGAGGAGTTTGGAGCCATGCGAGAGCAGTACATGAGGACTGGCGAGGGCTTCCTGCTGGTCTTTTCCGTGACCGATCGAGGCAGTTTTGAAGAAATCTATAAATTTCAAAGACAAATCCTCAGAGTCAAGGATCGTGATGAGTTCCCCATGATTTTAATTGGTAATAAAGCTGACCTGGATCATCAAAGACAGGTGACACAGGAAGAAGGGCAGCAGTTGGCACGGCAGCTGAAGGTAACATACATGGAAGCTTCTGCCAAAATTAGGATGAATGTCGACCAAGCTTTCCACGAACTTGTCCGGGTGATAAGGAAATTTCAGGAGCAAGAATGCCCTCCTTCGCCAGAACCAACACAGAAAGAGAAGGACAAGCAAGGCTGCCACTGTGTCGTTTTC---
>ponAbe2
------------------------------------------------------------------------------------------------------------TCCTATTTTGTAACAGATTATGATCCAACCATTGAAGATTCTTACACAAAGCAGTGTGTGATAGATGACAGAGCAGCCCGGCTAGAT---------------------------------------------------ATTTTGGATACAGCAGGACAAGAAGAGTTTGGAGCCATGAGAGAACAGTATATGAGGACTGGCGAGGGCTTCCTGTTGGTCTTTTCAGTCACAGATAGAGGCAGTTTTGAAGAAATCTATAAGTTTCAAAGACAGATTCTCAGAGTAAAGGATCGTGATGAGTTCCCAATGATTTTAATTGGTAATAAAGCAGATCTGGATCATCAAAGACAGGTAACACAGGAAGAAGGACAGCAGTTAGCACGGCAACTTAAGGTAACATACATGGAGGCATCAGCAAAGATTAGGATGAATGTAGATCAAGCTTTCCATGAACTTGTCCGGGTTATCAGGAAATTTCAAGAGCAGGAATGTCCTCCTTCACCAGAACCAACACGGAAAGAAAAAGACAAGAAAGGCTGCCATTGTGTCATTTTC---
>ochPri3
------------------------------------------------------------------------------------------------------------TCATATTTCGTAACGGATTATGATCCAACCATTGAAGATTCCTACACAAAGCAGTGTGTGATAGATGACAGAGCAGCCCGGCTAGAT---------------------------------------------------ATTTTGGATACAGCAGGACAAGAAGAATTTGGAGCCATGAGAGAACAGTATATGAGAACCGGGGAGGGCTTCCTGTTGGTCTTTTCTGTCACAGACAGAGGCAGTTTTGAAGAAATCTATAAATTTCAAAGACAGATCCTCAGAGTAAAGGATCGTGATGAGTTTCCAATGATTTTAATTGGTAATAAAGCAGATCTGGATCATCAAAGACAGGTCACACAGGAAGAAGGACAGCAGTTAGCGCGGCAGCTTAAGGTAACATACATGGAAGCCTCAGCAAAGATTAGAATGAATGTAGATCAAGCTTTCCATGAACTTGTTCGGGTTATAAGGAAATTTCAAGAGCAAGAATGTCCTCCTTCACCTGAACCCACTCGGAAAGAAAAAGACAAGAAAGGCTGCCATTGTGTCATTTTT---
>oryCun2
------------------------------------------------------------------------------------------------------------TCATATTTCGTCACGGATTATGATCCGACCATTGAAGATTCCTACACAAAGCAGTGCGTGATAGACGACAGAGCTGCCCGGCTAGAT---------------------------------------------------ATTTTGGATACAGCAGGACAAGAGGAGTTTGGAGCCATGAGAGAACAGTATATGAGGACCGGTGAGGGTTTCCTGTTGGTCTTTTCAGTCACAGATAGAGGCAGTTTTGAAGAAATCTATAAATTTCAAAGACAGATTCTCAGAGTAAAGGATCGTGATGAATTTCCAATGATTTTAATTGGTAATAAAGCAGATCTGGATCATCAAAGACAGGTCACACAGGAAGAAGGACAGCAGTTAGCGCGGCAGCTTAAGGTAACATACATGGAAGCCTCAGCAAAGATTAGAATGAATGTAGATCAAGCTTTCCATGAACTTGTTCGGGTTATAAGGAAATTTCAAGAGCAAGAATGTCCTCCTTCACCGGAACCAACTCGGAAAGAAAAAGACAAGAAAGGCTGCCATTGTGTCATTTTC---
>speTri2
------------------------------------------------------------------------------------------------------------TCCTATTTTGTAACAGATTATGATCCAACTATTGAAGATTCCTACACAAAGCAGTGTGTGATAGATGACAGAGCAGCCCGACTAGAT---------------------------------------------------ATTTTGGATACGGCTGGACAAGAAGAGTTTGGTGCCATGAGAGAACAGTATATGAGGACTGGTGAAGGCTTCCTTTTGGTCTTTTCAGTCACAGATAGAGGCAGTTTTGAAGAAATCTATAAGTTTCAAAGACAGATTCTCAGAGTAAAGGATCGTGATGAGTTTCCAATGATTTTAATTGGTAATAAAGCAGACCTGGATCATCAAAGACAGGTTACACAGGAGGAAGGACAGCAGTTAGCACGGCAACTTAAAGTAACATACATGGAGGCATCAGCAAAGATTAGGATGAATGTAGATCAAGCATTTCATGAACTTGTCCGGGTTATAAGGAAATTTCAAGAGCAAGAATGTCCTCCTTCACCGGAACCAACTCGGAAAGAAAAAGACAAGAAAGGCTGCCATTGTGTCATTTTC---
>cavPor3
------------------------------------------------------------------------------------------------------------TCCTATTTTGTAACAGATTACGATCCGACCATTGAAGATTCCTATACAAAGCAGTGTGTGATCGATGACCGAGCAGCCCGGCTAGAT---------------------------------------------------ATTCTGGATACAGCCGGACAAGAAGAGTTTGGAGCCATGAGAGAACAGTACATGAGGACCGGAGAAGGCTTCTTGTTAGTCTTTTCAGTCACAGACAGAGGCAGTTTTGAAGAAATCTATAAGTTTCAAAGACAGATTCTCAGAGTAAAGGATCGTGATGAGTTTCCAATGATTTTAATTGGTAACAAAGCGGACCTGGATCATCAAAGGCAGGTGACCCAGGAAGAGGGACAGCAGTTAGCACGGCAACTTAAGGTAACGTACATGGAGGCATCGGCGAAGATTAGGATGAATGTGGATCAAGCTTTCCACGAGCTTGTTCGGGTTATAAGGAAATTTCAAGAGCAAGAATGTCCTCCTTCACCAGAACCAACACGGAAAGAAAAAGACAAGAAAGGCTGCCACTGTGTCATTTTC---
>triMan1
------------------------------------------------------------------------------------------------------------TCCTATTTTGTAACGGATTATGATCCAACCATTGAAGATTCCTATACAAAGCAGTGTGTGATAGATGACAGAGCGGCCCGGCTCGAT---------------------------------------------------ATTCTGGATACAGCAGGACAAGAAGAGTTTGGAGCTATGAGAGAACAGTACATGAGGACTGGCGAGGGTTTCCTTTTGGTCTTTTCAGTCACAGATAGAGGCAGTTTTGAAGAAATCTATAAATTTCAAAGACAGATTCTTAGAGTGAAGGATCGTGATGAGTTTCCAATGATTTTAATTGGTAATAAAGCAGACCTGGATCATCAAAGACAGGTAACACAGGAAGAAGGACAGCAGTTAGCACGGCAGCTTAAGGTAACATACATGGAGGCTTCTGCAAAGATTAGGCTGAACGTAGATCAAGCTTTCCATGAACTTGTCCGGGTGATAAGGAAATTTCAAGAGCAAGAATGTCCTCCTTCTCCAGAACCAACACGGAAAGAAAAAGACAAGAAAGGCTGCCATTGTGTCATTTTC---
>eriEur2
------------------------------------------------------------------------------------------------------------TCTTACTTTGTGACGGATTACGACCCGACCATTGAGGATTCCTACACCAAGCAGTGCGTGGTAGACGACAGAGCCGCCCGGCTAGAT---------------------------------------------------ATTCTGGATACAGCAGGACAGGAAGAGTTTGGAGCCATGAGAGAACAGTACATGAGAACTGGCGAGGGTTTCCTGTTGGTTTTTTCAGTCACAGACAGAGGCAGTTTTGAAGAAATCTATAAGTTTCAAAGACAAATTCTCAGAGTGAAGGATCGTGATGAGTTCCCAATGATTTTAATTGGTAATAAAGCAGATCTGGATCATCAAAGACAGGTGACCCAGGAAGAAGGACAGCAGCTGGCACGGCAGCTGAAGGTCACATACATGGAGGCCTCAGCAAAGATCAGGATGAATGTGGACCAGGCTTTCCACGAGCTCGTCAGAGTCATCAGGAAATTTCAAGAGCAGGAATGCCCCCCTTCACCAGAGCCAACTCGGAAAGAAAAAGATAAGAAAGGCTGCCATTGTGTCATTTTC---
>sorAra2
------------------------------------------------------------------------------------------------------------TCCTATTTTGTGACAGATTATGATCCAACCATTGAAGATTCTTACACAAAGCAGTGTGTCATAGATGATAGAGCTGCCCGTCTAGAT---------------------------------------------------ATCCTAGATACTGCAGGACAAGAAGAGTTTGGAGCTATGAGAGAACAGTATATGAGAACTGGCGAGGGGTTCTTGTTGGTCTTTTCAGTCACAGATAGAGGCAGTTTTGAAGAAATTTATAAATTTCAAAGACAGATTCTCAGAGTAAAGGATCGTGATGAGTTTCCAATGATTTTAATTGGTAATAAAGCTGATCTGGATCATCAAAGACAGGTAACACAGGAAGAAGGACAGCAATTAGCACGGCAGCTTAAAGTAACATATATGGAGGCATCAGCAAAGATCAGGATGAATGTAGATCAAGCCTTCCATGAACTTGTCCGGGTTATACGGAAGTTTCAAGAGCAGGAATGTCCTCCTTCACCAGAACCAACTAGGAAAGAAAAAGACAAGAAAGGCTGCCATTGTGTCATTTTC---
>loxAfr3
------------------------------------------------------------------------------------------------------------TCCTATTTTGTAACGGATTATGATCCAACCATTGAAGATTCCTATACAAAGCAGTGTGTGATTGACGATAGAGCGGCCCGGCTAGAT---------------------------------------------------ATTCTGGATACAGCAGGACAAGAAGAGTTTGGAGCTATGAGAGAACAGTACATGAGGACTGGAGAGGGTTTCCTGCTGGTCTTTTCAGTCACAGATAGAGGCAGTTTTGAAGAAATCTATAAATTTCAAAGACAGATTCTCAGAGTAAAGGATCGTGATGAGTTTCCAATGATCTTAATTGGTAATAAAGCAGACCTGGATCATCAAAGACAGGTGACACAGGAAGAAGGACAGCAGTTAGCACGGCAACTTAAGGTAACATACATGGAGGCTTCTGCAAAGATTAGGATGAATGTAGATCAAGCTTTCCATGAGCTTGTCCGGGTGATAAGGAAATTTCAAGAGCAAGAATGTCCCCCTTCTCCAGAACCAACGCGGAAAGAAAAAGACAAGAAAGGTTGCCATTGTGTCATTTTC---
>saiBol1
------------------------------------------------------------------------------------------------------------TCCTATTTTGTAACAGATTATGATCCAACCATTGAAGATTCTTACACAAAGCAGTGTGTGATAGATGACAGAGCAGCGCGGCTAGAT---------------------------------------------------ATTTTGGATACAGCAGGACAAGAAGAGTTTGGAGCCATGAGAGAACAATATATGAGGACTGGCGAGGGCTTCCTGTTGGTCTTTTCAGTCACAGATAGAGGCAGTTTTGAAGAAATCTATAAGTTTCAAAGACAAATTCTCAGAGTAAAGGATCGTGATGAGTTTCCAATGATTTTAATTGGTAATAAAGCAGATCTGGATCATCAAAGACAGGTAACACAGGAAGAAGGACAACAGTTAGCACGGCAACTTAAGGTCACATACATGGAGGCATCAGCAAAGATTAGGATGAATGTAGATCAAGCTTTCCATGAACTTGTCCGGGTTATCAGAAAATTTCAAGAGCAGGAATGTCCTCCTTCACCAGAACCGACACGGAAAGAAAAAGACAAGAAAGGCTGCCATTGTGTCATTTTC---
>otoGar3
------------------------------------------------------------------------------------------------------------TCCTATTTTGTAACGGATTATGATCCAACCATTGAAGATTCTTACACCAAGCAGTGTGTGATAGATGACAGAGCAGCCCGGTTAGAT---------------------------------------------------ATTTTAGATACAGCAGGACAAGAAGAGTTTGGAGCCATGAGAGAACAGTATATGAGGACTGGTGAGGGTTTCCTGTTGGTCTTTTCAGTCACAGATAGAGGCAGTTTTGAAGAAATCTATAAGTTTCAAAGACAGATTCTCAGAGTAAAGGATCGTGATGAGTTTCCAATGATTTTAATTGGTAATAAAGCCGACCTGGATCATCAAAGACAGGTAACACAGGAAGAAGGACAGCAATTAGCTCGACAACTTAAGGTAACATATATGGAGGCATCAGCAAAGATTAGGATGAATGTAGATCAAGCTTTCCATGAACTTGTCCGGGTTATAAGGAAATTTCAAGAGCAGGAATGTCCTCCTTCACCGGAACCAACGCGGAAAGAAAAAGACAAGAAAGGCTGCCATTGTGTCATTTTC---
>conCri1
------------------------------------------------------------------------------------------------------------TCCTATTTTGTGACGGATTATGATCCAACCATCGAGGATTCCTATACAAAGCAGTGCGTGATAGATGACAGAGCAGCCCGGTTAGAT---------------------------------------------------ATTCTGGATACAGCAGGACAAGAAGAGTTTGGAGCTATGAGAGAGCAGTATATGAGAACTGGAGAAGGTTTCCTGTTGGTCTTCTCTGTCACAGATAGAGGCAGTTTTGAAGAAATCTACAAATTTCAAAGACAGATTCTCAGAGTAAAGGACCGTGACGAGTTCCCAATGATTTTAATTGGTAATAAAGCAGATCTGGATCATCAAAGACAGATAACCCAGGAAGAAGGACAGCAATTAGCACGGCAACTTAAGGTAACATACATGGAGGCATCAGCAAAGATTAGGATGAACGTAGATCAAGCTTTCCATGAACTCGTCCGTGTTATAAGGAAATTTCAAGAGCAAGAATGTCCTCCTTCACCAGAACCAACGCGGAAAGAAAAAGATAAGAAAGGCTGCCATTGTGTCATTTTC---
>criGri1
------------------------------------------------------------------------------------------------------------TCCTATTTTGTGACGGACTATGATCCAACCATTGAAGACTCATACACAAAGCAGTGTGTGATCGATGACAGAGCGGCCCGGCTGGAC---------------------------------------------------ATTTTGGATACAGCTGGACAAGAGGAGTTTGGAGCCATGAGAGAGCAGTACATGAGGACAGGAGAGGGCTTCTTGCTCGTCTTTTCAGTCACGGATAGAGGCAGTTTTGAAGAAATCTATAAGTTTCAAAGACAGATTCTCCGAGTAAAGGACCGTGATGAGTTTCCCATGATTTTAATTGGCAATAAAGCTGACCTGGATCACCAGAGACAGGTAACACAGGAAGAAGGGCAGCAATTAGCAAGGCAGCTCAAGGTCACGTACATGGAGGCATCGGCTAAGATCAGGATGAATGTAGATCAAGCTTTCCATGAACTTGTCCGGGTTATAAGGAAATTTCAAGAGCAAGAATGCCCTCCGTCGCCAGAACCCACCCGGAAGGAAAAAGACAAGAAAGGCTGCCACTGTGTCATTTCC---
>micOch1
ATGGCCTCGGCCGGCTGGCGCGACGGCTCCGGCCAGGAGAAGTACCGGCTCGTGGTGGTCGGCGGCGGCGGCGTGGGCAAGTCGGCGCTCACCATCCAGTTCATCCAGTCCTATTTTGTGACGGACTATGACCCGACCATTGAAGACTCATACACAAAGCAGTGTGTCATCGATGACCGAGCGGCCCGGCTGGAC---------------------------------------------------ATTTTGGATACAGCCGGACAAGAGGAGTTTGGAGCCATGAGAGAGCAGTACATGAGGACCGGCGAGGGCTTCCTGCTGGTCTTTTCAGTCACGGATAGGGGCAGTTTTGAAGAAATCTATAAGTTTCAAAGACAGATTCTCCGAGTAAAGGACCGTGATGAGTTCCCCATGATTTTAATTGGCAACAAAGCTGACCTGGATCACCAGAGACAGGTAACGCAGGAAGAAGGGCAGCAGTTAGCGAGGCAGCTCAAGGTCACGTACATGGAGGCGTCGGCTAAGATCAGGATGAATGTAGATCAAGCTTTCCATGAACTCGTCCGAGTTATAAGGAAATTTCAAGAGCAAGAATGCCCTCCGTCGCCAGAACCAACCCGGAAGGAAAAAGACAAGAAAGGCTGTCATTGTGTCGTTTCC---
>HLrhiFer5
ATGGCCGCGGCCGGCTGGCGGGACGGCTCCGGCCAGGAGAAGTACCGGCTCGTGGTGGTCGGCGGGGGCGGCGTGGGCAAGTCGGCACTCACGATCCAGTTCATCCAGTCCTATTTTGTAACGGATTATGATCCAACCATCGAGGACTCCTACACAAAGCAGTGTGTGATAGACGACAGAGCAGCCCGCCTAGAT---------------------------------------------------ATTCTGGATACAGCAGGACAAGAAGAATTTGGAGCTATGAGAGAACAGTATATGAGAACTGGCGAAGGTTTCCTGTTGGTCTTTTCAGTCACAGATAGAGGCAGTTTTGAAGAAATCTATAAGTTTCAAAGACAGATTCTCAGAGTAAAGGATCGTGATGAATTTCCAATGATTTTAATTGGTAATAAAGCAGATCTGGATCATCAAAGACAGGTAACCCAGGAAGAAGGACAGCAGTTAGCACGACAGCTGAAGGTAATATACATGGAGGCTTCAGCAAAAATTAGGATGAATGTAGATCAAGCTTTCCACGAACTTGTCCGGGTTATAAGGAAATTTCAAGAGCAGGAGTGTCCTCCTTCACCAGAACCAACGCGGAAAGAAAAAGACAAGAAAGGCTGCCATTGTGTCATTTTC---
>tarSyr2
------------------------------------------------------------------------------------------------------------TCATATTTTGTAACAGATTATGATCCAACCATCGAAGATTCCTACACAAAGCAGTGTGTGATAGATGACAGAGCAGCCCGGCTAGAT---------------------------------------------------ATTTTGGATACAGCAGGACAAGAAGAGTTTGGTGCCATGAGAGAACAGTATATGAGGACTGGCGAGGGCTTCCTGTTGGTCTTTTCAGTCACAGACAGAGGCAGTTTTGAAGAAATCTATAAGTTTCAAAGACAGATTCTCAGAGTGAAGGATCGTGATGAGTTTCCAATGATTTTAATTGGTAACAAAGCAGATCTGGACCATCACAGACAGGTAACACAGGAAGAAGGACAGCAGTTAGCAAGGCAACTTAAAGTAACGTACATGGAGGCATCAGCAAAGATTAGGATGAATGTAGATCAAGCTTTCCATGAACTTGTCCGGGTTATAAGGAAATTTCAAGAGCAGGAATGTCCTCCTTCACCAGAACCAACGCGGAAAGAAAAAGACAAGAAAGGCTGCCATTGTGTCATTTTC---
>HLrouAeg4
ATGGCCGCGGCCGGCTGGCGGGACGGCTCGGGCCAGGAGAAGTACCGGCTCGTGGTGGTCGGCGGGGGCGGCGTGGGCAAGTCGGCGCTCACCATCCAGTTCATCCAGTCCTATTTCGTGACGGATTATGATCCAACCATCGAGGATTCCTACACAAAGCAGTGTGTGATCGATGAGAGAGCAGCCCGGCTAGAC---------------------------------------------------ATTCTGGATACAGCAGGACAAGAAGAGTTTGGAGCTATGAGAGAACAGTATATGAGAACTGGCGAGGGTTTCCTGTTGGTCTTTTCAGTCACAGACAGAGGCAGTTTTGAAGAAATCTATAAGTTTCAAAGACAGATTCTCAGAGTAAAGGATCGTGATGAATTTCCAATGATTTTAATTGGTAATAAAGCAGATCTGGATCATCAAAGACAGGTAACACAGGAAGAAGGACAGCAGTTAGCACGACAACTGAAAGTAATATACATGGAGGCATCAGCAAAGATTAGGATGAATGTAGATCAAGCTTTCCATGAACTTGTCCGGGTTATAAGGAAATTTCAAGAGCAGGAGTGTCCTCCCTCACCAGAACCAACACGGAAAGAAAAAGACAAGAAAGGCTGCCATTGTGTCATTTTC---
>HLcamFer2
------------------------------------------------------------------------------------------------------------TCCTATTTTGTAACGGATTATGATCCAACCATTGAGGACTCCTACACAAAGCAGTGCGTGATTGATGACCGGGCAGCCCGGCTAGATAACTCCTACACAAAGCAGTGCGTGATTGATGACCGGGCAGCCCGGCTAGATATTCTGGATACAGCAGGACAAGAAGAGTTTGGAGCTATGAGAGAACAGTATATGAGAACTGGAGAAGGTTTCCTGTTGGTCTTTTCAGTCACAGATAGAGGCAGTTTTGAAGAAATCTATAAGTTTCAAAGACAGATTCTCAGAGTAAAGGATCGTGATGAGTTTCCAATGATTTTAATTGGTAATAAAGCAGATCTGGATCATCAAAGACAGGTAACACAGGAAGAAGGACAGCAGTTAGCACGACAGCTTAAGGTAGCATACATGGAGGCGTCAGCAAAGATTAGGATGAATGTAGATCAAGCTTTCCATGAACTTGTCCGGGTTATAAGGAAATTTCAAGAGCAGGAATGTCCTCCTTCACCAGAACCAACACGGAAAGAAAAAGACAAGAAAGGCTGCCATTGTGTCATTTTC---
>tupChi1
------------------------------------------------------------------------------------------------------------TCCTATTTTGTGACGGATTATGATCCAACCATTGAAGATTCCTACACGAAGCAGTGTGTTATAGATGACAGAGCAGCCCGGCTAGAT---------------------------------------------------ATTTTGGATACAGAAGGACAAGAAGAGTTTGGAGCCATGAGAGAGCAGTATATGAGGACTGGCGAGGGTTTCCTGTTGGTCTTCTCAGTCACAGATAGAGGCAGTTTTGAAGAAATCTATAAGTTTCAAAGACAGATTCTTAGAGTAAAGGATCGTGATGAGTTTCCAATGATTTTAATTGGTAATAAAGCAGATCTGGATCATCAAAGACAGGTAACGCAGGAAGAAGGACAGCAGTTGGCACGGCAACTTAAGGTAACATATATGGAGGCGTCAGCGAAGATTAGGATGAACGTAGATCAAGCTTTCCATGAACTTGTCCGGGTTATAAGAAATTTTCGGGAGAGGGAATGTCCTCCTTCACCAGAACCAACTCGGAAAGAGAAAGACAAGAAAGGCTGCCACTGTGTCATTTTC---
