# Supplementary material for: Six reference-quality genomes reveal evolution of bat adaptations
Source: Nature. 2020 Jul 22;583(7817):578–84. doi: 10.1038/s41586-020-2486-3 (PMC8075899; doi:10.1038/s41586-020-2486-3)
Supplement: Supplementary file 6 — Alignments of 12,931 protein-coding genes across 48 mammals. [file 41586_2020_2486_MOESM6_ESM.gz › suppDataFile/ENST00000334493.aln.fasta]

>micOch1
ATGGGGAGCAGCGGGTCGGCGTTGAGGGTCTGTGCGGACCACCGCGGGGGCATCAACTGGCTGAGTCTGAGCCCCGACGGGCAGCGCTTGCTGACGGGCAGCGAGGACGGCACGGCTCGCCTCTGGAGCACCGCCGACGGCCAGTGCTGCGCGCTCCTGCAAGGTCACGAGAGCTATGTGACCTTCTGCCAGCTGGAGGATGAAGCCGCCTTCACCTGCAGTGCTGACTGCACCATCCGGAGGTGGGACGTTAGGACCGGGCAGTGTCTGCAGGTGTACCGAGGGCACACATCCATCGTGAACAGGATCCTTGTTGCAAACGACCAGCTCTTCAGCAGTTCCTACGACCGGACAGCACGGGTGTGGACTGTGGACAAAGAGCAAGTGTCCAAGGAGTTCCGGGGCCACCGCAACTGTGTGCTGACACTCGCCTACTCTGCCCCCAAGGACCTGCCCAGTGATCCCTGCTTG---GAGGCAGCCATG------------GGTGGCGGGCTCCTAGTGACCGGCAGCACGGACGACACAGCCAAGGTGTGGCAGGTGGCCAGTGGCTGCTGCCATCAGACCCTTCGTGGCCACACAGGCGCAGTGCTGTGCCTGGTGCTGGATGTTTCCAGCCACACGGCCTTCACAGGCAGCACCGATGCCACTGTCCGTGCTTGGGACATCCTGAGTGGGGAGCAGCTGCGGGTTTTCCGAGAGCACCAGGGCTCTGTCATCTGTCTGGAGCTCACAGACCGGCTCTTGTACACGGGCAGTGCAGACAGGACTGTCAAGTGCTGGCTGGCTGACACTGGGGAGAGGGTGCGCACATTTCCGGCACACAGACACAGTGTGAGCGCCCTCAAGTACCATGCAGGCACCTTGTTCACAGGCAGTGGGGATGCCTGCGCCCGGGCCTTTGATGCCCAATCAGGAGTGCTGCAGAGGGTGTTCCGAGGCCACACCTTTGTCATCAACTGCCTCCAGGTCCATGGTCAGGTGCTCTACACAGCATCTCATGATGGTGCTCTGCGTCTCTGGGATGTACGTGGACTCCAGTCGGTGCCACCTTCACCA---CGCAGACCAGCAGCCAAGCGC------------AGCCTATCACGCCTCTTTAGCAATAAAGTGGCCTGTGCAGCCCCAGTG---------CCCCTGCAGCCGGCC---------
>mm10
ATGGGGAGCAGCGGGTCGGCTCTGAGGGTCTGTGCGGACCACCGCGGGGGCATCAACTGGCTGAGCCTGAGCCCCGACGGGCAGCGCCTGCTGACGGGCAGCGAGGACGGCACAGCCCGCCTCTGGAGCACCGTGGACGGCCAGTGCTGCGCGCTCCTTCAAGGACATGAGAGCTATGTGACCTTCTGTCACCTGGAGGATGAAGCTGCCTTCACCTGTAGTGCTGACTGCACCATCCGGAGGTGGGATGTGAGGACGGGGCAGTGTCTGCAGGTGTACAGAGGACACACATCCATTGTGAACAGGATCCTAGTTGCCAATGACCAGCTCTTCAGCAGTTCCTATGATCGGACAGCTCGTGTGTGGACTGTGGACAAAGGGCAAGTGTCCCAAGAGTTCCGGGGCCACCGTAACTGTGTACTGACACTAGCCTACTCTGCTCCCGAGGACCTGCCCCAAGATCCCTGCATG---GAGGCAGCCATG------------GGTGGTGGGCTCCTAGTGACTGGCAGCTCAGATGACACAGCCAAAGTGTGGCAGGTAGCCAGTGGCTGCTGCCACCAGACTCTTCGGGGCCACACAGGTGCAGTGCTGTGCCTGGTGCTGCATGTGTCCAGCCACACAGCCTTCACAGGCAGCACTGATGCCACCGTTCGCGCTTGGGACATCCTGAGTGGGGAGCAGCTGCGAGTTTTCCGGGAGCACCAGGGCTCTGTCATCTGTTTGGAGCTCACAGATCGGCTCCTGTACTCGGGCAGTGCGGACAGAACTGTCAAGTGCTGGCTAGCTGATACTGGGGAGAGGGTGCTCACCTTTCCAGCACATAGACACAGCGTGAGTGCCCTCAAGTACCACGCAGGCACCTTGTTCACAGGCAGTGGGGATGCCTGCGCCCGGGCCTTTGATGCCCAGTCAGGAGTGCTGCAGAGGGTGTTCCGAGGCCACACCTTTGTCATCAACTGTCTCCAGGTGCACGGCCAGGTGCTCTACACAGCTTCTCATGATGGTGCTCTGCGCCTCTGGGACGTACGTGGTCTCCAGTCGGTGCCACCTTTGCCA---CGCAGGCCAGCAGCCAAGCGT------------AGCCTCTCACGCCTCTTTAGCAACAAGGTGGCCTGTGCAGCCCCAGTG---------CCCCTACAGCCAGCC---------
>rn6
ATGGGGAGCAGCGGATCGGCGCTGAGGGTCTGTGCGGGCCACCGCGGGGGCATCAACTGGTTGAGCCTGAGCCCGGATGGGCAGCGCCTGCTGACCGGCAGCGAGGACGGCACGGCCCGCCTCTGGAGCACCGTGGACGGCCAGTGCTGCGCGCTCCTGCAAGGACATGAGAGCTATGTGACTTTCTGCCAACTGGAGGATGAGACTGCCTTCACCTGTAGTGCTGACTGCACCATCCGGAGCTGGGACGTGAGGACTGGGCAGTGTCTGCAGGTGTACCGGGGGCACACATCCATTGTGAACAGGATCCTAGTTGCCAATGACCAGCTCTTCAGCAGTTCCTACGACCGGACAGCTCGTGTGTGGACTGTGGATAAAGGACAAATGTCCCAAGAGTTCCGGGGCCACCGTAACTGTGTACTGACACTAGCCTACTCTGCTCCCAAGGACCTGCCCAGAGATCCCTGCTTG---GAAGCAGCCATG------------GGTGGTGGGCTCCTAGTGACTGGCAGCTCCGATGACACAGCCAAGGTGTGGCAGGTGGCCAGTGGCTGCTGCCACCAGACACTTCGGGGCCACACCGGTGCAGTACTGTGCTTGGTGCTGGATGTCTCCAGTCACACGGCCTTCACAGGCAGCACTGATGCCACCGTTCGTGCTTGGGACATCCTGAGTGGGGAGCAGCTACGGGTTTTCCGGGAGCACCAGGGCTCTGTCATCTGTCTGGAGCTCACAGATCGACTCCTGTACTCGGGCAGTGCAGACAGGACTGTTAAGTGCTGGCTGGCTGACACTGGGGAGAGGGTGTGCACCTTCTCAGCACATAGACACAGCGTGAGCGCCCTCAAGTACCACGCAGGCACCTTGTTCACAGGCAGTGGGGACGCCTGCGCCCGGGCCTTTGATGCCCAGTCAGGAGTGCTGCAAAGGGTGTTCCGAGGCCACACCTTCGTCATCAACTGTCTCCAGGTACACGGCCAGGTGCTCTACACAGCATCTCATGATGGTGCTCTGCGCTTCTGGGACGTACGTGGTCTCCAGTCAGTGCCACCTTTGCCA---CGCAGGCCATCAGCTAAGCGC------------AGCCTGTCACGCCTCTTCAGCAACAAGGTGGCCTGTGCAGCCCCAGGG---------CCCCTACAACCAGCC---------
>speTri2
ATGGGGGGCGGCGGGTCGTCCCTGAGGGTCTGCGCGGATCACCGCGGGGGCATCAACTGGCTGAGCCTGAGCCCGGATGGGCAGCGCCTGCTGACCGGCAGCGAGGACGGCACGGCCAGGCTCTGGAGCACTGCGGACGGCCGGTGCTGCGCGCTCCTGCAAGGACACGAGAGCTACGTCACCTTCTGCCAGCTGGAGGAGGAGGCTGCCTTCACCTGCAGCGCCGACTGCACCATCAGGAGGTGGGACGTGCTGACCGGGCAGTGCCTGCAGGTGTACCGAGGACACACGTCCATCGTGAAC---------------------------------------------------------AGCTGG------------------------------------------------------------------------------------------------------------------------------------------------------------------------------------TGG---------------------------------------------------------------------------------------------ACCGGCTCC-TG---------------------------------------------------------------------------------------------------------TACTCGGGCAGCGCGGACAGGACTGCCAAGTGCTGGCTGGCACACGAGGGGGAGCACGTGTGCACCTTCCCAGCCCACAGACACAGCGTGAGCACCCTCAAGTACCACGCGGGCACCTTATTCACGGGCAGTGGGGATGCCTGCGCCCGGGCCTTTGACGCGCAGTCGGGAGCACTGCAGAGGGTGTTCCGGGGCCACAGCTTTGTCATCAACTGCTTGCAGGTGCATGGCCAGGTGCTCTACACCGTGTCCCATGATGGCACGCTGCGCCTCTGGGACATGCGTGGTCTCCGGGCCCTGCCACCCACGCCT---CGCAGGCCAGCAGCCAAGCGC------------AGCCTGTCACGCCTGTTCAGCAACAAGGTGGCCTGTGCCCCGGACACA---------CCGCTGCAGGCTGCCT--------
>cavPor3
ATGGGGGGCGGCGGGTCGGCCCTGAAGGTCTGCGCCGACCACCGCGGGGGCATCAACTGGCTGAGCCTGAGCCCCGACGGGCAGCGCCTATTGACCGGCAGCGAGGACGGCACGGCCCGGCTCTGGAGCACTGCGGACGGCCAGTGTTGCGCGCTCCTGCAAGGACACGAGAGCTATGTGACTTTCTGCCAACTGGAGGACGAAGCCGCCTTCACCTGCAGTGCTGACTGCACCATCCGGAGGTGGGATGTGCGGACAGGCCGGTGCGTGCAGGTGTACCGGGGACACACATCCATTGTCAACAGGATCCTGGTGGCCAACAACCAGCTCTTCAGCAGTTCCTATGACCGGACTGCCCGGGTCTGGATTGTGGACAAAGAGCAGGTGTCCCGGGAGTTTCGGGGCCACCGCAACTGTGTCCTGACCTTGGCCTACTCTGCCCCCTGGGAC---------CCTACCTGTGCA---GAGGAGGCTGAG------------GCTGGGGGCTTCCTGGTGACCGGCAGCACAGATGGCACTGCCAAGGTGTGGCAGGTGGCCAGTGGCTGCTGCCACCAGACGCTGCGAGGCCACACGGGCGCCGTGCTGTGCCTGGTACTGGATGGTCCTGGCCACACAGTCTTCACGGGCAGCACCGATGCCACCATCCGTGCCTGGGACATCCTGAGTGGGGAGCAGCTACGAGTATTCCGAGAGCACCAGGGCTCTGTCATCTGTCTGGAGCTCGCGGAGCGGCTGCTGTACTCGGGCAGTGCTGACCGAACCGTCAAGTGCTGGCTGCCGGACACTGGGCACTGTGTGCGCACCTTCCCCGCCCACCGCCGCAGCGTGAGCGCCCTCAAGTTCCACTCAGGGACCTTGTTCACAGGCAGCGGGGACGCCTGCGCCCGGGCCTTTGATGCCCAGTCAGGAGCACTGCAGAGGGTGTTCCGAGGCCATGCACTCATCATCAACTGCCTGCAGGTGCACGACCACGTGCTGTACACAGCCTCACACGATGGCGCCCTGCGCCTCTGGGACCTGCGTGGGCTCCAGGCT------CCGTGCCCC---AGGCCCACAGCC---AAGCGC------------AGCCTGTCACGCCTCTTCAACAACAGGGTGGCCTGTGTCACAGCTGCA---------CCCCTGCAGTCCACC---------
>HLphyDis3
ATGGGGGGCAGCGGGTCGGCGCTGAGGGTCTGCGCCGAGCACCGCGGGGGTATCAACTGGCTGAGCCTGAGCCCCGACGGGCAGCGCCTGCTGACGGGCAGCGAGGACGGCACGGCCCGGCTCTGGAGCACCGCGGACGGCCGGTGCTGCGCCCTCCTGCAAGGACACGAGAGCTACGTGACCTTCTGCCAGCTGGAGAACGAGGCGGCCTTCACGTGCAGCGCTGACCGCACCATCAGGAAGTGGGACGTGCTGACCGGGCGCTGCCTGCAGGTGTTCCGAGGGCACACATCCAGCGTGAACAGGATCCTCGTCGCCAACAACCAGCTCTTCAGCAGCTCCTACGACCGGACAGCTCGCGCCTGGAGCGTGGACAAGGGGCAGGTGGCCCGGGAGTTCCGGGGCCACCGCAACTGCGTGCTGACCCTGGCCTACTCCGCGCCCTGGGACCTCCCCGGGGCTCCCTTCGAG---GAGGAGGCCGTG------------GCCGGGGGGCTGCTGGTGACCGGCAGCACGGACGGCACGGCCAAGGTGTGGCAGGTGGCCAGCGGCTGCTGCCACCAGACGCTGCGGGGCCACACGGGAGCCGTGCTGTGCCTCGTGCTGGACACGCCCAGCCACACGGCCTTCACGGGCAGCACGGACGCCACCGTCCGCGCCTGGGACATCCTGAGCGGGGCGCAGCTGCGGGTGTTCCGGGAGCACCGCGGCTCCGTCATCTGTCTGGAGCTCGTGAACCGGCACGTATACTCGGGCAGCGCGGACAGGACCGTCAAGTGCTGGCTGGTGGACACAGGAGAGCGTGTGCGCACGTTCGCAGCCCACAGACACAGCGTGAGCGCCCTCAAGTACCACGCGGGCACCTTGTTCACGGGCAGCGGGGACGCCCGCGCGCGCGCCTTCGACGCCGAGTCCGGAGCGCTGCAGAGGGTGTTCCGCGGCCACGCCTTCATCATCAACTGCATCCAGGTGCACGGCCAGGTGCTGTACACGGCCTCGCACGACGGCGCGCTGCGCCTCTGGGACGTGCGCGGGCTCCCCCGCGCC---CCGCCGCCG---CGCCCG---GGGCCCCAGCGC------------AGCCTCTCGCGCCTCTTCAGCAACAAGGTGGGCTGCGCCGCGGGC------------CCCCTGCAGCCGGCC---------
>micMur3
ATGGGGGGCGGCGGGTCGGCCCTGAGGGTCTGCGCCGACCACCGCGGGGGCATCAACTGGCTGAGCCTGAGCCCCGACGGGCAGCGCCTGCTGACGGGCAGCGAGGACGGCACGGCCCGACTCTGGAGCACGGCGGACGGCCGGTGCTGCGCGCTCCTGCAAGGACACGAAAGCTACGTGACCTTCTGCCAGCTGGAGGACGAAGCCGCCTTCACGTGCAGCGCCGACCGCACCGTCCGGAGGTGGGACGTGCTGACCGGGCAGTGTCTGCAGGTGTACCGAGGACACGCGTCCATTGTGAACAGGATCCTGGTGGCCAACAACCAGCTCTTCAGCAGCTCCTATGACCGGACCGCTCGCGTCTGGAGCGTGGACTCGGGGCAGATGTCCCGGGAGTTCCGCGGCCACCGCAACTGCGTGCTGACGCTAGCCTACTCCGCGCCCGGGGACCTCCCCGGGGCTCCCCGCTCA---GAGGAGGCCGCG------------GCCGGGGGCCTCCTGGTGACCGGCAGCACGGATGGCACGGCCAAGGTGTGGCAGGTGGCCAGTGGCTGCTGCCACCAGACGCTGAGGGGCCACACGGGTGCGGTGCTGTGCCTGGTCCTGGACACGCCCGGCCACACGGCCTTCACGGGCAGCACCGATGCCACCATCCGCGCCTGGGACATCCTGAGTGGGGAGCAGCTGCGGGTGTTCCGGGAGCACCGGGGCTCCGTCATCTGTCTGGAGCTCGTGAACCGGCTGGTGTACTCGGGCAGCGCGGACAGGACCGCCAAGTGCTGGCTGGCAGACACCGGGGAGCATGTGCGCACGTTCACGGCCCACAGACACAGCGTGAGCGCCCTCAAGTACCACGCGGGCACCTTGTTCACGGGCAGTGGGGACGCGTGCGCCCGCGCCTTCGACGCACAGTCGGGACAGCTGCAGAGGGTGTTCCGGGGCCATGCCTTCGTCATCAACTGCCTGCAGGTGCACGGCCAGGTGCTCTACACCGCCTCGCACGACGGCGCGCTGCGCCTGTGGGACCTGCGCCGGCTCTCG------------GGCCCA---CGCCCCGCGCCGCCCAAGCGC------------AGCCTCCCGCGCCTCTTCAGCAACAAGGTGGGCTGCGCCGCCGCG------------CCCCTGCCGCCCGCC---------
>ochPri3
ATGGGGGGCGGCGGCTCAGCCCTGAGGGTCTGTACTGACCATCGCGGGGGCATCAACTGGCTGAGCCTGAGCCCCGACGGGCAACGTCTGCTGACGGGCAGCGAGGACGGCACTGCCCGGCTCTGGAGCACCACGGACGGCCAGTGCTGCGCGCTCCTGCAAGGACATGAGAGTTACGTCACCTTCTGCCAACTGGAAGACGAAGCTGCCTTCACATGCAGTGCCGACTGCACCATCCGGAGGTGGGATGCGTTCACGGGGCAGTGCCTGCAGGTGTACCGAGGCCACACGTCCATCGTGAACAGGATCCTGGTTATCAACAACCTGCTCTTCAGCAGCTCCTACGACCGCACAGCTCGCGTCTGGACTGTGGACAAAGGCCAGGTGTCGCAGGAGTTCCGGGGCCACCGCAACTGCGTGCTGACACTCGCCTACTCCGCCCCCTGGGATCCCCCCAGGGCTCCTTGTGCC---GAGGAGGAGGTGGCGGCACTGGCGGCCGGTGGGCTGCTGGTCACGGGCAGCACGGACGGCACGGCCAAGGTGTGGCAGGTGGCCAGCGGCTGCTGTCACCAGACGCTGCGGGGCCACACGGGTGCGGTGCTGTGCCTGGTGCTGGACGCACCTGGCCACACGGCCTTCACGGGCAGCACAGACAGCACGGTCCGCGCCTGGGACATCCTGAGCGGGGAACAGCTGCGAGTGTTCCGGGAGCACCAAGGCTCCGTCATTTGCCTAGAGCTTGTGGATGGCCTCGTGTACTCGGGCAGCGCCGACAGGACGGTCAAGTGCTGGCAGGCAGATAGCGGGGAGCTTGTGCGCACCTTCTCAGCCCACAGACACAGCGTGAGCACCCTCAAGTACCATGCGGGCACCTTGTTCACTGGCAGCGGGGACGCCTGCGCCCGAGCCTTCGACGCCCAGACCGGGGTCCTGCAGAAGGTGTTCCGGGGCCACGCATTCGTTATCAACTGCCTCCAGGTGCATGGCCAGGTGCTCTACACCGCCTCGCACGACGGCGCGCTGCGGCTGTGGGACGTGCGCGGCCTCGGC------------AGCCCG---CGCGCACCGCCGCCCCGCCGCACCTCCAAGCGCAGCCTCTCGCGCCTCTTCAGCAACAAGGTGGGCTGCGCCGCCGCG------------CCCCTGCAGCCGGCC---------
>HLpipKuh2
ATGGGCGGCGGCGGGTCGGCGCTGAGAGTCTGCGCTGAGCACCGCGGGGGCATCAACTGGCTCAGCCTGAGCCCGGACGGGCAGCGCCTGCTGACGGGCAGCGAGGACGGCACGGCCAGGCTCTGGAGCACCGCGGACGGCCGGTGCTGCGCCCTCCTGCGAGGGCACGAGAGCTACGTGACCTTCTGCCAGCTGGAGGACGAGGCCGCCTTCACCTGCAGCGCCGACCGCACCATCCGCAAGTGGGACGTGGGGACCGGGCAGTGCCTGCAGGTGTTCCGCGGACACACGTCCATCGTGAACCGGATCCTGGTCGCCAACAACCAGCTCTTCAGCAGCTCCTACGACCGGACGGCTCGCGCCTGGAGTGTGGACAAGGGGCAGGTGTCCCGGGAGTTCCGGGGCCACCGCAACTGCGTGCTGGCGCTGGCCTACTCCGCGCCCCGGGAC------------CCGCCCTTC---GAGGAGCCCTCG------------GCCGGCGGGCTGCTGGTGACCGGCAGCACCGATGGCACCGCCAAGGTGTGGCAGGTGGCCAGCGGCTGCTGCCACCAGACGCTGCGGGGCCACACGGGGGCCGTGCTGTGCCTTGTGCTGGACGCTCCCAGCCACACGGCCTTCACGGGCAGCACGGACACCACCATCCGCGCCTGGGACATCCTGAGCGGGGAGCAGCTGCGGGTGTTCCGGGAGCACCAGGGCTCCGTCATCTGTCTGGAGCTTGTGAACCAGCACGTGTACTCGGGCAGCGCCGACAGGACCGTCAAGTGCTGGCTGGCGGACTCGGGGGAGTGTGTGCGCACGTTCCCGGCCCACAGACACAGCGTGAGCGCCCTCAAGTACCACGCCGGCACCTTGTTCACGGGCAGCGGGGACGCCCGCGCGCGCGCCTTCGACGCCCAGTCCGGGGCACTGCAGAGGGTGTTCCGCGGCCACGCCTTCATCATCAACTGCATCCAGGTGCACGGCCAGGTGCTGTTCACCGCCTCGCACGACGGCCATCTGCGCCTCTGGGACGTGCGCGGCCTC------------------CCC---------------------CGC------------AGCCGCTCCCGCCTCTTCAGCAACAAGGTGGGCTGTGCCACCGCG------------CCCCTGCAGCCGGCC---------
>HLequCab3
ATGGGGGGCGGAGGGTCTGCCTTGAGGGTCTGCGCCGACCACCGCGGGGGCATCAACTGGCTCAGCCTGAGCCCGGACGGACAGCGCCTGCTGACGGGCAGCGAGGACGGCACAGCCCGGCTCTGGAGCACCGCGGACGGCCAGTGCTGCGCCCTCCTGCAAGGACACGAAAGCTACGTGACCTTCTGCCAGCTGGAGGATGAAGCCGCCTTCACGTGCAGCGCTGACTGCACCATCAGGAAGTGGGATGTGCTGACGGGGCAGTGCCTGCAGGTGTTCCGAGGACACACATCCATTGTGAACAGAATCCTGGTCGCCAACAACCAGCTCTTCAGCAGCTCCTATGACCGGACAGCTCGTGCCTGGAGTGTGGACAAGGGGCAGGTGTCCCGGGAGTTCCGGGGCCACCGCAACTGTGTGCTGACTCTAGCCTACTGTGCTCCCTGGGACCTCCCTGGGGCTCCCTGTGTA---GAGGAGGCCGTG------------GCTGGGGGGCTTCTGGTGACGGGCAGCACAGATGGCACGGCCAAGGTGTGGCAGGTGGCCAGTGGCTGCTGCCACCAGACGCTGCGGGGCCACACAGGCGCTGTGCTCTGCCTGGTGCTGGACACGCCCAGCCACACGGCCTTCACCGGCAGCACTGATGCCACCATCCGAGCCTGGGACATCCTGAGTGGGGAGCAGCTGCGGGTATTCCAGGAGCACCAGGGCTCTGTCATCTGTCTGGAGCTCGCGAACCGGCACGTGTACTCGGGCAGCGCAGACAGGACGGTCAAGTGCTGGCTGGCAGACACCGGGGAGCGCGTGCGCACGTTTGCGGCCCACAGACACAGCGTGAGCGCCCTCAAGTACCATGCGGGCACCTTGTTCACAGGCAGCGGGGACGCCCGCGCGCGCGCCTTCGACGCCCAGTCCGGAGCGCTGCAGAGGGTGTTCCGGGGGCACGCCTTCATCATCAACTGCATCCAGGTGCACGGCCAGGTGCTCTACACGGCCTCGCACGACGGCGCGCTGCGCCTCTGGGACGTGCGCGGGCTCCCGCGC---------GCCCCGCAGCGCCCCGCCGCCCCCAAGCGC------------AGCCTCTCGCGCCTCTTCAGCAACAAGGTGGGCTGCGCCGCCGCCGCG---------CCCCTGCAGCCGGCC---------
>felCat8
-------------------------------------------------------------------------------------------------------------------------------------------------------------------GCCACGAGAGCTACGTGACCTTCTGCCACCTGGAGGACGAGGCTGCCTTCACGTGCAGCGCTGACTGTACCATCCGGAAGTGGGACGTGCGGACCGGGCAGTGCCTGCAGGTGTTCCGGGGACACACGTCCATCGTGAACAGGATCCTGGTGGCCGACAACCAGCTGTTTAGCGGCTCCTACGACCGGACAGCTCGAGCCTGGAGTGTGGACAAGGGGCAGGTGTCCCAGGAGTTCCGGGGCCACCGCAACTGCGTGCTGACCCTCGCCTACTCCGCCCCCTGGGACCTGCCCGGGGCCCCCTGCGCC---GAAGAG------------------GCCGGGGGGCTGCTGGTGACGGGCAGCACGGACGGCACGGCCAGGGTGTGGCAGGTGGCCGGCGGCGGCTGCTGGCAGACGCTGCGGGGCCACACGGGCGCCGTGCTCTGCCTTGTGCTGGACACGCCCAGTCACACGGCCTTCACCGGCAGCACCGACGCCACCATCCGCGCCTGGGACATCCTGAGCGGGGAACAGCTGCGGGTGTTCAGGGAGCACCAGGGCCCTGTCATCTGTCTGGAGCTCGTGAACCGGCACGTGTACTCGGGGAGCGCGGACAGGACGGTCAAGTGCTGGCTGGCAGACACGGGGGAGCGCGTGCGCACGTTTGCAGCCCACGGACACAGCGTGAGCGCCCTCAAATACCACGCGGGCACCTTGTTCACGGGCAGCGGGGACGCCCGCGCGCGCGCCTTCGACGCCGAGTCTGGAGCGCTGCAGAGGGTGTTCCGCGGTCACGCCTTCGTCATCAACTGCATCC-----------------------------------------------------------------------------------------------------------------------------------------------------------------------------------------------------------------
>canFam3
ATGGGGGGCGGAGGGTCGGCCCTGCGGGTCTGCGCCGACCACCGCGGCGGCATCAACTGGCTCAGCCTGAGCCCGGACGGGCAGCGCCTGCTGACGGGCAGCGAGGACGGCACGGCCCGGCTCTGGAGCACCGCGGACGGCCAGTGCTGCGCCCTCCTGCAAGGGCATGAGAGCTACGTGACCTTCTGCCAGCTGGAGGACGAAGCTGCCTTCACGTGCAGCGCTGACTGCACCATCAGGAAGTGGGATGTGCGGACCGGGCAGTGCCTACAGGTGTTCCGAGGACACACATCCATTGTGAACAGGATCCTGGTCGCCAACAACCAGCTCTTCAGCAGCTCCTATGACCGCACAGCTCGAGCCTGGAGTGTGGACAAGGGCCAGGTGTCCCAGGAGTTCAGGGGCCACCGCAACTGCGTGCTGACCCTTGCCTACTCTGCTCCCTGGGACCTGCCTGGGGCTCCCTGTGCC---GAGGAG------------------GTTGGGGGGCTTCTGGTGACGGGCAGCACGGATGGCACGGCCAAGGTATGGCAGGTGGCCAGTGGCTGCTGCCACCAGACGCTGCGGGGCCACACGGGTGCCGTGCTCTGCCTCGTGCTGGACACGCCCAGTCACACGGCCTTCACTGGCAGCACCGACGCCACTATCCGTGCCTGGGACATCCTGAGTGGGGAGCAGCTGCGGGTGTTCAGGGAGCACCAGGGCTCCGTCATCTGTCTGGAGCTCGTCAACCGGCACGTGTACTCGGGCAGCGCCGACAGGACGGTCAAGTGCTGGCTGGCAGACACGGGCGAGCGCGTGCGCACGTTTGCGGCCCACAGACACAGCGTGAGCGCCCTCAAATACCACGCAGGCACTTTGTTCACGGGCAGCGGGGACGCCCGCGCGCGCGCCTTGGACGCCCAGTCTGGAGCGCTGCAGAGGGTGTTCCGCGGCCACGCCTTCGTCATCAACTGCATCCAGGTGCACGAGCAGGTGCTCTACACGGCCTCGCACGACGGCGCGCTGCGCCTCTGGGACGTGCGCGGCCTCCCGTGCGCC---CCGCCGCCG---CGCCCCGCCGCCCCCGCGCGG------------AGCCGCTCCCGCCTCTTCAGCAACAAGGTGGGCTGCGCCGCCGCG------------CCCCTGCAGCCGGCC---------
>lepWed1
----------------------------------------------------------------------------------------------------------------------------------------------------------------------------------------------------------------------------------------------------------------------------------------------------------------G-ATCCTGGTTGCCAACAACCAGCTCTTCAGCAGCTCCTACGACCGCACAGCTCGAGCCTGGAGCGTGGATGAGGGGCAGGTGTCCCAGGAGTTCCGGGGCCACCGCAACTGCGTGCTGACCCTAGCCTACTCTGCGCCCTGGGACCTGCCTGGGGCTCCGTGCGCC---GAGGAG------------------ATTGGGGGGCTCCTGGTGACGGGCAGCACGGATGGCACGGCCAAGGTGTGGCAGGTGGCCAGTGGCTGTTGCCACCAGACGCTGCGGGGCCACACGGGGGCCGTGCTCTGCCTTGTGCTGGACACGCCCAGTCACACCGCCTTCACGGGCAGCACCGACACCACCATCCGTGCCTGGGACATCCTGAGCGGGGAGCAGCTGCGGGTGTTCAGGGAGCACCAGGGCTCTGTCATCTGTCTGGAGCTCGTGAACCGGCACGTGTATTCGGGCAGCGCCGACAGGACGGTCAAGTGCTGGCTGGCCGACACCGGGGAGCGCGTGCGCACGTTTGCAGCCCACCGACACAGCGTGAGCGCCCTCAAGTACCACGCAGGCACCTTGTTCACGGGCAGCGGGGACGCCCGCGCGCGCGCCTTCGACGCCCGCTCCGGAGCGCTGCAGAGGGTGTTCCGCGGTCACGCCTTCGTCATCAACTGCATCCA----------------------------------------------------------------------------------------------------------------------------------------------------------------------------------------------------------------
>hg38
ATGGGGGGCGGCGGGTCGGCCCTGAGGGTCTGCGCCGACCACCGCGGGGGCATCAACTGGCTGAGCCTGAGCCCCGACGGGCAGCGCCTGCTGACGGGCAGCGAGGACGGCACGGCCCGGCTCTGGAGCACCGCGGACGGCCAGTGCTGCGCGCTCCTGCAAGGACATGAAAGCTATGTGACCTTCTGCCAGCTGGAGGATGAGGCTGCCTTCACATGCAGCGCCGACTGCACCATCAGGAGGTGGGACGTGCTGACCGGGCAGTGTCTGCAGGTGTACCGAGGACACACGTCCATCGTGAACAGGATCCTGGTTGCCAACAACCAGCTCTTCAGCAGCTCCTATGACCGGACAGCTCGGGTCTGGAGTGTGGACAAGGGGCAGATGTCCCGGGAGTTCCGGGGCCACCGCAACTGCGTGCTGACCCTAGCCTACTCTGCCCCGTGGGACCTCCCCAGCACTCCCTGCGCG---GAGGAGGCCGCG------------GCCGGGGGGCTTCTGGTGACCGGCAGCACAGATGGCACAGCCAAGGTGTGGCAGGTGGCCAGCGGCTGCTGCCACCAGACGCTGCGGGGCCACACGGGTGCAGTGCTGTGCCTAGTGCTAGACACGCCCGGCCACACGGCCTTCACAGGCAGCACCGACGCCACCATCCGTGCCTGGGACATCCTGAGTGGGGAGCAGCTGCGGGTGTTCCGGGAGCACCGGGGCTCCGTCATCTGTCTGGAGCTGGTGAACCGACTCGTGTACTCTGGCAGCGCGGACAGGACCGTCAAGTGCTGGCTGGCAGACACAGGGGAGTGTGTGCGCACGTTCACGGCCCACAGACGCAACGTGAGCGCCCTCAAGTACCACGCGGGCACCTTGTTCACGGGCAGCGGGGACGCTTGCGCCCGGGCCTTCGACGCGCAGTCTGGAGAGCTGCGGAGGGTGTTCCGGGGCCACACATTCATCATCAACTGCATCCAGGTGCACGGCCAGGTGCTCTACACCGCCTCGCACGACGGCGCCCTGCGCCTCTGGGACGTGCGCGGGCTCCGAGGT---------GCCCCG---CGGCCCCCTCCGCCCATGCGC------------AGCCTCTCGCGGCTCTTCAGCAACAAGGTGGGCTGCGCCGCCGCG------------CCCCTGCAGCCGGCC---------
>ponAbe2
ATGGGGGGCGGCGGGTCGGCCCTGAGGGTCTGCGCCGACCACCGCGGGGGCATCAACTGGCTGAGCCTGAGCCCCGACGGGCAGCGCCTGCTGACGGGCAGCGAGGACGGCACGGCCCGGCTCTGGAGCACCGCGGACGGCCAGTGCTGCGCGCTCCTGCAAGGACACGAAAGCTATGTGACCTTCTGCCAGCTGGAGGATGAGGCCGCCTTCACATGCAGCGCCGACTGCACCATCAGGAGGTGGGACGTGCTGACCGGGCAGTGTCTGCAGGTGTACCGAGGACACACGTCCATTGTGAACAGGATCCTGGTTGCCAACAACCAGCTCTTCAGCAGCTCCTACGACCGGACAGCTCGGGTCTGGAGTGTGGATAAGGGGCAGATGTCCCAGGAGTTCCGGGGCCACCGCAACTGCATGCTGACTCTAGCCTACTCTGCCCCGTGGGACCTCCCCAGCACTCCCTGCGTG---GAGGAGGCCGCG------------GCCGGGGGGCTCCTGGTGACCGGCAGCACAGATGGCACTGCCAAGGTGTGGCAGGTGGCCAGTGGCTGCTGCCACCAGACGCTGCGGGGCCACACGGGCGCAGTGCTGTGCCTAGTGCTAGACACGCCCAGTCACACAGCCTTCACAGGCAGCACCGACGCCACCATCCGTGCCTGGGACATCCTGAGTGGGGAGCAGCTGCGGGTGTTCCGGGAGCACCAGGGCTCCGTCATCTGTCTGGAGCTGGTGAACCGACTCGTGTACTCTGGCAGCGCGGACAGGACCGTCAAGTGCTGGCTGGCAGACACAGGGGAGTGTGTGCGCACGTTCACGGCCCACAGACGCAACGTGAGCGCCCTCAAGTACCACGCGGGCACCTTGTTCACGGGCAGCGGCGACGCTTGCGCCCGGGCCTTCGACGCGCAGTCTGGAGAGCTGCGGAGGGTGTTCCGGGGCCACACATTCATCATCAACTGCATCCAGGTTCACGGCCAGGTGCTCTACACCGCCTCGCACGACGGCGCCTTGCGCCTCTGGGACGTGCGCGGGCTCCGAGGT---------GCCCCG---CGGCCCCCTCCGCCCACGCGC------------AGCCTCTCGCGCCTCTTCAGCAACAAAGTGGGCTGCGCCGCCGCG------------CCCCTGCAGCCGGCC---------
>gorGor5
ATGGGGGGCGGCGGGTCGGCCCTGAGGGTCTGCGCCGACCACCGCGGGGGCATCAACTGGCTGAGCCTGAGCCCCGACGGGCAGCGCCTGCTGACGGGCAGCGAGGACGGCACGGCCCGGCTCTGGAGCACCGCGGACGGCCAGTGCTGCGCGCTCCTGCAAGGACACGAAAGCTATGTGACCTTCTGCCAGCTGGAGGATGAGGCCGCCTTCACATGCAGCGCCGACTGCACCATCAGGAGGTGGGACGTGCTGACCGGGCAGTGTCTGCAGGTGTACCGAGGACACACGTCCATTGTGAACAGGATCCTGGTTGCCAACAACCAGCTCTTCAGCAGCTCCTACGACCGGACAGCTCGGGTCTGGAGTGTGGACAAGGGCAGATGT--CCGGGAGTTCCGGGGCCACCGCAATTGCGTGCTGACTCTAGCCTACTCTGCCCCGTGGGACCTCCCCAGCACTCCCTGCGTG---GAGGAGGCCGCG------------GCCGGGGGGCTTCTGGTGACCGGCAGCACAGATGGCACGGCCAAGGTGTGGCAGGTGGCCAGCGGCTGCTGCCACCAGACGCTGCGGGGCCACACAGGCGCAGTGCTGTGCCTAGTGCTAGACACGCCCAGCCACACGGCCTTCACAGGCAGCACCGACGCCACCATCCGTGCCTGGGACATCCTGAGTGGGGAGCAGCTGCGGGTGTTCCGGGAGCACCAGGGCTCCGTCATCTGTCTGGAGCTGGTGAACCGACTCGTGTACTCTGGCAGCGCGGACAGGACCGTCAAGTGCTGGCTGGCAGACACAGGGGAGTGTGTGCGCACGTTCACGGCCCACAGACGCAACGTGAGCGCCCTCAAGTACCACGCGGGCACCTTGTTCACGGGCAGCGGGGACGCTTGCGCCCGGGCCTTCGACGTGCAGTCTGGAGAGCTGCGGAGGGTGTTCCGGGGCCACACATTCATCATCAACTGCATCCAGGTGCACGGCCAGGTGCTCTACACCGCCTCGCACGACGGCGCCCTGCGCCTCTGGGACGTGCGCGGACTCCGAGGT---------GCCCCG---CGGCCCCCTCCGCCCACGCGC------------AGCCTCTCGCGGCTCTTCAGCAACAAGGTGGGCTGCGCCGCCGCG------------CCCCTGCAGCCGGCCTG-------
>macFas5
ATGGGAGGCGGAGGGTCGGTCCTGAAGGTCTGCGCGGACCACCGCGGGGGCATCAACTGGCTGAGCCTGAGCCCCGACGGGCAGCGCCTGCTGACGGGCAGCGAGGACGGCACGGCCCGGCTCTGGAGCACCGCCGACGGCCAGTGCTGCGCGCTCCTGCAAGGACACGAAAGCTATGTGACCTTCTGCCAGCTGGAGGATGAGGCCGCCTTCACGTGCAGCGCCGACTGCACCATCAGGAGGTGGGACGTGCTCACCGGGCAGTGTCTGCAGGTGTACCGAGGACACACGTCCATTGTGAACAGGATCCTGGTTGCCAACAACCAGCTCTTCAGCAGCTCCTACGACCGGACAGCTCGGGTCTGGAGCTTGGACAAGGGGCAGATATCCCGGGAGTTCCAGGGCCACCGAAACTGCGTGCTGCCTCTAGCCTACTCTGCCCCGTGGGACCTCCCCAGCGCTCCCTGTGTG---GAGGAGGCCGTG------------GCTGGGGGGCTCCTGGTGACTGGCAGCACGGACGGCACGGCCAAGGTATGGCAGGTGGCCAGCGGCTGCTGCCACCAGACACTGCGGGGCCACACGGGCGCAGTGCTGTGCCTGGTGCTGGACACGCCCGGCCACACGGCCTTCACGGGTAGCACCGACGCCACCATCCGTGCCTGGGACATCCTGAGTGGGGAGCAGCTGCGGGTGTTCCGGGAGCACCAGGGCTCCGTCATCTGTCTGGAGCTGGTGAACCGATTCGTGTACTCTGGCAGCGCGGACAGGACCGTCAAGTGCTGGCTGGCAGACACGGGGGAGTGTGTGCGCACGTTCACGGCCCACAGACGCAACGTGAGCGCCCTCAAGTACCACGCGGGCACCTTGTTCACGGGCAGCGGGGACGCTTGCGCCCGGGCCTTCGACGCGCAGTCTGGAGAGCTGCGGAGGGTGTTCCGGGGCCACACATTCATCATCAACTGCATCCAGGTGCACGGCCAGGTGCTCTACACCGCCTCGCACGACGGCGCCCTGCGCCTCTGGGACGTGCGCGGGCTCCGAGGT---------GCCCCG---CGGCCCCCTCCGCCCACGCGC------------AGCCTCTCACGCCTCTTCAGCAACAAGGTGGGCTGCGCCGCCACG------------CCCCTGCAGCCGGCC---------
>calJac3
ATGGGGGGCGGTAGGTCGGCCCTGAGGGTCTGCGCCGACCACCGCGGGGGCATCAACTGGCTGAGCCTGAGCCCCGACGGGCAGCGCCTGCTGACGGGCAGCGAGGACGGCACGGCCCGGCTCTGGAGCACCGCGGACGGCCAGTGCTGCGCGCTCCTACAAGGACACGAAAGCTATGTGACTTTCTGCCAGCTGGAGGATGAGGCCGCCTTCACATGTAGCGCCGACTGCACCATCAGGAGGTGGGACGTGCTGACCGGGCAGTGTCTGCAGGTGTACCGAGGACACACATCCATCGTGAACAGGATTCTGGTTGCCAACAACCAGCTATTCAGCAGCTCCTACGACCGGACAGCTCGGGTCTGGAGTGTGGACGAGGGGCAGATGTGCCAGGAGTTCCGGGGCCACCGCAACTGCGTGCTGACTCTAGCCTACTCTGCCCCGTGGGACCTCCCCGGCGCTTCCTGCGTG---GAAGAGGCTGTG------------GCCGGGGGGCTCCTGGTGACCGGCAGCACAGACGGCACGGCCAAGGTGTGGCAGGTGGCCAGCGGCTGCTGCCACCAGACACTGCGGGGCCACACAGGTGCGGTGCTGTGCCTGGTGCTGGACGCGCCTGGCCACACGGCCTTCACAGGCAGCACCGATGCTACCATCCGCGCCTGGGACATCCTGAGTGGGGAGCAGCTGCGGGTGTTTCGAGAGCACCAGGGCTCTGTCATATGTCTGGAGCTGGTGAACCGACTGGTGTACTCCGGCAGCGCGGACAAGACTGTCAAGTGCTGGCTGGCAGACACGGGGGAGCGTGTGCGCACGTTCACAGCCCACAGACGCAGCGTGAGCGCACTCAAGTACCACGCGGGTACCTTGTTCACGGGCAGCGGGGACGCCTGTGCCCGGGCCTTCGACGCGCAGTCGGGAGAGCTGCGGAGGGTGTTCCGAGGCCACGCGTTCATCATCAACTGCCTCCAGGTGCATGGCCAGGTGCTCTACACCGCCTCGCACGACGGCGCCCTGCGCCTCTGGGATGTGCGCGGACTCCGGGGC---------ACCCCG------------CCGCCCACGCGC------------AGCCTCTCGCGCCTCTTCAGCAACAAGGTGGGCTGTGCCGCCGCG------------CCCCTGCAGCCCGCC---------
>saiBol1
ATGGGGGGCGGCGGGTCGGCCCTGAGGGTCTGCGCCGACCACCGCGGGGGCATCAACTGGCTGAGCCTGAGCCCCGACGGGCAGCGCCTGCTGACGGGCAGCGAGGACGGCACGGCCCGGCTCTGGAGCACCGCGGACGGCCAGTGCTGCGCGCTCCTGCAAGGACACGAAAGCTATGTGACCTTCTGCCAGCTGGAGGATGAAGCTGCCTTCACATGCAGTGCCGACTGCACCATCAGGAGGTGGGACGTGCTGACCGGGCAGTGTCTGCAGGTGTACCGAGGACACACGTCTATCGTGAACAGGATCCTGGTTGTCAACAACCAGCTCTTCAGCAGCTCCTACGACCGGACAGCTCGGGTCTGGAGTGTGGACGAGGGGCAGATGTGCCGGGAGTTCCGGGGCCACCGCAACTGCGTGCTGACTCTAGCCTACTCTGCCCCGTGGGACCTCCCCGGCGCTCCCTGCGTG---GAAGAGGCTGTG------------GCTGGGGGGCTCCTGGTGACCGGCAGCACAGACGGCACGGCCAAGGTGTGGCAGGTGGCCAGCGGCTGCTGCCACCAGACACTGCGGGGCCACACGGGCGCGGTGCTGTGCCTGGTGCTGGACACGCCCAGCCACACGGCCTTCACGGGCAGCACCGACACCACCGTCCGCGCCTGGGACATCCTGAGTGGGGAGCAGCTGCGGGTGTTCCGGGAGCACCAGGGCTCTGTCATATGTCTGGAGCTGGTGAACCGACTGGTGTACTCTGGCAGCGCGGACAGGACTGTCAAGTGCTGGCTGGCAGACACGGGGGAGCGTGTGCGCACGTTCACCGCCCACAGACGCAGCGTGAGCGCCCTCAAGTACCACGCGGGCACCTTGTTCACGGGCAGCGGGGACGCCTGCGCCCGGGCCTTCGACGCGCAGTCGGGAGAGCTGCGGAGGGTGTTCCGAGGCCACGCGTTCATCATCAACTGCCTCCAGGTGCACGGCCAGGTGCTCTACACCGCCTCGCACGACGGCGCCCTGCGCCTCTGGGATGTGCGCGGACTCCGGGGC---------GCCCCG------------CCGCCCACGCGC------------AGCCTCTCGCGCCTTTTCAGCAACAAGGTGGGCTGCGCCGCG---------------CCCCTGCAGCCGGCC---------
>tarSyr2
ATGGGGGGCGGCGGGTCGGCCCTGAGGGTCTGCGCCGACCACCGCGGGGGCATCAACTGGCTGAGCCTGAGTCCCGACGGGCAGCGCCTGCTGACCGGCAGCGAGGACGGCACGGCCCGACTCTGGAGCACCGCGGACGGTCGGTGCTGCGCGCTCCTGCAAGGACATGAAAGCTACGTGACCTTCTGCCAGCTGGAGGATGAAGCCGCCTTCACCTGCAGCGCCGACTGCACCATCAGGAGGTGGGACGTGCTGACCGGGCAGTGTCTGCAGGTATACCGAGGACACACGTCCATTGTGAACAGGATCCTGGTTGCCGACAACCAGCTCTTCAGCAGCTCCTACGACCGGACAGCTCGTGTCTGGAGCGTGGACAAGGGACAGATGTCCCGGGAGTTCCGGGGCCACCGCAACTGTGTGCTGACTCTGGCCTATTCTGCCCCCTGGAACCTGCCTGACACTCCCTGTGTG---GAGGAGGCCGTG------------TCAGGGGGGCTCTTGGTGACAGGCAGCACCGATGGCACGGCCAAGGTGTGGCAGGTGGCCAGCGGCTGTTGCCACCAGACACTGCGAGGCCACACGGGTGCGGTGCTCTGCCTGGTGCTGGACACGCCTGGCCACACGGCCTTCACAGGCAGCACCGACGCCACCATCCGCGCCTGGGACATCCTGAGTGGGGAGCAGCTAAGGGTATTCCGGGAGCACCAGGGCTCCGTCATCTGTCTGGAGCTTGTGAACCGGCTCATGTACTCGGGCAGCGCGGACAGGACCGTCAAGTGCTGGCTGGCAGACACGGGGGAGCATGTGCGCACGTTCGCAGCCCACAGACGCAGCGTGAGCGCCCTCAAGTACCACGCGGGCACCTTGTTCACGGGCAGCGGGGACGCCTGCGCCCGGGCCTTCGACGCCCAGTCGGGCGTGCTGCAGAGGGTGTTCCGGGGCCACGCCTTCGTCATCAATTGCATCCAG---------------------------------------------------------------------------------------------------------------------------------------------------------------------------------------------------------------
>otoGar3
ATGGGGGGCAGCGGGTCGGCCCTGAGGGTCTGCGCCGATCACCGCGGGGGCATCAACTGGCTGAGCCTGAGCCCCGACGGGCAGCGCCTGCTGACCGGCAGTGAGGACGGCACAGCCCGACTCTGGAGCACAGCGGACGGCCAGTGCTGCGCGCTCCTGCAAGGGCACGAAAGCTATGTGACCTTCTGCCAGCTGGAGGACGAAGCTGCCTTCACATGCAGTGCGGACTGTACCATCAGGAGATGGGACGTGCTGACCGGGCAGTGTCTGCAGGTGTACCGAGGACACACGTCCATTGTGAACAGGATCCTGGTTGCCAACAACCAGCTCTTCAGCAGCTCCTATGACCGGACTGCTCGTGTCTGGAGCGTGGAGAAGGAGCAGATGTCCCGGGAGTTCCGAGGCCACCGTAACTGCGTGCTAACTCTAGCCTACTCTGCGCCCTGGGAACTCCCTGGTGCTCCCTGCTCA---GAGGACGCTGTG------------GCTGGGGGCCTCCTGGTGACAGGCAGCACAGATGGCACGGCCAAGGTGTGGCAGGTGGCCAGTGGCTGCTGCCACCAGACGCTGCGGGGCCATACAGGTGCAGTGCTGTGCCTTGTGTTGGACACACCCAGCCACACAGCCTTCACGGGCAGCACTGATGCCACCGTCCGCACCTGGGACATCCTGAGTGGGGAGCAGCTTCGGGTGTTCCGGGAGCACCAGGGCTCCGTCATCTGTCTGGAGCTCGTGAACCGGCTCATTTACTCGGGCAGTGCGGACAGGACTGTCAAGTGCTGGCTGGCAGATACAGGGGAGCACGTGTGCACATTCGCGGCCCACAGACACAGTGTGAGCACCCTCAAGTACCATGCGGGCACCTTGTTCACGGGCAGCGGGGACGCCTGCGCCCGCGCCTTCGACGCGCAGTCAGGACAGCTGCAGAGGGTGTTCCGGGGCCACGCCTTCGTCATCAATTGCCTGCAGGTGCATGGCCAGGTGCTCTACACGGCCTCGCATGACGGCGCGCTGCGCCTCTGGGACGTGCGCGGGCTT------------------CCG---------------------------------------------------------------------------------------------------------------------
>oryCun2
ATGGGGGGCGGCGGGTCAGCCCTGAGGGTCTGTGCCGACCACCACGGGGGGATCAACTGGCTGAGCCTGAGCCCCGACGGGCAGCGACTGCTGACGGGCAGCGAGGACGGCACTGCCCGGCTCTGGAGCACCGCCGACGGCCAGTGCTGCGCGCTCCTGCAAGGACATGAGAGCTACGTCACCTTCTGTCAGCTGGAGGACGAAGCCGCCTTCACGTGCAGCGCCGACTGCACCATCCGGAGATGGGACGTGCTCACCGGGCAGTGTGTGCAGGTGTACCGAGGACACACATCCATTGTGAACAGGATCCTGGTGGCCAACAACCAGCTCTTCAGCAGCTCCTACGACCGCACAGCTCGCGTCTGGACGGTGGACAAGGGGCAGATGTCCCGGGAGTTCCGGGGCCACCGCAACTGCGTGCTGACGCTGGCCTACTCTGCCCCCTGGGACCTCCCGGAAGCTCCCTGTGCA---GAGGAGGCGGCCACGGCG------GCCGGCGGGCTCCTGGTGACCGGCAGCACAGACGGCACGGCCAAGGTGTGGCAGGTGGCCAGTGGCTGCTGCCACCAGACGCTGCGGGGCCACACGGGCGCCGTGCTGTGCCTGGTGCTGGACACGCCCGGCTACACGGCTTTCACCGGCAGCACCGACGCCACCGTCCGCGCCTGGGACATCCGGAGCGGGGAGCAGCTGCGGGTGTTCCGGGAGCACCAGGGCTCCGTCATCTGTCTGCAGCTCGTGGACCGCCTGGTGTACTCGGGCAGCGCCGACAGGACCGTCAAGTGCTGGCAGGCCGACACGGGCGAGCACCTGCGCACCTTCTCCGCCCACAGACGGAACGTGAGCGCCCTCAAGTACCACGCGGGCACGTTGTTCACGGGCAGCGGGGACGCCTGCGCCCGGGCCTTCGACGCCCAGACCGGAGAGCTGCAGAGGGTGTTCCGGGGCCACGCTTTCGTTATCAACTGCATCCAGGTGCACGGCCAGGTGCTCTACACCGCCTCGCACGACGGCGCCCTGCGCCTCTGGGACGTGCGCGGCCTCCGC------------GCCCCG---CGCCCCCCGCCGCCCAGGCGCGCCTCCAAACGCAGCCTCTCGCGCCTCTTCAGCAACAAGGTGGGCTGCGCCGCCGCG------------CCCCTGCAGCCGGCC---------
>HLmyoMyo6
ATGGGCGGCGGCGGGTCGGCCCTGAGGGTCTGCGCCGAGCACCGCGGGGGCATCAACTGGCTCAGCCTGAGCCCCGACGGGCAGCGCCTGCTGACGGGCAGCGAGGACGGCACGGCCCGCCTCTGGAGCACCGCGGACGGCCAGTGCTGCGCCCTCCTGCGAGGACACGAGAGCTACGTGACCTTCTGCCAGCTGGAGAACGAGGCTGCCTTCACGTGCAGCGCCGACCGCACCATCAGGAAGTGGGATGTGCTGACCGGGCAGTGCCTGCAGGTGTTCCGAGGACACACGTCCATTGTGAACAGGATCCTGGTCACCAACAACCAGCTCTTCAGCAGCTCCTATGACCGGACAGCTCGCGCCTGGAGTGTGGACAAGGGGCAGGTGTCCCGGGAGTTCCGGGGCCACCGCAACTGCGTGCTGACTCTCGCCTACTCCGCCCCCTGGGACCTGCCCGGGGCTCCCTTCGAG---GAAGAGGCTGTG------------GCCGGGGGGCTGCTGGTAACAGGCAGCACGGATGGCACGGCCAAGGTGTGGCAGGTGGCTAGTGGCTGCTGCCACCAGACGCTGCGGGGCCACACGGGTGCCGTGCTGTGCCTTGTGCTGGACACGCCCAGCCACACGGCCTTCACGGGCAGCACGGACACCACCATCCGCGCCTGGGACATCCTGAGTGGGGAGCAGCTGCGGGTGTTCCGGGAGCACCAGGGCTCTGTCATCTGTCTGGAGCTCGTGAACCAGCATGTGTACTCGGGCAGCGCCGACAGGACCGTCAAGTGCTGGCTGGCGGACACGGGGGAGTGTGTGCGCACGTTCCCAGCCCACAGACACAGCGTGAGCGCCCTCAAGTACCATGCAGGCACCTTGTTCACCGGCAGCGGGGACGCCCGCGCGCGCGCCTTCGACGCCGAATCCGGAGCGCTCCAGAGGGTGTTCCGCGGCCACGCCTTCATCATCAACTGCATCCAGGTGCACGGCCAGGTGCTGTACACCGCCTCCCACGACGGCGCGCTGCGCCTCTGGGACGTGCGCGGACTCCCCCGCGCG---CCGCCGCCG---CGCCCCGCCGCCCCGCCGCGC------------AGCCTCTCCCGCCTCTTCAGCAACAAGGTGGGCTGCGCCGCCGCG------------CCCTTGCAGCCGGCC---------
>musFur1
ATGGGGGGCGGAGGGTCGGCCCTGAGGGTCTGCGCCGACCACCGCGGGGGCATCAACTGGCTCAGCCTGAGCCCGGACGGGCAGCGCCTGCTGACGGGCAGCGAGGACGGCACGGCCCGGCTCTGGAGCACCGCGGACGGCCAGTGCTGCGCGCTCCTGCAAGGGCACGAGAGCTACGTGACCTTCTGCCAGCTGGAGGACGAGGCCGCCTTCACATGCAGCGCTGACCGCACCATCAGAAAGTGGGACGTGCGCACCGGGCAGTGTCTGCAGGTCTTCCGAGGACACACGTCCATCGTGAACAGGATCCTGGTCGCCAACAACCAGCTCTTCAGCAGCTCCTACGACCGCACAGCTCGAGCCTGGAGCGTGGACAAGGGACAGGTGGCTCAGGAGTTCCGAGGCCACCGCAACTGCGTGCTGACCCTAGCCTACTCCGCGCCCTGGGACCTGCCCGGGGCTCCCTGTGCC---GAGGAG------------------GTTGGGGGGCTCCTGGTGACGGGCAGCACGGATGGCACGGCCAAGGTGTGGCAGGTGGCCAGCGGCTGCTGCCACCAGACGCTGCGGGGCCACACGGGAGCCGTGCTCTGCCTTGTGCTGGACACGCCCAGTCACACCGCCTTCACCGGCAGCACCGACGCCACAATCCGCGCCTGGGACATCCTGAGCGGGGAGCAGCTGAGGGTGTTCAGGGAGCACCAGGGCTCTGTCATCTGTCTGGAGCTGGTGAACCGGCACGTGTACTCGGGCAGCGCCGACAGGACGGTCAAGTGCTGGCTGGCAGACACCGGGGAGTGCGTGCGCACGTTTGCGGCGCACCGGCACAGCGTGAGCGCCCTCAGATACCACGCGGGCACC------------------------------------------------------------------------------------------------------------------------------------------------------------------------------------------------------------------------------------------------------------------------------------------------------------------------
>balAcu1
ATGGGGGGCGGAGGGTCTGCCCTGAGGGTCTGCGCGGACCACCGCGGGGGCATCAACTGGCTCAGCCTGAGCCCCGACGGGCAGCGCCTGCTGACGGGCAGCGAGGACGGCACGGCCCGACTCTGGAGCACCGCGGACGGCCAGTGCTGCGCCCTCCTGCAAGGGCACGAAAGCTACGTGACCTTCTGCCAGCTGGAGGACGAAGCCGCCTTCACGTGCAGTGCTGACTGCACCATCAGGAAGTGGGACGTGCTGACTGGACAGTGTCTGCAGGTGTTCCGAGGACACACGTCCATTGTGAACAGGATCCTGGTCGCCAACAACCAGCTCTTCAGCAGCTCCTACGACCGGACAGCTCGAGCCTGGAGTGTGGACAAGGGGCAGGTGGCCCGGGAGTTCCGGGGCCACCGCAACTGTGTGCTGACTCTAGCCTACTCTGCCCCCCAGGACCTCCCTGGGGCTCCGTGCGCG---GAGGAGGCCGTG------------GCCAGGGGGCTCCTGGTGACGGGCAGCACGGATGGCACGGCCAAGGTCTGGCAGGTGGCCAGCGGCTGCTGCCACCAGACACTGCGGGGCCACACAGGTGCCGTGCTCTGCCTGGTGCTGGCCACGCCTGGCCACACGGCCTTCACCGGCAGCACGGACGCCACCGTCCGAGCCTGGGACATCCTGAGTGGGCAGCAGCTGCGGGTGTTCCAGGAGCACCAGGGCTCCGTCATCTGTCTGGAGCTGGTGAACCGGCACGTGTACTCGGGCAGCGCCGACAGGACGGTCAAGTGCAGCCTGGCAGACACGGGCGAGCGTGTGCGCACGTTCGCGGCCCACAGACACAGCGTGAGCGCCCTCAAGTACCACGCGGGCACCTTGTTCACGGGCAGCGGGGACGCCCGCGCGCGCGCCTTCGACGCCCAGTCTGGAGCGCTGCGGAGAGTGTTCCGCGGCCACGCCTTCATCATCAACTGCATCCAG---------------------------------------------------------------------------------------------------------------------------------------------------------------------------------------------------------------
>susScr11
ATGGGGGGCGGAGGGTCTGCCCTGAGGGTCTGCGCGGACCACCGCGGGGGCATCAACTGGCTCAGCCTGAGCCCCGACGGGCAGCGCCTGCTGACGGGCAGCGAGGACGGCACCGCCCGGCTCTGGAGCACCGCGGACGGCCAGTGCTGCGCCCTCCTGCAAGGACACGAAAGCTACGTGACCTTCTGCCAGCTGGAGGACGAAGCTGCCTTCACGTGCAGCGCTGACTGCACCATCCGGAAGTGGGACGTGCTGACCGGGCAGTGTCTGCAGGTGTTCCGGGGACACACATCCATTGTGAACAGGATCCTGGTCACCAACAACCAGCTCTTCAGCAGTTCCTATGACCGGACAGCTCGCGCCTGGAGTGTAGACAAAGGGCAGGTGTCGCGGGAGTTCCGGGGCCACCGCAACTGTGTGCTGACTCTAGCCTACTCTGCCCCCTGGGACCTGCCTGGGGCTCCCTGCGTG---GAGGAGGCCGTG------------GCTGGGGGGCTTCTGGTGACGGGAAGCACAGACGGCACAGCCAAGGTGTGGCAGGTGGCCAGTGGCTGCTGCCACCAGACGCTGCGGGGCCACACGGGCGCCGTGCTCTGCCTGGTGTTGGACACACCTGGCCACACAGCCTTCACCGGCAGCACCGACGCCACCATCCGCGCCTGGGACATCCTGAGTGGGGAGCCGCTGCGCGTGTTCCGGGAGCACCAGGGCTCCATCATCTGTCTGGAGCTGGTGAACCGGCACGTGTACTCGGGCAGCGCCGACAGGACGGTCAAGTGCTGGCTGGCGGACACGGGCGAGCGCGTGCGCACGTTCGCCGCCCACAGACACAGCGTGAGCGCCCTCAAGTATCACGCAGGCACCTTGTTCACAGGCAGCGGGGACGCCCGCGCGCGCGCCTTCGACGCCCAGTCTGGAGCCCTGCGGAGGGTGTTCCGCGGCCACGCCTTCATCATCAACTGCATCCAGGTGCACGGCCAGGTGCTCTACACCGCCTCGCACGACGGCGCGCTGCGCCTCTGGGACGTGCGGGGGCTTCCG------------CCGCCG---CGCCGCGCCGCCCCCAAGCGC------------AGCCTCTCGCGCCTCTTCAGCAACAAGGTGGGCTGCGCCGCCGCAGCG---------CCCCTGCAGCCGGCC---------
>cerSim1
ATGGGGGGCGGAGGGTCGGCCCTGAGGGTCTGCGCCGACCACCGCGGGGGCATCAACTGGCTCAGCTTGAGCCCGGACGGGCAGCGTCTGCTGACGGGCAGCGAGGACGGCACAGCCAGGCTCTGGAGCACCGCGGACGGCCAGTGCTGCGCCCTTCTGCAAGGACATGAAAGCTACGTGACCTTCTGCCAGCTGGAGGATGAAGCTGCCTTCACATGCAGTGCTGACTGCACCATCAGGAAGTGGGATGTGCTGACAGGGCAGTGCCTGCAGGTGTTCCGAGGACACACGTCCATTGTGAACAGGATCCTGGTCGCCAACAACCAGCTCTTCAGCAGCTCCTATGACCGGACAGCTCGTGCCTGGAGTGTGGACAAGGGACAGGTGTCCCGGGAGTTCCGGGGCCATCGCAACTGTGTGCTGACTCTGGCCTACTCTGCCCCCTGGGACCTCCCCGGGGCGCCCTGCGTG---GAGGAGGCCGTG------------GCCGGGGGGCTCCTGGTGACGGGCAGCACAGATGGCACAGCCAAGGTGTGGCAGGTGGCCAGTGGCTGCTGCCACCAGACGCTGCGGGGCCACACGGGTGCTGTGCTCTGCCTTGTGCTGGACACACCCAGCCACACAGCCTTCACCGGCAGCACTGATGCCACCATCCGAGCCTGGGACATCCTGAGTGGGGAGCAGCTGCGGGTATTCCGGGAGCACCAGGGCTCTGTCATCTGTCTGGAGCTCGTGAACCAGCATGTGTACTCGGGCAGCGCCGACAGGACAGTCAAGTGCTGGCTGGCGGACACGGGGGAGCGCGTGCGCACGTTCGCAGCCCACAGACACAGCGTGAGCGCCCTCAAGTACCACGCGGGCACCTTGTTCACAGGCAGCGGGGACGCGCGCGCGCGCGCCTTCGACGCCCAGTCTGGAGCGCTGCAGAAGGTGTTCCGCGGGCACGCCTTCATCATCAACTGCATCCAG---------------------------------------------------------------------------------------------------------------------------------------------------------------------------------------------------------------
>HLrhiFer5
ATGGGGGGCGGCGGGTCGGCCCTGAGGGTCTGCGCCGAGCACCGCGGGGGCATCAACTGGCTCAGTCTGAGCCCGGACGGGCAGCGCCTGCTGACGGGCAGCGAGGACGGCACGGCCCGGCTCTGGAGCACCGCGGACGGCCAGTGCTGCGCCCTCCTCCAAGGACATGAAAGCTACGTGACCTTCTGCCAGCTGGAGAATGAGGCTGCCTTTACGTGCAGCGCTGACTGCACCATCAGGAAGTGGGATGTGCTGACCGGGCAGTGCCTGCAGGTGTTCCGAGGACACACGTCCATTGTGAACAGGATCCTGGTCGCCAACAACCAGCTCTTCAGTGGCTCCTATGACCGGACAGCTCGCGCCTGGAGTGTGGACAAAGGACAGGTGTCCCGAGAGTTCCGGGGCCACCGCAACTGTGTGCTGACTCTAGCCTACTCTGCACCCTGGGACCTCCCCGGGGCCCCCTTTGAG---GAGGAGGCTGCG------------GCGGGGGGCCTCCTGGTAACGGGCAGCACGGACGGCATGGCAAAGGTGTGGCAGGTGGCCAGTGGCTGCTGCCACCAGACGCTGCGGGGCCACACTGGCGCGGTGCTATGCCTTGTGCTGCACACGCCCAGCCACACGGCCTTCACTGGCAGCACCGACACCACCATCCGCGCCTGGGACATCCTGAGTGGGGAGCAGCTGCGGGTGTTCCGGGAGCACCAGGGACCCGTCATCTGTCTGGAGCTCGTGAACCAGCACGTGTACTCAGGCAGCGCCGACAGGACGGCCAAGTGCTGGCTGATGGACACAGGGGAGCGCGTGCGCACATTCACGGCTCACCGACGCAGCGTGAGCACCCTAAAGTACCATGCGGGCACCTTGTTCACCGGCAGCGGGGACGCCCGCGCGCGCGCCTTCGACGCCCAGTCCGGAGCGCTGCAGAGGGTGTTCCGCGGCCACGCCTTTATCATTAACTGCATCCAGGTCCACGGCCAGGTGCTGTACACCGCCTCGCACGATGGCGCGCTGCGCCTCTGGGACGTGCGCGGGCTCCCG------------CCGCCG---CGCCCCACCGCACCCCAGCGC------------AGCCTCTCCCGCCTCTTCAGCAACAAGGTGGGCTGCGCCGCCCCCGCG---------CCCCTGCAGCCGGCC---------
>HLrouAeg4
ATGGGAGGCGGCGGGTCGGCGCTGCGGGTCTGCGCCGAGCACCGCGGGGGCATCAACTGGCTCAGCCTGAGCCCGGACGGCCAGCGCCTGCTCACGGGCAGCGAGGACGGCACGGCCCGGCTCTGGAGCGCCGCGGACGGCCAGTGCTGCGCCCTGCTGCAAGGGCACGAAAGCTACGTGACCTTCTGCCAGCTGGAGAACGAGGCCGCCTTCACCTGCAGCGCCGACCGCACCATCAGGAAGTGGGACGTGCTGACCGGGCAGTGCCTGCTGGTGTTCCGAGGACACACGTCCATCGTGAACAGGATCCTGGTCGCCAACAACCAGCTGTTCAGCAGCTCCTACGACCGGACGGCGCGTGCCTGGAGCGTGGACGCGGGGCAGGCGTCCCAGGAGTTCCGGGGCCACCGCAACTGCGTGCTGACTCTCGCCTACTCTGCCCCCCGGGACCTCCCCGGGGCCCCCTTCGAG---GAGGAGGCCGCA------------GCCGGCGGGCTGCTGGTGACGGGCAGCACGGACGGCACGGCGAAGGTGTGGCAGGTGGCCAGCGGCTCCTGCCACCAGACCCTGCGGGGCCACACGGGCGCCGTGCTGTGCCTCGTGCTCGACGCGCCCAGCCACACGGCCTTCACGGGCAGCACCGACGCCACCGTCCGCGCCTGGGACATCCTGAGCGGGGAGCAGCTGCGGGTGTTCCGGGAGCACCAGGGCTCCGTCATCTGTCTGGAGCTCGCGAACCAGCACGTGTACTCGGGCAGCGCCGACAGGACGGTCAAGTGCTGGCTGGCAGACACCGGCGAGCGCGTGCGCACGTTCACCGCGCACAGGCACAGCGTGAGCGCCCTCAAGTACCACGCCGGCACCTTGTTCACGGGCAGCGGCGACGCCCGCGCGCGCGCCTTCGACGCCCAGTCCGGGGCGCTGCAGAGGGTGTTCCGCGGCCACGCGCTCGTCATCAACTGCATCCAGGTGCACGGCCAGGTGCTGTACACGGCCTCGCACGACGGCGCGCTGCGCCTCTGGGACGTGCGCGGGCTCCCGCGCGCC---CCGCCGCCG---CGCCCCGCCGCCGCCCAGCGC------------AGCCTCTCCCGCCTCTTCAGCAACAAGGTGGGCTGCGCCGCCGCCGCG---------CCGCTGAAGCCGGCT---------
>manPen1
------------------------------------------------------------------------------------------------------------------------------------------------------------------GG-CACGAGAGCTACGTGACCTTCTGCCATCTGGAGGATGAGGCCGCCTTCACGTGCAGCGCCGACCGCACCATCAGGAAGTGGGACGTGCTCAACGGGCAGTGCCTGCAGGTGTTCCGAGGACACACAGCCATTGTGAACAGGATCCTGGTTGCCGACAACCAGCTCTTCAGCAGCTCCTATGACCGGACAGCTCGTGCCTGGAGTATAGACAAGGGCCAGGTGTCCCGGGAGTTCCGGGGCCACCGCAACTGTGTGCTGACCCTAGCCTATTCTGCCCCCTGGGGCCTCCCTAGGGCTCCCTGCTCG---GAGGAGGCCGTG------------GCCGGGGGGCTCCTGGTGACGGGCAGCACCGATGGCACGGCCAAGGTGTGGCAGGTGGCCAGTGGCTGCTGCCACCAGACGCTGCGGGGCCACACGGGCGCGGTGCTGTGCCTTGTGCTAGACACGCCAGGCCACACGGCCTTTACCGGCAGCACCGACGGCACCATCCGCTCCTGGGACATCCTGAGTGGGGAGCAGCTGCGGGTCTTCCAGGAGCACCAGGGCTCCGTCATCTGCCTGGAGCTCGTGAACCAGCACGTGTACTCGGGCAGTGCCGACAGGACGGTGAAGTGCTGGCTGGCGGACACAGGGGAGCCCGTGCGCACGTTCACGGCCCACAGGCACAGTGTCAGCGCCCTCAAGTACCATGCAGGCACCC-----------------------------------------------------------------------------------------------------------------------------------------------------------------------------------------------------------------------------------------------------------------------------------------------------------------------
>HLmanJav1
ATGGGGGGCGGAGGGTCAGCCCTGAGGGTCTGCGCTGACCACCGCGGGGGCATCAACTGGCTCAGTCTGAGCCCTGACGGGCAGCGTCTGCTGACGGGCAGCGAGGACGGCACAGCCCGGCTCTGGAGCACCGCGGACGGCCAGTGCTGTGCGCTCCTGCAAGGGCACGAGAGCTACGTGACCTTCTGCCAGCTGGAGGATGAGGCTGCCTTCACGTGCAGCGCCGACCGCACCATCAGGAAGTGGGACGTGCTCAACGGGCAGTGCCTGCAGGTGTTCCGAGGACACACATCCATTGTGAACAGGATCCTGGTTGCCAAGAACCAGCTCTTCAGCAGCTCCTATGACCGGACAGCTCGTGCCTGGAGTATAGACAAGGGTCAGGTGTCCCGGGAGTTCCGGGGCCACCGCAACTGTGTGCTGACCCTAGCCTATTCTGCCCCCTGGGACCTCCCTAGGGCTCCCTGCTCA---GAGGAGGCCGTG------------GCCGGGGGGCTCCTGGTGACGGGCAGCACAGATGGCACGGCCAAGGTGTGGCAGGTGGCCAGTGGCTGCTGCCACCAGACGCTGCGGGGCCACACGGGCGCGGTGCTCTGCCTTGCGCTAGACACGCCAGGCCACACGGCCTTTACCGGCAGCACCGACGGCACCATCCGCTCCTGGGACATCCTGAGCGGGGAGCAGCTGCGGGTCTTCCAGGAGCACCAGGGCTCCGTCATCTGCCTGGAGCTCGTGAACCAGCACGTGTACTCAGGCAGTGCCGACAGGACAGTGAAGTGCTGGGTGGCAGACACAGGGGAGCCCGTGCGCACGTTCACGGCCCACAGGCACAGTGTCAGCGCCCTCAAGTACCATGCAGGCACCCTGTTCACCGGCTGCGGGGACGCCCGCGCGCGCGCCTTCGACGCCCAGTCCGGGGCGCTGCAGAGGGTGTTCCGCGGCCACGCCTTCGTCATCAACTGCATCCAGGTACACGGCCAGGTGCTCTACACCGCCTCGCACGACGGCGCGCTGCGCCTCTGGGACGTCCGCGGGCTGCCG------------GCCCCG---CGCCCAGTTGGCCCCAAGCGC------------AGTCTCTCCCGCCTCTTCAGCAACAAGGTGGGCTGCGCCGACGCCGCG---------CCCCTGCAGCCGGCC---------
>HLcamFer2
-------------------------------------------------------------------------------------------------------------------------------------------------------------------GACACGAAAGCTATGTGACCTTCTGCCAGCTGGAGGACGAAGCCGCCTTCACGTGCAGCGCTGACTGCACCATCAGGAAGTGGGACGTGCTGACCGGGCAGTGTCTGCAGGTGTTTCGGGGACACACGTCCATTGTGAACAGGATCCTGGTCGCCAACAATCAGCTCTTCAGCAGTTCCTACGACCGGACAGCTCGCGCCTGGAATGTGGACAAGGGGCAGGTGTCCTGGGAGTTTCGGGGCCACCGCAACTGTGTGCTGACTTTAGCCTACTTGGCCTCCTGGGACCTCCCTGGGGCTCCCTGCATG---GAGGAGGCCATG------------GCCGGGGGGCTCCTGGTGACAGGCAGCACGGATGGCACGGCCAAGGTGTGGCAGGTGGCCAGTGGCTGCTGCCACCAGACGCTGCGGGGCCACACAGGTGCCGTGCTCTGCCTGGTGCTGGACACACCCAGCCACACAGCCTTCACTGGCAGCACTGATGCCACCATTCGAGCCTGGGACATCCTGAGTGGGGAACAGCTGCGTGTGTTCCGGGAGCACCAGGGCTCCGTCATCTGTCTGGAGCTGGTGAACCGGCACGTGTACTCAGGCAGCGCCGACAGGACGGTCAAGTGCTGGCTAGCAGACACCGGGGAGCGCGTGCGCACCTTCGCGGCCCACGGACACAGCGTGAGCGCCCTCAAGTACCACGCGGGTACCTTGTTCACGGGCAGCGGGGACGCCCGCGCGCGCGCCTTCGACGCCCAGTCCGGAGCGCTGCGGNNNNNNNNNNNNNNNNNNNNNNNNNNNNNNNNNNNNNNN--N---------------------------------------------------------------------------------------------------------------------------------------------------------------------------------------------------------------
>HLturTru3
------------------------------------------------------------------------------------------------------------------------------------------------------------------GG-CACGAAAGCTATGTGACCTTCTGCCAGCTGGAGGACGAAGCCGCCTTCACGTGCAGTGCTGACTGCACCATCAGGAAGTGGGACGTGCTGACCGGGCAGTGTCTGCAGGTGTTCCGGGGACACACGTCCATTGTGAACAGGATCCTGGTCGCCAACAACCAGCTCTTCAGCAGCTCCTACGACCGGACAGCTCGAGCCTGGAGTGTGGACAAGGGGCAGGTGGCCCGGGAGTTCCGGGGCCACCGCAACTGTGTGCTGACTCTAGCCTACTCTGCCCCCCAGGACCTCCCTGGGGCTCCGTGCACG---GAGGAGGCCGTG------------GCCAGGGGGCTCCTGGTGACGGGCAGCACGGATGGCACGGCTAAGGTCTGGCAGGTGGCCAGCGGCTGCTGCCATCAGACACTGCGGGGCCACACAGGTGCCGTGCTCTGCCTGGTGCTGGCCACGCCTGGCCACACGGCCTTCACTGGAAGCACAGATGCCACCGTCCGAGCCTGGGACATCCTGAGTGGGCAGCAGCTGCGTGTGTTCCAGGAGCACCAGGGCTCCGTCATCTGTCTGGAG----------------------------------------------------------------------------------------------------------------------------------------TGTTCACGGGGAGCGGGGACGCCCGGGCGCGCGCCTTCGACGCCCAGTCTGGAGCGCTGCGGAGGGTGTTCCGCGGCCACGCCTTCATCATCAACTGCATCCAGGTGCACGGCCAGGTGCTCTACACGGCCTCGCACGACGGCGCGCTGCGCCTCTGGGACGTGCGCGGCCTCCCGCGCGCC---CCGCCGCCG---CGTCCCGCCGCTCCCAAGCGC------------AGCCTCTCGCGTCTCTTCAGCAACAAAGTGGGCTGCGCCGCCGCCGCT---------CCCCTGCAGCCGGCCTG-------
>HLmolMol2
ATGGGGGGCGGTGGATCGGCCCTGAGGGTCTGCGCCGAGCACCGCGGGGGCATCAACTGGCTCAGCCTGAGCCCGGACGGGCAGCGCCTGCTGACGGGCAGCGAGGACGGCACGGCCCGGCTCTGGCGCACCGCGGACGGCCAGTGCTGTGCTCTCCTGCAAGGACACGAGAGCTACGTGACCTTCTGCCAGCTGGAGAACGAGGCCGCCTTCACGTGCAGCGCTGACTGCACCATCAGGAAGTGGGATGTGCTGACCGGGCAGTGCCTGCAGGTGTTCCGAGGACACACGTCCATCGTGAACAGGATCCTGGTCACCAACAACCAGCTCTTCAGCAGCTCCTACGACCGGACAGCTCGCGCCTGGAACGTGGACAAGGGGCAGGTGTCCCGGGAGTTCTGGGGCCACCGCAACTGTGTGCTGACTCTGGCGTACTCCGCCCCCGGGGACCTCCCCGGGGCTCCCTTCGAG---GAGGAGGCTGTG------------GCCGGGGGGCTGCTGGTCACAGGCAGCACGGATGGCACGGCCAAGGTGTGGCAGGTGGCCAGTGGCTGCTGCCACCAGACACTTCGGGGCCACACGGGCGCTGTGTTGTGCCTGGTGCTGGACACGCCGAGCCACACGGCCTTCACGGGCAGCACGGACACCACCGTCCGTGCCTGGGACATCCTGAGTGGGGAGCAGCTGCGTGTGTTCCGGGAGCACCAGGGCTCTGTCATCTGTCTGGAGCTCGCGAACCGGTACGTGTACTCGGGCAGCGCCGACAGGACCGTCAAGTGCTGGCTGGTGGACACGGGGGAGCATGTGCGCACCTTCCCGGCCCACAGACACAGCGTGAGCGCCCTCAAGTACCACGCGGGCACCTTGTTCACGGGCAGCGGGGACGCCCGCGCGCGCGCATTTGACGCCCAGTCCGGGGCGCTGCAGAGGGTGTTCCGCGGCCACGCCTTCATCATCAACTGCATCCAGGTGCACGGCCAGGTGCTGTACACCGCCTCGCACGACGGCGCGCTGCGCCTCTGGGACGTGCGCGGGCTGCCCCGCGCC---CCGCCGCCG---CGCCCCGCCGCCCCCCAGCGC------------AGCCTCTCCCGCCTCTTCAGCAACAAGGTGGGCTGCGCCGCCGCCGCG---------CCCCTGCAGCCGGCC---------
>echTel2
ATGGGCGGCGGCGGCTCGGCCCTGAGGGTCTGCGCCGACCACCGGGGCGGCATCAACTGGCTCAGCCTGAGCCCGGACGGGCAGCGCCTGCTGACCGGCAGCGAGGACGGCACGGCCCGGCTCTGGAGCACCGCGGACGGCCGGTGCTGCGCCCTCTTCCAAGGACATGAAAGCTACGTGACTTTCTGCCAATTGGAGAGGGGAGCTGCCTTCACATGCAGCGCTGACCACACCATCAGGAAGTGGGACGTGCTGACTGGCCAGTGTCTGGCCATTTACCGAGGACACACATCCATTGTGAATAGGATACTAGTGGCTGACAACCACCTCTTCAGTGGCTCCTATGACCGGACTGCCCGCTGCTGGAGCGTTGACAAGGGGCAGATGCTGCAGGAGTTCCAGGGCCACCACAACTGTGTCCTGACCCTCGCCTACTGTGCCCCTGAGGACCTCCGTGGTGGCCCCAGCCAGCAGGACAAGGGTGTG------------GCCCGAGGGCTGCTGGTGACAGGCAGCACTGATGGCACGGCTAAGGTGTGGCAGGTGGCCAGCGGTTGCTGCCACCAGACCCTCAGGGGCCACACAGGTGCTGTGCTGTGCCTGGCTCTAGACACACACTGCCACATGGCCTTCACGGGCAGCACCGATGGCACCGTCCGCGCCTGGGACATCCTGACCGGGGGGCAGCTGCGAGTGTTCCGGGAGCACCAGGGTTCAGTCATCTGTCTGGAGCTTGTGAACCGGCACGTGTACTCTGGCAGCGCCGACAGGACGGTCAAGTGCTGGCTGGCAGACACGGGGGAATGTGTGCACGTCTTCAAGGCCCACAGACACAGCGTGAGCGCCCTCAAGTACCATGCCGGCACCTTGTTTACGGGCAGTGGAGATGCCCGCGCCCGCGCCTTTAACGCCCAGTCGGGAGCACTGCAGAGGGTGTTTCGGGGCCACGACTTCATCATCAACTGCATCCAGGTGCACGAGCAGGTGCTCTACACGGCCTCGCATGACGGCTCGCTGCGCCTGTGGGACGTGCGGGGGCTC------------------------------------CCCAAAGCC------------GGCTGCTCACGGCGCTTTCACAACCGGGTGGGCTGCGCGGAGGAG------------GTGCTGCAGCCGGTGCTGCCC---
>triMan1
NNNNNNNNNNNNNNGTCGGCCCTGAGGGTCTGCGCGGATCACCGGGGTGGCATCAACTGGCTCAGCCTGAGCCCCGACGGGCAGCGCCTGTTGACCGGCAGCGAGGACGGAACGGCCCGGCTGTGGAGCACCGCGGACGGCCAGTGCTGCGCCCTCTTCCAAGGACATGAAAGCTATGTCACCTTCTGCCAGCTGGAGAGCGAAGCTGCCTTCACATGCAGTGCCGACCACACCGTCAGGAAGTGGGACGTGCTTACCGGCCAGTGTCTGGCTGTTTACCGAGGACACACGTCCATCGTGAACAGGATATTGGTGGTCGACAACCAGCTCTTTAGCAGCTCCTACGACCGGACAGCTCGCTGCTGGAGTGTAGACAAGGGGCAGATGTTCCAGGAGTTCCGGGGCCACCGCAACTGCGTCCTGACTCTAGCCTACTCTGCCCCCCGGGACCTTCACGGCGCCCCCTGCCAGTGGGACGAGGCCGTG------------GCTGGGGGGCTGCTGGTGACAGGCAGCACCGACGGCACGGCCAAGGTGTGGCAGGTGGCCAGTGGCTGCTGCCATCGGACGCTGCGGGGCCACACGGGCGCTGTGCTGTGCCTGGCACTGGACACGCCCGGCCACACAGCCTTCACGGGCAGCACTGACGCCACCGTCCGCGCCTGGGACATCTTGAGTGGGGAGCAGCTGCGGGTGTTCCGGGAGCACCAGGGCTCAGTCATCTGTTTGGAGCTCGTGAACCGGCACGTGTACTCGGGCAGTGCTGACAGGACGGTCAAGTGCTGGCTGGCCGACACGGGCGAGTGCGTGCGCACCTTCAAGGCCCACAGACACAGCGTGAGCGCCCTCAAGTACCACGCGGGCACCTTGTTTACAGGCAGTGGGGACGCCTGCGCCCGCGCCTTTGACACCCAGTCTGGAGTGCTGCAGAGGGTGTTCCGTGGCCACGCCTTCATCATCAACTGCATCCAGGTGCACGAGCAGGTGCTCTACACAGCCTCCCACGACGGCTCGCTGCGCCTCTGGGATGTGCGCGGGCTCCACAAG------CCCGACTCG---CGCCGCGCAGCTCCCGAGCGC------------AGCCGCTCGCAGCGCTTCAACAACAGGGTGGGCTGCGCCGCAGAGGTG---CACGGGCCG---GCCCCGACG---------
>loxAfr3
ATGGGGGGCGGTGTGTCGGCCCTGAGGGTCTGCGCCGACCACCGGGGCGGCATCAACTGGCTCAGCCTGAGCCCCGACGGGCAGCGCCTGTTGACAGGCAGCGAGGACGGCACGGCCCGGCTGTGGAGCACCGCGGATGGCCAGTGCTGCGCCCTCTTCCAAGGACACGAAAGCTACGTGACCTTCTGCCAGCTGGAGAGCGAGGCTGCCTTCACATGCAGTGCCGACCACACCGTCAGGAAGTGGGATGTGCTGACTGGCCAGTGTCTGGCCGTTTACCGAGGACACACATCCATCGTGAACAGGATACTGGTGGCCGACAGGCAGCTCTTTAGCAGCTCCTACGACCGGACGGCTCGCTGCTGGAGTGTAGACAAGGAGCAGATGTCCCGGGAGTTCCGGGGCCACCGCAACTGCGTCCTGCCTCTAGCCTACTCTGCCCCCCGGGACCTCCACAGTGCCCTCTGCGAGAGGGACGAGGACATG------------GCTGGGGGGCTGCTGGTGACAGGAAGCACCGACGGCACGGCCAAGGTGTGGCAGGTGGCCAGTGGCTGCTGCCACCGGACACTGCGGGGCCACACGGGTGCCGTGCTGTGCCTGGCACTGGACACGCCTGGCCACACAGCCTTCACAGGCAGCACTGACGCCACCGTCCGCGCCTGGGACATCCTGAGTGGGGAGCAGCTGCGGGTATTCCGAGAGCACCAGGGCTCTGTCATCTGTCTGGAGCTCGTGAACCAGCAAGTGTACTCGGGCAGTGCTGACAGGACGGTCAAGTGCTGGCTGGCCGACACGGGCGAGTGTGTGCGCACCTTCAAGGCCCACAGACGCAGCGTGAGCGCCCTCAAGTACCACGCGGGCACCTTGTTTACCGGCAGTGGGGACGCCTGTGCCCGCGCCTTCGACACCCAGTCTGGAGTGCTGCAGAGGGTGTTCCGTGGCCATGCCTTCGTCATCAACTGCATCCAGGTGCACGAGCAGGTGCTCTACACGGCCTCCCACGACGGCTCGCTGCGCCTCTGGGACGTGCGCGGGCTCCGCAAG------CCCGGCCCC---CGCCGCCCGGTTCCCGAGCGC------------GGCCGCTCGCAGCGCTTCAACAACAGGGTGGGCTGCGCAGCAGCCGCGGCGCACGGGCCG---GCCCCGACG---------
>oryAfe1
ATGGGAGGTGGCGGGTCGGCCCTGAAGGTCTGCGCTGACCACCGGGGCGGCATCAACTGGCTCAGCCTGAGCCCGGACGGGGAACGTCTGTTGACTGGCAGCGAGGACGGCACGGCCCGGCTCTGGAGCACCGCGGACGGCCAGTGCTGCGCCCTCTTCCAAGGACACGAAAGCTATGTGACCTTCTGTCAGCTGGAGAGTGAAGCTGCCTTCACGTGCAGCGCTGACCACACCATCAGGAAGTGGGACGTGCTCACTGGCCAGTGTCTGGCCATTTACCGAGGACACACATCCATTGTGAACAGGATACTAGTGGCTGACAACCAGCTCTTCAGCAGCTCCTACGACCGGACAGCTCGCTGCTGGAGTGTAGACAAGGGACAGATGTTACAGGAGTTCCGGGGCCACCACAACTGCGTCCTGACTTTAGCCTATTCTACCCCCCGGGACCTCCATGGCATCCCCTACAAGAAGGAAGAGGATGTG------------GCTGGGGGGCTGCTGGTGACAGGCAGTACTGATGGCACAGCCAAGGTGTGGCAGGTGGCCAGTGGCTGCTGCTACCAGACACTGCGGGGCCACACGGGCGCTGTGCTGTGCCTGGCACTGGACACGCCCAGCCATACAGCCTTCACAGGCAGCACTGATGCCACCATCCGCGCCTGGGACATCCTGAGTGGGGCGCAGCTGCGGGTGTTCCAGGAGCACCAGGGCTCTGTCATCTGTCTGGAGCTCGTGAACCGGCATGTGTACTCAGGAAGCGCTGACAGGACGGTCAAGTGCTGGCTGACAGACACGGGTGAATGCATGCACACCTTCAAGGCCCACAGACACAGCGTGAGCGCCCTCAAGTACCACGCAGGCACCTTGTTTACAGGCAGTGGGGACGCCTGTGCCCGCGCCTTCAACACCCAGTCTGGAGTGCTGCAGAGAGTGTTCCGTGGCCACGCCTTCATTATCAACTGCATCCAGGTGCACGAACAGGTGCTGTACACCGCCTCCCATGACGGCTCGCTGCGCCTCTGGGACTTACGAGGCCTCCACAAG------CCTGGCCCA---CGCCGCACCATTCCTAAGCGC------------AGCTGTTCCAAGCGCTTCAACAACAAGGTGGGCTGCACTGCGGAGGAG---------CCC---AGGGCCGGTCCT------
>hetGla2
ATGGGGGGCGGCGGGTCCGCCCTGAGGGTCTGCTCCGACCACCGCGGGGGCATCAACTGGCTGAGTCTGAGCCCCGACGGGCAGCGCCTGCTGACGGGCAGCGAGGACGGCACGGCCCGGCTCTGGAGCACTGCGAACGGCCAGTGTTGCGCGCTCCTGCAAGGGCACGAGAGCTACGTGACCTTCTGCCAGCTGGAGGACGGGGCCGCCTTCACCTGCAGCGCCGACTGCACCATCCGGCGGTGGGACTTGCACACAGGCCAGTGTGTGCAGGTGTACCAGGGACACACGTCCATCGTCAACAGGATCCTGGTTGCCAACAACCAGCTCTTCAGCAGCTCCTATGACCGGACAGCTCGCGTCTGGTCTGTGGACAAGGGGCAGGTGTCCCGGGAGTTTCGGGGCCATCGAAACTGCGTCCTGACCTTGGCCTACTCTGCCCCCTGGGAT---------GCTCCCTGTGTA---GAGGAAGCTGAG------------GCCAGGGGCCTCCTGGTGACAGGCAGCACAGATGGCACAGCCAAGGTGTGGCAGGTGGCCAGTGGCTGCTGCCACCAGACGCTGCGGGGCCACACGGGTGCCGTGCTGTGCCTAGTGCTGGATGAGCTTGGCCGCACAGCCTTCACGGGCAGCACCGATGCCACCATCCGAGCCTGGGACATCCTGAGCGGGGAGCAGCTGCGCGTGTTCCGAGAGCACCAGGGCTCCATCATCTGCCTGGAGCTTGTGGAGCAGCTGTTGTACTCGGGCAGCGCCGACAGGACCGTCAAGTGCTGGCTGGCAGACGCCGGGCAGTGTGTGCGCACCTTCCCCGCCCACCGCCGCAGTGTGAGCGCCCTCAAATTCCACGCGGGGACCTTGTTCACAGGCAGCGGAGATGCCTGTGCCAGGGCATTTGATGCCCAGTCGGGAGCGCTGCAGAGAGTGTTCCGGGGCCATGCGCTTGTCATCAACTGCCTGCAGGTGCACGGCCATGTGCTGTACACAGCCTCGCACGACGGTGCGCTGCGCCTCTGGGATCTGCGTGGGCTCCAGGCC------CCCTGCCCC---AGGCCCACAGGC---AAGCGC------------AGCCTGTCACGCCTCTTCAGCAACAGGGTGGCCTGCGTCACGGCTGTG---------CCCCTGCAGCCCACC---------
>tupChi1
ATGGGGGGCGGCGCGTCGGCCCTGAGGGTCTGCGCCGACCACCACGGGGGCATCAACTGGCTGAGCCTGAGCCCCGATGGACAGCGCCTGCTGACGGGCAGCGAGGACGGCACCGCCCGGCTCTGGAGCACCGCGGACGGCCAGTGCTGCGCGCTCCTGCAAGGTCATGAAAGCTATGTCACCTTCTGTCAGCTGGAGGACGAGGCCGCCTTCACGTGCAGCGCTGACCGCACCATCCGGAGGTGGGACGTGCTGACCGGGCAGTGTCTGCAGGTGTACCGAGGACACACTTCCATTGTGAACAGGATCCTGGTCGCCAACCATCAGCTCTTCAGTGGCTCCTACGACCGCACGGCTCGCATCTGGAGTGTGGACAGGGGCCAGATGGTGCAGGAGTTCCGGGGTCACCGTAACTGCGTGCTGGCTCTGGCCTACTCCGCCCCCCGGGACCTCCCCAGCATGCCCTGCCTG---GAGGAGGCCGTG------------GCTGGGGGGCTCCTGGTGACCGGCAGCACGGACGGCACTGCTAAGGTGTGGCGGGTGGCGAGTGGCTGCTGTCACCAGACGCTGCGGGGCCACACGGGCGCCGTGCTATGCCTGCTGGTGGACACGCCCAGCCTCACGGCCTTCACAGGCAGCACCGACGCCACCCTCCGCACC---------------------------------------------------------------------------------------------------------------------------------GACACGGGGGAGCACGTGCGCACCTTCACGGCCCACAGGCACAGCGTGAGCGCCCTCAAGTACCACGCGGGCACCTTGTTCACGGGCAGCGCCGACGCCTGCGCCCGGGCCTTCGACGCCCAGTCGGGAGCGCTGNNNNNNNNNNNNNNNNNNNNNNNNNNNNNNNNNNNNNNNNNNNNNNNNNNNNNNNNNNNNNNNNNNNNNNNNNNNNNNNNNNNNGCGCTGCGCCTCTGGGACGTGCGCGGCCTCCGCGGG---------GCCCCG---CGCCCCACGCCACGCAAGCGC------------AGCCTCTCGCGCCTCTTCAGCAACAAGGTGGCCGCCGCG------------------CCCCTGCAGTCGGCC---------
