# Supplementary material for: Six reference-quality genomes reveal evolution of bat adaptations
Source: Nature. 2020 Jul 22;583(7817):578–84. doi: 10.1038/s41586-020-2486-3 (PMC8075899; doi:10.1038/s41586-020-2486-3)
Supplement: Supplementary file 6 — Alignments of 12,931 protein-coding genes across 48 mammals. [file 41586_2020_2486_MOESM6_ESM.gz › suppDataFile/ENST00000310546.aln.fasta]

>hg38
ATGGGCCAGAAGCTCTCGGGGAGCCTCAAGTCAGTGGAGGTGCGAGAGCCGGCG---CTGCGGCCGGCC---AAGCGGGAGCTGCGGGGTGCAGAGCCCGGGCGGCCGGCGCGGCTGGACCAGCTGTTGGACATGCCAGCGGCGGGGCTGGCTGTGCAGCTGCGGCACGCGTGGAACCCCGAGGACCGCTCGCTCAACGTCTTCGTCAAGGACGACGACCGGCTCACCTTCCACCGGCACCCCGTGGCCCAGAGCACCGACGGCATCCGCGGCAAGGTGGGCCACGCCCGC------GGCCTGCACGCCTGGCAGATCAACTGGCCGGCTCGGCAGCGCGGCACCCACGCTGTAGTTGGTGTGGCCACGGCCCGTGCTCCCCTGCACTCCGTGGGCTACACGGCGCTGGTAGGCAGTGACGCCGAGTCGTGGGGCTGGGACCTGGGCCGCAGCCGCCTCTACCACGACGGCAAGAACCAGCCCGGCGTGGCCTACCCGGCCTTTCTGGGGCCCGACGAGGCCTTTGCGCTGCCCGACTCGCTGCTCGTGGTGCTGGACATGGATGAGGGCACACTCAGCTTCATCGTGGATGGCCAGTACCTGGGCGTGGCCTTCCGAGGTCTCAAGGGCAAGAAGCTGTACCCGGTGGTGAGTGCCGTGTGGGGCCACTGTGAAGTCACCATGCGCTACATCAACGGCCTTGACCCCGAGCCCCTGCCACTGATGGACCTGTGCCGGAGATCCATCCGCTCGGCCCTGGGCCGCCAGCGCCTGCAGGACATCAGCTCCCTGCCCCTGCCTCAGTCTCTCAAAAACTATCTGCAGTACCAG---
>panTro5
ATGGGCCAGAAGCTCTCGGGGAGCCTCAAGTCGGTGGAGGTGCGAGAGCCGGCG---CTGCGGCCGGCC---AAGCGGGAGCTGCGGGGTGCAGAGCCCGGGCGGCCGGCGCGGCTGGACCAGCTGTTGGACATGCCAGCGGCGGGGCTGGCTGTGCAGCTGCGGCACGCGTGGAACCCCGAGGACCGCTCGCTCAACGTCTTCGTCAAGGACGACGACCGGCTCACCTTCCACCGGCACCCCGTGGCCCAGAGCACCGACGGCATCCGCGGCAAGGTGGGCCACGCCCGC------GGCCTGCACGCCTGGCAGATCAACTGGCCGGCTCGGCAGCGCGGCACCCACGCTGTAGTTGGTGTGGCCACTGCCCGTGCTCCCCTGCACTCCGTGGGCTACACGGCGCTGGTAGGCAGTGACGCCGAGTCGTGGGGCTGGGACCTGGGCCGCAGCCGCCTCTACCACGACGGCAAGAACCAGCCCGGCGTGGCCTACCCGGCCTTCCTGGGGCCCGACGAGGCCTTTGCGCTGCCCGACTCGCTGCTCGTGGTGCTGGACATGGATGAGGGCACACTCAGCTTCATCGTGGATGGCCAGTACCTGGGCGTGGCCTTCCGAGGTCTCAAGGGCAAGAAGCTGTACCCGGTGGTGAGTGCCGTGTGGGGCCACTGTGAAGTCACCATGCGCTACATCAACGGCCTTGACCCCGAGCCCCTGCCACTGATGGACCTGTGCCGGAGATCCATCCGCTCGGCCCTGGGCCGCCAGCGCCTGCAGGACATCAGCTCCCTGCCCCTGCCTCAGTCTCTCAAAAACTATCTGCAGTACCAG---
>ponAbe2
ATGGGCCAGAAGCTCTCGGGGAGCCTCAAGTCGGTGGAGGTGCGAGAGCCGGCG---CTGCGGCCGGCC---AAGCGGGAGCTTCGTGGTGCAGAGCCCGGGCGGCCGGCGCGGCTGGACCAGCTGTTGGACATGCCGGCGGCGGGGCTGGCTGTGCAGCTGCGGCACGCGTGGAACCCCGAGGACCGCTCGCTCAATGTCTTCGTCAAGGACGACGACCGGCTCACCTTCCACCGGCACCCGGTGGCCCAGAGCACCGACGGCATCCGCGGCAAGGTGGGCCACGCCCGC------GGCCTGCACGCCTGGGAGATCAACTGGCCGGCTCGGCAGCGCGGCACCCACGCTGTAGTTGGTGTGGCCACGGCCCGTGCTCCCCTGCACTCCGTGGGCTACACGGCGCTGGTAGGCAGTGACGCCGAGTCGTGGGGCTGGGACCTGGGCCGCAGCCGCCTCTACCACGACGGCAAGAACCAGCCCGGCGTGGCCTACCCGGCCTTCCTGGGGCCCGACGAGGCCTTCGCGCTGCCCGACTCGCTGCTCGTGGTCCTGGACATGGATGAGGGCACACTCAGCTTCATCGTGGACGGCCAGTACCTGGGCGTGGCCTTCCGAGGTCTCAAGGGCAAGAAGCTGTATCCGGTGGTGAGTGCCGTGTGGGGCCACTGCGAAGTCACCATGCGCTACATCAACGGTCTTGACCCCGAGCCCCTGCCACTGATGGACCTGTGCCGGAGATCCGTCCGCTCGGCCCTGGGCCGCCAGCGCCTGCAGGACATCAGCTCCCTGCCCCTGCCTCAGTCTCTCAAAAACTATCTGCAGTACCAG---
>macFas5
ATGGGCCAGAAGCTCTCAGGGAGCCTCAAGTCGGTGGAGGTGCGAGAGCCCGCG---CTGCGGCCGGCC---AAGCGGGAGCTGCGGGGTGCAGAGCCCGGGCGGCCGGCGCGGCTGGACCAGCTGTTGGACATGCCAGCGGCGGGGCTAGCTGTGCAGCTGCGGCATGCGTGGAACCCCGAGGACCGCTCGCTCAACGTCTTCGTCAAGGATGACGACCGGCTCACCTTCCACCGGCACCCCGTGGCCCAGAGCACCGACGGCATCCGCGGCAAGGTGGGCCACGCCCGC------GGCCTGCACGCCTGGCAGATCAACTGGCCAGCTCGGCAGCGCGGCACCCACGCTGTAGTTGGTGTGGCCACGGCCCGTGCTCCCCTGCACTCCGTGGGCTACACTGCGCTGGTGGGCAGTGACGCCGAGTCGTGGGGCTGGGACCTGGGCCGCAGCCGCCTCTACCACGACGGCAAGAACCAGCCCGGCGTGGCCTACCCGGCCTTCCTGGGGCCCGACGAGGCCTTCGCGCTGCCCGACTCGCTGCTCGTGGTGCTGGACATGGATGAAGGCACACTCAGCTTCATCGTGGACGGCCAGTACCTGGGGGTGGCCTTCCGAGGTCTCAAGGGCAAGAAGCTGTACCCGGTGGTGAGTGCCGTGTGGGGCCACTGCGAAGTCACCATGCGCTACATCAACGGCCTTGACCCGGAGCCCCTGCCACTGATGGACCTGTGCCGGAGATCCGTCCGCTCGGCCCTGGGCCGCCAGCGCCTGCGGGACATCAGCTCCCTGCCCTTGCCTCAGTCTCTCAAAAACTATCTGCAGTACCAG---
>otoGar3
ATGGGCCAGAAGCTCTCAGGGAGCCTCAAGTCGGTGGAGGTGCGGGAGCCAGCG---CTGCGGCCGGCC---AAGCGGGAGCTGCGGGGCACAGAGCCCGGGCGGCCGGCGCGGCTGGACCAGCTGCTGGACATGCCGGCGGCGGGGCTGGCTGTGCAGCTGCGGCACGCGTGGAACCCCGAGGACCGCTCGCTCAACGTCTTCGTCAAGGATGACGACCGTCTCACCTTCCACCGGCACCCGGTAGCCCAGAGCACGGATGGCATCCGCGGCAAGGTGGGCCACGCCCGC------GGGCTGCACGCCTGGCAGATCAACTGGCCCGCCCGGCAGCGCGGCACCCACGCGGTGGTCGGTGTGGCCACGGCGCGGGCTCCCCTGCACTCCGTGGGCTACACGGCACTGGTGGGCAGCGACGCCGAGTCGTGGGGCTGGGACCTGGGCCGCAGCCGCCTCTACCATGACGGCAAGAACCGTCCTGGCGTGGCCTACCCAGCCTTCCTGGGACCCGAGGAGGCCTTCGCGCTGCCCGACTCGCTGCTGGTGGTGCTGGACATGGATGAGGGCACGCTCAGCTTCATCGTGGACGGCCAGTACCTGGGGGTGGCCTTCCGAGGCCTCAAGGGCAAGAAGCTGTACCCGGTGGTGAGTGCCGTGTGGGGCCACTGCGAAGTCACCATGCGCTACATCAATGGCCTTGACCCCGAGCCCCTGCCACTGATGGACCTGTGCCGGAGATCCGTCCGCTCAGCCCTGGGCCGCCAGCGCCTGAGAGACATCAGCTCCCTGCCCCTGCCTCAGTCTCTCAAAAACTATCTGCAGTACCAG---
>micMur3
ATGGGCCAGAAGCTCTCAGGGAGTCTCAAGTCGGTGGAGGTGCGAGAGCCGGCG---CTGCGGCCGGCC---AAGCGGGAGCTGCGGGGCGCAGAGCCCGGGCGGCCGGCGCGGCTGGACCAGCTGCTGGACATGCCGGCGGCGGGGCCAGCTGTGCAGCTGCGGCACGCCTGGAACCCCGAGGACCGCTCGCTCAATGTCTTCGTCAAGGATGACGACCGGCTCACCTTCCACCGGCACCCGGTGGCGCAGAGCACCGACGGCATCCGTGGCAAGGTGGGCCACGCCCGC------GGCCTGCACGCCTGGCAGATCCACTGGCCCGCCCGGCAGCGCGGCACCCACGCGGTAGTCGGCGTGGCCACGGCGCGGGCCCCCCTGCACTCCGTGGGCTACACGGCGCTGGTGGGCAGTGACGCGGAGTCGTGGGGCTGGGACCTGGGCCGCAGCCGCCTCTACCACGATGGCAAGAACCGGCCCGGCGTGGCCTACCCGGCCTTCCTGGGGCCCGACGAGGCCTTCGCGCTGCCGGACTCGCTGCTGGTCGTGCTGGACATGGACGAGGGCACGCTCAGCTTCATCGTGGACGGCCAGTACCTCGGCGTGGCCTTCCGAGGCCTCAAGGGCAAGAAGCTGTACCCGGTGGTGAGTGCCGTGTGGGGCCACTGCGAAGTCACCATGCGCTACATCAACGGCCTTGACCCCGAGCCCCTGCCGCTGATGGACCTGTGCCGAAGGTCGGTCCGCTCTGCGCTGGGCCGCCAGCGCCTGCAAGACATCAGCTCCCTGCCCCTGCCTCAGTCTCTCAAAAACTACCTGCAGTACCAG---
>micOch1
ATGGGTCAGAAGCTCTCGGGAAGCCTCAAGTCTGTGGAGGTGCGAGAGCCAGCT---CTTCGGCCTGCC---AAGCGGGAGCTTCGAGGCTCAGAGCCCGGGCGACCAGCGCGGCTAGACCAGCTGCTGGACATGCCTGCGGCAGGGCTGGCTGTGCAGCTGAGACATGCCTGGAACCCTGAGGACCGCTCGCTTAATGTCTTCGTCAAGGATGATGACCGCCTCACCTTCCACCGCCACCCGGTGGCCCAAAGCACGGATGGCATCCGCGGCAAGGTGGGCCATGCCCGG------GGCCTGCACGCATGGCAGATCCACTGGCCGGCTAGGCAGCGGGGTACCCATGCTGTGGTGGGCGTGGCCACATCCCGTGCCCCTTTGCACTCAGTGGGTTACACCGCACTGGTGGGCAGCGATTCCGAGTCGTGGGGCTGGGACTTGGGCCGCAGCCGCCTCTACCACGATGGCAAGAACCGACCTGGGGTGGCATACCCTGCTTTCTTGGGGCCGGATGAGGCCTTCGCTCTGCCAGATTCCTTATTGGTCGTGCTGGACATGGACGAGGGCACACTCAGCTTCATTGTGGACGGCCAGTACCTGGGCGTGGCCTTCCGTGGCCTCAAGGGCAAGAAACTGTACCCGGTGGTGAGTGCCGTGTGGGGCCACTGCGAAGTCACCATGCGCTACATCAATGGCCTTGACCCTGAGCCCCTGCCGCTGATGGACCTGTGTCGGAGATCCATCCGCTCAGCCCTGGGCAGACAGCGCCTGCGCGACATCGACTCCTTGCCCCTGCCTCAGTCGCTCAAAAACTATCTGCAGTACCAG---
>criGri1
ATGGGTCAGAAGCTCTCTGGGAGCCTCAAGTCCGTGGAGGTACGAGAGCCATCA---CTACGGCCAGCC---AAGCGGGAGCTTCGAGGCTCAGAGCCCGGGCGGCCAGCACGGCTAGACCAGCTGCTGGACATGCCTGCGGCAGGGCTGGCTGTGCAGCTGAGACACGCGTGGAACCCCGAGGACCGCTCGCTCAATGTCTTCGTCAAGGATGACGACCGCCTCACCTTCCACCGCCACCCGGTGGCCCAGAGCACGGATGGCATCCGCGGCAAAGTGGGCCATGCCCGG------GGCCTGCACGCATGGCAGATCCACTGGCCAGCTAGGCAGCGGGGCACCCATGCTGTGGTGGGCGTGGCCACGGCCCGTGCCCCTTTGCACTCAGTGGGTTACACCGCACTGGTGGGCAGCGACTCCGAGTCATGGGGCTGGGACTTGGGCCGCAGCCGCCTCTACCACGATGGCAAGAACCGTCCTGGGGTAGCATACCCTGCTTTCCTGGGGCCAGATGAGGCCTTTGCTCTGCCAGATTCCTTATTGGTCGTGCTGGACATGGACGAGGGCACGCTCAGCTTCATCGTGGATGGCCAGTACCTGGGCGTGGCCTTCCGTGGCCTCAAGGGCAAGAAACTGTACCCGGTCGTGAGTGCTGTGTGGGGCCACTGTGAAGTCACCATGCGCTACATCAATGGCCTTGACCCTGAGCCCCTGCCTCTGATGGACCTGTGCCGGAGATCCATCCGCTCAGCCCTGGGCAGACAGCGCCTGCGGGACATCGACTCCCTGCCCCTGCCTCAGTCTCTCAAAAACTATCTGCAGTACCAG---
>gorGor5
ATGGGCCAGAAGCTCTCGGGCAGCCTCAAGTCGGTGGAGGTGCGAGAGCCGGCG---CTGCGGCCAGCC---AAGCGGGAGCTGCGGGGTGCAGAGCCCGGGCGGCCGGCGCGGCTGGACCAGCTGTTGGACATGCCAGCGGCGGGGCTGGCTGTGCAGCTGCGGCACGCGTGGAACCCCGAGGACCGCTCGCTCAACGTCTTCGTCAAGGACGACGACCGGCTCACCTTCCACCGGCACCCCGTGGCCCAGAGCACCGACGGCATCCGTGGCAAGGTGGGCCACGCCCGC------GGCCTGCACGCCTGGCAGATCAACTGGCCTGCTCGGCAGCGCGGCACCCACGCTGTAGTTGGTGTGGCCACGGCCCGTGCTCCCCTGCACTCCGTGGGCTACACGGCGCTGGTAGGCAGTGACGCCGAGTCGTGGGGCTGGGACCTGGGCCGCAGCCGCCTCTACCACGACGGCAAGAACCAGCCCGGCGTGGCCTACCCGGCCTTCCTGGGGCCCGACGAGGCCTTTGCGCTGCCCGACTCGCTGCTCGTGGTGCTGGACATGGATGAGGGCACACTCAGCTTCATCGTGGATGGCCAGTACCTGGGCGTGGCCTTCCGAGGTCTCAAGGGCAAGAAGCTGTACCCGGTGGTGAGTGCCGTGTGGGGCCACTGTGAAGTCACCATGCGCTACATCAACGGCCTTGACCCCGAGCCCCTGCCACTGATGGACCTGTGCCGGAGATCCATCCGCTCGGCCCTGGGCCGCCAGCGCCTGCAGGACATCAGCTCCCTGCCCCTGCCTCAGTCTCTCAAAACTATCTGCAGT---ACCAGT
>tarSyr2
ATGGGCCAGAAGCTCTCGGGGAGCCTCAAGTCGGTGGAGGTGCGGGAGCCCGCC---CTGCGGCCCACC---AAGAGGGAGCTGCGGGGCGCGGAGCCCGGGCGGCCGGCTCGGCTGGACCAGCTGCTGGACATGCCGGCCGCAGGGCTGGCTGTGCAGCTGCGGCACGCGTGGAACCCCGAGGACCGCTCGCTCAACGTCTTCGTCAAGGACGACGACAGGCTCACCTTCCACCGGCACCCGGTGGCCCAGAGCACCGACGGCATCCGCGGCAAGGTGGGCCACGCCCGC------GGCCTGCACGCCTGGCAGATCAGCTGGCCGGCGCGCCAGCGGGGCACTCACGCTGTAGTTGGCGTGGCCACGGCCCGCGCCCCGCTGCACTCCGTGGGCTACACGGCGCTGGTGGGCAGTGACGCCGAGTCGTGGGGCTGGGACCTGGGCCGCAGCCGCCTCTACCACGACGGCAAGAACCGGCCCGGAGTGGCCTACCCAGCCTTCCTGGGGCCCGACGAGGCCTTCGCGCTGCCCGACTCGCTGCTGGTCGTGCTGGACATGGACGAGGGCACGCTCAGCTTCATCGTGGACGGCCAGTACCTGGGTGTGGCCTTCCGGGGCCTCAAGGGCAAGAAGCTGTACCCGGTGGTGAGCGCCGTGTGGGGCCACTGCGAAGTCACCATGCGCTACATCAACGGCCTGGACCCCGAACCCCTGCCCCTCATGGACCTTTGCCGGCGATCCGTCCGCTCCGCCCTGGGCCGCCAGCGCCTGCAGGACATCGGCTCCCTGCCCCTGCCTCAGTCTCTCAAGAACTATCTGCAGTACCAG---
>mm10
ATGGGTCAGAAGCTCTCTGGGAGCCTCAAGTCTGTGGAGGTGCGAGAGCCAGCG---CTTCGGCCAGCT---AAGCGGGAGCTCCGCGGCTTAGAACCTGGGCGACCGGCACGTCTAGACCAGCTGCTGGACATGCCTGCGGCAGGGTTGGCAGTACAGCTGAGACACGCGTGGAACCCCGAGGACCGCTCCCTCAATGTCTTTGTCAAGGATGACGACCGCCTCACCTTCCACCGGCACCCAGTAGCCCAGAGCACAGATGGCATCCGTGGCAAGGTGGGCCATGCCCGG------GGTCTGCACGCATGGCAGATCCATTGGCCCGCTAGGCAGCGGGGCACCCACGCTGTGGTGGGCGTGGCCACGGCCCGAGCCCCTTTGCACTCTGTGGGTTACACCGCACTGGTGGGCAGTGACTCCGAGTCGTGGGGCTGGGACCTGGGTCGCAGCCGCCTCTACCACGACGGCAAGAACCGGCCTGGGGTGGCATACCCAGCCTTCCTGGGGCCAGATGAAGCCTTTGCTCTGCCAGATTCCTTATTGGTCGTACTGGACATGGACGAGGGCACGCTCAGCTTCATCGTGGATGGCCAGTACCTGGGCGTGGCCTTCCGTGGCCTCAAGGGCAAGAAACTATACCCGGTGGTGAGTGCTGTGTGGGGTCACTGCGAAGTCACCATGCGCTACATCAACGGCCTTGACCCTGAGCCTCTGCCGCTGATGGACCTGTGCCGGCGATCCATCCGCTCAGCCCTGGGCCGACAGCGCCTGCGTGACATCGGCTCCCTGCCCCTGCCTCAGTCTCTGAAAAACTACCTGCAGTACCAG---
>rn6
ATGGGTCAGAAGCTCTCTGGGAGCCTCAAGTCTGTGGAGGTGCGAGAGCCAGCG---CTTCGGCCAGCC---AAGCGGGAGCTCCGAGGCTTAGAGCCTGGGCGGCCAGCACGGCTAGACCAGCTGCTAGACATGCCTGCAGCGGGCTTGGCTGTACAGCTGAGACACGCGTGGAACCCTGAGGACCGATCCCTCAATGTCTTCGTAAAGGATGACGACCGCCTCACCTTCCACCGACACCCGGTAGCCCAGAGCACAGATGGCATCCGAGGCAAGGTTGGCCATGCCCGG------GGTCTGCATGCATGGCAGATCCATTGGCCAGCTAGGCAGCGGGGTACCCACGCTGTGGTGGGCGTGGCCACAGCCCGTGCCCCTTTGCACTCTGTGGGTTACACCGCACTGGTAGGCAGTGACTCCGAGTCGTGGGGCTGGGACCTGGGTCGTAGCCGCCTCTACCACGACGGCAAGAACCGGCCTGGGGTGGCATACCCTGCCTTCCTGGGGCCAGATGAGGCCTTTGCTCTGCCGGATTCCTTATTGGTTGTATTGGACATGGATGAGGGCACGCTCAGCTTCATCGTGGATGGCCAGTACTTGGGCGTGGCATTCCGTGGCCTCAAGGGCAAGAAACTATACCCGGTGGTGAGTGCTGTATGGGGTCACTGCGAAGTCACCATGCGCTACATCAATGGCCTTGACCCTGAGCCTCTGCCGTTGATGGACCTATGCCGGCGATCCATCCGCTCAGCCCTGGGCAGACAGCGCCTGCGGGACATCGGCTCCCTGCCCCTGCCTCAGTCTCTTAAAAACTATCTGCAGTACCAA---
>HLturTru3
ATGGGCCAGAAGCTCTCGGGGAGCCTCAAGTCGGTGGAGGTGCGAGAGCCGGCG---CTGCGGCCGGCC---AAGCGCGAGCTGCGGGGAGCGGAGCCGGGGCGGCCGGCGCGGCTGGACCAGCTGCTGGACATGCCGGCAGCGGGGCTGGCGGTGCAGCTGCGCCACGCGTGGAACCCCGAGGACCGCTCGCTCAACGTCTTCGTCAAGGATGACGACCGGCTCACCTTCCACCGGCACCCGGTGGCGCAGAGCACGGACGGCATCCGCGGCAAGGTGGGCCACGCCCGC------GGCCTGCACGCCTGGCAGATCCACTGGCCGGCGCGGCAGCGGGGCACACACGCTGTGGTGGGCGTGGCCACGGCGCGGGCCCCGCTGCACTCGGTGGGCTACACGGCGCTGGTGGGCAGCGACGCCGAGTCCTGGGGCTGGGACCTGGGCCGCAGCCGCCTCTACCACGACGGCAAGAACCGACCCGGCGTGGCCTACCCCGCCTTCCTGGGGCCCGATGAGGCCTTCGCGCTGCCCGACTCGCTGCTCGTGGTGCTGGACATGGACGAGGGCACACTCAGCTTCGTCGTGGACGGCCAGTACCTGGGCGTGGCCTTCCGTGGCCTCAAGGGCAAGAAGCTTTACCCGGTGGTGAGTGCCGTGTGGGGCCACTGTGAAGTCACCATGCGCTACATCAATGGCCTTGACCCCGAGCCCCTGCCGTTGATGGACCTGTGCCGGAGATGCATCCGCCTGGCCCTGGGCCGCCAGCGCCTACAGGACATCGGCTCCCTGCCCCTGCCTCAATCTCTCAAAAACTATCTGCAGTACCAG---
>HLphyDis3
ATGGGCCAGAAGCTCTCGGGGAGCCTCAAGTCGGTGGAGGTTCGAGAGCCTGCG---CTACGGCCGGCC---AAGCGGGAGCTGCGGGGCACAGAGCCGGGGCGGCCGGCGCGGCTGGACCAGCTGCTGGACATGCCTGCGGCGGGGCTGGCTGTGCAGCTGCGGCACGCCTGGAACCCCGAGGACCGATCGCTCAATGTCTTCGTCAAGGATGATGACCGGCTCACCTTCCACCGGCACCCAGTGGCCCAGAGCACTGACGGCATCCGCGGCAAAGTGGGCCACGCCCGC------GGCCTACACGCCTGGCAGATCCACTGGCCGGCTCGACAGCGGGGCACCCACGCGGTCGTGGGCGTGGCCACGGCTCGGGCACCCCTGCACTCTGTCGGCTACACAGCGCTGGTGGGCAGTGATGCCGAGTCATGGGGCTGGGACCTGGGCCGCAGTCGCCTCTACCATGATGGCAAGAACCGGCCCGGAGTGGCCTACCCAGCCTTCCTGGGGCCTGATGAGGCCTTCGCACTGCCAGACTCCCTGCTTGTGGTGCTGGACATGGACGAGGGGACGCTTAGCTTCGTTGTAGACGGCCAATACCTAGGCGTGGCCTTTCGTGGTCTCAAGGGCAAGAAGCTGTACCCGGTGGTGAGTGCTGTGTGGGGCCACTGTGAAGTCACCATGCGCTACATCAACGGCCTTGACCCCGAGCCCCTGCCGCTGATGGACCTGTGCCGGAGATCCATCCGCTTGGCCCTGGGCCGCCAGCGCCTGCGGGACATCGGCACCCTGCCTCTGCCTCAGTCTCTCAAAAACTATCTGCAGTACCAG---
>speTri2
ATGGGCCAGAAGCTTTCCGGGAGCCTCAAGTCGGTGGAGGTGCGGGAGCCTGCG---CTGCGACCCGCC---AAGCGCGAGCTGCGAGGTGCAGAGCCCGGGCGGCCCGCCCGGCTGGACCAGCTGTTGGACATGCCCGCGGCGGGGCTGGCCGTGCAGCTGCGGCACGCGTGGAACCCCGAGGACCGCTCCCTCAACGTCTTCGTCAAGGAGGACGATCGGCTCACCTTCCACCGGCACCCGGTGGCGCAGAGCACGGACGGCATCCGCGGCAAGGTGGGCCACGCGCGC------GGCCTGCACGCCTGGCAGATCCACTGGCCCGCGCGACAGCGGGGCACCCACGCGGTGGTGGGCGTGGCCACGGCGCGAGCCCCGCTGCACTCGGTGGGCTACACGGCGCTGGTGGGCAGTGACGCCGAGTCGTGGGGCTGGGACCTGGGCCGCAGCCGCCTCTACCACGACGGCAAGAACCGGCCCGGGGTCGCCTACCCGGCCTTCCTAGGACCCGAGGAGGCCTTCGCGCTGCCCGACTCGCTGCTGGTGGTGCTGGACATGGATGAGGGCACGCTCAGCTTCATCGTGGACGGCCAGTACCTGGGCGTGGCCTTCCGAGGCCTCAAGGGCAAGAAGCTGTACCCGGTGGTGAGTGCCGTGTGGGGCCACTGCGAAGTCACCATGCGCTATATCAATGGCCTTGACCCCGAGCCCCTGCCGCTCATGGACCTGTGCCGGAGATCCATCCGCGCCGCCCTGGGCCGTCGGCGCCTGCAGGACATCGGCTCCCTGCCGCTGCCACAGTCTCTCAAAAACTACCTGCAGTACCAG---
>oryAfe1
ATGGGACAGAAGCTCTCAGGGAGCCTCAAGTCCGTGGAGGTGCGCGAACCAGCT---CTGAGGCCGGCC---AAGCGGGAACTGCTTGGGGCAGAGCCTGGGCGACCGGCGCGGCTGGACCAGCTGTTGGACATGCCAGCGGTGGGGCTGGCTGTGCAGCTGCGGCATGCGTGGAACCCGGAAGACCGCTCGCTCAATGTCTTCGTCAAGGATGACGACCGGCTCACTTTTCACCGGCACCCGGTGGCCCAGAGCACTGACGGCATCCGCGGCAAGGTGGGCCACGCCCGT------GGCCTGCATGCCTGGCAGATCAACTGGCCAGCTCGCCAGCGTGGCACTCATGCTGTAGTTGGTGTGGCCACAGCGCGTGCACCCCTGCACTCAGTGGGCTACACAGCACTGGTGGGCAGCGATGCTGAGTCGTGGGGCTGGGACCTGGGCCGCAGCCGCCTCTACCATGACGGCAAGAACCGGCCCGGCGTGGCCTACCCCGCCTTCCTGGGACCCGATGAGGCCTTCGCCCTGCCAGACTCGCTGCTTGTTGTACTGGACATGGATGAGGGCACGCTCAGCTTCGTAGTAGATGGCCAGTACTTGGGTGTGGCCTTCCGTGGGCTCAAGGGCAAGAAGCTGTATCCAGTGGTGAGTGCCGTGTGGGGCCACTGCGAAGTCACCATGCGCTACATCAACGGCCTTGACCCGGAGCCTCTGCCGCTTATGGACCTGTGCCGAAGATCCATCCGCTCCGCCCTGGGCCGCCAGCGCCTGCAGGACATTGGCTCCCTGCCCCTGCCTCAGTCTCTCAAAAACTACCTGCAGTACCAG---
>echTel2
ATGGGGCAAAAGCTCTCGGGGAGCCTCAAGTCAGTGGAGGTGCGCGAGCCCGCA---CTGCGGCCGGCC---AAGAGGGAGCTGCTCGCGGCGGAGCCGGGGCAGCCGGCGAGGCTGGACCAGCTGCTGGACATGCCGGCAGTGGGGCTGGCTGTGCAGCTGCGGCATGCGTGGAATCCCGAGGACCGCTCGCTCAATGTCTTCGTCAAGGACGACGACCGGCTCACGTTCCACCGGCATCCCGTGGCCCAGAGCACGGACGGCATCCGTGGCAAAGTGGGCCACGCCCGC------GGCTTGCACACCTGGCAGATCCACTGGCCGGCCCGGCAGCGCGGCACCCACGCTGTAGTTGGCGTGGCCACAGCCCGTGCACCCCTGCACTCGGTGGGCTACACAGCACTGGTGGGCAGTGACGCTGAGTCGTGGGGCTGGGACCTGGGCCGCAGCCGCCTCTACCATGACGGCAAGAACCAGCCTGGAGTGGCTTATCCCGCCTTCCTGGGGCCCGATGAGGCCTTCACCCTGCCGGACTCGCTGCTAGTCGTGCTGGACATGGATGAGGGCACCCTCAGCTTCGTCGTGGATGGCCAGTACCTAGGCGTGGCCTTCCGTGGCCTCAAGGGCAAGAAGCTGTACCCAGTGGTGAGTGCCGTGTGGGGCCACTGCGAAGTCACCATGCGCTACATCAACGGCCTTGACCCGGAGCCCCTCCCGCTCATGGACCTGTGCCGAAGAGCCATCCGCTCCGCCCTGGGCCGCCAGCGCCTGCACGACGTCGGCTCCCTGCCCCTGCCTCAGTCTCTCAAAAACTACCTGCAGTACCAG---
>triMan1
ATGGGCCAGAAGCTCTCAGGGAGTCTCAAGTCTGTGGAGGTGCAAGAGCCAGCG---CTGCGGCCGGCC---AAGCGGGAGCTGCTCGGGGCAGAGCCAGGGCAGCCGGCGCGGCTGGACCAGCTCTTGGACATGCCTGCGGCGGGGTTGGCTGTGCAGCTGCGGCACGCGTGGAACCCCGAGGACCGCTCGCTCAATGTGTTCGTCAAGGACGATGACCGGCTCACTTTCCACCGGCACCCTGTGGCCCAGAGCACTGACGGCATCCGCGGCAAGGTGGGCCATGCCCGC------GGCCTGCACGCCTGGCAGATCAACTGGCCGGCACGGCAGCGCGGCACCCACGCTGTAGTTGGCGTGGCCACGGCTCGTGCACCCCTGCACTCAGTGGGTTACACAGCACTGGTGGGCAGTGATGCTGAGTCATGGGGCTGGGACCTGGGCCGCAGCCGCCTCTACCATGATGGCAAAAACCGGCCCGGCGTGGCCTACCCTGCCTTCCTAGGGCCCGACGAGGCCTTTGCCCTGCCAGACTCGCTGCTCGTCGTGCTGGACATGGATGAGGGCACGCTCAGCTTCGTCGTGGATGGCCAGTACCTGGGCGTGGCCTTCCGGGGCCTCAAGGGCAAGAAGCTGTACCCGGTGGTGAGTGCCGTGTGGGGCCATTGCGAAGTCACCATGCGCTACATCAACGGCCTTGACCCGGAGCCCTTGCCGCTGATGGACCTGTGCCGAAGATCCATCCGCTCCGCCCTAGGCCGGCAGCACCTGCGGGACATCGGCTCCCTGCCCCTGCCTCAGTCTCTCAAAAACTACCTGCAGTACCAG---
>calJac3
ATGGGCCAGAAGCTCTCCGGGAGCCTCAAGTCGGTGGAGGTGCGAGAGCCGGCG---CTGCGGACCGCC---AAACGGGAGCTGCGGAGTGCAGAGCCCGGACGGCCGGCGCGGCTGGACCAGCTGTTGGACATGCCGGCGGCGGGGCTGTCTGTGCAGCTGCGGCACGCGTGGAACCCCGAGGACCGCTCGCTGAATGTTTTCGTCAAGGACGACGACCGGCTCACCTTCCACCGGCACCCGGTGGCCCAGAGCACCGACGGCATCCGCGGCAAGGTGGGCCATGCCCGC------GGCCTGCACGCCTGGCAGATCAGCTGGCCGGCCCGGCAGCGCGGCACCCACGCTGTGGTTGGCGTGGCCACGGCCCGGGCTCCCCTGCACTCCGTGGGCTACACGGCGCTGGTGGGCAGTGACGCCGAGTCATGGGGCTGGGACCTGGGCCGTAGCCGCCTCTACCACGATGGCAAGAACCGGCCTGGCGTGGCCTACCCGGCCTTCCTGGGGCCGGACGAGGCATTCGCCCTGCCCGACTCGCTGCTTGTGGTGCTGGACATGGATGAGGGCACTCTCAGCTTCATCGTGGACGGCCAGTACCTGGGCGTGGCCTTCCGAGGCCTCAAGGGCAAGAAGCTGTACCCGGTGGTGAGTGCCGTGTGGGGCCACTGCGAAGTCACCATGCGCTACATCAATGGCCTTGACCCTGAGCCCCTGCCGCTGATGGACCTGTGCCGGAGATCCGTCCGCTCAGCTCTGGGCCGCCAGCGCCTGCGGGACATCAGCTCCCTGCCCCTGCCTCAGTCTCTCAAAAACTATCTGCAGTACCAG---
>saiBol1
ATGGGCCAGAAGCTCTCCGGGAGCCTCAAGTCGGTGGAGGTGCGAGAGCCGGCG---CTGCGGACCGCC---AAACGGGAGCTGCGGGGTGCAGAGCCCGGGCGGCCGGCGCGCCTGGACCAGTTGTTGGACATGCCAGCAGCGGGGCTGGCTGTGCAGCTGCGGCACGCGTGGAACCCGGAGGACCGCTCGCTGAACGTCTTTGTCAAGGACGACGACCGGCTCACCTTCCACCGGCACCCGGTGGCCCAGAGCACCGATGGCATCCGCGGCAAGGTGGGCCACGCCCGC------GGCTTGCACGCCTGGCAGATCAGCTGGCCGGCCCGGCAGCGTGGCACCCACGCTGTGGTTGGCGTAGCCACGGCCCGAGCTCCCCTGCACTCCGTGGGCTACACGGCGCTGGTGGGCAGTGACGCCGAGTCATGGGGCTGGGACCTGGGCCGCAGCCGCCTCTACCACGATGGCAAGAACCGGCCTGGCGTGGCCTACCCGGCTTTCCTGGGACCTGACGAGGCATTCGCGCTGCCTGACTCGCTGCTTGTGGTGCTGGACATGGATGAGGGCACGCTCAGCTTCATCGTGGACGGCCAGTACCTGGGCGTGGCCTTCAGGGGCCTCAAGGGCAAGAAGCTGTACCCGGTGGTGAGTGCCGTGTGGGGCCACTGCGAAGTCACCATGCGCTACATCAATGGCCTTGACCCCGAGCCCCTGCCGCTGATGGACCTGTGCCGGAGATCCGTCCGCTCAGCTCTGGGCCGCCAGCGCCTGCGGGACATCAGCTCCCTGCCCCTGCCTCAGTCTCTCAAAAACTATCTGCAGTACCAG---
>HLrhiFer5
ATGGGCCAGAAGCTCTCGGGGAGCCTCAAGTCAGTGGAGGTTCGAGAGCCGGCA---CTGCGGCCGGCC---AAGCGGGAGCTGCGGGGAGCAGAGACCGGGAGGCCAGCGCGGCTGGACCAGCTGCTGGACATGCCGGCGGCGGGGCTGGCTGTGCAGCTGCGGCATGCGTGGAACCCCGAGGACCGCTCACTCAATGTCTTCGTCAAGGATGATGACCGGCTCACGTTCCACCGGCATCCAGTGGCTCAGAGCACTGATGGCATCCGCGGCAAGGTGGGCCACGCGCGC------GGCCTGCACGCCTGGCAGATCCACTGGCCGGCTCGGCAGCGGGGCACCCATGCCGTAGTGGGTGTGGCCACGGCTCGGGCACCCCTGCACTCAGTGGGCTACACGGCGCTGGTGGGCAGTGACGCCGAGTCGTGGGGCTGGGACCTGGGCCGCAGTCGCCTCTACCACGATGGCAAGAATCGGCCCGGAGTGGCCTACCCGGCCTTCCTGGGGCCCGAGGAGGCCTTTGCACTGCCGGACTCGCTGCTCGTAGTGCTGGATATGGACGAGGGCACGCTCAGCTTCGTCGTGGATGGCCAGTACCTGGGCGTGGCCTTCCGTGGTCTCAAGGGCAAGAAACTCTACCCGGTGGTGAGTGCTGTGTGGGGCCACTGTGAAGTCACCATGCGCTACATCAATGGCCTTGACCCTGAGCCCCTGCCCCTGATGGACCTGTGCCGGAGATCGATCCGCCTGGCCCTGGGCCGCCAACGCCTGCAGGACATCAGCTCGCTGCCCCTGCCTCAGTCTCTCAAAAACTATCTGCAGTACCAG---
>bosTau8
ATGGGCCAAAAGCTCTCGGGGAGCCTCAAGTCGGTGGAGGTGCGGGAGCCGGCG---CTGCGGCCGGCC---AAGCGCGAGCTGCGGGGAGAGGAGCCGGGGCGGCCGGCGCGGCTGGACCAGCTGTTGGACATGCCGGCGGCGGGGCTGGCGGTGCAGCTGCGGCACGCGTGGAACCCCGAGGACCGCTCGCTCAACGTTTTCGTCAAGGATGACGACCGGCTCACCTTCCACCGGCACCCGGTGGCGCAGAGCACGGATGGCATCCGCGGCAAGGTGGGCCACGCTCGT------GGCCTGCACGCCTGGCAGATCCACTGGCCTGCGCGGCAGCGGGGCACGCACGCAGTGGTGGGCGTGGCCACGGCGCGGGCCCCCTTGCACTCAGTGGGCTATACTGCGCTGGTGGGCAGCGACGCCGAGTCCTGGGGCTGGGACCTGGGCCGCAGCCGCCTCTACCACGATGGCAAGAACCGGCCTGGCGTAGCCTACCCTGCATTCCTGGGGCCTGAGGAGGCCTTTGCGCTGCCTGATTCACTGCTCGTGGTGCTGGACATGGACGAGGGCACACTCAGCTTCGTCGTGGACGGCCAGTACCTGGGCGTGGCCTTCCGTGGCCTCAAGGGCAAGAAGCTCTACCCGGTGGTGAGTGCCGTGTGGGGCCACTGCGAGGTCACCATGCGCTACATCAATGGCCTTGACCCCGAGCCCCTGCCTCTGATGGACCTGTGCCGGAGATGCATCCGCCTGGCCCTGGGCCGCCAGCGCCTGCAGGACATCAGCTCCCTGCCCCTGCCTCAGTCTCTCAAGAACTATCTGCAGTACCAG---
>sorAra2
---------------------------------------------------------------------------------------------------------------------------------------------------------------------CACGCGTGGAACCCCGAGGACCGCTCGCTCAACGTCTTCGTCAAGGAGGACGACCGGCTGACCTTCCACCGGCACCCGGTGGCCCAGAGCACCGACGGCATCCGCGGCAAGGTGGGCCACGCGCGC------GGCCTGCACGCCTGGCAGATCCACTGGCCCGCCCGGCAGCGCGGCACCCACGCCGTGGTGGGCGTGGCCACGGCGCGCGCGCCGCTGCACTCCGTGGGCTACACGGCGCTGGTGGGCAGCGACTGCGAGTCGTGGGGCTGGGACCTGGGCCGCAGCCGCCTCTACCACGACGGCAAGAACCGGCCCGGCGTGGCCTACCCGGCCTTTCTGGGCCCCGAGGAGGCCTTCTCGCTGCCCGACTCGCTCCTGGTGGTGCTGGACATGGACGAGGGCACGCTCAGCTTCGTGGTGGACGGCCAGTACCTGGGCGTGGCCTTCCGCGGCCTCAAGGGCAAGAAGCTCTACCCGGTGGTGAGCGCCGTGTGGGGCCACTGCGAAGTCACCATGCGCTACATCAACGGCCTGGACCCTGAGCCCCTCCCGCTGATGGACCTGTGCCGGAGATCCATTCGCCTGGCCCTGGGCCGCCAGCGCCTGCGCGACATCAGCGCCCTGCCCCTGCCGCAGTCGCTCAAGAACTACCTGCAGTACCAG---
>HLrouAeg4
ATGGGCCAGAAGCTCTCCGGGAGCCTCAAGTCGGTGGAGGTTCGAGAGCCTGCG---CTGCGTCCGGCC---AAGCGGGAGCTACGGGGAGCAGAGCTAGGGCGGCCGGCACGGCTGGACCAGCTGCTGGACATGCCAGAGGCCGGGCTGGCTGTGCAGCTACGGCACGCGTGGAACCCCGAGGACCGCTCGCTCAATGTCTTCGTCAAGGATGATGACCGGCTCACCTTCCATCGGCACCCGGTGGCCCAGAGCACTGACGGTATTCGCGGCAAGGTGGGCCATGCCCGC------GGCCTGCATGCCTGGCAGATCCACTGGCCAGCTCGGCAGCGGGGTACTCACGCCGTAGTGGGTGTGGCCACAGCTCGGGCACCCCTGCACTCAGTAGGCTACACAGCGCTAGTGGGCAGTGACGCCGAGTCGTGGGGCTGGGACCTGGGCCGCAGTCGCCTCTATCACGACGGCAAGAACCGGCCTGGAGTAGCCTACCCGGCATTCTTGGGGCCCGAGGAGGCCTTCGCGCTCCCGGACTCGCTGCTTGTGGTGCTGGACATGGACGAGGGTACGCTCAGCTTCGTTGTGGACGGCCAGTACCTGGGCGTGGCATTCCGTGGTCTCAAGGGCAAGAAGCTGTACCCAGTAGTGAGTGCTGTATGGGGCCACTGTGAAGTCACCATGCGCTACATCAACGGCCTTGACCCTGAGCCCCTACCGTTGATGGACCTGTGTCGGAGATCCATCCGCTTGGCCCTGGGCCGCCAGCGCCTACCGGACATCAGCTCCCTACCCCTGCCTCAGTCTCTCAAAAACTATCTGCAGTACCAG---
>felCat8
ATGGGCCAGAAGCTCTCGGGGAGCCTCAAGTCGGTGGAGGTGCGAGAGCCGGCG---CTGCGGCCGGCC---AAGCGGGAGCTACAGGGAGCGGAGCCGGGGCGGCCAGCGCGGCTGGACCAGCTGTTGGACATGCCGGCGGCGGGGCCGGCGGTGCAGCTGCGGCACGCGTGGAACCCCGAGGACCGCTCGCTCAATGTCTTCGTCAAGGATGACGACCGGCTCACCTTCCACCGGCACCCGGTGGCCCAGAGCACCGACGGCATCCGCGGCAAGGTGGGCCACGCCCGG------GGCCTGCACGCCTGGCAGATCAACTGGCCGGCGCGGCAGCGTGGCACCCACGCCGTAGTGGGGGTGGCCACGGCTCGAGCCCCCCTGCACTCCGTGGGCTACACGGCACTGGTGGGCAGTGACGCGGAGTCGTGGGGCTGGGACCTGGGCCGCAGCCGCCTCTACCACGACGGCAAGAACAGGCCCGGAGTGGCCTACCCCGCCTTCCTGGGGCCCGAGGAGGCCTTCGCGCTGCCGGACTCGCTGCTCGTGGTGCTGGACATGGACGAGGGCACGCTCAGCTTCGTGGTGGACGGCCAGTATCTGGGCGTGGCCTTCCGCGGCCTCAAGGGCAAGAAGCTGTACCCGGTGGTGAGTGCGGTGTGGGGCCACTGCGAAGTCACCATGCGCTACATCAACGGCCTTGACCCTGAGCCCCTGCCGCTGATGGACCTGTGCCGGAGATCCATCCGCTTGGCCCTGGGCCGCCAGCGCCTACGGGACATCGGCTCCCTGCCCCTGCCTCAATCTCTCAAAAACTATCTGCAGTACCAG---
>musFur1
ATGGGCCAGAAGCTGTCGGGGAGCCTCAAGTCGGTGGAGGTGCGGGAGCCGGCA---CTGCGGCCGGCC---AAGCGGGAGCTGCAGGGGGCTGAGCCGGGGCGGCCCGCACGGCTAGACCAGCTGTTGGACATGCCCGCCGCAGGGCCTGCAGTGCAGCTGCGGCACGCGTGGAACCCCGAGGACCGCTCGCTCAATGTCTTCGTCAAGGATGACGACCGGCTCACCTTCCACCGGCACCCGGTGGCCCAGAGTACGGACGGCATCCGCGGCAAGGTGGGCCATGCCCGC------GGCCTGCATGCCTGGCAGATCCACTGGCCGGCGCGGCAGCGGGGCACCCATGCCGTAGTTGGCGTGGCCACTGCTCGGGCTCCCCTGCACTCGGTGGGCTACACGGCACTGGTGGGCAGCGACGACGAGTCATGGGGCTGGGACCTGGGCCGCAGCCGCCTCTACCATGATGGGAAGAACAGGCCTGGAGTGGCCTACCCTGCCTTCCTGGGGCCCGAGGAGGCCTTCGCGCTGCCAGACTCGCTGCTCGTGGTGCTGGACATGGATGAAGGCACCCTCAGCTTCGTCGTGGATGGCCAGTATCTGGGCGTGGCTTTCCGCGGCCTCAAGGGCAAGAAGCTGTACCCGGTGGTGAGTGCCGTGTGGGGCCACTGCGAAGTTACCATGCGCTACATAAATGGCCTGGACCCCGAGCCCCTGCCGCTGATGGACCTGTGCCGGAGATCCATCCGCCTGGCCCTGGGCCGCCAGCGCCTGCGGGACATCGGCGCCCTGCCCCTGCCTCAGTCCCTCAAAAACTATCTGCAGTACCAG---
>ailMel1
ATGGGCCAGAAGCTCTCGGGGAGCCTCAAGTCGGTGGAGGTGCGAGAGCCGGCG---CTGCGGCCGGCC---AAGCGGGAGCTACAGGGGGCGGAGCCGGGGCGGCCGGCGCGGCTGGACCAGCTGTTGGACATGCCCGCGGCCGGGCCCGCAGTGCAGCTGCGGCACGCATGGAACCCCGAGGACCGCTCGCTCAACGTCTTCGTCAAGGATGACGACCGGCTCACCTTCCACCGGCACCCGGTGGCCCAGAGCACGGATGGCATCCGTGGCAAGGTGGGCCATGCCCGC------GGCCTGCATGCCTGGCAGATCAACTGGCCGGCACGGCAGCGTGGCACCCACGCCGTAGTTGGCGTGGCCACGGCTCGGGCCCCTCTGCACTCGGTGGGCTACACGGCACTGGTGGGCAGCGACGCCGAGTCGTGGGGCTGGGACCTGGGCCGCAGCCGCCTCTACCACGACGGGAAGAACAGGCCCGGAGTGGCCTACCCCGCCTTCCTAGGGCCCGAGGAGGCCTTCGCGCTGCCGGACTCGCTGCTCGTGGTGCTGGACATGGACGAGGGCACGCTCAGCTTCGTCGTGGATGGCCAGTACCTGGGCGTGGCCTTCCGCGGCCTCAAGGGCAAGAAGCTGTACCCGGTGGTGAGTGCCGTGTGGGGCCACTGTGAAGTCACCATGCGCTACATCAACGGCCTTGACCCCGAGCCCCTGCCGCTGATGGACCTGTGCCGGAGATCCATCCGCTTGGCCCTGGGCCGCCCGCGCCTACGGGACATCGGCACCCTGCCCCTGCCTCAGTCTCTCAAAAACTATCTACAGTACCAG---
>HLmolMol2
ATGGGCCAGAAGCTCTCGGGGAGCCTCAAGTCAGTGGAGGTTCGAGAGCCGGCG---CTGCGGCCGGCC---AAGCGGGAGCTGCGGGGAGCAGAGCCGGGGAGGCCCGCGCGGCTAGACCAGCTGCTGGACATGCCCGCGGCGGGGCTGGCCGTGCAGCTGCGGCACGCGTGGAACCCCGAGGACCGTTCGCTCAACGTCTTCGTCAAGGACGACGACCGGCTCACCTTCCACCGGCACCCGGTGGCCCAGAGCACTGACGGCATCCGCGGCAAAGTGGGCCATGCCCGC------GGCCTGCACGCCTGGCAGATCCACTGGCCCGCTCGGCAGCGGGGCACCCACGCGGTAGTGGGCGTGGCCACGGCCCGGGCACCCCTGCACTCGGTGGGCTACACCGCGCTGGTGGGGAGTGACGCTGAGTCGTGGGGCTGGGACCTGGGCCGCAGTCGCCTCTACCACGATGGCAAGAACCGGCCCGGAGTGGCCTACCCGGCCTTCCTGGGGCCCGAGGAGGCCTTCGCGCTGCCAGACTCGTTGCTTGTGGTGCTGGACATGGACGAGGGCACGCTCAGCTTCGTCGTGGACGGCCAGTACCTGGGCGTGGCCTTTCGTGGTCTCAAGGGCAAGAAGCTGTACCCGGTGGTGAGTGCTGTGTGGGGCCACTGTGAAGTCACCATGCGCTACATCAATGGCCTTGACCCCGAGCCCCTGCCGCTGATGGACCTGTGTCGGAGATCCATACGCCTGGCCCTGGGCCGCCCGCGCCTGCGGGACATCGGCTCCCTGCCTCTGCCTCAGTCTCTCAAAAACTATCTGCAGTACCAG---
>conCri1
ATGGGCCAGAAGCTCTCCGGAAGCCTCAAGTCGGTGGAGGTGCGAGAGCCGGCA---CTGCGGCCCGCC---AAGCGGGAGCTGCGGGGTGTGGAACCCGGGCGGCCAGCGCGGCTGGACCAGCTGTTGGACATGCCGGCGGCGGGGCTGGCCGTGCAGCTGCGGCATGCCTGGAACCCCGAGGACCGCTCCCTCAATGTCTTCGTCAAAGATGACGACCGGCTCACCTTCCACCGGCACCCGGTGGCTCAGAGCACTGACGGCATCCGGGGCAAAGTGGGCCACGCGCGT------GGCCTCCATGCCTGGCAGATCCACTGGCCTGCACGGCAGCGTGGCACCCATGCTGTGGTTGGCGTGGCAACGGCCCGGGCACCCCTGCATTCGGTGGGCTACACGGCGCTTGTGGGCAGTGACTCCGAGTCATGGGGCTGGGACTTGGGCCGCAGTCGCCTGTACCACGATGGCAAGAACCGACCTGGAGTGGCCTACCCAGCCTTTCTGGGCCCAGAGGAGGCCTTCTCGCTGCCCGACTCACTGCTGGTGGTGCTGGACATGGATGAGGGCACACTCAGCTTCGTGGTGGATGGCCAGTACCTGGGTGTGGCCTTTCGTGGTCTCAAAGGCAAGAAGTTGTACCCGGTGGTGAGTGCGGTCTGGGGCCACTGTGAAGTCACCATGCGCTACGTCAATGGCCTTGACCCCGAGCCGCTACCGCTTATGGACCTGTGCCGGAGATCCATCCGCTTGGCCCTGGGCCGCCAGCGCTTACGGAACATCGGCGCCCTGCCCCTGCCTCAGTCTCTCAAAAACTATCTGCAGTACCAG---
>canFam3
ATGGGCCAGAAGCTGTCAGGGGGCCTCAAGTCGGTGGAGGTGCGCGAGCCGGCG---CTGCGGCCGGCC---AAGCGGGAGCTGCAGGGGCCGGAGCCGGGGCGGCCGGCGCGGCTGGACCAGCTGTTGGACATGCCCGCCGCGGGGCTGGCGGTGCAGCTGCGGCACGCCTGGAACCCCGAGGACCGCTCGCTCAACGTCTTCGTCAAGGACGACGACCGGCTCACCTTCCACCGGCACCCGGTGGCCCAGAGCACGGATGGCATCCGGGGCAAGGTGGGCCACGCGCGC------GGCCTGCACGCCTGGCAGATCAACTGGCCGGCCCGGCAGCGTGGCACCCACGCCGTAGTCGGCGTGGCCACTGCTCGGGCACCTCTGCACTCGGTGGGCTACACGGCCCTGGTGGGCAGTGACGCCGAGTCGTGGGGCTGGGACCTGGGCCGCAGCCGCCTCTACCACGATGGGAAGAACAGGCCCGGAGTGGCCTACCCCGCCTTCCTGGGGCCCGAGGAGGCCTTCGCGCTGCCGGACTCGCTGCTCGTGGTGCTGGACATGGACGAGGGCACGCTCAGCTTCGTCGTGGATGGCCAGTACCTGGGCGTGGCCTTCCGCGGCCTCAAGGGCAAGAAGCTGTACCCGGTGGTCAGTGCCGTGTGGGGCCACTGCGAAGTCACCATGCGCTACATCAACGGCCTTGACCCCGAGCCCCTGCCGCTGATGGACCTGTGCCGGAGATCCATCCGCTTGGCCCTGGGCCGCCAGCGCCTACAGGACATCGGCGCCCTGCCCCTGCCTCAGTCTCTCAAAAACTATCTGCAGTACCAG---
>cerSim1
ATGGGCCAGAAGCTCTCGGGCAGCCTCAAGTCGGTGGAGGTGCGAGAGCCCGCG---CTGCGGCCGGCC---AAGCGGGAGCTGAGGGACGCGGAGCCGGGGCGGCCGGCGCGCCTGGACCAGCTGCTGGACATGCCGGCCGCGGGGCCGGCCGTGCAGCTGCGGCACGCGTGGAACCCCGAGGACCGCTCGCTCAACGTCTTCGTCAAGGACGACGACCGGCTCACCTTCCACCGGCACCCGGTGGCGCAGAGCACGGACGGCATCCGCGGCAAGGTGGGCCACGCCCGC------GGCCTGCACGCCTGGCAGATCCACTGGCCGGCCCGGCAGCGCGGCACCCACGCCGTCGTGGGCGTGGCCACGGCCCGGGCGCCCCTGCACTCGGTGGGCTACACGGCGCTGGTGGGCAGCGACGCCGAGTCGTGGGGCTGGGACCTGGGCCGCAGCCGCCTCTACCACGACGGCAAGAACCGGCCCGGGGTGGCCTACCCCGCCTTCCTGGGGCCCGAGGAGGCCTTCGCGCTGCCCGACTCGCTGCTCGTGGTGCTGGACATGGACGAGGGCACGCTCAGCTTCGTCGTGGACGGCCAGTACCTGGGCGTGGCCTTCCGTGGCCTCAAGGGCAAGAAGCTGTACCCGGTGGTGAGTGCCGTGTGGGGCCACTGCGAAGTCACCATGCGCTACATCAATGGCCTTGACCCCGAGCCCCTGCCGCTGATGGACCTGTGCCGGAGATGCATCCGCTCGGCGCTGGGCCGCCCGCGCCTCCAGGACATCGGCTCCCTGCCGCTGCCTCAGTCTCTCAAAAACTACCTGCAGTACCAG---
>HLequCab3
ATGGGCCAGAAGCTCTCGGGGAGCCTCAAGGCAGTGGAGGTGCGGGAGCCCGCG---CTGCGGCCAGCC---AAGCGCGAGCTGCGGGGCGCCGAGCCGGGGCGCCCGGCGCGCCTGGACCAGCTGCTGGACATGCCGGCGGCCGGGCCTGCTGTGCAGCTGCGGCACGCCTGGAACCCCGAGGACCGCTCGCTCAACGTCTTCGTCAAGGACGACGACCGGCTCACCTTCCATCGGCACCCAGTGGCCCAGAGCACGGACGGCATCCGCGGCAAGGTGGGCCACGCGCGC------GGCCTGCACGCCTGGCAGATCCTCTGGCCGGCCCGGCAGCGCGGCACGCACGCCGTCGTGGGTGTGGCCACCGCCCGCGCGCCGCTGCACTCGGTGGGCTACACCGCGCTGGTGGGCAGTGATGCCGAGTCGTGGGGCTGGGACCTGGGCCGCAGCCGCCTCTACCACGACGGCAAGAACCGGCCCGGGGTGGCCTACCCCGCCTTCCTGGGCCCCGAGGAGGCCTTCGCGCTGCCCGACTCACTGCTCGTGGTGCTGGACATGGACGAGGGCACGCTCAGCTTCGTCGTGGACGGCCAGTACCTGGGCGTGGCCTTCCGCGGCCTCAAGGGCAAGAAGCTGTACCCGGTGGTGAGTGCCGTGTGGGGCCACTGCGAAGTCACCATGCGCTACATCAACGGCCTTGACCCCGAGCCGCTGCCGCTGATGGACCTGTGCCGGAGATGCATCCGCTCGGCGCTCGGCCGCCCGCGCCTCGGCGACATCGGCGCGCTGCCCCTGCCTCAGTCGCTCAAAAACTACCTGCAGTACCAG---
>HLmyoMyo6
ATGGGCCAGAAGCTCTCGGGGAGCCTCAAGTCGGTGGAGGTTCGCGAGCCGGCG---CTGCGGCCGGCC---AAGCGGGAGCTGCGCGGAGCAGAGCCCGAGCGGCCGGCGCGGCTGGACCAGCTGCTGGACATGCCGGCGGCGGGGCTGGCGGTGCAGCTGCGGCACGCGTGGAACCCCGAGGACCGCTCGCTCAACGTCTTCGTCAAGGACGACGACCGGCTCACCTTCCACCGGCACCCGGTGGCCCAGAGCACCGACGGCATCCGCGGCAAGGTGGGCCACGCCCGC------GGCCTGCACGCCTGGCAGATCCACTGGCCCGTGCGCCAGCGGGGCACCCACGCGGTGGTGGGCGTCGCCACGGCCCGGGCGCCCCTGCACTCGGTGGGCTACACGGCGCTGGTGGGCAGCGACGCCGAGTCGTGGGGCTGGGACCTGGGCCGCAGTCGCCTCTACCACGATGGCAAGAACCGGCCCGGCGTGGCGTACCCGGCCTTCCTGGAGCCCGAGGAGGCCTTCGCGCTGCCGGACTCGCTGCTCGTGGTGCTGGACATGGACGAGGGCACGCTCAGCTTCGTCGTGGACGGCCAGTACCTGGGCGTGGCCTTCCGTGGCCTCAAGGGCAAGAAGCTGTACCCGGTGGTGAGTGCCGTGTGGGGCCACTGCGAAGTCACCATGCGCTACATCAACGGCCTTGACCCCGAGCCCCTGCCGCTGATGGACCTGTGCCGGAGATCCATCCGCCTGGCCCTGGGCCGCCAGCGCCTGCAGGACATCGGCGCCCTGCCCCTGCCTCAGTCCCTCAAAAACTACCTGCTGTACCAG---
>dasNov3
ATGGGCCAGAAGCTCTCAGGGAGCCTCAAGTCGGTGGAGGCGCGGGAGCCGGCG---CTGCGGCCGGCC---AAGCGGGAGCTGCGGGGCGCAGAAGCGGGGCGGCCGGCGCGGCTGGACCAGCTGCTGGACATGCCGGCGGCTGGGTCGGCCGTCCAGCTGCGGCACGCGTGGAACCCCGGGGACCGCTCTCTCAACGTCTTCGTCAAGGACGACGACCGGCTCACTTTCCACCGGCACCCGGTGGCCCAGAGCACTGACGGCATCCGGGGCAAGGTGGGCCACGCCCGC------GGCCTGCACGCCTGGCAGATCGACTGGCCGGCGCGGCAGCGCGGCACCCACGCCGTCGTCGGCGTGGCCACGGCGCGTGCGCCCCTGCACTCAGTGGGTTACACGGCACTGGTGGGCAGCGACGCCGAGTCGTGGGGCTGGGACCTGGGCCGCAGCCGCCTCTACCACGACGGCAAGAACCAGCCCGGCGTGGCCTACCCGGCCTTCCTGGGGCCCGACGAAGCATTCGCGCTGCCCGACTCGCTGCTCGTCGTGCTGGACATGGACGAGGGCACGCTCAGCTTCGTTGTGGATGGCCAGTACCTGGGCGTGGCCTTCCGCGGCCTCAAGGGCAAGAAGCTGTACCCGGTGGTGAGTGCCGTGTGGGGCCACTGCGAAGTCACCATGCGCTACGTCAACGGCCTTGACCCCGAGCCCCTGCCGCTCATGGACCTGTGCCGGAGATCCATCCGCTCGGCCCTGGGCCGCCAGCGCCTGCGGGACATCAGCTGCCTGCCCCTGCCTCAGTCGCTCAAGAACTACCTGCAGTACCAG---
>hetGla2
ATGGGCCAGAAGCTCTCCGGGGGCCTCAAGTCGGTGGAGGTGCGGGAGCCCGCA---CTGCGGCCAGCC---AAGCGCGAGCTGCGGGGCGCAGAGGCAGGGCGGCCAGCGCGGCTGGACCAGCTGCTGGACATGCCGGCCGCAGGCTCTGCGGTGCAGCTGCGGCACGCGTGGAACCCCGAGGACCGCTCGCTCAACGTCTTCGTCAAGGACGACGACAGGCTCACCTTCCACCGGCACCCGGTGGCACAGAGCACGGACGGCATCCGCGGCAAGGTGGGCCATGCTCGA------GGCCTGCACGCCTGGCAGATTGACTGGCCGGCTCGGCAGCGCGGCACGCACGCAGTGGTGGGGGTGGCCACGGCCCGCGCCCCACTGCACTCAGTTGGCTACACCGCTCTGGTGGGCAGCGACGTGGAGTCCTGGGGCTGGGACCTGGGCCGCAGCCGCCTCTACCACGACGGCAAGAACCGGCCCGGTGTGGCCTACCCGGCCTTCCTGGGGCCCGATGAGGCCTTTGCACTGCCTGACTCGCTGCTAGTAGTGCTGGACATGGATGAGGGCACGCTCAGCTTCATCGTGGACGGCCAGTACCTGGGTGTGGCCTTCCGTGGCCTCAAGGGTAAGAAGCTGTACCCGGTGGTGAGTGCCGTCTGGGGCCACTGCGAAGTCACCATGCGCTACATCAATGGCCTTGATCCTGAGCCGCTGCCGCTCATGGACCTGTGCCGGAGATCCATTCGAGCAGCCCTGGGCCGCCAGCGCCTGCGGGACATCAGCTCCCTGCCCCTGCCTCAGTCTCTCAAAAACTATCTGCAGTACCAG---
>cavPor3
ATGGGCCAGAAGCTCTCAGGCGGCCTCAAGTCAGTGGAGGTGCGCGAGCCGGCG---CTGCGGCCGGCC---AAGCGCGAGCTGCCGGGTGCAGAGGCCGGGCGGCCCGCACGTCTGGACCAGCTGCTGGACATGCCGGCCGCAGGCTCCGCGGTGCAGCTGCGGCACGCGTGGAACCCAGAGGACCGCTCACTCAACGTCTTTGTCAAGGATGACGACCGGCTCACCTTCCATCGGCACCCAGTGGCGCAGAGCACGGACGGCATCCGCGGCAAGGTGGGCCACGCGCGA------GGCCTGCACGCCTGGCAGATTGACTGGCCGGCGCGGCAGCGCGGCACGCACGCCGTGGTAGGCGTGGCCACGTCACGCGCCCCGCTGCACTCGGTGGGCTACACGGCGCTGGTGGGCAGCGATGCCGAGTCCTGGGGCTGGGACCTGGGCCGCAGCCGCCTCTATCACGACGGCAAAAATCGACCTGGCGTGGCCTACCCGGCCTTCCTGGGGCCCGACGAAGCCTTTGCGCTGCCCGACTCGCTGCTAGTTGTGTTGGACATGGATGAGGGCACGCTCAGCTTCATCGTGGATGGCCAGTATCTCGGCGTGGCCTTCCGTGGCCTCAAGGGCAAGAAACTGTACCCGGTGGTGAGTGCTGTCTGGGGCCACTGCGAAGTCACCATGCGCTACATCAATGGCCTTGACCCCGAGCCCCTGCCGCTCATGGACCTTTGCAGAAGATCTATCCGCTCCGCCCTGGGCCGCCAGCGCCTGCAGGACATCAGCTCCCTGCCCCTGCCTCAATCTCTCAAAAACTATCTGCAGTACCAG---
>ochPri3
ATGGGCCAGAAGCTCTCCGGAAGTCTCAAGTCCGTGGAGGTGCGCGAGGCGGCT---CTGCGGCCCGCC---AAGCGCGAGCCGCATGGGGCTGAGCCCGGGCGGCCGGCGCGGCTGGACCAGCTGCTGGACATGCCAGCGGCCGGGCCGGCCCTGCAGCTGCGACACGCGTGGAACCCCGAGGACCGCTCGCTCAACGTCTTCGTCAAGGACGACGACCGGCTCACCTTCCACCGGCACCCGGTGGCGCAGAGCACGGACGGCATCCGGGGCAAGGTGGGCCACGCGCGC------GGCCTGCACGCCTGGCAGATCACTTGGCCCGCGCGGCAGCGGGGCACGCACGCCGTGGTGGGGGTAGCCACGGCACGTGCGCCCCTGCACTCGGTGGGCTACACGGCGCTGGTGGGCAGCGACGCCGAGTCGTGGGGCTGGGACCTGGGCCGCAGCCGCCTCTACCACGACGGCAAGAACAGGCCCGGCGTGGCCTACCCGGCCTTTCTGGGGCCCGACGAGGCCTTCGCGCTGCCGGACTCGCTGCTGGTTGTGCTGGACATGGATGAGGGCACGCTTAGCTTCGTCGTGGACGGCCAGTATCTCGGCGTGGCCTTCCGTGGCCTCAAGGGCAAGAAGCTGTACCCTGTGGTCAGCGCCGTCTGGGGCCACTGCGAGGTCACCATGCGGTACATCAACGGCCTTGACCCCGAACCCCTGCCGCTCATGGACCTGTGTCGGAGATCCATCCGCTCGGCCCTGGGCCGCCCACGCCTGCGAGACATCAGCACCCTGCCCCTGCCTCAGTCCCTGAAGAACTACCTGCAGTATCAG---
>tupChi1
ATGGCACAGAAGCTCTCGGGGAGCCTCAAGTCGGTGGAAGTGCGAGAGCCAGCG---CTGCGGCCGGCC---AAGCGGG-GGCGCGGGCGGCAGGCCCCGGGCGCCCCGCGCGCCTGGACCAGCTGCTGGACATGCCGGCGGCGGGAATGGCTGTGCAGCTGCGGCACGCGTGGAACCCGGAGGACCGTTCTCTCAATGTCTTTGTCAAGGACGACGACCGGCTCACCTTCCACCGGCACCCGGTGGCCCAGAGCACTGACGGCATCCGCGGCAAGGTGGGCCACGCCCGC------GGCCTGCACGCCTGGCAGATCCACTGGCCGGCTCGGCAGCGCGGCACCCACGCGGTAGTCGGCGTGGCCACGACTCGGGCGCCCCTGCACTCGGTGGGCTACACGGCCCTGGTGGGCAGTGACTCTGAGTCCTGGGGCTGGGACCTGGGCCGCAGCCGCCTCTACCATGACGGTAAGAACCGGCCCGGGGTGGCCTACCCCGCCTTCCTGGGGCCCGATGAGGCCTTTGCGCTGCCTGACTCGCTGCTGGTGGTGCTGGACATGGATGAGGGCACGCTGAGCTTCATCGTGGACGGCCAGTACCTGGGTGTGGCCTTCCGTGGCCTCAAGGGCAAGAAGCTGTACCCGGTGGTGAGCGCCGTCTGGGGTCACTGCGAGGTCACCATGCGCTACATCAATGGCCTTGACCCCGAGCCCCTGCCGCTGATGGACCTGTGCCGGAGAGCCATCCGCTCAGCCCTGGGCCGCCAGCGCCTGCAGGACATCAGCTCCCTGCCCCTGCCTCAGTCTCTCAAAAACTACCTGCAGTACCAGT--
>eriEur2
ATGGGCCAGAAGCTGTCCGGGAGCCTCAAGTCAGTGGAGGTGCGCGAGGCGGCT---CTGCGGCCGGCC---AAGCGCGAGTTGCGCGGGGCTGAGCCCTGGCGGCCGGCGCGCCTGGACCAGCTGCTGGACATGCCAGCGGCCGGCACGGCAGTGCAGCTGCGCCACGCCTGGAATCCCGAGGACCGCTCGCTCAACGTCTTCGTCAAGGACGACGACCGGCTGACCTTCCACCGCCACCCCGTGGCGCAGAGCACCGACGGCATCCGCGGCAAGGTGGGGCACGCGCGG------GGCCTACACGCCTGGCTCATCCACTGGCCTGCCCGCCAGCGCGGCACCCACGCCGTGGTCGGGGTGGCCACGGCCCGTGCGCCCCTGCACTCGGTGGGCTACACGGCGCTGGTGGGCAGCGACGCCGAGTCGTGGGGCTGGGACCTGGGCCGCAGCCGCCTCTACCACGACGGCAAGAACCGGCCCGGGGTGGCCTACCCCGCCTTCCTGGGCCCCGACGAGGCCTTCGCGCTGCCCGACTCGCTGCTGGTGGTGCTGGACATGGACGAGGGCACGCTCAGCTTCGTGGTGGACGGCGAGTACCTGGGCGTGGCCTTCCGCGGCCTCAAGGGCAAGAAGCTGTACCCGGTGGTGAGCGCCGTGTGGGGACACTGCGAGGTCACCATGCGCTACATCAATGGCCTCGACCCCGAGCCCTTGCCGCTGACTGACCTGTGCCGCAGAGCCATCCGCTCCGCCCTGGGCCGCCGGCGCCTGCCAGACATCTGCTCGCTGCCCCTGCCCCAGGCTCTCAAAAACTACCTGCAGTACCAG---
>HLmanJav1
ATGGGCCAGAAGCTCTCAGGGAGCCTCAAGTCGGTGGAGGTGAGAGAGCCAGGG---CTGCGGCCGGCC---AAGCTGGAGCTGCGGGGAGCGGAGCCCGGGCGGCCGGCGCGGCTGGACCAGCTGCTGGACATGCCTGCTGCGGGGCTGGCGGCTCAGCTGCGCCACGCCTGGAACCCTGAGGACCGCTCGCTCAACGTCTTCGTCAAGGATGACGACCGGCTCACCTTCCACCGGCACCCCGTGGCCCAGAGCACCGACGGCATCCGCGGCAAGGTGGGCCACGCCCGC------GGCCTGCACGCCTGGCAGATCAGCTGGCCGGCCCGGCAGCGTGGTACCCACGCCGTAGTTGGTGTGGCCACGGCTCGGGCACCCCTTCACTCTGTGGGCTACACGGCTCTGGTGGGCAGTGACGCCGAGTCGTGGGGCTGGGACCTGGGGCGCAGCCGCCTGTACCACGACGGCAAGAACCAGCCTGGGGTGGCCTACCCGGCCTTCCTGGGGCCGGAGGAGGCCTTCGCACTGCCGGACTCGCTGCTGGTGGTGCTGGACATGGATGAGGGCACGCTCAGCTTCGTCGTGGACGGCCAGTACCTGGGCGTGGCCTTCCGTGGCCTCAAGGGCAAGAAGCTGTACCCGGTGGTGAGCGCGGTGTGGGGCCACTGTGAGGTCACCATGCGCTACGTCAATGGCCTTGACCCCGAGCCCCTGCCACTGACGGACCTGTGCCGGAGATCCATCCGCTTGGCCCTGGGCCGCCAGCGCCTACGGGACATCGGCTCCCTGCCCCTGCCTCAATCTCTCAAAAACTATCTGCAGTACCAG---
>loxAfr3
ATGGGCCAGAAGCTCTCGGGGAGCCTCAAGTCGGTGGAGGTGCGCGAGCCAGCG---CTGCGGCCGGCC---AAGCGCGAGCTGCGTGGGGCAGAGCCAGGGCAGCCGGCGCGCCTGGACCAGCTCTTGGACATGCCGGCAGCGGGGCTGGCTGTGCAGCTGCGGCACGCGTGGAACCCCGAGGACCGCTCGCTCAATGTCTTCGTCAAGGACGACGACCGGCTCACCTTCCACCGGCACCCGGTGGCCCAGAGCACCGACGGCATTCTG---CGGCAAGGTGGGGCCCCCCCCCCGGCCTGCACCCCTGGGAAGTTCCACTTGGCCGGGCGGCAGCGCGGCACCCACGCTGTCGTGGGTGTGGCCACGGCTCGCGCACCCCTGCACTCTGTGGGCTACACGGCACTGGTGGGCAGCGACGCCGAGTCGTGGGGCTGGGACCTGGGCCGCAGCCGCCTCTACCATGACGGCAAGAACCGGCCCGGTGTGGCCTACCCTGCCTTCCTGGGGCCCGACGAAGCCTTCGCCCTGCCGGACTCGCTGCTGGTCGTGCTGGACATGGATGAGGGCACGCTCAGCTTCGTCGTGGATGGCCAGTACCTGGGCGTGGCCTTCCGGGGCCTCAAGGGCAAGAAGCTGTACCCGGTGGTGAGTGCCGTTTGGGGCCATTGCGAAGTCACCATGCGCTACATCAACGGCCTTGACCCGGAGCCCCTGCCGCTGATGGACCTGTGCCGAAGAACCATCCGTTCCGCCCTGGGCCGGCAGCACCTGCGGGACATCGGCTCCCTGCCCCTGCCTCAGTCTCTCAAAAACTACCTGCAGTACCAG---
>HLpipKuh2
ATGGGCCAGAAACTGTCGGGGAGCCTCAAGTCGGTGGAGGTGCGCGAGCCGGCGGCGCTGCGGCCGGCCAACAAGCGGGAGCTGCGCGGGGCGGAGCCGGAGCGGCCGGCGCGGCTGGACCAGCTGCTGGACATGCCGGCGGCCGGGCCGGCGGCGCAGCTGCGGCACGCGTGGAACCCCGAGGACCGCTCGCTCAACGTGTTCGTCAAGGACGACGACCGGCTGACCTTCCACCGGCACCCGGTGGCGCAGAGCACGGACGGCATCCGCGGCAAGGTGGGCCACGCGCGC------GGGCTGCACGCCTGGCAGATCCGCTGGCCGGCGCGGCAGCGCGGCACGCACGCGGTGGTGGGCGTGGCCACGGCGCGCGCGCCGCTGCACTCGGTGGGCTACACGGCGCTGGTGGGCAGCGACGCCGAGTCGTGGGGCTGGGACCTGGGCCGCAGCCGCCTCCTGCACGACGGCAAGAACCGGCCCGGCGTGGCCTACCCGGCCTTCCTGGGGCCCGAGGAGGCCTTCGCGCTGCCGGACTCGCTGCTCGTGGTGCTGGACATGGACGAGGGCACGCTCAGCTTCGTGGTGGACGGCCAGTACCTGGGCGTGGCCTTCCGCGGCCTCAAGGGCAAGAAGCTGTACCCGGTGGTGAGCGCCGTGTGGGGCCACTGTGAGGTCACCATGCGCTACATCAACGGCCTGGACCCCGAGCCCCTGCCGCTGATGGACCTGTGCCGGAGATCCATCCGCCTCGCCCTGGGCCGCCAGCGCCTGCAGGACATCGGCTCCCTGCCTCTGCCTCCGGCTCTCAAAAGCTACCTGCAGTACCAG---
