# Supplementary material for: Six reference-quality genomes reveal evolution of bat adaptations
Source: Nature. 2020 Jul 22;583(7817):578–84. doi: 10.1038/s41586-020-2486-3 (PMC8075899; doi:10.1038/s41586-020-2486-3)
Supplement: Supplementary file 6 — Alignments of 12,931 protein-coding genes across 48 mammals. [file 41586_2020_2486_MOESM6_ESM.gz › suppDataFile/ENST00000264663.aln.fasta]

>mm10
ATGGCGCACCTACTGAAGACGGTGGTGGCTGGCTGTTCATGTCCTTTCCTTAGCAACTTGGGGTCCTCTAAGGTTCTACCTGGGAAGAGAGACTTTGTACGAACGCTTCGTACTCACCAGGCACTGTGGTGTAAATCCCCGGTAAAGCCAGGAATTCCATATAAGCAGTTGACAGTTGGGGTCCCCAAGGAGATTTTCCAAAACGAGAAGCGAGTTGCATTGTCTCCTGCGGGGGTCCAGGCCCTGGTCAAGCAGGGCTTCAATGTTGTCGTGGAATCAGGCGCAGGCGAAGCTTCCAAGTTCCCAGATGACCTCTACAGAGCAGCAGGGGCCCAGATCCAAGGGATGAAGGAAGTTCTGGCTTCTGATCTGGTGGTCAAAGTGAGGGCCCCCATGGTGAACCCGACGTTAGGCGCTCACGAAGCTGACTTTTTAAAGCCATCAGGAACTCTAATTAGCTTCATCTACCCAGCCCAAAATCCAGACTTGCTCAATAAACTTTCTGAAAGAAAAACCACAGTTCTGGCGATGGACCAGGTTCCAAGAGTGACAATAGCTCAGGGCTATGATGCTCTCAGTTCCATGGCCAACATCTCTGGTTATAAGGCTGTTGTTTTAGCAGCGAATCATTTTGGGAGGTTTTTCACTGGGCAGATCACAGCTGCTGGAAAAGTTCCCCCTGCGAAGATCCTGATAGTTGGTGGTGGCGTTGCTGGGCTCGCTTCTGCGGGGGCAGCAAAGTCGATGGGCGCAGTTGTCCGAGGATTTGATACAAGAGCTGCTGCTTTGGAACAGTTCAAATCCCTTGGTGCTGAACCCTTGGAGGTTGACTTGAAGGAATCTGGTGAGGGCCAAGGAGGATACGCGAAAGAGATGTCCAAAGAGTTCATTGAAGCTGAAATGAAGCTCTTTGCTCAACAGTGCAAGGAGGTGGACATCCTTATCAGCACAGCTCTGATTCCA---------------------------------------------------------------------------------------------------------------------------------------------------------------------------------------------------------------------------------------------------------------------------------------------------------------------------------------------------------------------------------------------------------------------------------------------------------------------------------------------------------------------------------------------------------------------------------------------------------------------------------------------------------------------------------------------------------------------------------------------------------------------------------GGTGGTTTTCTGGTGACTCAGAGAATGCTGGACATGTTCAAGCGACCCACGGACCCTCCAGAGTATAATTATCTGTATCTGCTCCCTGGTGGCACCTTCGTAGGTGGATATTTAGCTGCTCTCTACGGTGGCTATAACATCGAAGAAATCATGTACCTGGGCTCAGGCTTGTGCTGTGTTGGGGCCCTGGGCGGCCTTTCCACTCAGGGAACAGCTCGACTCGGCAATGCCTTGGGCATGATCGGGGTTGCAGGAGGCCTGGCAGCCACCCTTGGAGGCCTGAAGCCGGACCCGCAGCTGTTAGCTCAGATGTCTGGAGCAATGGCAATGGGTGGCACCATCGGCCTGACGATCGCAAAGCGGATCCAGATTTCCGACTTGCCTCAGTTGGTCGCTGCTTTCCACAGTTTGGTGGGGCTGGCAGCAGTTCTTACCTGCATGGCCGAGTACATCGTAGAGTATCCACATTTTGCAATGGATGCCACGTCAAATTTCACCAAGATTGTGGCTTACCTTGGCACTTACATCGGCGGAGTCACCTTTAGTGGGTCTCTTGTTGCCTACGGAAAATTACAGGGTATTTTGAAATCAGCTCCTCTGCTGCTCCCTGGAAGGCACGCACTCAATGCAGGCCTGCTGGCTGCTAGCGTGGGTGGGATAATCCCATTTATGGCTGACCCTAGCTTTACCACGGGCATCACCTGTCTGGGCTCTGTGTCCGCACTCTCTACTCTCATGGGTGTGACTTTGACGGCTGCTATTGGTGGTGCTGACATGCCTGTCGTCATCACCGTGCTAAACAGCTACTCGGGCTGGGCTCTGTGTGCCGAGGGCTTCCTGCTCAACAACAACCTGCTGACCATCGTGGGCGCGCTCATCGGCTCCTCTGGTGCAATCCTGTCGTACATCATGTGTGTGGCCATGAACCGCTCCCTGGCTAATGTCATTCTTGGAGGCTATGGCACAACGTCAACAGCTGGTGGAAAACCCATGGAAATTTCTGGCACACATACAGAAATCAACCTGGACAACGCAGTTGAGATGATCCGGGAAGCTAACAGCATTGTTATTACTCCAGGGTATGGGCTCTGTGCTGCTAAAGCTCAGTACCCCATTGCCGATTTGGTGAAGATGCTTACTGAACAAGGCAAAAAAGTCAGGTTTGGAATCCACCCAGTTGCGGGCCGAATGCCTGGTCAGCTTAATGTGCTCCTGGCCGAGGCGGGAGTGCCCTATGATATTGTGTTAGAAATGGATGAGATCAACAGTGATTTTCCAGACACCGACTTGGTTCTTGTCATTGGAGCAAACGACACTGTGAATTCAGCGGCTCAAGAAGACCCCAATTCTATAATTGCAGGCATGCCGGTCCTTGAGGTCTGGAAGTCCAAACAGGTCATTGTCATGAAGAGGTCCCTTGGCGTTGGCTACGCTGCCGTGGACAATCCGATCTTCTACAAACCTAACACAGCTATGCTTCTGGGGGACGCCAAGAAGACATGTGACGCTCTGCAGGCCAAAGTTCGGGAATCCTATCAGAAG---
>hg38
ATGGCAAACCTATTGAAAACAGTGGTGACTGGCTGCTCGTGTCCTCTACTTAGCAATTTGGGGTCCTGTAAGGGTCTACGTGTGAAGAAGGATTTTTTACGAACATTTTATACTCACCAAGAACTGTGGTGTAAAGCGCCTGTAAAACCAGGAATTCCATATAAGCAACTGACTGTTGGAGTCCCCAAAGAGATATTCCAAAATGAGAAGCGAGTGGCATTGTCTCCTGCTGGTGTTCAGAACTTGGTCAAGCAGGGTTTTAATGTTGTCGTGGAATCGGGTGCGGGCGAAGCTTCCAAGTTCTCAGATGATCACTATAGAGTGGCAGGTGCCCAAATCCAAGGGGCAAAGGAAGTGCTGGCTTCTGATTTGGTGGTCAAAGTGCGAGCCCCTATGGTTAATCCAACATTAGGTGTTCATGAAGCTGACCTTTTAAAGACATCAGGAACGCTGATTAGTTTTATTTACCCAGCCCAAAATCCAGAGTTGCTAAATAAACTTTCCCAAAGAAAAACTACAGTTCTGGCAATGGACCAGGTTCCAAGAGTCACAATTGCTCAGGGATATGATGCGCTAAGCTCCATGGCCAACATTGCGGGTTATAAGGCTGTTGTCCTAGCAGCAAATCATTTTGGACGTTTTTTTACTGGTCAGATCACAGCTGCTGGAAAAGTTCCTCCAGCTAAGATTCTGATAGTTGGTGGTGGTGTTGCTGGGCTTGCTTCTGCAGGCGCAGCAAAGTCGATGGGTGCAATTGTTCGAGGATTTGACACAAGAGCTGCAGCTTTGGAACAGTTCAAGTCTCTTGGTGCTGAGCCCTTGGAGGTGGACTTGAAGGAATCTGGTGAGGGACAAGGAGGATATGCAAAAGAGATGTCCAAAGAGTTCATTGAAGCTGAAATGAAACTCTTTGCTCAACAATGCAAGGAGGTAGACATCCTTATCAGCACAGCACTTATTCCAGGTAAAAAAGCTCCAGTTTTATTTAATAAAGAAATGATTGAGTCAATGAAGGAAGGTTCAGTTGTTGTGGATTTAGCTGCTGAGGCTGGTGGAAACTTTGAAACCACTAAGCCAGGAGAACTCTACATTCATAAGGGAATTACTCACATAGGCTACACAGACCTGCCCAGCCGAATGGCCACTCAGGCCAGCACCCTATATTCCAACAACATCACCAAACTCCTGAAGGCCATCAGCCCGGACAAAGATAATTTTTATTTTGATGTGAAAGATGACTTTGACTTTGGTACGATGGGTCATGTCATTAGAGGAACTGTAGTGATGAAAGATGGTAAAGTGATTTTCCCAGCTCCCACACCGAAAAATATTCCTCAAGGTGCCCCAGTAAAACAGAAGACAGTGGCTGAGCTGGAAGCTGAAAAAGCAGCTACCATTACACCCTTCAGGAAGACAATGTCAACGGCTTCTGCATATACAGCAGGTCTCACAGGGATACTGGGTTTGGGCATTGCGGCTCCCAATCTAGCCTTTTCTCAGATGGTGACCACTTTTGGCTTGGCTGGCATTGTGGGGTATCATACCGTCTGGGGAGTGACCCCTGCTCTCCACTCACCACTGATGTCTGTGACAAATGCAATCTCAGGGCTGACTGCAGTTGGTGGGTTGGCACTGATGGGAGGACATTTGTATCCTTCCACAACTTCTCAGGGCCTTGCTGCTCTTGCTGCATTCATATCCTCTGTCAACATTGCAGGTGGCTTTCTGGTGACTCAGAGAATGCTGGACATGTTCAAGCGTCCCACTGACCCCCCAGAATACAACTACCTGTACCTGCTCCCTGCCGGCACCTTTGTTGGTGGATATTTAGCTGCCCTCTACAGTGGTTATAACATTGAACAGATCATGTACCTAGGCTCGGGTTTGTGCTGTGTCGGTGCCTTGGCTGGCCTCTCCACCCAGGGAACAGCACGTCTTGGCAATGCACTGGGCATGATTGGGGTTGCTGGAGGACTGGCAGCCACCCTCGGAGTCCTAAAACCGGGCCCAGAATTACTAGCTCAGATGTCTGGAGCGATGGCTTTGGGTGGTACCATTGGATTGACAATTGCCAAACGCATCCAGATTTCTGATTTACCTCAATTAGTTGCTGCTTTTCACAGTTTAGTGGGTTTGGCAGCTGTACTTACTTGCATAGCTGAGTACATTATAGAATATCCACATTTTGCTACGGATGCAGCAGCAAATCTCACCAAGATTGTGGCCTACCTCGGCACTTACATTGGTGGCGTCACCTTTAGTGGGTCTCTCATTGCCTATGGAAAATTGCAGGGTCTCCTGAAATCTGCCCCTCTCCTACTGCCTGGAAGGCACTTACTCAATGCAGGCTTACTGGCTGCTAGTGTGGGCGGGATAATCCCATTCATGGTGGACCCAAGCTTTACTACTGGCATCACCTGTCTGGGTTCAGTGTCTGCTCTCTCTGCTGTCATGGGTGTGACTTTGACAGCTGCTATTGGGGGTGCTGACATGCCCGTCGTTATCACTGTGCTGAACAGCTACTCAGGCTGGGCCCTGTGTGCAGAGGGCTTCCTGCTCAACAACAATCTGCTGACCATCGTGGGTGCACTCATAGGCTCGTCTGGTGCTATCCTGTCATACATCATGTGTGTGGCAATGAATCGCTCCCTGGCTAATGTGATTCTTGGAGGCTATGGCACCACTTCAACAGCTGGTGGAAAACCCATGGAAATTTCTGGCACACATACGGAAATCAACCTTGACAATGCAATTGACATGATTCGAGAAGCTAATAGCATTATTATTACACCAGGCTATGGTCTCTGTGCAGCCAAAGCTCAATACCCCATTGCTGATTTGGTAAAGATGCTCACTGAGCAAGGCAAAAAAGTCAGGTTTGGAATTCACCCAGTTGCAGGCCGAATGCCTGGTCAGCTTAATGTGCTGCTGGCTGAGGCTGGTGTGCCATATGACATTGTGTTGGAAATGGATGAGATCAACCATGATTTTCCAGATACTGATTTGGTCCTTGTAATTGGAGCTAATGACACTGTTAATTCAGCAGCTCAAGAAGATCCCAACTCTATTATTGCAGGCATGCCAGTCCTTGAGGTCTGGAAATCAAAGCAGGTGATTGTTATGAAGAGGTCTTTGGGTGTTGGCTATGCTGCAGTGGACAATCCAATCTTCTACAAACCTAACACGGCCATGCTTCTAGGTGATGCCAAGAAAACATGTGACGCGCTCCAGGCGAAAGTTAGAGAATCCTATCAGAAG---
>panTro5
ATGGCAAACCTATTGAAAACAGTGGTGACTGGCTGTTCGTGTCCTTTACTTAGCAATTTGGGGTCCTGTAAGGGTCTACGTGTGAAGAAGGATTTTTTACGAACATTTTATACTCACCAAGAACTGTGGTGTAAAGCGCCTGTAAAACCAGGAATTCCATATAAGCAACTGACTGTTGGAGTCCCCAAAGAGATATTCCAAAATGAGAAGCGAGTGGCATTGTCTCCTGCTGGCGTTCAGAACTTGGTCAAGCAGGGTTTTAACGTTGTCGTGGAATCGGGTGCGGGCGAAGCTTCCAAGTTCTCAGATGATCACTATAGAGCGGCAGGTGCCCAAATCCAAGGGGCAAAGGAAGTGCTGGCTTCTGATTTGGTGGTCAAAGTGCGAGCCCCTATGGTTAATCCAACATTAGGTGTTCATGAAGCTGACCTTTTAAAGACATCGGGAACGCTGATTAGTTTTATTTACCCAGCCCAAAATCCAGAGTTGCTAAATAAACTTTCCCAAAGAAAAACTACAGTTCTGGCAATGGACCAGGTTCCAAGAGTCACAATTGCTCAGGGATATGATGCGCTAAGCTCCATGGCCAACATTGCGGGTTATAAGGCTGTTGTCCTAGCAGCAAATCATTTTGGACGTTTTTTTACTGGTCAGATCACAGCTGCTGGAAAAGTTCCTCCAGCTAAGATTCTGATAGTTGGTGGTGGTGTTGCTGGGCTTGCTTCTGCAGGCGCAGCAAAGTCGATGGGTGCAATTGTTCGAGGATTTGACACAAGAGCTGCAGCTTTGGAACAGTTCAAGTCTCTTGGTGCTGAGCCCTTGGAGGTGGACTTGAAGGAATCTGGTGAGGGACAAGGAGGATATGCAAAAGAGATGTCCAAAGAGTTCATTGAAGCTGAAATGAAACTCTTTGCTCAACAATGCAAGGAGGTAGACATCCTTATCAGCACAGCACTTATTCCAGGTAAAAAAGCTCCAGTTTTATTTAATAAAGAAATGATTGAGTCAATGAAGGAAGGTTCAGTTGTTGTGGATTTAGCTGCTGAGGCTGGTGGAAACTTTGAAACCACTAAGCCAGGAGAACTCTACATTCATAAGGGAATTACTCACATAGGCTACACAGACCTGCCCAGCCGAATGGCCACTCAGGCCAGCACCCTATATTCCAACAACATCACCAAACTCCTGAAGGCCATCAGCCCGGACAAAGATAATTTTTATTTTGATGTGAAAGATGACTTTGACTTTGGTACGATGGGTCATGTCATTAGAGGAACTGTAGTGATGAAAGATGGTAAAGTGATTTTCCCAGCTCCCACACCGAAAAATATTCCTCAAGGTGCCCCAGTAAAACAGAAGACAGTGGCTGAGCTGGAAGCTGAAAAAGCAGCTACCATTACACCCTTCAGGAAGACAATGTCAACGGCTTCTGCATATACAGCAGGTCTCACAGGGATACTGGGTTTGGGCATTGCGGCTCCCAATCTAGCCTTTTCTCAGATGGTGACCACTTTTGGCTTGGCTGGCATTGTGGGGTATCATACTGTCTGGGGAGTGACCCCTGCTCTCCACTCACCACTGATGTCTGTGACAAATGCAATCTCAGGGCTGACTGCAGTTGGTGGGTTGGCACTGATGGGAGGACATTTGTATCCTTCCACAACTTCTCAGGGCCTTGCTGCTCTTGCTGCATTCATATCCTCTGTCAACATTGCAGGTGGCTTTCTGGTGACTCAGAGAATGCTGGACATGTTCAAGCGTCCCACTGACCCCCCAGAATACAACTACCTGTACCTGCTCCCTGCCGGCACCTTTGTTGGTGGATATTTAGCTGCCCTCTACAGTGGTTATAACATTGAACAGATCATGTACCTAGGCTCGGGTTTGTGCTGTGTCGGTGCCTTGGCTGGCCTCTCCACCCAGGGAACAGCACGTCTTGGCAATGCATTGGGCATGATTGGGGTTGCTGGAGGACTGGCAGCCACCCTCGGAGTCCTAAAACCGGGCCCAGAATTACTAGCTCAGATGTCTGGAGCGATGGCTTTGGGTGGTACCATTGGATTGACAATTGCCAAACGCATCCAGATTTCTGATTTACCTCAATTAGTTGCTGCTTTTCACAGTTTAGTGGGTTTGGCAGCTGTACTTACTTGCATAGCTGAGTACATTATAGAATATCCACATTTTGCTACGGATGCAGCAGCAAATCTCACCAAGATTGTGGCCTACCTCGGCACTTACATTGGTGGCGTCACCTTTAGTGGGTCTCTCATTGCCTATGGAAAATTGCAGGGTCTCCTGAAATCTGCCCCTCTCCTACTGCCTGGAAGGCACTTACTCAATGCAGGCTTACTGGCTGCTAGTGTGGGCGGGATAATCCCATTCATGGTGGACCCAAGCTTTGCCACTGGCATCACCTGTCTGGGTTCAGTGTCTGCTCTCTCTGCTGTCATGGGTGTGACTTTGACAGCTGCTATTGGGGGTGCTGACATGCCTGTCGTTATCACTGTGCTGAACAGCTACTCAGGCTGGGCCCTGTGTGCAGAGGGCTTCCTGCTCAACAACAATCTGCTGACCATCGTGGGTGCACTCATAGGCTCGTCTGGTGCTATCCTGTCATACATCATGTGTGTGGCAATGAATCGCTCCCTGGCTAATGTGATTCTTGGAGGCTATGGCACCACTTCAACAGCTGGTGGAAAACCCATGGAAATTTCTGGCACACATACGGAAATCAACCTTGACAATGCAATTGACATGATTCGAGAAGCTAATAGCATTATTATTACACCAGGCTATGGTCTCTGTGCAGCCAAAGCTCAATACCCCATTGCTGATTTGGTAAAGATGCTCACTGAGCAAGGCAAAAAAGTCAGGTTTGGAATTCACCCAGTTGCAGGCCGAATGCCTGGTCAGCTTAATGTGCTGCTGGCTGAGGCTGGTGTGCCATATGACATTGTGTTGGAAATGGATGAGATCAATCATGATTTTCCAGATACTGATTTGGTCCTTGTAATTGGAGCTAATGACACTGTTAATTCAGCAGCTCAAGAAGATCCCAACTCTATTATTGCAGGCATGCCAGTCCTTGAGGTCTGGAAATCAAAGCAGGTGATTGTTATGAAGAGGTCTTTGGGTGTTGGCTATGCTGCAGTGGACAATCCAATCTTCTACAAACCTAACACGGCCATGCTTCTAGGTGATGCCAAGAAAACATGTGACGCGCTCCAGGCGAAAGTTAGAGAATCCTATCAGAAG---
>gorGor5
ATGGCAAACCTATTGAAAACAGTGGTGACTGGCTGCTCGTGTCCTTTACTTAGCAATTTGGGGTCCTGTAAGGGTCTACGTGTGAAGAAGGATTTTTTACGAACATTTTATACTCACCAAGAACTGTGGTGTAAAGCGCCTGTAAAACCAGGAATTCCATATAAGCAACTGACTGTTGGAGTCCCCAAAGAGATATTCCAAAATGAGAAGCGAGTGGCATTGTCTCCTGCTGGCGTTCAGAACTTGGTCAAGCAGGGTTTTAATGTTGTCGTGGAATCGGGTGCGGGCGAAGCTTCCAAGTTCTCAGATGATCACTATAGAGCGGCAGGTGCCCAAATCCAAGGGGCAAAGGAAGTGCTGGCTTCTGATTTGGTGGTCAAAGTGCGAGCCCCTATGGTTAATCCAACATTAGGTGTTCATGAAGCTGACCTTTTAAAGACATCGGGAACGCTGATTAGTTTTATTTACCCAGCCCAAAATCCAGAGTTGCTAAATAAACTTTCCCAAAGAAAAACTACAGTTCTGGCAATGGACCAGGTTCCAAGAGTCACAATTGCTCAGGGATATGATGCGCTAAGCTCCATGGCCAACATTGCGGGTTATAAGGCTGTTGTCCTAGCAGCAAATCATTTTGGACGTTTTTTTACTGGTCAGATCACAGCTGCTGGAAAAGTTCCTCCAGCTAAGATTCTGATAGTTGGTGGTGGTGTTGCTGGGCTTGCTTCTGCAGGCGCAGCAAAGTCGATGGGTGCAATTGTTCGAGGATTTGACACAAGAGCTGCAGCTTTGGAACAGTTCAAGTCTCTTGGTGCTGAGCCCTTGGAGGTGGACTTGAAGGAATCTGGTGAGGGACAAGGAGGATATGCAAAAGAGATGTCCAAAGAGTTCATTGAAGCTGAAATGAAACTCTTTGCTCAACAATGCAAGGAGATAGACATCCTTATCAGCACAGCACTTATTCCAGGTAAAAAAGCTCCAGTTTTATTTAATAAAGAAATGATTGAGTCAATGAAGGAAGGTTCAGTTGTTGTGGATTTAGCTGCTGAGGCTGGTGGAAACTTTGAAACCACTAAGCCAGGAGAACTCTACATTCATAAGGGAATTACTCACATAGGCTACACAGACCTGCCCAGCCGAATGGCCACTCAGGCCAGCACCCTATATTCCAACAACATCACCAAACTCCTGAAGGCCATCAGCCCGGACAAAGATAATTTTTATTTTGATGTGAAAGATGACTTTGACTTTGGTACGATGGGTCATGTCATTAGAGGAACTGTAGTGATGAAAGATGGTAAAGTGATTTTCCCAGCTCCCACACCGAAAAATATTCCTCAAGGTGCCCCAGTAAAACAGAAGACAGTGGCTGAGCTGGAAGCTGAAAAAGCAGCTACCATTACACCCTTCAGGAAGACAATGTCAACGGCTTCTGCATATACAGCAGGTCTCACAGGGATACTGGGTTTGGGCATTGCGGCTCCCAATCTAGCCTTTTCTCAGATGGTGACCACTTTTGGCTTGGCTGGCATTGTGGGGTATCATACTGTCTGGGGAGTGACCCCTGCTCTCCACTCACCACTGATGTCTGTGACAAATGCAATCTCAGGGCTGACTGCAGTTGGTGGGTTGGCACTGATGGGAGGACATTTGTATCCTTCCACAACTTCTCAGGGCCTTGCTGCTCTTGCTGCATTCATATCCTCTGTCAACATTGCAGGTGGCTTTCTGGTGACTCAGAGAATGCTGGACATGTTCAAGCGTCCCACTGACCCCCCAGAATACAACTACCTGTACCTGCTCCCTGCCGGCACCTTTGTTGGTGGATATTTAGCTGCCCTCTACAGTGGTTATAACATTGAACAGATCATGTACCTAGGCTCGGGTCTGTGCTGTGTCGGTGCCTTGGCTGGCCTCTCCACCCAGGGAACAGCACGTCTTGGCAATGCATTGGGCATGATTGGGGTTGCTGGAGGACTGGCAGCCACCCTCGGAGTCCTAAAACCGGGCCCAGAATTACTAGCTCAGATGTCTGGAGCGATGGCTTTGGGTGGTACCATTGGATTGACAATTGCCAAACGCATCCAGATTTCTGATTTACCTCAATTAGTTGCTGCTTTTCACAGTTTAGTGGGTTTGGCAGCTGTACTTACTTGCATAGCTGAGTACATTATAGAATATCCACATTTTGCTACGGATGCAGCAGCAAATCTCACCAAGATTGTGGCCTACCTCGGCACTTACATTGGTGGCGTCACCTTTAGTGGGTCTCTCATTGCCTATGGAAAATTGCAGGGTCTCCTGAAATCTGCCCCTCTCCTACTGCCTGGAAGGCACTTACTCAATGCAGGCTTACTGGCTGCTAGTGTGGGCGGGATAATCCCATTCATGGTGGACCCAAGCTTTACCACTGGCATCACCTGTCTGGGTTCAGTGTCTGCTCTCTCTGCTGTCATGGGTGTGACTTTGACAGCTGCTATTGGGGGTGCTGACATGCCCGTCGTTATCACTGTGCTGAACAGCTACTCAGGCTGGGCCCTGTGTGCGGAGGGCTTCCTGCTCAACAACAATCTGCTGACCATCGTGGGTGCACTCATAGGCTCGTCTGGTGCTATCCTGTCATACATCATGTGTGTGGCAATGAATCGCTCCCTGGCTAATGTGATTCTTGGAGGCTATGGCACCACTTCAACAGCTGGTGGAAAACCCATGGAAATTTCTGGCACACATACGGAAATCAACCTTGACAATGCAATTGACATGATTCGAGAAGCTAATAGCATTATTATTACACCAGGCTATGGTCTCTGTGCAGCCAAAGCTCAATACCCCATTGCTGATTTGGTAAAGATGCTCACTGAGCAAGGCAAAAAAGTCAGGTTTGGAATTCACCCAGTTGCAGGCCGAATGCCTGGTCAGCTTAATGTGCTGCTGGCTGAGGCTGGTGTGCCATATGACATTGTGTTGGAAATGGATGAGATCAACCATGATTTTCCAGATACTGATTTGGTCCTTGTAATTGGAGCTAATGACACTGTTAATTCAGCAGCTCAAGAAGATCCCAACTCTATTATTGCAGGCATGCCAGTCCTTGAGGTCTGGAAATCAAAGCAGGTGATTGTTATGAAGAGGTCTTTGGGTGTTGGCTATGCTGCAGTGGACAATCCAATCTTCTACAAACCTAATACGGCCATGCTTCTAGGTGATGCCAAGAAAACATGTGACGCGCTCCAGGCGAAAGTTAGAGAATCCTATCAGAAG---
>ponAbe2
ATGGCAAACCTATTGAAAACAGTAGTGACTGGCTGCTCATGTCCTTTACTTAGCAATTTGGGGTCCTGTAAGGGTCTACGTGTGAAGAAGGATTTTTTACGAACATTTCATACTCACCAAGAACTGTGGTGTAAAGCGCCTGTAAAACCAGGAATTCCATATAAGCAACTGACCGTTGGAGTCCCCAGAGAGATATTCCAAAATGAGAAGCGAGTGGCATTGTCTCCTGCTGGCGTTCAGACCTTGGTCAAGCAGGGTTTTAATGTTGTCGTGGAATCGGGTGCGGGCGAAGCTTCCAAGTTCTCAGATGATCACTATAGAGCGGCAGGTGCCCAAATCCAAGGGGCAAAGGAAGTGCTGGCTTCTGATTTGGTGGTCAAAGTGCGAGCCCCTATGGTTAATCCAACATTAGGTGTTCATGAAGCTGACCTTTTAAAGACATCGGGAACACTGATTAGTTTTATTTACCCAGCCCAAAATCCAGAGTTGCTAAATAAACTTTCCCAAAGAAAAACTACAGTTCTGGCAATGGACCAGGTTCCAAGAGTCACAATTGCTCAGGGATATGATGCGCTAAGCTCCATGGCCAATATTGCGGGTTATAAGGCTGTTGTCCTAGCAGCAAATCATTTTGGACGTTTTTTTACTGGTCAGATCACAGCTGCTGGAAAAGTTCCTCCAGCTAAGATTCTGATAGTTGGTGGTGGTGTTGCTGGGCTTGCTTCTGCAGGAGCAGCAAAGTCGATGGGTGCAATTGTTCGAGGATTTGACACAAGAGCTGCAGCTTTGGAACAGTTCAAGTCTCTTGGTGCTGAGCCCTTGGAGGTGGACTTGAAGGAATCTGGTGAGGGACAAGGAGGATATGCAAAAGAGATGTCCAAAGAGTTCATTGAAGCTGAAATGAAACTCTTTGCTCAACAATGCAAGGAGGTAGACATCCTTATCAGCACAGCACTTATTCCAGGTAAAAAAGCTCCAGTTTTATTTAATAAAGAAATGATTGAGTCAATGAAGGAAGGTTCAGTTGTTGTGGATTTAGCTGCTGAGGCTGGTGGAAACTTTGAAACCACTAAGCCAGGAGAACTCTACATTCATAAGGGAATTACTCACATAGGCTACACAGACCTGCCCAGCCGAATGGCCACTCAGGCCAGCACCCTATATTCCAACAACATCACCAAACTCCTAAAGGCCATCAGCCCGGACAAAGATAATTTTTATTTTGATGTGAAAGATGACTTTGACTTTGGTACGATGGGTCATGTCATTAGAGGAACTGTAGTGATGAAAGATGGTAAAGTGATTTTCCCAGCTCCCACACCGAAAAATATTCCTCAAGGTGCCCCAGTAAAACAAAAGACAGTGGCTGAGCTGGAAGCTGAAAAAGCAGCTACCATTACACCCTTCAGGAAGACAATGTCAACGGCTTCTGCATATACAGCAGGTCTCACAGGGATACTGGGTTTGGGCATTGCAGCTCCCAATCTAGCCTTTTCTCAGATGGTGACCACTTTTGGCTTGGCTGGCATTGTGGGCTATCATACTGTCTGGGGAGTGACCCCTGCTCTCCACTCACCACTGATGTCTGTGACGAATGCAATCTCAGGGCTGACTGCAGTTGGTGGGTTGGCACTGATGGGAGGACATTTGTATCCTTCCACAACTCCTCAGGGCCTTGCTGCTCTTGCCACATTCATATCCTCTGTCAACATTGCAGGTGGCTTTCTGGTGACTCAGAGAATGCTGGACATGTTCAAGCGTCCCACTGACCCCCCAGAATACAACTACCTGTACCTGCTCCCTGCCGGCACCTTTGTTGGTGGATATTTAGCTGCCCTCTACAGTGGTTATAACATTGAACAGATCATGTACCTAGGCTCGGGTTTGTGCTGTGTCGGTGCCTTGGCTGGCCTCTCCACCCAGGGAACAGCGCGTCTTGGCAATGCATTGGGCATGATTGGGGTTGCTGGAGGACTGGCAGCCACCCTCGGAGTCCTAAAACCGGGCCCAGAATTACTAGCTCAGATGTCTGGAGCGATGGCTTTGGGTGGTACCATTGGATTGACAATTGCCAAACGCATCCAGATTTCTGATTTACCTCAATTAGTTGCTGCTTTTCACAGTTTAGTGGGTTTGGCAGCTGTACTTACTTGCATAGCTGAGTACATTATAGAATATCCACATTTTGCTACGGATGCAGCAGCAAATCTCACCAAGATTGTGGCCTACCTCGGCACTTACATTGGTGGTGTCACCTTTAGTGGCTCTCTCATTGCCTATGGAAAATTGCAGGGTCTCCTGAAATCTGCCCCTCTCCTACTGCCTGGAAGGCACTTACTCAATGCAGGCTTACTGGCTGCTAGTGTGGGCGGGATAATCCCATTCATGGTGGACCCAAGCTTTGTCACTGGCATCACCTGTCTGGGTTCTGTGTCTGCTCTCTCTGCTGTCATGGGTGTGACTTTGACAGCTGCTATTGGGGGTGCTGACATGCCCGTCGTCATCACTGTGCTGAACAGCTACTCAGGCTGGGCCCTGTGTGCAGAGGGCTTCCTGCTCAACAACAATCTGCTGACCATCGTGGGTGCACTCATAGGCTCGTCTGGTGCTATCCTGTCATACATCATGTGTGTGGCAATGAATCGCTCCCTGGCTAATGTGATTCTTGGAGGCTATGGCACCACTTCAACAGCTGGTGGAAAACCCATGGAAATTTCTGGCACACATACGGAAATCAACCTTGACAATGCAATTGACATGATTCGAGAAGCTAATAGCATTATTATTACACCAGGCTATGGTCTCTGTGCAGCCAAAGCTCAATACCCCATCGCTGATTTGGTAAAGATGCTCACTGAGCAAGGCAAAAAAGTCAGGTTTGGAATTCACCCCGTTGCAGGCCGAATGCCTGGTCAGCTTAACGTGCTGCTGGCTGAGGCTGGGGTGCCATATGACATTGTGTTGGAAATGGATGAGATCAACCATGATTTTCCAGATACTGATTTGGTCCTTGTAATTGGAGCTAATGACACTGTTAATTCAGCAGCTCAAGAAGATCCCAACTCTATTATTGCAGGCATGCCAGTCCTTGAGGTCTGGAAATCAAAGCAGGTGATTGTTATGAAGAGGTCTTTGGGTGTTGGCTATGCTGCAGTGGACAATCCAATCTTCTACAAACCTAACACGGCCATGCTTCTAGGTGATGCCAAGAAAACATGTGACGCGCTCCAGGCGAAAGTTAGAGAATCCTATCAGAAG---
>macFas5
ATGGCAAGCCTACTGAAAACACTGGTGACTGGCTGCTCGTGTCCTTTACTTAGCAATTTGGGGTCCTGTAAGGGTCTACATGTGAAGAAGGATTTTTTACGAACATTTCATACTCACCAAGAACTGTGGTGTAAAGCGCCTGTAAAACCAGGAATTCCATATAAGCAACTGACTGTTGGAGTCCCCAAAGAGATATTCCAAAATGAAAAGCGAGTGGCATTGTCTCCTGCTGGCGTTCAGACCTTGGTCAAGCAGGGTTTTAATGTTGTCGTGGAATCTGGTGCGGGCGAAGCTTCCAAGTTCTCAGATGATCACTATAGAGCGGCAGGTGCCCAAATCCAAGGGGCAAAGGAAGCGCTGGCTTCTGATTTGGTGGTCAAAGTGCGAGCCCCTATGGTTAATCCAACATTAGGTGTTCATGAAGCTGACCTTTTAAAGACATCGGGAACACTGATTAGTTTTATTTACCCAGCCCAAAATCCAGAGTTGCTAAATAAACTTTCCCAAAGAAAAACTACAGTTCTGGCAATGGACCAGGTTCCAAGAGTTACAATTGCTCAGGGATATGATGCACTAAGCTCCATGGCCAACATTGCAGGTTATAAGGCTGTTGTCCTAGCAGCAAATCATTTTGGACGTTTTTTTACTGGTCAAATCACAGCTGCTGGAAAAGTTCCTCCAGCTAAGATTCTGATAGTTGGTGGTGGTGTTGCTGGGCTTGCTTCTGCAGGCGCAGCAAAGTCGATGGGTGCAATCGTTCGAGGGTTTGACACAAGAGCTGCAGCTTTGGAACAGTTCAAGTCTCTTGGTGCTGAGCCCTTGGAGGTGGACTTGAAGGAATCTGGTGAGGGACAAGGAGGATATGCAAAAGAGATGTCCAAAGAGTTCATTGAAGCTGAAATGAAACTCTTTGCTCAACAATGCAAGGAGGTAGACATCCTTATCAGCACAGCACTTATTCCAGGTAAAAAAGCTCCAGTTTTATTTAATAAAGAAATGATTGAGTCAATGAAGGAAGGTTCAGTTGTTGTGGATTTAGCTGCTGAGGCTGGTGGAAACTTTGAAACCACTAAGCCAGGAGAACTCTACATTCATAAGGGAATTACTCACATAGGCTACACAGACCTGCCCAGCCGAATGGCCACTCAGGCCAGCACCCTATATTCCAACAACATCACCAAACTCCTGAAGGCCATCAGCCCGGACAAAGATAATTTTTATTTTGATGTGAAAGATGACTTTGACTTTGGTACGATGGGTCATGTCATCAGAGGAACTGCAGTGATGAAAGATGGTAAAGTGATTTTCCCACCTCCCACACCGAAAAATATTCCTCAAGGTGCCCCAGTAAAACAGAAGACAGTGGCTGAGCTGGAAGCTGAAAAAGCAGCTACCATTACACCCTTCAGGAAGACAATGACAACGGCTTCTGCATATACAGCAGGTCTCACAGGGATACTGGGTTTGGGCATTGCAGCTCCCAATCTAGCCTTTTCTCAGATGGTGACCACTTTTGGCTTGGCCGGCATTGTGGGCTATCATACCGTCTGGGGAGTGACCCCTGCTCTCCACTCACCACTAATGTCTGTGACGAATGCAATCTCAGGCCTGACTGCAGTTGGTGGGTTGGCACTGATGGGAGGACATTTGTATCCTTCCACAACTTCTCAGGGCCTTGCTACTCTTGCCACATTCATATCCTCTGTCAACATTGCAGGTGGCTTTCTGGTAACTCAGAGAATGCTGGACATGTTCAAGCGTCCCACTGACCCCCCAGAATACAACTACCTGTATCTGCTCCCTGCTGGTACCTTTGTTGGTGGATATTTAGCTGCCCTCTACAGTGGTTATAACATTGAACAGATCATGTACCTAGGCTCGGGTTTGTGCTGTGTTGGTGCCTTGGCTGGCCTCTCCACCCAGGGAACAGCGCGTCTTGGCAATGCATTGGGCATGATTGGGGTTGCTGGAGGGCTGGCAGCCACCCTCGGAGTCCTAAAACCGGGCCCAGAATTACTAGCTCAGATGTCTGGAGCGATGGCTTTGGGTGGTACCATTGGATTGACAATTGCCAAACGCATCCAGATTTCTGATTTACCTCAATTAGTTGCTGCTTTTCACAGTTTAGTGGGTTTGGCAGCTGTACTTACTTGCATAGCTGAGTACATTATAGAATATCCACATTTTGCTACGGATGCAGCAGCAAATCTCACCAAGATTGTGGCCTACCTCGGCACTTACATTGGTGGCGTCACCTTTAGTGGGTCTCTCATTGCCTATGGAAAATTGCAGGGTCTCCTGAACTCTGCCCCTCTCCTACTGCCTGGAAGGCACTTACTCAATGCAGGCTTACTGGCTGCTAGTGTGGGCGGGATAATCCCATTCATGGTAGACCCAAGCTTTACCACTGGCATCGCCTGTCTGGGTTCTGTGTCTGCTCTCTCTGCTGTCATGGGTGTGACTTTGACAGCTGCTATTGGGGGTGCCGACATGCCCGTCGTCATCACTGTGCTGAACAGCTACTCAGGCTGGGCCCTGTGTGCAGAGGGCTTCCTGCTCAACAACAATCTGCTGACCATTGTGGGTGCACTCATAGGCTCGTCTGGTGCTATCCTGTCATACATCATGTGTGTGGCAATGAATCGCTCCCTGGCTAATGTGATTCTTGGAGGCTATGGTACTACTTCAACAGCTGGTGGAAAACCCATGGAAATTTCCGGCACACATACGGAAATCAACCTTGACAATGCAATTGATATGATTCGAGAAGCTAATAGCATTATTATTACACCAGGCTATGGTCTCTGTGCAGCCAAAGCTCAATACCCCATTGCTGATTTGGTAAAGATGCTCACTGAGCAAGGCAAAAAAGTCAGGTTTGGAATTCACCCAGTTGCAGGCCGCATGCCTGGTCAGCTTAATGTGCTGCTGGCTGAGGCTGGAGTGCCATATGATATTGTGTTGGAAATGGATGAGATCAACCATGATTTTCCAGATACTGATTTGGTCCTTGTAATTGGAGCTAATGACACTGTTAATTCAGCAGCTCAAGAAGATCCCAACTCTATTATTGCAGGCATGCCAGTCCTTGAGGTCTGGAAATCAAAGCAGGTGATTGTTATGAAGAGGTCTTTGGGCGTTGGCTATGCTGCAGTGGACAATCCAATCTTCTACAAACCTAACACGGCCATGCTTCTAGGTGATGCTAAGAAAACATGTGATGCGCTCCAGGCGAAAGTTAGAGAATCCTATCAGAAG---
>calJac3
ATGGCAAACCTACTGAAAACAGTGATGACTGGCTGCTCGTGTCCTTTACTTAGCAATTTGGGGTCCTGTAAGGGTCTACGTGGGAAGAAGAATTTTTTACGGACATTTCATACTCACCAAGCCCTGTGGTGTAAAGCCCCTATAAAACAAGGAATTCCATATAAGCAACTGACTGTTGGAGTCCCCAAGGAGATATTCCAAAATGAGAAGCGAGTGGCATTGTCTCCTGCTGGTGTTCAGAGCTTGGTCAAGCAGGGCTTTAATGTTGTTGTGGAGTCGGGTGCGGGCGAAGCCTCCAAGTTCTCAGATGATCACTATAGAGCAGCAGGTGCCCAAATCCAAGGGGCGAAGGAGGCACTGGCTTCTGATTTGGTGGTCAAAGTGCGAGCTCCTATAGTTAATCCGACATTAGGTGTTCATGAAGTCGACCTTTTAAAGACATCAGGAACACTGATTAGTTTTATTTACCCAGCCCAAAATCCAGACTTGCTAAATAAACTTTCCAAAAGAAAAACTACAGTTCTGGCAATGGACCAGGTTCCAAGAGTCACAATTGCTCAGGGATATGATGCGCTAAGCTCCATGGCCAACATTGCTGGTTATAAGGCTGTTGTCCTAGCAGCAAATCATTTTGGACGTTTTTTTACTGGTCAGATCACAGCTGCTGGAAAAGTTCCTCCAGCTAAGATTCTGATAGTTGGTGGTGGTGTTGCTGGGCTTGCTTCTGCAGGTGCAGCAAAATCGATGGGTGCAATTGTTAGAGGATTTGACACAAGAGCTGCAGCTTTGGAACAGTTCAAGTCTCTGGGTGCTGAGCCCTTGGAGGTGGACTTGAAGGAATCTGGTGAGGGACAAGGAGGATATGCAAAAGAGATGTCCAAAGAGTTCATTGAAGCTGAAATGAAACTCTTTGCTCAACAATGCAAGGAGGTAGACATCCTTATCAGCACAGCACTTATTCCAGGTAAAAAAGCTCCAGTTTTATTTAATAAAGAAATGATTGAGTCAATGAAGGAAGGTTCAGTTGTTGTGGATTTAGCTGCTGAGGCTGGTGGAAACTTTGAAACCACAAGGCCAGGAGAACTTTATATTCATAAGGGAATTACTCACATAGGCTACACAGACCTGCCCAGCCGAATGGCCACTCAGGCTAGCACCCTATATTCCAACAACATCACCAAACTCCTGAAGGCCATCAGCCCAGACAAAGATAATTTTTATTTTGATGTGAAAGATGACTTTGACTTTGGTACGATGGGTCATGTCATCAGAGGGACTGTAGTGATGAAGGATGGTAAAGTGATTTTCCCAGCTCCGACACCGAAAAATATTCCTCAGGGTACCCCAGTAAAACAGAAGACAGTGGCTGAGCTGGAAGCTGAAAAAGCAGCTACCATTACACCCTTCAGGAAGACAATGACGTCGGCTTCTGCGTATACAGCAGGTCTCACGGGGATACTGGGTTTGGGCATTGCGGCTCCCAATCTAGCCTTTTCTCAGATGGTGACCACTTTTGGCTTGGCTGGCATTGTGGGCTATCATACCGTCTGGGGAGTGACCCCTGCTCTCCACTCGCCACTGATGTCTGTGACGAATGCAATCTCAGGGCTGACTGCAGTTGGTGGTTTGGCGCTGATGGGAGGACATTTGTATCCTTCCACAACTTCTCAGGGCCTTGCTGCTCTTGCCACATTCATATCCTCTGTCAACATTGCAGGTGGCTTTCTGGTGACTCAGAGAATGCTGGACATGTTCAAGCGTCCCACTGACCCCCCAGAATACAACTACCTGTATCTTCTCCCTGCTGGCACCTTTGTTGGTGGATATTTAGCTGCCCTCTACAGTGGTTATGACATTGAACAGATCATGTACCTAGGCTCGGGTTTGTGCTGTGTTGGCGCCTTGGCTGGGCTTTCCACCCAGGGAACAGCTCGTCTTGGAAATGCATTGGGTATGATTGGGGTTGCTGGAGGACTGGCAGCCACCCTTGGAGTCCTAAAACCGGCCCCAGAATTACTAGCTCAGATGTCTGGAGCGATGGCTTTGGGTGGTACCATTGGATTGACAATTGCCAAACGCATCCAGATTTCTGATTTACCTCAATTAGTTGCTGCTTTTCACAGTTTAGTGGGTTTGGCAGCTGTACTTACTTGCATAGCTGAGTACATTATAGAATATCCACATTTTGCTACGGATGCAGCAGCAAATCTCACCAAGATTGTGGCTTACCTCGGCACTTACATTGGTGGTGTCACCTTTAGTGGGTCTCTCATTGCCTATGGAAAATTGCAGGGTCTCCTGAAATCTGCCCCTCTCCTACTCCCTGGAAGGCACGGACTCAATGCAGGCTTGCTGGCTGCTAGTGTGGGTGGGATAATCCCATTCATGTTGGACCCAAGCTTTACCACTGGCATCATGTGTCTGGGTTCTGTGTCTGCTCTCTCTGCTATCATGGGTGTGACTTTGACAGCTGCTATTGGGGGTGCCGACATGCCTGTCGTCATCACTGTGCTGAACAGCTACTCAGGCTGGGCCCTGTGTGCAGAAGGCTTCCTGCTCAATAACAATCTGCTGACCATCGTGGGTGCACTCATAGGCTCATCTGGTGCTATCCTGTCATACATCATGTGTGTGGCAATGAATCGCTCCCTGGCTAATGTGATTCTTGGAGGCTATGGTACCACTTCAACAGCTGGTGGAAAACCCATGGAAATTTCTGGCACACATACGGAAATCAACCTTGACAATGCAATTGACATGATTCGAGAAGCTAATAGCATTATTATTACACCAGGATATGGTCTCTGTGCAGCCAAAGCTCAATACCCTATTGCTGATTTGGTAAAGATGCTCACTGAGCAAGGCAAAAAAGTCAGGTTTGGAATTCACCCAGTTGCAGGCCGAATGCCTGGTCAGCTTAATGTGCTGCTGGCTGAGGCTGGGGTGCCATATGATATTGTGTTGGAAATGGATGAGATCAACCATGATTTCCCAGATACTGATTTGGTCCTTGTAATTGGAGCTAATGACACTGTTAATTCAGCAGCTCAAGAAGATCCCAACTCTATTATTGCAGGCATGCCAGTCCTTGAGGTCTGGAAATCAAAGCAGGTGATTGTTATGAAGAGGTCTTTGGGTGTTGGCTATGCTGCAGTGGACAATCCAATCTTCTACAAACCTAACACGGCCATGCTTCTAGGTGATGCCAAGAAAACATGTGACGCACTCCAGGCGAAAGTTAGAGAATCCTATCAGAAG---
>saiBol1
ATGGCAAACCTACTGAAAACAGTGGTGACTGGCTGCTCGTGTCCTTTACTTAGCAATTTGGGGTCCTGTAAGGGTCTACGTGGGAAGAAGAATTTTTTACGAACATTTCATACTCACCAAGCCCTGTGGTGTAAAGCCCCTGTAAAACAAGGAATTCCATATAAGCAACTGACTGTTGGAGTCCCCAAGGAGATATTCCAAAATGAGAAGCGAGTGGCATTGTCTCCTGCTGGTGTTCAGAGCTTGGTCAAGCAGGGTTTTAATGTTGTTGTGGAATCGGGTGCGGGCGAAGCCTCCAAGTTCTCAGATGATCACTACAGAGCGGCAGGTGCCCAAATCCAAGGGGCAAAGGAGGCGCTGGCTTCTGATTTGGTGGTCAAAGTGCGAGCTCCTATAGTTAATCCGACATTAGGTGTTCATGAAGTCGACCTTTTAAAGACATCAGGAACACTGATTAGTTTTATTTACCCAGCCCAAAATCCAGACTTGCTAAATAAACTTTCCAAAAGAAAAACTACAGTTCTGGCAATGGACCAGGTTCCAAGAGTCACAATTGCTCAGGGATACGATGCGCTGAGCTCCATGGCCAACATTGCTGGTTATAAGGCTGTTGTCCTAGCAGCAAATCATTTTGGACGTTTTTTTACTGGTCAGATCACAGCTGCTGGAAAAGTTCCTCCGGCTAAGATTCTGATAGTTGGTGGTGGTGTTGCTGGGCTTGCTTCTGCAGGTGCAGCAAAATCGATGGGTGCAATTGTTAGAGGATTTGACACAAGAGCTGCAGCTTTGGAACAGTTCAAGTCTCTGGGTGCTGAGCCCTTGGAGGTGGACTTGAAGGAATCTGGTGAGGGACAAGGAGGATATGCAAAAGAGATGTCCAAAGAGTTCATTGAAGCTGAAATGAAACTCTTTGCTCAACAATGCAAGGAGGTAGACATCCTAATCAGCACAGCACTTATTCCAGGTAAAAAAGCTCCAGTTTTATTTAATAAAGAAATGATTGAGTCAATGAAGGAAGGTTCAGTTGTTGTGGATTTAGCTGCTGAGGCTGGTGGAAACTTTGAAACCACAAGGCCAGGAGAACTCTATATTCATAAGGGAATTACTCACATAGGCTACACAGACCTGCCCAGCCGAATGGCCACTCAGGCTAGCACCCTATATTCCAACAACATCACCAAACTCCTGAAGGCCATCAGCCCGGACAAAGATAATTTTTATTTTGATGTGAAAGATGACTTTGACTTTGGTACGATGGGTCATGTCATTAGAGGAACTGTAGTGATGAAGGATGGTAAAGTGATTTTCCCAGCTCCGACACCGAAAAATATTCCTCAGGGTACCCCAGTAAAACAGAAGACAGTGGCTGAGCTGGAAGCTGAAAAAGCAGCTACCATTACACCCTTCAGGAAGACAATGACATCGGCTTCTGCATATACAGCAGGTCTCACAGGGATACTGGGTTTGGGCATTGCCGCTCCCAATCTAGCCTTTTCTCAGATGGTGACCACTTTTGGCTTGGCTGGCATTGTGGGCTATCATACCGTCTGGGGAGTGACCCCTGCTCTCCACTCGCCACTGATGTCTGTGACGAATGCAATCTCAGGGCTGACGGCAGTTGGTGGGTTGGCGCTGATGGGAGGACATTTGTATCCTTCCACAACTTCTCAGGGCCTTGCTGCTCTTGCTACATTCATATCCTCTGTCAACATTGCAGGTGGCTTTCTGGTGACTCAGAGAATGCTGGACATGTTCAAGCGTCCCACTGACCCCCCAGAGTACAACTACCTGTATCTTCTCCCTGCTGGCACCTTCGTTGGTGGATATTTAGCTGCCCTCTACAGTGGTTATGACATTGAACAGATCATGTACCTAGGCTCGGGTTTGTGCTGTGTTGGTGCCTTGGCTGGGCTTTCCACCCAGGGAACAGCTCGTCTTGGCAATGCATTGGGCATGATTGGGGTTGCTGGAGGACTGGCAGCTACCCTCGGAGTCCTAAAACCGGGTCCAGAATTACTAGCTCAGATGTCTGGAGCGATGGCTTTGGGTGGTACCATTGGATTGACAATTGCCAAACGCATCCAGATTTCTGATTTACCTCAATTAGTTGCTGCTTTTCACAGTTTAGTGGGTTTGGCAGCTGTACTTACTTGCATAGCTGAGTACATTATAGAATACCCACATTTTGCTATGGATGCAGCAGCAAATCTCACCAAGATTGTGGCTTACCTCGGCACTTACATCGGTGGCGTCACCTTTAGTGGGTCTCTCATTGCCTATGGAAAATTGCAGGGTCTCCTGAAATCTGCCCCTCTCCTACTGCCCGGAAGGCATGTACTCAATGCAGGCTTGCTGGCTGCTAGTGTGGGTGGGATAATCCCATTCATGTTGGACCCAAGCTTTACCACTGGCATGATGTGTCTGGGTTCTGTGTCTGCTCTCTCTGCTATCATGGGTGTGACTTTGACAGCTGCTATTGGGGGTGCTGACATGCCTGTCGTCATCACTGTGCTGAACAGCTACTCAGGCTGGGCCCTGTGTGCAGAAGGCTTCCTGCTCAATAACAATCTGCTGACCATCGTGGGTGCACTCATAGGCTCATCTGGTGCTATCCTGTCATACATCATGTGTGTGGCAATGAATCGCTCCCTGGCTAATGTGATTCTTGGAGGCTATGGTACCACTTCAACAGCTGGTGGAAAACCCATGGAAATTTCTGGCACACATACGGAAATCAACCTTGACAATGCAATTGACATGATTCGAGAAGCTAATAGCATTATTATTACACCAGGTTATGGTCTCTGTGCAGCCAAAGCTCAATACCCTATCGCTGATTTGGTAAAGATGCTCACTGAGCAAGGCAAAAAAGTCAGGTTTGGAATTCACCCAGTTGCAGGCCGAATGCCTGGTCAGCTTAATGTGCTGCTGGCTGAGGCTGGGGTGCCATATGATATTGTGTTGGAAATGGATGAAATCAACCATGATTTCCCAGATACTGATTTGGTCCTTGTAATTGGAGCTAATGACACTGTTAATTCAGCAGCTCAAGAAGATCCCAACTCTATTATTGCAGGCATGCCAGTTCTTGAGGTCTGGAAATCAAAGCAGGTGATTGTTATGAAGAGGTCTTTGGGTGTTGGCTATGCTGCAGTGGACAATCCAATCTTCTACAAACCTAACACGGCCATGCTTCTAGGTGATGCCAAGAAAACATGTGACGCACTCCAGGCGAAAGTTAGAGAATCGTATCAGAAG---
>hetGla2
ATGGCAAACCTGCTGAAAACAGTGGTGACTGGCTGTTCCTGTCCTTTACTTAGCAATTTGGGGTCCTGTAAGGTTCTGCCTGGGAAGAAGGATTTCTTACGAACATTTCATACTCATCAAGCACTGTGGTGTAAAGCCCCTGCAAAACCAGGAATTCCATATAAGCAGCTGACTGTTGGCGTCCCCAAGGAGATTTTCCAAAATGAGAAACGGGTGGCATTATCTCCTGCTGGTGTTCAGGCTTTGGTCAAGCAGGGTTTTAATGTTATTGTAGAATCAGGTGCAGGCGAAGCTTCGAAGTTCTCAGATGATCACTACAGAGCAGCAGGTGCCAAAATACAAGGAACAAAGGAAGTGCTGGCTTCTGATTTGGTGGTCAAAGTGCGAGCTCCCATGGTTAATCCAACATCAGGTGTTCATGAAGCTGACCTTTTAAAGACATCAGGAGCATTGATAAGTTTTATTTACCCAGCTCAAAATCCAGACTTGCTAAATAAACTTTCCAAAAGAAAAACTACAGTTCTGGCAATGGACCAGGTTCCAAGAGTTACCATTGCTCAGGGATATGACGCGCTAAGCTCCATGGCTAACATTGCTGGTTATAAGGCTGTTGTCCTAGCAGCAAATCATTTTGGACGATTTTTTACTGGTCAGATTACAGCTGCTGGGAAAGTTCCTCCAGCTAAGATTCTGATAATTGGTGGTGGTGTTGCTGGGCTTGCTTCTGCAGGTGCAGCGAAGTCCATGGGTGCAGTTGTTCGAGGATTTGATACAAGAGCTGCAGCTTTGGAACAGTTCAAGTCACTTGGTGCAGAGCCCTTGGAGGTGGACTTGAAGGAATCTGGTGAGGGACAGGGAGGGTATGCAAAAGAAATGTCCAAAGAGTTCATTGAAGCTGAAATGAAACTCTTTGCCCAACAATGCAAGGAAGTGGATATCCTCATCAGCACAGCACTTATTCCAGGTAAAAAAGCTCCTGTTTTATTTAACAAAGAAATGATTGAGTCAATGAAAGAAGGTTCAGTTGTCGTGGATTTAGCTGCTGAGGCTGGAGGAAACTTTGAAACAACTAAGCCAGGAGAACTTTATATTCATAAGGGAGTTACTCATATTGGCTACACAGATCTTCCCAGCCGAATGGCCACTCAGGCCAGCACGCTATATTCTAACAACATCACCAAACTTCTGAAGGCCATCAGCCCCGACAAAGATAATTTTTATTTTGATGTGAGAGATGACTTTGACTTTGGTACAATGGGTCATGTCATTAGAGGAACTGTAGTGATGAAGGATGGTGAAGTGATTTTCCCAGCTCCCACACCGAAAAATATTCCACAAGGTGCCCCGATGAAACAGAAGACAGTGGCTGAGCTGGAAGCCGAAAAAGCAGCTACTGTTACACCATTTAGGAAGACGATGACGACAGCTTCTGCATATACAGCAGGCCTCACTGGGATACTGGGTTTGGGCGTTGCGGCTCCTAATCTAGCCTTTTCTCAGATGGTGACCACTTTTGGCTTGGCTGGCATTGTGGGCTACCACACCGTCTGGGGAGTGACCCCAGCTCTCCACTCACCACTGATGTCTGTGACAAATGCAATCTCAGGTTTGACTGCAGTTGGTGGGCTGGCACTGATGGGAGGTCATTTGTATCCTTCCACAACCTCTCAGGGTCTCGCTGCTCTTGCAACATTCATATCCTCAGTCAACATTGCAGGTGGCTTTCTGGTGACTCAGAGAATGCTGGACATGTTCAAGCGGCCCACAGATCCCCCAGAATACAATTATTTATATCTGCTCCCTGCTGGTACCTTCGTTGGTGGATATTTAGCTGCCCTTTACAGTGGTTATAACATTGAACAGATCATGTATCTAGGCTCAGGCTTATGCTGTGTTGGTGCCCTAGCTGGCCTTTCGACCCAGGGAACAGCTCGTCTTGGCAATGCACTGGGCATGATTGGGGTTGCTGGAGGCTTGGCAGCCACCCTCGGAGGCCTAAAACCATGCCCAGAATTGTTAGCTCAGATGTCTGGAGCGATGGCTATGGGCGGCACCATTGGCTTGACAATTGCTAAACGCATCCAGATATCCGATTTACCTCAGTTGGTTGCTGCTTTCCACAGTTTAGTGGGTTTGGCAGCTGTACTTACTTGCATAGCTGAGTACATCATAGAATATCCACATTTTGCTATGGATGCAACTGCAAATCTCACCAAGATTGTGGCTTACCTTGGCACTTACATCGGTGGTGTCACTTTTAGTGGATCTCTTGTTGCCTATGGAAAGTTACAAGGTATCTTGAACTCTGCCCCTCTTCTACTACCTGGAAGACATGCACTCAATGCAGGCTTGTTGGCTGCTAGTGTGGGTGGAATTATCCCATTCATGGTTGACCCCAGTTTTGGTACTGGCATTGCTTGTCTGGGCTCTGTGTCAGCTCTCTCTGCTGTCATGGGTGTGACTTTGACGGCTGCCATTGGGGGTGCTGACATGCCCGTGGTCATCACTGTGCTGAACAGCTACTCAGGCTGGGCCCTGTGTGCAGAGGGCTTCCTGCTCAACAACAACCTGCTGACCATTGTGGGTGCCTTGATTGGCTCCTCTGGTGCTATCCTGTCATACATCATGTGTGTGGCAATGAATCGCTCCCTGGCTAATGTGATTCTTGGAGGCTATGGTACCACTTCAACAGCTGGTGGAAAACCCATGGAAATTTCTGGCACACATACAGAAATCAACCTTGACAATGCGATCGACATGATTCGAGAAGCTAATAGCATTATTATTACTCCAGGCTATGGTCTCTGTGCAGCTAAAGCTCAGTACCCTATTGCTGATTTGGTAAAAATGCTCAGTGAGCAAGGCAAAAAAGTCAGGTTTGGAATTCACCCAGTTGCAGGCCGAATGCCTGGTCAGCTTAATGTGCTGCTGGCTGAGGCTGGGGTGCCATATGACATTGTGTTGGAAATGGATGAAATCAACCATGATTTTCCAGACACTGATTTGGTCCTTGTAATTGGAGCTAATGACACTGTTAACTCAGCAGCTCAAGAAGATCCCAACTCTATTATTGCAGGCATGCCAGTCCTTGAGGTCTGGAAATCAAAGCAGGTCATTGTCATGAAGAGGTCTTTGGGCGTTGGCTATGCTGCAGTGGATAATCCAATCTTCTACAAACCGAACACGGCCATGCTTCTGGGTGATGCCAAGAAGACATGTGATGCACTGCAGGCAAAAGTTAGAGAATCCTATCAGAAA---
>cavPor3
ATGGCAAACCTGCTGAAAACAGTGGTGACTGGCTGTTCCTGTCCTTTACTTAGCAATTTGGGGTCCTGTAAGGTTCTGCCTCCGAAGAAGGATTTTTTACGAACATTTCATACTCATCAGTCACTGTGGTGTAAAGCCCCTGCAAAACCAGGAATTCCATATAAGCAGCTCACTGTTGGTGTCCCCAAGGAGATTTTCCAAAATGAGAAGCGAGTGGCATTATCTCCTGCTGGTGTTCAAGCTTTGGTCAAGCAAGGTTTTAATGTTATTGTGGAATCAGGTGCAGGCGAAGCTTCGAAGTTCTCAGATGATCACTACAGAGCAGCAGGTGCCCAAATACAAGGAACAAAGGAAGCGCTGGCTTCTGATTTGGTGGTTAAAGTGCGAGCCCCCATGGTTAATCCAACATCAGGTGTTCATGAAGCTGACCTTTTAAAGACATCAGGAACATTGATAAGTTTTATTTACCCAGCTCAAAATCCAGACTTGCTTAATAAACTTTCCAAAAGAAAAACGACAGTTTTGGCAATGGACCAGGTTCCAAGAGTTACCATTGCTCAGGGATATGATGCACTAAGCTCCATGGCCAACATTGCTGGTTACAAGGCTGTCGTCCTAGCAGCAAATCATTTTGGACGGTTTTTTACTGGTCAGATTACAGCTGCTGGAAAAGTTCCTCCAGCTAAGATTCTGATAGTTGGTGGTGGTGTTGCTGGCCTTGCTTCTGCAGGTGCTGCAAAATCCATGGGTGCGATTGTTCGAGGATTTGATACAAGAGCTGCAGCTTTGGAACAGTTCAAGTCTCTTGGTGCTGAGCCCTTGGAAGTGGACTTGAAGGAATCTGGTGAGGGACAAGGCGGGTATGCAAAAGAGATGTCCAAGGAGTTCATCGAAGCTGAAATGAAACTCTTTGCTCAACAGTGCAAGGAGGTGGACATCCTTATTAGCACAGCCCTTATTCCAGGTAAAAAAGCTCCAGTTTTATTTAGCAAAGAAATGATTGAGTCCATGAAGGAAGGCTCAGTCGTTGTGGATTTAGCTGCTGAGGCTGGAGGCAACTTTGAAACCACTAAGCCAGGAGAACTTTATATTCATAAGGGAGTTACTCACATAGGATACACAGATCTTCCCAGCCGAATGGCCACTCAGGCCAGCACTCTGTATTCTAACAACATCACCAAACTTCTGAAGGCCATCAGCCCTGACAAGGATAATTTTTATTTTGAAGTGAAAGATGACTTTGACTTTGGTACAATGGGTCATGTCATTAGAGGAACTACAGTGATGAAGGATGGTGAAGTGATTTTCCCAGCTCCCACACCAAAAAATATTCCTGAAGGTGCACCGGTAAAACAGAAGACAGTGGCTGAGATAGAGGCTGAAAAAGCGGCTACCGTTACACCGTTTAGTAAGACAATGACAACAGCTTCTGCATATACAGCAGGTCTTACTGGGATACTAGGTTTGGGTGTTGCGGCTCCTGATGTAGCCTTTTCTCAGATGGTGACCACTTTTGGCTTAGCTGGCATTGTGGGGTACCACACTGTCTGGGGTGTGACTCCTGCTCTGCACTCACCACTGATGTCTGTGACAAATGCAATCTCAGGTTTGACTGCAGTTGGTGGGATGGCACTGATGGGAGGTCATTTGTATCCCACCACAACCTCTCAGGGTCTTGCTGCTCTTGCTACATTCATATCCTCAGTCAACATTGCAGGTGGCTTTCTGGTGACTCAAAGAATGCTGGACATGTTCAAGCGTCCCACAGATCCCCCAGAATACAATTACCTGTATCTTATTCCTGCTGGTACCTTTATTGGTGGATATTTAGCTGCCCTGTACAGTGGTTATAATATTGAACAAATCATGTATCTAGGCTCAGGCTTATGCTGTGTTGGTGCGTTAGCTGGCCTTTCTACCCAGGGAACAGCTCGTCTTGGCAATGCATTGGGCATGATCGGGGTTGCTGGAGGCCTGGCAGCCACTCTTGGAGGCCTAAAACCAAGCCCAGAATTGTTAGCTCAGATGTCTGGAGCGATGGCTATGGGCGGTACTATTGGGTTGACAATTGCTAAACGCATCCAGATTTCCGACTTACCTCAGTTAGTTGCTGCTTTCCACAGTTTGGTGGGTTTGGCGGCTGTACTTACTTGCATAGCTGAGTACATCGTGGAATATCCACATTTTGCGATGGATGCAACTGCAAATCTTACGAAGATTGTGGCTTATCTGGGCACTTATATCGGTGGTGTCACTTTTAGTGGGTCTCTTGTTGCCTATGGAAAATTGCAAGGTATCTTGAACTCTGCCCCTCTCCTTCTACCTGGAAGACATGCACTCAATGCAGGCTTGCTGGCTGCTAGTGTGGGTGGAATAATCCCATTCATGATCGACCCCAGTTTTACTACTGGCATTACCTGTCTGGGCTCTGTGTCAGCCCTCTCTGCTGTCATGGGTGTGACTTTGACAGCGGCTATTGGGGGTGCCGACATGCCCGTGGTCATCACTGTGCTGAACAGCTACTCCGGCTGGGCCCTGTGTGCAGAGGGCTTCCTGCTCAACAACAACCTGCTGACCATCGTGGGTGCCCTTATTGGCTCCTCTGGTGCTATCCTGTCATACATCATGTGTGTGGCTATGAATCGCTCCCTGGCTAATGTGATTCTTGGAGGCTATGGTACCACTTCAACGGCTGGTGGAAAACCCATGGAAGTTTCTGGCACACATACAGAGATCAACCTTGACAATGCAATTGATATGATTCGAGAAGCTAATAGCATTATTATTACTCCAGGCTACGGTCTCTGTGCAGCTAAAGCTCAGTACCCCATTGCTGATTTGGTAAAAATGCTCACCGAGCAAGGCAAGAAAGTCAGGTTTGGAATTCACCCAGTTGCAGGCCGAATGCCTGGTCAGCTTAATGTGCTGCTGGCTGAGGCTGGGGTGCCATATGACATTGTGTTGGAAATGGATGAAATCAACCATGATTTTCCAGACACTGATTTGGTCCTTGTAATTGGAGCTAATGACACTGTTAACTCAGCAGCTCAAGAGGATCCCAATTCTATTATTGCAGGCATGCCAGTCCTTGAGGTCTGGAAGTCAAAGCAGGTCATTGTCATGAAGAGGTCTTTGGGTGTTGGCTATGCTGCGGTGGATAATCCAATTTTCTACAAACCTAACACTGCCATGCTTTTAGGAGATGCCAAGAAGACATGTGACGCTCTGCAGGCAAAAGTTAGAGAGTCCTATCAGAAG---
>loxAfr3
ATGGCGAACCTACTGAAGACAGTGGTGACTGGCTGTTCATGTACATTATTTAACAATTTGGGGTCCTATAAGGTTCTGCCTGGGAAGAAGAATTTTTTACGAACATTTCACTCTCATCAGGCGCTGCGGTGTAAAGCCCCTGTAAAACCAGGAATTCCATACAAACAACTAACTGTTGGAGTCCCCAGGGAGATTTTCCAGAATGAGAAGCGAGTGGCATTGTCTCCTGCAGGTGTTCAGGCGTTGGTCAAGCAGGGTTTTAATGTTGTTGTGGAATCAGGCGCAGGTGAAGCTTCCAAGTTCTCGGATGATCACTATAGAGCAGCAGGTGCTCAAATCCAAGGGACGAAGGAAGTGCTGGCTTCTGATTTGGTGGTCAAGGTGCGAGCTCCTATGGTTAATCCCACATTGGGTGTTCATGAAGCTGACCTTTTAAAGACATCAGGAACACTGATTAGTTTTATTTACCCAGCCCAAAATCCAGACTTGCTAAGTAAACTTTCTGAAAGAAAAACTACCGTCCTGGCAATGGACCAGGTTCCAAGAGTCACAATTGCTCAGGGATATGACGCGCTAAGCTCCATGGCCAACATTGCTGGTTATAAGGCTGTTGTACTAGCAGCAAATCATTTTGGACGATTTTTCACTGGTCAGATCACAGCTGCTGGAAAAGTTCCTCCGGCTAAGATTCTGATAGTTGGTGGTGGTGTTGCTGGACTTGCTTCTGCAGGTGCAGCAAAGTCGATGGGTGCAATTGTGCGAGGATTTGACACAAGAGCGGCCGCCTTGGAGCAGTTCAAATCCCTTGGTGCTGAGCCCTTGGAGGTAGACTTGAAGGAATCTGGTGAGGGACAAGGAGGATATGCAAAAGAGATGTCCAAAGAGTTCATTGAAGCTGAAATGAAACTCTTTGCTCAGCAGTGTAAGGAGGTAGACATCCTCATCAGCACAGCACTTATTCCAGGTAAAAAGGCTCCAGTTTTATTTCGTAAAGAGATGATTGAGTCAATGAAGGAAGGTTCAGTTGTTGTGGATTTAGCTGCTGAGGCTGGCGGAAACTTTGAAACTACTAAGCCAGGAGAACTTTATGTTCACAAGGGAGTTACTCACATAGGCTACACAGATCTTCCCAGTCGAATGGCCACTCAGGCCAGCACCTTGTATTCCAACAACATCACCAAACTTCTGAAGGCCATCAGCCCTGACAAAGATCATTTCTATTTTGAAGTGAAAGATGACTTTGACTTTGGTACAATGGGTCATGTCATCAGAGGAACTGTAGTGATGAAGGATGGCAAAGTGATTTTCCCAGCTCCCACGCCGAAGAACATTCCTCAAGGTGCTCCCGTGAAACAGAAGACAGTGGCCGAGCTGGAAGCTGAAAAAGCAGCTACTATCACTCCCTATAGGAAAACAGTGACATCGGCTTCCGCGTACACAGCAGGTCTCACTTCTATACTGGGTTTGGGCATTGCTGCTCCCAATTTGGCTTTTTCTCAGATGGTGACCACTTTTGGCTTGGCCGGCATTGTGGGCTACCACACCGTCTGGGGAGTGACCCCTGCTCTCCACTCGCCGCTGATGTCTGTGACTAACGCAATCTCAGGGTTGACTGCAGTTGGTGGGTTGGCGCTGATGGGAGGACATTTGTATCCTTCCACAACCTCTCAGGGCCTTGCTGCTCTTGCTACATTCATATCCTCGGTCAACATTGCAGGTGGCTTTCTGGTGACTCAGAGAATGCTGGACATGTTCAAACGTCCCACCGATCCCCCAGAATACAATTACCTGTATCTTATCCCTGCTGGTACCTTTGTTGGAGGATATTTAGCTGCCCTGTACAGCGGCTTTAACATTGAACAAATCATGTACCTGGGCTCAGGTTTGTGCTGTGTTGGTGCCCTGGCTGGCCTTTCCACCCAAGGAACAGCTCGTCTTGGCAATGCTTTGGGCATGATTGGGGTTGCTGGAGGTCTGGCAGCCACCCTTGGAGGCCTAAAACCATGCCCAGAGTTGTTAGCTCAGATGTCTGGAGCAATGGCGTTGGGTGGTACCATTGGCTTGACAATTGCCAAGCGCATCCAGATTTCTGATTTACCTCAGTTAGTTGCGGCTTTCCACAGTTTGGTAGGTTTGGCAGCTGTGCTTACTTGTATAGCTGAGTACATTGTAGAATATCCACATTTTGCCACGGATGCAGCAGCTAATCTCACCAAGATTGTGGCCTACCTCGGTACTTACATCGGTGGTGTCACGTTCAGTGGGTCTCTTGTTGCTTATGGAAAATTGCAGGGTATCCTGAAATCTGCCCCTCTCCTGCTCCCTGGAAGGCACTTACTCAATGCAGGCTTGCTAGCTGCTAGTGTGGGTGGAATAATCCCATTCATGATGGATCCAAGTTTTACCATGGGTATTACCTGTCTGGGTTCTGTGTCGGCTCTCTCTGCTATCATGGGCGTGACTTTGACGGCCGCCATCGGGGGTGCTGACATGCCTGTAGTCATCACTGTGCTGAACAGCTACTCAGGTTGGGCCCTGTGTGCAGAGGGCTTCCTGCTCAACAACAACCTGCTGACCATCGTGGGTGCCCTCATTGGCTCCTCTGGTGCTATCCTGTCGTACATCATGTGTGTGGCAATGAATCGCTCCCTGGCTAATGTGATTCTTGGAGGCTATGGCACCACTTCAACAGCTGGTGGAAAACCCATGGAAATTTCTGGCACACATACAGAAATCAACCTTGACAATGCAATTGACATGATTCGAGAAGCTAATAGCATTATTATTACTCCAGGCTATGGTCTCTGTGCAGCCAAAGCTCAGTACCCCATCGCTGATTTGGTGAAGATGCTCACCGAGCAAGGAAAAAAAGTCAGGTTTGGAATTCACCCAGTTGCAGGCCGGATGCCTGGTCAGCTTAACGTGCTGCTGGCTGAGGCTGGGGTGCCATATGATATTGTGTTGGAGATGGATGAGATCAACCATGATTTCCCAGACACTGATTTGGTCCTGGTAATTGGAGCTAATGACACTGTTAATTCAGCAGCTCAAGAAGACCCCAACTCTATTATTGCAGGCATGCCAGTCCTCGAGGTCTGGAAATCCAAGCAGGTCATTGTTATGAAGAGGTCTTTGGGTGTTGGCTATGCTGCAGTGGACAATCCAATCTTCTACAAACCTAACACCGCCATGCTTCTAGGCGATGCCAAGAAGACATGTGATGCACTGCAGTCAAAAATTAGAGAATCCTACCAGAAA---
>HLcamFer2
ATGGCGAACCTACTGAAAACAGTGGTGACTGGCTGTTCGTGTCCTTTACTTAGCAATTTGGGGTCCTGTAAGGTTCTACCTGGGAAGAAGGATGTTTTACGAACATTTCATACTCACCAGGCGCTGTGGTGTAAAGCCCCTGTAAAACCAGGAATTCCGTATAAGCAACTGACTGTTGGAGTCCCCAGGGAGATTTTCCAGAATGAGAAGCGAGTGGCGTTGTCTCCTGCAGGTGTTCAGGCGTTGGTCAAGCAGGGTTTTAATGTTGTTGTGGAGTCGGGTGCTGGCGAAGCTTCCAAATTCTCAGACGATCACTACAGAGCAGCAGGTGCCCAAATCCAAGGGGCAAAGGAAGCGCTGGCTTCTGATTTGGTGGTCAAAGTGCGAGCCCCTATGCTTAATCCAACATTAGGTGTTCATGAAGCTGACCTTTTAAAGACATCGGGAACACTGATTAGTTTCATTTACCCAGCCCAAAATCCAGACTTGCTAAATAAACTTTCCAAAAGGAAAACTACAGTTCTGGCGATGGACCAAGTGCCAAGAGTCACAATTGCTCAGGGATATGATGCACTAAGCTCCATGGCCAACATTGCTGGTTACAAGGCTGTGGTACTAGCAGCAAATCATTTTGGACGGTTCTTTACTGGTCAGATCACAGCTGCTGGAAAAGTTCCTCCAGCTAAGATTCTGATAGTTGGCGGGGGTGTCGCTGGGCTCGCTTCTGCAGGTGCAGCAAAGTCGATGGGTGCCATTGTTCGGGGATTTGACACAAGGGCCGCAGCTTTGGAGCAGTTCAAGTCTCTGGGTGCTGAGCCCTTAGAGGTGGACCTGAAGGAATCCGGTGAGGGACAAGGAGGGTATGCAAAGGAGATGTCCAAAGAGTTCATTGAGGCCGAGATGAAACTCTTTGCTCAGCAGTGCAAGGACGTGGACATCCTCATCAGCACAGCGCTTATCCCAGGTAAAAAAGCTCCCGTTTTATTTAATAAAGAAATGATCGAGTCCATGAAGGAAGGGTCAGTTGTTGTGGATTTAGCTGCTGAGGCCGGCGGAAACTTTGAAACCACCAAGCCGGGAGAACTTTATGTTCATAAGGGAGTTACTCACATAGGCTACACAGACCTTCCCAGCCGAATGGCCACTCAGGCCAGCACCCTGTATTCCAACAACATCACCAAGCTCCTGAAGGCCATCAGCCCCGATAAAGATAATTTTTATTTTGAAGTGAAAGATGACTTTGACTTTGGTACAATGGGCCATGTCATTAGAGGGACTGTAGTGATGAAGGATGGCGAAGTGATTTTCCCCGCTCCCACACCAAAAAATATTCCTCAAGGTGCCCCAGTTAAACAGAAGACAGTGGCTGAGCTAGAGGCTGAAAAAGCAGCCGCTGTTACACCCTTCAGGAAGACGATGACGTCTGCTTCTGTGTATACAGCAGGCCTCACTGGGATGCTGGGGTTGGGCCTTGCGTCTCCCAATTTAGCCTTTTCCCAGATGGTGACCACTTTCGGCTTGGCTGGCATTGTGGGCTACCATACCGTCTGGGGAGTGACCCCTGCTCTCCACTCACCACTGATGTCTGTCACTAATGCAATCTCAGGGTTGACTGCAGTTGGTGGATTGGTGCTAATGGGAGGGCATCTGTATCCTTCCACAACTCCTCAGGGCCTGGCTGCTCTTGCTACATTCATATCCTCGATCAATATTGCAGGTGGCTTTCTGGTGACTCAAAGAATGCTGGACATGTTCAAGCGTCCCACAGATCCCCCAGAATACAATTACCTGTATCTGCTCCCTGCTGGTACCTTTGTTGGAGGATATTTAGCTGCCCTCTACAGTGGTTATAACATTGAACAAATCATGTACCTGGGCTCCGGCCTGTGCTGTGTTGGCGCCCTGGCCGGGCTTTCCACCCAGGGAACTGCACGTCTTGGCAATGCACTGGGCATGATTGGGGTGGCTGGAGGCCTGGCAGCCACTCTTGGAGGCCTAAAACCGGACCCAGAATTGTTAGCTCAGATGTCTGGAGCAATGGCTTTGGGCGGTACCATTGGGCTGACAATCGCGAAGCGCATCCAGATTTCTGATTTGCCTCAGCTGGTTGCTGCTTTCCACAGTTTGGTGGGCTTGGCGGCTGTGCTGACCTGCATAGCAGAGTACATTGTAGAGTATCCTCACTTTGCTACAGATGCAGCAGCTAATCTCACCAAGATCGTGGCCTACCTTGGTACTTACATCGGTGGTGTCACGTTTAGTGGGTCTCTTGTTGCCTATGGAAAATTGCAGGGTATCCTGAAATCCGCCCCTCTCCTGCTCCCCGGGAGGCATGCACTCAATGCAGGCCTGCTGGCTGCCAGTGTGGGTGGAATCATCCCGTTCATGATGGACCCCAGCTTCACCACCGGCATCGCCTGTCTGGGCTCCGTGTCGGCGCTCTCTGCTGTCATGGGTGTGACTTTGACAGCTGCCATTGGGGGTGCTGACATGCCAGTGGTCATCACCGTGCTGAACAGCTACTCAGGCTGGGCGCTGTGTGCCGAGGGCTTCCTGCTCAACAACAACCTGCTGACCATCGTGGGCGCGCTCATTGGCTCCTCGGGCGCCATCCTGTCCTACATCATGTGTGTGGCAATGAATCGCTCCCTGGCTAATGTGATTCTTGGAGGCTATGGCACCACTTCAACAGCTGGTGGAAAACCCATGGAAATTTCTGGCACACATACGGAAATCAACCTTGACAATGCAATTGACATGATTCGGGAAGCTAACAGCATTATTATTACTCCAGGCTATGGCCTCTGTGCAGCCAAAGCTCAGTACCCCATTGCAGATTTGGTAAAGATGCTCTCTGAACAGGGCAAAAAAGTCAGGTTTGGAATTCACCCAGTTGCAGGCCGGATGCCTGGTCAGCTTAATGTGCTGCTGGCTGAGGCTGGGGTGCCATATGATATTGTGTTGGAAATGGACGAGATCAACCATGATTTCCCAGACACTGATTTGGTCCTTGTAATTGGAGCTAATGACACTGTTAATTCAGCGGCTCAAGAAGACCCCAACTCTATTATTGCAGGCATGCCAGTCCTTGAGGTCTGGAAATCAAAGCAGGTCATCGTCATGAAGAGGACCTTGGGCGTTGGCTATGCCGCAGTGGACAATCCAATCTTCTACAAACCTAACACAGCCATGCTTCTAGGCGATGCCAAGAAGACATGTGATGCACTGCAGGCGAAAGTGAGAGAATCCTTCCAGAAG---
>bosTau8
ATGGCGAACCTACTGAAAACAGTGGTGACTGGTTGTTCATGCCCTTTCCTCAGCAATTTGGGGTCCTGTAAGGTTCTACCAGGGAAGAAGAATTTTTTACGAACATTTCATACTCATCGGATACTGTGGTGTAGTGCCCCTGTAAAACCAGGAATTCCATACAAGCAACTAACTGTTGGGGTCCCCAAAGAGATTTTCCAAAATGAGAAGCGAGTGGCATTGTCTCCTGCTGGCGTTCAGGCCTTGGTCAAGCAGGGGTTTAATGTTGTTGTGGAATCTGGCGCAGGTGAAGCTTCCAAGTTCTCAGATGATCACTACAGAGCAGCAGGTGCCCAGATCCAAGGGGCGAAGGAAGTGCTGGCTTCTGATTTGGTGGTCAAAGTGCGAGCCCCTATGCTTAACCCAACATTAGGTGTTCATGAAGCTGATCTTTTAAAGACATCGGGTACACTGATCAGTTTTATTTACCCAGCCCAAAATCCAGACTTGCTAAATAAACTGTCCAAAAGGAAGACGACAGTTCTGGCAATGGACCAGGTTCCAAGAGTCACAATTGCTCAGGGATATGATGCGCTAAGCTCCATGGCCAACATTGCCGGTTACAAGGCTGTTGTACTAGCAGCAAATCATTTTGGACGGTTTTTTACTGGTCAGATCACAGCTGCTGGAAAAGTTCCTCCAGCTAAGATTCTGATAGTTGGTGGTGGCGTTGCTGGGCTGGCTTCTGCAGGTGCAGCCAAGTCCATGGGTGCCATTGTTAGGGGATTTGATACAAGGGCCGCAGCTTTGGAGCAGTTTAAGTCTTTGGGTGCTGAGCCCTTGGAGGTGGATTTGAAGGAATCTGGTGAGGGACAAGGAGGATACGCAAAGGAGATGTCCAAAGAGTTCATTGAGGCCGAAATGAAGCTCTTTGCTCAACAGTGTAAGGAGGTGGACATCCTTATCAGCACAGCTCTTATTCCAGGTAAAAAAGCTCCCATTTTGTTTAATAAAGAAATGATTGAGTCCATGAAGGAAGGTTCAGTTGTTGTGGATTTAGCTGCTGAGGCTGGCGGAAATTTTGAAACTACCAAGCCAGGAGAACTTTATGTTCATAAGGGAATTACTCACATAGGCTACACAGACCTTCCCAGCCGAATGGCCACTCAGGCCAGCACCCTGTATTCCAACAACATCACCAAGCTTCTGAAGGCCATCAGCCCAGACAAAGATAATTTTTACTTTGAAGTGAAAGATGACTTTGACTTTGGTACAATGGGTCACGTCATTAGAGGAACCGTAGTGATGAAGGATGGCCAAGTGATTTTCCCTGCTCCCACACCGAAAAATATTCCTCAAGGTGCCCCAGTAAAACAGAAGACAGTGGCAGAGCTGGAGGCTGAAAAAGCAGCTACTATCACGCCCTTCAGGAAGACGATGACATCGGCTTCTGTCTATACAGCAGGTCTCACTGGGATACTAGGTTTGGGCATCGCGGCTCCCAATTTAGCCTTTTCCCAGATGGTGACCACCTTCGGCTTGGCTGGCATTGTGGGCTACCATACTGTCTGGGGAGTGACTCCTGCTCTCCACTCACCGCTAATGTCTGTGACTAATGCAATCTCAGGGTTGACTGCAGTCGGTGGGTTGGTGCTGATGGGAGGACACTTGTATCCTTCCACAACTTCTCAGGGCCTTGCTGCTCTTGCCACGTTCATATCCTCAGTCAACATTGCAGGTGGCTTTCTGGTGACTCAGAGAATGCTGGACATGTTCAAGCGTCCCACTGACCCTCCGGAGTATAATTACCTGTATCTGCTTCCTGCTGGTACCTTTGTTGGGGGATATTTAGCCTCCCTCTACAGTGGTTATAACATTGAACAGATTATGTACCTGGGCTCCGGTCTTTGCTGTGTTGGTGCCCTGGCCGGGCTTTCCACCCAGGGGACTGCACGTCTTGGCAATGCCCTGGGCATGATTGGGGTGGCTGGAGGCTTGGCAGCCACCCTCGGAGGCCTAAAACCATGTCCAGAATTGTTAGCTCAGATGTCTGGAGCAATGGCTTTGGGCGGTACCATTGGATTGACAATTGCGAAACGCATCCAGATTTCGGATTTACCTCAGTTAGTTGCTGCTTTCCACAGTTTAGTGGGATTGGCAGCTGTGCTTACGTGCATAGCTGAGTACATCATAGAATATCCACATTTCGCTACGGATGCAGCAGCCAACCTTACCAAGATCGTGGCCTACCTCGGTACTTACATTGGTGGGGTGACCTTCAGTGGGTCTCTGGTTGCCTATGGAAAATTGCAGGGAATCCTGAAGTCCGCCCCTCTCCTGCTCCCTGGGAGGCACCTCCTCAATGCAGGCCTGCTGGCTGGTAGCGTGGGTGGGATCATCCCCTTCATGATGGACCCCAGCTTCACCACTGGCATCACCTGTCTGGGCTCTGTGTCAGCCCTCTCTGCTGTCATGGGTGTGACTCTGACGGCTGCCATTGGGGGTGCCGACATGCCGGTGGTCATCACTGTGCTGAACAGCTACTCAGGCTGGGCCCTGTGTGCAGAGGGTTTCCTGCTCAACAACAATCTGCTGACCATTGTGGGTGCGCTTATTGGCTCCTCGGGCGCAATCCTGTCCTACATCATGTGTGTGGCAATGAATCGCTCCCTGGCTAATGTGATTCTTGGAGGCTATGGTACCACTTCAACAGCTGGTGGAAAACCCATGGAAATTTCTGGCACGCATACAGAAATCAACCTTGACAATGCAATTGACATGATTCGAGAAGCTAATAGCATTATTATTACTCCAGGCTACGGGCTCTGTGCAGCCAAAGCTCAGTACCCCATTGCTGATTTGGTGAAGATGCTCTCTGAACAAGGCAAAAAAGTCAGGTTTGGAATTCACCCAGTTGCAGGCCGGATGCCTGGTCAGCTTAATGTGCTGCTGGCTGAGGCTGGGGTGCCATATGATATTGTGTTGGAAATGGACGAGATCAATCATGATTTCCCAGACACTGATTTGGTCCTTGTAATTGGAGCTAATGACACTGTTAATTCAGCAGCTCAAGAAGACCCCAACTCCATCATTGCAGGCATGCCAGTCCTTGAAGTCTGGAAATCAAAGCAGGTCATTGTTATGAAGAGGTCCCTAGGTGTTGGCTATGCTGCAGTGGACAATCCAATCTTCTACAAACCGAACACAGCCATGCTTCTAGGCGATGCCAAGAAGACGTGTGATGCTCTGCAGGCGAAAGTTAGAGAATCCTACCAGAAG---
>susScr11
ATGGCGAACCTTCTGAAAACAGTGGTGACTGGCTGTTCGTGTCCTTTCCGTAGCAGTTGGGGGTCCTGTAAGGTTCTACCTGGGAAGAAGGATTTTTTACGAACATTTCATACTCATCAGGCGCTGTGGTGTAAAGCCCCTGTAAAACCAGGAATTCCATATAAGCAACTGACTGTTGGGGTCCCCAAAGAGATTTTCCAAAATGAGAAACGAGTGGCGCTGTCTCCTGCTGGCGTTCAGGCCTTGGTCAAGCAGGGTTTTAATGTTGTTGTGGAATCGGGTGCTGGTGAAGCTTCCAAGTTCTCGGATGATCACTACAGAGCAGCAGGTGCCCAGATCCAAGGGGTGAAGGAAGTGCTGGCTTCTGATTTGGTGGTCAAAGTGCGAGCCCCTATGCTTAATCCAACATTAGGTGTTCATGAAGCTGACCTTCTAAAAACATCGGCAACCTTGATTAGTTTTATTTACCCAGCCCAAAATCCAGACTTGCTAAATAAACTTTCCAAAAGGAAAACTACAGTTCTGGCGATGGACCAAGTTCCAAGAGTCACAATTGCTCAGGGATATGATGCACTAAGCTCCATGGCCAACATTGCTGGTTATAAGGCTGTTGTACTAGCAGCAAACCATTTTGGACGGTTTTTTACTGGTCAGATCACAGCTGCTGGAAAAGTTCCTCCTGCTAAGATTCTGATAGTTGGTGGAGGTGTCGCTGGGCTCGCTTCTGCAGGTGCAGCAAAGTCAATGGGTGCGATTGTTCGGGGATTTGACACAAGGGCTGCAGCTTTGGAGCAGTTCAAGTCTCTGGGTGCTGAGCCCTTAGAGGTAGACCTGAAGGAGTCTGGCGAGGGACAGGGAGGATATGCAAAGGAGATGTCTAAAGAGTTCATTGAGGCCGAAATGAAACTCTTTGCCCAGCAGTGCAAGGAGGTGGACATCCTTATCAGCACGGCCCTTATTCCAGGTAAAAAAGCTCCTGTCTTATTTAATAAAGAAATGATTGAGTCCATGAAGGAAGGTTCAGTTGTTGTGGATTTAGCTGCTGAGGCTGGCGGAAACTTTGAAACCACCAAGCCGGGAGAGCTTTATGTTCATAAGGGAGTAACTCACATAGGCTACACAGACCTTCCCAGCCGCATGGCTACTCAGGCCAGCACCCTGTATTCCAACAACATCACCAAGCTCCTGAAGGCCATCAGCCCTGACAAAGATAATTTTTATTTTGAAGTGAAAGATGACTTTGACTTTGGTACGATGGGTCATGTCATTAGAGGAACTGTAGTGATGAAGGATGGCGAAGTGATTTTCCCTGCTCCCACACCGAAAAATATTCCTCAAGGGGCCCCAGTGAAACAGAAGACAGTGGCTGAGCTGGAGGCTGAAAAAGCAGCTACTATTACGCCCTTCAGGAAGACGATGACATCGGCTTCTGTGTATACAGCAGGTCTCACTGGGATCCTGGGTTTGGGCCTTGCGGCTCCCAATTTAGCCTTTTCCCAGATGGTGACCACATTCGGCTTGGCTGGTATTGTGGGCTACCACACTGTCTGGGGAGTGACCCCTGCTCTCCACTCACCACTGATGTCTGTGACTAATGCAATCTCAGGGTTGACTGCAGTTGGTGGATTGGTGCTGATGGGAGGACATTTGTACCCCTCCACAACTTCTCAGGGCCTTGCTGCTCTTGCCACATTCATATCCTCCGTCAACATTGCAGGTGGCTTTCTGGTGACTCAGAGAATGCTGGACATGTTCAAGCGTCCCACTGACCCCCCAGAATACAATTACCTGTATCTGCTCCCTGCGGGTACCTTTGTTGGAGGATATTTAGCTGCCCTCTACAGTGGTTATAACATTGAACAAATTATGTACCTGGGCTCCGGCCTGTGCTGTGTTGGTGCTCTGGCTGGACTTTCCACACAGGGAACTGCACGTCTTGGCAATGCACTGGGCATGATTGGGGTGGCTGGAGGCCTGGCAGCCACCCTTGGAGGCCTAAAACCATGCCCAGAATTGTTGGCTCAGATGTCTGGAGCAATGGCCTTGGGAGGTACCATTGGATTGACAATTGCAAAACGCATCCAGATTTCTGATTTACCTCAGTTAGTTGCTGCTTTCCACAGTTTAGTGGGCTTGGCAGCTGTGCTTACCTGCATAGCTGAGTACATTGTAGAATATCCACATTTCGCTACGGACGCGGCAGCTAATCTCACCAAGATTGTGGCCTACCTCGGTACTTACATTGGCGGAGTCACGTTCAGTGGGTCTCTTATTGCCTATGGAAAATTGCAGGGTATCCTGAAATCTGCCCCTCTCCTGCTCCCTGGGAGGCACCTGCTCAATGCAGGCCTGCTGGCCGCTAGTGTGGGTGGAATCATCCCGTTCATGGTGGACCCCAGCTTCACCACCGGCATTACCTGTCTGGGCTCCGTGTCGGCTCTCTCTGCTGTCATGGGTGTGACTTTGACGGCTGCCATCGGGGGTGCTGACATGCCTGTTGTCATCACTGTGCTGAACAGCTACTCGGGCTGGGCGCTGTGTGCAGAGGGCTTCCTGCTCAACAACAACCTGCTGACCATTGTGGGCGCGCTCATCGGCTCGTCGGGCGCCATCCTGTCCTACATCATGTGTGTGGCAATGAATCGCTCCCTGGCTAATGTGATTCTTGGAGGCTACGGTACCACTTCAACAGCTGGTGGGAAACCCATGGAAATTTCTGGCACACATACAGAAATCAACCTTGACAACGCAATTGACATGATACGAGAAGCTAATAGCATTATTATTACTCCAGGCTATGGTCTCTGTGCAGCCAAAGCTCAGTACCCCATCGCTGATTTGGTAAAGATGCTCTCCGAACAGGGCAAAAAAGTCAGGTTTGGAATTCACCCAGTTGCAGGCCGAATGCCTGGTCAGCTTAATGTGCTGCTGGCTGAGGCTGGGGTGCCATATGATATTGTGTTGGAAATGGATGAGATCAACCACGATTTCCCAGACACTGATTTGGTCCTTGTAATTGGAGCTAATGACACTGTTAATTCAGCGGCTCAAGAAGACCCTAACTCTATTATTGCAGGCATGCCAGTCCTCGAGGTCTGGAAATCAAAGCAGGTCATTGTTATGAAGAGGTCCTTGGGTGTTGGCTATGCTGCAGTGGACAATCCAATCTTCTACAAACCTAACACAGCCATGCTTCTAGGCGATGCCAAGAAGACCTGTGATGCACTGCAGGCGAAAGTTAGAGAATCCTACCAGAAG---
>conCri1
ATGGCGAATCTACTGAAAACAGTGGTGACTGGCTGTTCATGTCCTTTACTTAACAATTTGGGGTCCTGTAAAGTTCTCCCTGGGAAGAAGGATTTTTTAAGAACATTTCATACTCATCAGGTGCTGTGGTGTAAAGCCCCTGTAAAACCAGGAATTCCATATAAGCAGTTGACTGTTGGAGTTCCCAAGGAGATTTTCCAAAACGAGAAGCGAGTGGCACTGTCACCTGCTGGTGTTCAGGCCTTGGTCAAGCAGGGTTTTAATGTTGTTGTGGAATCGGGCGCTGGAGAAGCTTCCAAGTTCTCCGATGATCACTACAGAGCAGCTGGTGCCCAAATCCAAGGGGCAAAGGAAGCGCTGGCTTCTGATTTGGTGGTCAAAGTTCGAGCCCCCATGGTTAATCCAACGTTAGGTGTTCATGAAGCTGACCTTTTGAAGACATCGGGAACACTGATTAGTTTTATTTACCCAGCCCAAAATCCAGACTTGCTAAATAAACTTTCCAAGAGAAAAACTACCGTTCTGGCAATGGACCAGGTTCCAAGAGTCACAATTGCTCAGGGATATGATGCGTTGAGCTCCATGGCCAACATTGCTGGTTATAAGGCTGTTGTACTGGCAGCAAATCATTTTGGACGGTTTTTCACTGGTCAGATCACAGCTGCTGGAAAAGTTCCTCCTGCAAAGATTCTGATCATTGGTGGTGGCGTTGCCGGGCTGGCCTCTGCAGGTGCAGCAAAGTCAATGGGTGCAATTGTACGTGGATTTGATACGAGAGCTGCAGCTTTGGAGCAGTTCAAGTCTCTGGGTGCTGAACCCTTGGAGGTGGATGTGAAGGAATCTGGTGAGGGACAAGGAGGATATGCAAAGGAGATGTCTAAAGAGTTCATTGATGCCGAAATGAAGCTCTTTGCTCAGCAGTGCAAGGAGGTGGACATCCTCATCAGCACAGCACTTATTCCAGGTAAAAAAGCTCCAGTTTTATTTAGTAAAGAAATGATTGAGTCAATGAAGGAAGGTTCAGTTGTTGTGGATTTAGCCTCTGAGGCTGGCGGAAACTTTGAAACCACTAAGCCGGGAGAACTTTATGTTCATAAGGGGGTTACTCACATAGGCTATACCGACCTTCCCAGCCGCATGGCCACACAGGCCAGCTCCCTATATTCTAACAACATCACCAAACTCCTGAAGGCCATCAGCCCCGACAAAGACAATTTTTATTTTGAAGTGAAAGATGACTTTGACTTTGGTACGATGGGTCATGTCATTAGAGGAACTGTGGTGATGAAGGACGGTGAAGTGATTTTCCCTGCTCCCACACCAAAAAATATTCCTCAGAGTGCCCCAGTAAAACCAAAGACAGTGGCTGAGCTGGAAGCGGAAAAAGCAGCTACTGTAACACCCTTCAGGAAAACCTTGACAACAGCTTCAGCTTATACTGCAGGTCTCTCTGGGATGCTGGGTTTGGGCATCGTGGCTCCTAATTTAGCCTTTTCTCAGATGGTGACCACATTTGGCTTGGCCGGCATCGTGGGCTACCACACCGTCTGGGGAGTGACCCCCGCTCTCCACTCACCACTGATGTCTGTGACTAATGCAATCTCAGGCTTGACTGCGGTTGGTGGGCTGGCGCTGATGGGAGGACATTTGTATCCCTCCACAGCTTCTCAGGGCCTTGCTGCTCTTGCTACTTTCATATCTTCAGTCAACATTGCAGGTGGCTTTCTGGTGACACAAAGAATGTTGGACATGTTCAAACGGCCCACTGATCCCCCAGAATACAATTATCTGTATCTGCTCCCTGCTGGTACCTTCATTGGAGGATATTTAGCTGCCCTCTACAGTGGTTATAACATTGAACAAATCGTGTACCTGGGCTCAGGTTTGTGCTGCGTTGGTGCCCTGGCCGGTCTTTCCACCCAGGAAACAGCTCGTCTTGGCAATGCATTGGGCATGATTGGGGTGGCTGGAGGTCTGGCGGCCACCCTCGGAGGCCTCAGTCCAGGCCCGGAATTGTTAGCTCAGATGTCTGGAGCAATGGCTTTGGGCGGTACTATTGGCTTGACAATTGCCAAACGCATCCAAATTACAGACTTACCTCAGTTGGTTGCTGCTTTTCACAGTTTAGTGGGCTTGGCGGCTGTCCTTACTTGCATCGCTGAGTACATTGTAGAGTATCCACATTTCGCTGTGGATGCAACAGCAAATCTCACCAAGATCGTGGCCTACCTTGGAACTTACATCGGTGGTGTCACATTCAGTGGGTCTCTTGTCGCCTATGGAAAATTGCAGGGTATCCTAAAATCTGCCCCTCTCATGCTCCCTGGAAGGCACTTACTCAATGCAGGCCTGCTGGCTGCTAGTGTGGGTGGAATGATCCCGTTTATGATGGACCCCAGCTTTACCACCGGCATTACCTGCCTGGGCTCAGTGTCCGCTCTCTCTGCTGTCATGGGTGTGACTCTGACTGCTGCCATTGGGGGTGCTGACATGCCGGTGGTTATCACTGTGCTGAACAGCTACTCTGGCTGGGCCTTGTGTGCAGAGGGCTTCCTGCTCAACAACAACCTGCTGACCATCGTGGGTGCGCTCATTGGCTCCTCTGGTGCTATCCTGTCCTACATCATGTGTGTGGCCATGAATCGCTCCCTGGCTAATGTGATTCTTGGAGGCTATGGCACTTCTTCAACAGCTGGTGGAAAGCCCATGGAAATTTCTGGCACACATACAGAAATCAACCTTGACAATGCACTTGACATGATTCGAGAAGCTAATAGTATTATTATTACTCCAGGCTACGGTCTCTGTGCAGCCAAAGCTCAGTACCCCATTGCTGATTTGGTAAAGATGCTTACTGAACAGGGCAAAAAAGTCAGGTTTGGAATTCACCCAGTTGCAGGCCGGATGCCTGGTCAGCTTAATGTGCTGCTGGCTGAGGCCGGAGTGCCATATGATATTGTGCTGGAAATGGACGAGATCAACCATGATTTCCCAGACACTGATTTGGTCCTTGTCATTGGAGCTAATGACACAGTTAATTCAGCAGCACAAGAAGACCCTAATTCTATTATTGCAGGCATGCCAGTCCTGGAGGTTTGGAAATCAAAGCAGGTTATCGTTATGAAGAGGTCCTTGGGCGTTGGCTACGCTGCAGTGGACAATCCAATCTTTTACAAACCTAACACGGCCATGTTGCTAGGAGACGCGAAGAAGACATGTGACGCCCTGCAGGCCAAAGTGAGAGAATCCTACCAGAAG---
>tarSyr2
ATGGCGAATCTACTGAAAATGGTGGTGACTGGCTGTTCGTGTCCTTTACTTAGTAATTTGGGATCCTGTAAGGTTCTACCCGGGAAGAAGAATTTTTTACGAACATTTCATACTTATCAGGCACTGTGGTGTAAAGCCCCTGTAAAACCAGGAATTCCATATAAGCAACTGACTGTTGGAGTCCCCAAGGAGATCTTCCAAAATGAGAAGCGAGTGGCATTGTCCCCTGCTGGTGTTCAGGCCTTGGTCAAGCAGGGTTTTAATGTTGTCGTGGAATCAGGTGCGGGTGAAGCTTCCAAGTTCTCGGATGATCACTACAGAGCAGCAGGTGCCCAAATCCAAGGGGTGAAGGAAGTGCTGGCTTCTGATATGGTGGTCAAAGTGCGAGCCCCTATGGTTAATTCAACATTAGGTGTTCATGAAGCTGACCTTTTAAAGGCATCGGGAACACTGATTAGTTTTATCTACCCAGCCCAAAATCCAGACTTGCTAAATAAACTTTCCAAAAGAAAAACTACAGTTCTGGCAATGGACCAGGTTCCAAGAGTCACAATTGCTCAGGGATATGATGCGCTAAGCTCCATGGCCAACATTGCTGGTTATAAAGCTGTTGTCCTAGCAGCAAATAATTTTGGACGGTTTTTTACTGGTCAGATCACAGCTGCTGGAAAAGTTCCTCCAGCCAAGATTCTGATAGTTGGTGGTGGTGTTGCTGGACTTGCTTCTGCAGGTGCAGCAAAGTCGATGGGTGCAATTGTTCGAGGATTTGACACAAGAGCTGCAGCTTTGGAACAGTTCAAATCCCTTGGTGCCGAACCCTTGGAGGTGGACTTGAAAGAATCTGGTGAGGGACAAGGAGGATATGCAAAAGAGATGTCCAAAGAGTTCATTGAGGCAGAAATGAAACTCTTTGCTCAACAATGCAAGGAGGTGGACATCCTTATTAGCACAGCACTTATTCCAGGTAAAAAGGCTCCAGTTTTATTCAGTAAAGAAATGATTGAGTCGATGAAGGAGGGTTCAGTTGTTGTGGACTTAGCTGCCGAGGCTGGCGGAAACTTTGAAACCACGAAACCAGGAGAACTTTATGTACATAAGGGAGTTACTCACATAGGCTACACAGACCTTCCCAGCCGAATGGCCACTCAGGCTAGCACACTATATTCCAACAACATCACCAAACTCCTGAAGGCCATCAGCCCAGACAAAGATAATTTTTATTTCGATGTGAAAGATGACTTTGACTTTGGTACAATGGGTCATGTCATTAGAGGAACTGTAGTGATGAAGGATGGTGAAGTGATTTTCCCGGCTCCCACACCGAAAAATATTCCTCAAGGCGCCCCAGTAAAACAGAAGACAGTGGCTGAGTTAGAAGCTGAAAAAGCAGCTACCCTTACACCCTTTAGGAAGACAATGACAACGGCTTCTGCATATACAGCAGGTCTCACGGGGATGCTGGGCTTGGGCATTGTGGCCCCCAATCTAGCCTTTTCTCAGATGGTGACCACTTTTGGCTTGGCTGGCATTGTGGGCTATCACACTGTCTGGGGAGTGACCCCTGCTCTCCATTCACCGTTGATGTCTGTGACTAATGCTATCTCAGGATTGACTGCAGTTGGTGGGTTGGCGCTGATGGGAGGACACTTGTATCCTTCCACAACTTCTCAGGGCCTTGCTGCTCTTGCCACATTCATATCCTCAGTCAACATTGCAGGTGGATTTCTGGTGACTCAGAGAATGCTGGACATGTTCAAGCGTCCCACTGATCCCCCTGAATACAACTACCTGTATCTGCTCCCTGCTGGCACCTTTGTTGGGGGATATTTAGCTGCCCTCTACAGTGGTTATAACATTGAGCAAATCATGTACCTAGGCTCGGGTTTGTGCTGTGTTGGTGCCCTGGCTGGCCTTTCCACCCAGGGAACAGCTCGTCTTGGCAATGCATTGGGCATGATTGGGGTTGCTGGAGGACTGGCAGCCACACTTGGAGGCCTAAAACCCAGCCCAGAACTGTTAGCTCAGATGTCTGGCGCAATGGCTTTGGGCGGTACCATTGGATTGACAATTGCCAAGCGCATCCAGATTTCTGATTTACCTCAATTAGTTGCTGCTTTCCACAGTTTAGTGGGGTTGGCAGCCGTACTTACTTGCATAGCTGAGTACATTATAGAATATCCACATTTTGCTACGGATGCAGCAGCAAATCTCACCAAGGTTGTGGCCTACCTCGGCACTTATATAGGTGGTGTCACCTTCAGTGGGTCTCTTGTTGCCTACGGAAAATTGCAGGGTATTCTGAAATCTGCCCCTCTCCTACTACCTGGAAGACACTTACTCAATGCAGGCTTGCTGGCTGCTAGTGTGGGAGGAATGATCCCATTCATGATGGACCCTAGCTTTACCACTGGCATTACCTGTCTGAGCTCTGTGTCTGCTCTCTCTGCTATCATGGGCGTGACTCTGACGGCTGCTATTGGGGGTGCTGACATGCCCGTTGTCATCACTGTGCTGAACAGCTATTCAGGCTGGGCCCTGTGTGCAGAGGGCTTCCTGCTCAACAACAACCTGCTGACCATCGTGGGAGCACTCATCGGCTCCTCTGGTGCTATCCTGTCATACATCATGTGTGTGGCAATGAATCGCTCCTTGGCTAATGTGATTCTTGGAGGCTATGGTACCACTTCAACAGCTGGTGGAAAACCCATGGAAATTTCTGGCACACATACGGAAATCAACCTTGACAATGCAATTGACATGATTAGAGAAGCTAATAGCATTATTATTACTCCAGGCTATGGTCTCTGTGCAGCTAAAGCTCAGTATCCCATTGCTGATTTGGTAAAGATGCTCACTGAGCAAGGCAAAAAAGTCAGGTTTGGAATTCACCCAGTTGCAGGCCGAATGCCTGGTCAGCTTAATGTGCTGCTAGCTGAGGCTGGGGTGCCATATGATATTGTGTTGGAAATGGATGAGATCAACCACGATTTCCCAGACACTGATTTGGTCCTTGTAATTGGAGCTAATGACACCGTTAATTCAGCAGCTCAAGAAGATCCCAACTCTATTATTGCAGGCATGCCAGTCCTTGAGGTCTGGAAATCAAAGCAGGTCATTGTTATGAAGAGGTCTTTGGGTGTTGGCTATGCTGCAGTGGACAATCCAATCTTCTACAAACCTAACACAGCCATGCTTCTAGGTGATGCCAAGAAGACATGTGATGCACTGCAGGCAAAAGTTAGAGAATCCTATCAGAAG---
>speTri2
ATGGCGAACCTTCTAAAAACAGTGGTGACTGGCTGTTCATGTCCTTTACTTAGCAATTTGGGGTCCTATAAGGTTCTACCTGGGAAGAAGGATGTTTTACGAACATTTCATACTCATCAGGCACTGTGGTGTAAATCCCCGGAGAAACCAGGAATTCCATATAAGCAACTGACTGTTGGAGTCCCCAAGGAGGTTTTCCAAAATGAGAAGCGAGTGGCATTGTCTCCTGCTGGTGTCCAGGCCTTGGTCAAGCAGGGTTTTAATGTTGTCGTGGAATCAGGCGCTGGCGAGGCTTCCAAGTTTTCAGATGATCACTACAGAGCAGCAGGTGCCCAAATCCAAGGGGCGAAGGAAGTTCTGGCTTCTGATTTGGTGGTCAAAGTACGAGCCCCCATGGTTAATCCAACATTAGGTGTTCATGAAGCTGACCTTTTAAAGACATCGGGAACACTGATTAGTTTTATTTACCCAGCCCAAAATCCAGACTTGCTAAATAAACTTTCCAAAAGAAAAACTACAGTTTTGGCAATGGACCAAGTTCCAAGAGTCACAATTGCTCAGGGATATGATGCACTAAGCTCTATGGCCAACATTGCAGGGTATAAGGCTGTTGTCCTAGCTGCAAATCATTTTGGACGATTTTTCACTGGTCAGATCACAGCTGCTGGGAAAGTTCCTCCAGCTAAGATTCTGATAGTTGGTGGTGGTGTTGCTGGGCTTGCGTCTGCAGGTGCAGCAAAGTCGATGGGTGCAATTGTTCGAGGATTTGATACGAGAGCTGCAGCTTTGGAACAGTTCAAGTCTCTTGGTGCGGAGCCCTTGGAGGTGGACTTGAAGGAATCGGGTGAGGGACAGGGAGGATATGCAAAAGAGATGTCCAAAGAGTTCATTGAAGCGGAAATGAAGCTCTTTGCCCAGCAGTGCAAGGAGGTGGACATCCTCATCAGCACAGCACTTATCCCAGGTAAAAAAGCTCCTGTTTTATTTAGTAAAGAAATGATTGAGTCAATGAAGGAAGGTTCAGTTGTTGTGGATCTAGCTGCAGAAGCTGGCGGAAACTTTGAAACCACTAAGCCAGGAGAACTTTATATTCATAAGGGAGTCACTCATATAGGCTACACAGACCTTCCCAGCCGGATGGCCACCCAGGCCAGTACTCTGTATTCCAACAATATTACCAAGCTCCTGAAGGCCATCAGCCCTGACAAAGATAATTTTTATTTTGAAGTGAAAGATGATTTTGACTTTGGTACAATGGGTCATGTCATTAGAGGAACTGTAGTGATGAAGGATGGTGAAGTGATTTTCCCTGCTCCCACACCGAAAAATATTCCTCAAGGTGCCCCAGTAAAACAGAAGACAGTGGCTGAGCTAGAAGCTGAAAAGGCAGCTACTGTTACACCGTTCAGGAGGACCATGGCCACGGCTTCTGCCTACACAGCAGGTCTCACTGGGATGCTGGGTTTGGGCATTGTGGCTCCCAATCTAGCCTTTTCTCAGATGGTGACCACTTTTGGCTTGGCCGGCATCGTGGGGTACCACACCGTCTGGGGAGTGACTCCTGCTCTCCACTCACCACTGATGTCTGTGACTAATGCAATCTCAGGTTTGACAGCAGTTGGTGGATTGGCACTGATGGGGGGACATTTGTATCCTTCCACAACTTCTCAGGGTCTTGCTGCTCTTGCTACATTCATCTCCTCAGTCAACATTGCAGGTGGCTTTCTGGTGACTCAGAGAATGCTGGACATGTTCAAGCGTCCCACGGATCCCCCGGAATATAATTACCTGTATCTGCTTCCTGCTGGCACTTTCGTGGGTGGATATTTAGCTGCCCTTTATAGTGGCTATAACATTGAACAAATCATGTACCTAGGCTCGGGCTTGTGCTGTGTTGGTGCCCTGGCTGGCCTTTCCACCCAGGGAACAGCTCGTCTTGGCAATGCATTGGGTATGATTGGGGTTGCTGGAGGCCTGGCAGCCACACTTGGAGGCTTAAAACCGGACCCAGAATTGTTAGCTCAGATGTCTGGAGCAATGGCTTTGGGCGGTACCATTGGATTGACAATTGCCAAACGCATCCAGATTTCCGATTTACCTCAGTTAGTTGCTGCTTTCCACAGTTTAGTGGGCTTGGCAGCCATGTTGACTTGCATAGCTGAGTATGTTGTGGAATATCCACATTTTGCTATGGACGCAGCAGCAAATCTCACCAAGATCGTGGCCTACCTTGGCACTTACATTGGCGGTGTCACCTTCAGTGGGTCACTTGTGGCCTATGGGAAATTACAGGGTATCCTGAAATCAGCCCCTCTCCTTCTACCTGGAAGGCACTTACTCAATGCAGGCTTGCTGGCTGCTAGTGTCGGTGGAATAATCCCGTATATGATTGACCCCAGCTTTACCACTGGCATTACCTGTTTGGGCTCCGTGTCAGCTCTTTCTGCTATCATGGGTGTGACCCTGACGGCTGCCATCGGGGGTGCCGACATGCCCGTTGTCATCACTGTGCTGAACAGCTACTCGGGCTGGGCTCTCTGTGCGGAGGGATTCCTGCTCAACAATAACCTGCTCACCATCGTGGGCGCGCTCATCGGATCCTCTGGGGCTATCCTGTCCTACATCATGTGTGTGGCAATGAATCGCTCCCTGGCTAATGTGATTCTTGGAGGCTATGGTACCACTTCAACAGCTGGTGGGAAACCCATGGAAATTTCTGGCACACATACAGAAATCAACCTTGACAATGCCATCGACATGATTCGAGAAGCTAATAGCATTATCATTACTCCAGGATATGGTCTCTGTGCAGCCAAAGCTCAGTACCCCATTGCTGATTTGGTAAAGATGCTCACGGAGCAAGGCAAAAAAGTCAGGTTTGGAATTCACCCAGTTGCAGGCCGAATGCCTGGCCAGCTTAATGTGCTGCTGGCTGAGGCTGGGGTGCCATATGATATTGTGTTGGAAATGGATGAGATCAACCATGATTTCCCAGACACTGATTTGGTCCTTGTAATTGGAGCTAATGACACTGTTAATTCAGCAGCTCAGGAAGATCCCAACTCTATTATTGCAGGCATGCCAGTTCTTGAGGTCTGGAAATCAAAGCAGGTCATTGTCATGAAGAGGTCTCTGGGTGTTGGCTACGCTGCAGTGGACAATCCAATCTTCTACAAACCCAACACAGCCATGCTTCTAGGTGATGCCAAGAAGACATGTGATGCGCTGCAGGCAAAAGTTAGAGAATCCTACCAGAAG---
>oryCun2
ATGGCGAACCTGTTGAAAACAGTGGTGACTGGCTGTTCATGTCCCTTACTTAGCAATTTGGGACCCTGTAAAGTTCTACCTGGGAAGAAGGATTTTTTACGAACATTTCATACTCATCAGGCACTGTGGTGTAAAGCCCCTGTCAAACAAGGAATTCCATATAAGCAACTGACTGTTGGAGTCCCCAAGGAGATTTTCCAAAATGAGAAGCGAGTGGCATTGTCTCCTGCTGGTGTGCAGGCCTTGGTCAAACAGGGTTTTAATGTTGTGGTGGAATCTGGTGCAGGCGAAGCTTCCAAGTTCTCTGATGACCATTATAGAGCAGCAGGTGCCCAAATCCAAGGGACGAAGGAAGTGCTGGCTTCTGATTTGGTGGTCAAAGTACGAGCCCCCATGGTTAATCCAACGTTAGGTATTCATGAAGCTGACCTTTTAAAGGCATCAGGAACACTGATTAGTTTTATTTACCCAGCTCAAAATCCAGACTTGCTAAATAAACTTTCCAAAAGAAAAACAACGGTGCTGGCAATGGACCAGGTTCCAAGAGTCACAATTGCTCAGGGATATGACGCGCTAAGCTCCATGGCCAACATTGCTGGTTATAAGGCTGTTGTCCTAGCAGCAAATCATTTTGGACGATTTTTTACTGGTCAGATTACAGCTGCTGGGAAAGTTCCTCCAGCTAAGATTCTCATAGTTGGTGGTGGTGTTGCTGGGCTGGCTTCTGCAGGTGCAGCAAAATCGATGGGTGCAATTGTTCGAGGATTTGACACGAGAGCTGCAGCCTTGGAACAGTTCAAGTCTCTTGGTGCTGAGCCCCTGGAGGTGGATTTGAAGGAGTCTGGTGAGGGACAAGGAGGATATGCAAAAGAAATGTCCAAAGAGTTCATTGAGGCTGAAATGAAACTCTTTGCTGAACAGTGCAAGGAGGTGGACATCCTCATCAGCACAGCACTTATTCCAGGTAAAAAAGCTCCAGTTTTATTTAGTAAAGAAATGATTGAGTCAATGAAAGAAGGTTCAGTTGTTGTGGATTTAGCTGCCGAGGCTGGTGGAAACTTTGCAACCACTAAGCCAGGAGAACTTTATATTCATAAGGGAATTACTCATATAGGCTACACAGACCTTCCGAGCCGGATGGCCACACAGGCCAGCACCCTGTACTCCAACAATATCACCAAACTCCTGAAGGCCATCAGCCCGGACAAAGACAATTTTTATTTTGAAGTGAAAGATGACTTTGACTTTGGTACCATGGGTCATGTCATTAGAGGAACTGTAGTGATGAAGGATGGTGAAGTAATTTTCCCAGCTCCCACACCGAAAAATATTCCACAAGGTGCCCCAGTAAAACAGAAGACAGTAGCTGAGCTGGAAGCTGAAAAGGCGGCAACTATTACGCCCTTCAGAAAGACAATGACAACGGCTTCAGCATATACAGCAGGTCTCACTGGGATACTGGGTTTGGGCATTGTGGCTCCCAATCTAGCCTTTTCTCAGATGGTGACCACTTTTGGTTTGGCTGGCATTGTGGGCTACCACACTGTCTGGGGCGTGACTCCCGCTCTGCACTCACCACTGATGTCTGTGACTAATGCAATCTCAGGATTGACTGCAGTTGGAGGTTTGGCACTGATGGGAGGACAGCTGTATCCCTCCACAACTTCTCAGGGCCTTGCTGCTCTTGCCACATTCATATCCTCAGTCAACATTGCAGGTGGTTTTCTGGTGACTCAGAGAATGCTGGACATGTTCAAGCGTCCCACGGATCCCCCAGAATACAATTACCTGTATCTACTCCCTGCTGGCACTTTTGTTGGTGGATATTTAGCTGCTCTCTACAGTGGTTATAACATTGAACAAATCATGTACCTAGGTTCGGGTTTGTGCTGTGTTGGGGCCCTGGCTGGCCTTTCTACCCAGGGAACAGCGCGTCTTGGCAATGCATTGGGCATGGTTGGGGTTGCTGGAGGTCTGGCAGCCACCTTAGGAGGCCTAAAACCATGCCCAGAATTGTTAGCTCAGATGTCTGGTGCAATGGCTTTGGGTGGTACCATTGGATTGACAATTGCCAAACGCATCCAGATTTCTGATTTACCTCAGTTAGTTGCTGCTTTCCACAGTTTAGTGGGTTTAGCAGCTGTACTTACTTGCATAGCTGAGTACATTGTAGAATATCCACATTTTGCCATGGATGCAACAGCAAATCTCACCAAGATTGTGGCCTACCTTGGCACTTACATTGGTGGTGTTACCTTTAGTGGGTCTCTTGTTGCCTATGGGAAATTGCAGGGTATACTGAAATCTGCCCCTCTTCTCCTACCTGGAAGGCATTTACTCAATGCAGGCTTGCTGGCTGCTAGTGTGGGTGGAATAATACCATTCATGATGGATCCGAGTTTTACGACCGGCATTACCTGTCTGGGCTCTGTGTCTGCTCTCTCTGCTATCATGGGTGTGACTTTGACGGCTGCTATAGGGGGTGCTGACATGCCTGTTGTCATTACTGTGCTGAACAGCTACTCAGGCTGGGCTCTGTGTGCGGAGGGCTTCCTGCTCAACAATAACCTGCTTACCATCGTAGGCGCTCTCATTGGCTCATCTGGTGCTATCCTGTCATACATCATGTGTGTGGCGATGAATCGCTCCCTGGCTAATGTGATTCTTGGAGGTTATGGTACCACTTCAACAGCTGGTGGAAAACCCATGGAAATTTCTGGCACTCATACAGAAATCAACCTTGACAATGCAATTGACATGATCCGAGAAGCTAATAGCATTATAATTACTCCAGGCTATGGTCTCTGTGCAGCCAAAGCCCAGTATCCCATCGCTGATTTGGTAAAGATGCTCACAGAGCAAGGCAAAAAAGTCAGGTTTGGAATTCACCCAGTTGCAGGCCGAATGCCTGGCCAGCTTAATGTGCTGCTGGCTGAGGCTGGGGTGCCATATGATATTGTGTTGGAAATGGATGAGATCAACCATGATTTCCCAGACACTGATTTGGTTCTTGTAATTGGAGCTAATGACACTGTGAATTCAGCAGCGCAAGAAGATCCCAACTCTATTATTGCAGGCATGCCGGTCCTTGAGGTCTGGAAATCCAAGCAGGTCATTGTTATGAAGAGGTCTTTGGGAGTTGGCTATGCTGCAGTGGACAATCCAATCTTCTACAAACCCAACACGGCCATGCTTCTAGGAGATGCCAAGAAGACATGTGATGCATTGCAGGCAAAAGTTAGAGAATCCTATCAGAAG---
>musFur1
ATGGCGAGTCTACTGAAAACCGTGGTGACTGGCTGTTCATGTCCGTTACTTAGCAATTTGGGGTCCTGTAAGGTTATACATGGGAAGAAGGATTTTTTACGAACATTTCATACTCATCAGGCCCTATGGTGTAAATCTGGA---AAACCAGGAATTCCATATAAACAACTGACTGTTGGTGTCCCCAAAGAGATTTTCCAAAATGAGAAGCGGGTGGCCTTGTCTCCTGCTGGTGTTCAGGCCTTGGTCAAGCAGGGCTTTAGTGTTGTCGTGGAATCAGGTGCTGGTGAAGCTTCTAAGTTTTCTGATGATCACTACAGAGCAGCAGGTGCCCAGATCCAAGGGGTGAAGGAAGTGCTGGCTTCTGATTTGGTGGTCAAAGTACGAGCCCCCATGGTTAACCCAACGTTAGGTGTTCACGAAGCTGACCTTTTAAAGACATCGGGAACACTGATTAGCTTTATTTACCCAGCCCAAAATCCAGACTTGCTAAATAAACTTTCTAAAAGAAAAACTACAGTTTTGGCAATGGACCAGGTTCCAAGAGTCACAATTGCTCAGGGATATGACGCGCTAAGCTCCATGGCCAACATTGCTGGTTATAAAGCTGTTGTACTAGCAGCAAATCATTTCGGACGGTTTTTTACTGGTCAGATCACAGCTGCTGGAAAAGTTCCTCCAGCTAAGATTCTGATTGTTGGTGGTGGTGTTGCTGGGCTGGCTTCTGCAGGTGCGGCGAAGTCGATGGGTGCAATTGTTCGAGGATTTGACACCAGAGCTGCAGCTTTGGAGCAGTTCAAGTCTCTTGGTGCTGAGCCCTTGGAGGTGGACTTGAAGGAATCTGGGGAGGGACAAGGAGGATACGCGAAAGAGATGTCCAAAGAGTTCATCGAAGCTGAAATGAAACTCTTTGCCCAACAGTGCAAGGAGGTGGACATTCTCATCAGCACAGCGCTGATTCCAGGTAAAAAAGCTCCAGTTTTATTTAGTAAAGAGATGATTGAGTCAATGAAGGAAGGTTCAGTTGTTGTGGATTTAGCTGCTGAGGCTGGCGGAAACTTTGAGACCACTAAGCCAGGAGAACTTTATGTCCATAAGGGAGTTACTCACATCGGCTACACAGACCTTCCCAGCCGAATGGCCACGCAGGCCAGTACCTTATATTCCAACAACATCACCAAGCTCCTGAAGGCCATCAGCCCTGACAAAGATAATTTTTATTTTGAAGTGAAAGATGACTTCGACTTTGGTACGATGGGTCATGTCATTAGAGGAACTGTAGTGATGAAGGACGGTGAAGTGATTTTCCCCGCTCCCACCCCAAAAAATATTCCTCAAGGTGCCCCAGTAAAACCAAAGACAGTGGCTGAGCTGGAAGCTGAGAAAGCAGCTACAGTCACCCCCTTCAGGAAGACGATGACTACGGCTTCTGCATATACAGCTGGTCTCACTGGGATTCTGGGTTTGGGCATTGTGGCGCCCAATTTAGCCTTTTCCCAGATGGTGACCACTTTTGGCTTGGCGGGCATCGTGGGCTACCACACTGTCTGGGGAGTGACCCCTGCTCTCCACTCACCGCTGATGTCTGTGACTAATGCAATCTCAGGGTTGACCGCAGTTGGTGGGCTGGCGCTAATGGGAGGCCATGTGTATCCTTCCACAACCTCTCAGGGCCTTGCCGCTCTTGCTACATTTATTTCCTCAGTCAACATTGCAGGCGGATTTCTGGTGACCCAGAGAATGCTGGACATGTTCAAGCGTCCCACGGATCCCCCAGAATTCAATTACCTGTATCTGCTCCCTGCTGCTACCTTTGTTGGAGGATATCTGGCTGCCCTCTCTAGTGGTTATAACATTGAACAAATCATGTATCTAGGCTCAGGTCTCTGCTGTGTTGGTGCCCTGGCCGGCCTTTCCACCCAGGGAACAGCTCGTCTTGGCAATGCATTGGGCATGATTGGGGTGGCCGGAGGCCTGGCAGCCACCCTCGGAGGCCTGAAACCATCCCCAGAACTGTTAGCTCAGATGTCTGGAGCAATGGCTTTGGGCGGTACCATTGGACTGACAATTGCCAAGCGCATCCAGATTTCCGATTTACCTCAGTTAGTTGCTGCTTTTCACAGCTTAGTAGGCTTGGCAGCTGTGCTCACTTGCATAGCTGAGTACATTGTCGAATATCCACATTTTGCCACGGATGCAGCAGCAAATCTCACCAAGATTGTGGCCTACCTCGGTACTTACATCGGCGGTGTCACGTTTAGTGGCTCTCTTGTTGCCTATGGAAAATTGCAGGGTATCCTGAAATCCGCCCCTCTCCTTCTTCCTGGAAGGCACTTACTTAATGCAGGCCTGCTGACGGCTAGTGTGGGAGGGCTAATCCCATTCATGTTGGACCCTAGCTTTACCACCGGCCTTACCTGTCTGGGCTCTGTGTCGGCTCTCTCTGCTGTCATGGGCGTGACGTTGACAGCGGCTATTGGGGGTGCGGACATGCCCGTGGTCATCACTGTGCTGAACAGCTACTCAGGCTGGGCCCTGTGTGCAGAGGGCTTCCTGCTGAACAACAACCTGCTGACCATCGTGGGGGCGCTCATCGGCTCCTCGGGGGCCATCCTGTCCTACATCATGTGTGTGGCAATGAATCGCTCCTTGGCTAATGTGATTCTCGGAGGCTATGGTACCACTTCAACAGCTGGTGGAAAACCCATGGAGATTTCTGGCACACATACAGAAATCAACCTTGACAATGCAATTGACATGATCCGAGAAGCTAATAGCATTATTATTACTCCAGGCTATGGTCTCTGTGCAGCCAAAGCGCAGTACCCCATTGCCGACCTGGTGAAGATGCTCTTGGAACAGGGCAAGAAAGTCAGGTTTGGAATTCACCCAGTCGCAGGCCGGATGCCTGGTCAGCTGAATGTGCTGCTGGCTGAGGCCGGGGTGCCATACGATATTGTGCTGGAAATGGACGAGATCAACCATGATTTCCCAGACACCGATTTGGTCCTTGTGATTGGAGCCAATGACACAGTGAATTCAGCCGCTCAAGAAGACCCCAACTCTATTATTGCAGGCATGCCGGTCCTCGAGGTCTGGAAGTCAAAGCAGGTCATAGTTATGAAGAGGTCCTTGGGTGTTGGCTATGCTGCAGTCGACAATCCCATCTTCTACAAACCTAACACGGCCATGCTTCTAGGTGATGCCAAGAAGACATGTGACGCACTGCAGGCGAAAGTGAGAGAATCCTACCAGAAG---
>felCat8
ATGGCAAACCTACTGAAAACCGTGGTGACTGGCTGTTCATGTCCTTTACGTAGCAATTTGGGGTCCTGTAAGATTATACCCGGGAAGAAGGATTTTTTACGAACATTTCATACTCATCAGGCACTGTGGTGTAAAGCCCCTGCCAAACCAGGAATTCCATATAAGCAACTGACTGTTGGCGTCCCCAAGGAGATTTTCCAAAATGAGAAACGGGTGGCATTGTCTCCTGCTGGTGTTCAGGCCTTGGTCAAGCAGGGTTTTAGTGTTGTCGTGGAATCGGGTGCTGGCGAAGCTTCCAAGTTTTCTGATGATCACTACAGAGCAGCAGGTGCCCAGATCCAAGGGGCGAAGGAAGTGCTGGCTTCTGATTTGGTGGTCAAAGTGCGAGCTCCCATGGTTAATCCAACATTAGGTGTTCATGAGGCTGACCTTTTAAAGACATCGGGAACATTGATTAGCTTTATTTACCCAGCCCAAAATCCAGACTTGCTAAATAAACTTTCTAAAAGAAAAACTACAGTTTTGGCGATGGACCAGGTTCCAAGAGTCACAATTGCTCAGGGATATGACGCGCTAAGCTCCATGGCCAACATTGCTGGCTACAAAGCTGTTGTACTAGCAGCAAATCATTTTGGACGGTTTTTTACTGGTCAGATCACAGCTGCTGGAAAAGTTCCTCCAGCTAAGATTCTGATAGTTGGTGGTGGTGTTGCTGGGCTGGCTTCTGCAGGTGCAGCGAAGTCTATGGGTGCTATTGTTCGAGGATTTGACACCAGAGCTGCAGCTTTGGAGCAGTTCAAGTCTCTTGGTGCTGAGCCCTTGGAGGTGGACTTGAAGGAATCTGGTGAAGGACAAGGAGGATATGCGAAAGAGATGTCCAAAGAGTTCATCGAAGCTGAAATGAAGCTCTTTGCTCAACAGTGCAAGGAGGTGGATATCCTCATCAGCACAGCCCTTATTCCAGGTAAAAAAGCCCCAGTTTTATTTAGTAAAGAAATGATTGAGTCAATGAAGGAAGGTTCAGTTGTTGTGGATTTAGCTGCTGAGGCTGGCGGAAACTTTGAAACCACGAAGCCAGGAGAACTTTACGTTCACAAGGGAGTTACTCACATCGGCTACACAGACCTTCCCAGCCGAATGGCCACTCAGGCCAGCACCCTCTATTCCAACAACATCACCAAGCTCCTGAAGGCCATCAGCCCTGACAAAGATAACTTTTATTTTGAAGTGAAAGACGACTTTGACTTTGGTACAATGGGTCATGTCATTAGAGGAACTGTAGTGATGAAGGATGGAGAAGTGATTTTCCCCGCTCCCACTCCGAAAAATATTCCTCAAGGTGCCCCAGTAAAACCGAAGACAGTGGCTGAGCTGGAAGCTGAAAAAGCAGCTACGGTCACGCCCTTGAGGAAGACCATGACTACGGCTTCTGCGTATACAGCAGGTCTCACTGGGATTCTGGGTTTGGGCCTTGCGGCACCCAATTTAGCCTTTTCCCAGATGGTGACCACTTTTGGCTTGGCCGGCATCGTGGGCTACCACACTGTCTGGGGAGTGACCCCTGCTCTCCACTCACCACTGATGTCTGTGACTAATGCAATCTCAGGGTTGACTGCAGTTGGTGGGTTGGCACTGATGGGAGGACATTTGTATCCTTCCACAACTTCTCAGGGCCTTGCTGCTCTTGCTACGTTTATTTCCTCAGTCAACATTGCAGGTGGCTTTCTGGTGACCCAGAGAATGCTGGACATGTTCAAGCGTCCCACGGACCCCCCAGAATACAACTACCTGTATCTGATCCCTGCTGGCACCTTTGTTGGAGGATATTTAGCAGCTCTCTACAGTGGCTATAACATTGAACAAATCATGTATCTGGGCTCAGGTCTGTGCTGTGTTGGTGCCCTGGCCGGCCTTTCCACCCAGGGAACAGCTCGTCTTGGCAATGCATTGGGCATGATTGGGGTGGCTGGAGGCCTGGCAGCCACTCTCGGAGGACTAAACCCATCCCCAGAATTGTTAGCCCAGATGTCTGGAGCAATGGCTTTGGGCGGTACCATTGGACTGACAATTGCCAAACGCATCCAGATTTCTGATTTACCTCAGTTAGTTGCTGCTTTCCACAGTTTAGTGGGCTTGGCAGCGGTGCTTACTTGCATAGCTGAGTACATTGTAGAATACCCACATTTTGCTGTGGACGCAGCAGCAAATCTCACCAAGATCGTGGCCTACCTCGGTACTTACATCGGAGGCGTCACGTTCAGTGGCTCTCTTGTTGCCTATGGAAAACTGCAGGGTATCCTGAAATCTGCCCCTCTCCTGCTTCCTGGAAGGCACTTACTTAATGCAGGCCTGCTGGCTGCTAGTGTGGGTGGAATCGTCCCATTCATGATGGACCCTAGCTTTACCACCGGCATCACCTGTCTGGGCTCTGTGTCGGCTCTCTCTGCTGTCATGGGTGTGACTTTGACAGCTGCTATCGGGGGTGCAGACATGCCCGTCGTCATCACCGTGCTGAACAGCTACTCAGGCTGGGCCCTGTGCGCAGAGGGCTTCCTGCTCAACAACAACCTGCTGACCATCGTGGGCGCACTCATAGGCTCCTCTGGTGCCATCCTGTCCTACATCATGTGTGTGGCAATGAACCGCTCCCTGGCTAATGTGATTCTTGGAGGCTATGGTACCACTTCGACAGCTGGTGGAAAACCCATGGAAATTTCTGGCACACATACAGAAATCAACCTTGACAATGCAATTGACATGATTCGTGAAGCTAATAGCATTATTATTACTCCAGGCTATGGTCTCTGTGCAGCCAAAGCGCAGTACCCCATCGCAGACTTGGTGAAGATGCTCGCTGAACAGGGCAAGAAAGTCAGGTTTGGAATTCACCCAGTTGCAGGCCGGATGCCTGGTCAGCTTAATGTGCTGCTGGCTGAGGCTGGGGTGCCATATGATATTGTGCTGGAAATGGACGAGATCAACCATGATTTCCCAGACACCGATTTGGTCCTTGTAATTGGAGCTAATGACACTGTTAATTCAGCAGCTCAGGAAGACCCCAACTCTATTATTGCAGGCATGCCAGTCCTCGAGGTCTGGAAATCAAAGCAGGTCATCGTTATGAAGAGGTCACTGGGTGTTGGCTATGCTGCAGTGGACAATCCAATCTTCTACAAACCCAACACGGCCATGCTTCTAGGTGATGCCAAGAAGACGTGTGATGCGCTGCAGGCAAAAGTGAGAGAATCCTACCAGAAG---
>canFam3
ATGGCGAATCTACTGAAAACCGTGGTGACTGGCTGTTCGTGTCCTTTACGTAGCAGTTTGGGGTCCTGTAAGGTTATACCTGGGAAGAAGGATTTTTTACGAACATTTCATACTCATCAGGCACTGTGGTGTAAAGCCCCTGTAAAACCAGGAATTCCATATAAGCAATTGACTGTTGGTGTCCCCAAGGAGATTTTCCAAAATGAGAAGCGGGTGGCATTGTCTCCTGCTGGTGTTCAGGCCTTGGTCAAGCAGGGTTTTAGTGTTGTTGTGGAATCGGGTGCTGGTGAAGCTTCCAAGTTTTCTGATGATCACTACAGAGCAGCAGGTGCCCAGATCCAAGGGGTGAAGGAAGTGATGGCTTCTGATTTGGTGGTCAAAGTGCGAGCCCCCATGGTTAATCCAACATTAGGTGTTCATGAAGCCGACCTTTTAAAGACATCGGGAACACTGATTAGCTTTATTTACCCTGCCCAAAATCCAGACTTGCTAAATAAACTTTCTAAAAGAAAAACTACAGTTTTGGCAATGGACCAGGTTCCAAGAGTCACAATTGCTCAGGGATATGATGCACTAAGCTCCATGGCCAACATTGCTGGTTATAAAGCTGTTGTCCTAGCAGCAAATCATTTTGGGCGGTTTTTTACTGGTCAGATCACAGCTGCTGGAAAAGTTCCTCCAGCTAAGATTCTGATAGTTGGTGGTGGTGTTGCTGGGCTTGCTTCTGCAGGTGCAGCAAAGTCGATGGGTGCAATTGTTCGAGGATTTGACACCAGAGCTGCAGCTTTGGAGCAATTTAAGTCTCTTGGTGCTGAGCCCTTGGAGGTGGACTTGAAGGAATCTGGGGAGGGACAAGGAGGATATGCAAAGGAGATGTCCAAAGAGTTCATCGAGGCTGAAATGAAACTCTTTGCTCAACAGTGCAAGGAGGTGGATATCCTCATCAGCACAGCACTTATTCCAGGTAAAAAAGCTCCAGTTTTATTTAGTAAAGAAATGATTGAGTCAATGAAGGAAGGTTCAGTTGTTGTGGATTTGGCTGCTGAGGCTGGCGGAAACTTTGAAACTACTAAGCCAGGAGAACTTTATGTTCATAAGGGAGTTACTCACATAGGCTACACAGACCTTCCCAGCCGAATGGCCACTCAGGCCAGTACCCTGTATTCCAACAACATCACCAAGCTCCTGAAGGCCATCAGCCCTGACAAAGATAATTTTTATTTTGAAGTGAAAGACGACTTTGACTTTGGTACAATGGGTCATGTCATTAGAGGAACTGTAGTGATGAAGGATGGTGAAGTGATTTTCCCCGCTCCCACCCCCAAAAATATTCCTCAAGGTGCCCCAGTAAAACCGAAGACGGTAGCTGAGCTGGAAGCTGAGAAAGCAGCTACCGTCACCCCCTTTAGGAAGACGATGTCTACGGCTTCTGGATATACAGCAGGTCTCACTGGGATACTGGGTTTGGGCCTTGTGGCGCCCAATTTAGCCTTTTCCCAGATGGTGACCACGTTTGGCTTGGCCGGCATCGTGGGCTACCACACTGTCTGGGGAGTGACCCCTGCCCTCCACTCACCACTGATGTCTGTGACTAACGCAATCTCAGGGCTGACTGCAGTTGGTGGACTGGCGCTGATGGGAGGACATTTGTATCCTTCCACAACTTCTCAGGGCCTTGCTGCTCTTGCTACATTTATTTCCTCAGTCAACATTGCAGGTGGCTTTCTGGTGACCCAGAGAATGCTGGATATGTTCAAGCGTCCCACGGATCCCCCAGAATACAATTACCTGTATCTGCTCCCTGCTAGTACCTTTGTTGGAGGATATTTAGCTGCCCTCTACAGTGGTTATAACATTGAACAAATCATGTATCTGGGCTCAGGCCTGTGCTGTGTTGGTGCCCTGGCCGGCCTTTCCACCCAGGGAACAGCTCGTCTTGGCAATGCGTTGGGCATGATTGGGGTGGCTGGAGGCCTGGCAGCCACCCTTGGAGGCCTAAAACCATCCCCAGAATTGTTAGCTCAGATGTCTGGAGCAATGGCTTTGGGCGGGACCATTGGATTGACAATTGCCAAACGGATCCAGATTTCTGATTTACCTCAATTAGTTGCTGCTTTCCACAGTTTAGTGGGCTTGGCAGCTGTGCTTACTTGCATTGCTGAGTACATTGTAGAATATCCACATTTTGCTGTGGACTCAGCAGCAAATCTCACCAAGATCGTGGCCTACCTCGGTACTTACATCGGTGGTGTCACATTCAGTGGCTCTCTTGTTGCCTATGGAAAGCTGCAGGGTATCCTGAAATCCGCCCCGCTTCTGCTTCCTGGAAGGCACGCACTTAATGCAGGCCTGCTGGCTGCTAGTGTGGGTGGAATAATCCCATTCATGATGGACCCTAGCTTTACCACCGGCATTACCTGTCTGGGCTCTGTGTCAGCTCTCTCTGCTGTCATGGGTGTGACTTTAACAGCTGCCATCGGGGGTGCCGACATGCCCGTGGTCATCACTGTGCTGAACAGTTACTCAGGCTGGGCTCTGTGTGCCGAGGGCTTCCTGCTTAACAACAACCTGCTGACCATCGTTGGGGCGCTCATAGGCTCCTCGGGTGCCATCCTGTCCTACATCATGTGTGTGGCAATGAATCGCTCCCTGGCTAATGTGATTCTTGGAGGCTATGGCACCACTTCAACAGCTGGTGGAAAACCCATGGAAATTTCTGGCACACATACAGAAATCAACCTTGACAATGCAATTGACATGATTCGAGAAGCTAATAGCATTATTATTACTCCAGGCTATGGTCTCTGTGCAGCCAAAGCGCAGTACCCCATCGCCGACTTGGTGAAGATGCTCTCCGAACAGGGCAAGAAAGTCAGGTTTGGAATTCACCCAGTTGCAGGCCGGATGCCTGGTCAGCTTAATGTGCTGCTGGCGGAGGCTGGGGTGCCATATGATATTGTGTTGGAGATGGACGAGATCAACCATGATTTCCCAGACACTGATTTGGTCCTTGTGATTGGAGCTAATGACACAGTGAATTCAGCAGCTCAGGAAGACCCCAACTCTATTATTGCAGGCATGCCAGTCCTCGAGGTCTGGAAATCAAAGCAGGTCATCGTTATGAAGAGGTCCTTGGGTGTTGGCTATGCTGCAGTGGACAATCCAATCTTCTACAAACCTAACACGGCCATGCTTCTAGGTGATGCCAAGAAGACATGTGACGCACTGCAGGCGAAAGTGAGAGAATCCTACCAGAAG---
>ailMel1
ATGGCGAATCTACTGAAAACCGTGGTGACTGGCTGTTCATGTCCTTTACTTAGCAGTTTGGGGTCCTGTAAGGTTATACCTGGGAAGAAGGATTTTTTACGAACATTTCATACTCATCGGGCACTGTGGTGTAAATCTCCTGTAAAACCAGGAATTCCATATAAACAACTGACTGTTGGTGTCCCCAAGGAGATTTTCCAAAATGAGAAACGGGTGGCATTGTCTCCTGCTGGTGTTCAGGCCTTGGTCAAGCAGGGTTTTAGTGTTGTCGTGGAATCAGGTGCTGGTGAAGCTTCCAAGTTTTCTGATGATCACTACAGAGCAGCAGGTGCCCAGATCCAAGGGGTGAAGGAAGTGCTGGCTTCTGATTTGGTGGTCAAAGTGCGAGCCCCCATGGTTAATCCAACGTTAGGTGTTCATGAAGCCGACCTTTTAAAGACATCGGGAACACTGATTAGCTTTATTTACCCAGCCCAAAATCCAGACTTGCTAAATACACTTTCTAAAAGAAAAACTACAGTTTTGGCAATGGACCAGGTTCCAAGAGTCACAATTGCTCAGGGATATGACGCGCTAAGCTCCATGGCCAACATTGCTGGTTATAAAGCTGTTGTACTAGCAGCAAATCATTTCGGACGGTTTTTTACTGGTCAGATCACAGCTGCTGGAAAGGTTCCTCCAGCTAAGATTCTGATAGTTGGCGGTGGTGTTGCTGGGCTGGCTTCTGCAGGTGCAGCAAAGTCGATGGGCGCTATCGTTCGAGGATTTGACACCAGAGCTGCAGCTTTGGAGCAGTTCAAGTCTCTTGGTGCTGAGCCCTTGGAAGTGGACTTGAAGGAATCTGGTGAGGGCCAGGGAGGATATGCGAAAGAGATGTCCAAAGAGTTCATCGAAGCTGAAATGAAACTTTTTGCTCAACAGTGCAAAGAGGTGGATATCCTCATCAGCACAGCGCTCATTCCAGGTAAAAAAGCTCCAGTTTTATTTAGTAAGGAGATGATTGAGTCAATGAAGGAAGGTTCAGTTGTTGTGGATTTAGCGGCTGAGGCTGGCGGAAACTTTGAAACCACTAAGCCGGGAGAACTCTATGTTCATAAGGGAGTTACTCACATAGGCTACACAGACCTTCCCAGCCGAATGGCCACACAGGCCAGCACCCTGTATTCCAACAACATCACCAAGCTCCTGAAGGCCATCAGCCCTGACAAAGATAATTTTTATTTTGAAGTGAAAGACAACTTTGACTTTGGTACAATGGGTCATGTCATTAGAGGAACTGTAGTGATGAAGGATGGCGAAGTGATTTTCCCCGCTCCCACCCCGAAAAATATTCCTCAGGGTGCCCCAGTGAAACCGAAGACAGTAGCTGAGCTGGAAGCTGAGAAGGCAGCTACCATCACCCCCTTCAGGAAGACGGTGACCACAGCTTCTGCATATACCGCAGGTCTCACTGGGATGCTGGGTTTGGGCATCGTGGCGCCCAATTTAGCCTTTTCCCAGATGGTGACCACTTTTGGCTTGGCTGGCATCGTGGGCTACCACACCGTCTGGGGAGTGACCCCTGCTCTCCACTCACCACTGATGTCTGTGACTAATGCAATCTCAGGGTTGACTGCAGTTGGTGGGTTGGCACTGATGGGAGGACATTTGTATCCTTCCACAACTTCTCAGGGCCTTGCCGCTCTTGCTACATTTATTTCCTCAGTCAACATTGCAGGCGGCTTTCTGGTGACCCAGAGAATGCTGGACATGTTCAAGCGTCCCACAGATCCCCCAGAATACAATTACGTGTATCTGCTCCCTGCGGGTACCTTCGTTGGAGGATATCTAGCTGCTCTCTACAGTGGTTATAACATTGAACAAATCATGTATCTAGGCTCAGGTCTGTGCTGTGTTGGTGCCCTGGCCGGCCTTTCCACCCAGGGAACAGCTCGTCTTGGCAATGCATTGGGCATGATTGGGGTGGCTGGTGGCCTGGCAGCCACCCTCGGAGGCCTAAAACCATCCCCAGAATTGTTAGCTCAGATGTCTGGAGCCATGGCTTTAGGCGGTACCATTGGATTGACAATTGCCAAACGCATCCAGATTTCTGATTTACCTCAGTTAGTTGCTGCTTTCCACAGCTTAGTGGGCTTGGCAGCTGTGCTTACTTGCATAGCCGAGTACATTGTAGAATACCCACATTTTGCCACGGACGCAGCCGCGAACCTCACCAAGGTCGTGGCCTACCTCGGTACTTACATCGGTGGTGTCACGTTTAGTGGCTCTCTTGTTGCTTATGGAAAACTGCAGGGTATCCTGAAATCCGCCCCTCTCCTGCTCCCCGGAAGGCACTTACTTAATGCAGGCCTGCTGGCTGCTAGTGTGGGTGGGATAATCCCATTCATGATGGACCCTAGCTTCACCACTGGCATTACCTGTCTGGGCTCTGTGTCGGCTCTCTCTGCTGTCATGGGTGTGACTTTGACAGCTGCCATCGGGGGTGCGGACATGCCCGTTGTCATCACTGTGCTGAACAGCTATTCAGGCTGGGCCCTGTGTGCGGAGGGCTTCCTGCTGAACAACAACTTGCTGACCATCGTGGGGGCGCTCATAGGCTCTTCCGGCGCCATCCTGTCCTACATCATGTGTGTGGCAATGAATCGTTCCCTGGCTAACGTGATTCTTGGAGGCTATGGTACCACTTCAACAGCTGGTGGAAAACCCATGGAAATTTCTGGCACACATACAGAAATCAACCTTGACAATGCAATTGACATGATTCGAGAAGCTAATAACATTATTATTACTCCAGGCTACGGGCTCTGTGCTGCCAAAGCGCAGTACCCCATCGCCGACTTGGTGAAGATGCTCTCGGAACAGGGCAAGAAAGTCAGGTTTGGAATTCACCCAGTTGCAGGCCGGATGCCTGGTCAGCTTAATGTGCTGCTGGCTGAGGCTGGGGTGCCATATGATATTGTGCTGGAAATGGACGAGATCAACCATGATTTCCCAGACACCGATTTGGTCCTTGTGATTGGAGCTAATGACACTGTGAATTCAGCAGCTCAAGAAGACCCCAACTCTATTATTGCAGGCATGCCAGTGCTCGAGGTCTGGAAATCCAAGCAGGTCATTGTTATGAAGAGGTCCTTGGGTGTTGGCTACGCTGCAGTGGACAATCCCATCTTCTACAAACCCAACACGGCCATGCTTCTAGGCGATGCCAAGAAGACGTGTGACGCTCTGCAGGCAAAAGTGAGAGAATCCTACCAGAAG---
>HLequCab3
ATGGCGAACCTCCTGAAAACAGTGGTGACGGGCTGTTCATGTCCTTTTCTTAGCAATTTGGGATCCTGTAAGGTTCTACCTGGGAAGAAGGACTTTTTACGAACATTTCATACTCATCAGGCGCTGTGGTGTAAAGCCCCTGTGAAACCAGGAGTTCCATATAAGCAACTGACTGTTGGGGTCCCCAAGGAGATTTTCCAAAATGAGAAGCGAGTGGCATTGTCTCCTGCTGGCGTCCAGGCCTTGGTGAAGCAGGGTTTTAACGTTGTTGTGGAATCAGGTGCTGGTGAATCTTCCAAGTTCTCCGATGATCACTACAGAGCAGCAGGTGCCCAAATCCAAGGGGCGAAGGAAGTGCTGGCCTCTGATTTGGTGGTCAAAGTGCGAGCCCCCATGGTTAATCCAACATTAGGTGTTCATGAAGCTGACCTTTTAAAGACATCAGGAACACTGATTAGTTTTATTTACCCGGCTCAAAATCCAGACTTGCTAAATAAACTTTCCAAAAGAAAAACTACAGTTTTGGCCATGGACCAGGTTCCAAGAGTCACAATCGCTCAGGGATATGATGCGCTAAGCTCCATGGCCAACATCGCTGGTTATAAGGCTGTTGTACTAGCAGCAAATCATTTTGGACGGTTTTTTACTGGTCAGATCACAGCTGCTGGAAAAGTTCCGCCAGCTAAGATTCTGATAGTTGGCGGTGGCGTTGCTGGGCTGGCTTCTGCAGGTGCCGCGAAGTCGATGGGTGCAATTGTTCGAGGTTTTGACACGAGAGCTGCAGCTTTGGAGCAGTTCAAGTCTCTTGGTGCTGAGCCGTTAGAGGTAGACTTGAAGGAATCTGGCGAAGGACAAGGAGGATATGCAAAAGAGATGTCCAAGGAATTCATTGAAGCCGAAATGAAACTCTTTGCTCAACAGTGCAAGGAAGTGGACATCCTTATCAGCACGGCGCTTATTCCAGGTAAAAAAGCTCCAGTTTTATTTAGTAAAGAAATGATCGAGTCAATGAAGGAAGGTTCAGTTGTTGTTGATTTAGCTGCGGAGGCTGGCGGAAACTTTGCAACCACTAAGCCAGGAGAACTTTATGTTCACAAGGGAGTGACTCACATAGGCTACACAGACCTTCCCAGCCGAATGGCCACTCAGGCCAGCACCCTCTATTCCAACAACATCACCAAGCTCCTGAAGGCCATCAGCCCTGACAAAGATAACTTTTATTTTGAAGTGAAAGATGACTTTGACTTTGGCACAATGGGTCATGTCGTTAGAGGAACTGTAGTGATGAAGGATGGTGAAGTGATTTTTCCTGCTCCCACACCGAAAAATATTCCTCAGGGCGCCCCAGTAAAACAGAAGACAGTGGCTGAGCTGGAAGCTGAAAAAGCAGCTACTATTACACCCTTCCAGAAGACAATGACAACGGCTTCGGCATATACAGCAGGTCTCATCGGGATGCTGGGCTTGGGCATTGCTTCTCCCAACTTAGCCTTTTCCCAGATGGTGACCACTTTTGGCTTGGCCGGCATTGTGGGCTACCACACCGTCTGGGGAGTCACACCCGCTCTTCACTCACCACTGATGTCTGTGACTAATGCAATCTCAGGGTTGACTGCAGTTGGTGGGTTGGCGCTTATGGGAGGACATTTGTATCCTTCCACAACTTCTCAGGGCCTTGCTGCTCTTGCTACATTCATATCCTCCGTCAACATTGCAGGTGGCTTTCTGGTGACTCAGAGAATGCTGGACATGTTCAAGCGCCCCACTGATCCCCCAGAATACAATTACGTGTATCTGCTCCCTGCTGGCACCTTTGTGGGAGGATATTTGGCTGCTCTCTACAGTGGTTATAACACTGAGCAAATCATGTACCTGGCCTCAGGTCTATGCTGTGTTGGTGCCCTGGCTGGCCTTTCCACCCAGGGAACAGCTCGTCTTGGCAATGCATTGGGCATGATTGGGGTGGCTGGAGGCCTGGCAGCCACCCTCGGAGGCCTACAACCAAGCCCTGAATTGTTAGCTCAGATGTCTGGAGCAATGGCTTTGGGCGGTACCATTGGATTGACAATTGCCAAACGCATCCAGATTTCTGATTTACCTCAGTTAGTTGCTGCTTTCCACAGTTTAGTGGGCTTGGCAGCTGTGCTTACTTGCATAGCTGAGTACATTGTCGAATATCCTCATTTTGCTACGGATGCAGCAGCAAATCTCACCAAGATTGTGGCCTACCTCGGTACTTACATCGGTGGCGTCACGTTCAGTGGGTCTCTTGTTGCCTATGGAAAATTGCAGGGTATCCTGAAATCTGCCCCGCTCCTGCTGCCTGGGAGGCACGCACTCAATGCGGGCTTGCTGGCTGCCAGCGTGGGTGGAGTTATTCCATTCATGATGGACCCCAGCTTTACAACTGGCATTACCTGTCTGGGCTCCGTGTCAGCTCTCTCTGCTATCATGGGTGTGACTTTGACAGCTGCTATCGGGGGTGCAGATATGCCAGTAGTCATCACTGTGCTGAACAGCTACTCAGGCTGGGCCCTGTGTGCGGAGGGCTTCCTGCTCAACAACAACCTGCTGACCATCGTGGGCGCACTCATCGGCTCCTCTGGTGCTATCCTGTCCTACATCATGTGTGTGGCGATGAATCGCTCCCTGGCTAATGTGATTCTTGGAGGCTACGGTACCACTTCAACAGCTGGTGGAAAACCCATGGAAATTTCTGGCACACACACGGAGATCAACCTTGACAATGCAATTGACATGATTCGAGAAGCTAATAGCATTATTATTACTCCAGGCTACGGTCTCTGTGCAGCCAAGGCTCAGTACCCCATCGCTGATTTGGTAAAGATGCTCTCGGAACAGGGCAAAAAAGTCAGGTTTGGAATTCACCCAGTTGCAGGCCGGATGCCCGGTCAGCTTAATGTGCTGCTGGCTGAGGCTGGGGTGCCATATGATATTGTGTTGGAAATGGATGAGATCAACCACGATTTCCCAGACACTGATTTGGTCCTTGTAATTGGAGCTAATGACACTGTTAATTCAGCAGCTCAAGAAGACCCCAACTCTATTATTGCAGGCATGCCAGTCCTCGAGGTCTGGAAGTCAAAGCAGGTCATTGTCATGAAGAGGTCCTTGGGTGTCGGCTATGCTGCAGTGGACAATCCAATCTTCTACAAACCTAACACGGCCATGCTTCTAGGCGATGCCAAGAAAACATGCGATGCACTGCAGGCGAAAATTAGAGAATCCTACCAGAAG---
>cerSim1
ATGGCGAACCTCCTGAAAACAGTGGTGACTGGCTGTTCATGTCCTTTTCTTAGCAATTTGGGGTCCTGGAAGGTGCTACCTGGGAAGAAGGATTTTTTACGAACATTTCATACTCATCAGGCACTGTGGTGTGAAGCCCCTGTAAAACCAGGAATTCCATACAAACAACTGACTGTTGGGGTCCCCAAGGAGATTTTCCAAAATGAGAAGCGAGTGGCGTTGTCTCCTGCTGGTGTTCAGGCCTTGGTCAAGCAGGGTTTTAATGTTATTGTGGAATCGGGTGCCGGGGAAGCTTCCAAGTTCTCAGATGATCACTACAGAGCAGCAGGTGCCCAAATCCAAGGGGCGAAAGAAGTGCTGGCCTCTGATTTGGTGGTCAAAGTGCGAGCCCCCATGGTTAATCCAACATTAGGTGTTCATGAAGCTGACCTTTTAAAGACGTCAGGAACACTGATTAGTTTTATTTACCCAGCTCAAAATCCAGACTTGCTAAATAAACTTTCCAAAAGAAAAACTACAGTTCTGGCAATGGACCAAGTTCCAAGAGTCACAATTGCTCAGGGATATGATGCGCTAAGCTCCATGGCCAACATTGCTGGTTATAAGGCCGTTGTATTAGCAGCAAATCATTTTGGACGGTTTTTTACTGGTCAGATCACAGCTGCTGGAAAAGTTCCTCCAGCTAAGATTCTGATAGTTGGTGGTGGTGTTGCTGGCCTTGCTTCTGCAGGTGCAGCAAAGTCGATGGGTGCGATTGTTCGAGGATTTGACACGAGAGCTGCAGCTTTGGAGCAGTTCAAGTCTCTTGGTGCTGAGCCCTTAGAGGTGGACTTGAAGGAATCTGGTGAAGGACAAGGAGGATATGCAAAAGAGATGTCCAAGGAGTTCATTGAAGCCGAAATGAAACTCTTTGCTCAGCAGTGCAAGGAGGTGGACATCCTGATCAGCACAGCGCTTATTCCAGGTAAAAAAGCTCCAGTTTTATTTAGTAAAGAAATGATTGAGTCAATGAAGGAAGGTTCAGTTGTTGTGGATTTAGCTGCTGAGGCTGGCGGAAACTTTGAAACCACTAAGCCAGGAGAACTTTATGTTCATAAGGGAGTTACTCACATAGGCTTCACAGACCTTCCCAGCCGAATGGCCACTCAGGCCAGCACCCTGTATTCCAACAACATCACCAAGCTCCTAAAGGCTATCAGCCCTGATAAAGAGAACTTTTATTTTGAAGTGAAAGATGACTTTGACTTTGGTACAATGGGTCATGTCATTAGAGGAACTGTAGTGATGAAGGACGGTGCAGTGATTTTCCCCGCTCCCACACCGAAAAATATTCCTCAAGGTGCCCCGGTAAAACAGAAGACAGTGGCTGAGCTGGAAGCTGAAAAAGCAGCTACTATTACACCCTTCAGGAAGACAATGACCACGGCTTCAGCATATACAGCAGGTCTCATTGGGATGCTAGGTTTGGGCGTTGCTTCTCCCAATTTAGCCTTCTCCCAGATGGTGACCACTTTTGGCTTGGCCGGCATTGTGGGCTACCACACCGTCTGGGGAGTGACCCCGGCTCTCCACTCACCACTGATGTCTGTGACTAATGCAATCTCAGGGTTGACTGCAGTTGGTGGGATGGCGCTGATGGGAGGACAGTTGTTTCCTTCCACAACTCCTCAGGGCCTTGCTGCTCTTGCTACGTTCATATCCTCAGTCAACATAGCAGGTGGCTTTCTGGTGACGCAGAGAATGCTGGACATGTTCAAACGTCCCACTGATCCCCCAGAATACAATTACGTATACCTGCTCCCCGCTGGTACCTTTGTTGGAGGATATTTAGCTGCTCTCTACAGTGGTTATAACATTGAACAAATCATGTACCTGGCCTCAGGTCTGTGCTGTGTTGGTGCCCTGGCCGGCCTTTCCACCCAGGGAACAGCTCGTCTTGGCAATGCATTGGGCATGATTGGGGTGGCTGGAGGCCTGGCAGCCACCCTCGGAGCCCTAAAACCAAGCCCCGAATTGTTAGCTCAGATGTCTGGAGCAATGGCTTTGGGCGGTACCATTGGATTGACAATTGCCAAACGCATCCAGATTTCAGATTTACCTCAGTTAGTTGCTGCTTTCCACAGTTTAGTGGGCTTGGCAGCTGTGCTTACTTGCATAGCTGAGTACATTATAGAATATCCTCATTTTGCTATGGATGCAACAGCAAATCTCACCAAGATCGTGGCCTACCTTGGTACTTACATCGGTGGTGTCACATTTAGCGGGTCTCTTGTTGCCTATGGAAAATTGCAGGGTATCCTGAAATCTGCCCCTCTCCTGCTCCCTGGGAGGCACTTACTCAATGCAGGCCTGCTGGCTGCTAGTGTAGGTGGAGTAATCCCATACATGATGGACCCCAGCTTTACCACCGGCATTACCTGTCTGGGCTCTGTGTCAGCTCTCTCTACTATCATGGGTGTGACTTTGACAGCTGCTATCGGGGGTGCAGACATGCCGGTAGTCATCACTGTGCTGAACAGCTACTCAGGCTGGGCCCTGTGTGCGGAGGGCTTCCTGCTCAACAACAACTTGCTGACCATCGTGGGTGCGCTCATCGGCTCCTCTGGTGCTATACTGTCCTACATCATGTGTGTGGCAATGAATCGTTCCCTGGCTAATGTGATTCTTGGAGGCTATGGTACCACTTCAACAGCTGGTGGAAAACCCATGGAAATTTCTGGCACACATACAGAAATCAACCTTGACAATGCAATTGACATGATTCGAGAAGCTAATAGCATTATTATTACTCCAGGCTATGGTCTCTGTGCAGCCAAAGCTCAGTACCCCATCGCTGATTTGGTAAAGATGCTCTCGGAACAGGGCAAAAAAGTCAGGTTTGGAATTCACCCAGTTGCAGGCCGGATGCCTGGTCAGCTTAATGTGCTGCTGGCTGAGGCTGGGGTGCCATATGATATTGTGTTGGAAATGGATGAGATCAACCATGATTTCCCAGACACTGATTTGGTCCTTGTAATTGGAGCTAATGACACTGTTAATTCAGCAGCTCAAGAAGACCCCAACTCTATTATTGCCGGCATGCCAGTCCTTGAGGTCTGGAAGTCAAAGCAGGTCATTGTTATGAAGAGGTCCTTGGGTGTTGGCTATGCTGCAGTGGACAATCCAATCTTCTACAAACCTAACACAGCCATGCTTCTAGGTGATGCCAAGAAGACATGTGATGCGCTGCAGGCGAAAATTAGAGAATCCTACCAGAAG---
>otoGar3
ATGGCAAACCTACTTAAAACAGTGGTGACTGGCTGTTCGTGTCCTTTATTTAGCAATTTGGGGTCCTGCAAGGTTCTACCTAGGAAGAAAGATTTTTTACGAACGTTTCATACTCATCAGGCGCTGTGGTGTAAAGCTCCTGTCAAACCAGGAATTCCATATAAGCAACTGACTATTGGAGTCCCCAAGGAGATTTTCCAAAATGAGAAGCGAGTGGCGTTATCTCCTGCTGGTGTTCAGGCCTTGGTCAAGCAGGGCTTTAAAGTCGTTGTGGAATCAGGGGCGGGTGAAGCTTCCAAGTTCTCGGATGATCACTATAGAGCAGCAGGTGCCCAAATCCAAGGGACGAAGGAAGCACTGGCTTCTGATTTGGTGGTCAAAGTGCGAGCCCCCATGGTTAATCCAACATTAGGTGTTCATGAAGCTGATCTTTTAAAGACATCAGGAACACTGATTAGTTTTATTTACCCAGCACAAAATCCGGACTTGCTAAATAAACTTTCTAAAAGAAAAACTACAGTTCTGGCAATGGACCAGGTTCCAAGAGTCACAATTGCTCAGGGATACGATGCGCTAAGCTCCATGGCCAACATTGCTGGTTATAAGGCTGTTGTCCTAGCTGCGAATCATTTTGGACGGTTTTTTACCGGTCAGATCACTGCTGCTGGAAAAGTGCCTCCAGCTAAGATTCTGATAGTTGGTGGTGGTGTTGCTGGGCTTGCTTCCGCAGGTGCAGCAAAGTCGATGGGCGCGATCGTTCGAGGATTTGACACGAGAGCTGCCGCTCTGGAACAGTTCAAGTCTCTTGGTGCTGAGCCCTTGGAGGTAGACCTGAAGGAGTCTGGAGAGGGACAAGGAGGATATGCAAAAGAGATGTCCAAGGAATTCATTGATGCCGAAATGAAACTTTTTGCTCAACAATGCAAGGAGGTAGACATCCTTATCAGCACAGCACTTATTCCAGGTAAAAAAGCTCCAGTTTTATTTACTAAAGAAATGATTGAGTCAATGAAGGAAGGTTCAGTTGTTGTGGATTTAGCTGCCGAAGCTGGGGGAAACTTTGAAACCACTAAGCCAGGAGAACTTTATATTCATAAGGGAATTACTCATGTGGGCTACACAGACCTTCCCAGCCGAATGGCCACTCAAGCCAGCACCTTGTATTCCAACAACATCACCAAACTCCTGAAAGCCATCAGCCCAGACAAAGATAATTTTTATTTTGAAGTGAAAGATGACTTTGACTTTGGAACAATGGGTCATGTCATTAGAGGAACTGTAGTCATGAAGGATGGAGAAGTGATTTTCCCGGCTCCCACACCAAAAAATATTCCTCAAGGTGCTCCAGTAAAACAGAAAACAGTGGCTGAGCTGGAAGCTGAAAAAGCAGCTACTGTTACGCCCTTCAGGAAGACCATGACCACGGCTTCGGCGTATACAGCAGGTCTCACCGGGATGCTGGGTTTGGGCATGGTGGCCCCCAATCTAGCTTTTTCTCAGATGGTGACTACTTTCGGCTTGGCTGGCATTGTGGGTTACCACACTGTCTGGGGAGTGACTCCTGCCCTCCACTCACCACTGATGTCTGTGACTAATGCAATCTCAGGGTTGACTGCAGTTGGTGGGTTGGCGCTAATGGGCGGACACCTGTATCCTTCCTCGACCCCGCAGGGCCTTGCTGCCCTGGCTGCATTCATATCCTCAGTCAACATCGCAGGTGGCTTCCTGGTGACTCAGAGAATGCTGGACATGTTCAAGCGTCCCACCGACCCCCCAGAATACAACTACCTGTATCTGCTCCCTGCTGGCACCTTTGTGGGTGGATATTTAGCTGCCCTCTACAGCGGTTATAACATTGAACAAATCATGTACCTAGGCTCCGGTTTGTGCTGTGTTGGTGCCTTGGCTGGCCTTTCCACTCAGGGAACAGCTCGTCTTGGCAATGCATTGGGCATGATTGGGGTTGCCGGAGGCCTGGCAGCCACCCTTGGAGGCCTAAAACCCAGTCCAGAATTGCTAGCTCAGATGTCTGGAATGATGGCTTTGGGCGGTACCATAGGACTGACAATTGCCAAGCGCATTCAGATTTCCGATTTACCTCAATTAGTTGCTGCTTTCCACAGTTTGGTGGGTTTGGCGGCTGTACTTACTTGTATAGCTGAATATATTGTAGAATATCCGCATTTTGCTGTGGACGCAGCAGCAAATCTCACCAAGATCGTGGCTTATCTTGGCACCTACATCGGTGGTGTCACCTTTAGTGGGTCTCTTGTTGCCTATGGAAAACTGCAGGGTATCCTGAATTCTGCCCCTCTCCTCCTACCTGGAAGGCACTTACTCAACGCAGGCTTGCTGGCTGCAAGTGTAGGTGGAATAATCCCATACATGATGGATCCAAGCTTTACCACTGGCATTCTCTGTCTGGGCTCTGTGTCAGCTCTCTCTTCTGTCATGGGTGTGACTTTGACAGCTGCTATTGGGGGTGCCGACATGCCTGTGGTCATCACCGTGCTGAACAGCTACTCAGGCTGGGCCCTGTGTGCCGAGGGCTTCCTGCTCAACAACAACCTGCTGACCATTGTGGGTGCGCTCATCGGCTCCTCTGGTGCTATCCTGTCATACATCATGTGTGTGGCAATGAATCGTTCCTTGGCTAATGTGATTCTTGGAGGCTATGGCACCACTTCAACAGCTGGTGGAAAACCCATGGAAATTTCTGGCACACATACGGAAATCAACCTTGACAATGCAATTGACATGATCCGAGAAGCTAACAGCATCATTATTACTCCAGGCTATGGTCTCTGTGCAGCCAAAGCTCAGTACCCCATTGCTGATCTGGTAAAGATGCTCACTGAGCAAGGCAAAAAAGTCAGGTTTGGAATTCACCCAGTTGCAGGCCGAATGCCTGGTCAGCTTAATGTGCTTCTGGCTGAGGCTGGGGTGCCATATGATATCGTGTTGGAAATGGATGAGATCAACCATGATTTCCCAGACACTGATTTGGTCCTTGTAATCGGAGCTAATGACACTGTTAATTCAGCAGCTCAAGAAGATCCCAACTCTATTATTGCAGGCATGCCAGTCCTTGAGGTCTGGAAATCAAAGCAGGTCATTGTTATGAAGAGGTCTCTGGGTGTCGGCTATGCTGCGGTGGACAATCCAATCTTTTACAAACCTAACACAGCCATGCTTCTAGGTGATGCCAAGAAGACGTGTGATGCGCTGCAGGCCAAAGTTAGGGAATCTTATCAGAAG---
>micMur3
ATGGCGAACCTACTAAAAGCAGTGATGACTGGCTGTTCCTGTCCTTTACTTAGCAATTTTGGTTCCTACAAGGTTCTACCTGGGAAGAAGAATTTTCTACGAACGTTTTATACTCACCAGGCACTGTGGTGTAAAGCCCCTGTAAAACCAGGAATTCCATACAAGCAATTGACTGTTGGAGTCCCCAAGGAGATTTTCCAGAATGAGAAGCGAGTGGCATTGTCTCCTGCTGGTGTTCAGGCCTTAGTCAAGCAGGGTTTTAATGTTGTCGTGGAATCGGGTGCAGGCGAAGCTTCCAAGTTCTCGGATGATCACTATAGAGCAGCAGGTGCCCAAATTCAAGGGGCGAAGGAAGCACTGGCTTCTGATTTGGTGGTCAAAGTACGAGCCCCCATGGTTAATCCAACATTAGGTGCTCATGAAGCTGACCTTTTAAAGACATCGGGAACACTGATTAGTTTTATTTACCCAGCACAAAATCCAGACTTGCTAAATAAACTTTCCAAAAGAAAAACTACAGTTCTGGCAATGGACCAGGTTCCAAGAGTCACAATTGCTCAGGGATATGATGCCCTAAGCTCCATGGCCAACATTGCTGGTTATAAGGCTGTTGTCCTAGCAGCAAATCATTTTGGACGGTTCTTTACTGGTCAGATCACAGCTGCTGGAAAAGTTCCTCCAGCTAAGATTCTGATCGTTGGTGGTGGTGTTGCCGGGCTTGCTTCTGCAGGTGCAGCAAAGTCGATGGGCGCGATTGTTCGAGGATTTGACACAAGAGCTGCAGCTTTGGAACAGTTCAAGTCTCTTGGTGCTGAGCCCTTGGAGGTGGACTTGAAGGAATCTGGAGAAGGACAAGGAGGATATGCAAAAGAAATGTCCAAAGAATTCATTGAAGCAGAAATGAAACTCTTTGCTCAACAATGCAAGGAGGTAGACATCCTTATCAGCACAGCACTTATTCCAGGTAAAAAAGCTCCAGTTTTATTTAGTAAAGAAATGATTGAGTCAATGAAGGAAGGTTCAGTTGTTGTGGACTTAGCTGCTGAGGCTGGCGGAAACTTTGAAACCACTAAGCCAGGAGAACTATATATTCATAAGGGAATTACTCACATAGGCTACACAGACCTTCCCAGCCGAATGGCCACTCAAGCCAGCACCCTGTATTCTAATAACATTACCAAACTCCTGAAGGCCATCAGCCCAGACAAAGATAATTTTTATTTTGAAGTGAAAGATGACTTTGACTTTGGTACGATGGGTCACGTCATTAGAGCAAGTGTAGTCATGAAGGATGGTGAAGTGATTTTCCCAGCTCCCACACCAAAAAATATTCCTCAAGGTGCCCCAGTAAAACAGAAAACAGTGGCTGAGCTGGAAGCTGAAAAAGCAGCTACCATTACCCCCTTCAGGAAGACAATGACAACGGCTTCTGCATATACAGCAGGTCTCACGGTGATGCTGGGTTTGGGCTTGGCGTCCCCCAATCTAGCCTTTTCTCAGATGGTGACTACTTTCGGCTTGGCCGGCATTGTGGGCTATCACACCGTCTGGGGAGTGACCCCTGCCCTCCACTCACCACTGATGTCTGTGACTAATGCAATCTCAGGGTTGACTGCAGTTGGTGGGTTGGCACTGATGGGAGGACATTTGTATCCTTCCACAACTTCTCAGGGCCTTGCTGCTCTTGCTACATTCATATCTTCAGTCAACATTGCAGGTGGCTTTCTGGTGACTCAGAGAATGCTGGACATGTTCAAGCGTCCCACTGATCCCCCAGAATACAACTACCTGTATCTGCTCCCTGCTGGCACCTTTGTTGGTGGATATTTAGCCACCCTCTACAGTGGTTATAACATTGAACAAATCATGTACCTAGGCTCAGGTCTGTGCTGTGTTGGTGCCCTGGCTGGCCTTTCCACTCAGGGAACAGCTCGTCTTGGCAATGCATTGGGCATGATTGGGGTTGCTGGAGGCCTGGCAGCTACCCTTGGAGGCCTAAAACCTGGCCCAGAATTGTTAGCTCAGATGTCTGGAGCGATGGCTTTGGGTGGCACCATTGGATTGACAATTGCCAAGCGCATTCAGATTTCTGATTTACCTCAATTAGTTGCTGCCTTCCACAGCTTAGTGGGTTTGGCAGCTGTACTCACCTGCATAGCTGAGTACATTGTAGAATATCCACATTTTGCTGCGGATGCAGCAACAAATCTCACCAAGATTGTGGCCTATCTTGGCACCTACATTGGTGGCGTCACCTTTAGCGGGTCTCTTGTTGCCTATGGAAAACTGCAGGGTATCCTGAAATCTGCTCCTCTCCTTCTACCCGGAAGGCACTTACTAAATGCAGGCTTGCTGTCTGCTAGTGTTGGAGGAATGATCCCATTCATGATGGACCCAAGCTTTACCACAGGCATCACCTGTCTGGGCTCTGTGTCAGCTCTCTCTGCTGTCATGGGCGTGACTTTGACGGCTGCTATTGGGGGTGCCGACATGCCTGTGGTCATCACCGTGCTAAACAGCTACTCGGGCTGGGCCCTGTGTGCTGAGGGCTTCCTGCTCAACAACAGCCTGCTGACCATTGTGGGCGCACTCATAGGTTCCTCTGGTGCCATCCTGTCATACATCATGTGTGTGGCAATGAATCGCTCCCTGGCTAATGTGATTCTTGGAGGCTATGGTACCACTTCAACAGCTGGTGGAAAACCCATGGAAATTTCTGGCACACATACGGAAATCAACCTTGACAATGCAATTGACATGATTCGAGAAGCTAATAATATTATTATTACTCCAGGGTATGGTCTCTGCGCAGCCAAAGCTCAGTACCCCATCGCTGATCTGGTAAAGATGCTCACTGAGCAAGGCAAAAAAGTCAGGTTTGGAATTCACCCAGTTGCAGGCCGAATGCCTGGTCAGCTTAATGTGCTGCTGGCTGAGGCTGGGGTGCCATATGATATTGTGTTGGAAATGGATGAGATCAACCACGATTTCCCAGACACTGATTTGGTCCTTGTAATTGGAGCCAATGACACTGTTAATTCAGCAGCTCAAGAAGATCCCAACTCTATTATTGCAGGCATGCCAGTCCTTGAGGTCTGGAAATCAAAGCAGGTCATTGTTATGAAGAGGTCTTTGGGTGTTGGCTATGCTGCAGTGGACAATCCAATCTTCTACAAGCCTAACACAGCCATGCTTCTGGGTGATGCCAAGAAGACATGTGACGCACTGCAGGCGAAAGTTAGGGAATCCTATCAGAAA---
>tupChi1
ATGGCAAACCTACTGAAAACAGTGGTGACTGGCTGTTCATGTCCTTTGCTTAGCAATTTGGGGTCCTGTAAGGTTCTACGTGGCAAGAAGGATCTTTTACGGACATTTCATACTCATCAGGTGCTGTGGTGTAAAGCCCCTGTAAAACAAGGAACCCCATATAAGCAACTGACTGTTGGAGTACCCAAGGAGATTTTCCAAAATGAGAAGCGAGTGGCGTTGTCTCCTGCCGGCGTTCAGGCCTTGGTCAAGCAGGGTTTTAATGTTGTTGTGGAGTCAGGTGCAGGCGAAGCTTCCAAATTCTCAGACGACCACTATAGAGCAGCAGGTGCCCAAATCCAAGGGACGAAGGAAGTGCTGGCTTCTGATTTGGTGGTCAAAGTGCGAGCCCCAATGGTTAATCCGACACTAGGTGTTCATGAAGCTGACCTTTTAAAGACATCGGGAACACTGATTAGTTTTATTTACCCAGCCCAAAATCCAGACTTGCTAAACAAACTTTCCAAAAGAAAAACTACAGTTCTGGCAATGGACCAGGTTCCAAGAGTCACGATTGCTCAGGGATATGATGCATTAAGCTCCATGGCCAACATTGCTGGTTATAAGGCTGTTGTCCTAGCAGCAAATCATTTTGGACGTTTTTTTACTGGTCAGATCACAGCTGCTGGAAAAGTTCCTCCAGCTAAGATTCTGATAGTTGGTGGTGGTGTTGCTGGGCTTGCTTCTGCAGGTGCTGCAAAGTCTATGGGTGCAATTGTTCGCGGCTTTGATACCAGAGCTGCAGCTTTGGAACAGTTCAAGTCTCTTGGTGCTGAGCCCTTAGAAGTGGACTTGAAGGAGTCTGGTGAGGGACAAGGAGGATATGCGAAAGAGATGTCCAAAGAGTTCATTGAAGCTGAAATGAAACTGTTTGCTCAACAATGCAAGGAGGTAGACATCCTTATCAGCACAGCACTCATTCCAGGTAAAAAAGCTCCAGTTTTATTTAGTAAAGAAATGATTGAGTCAATGAAAGAAGGTTCAGTGGTTGTGGATCTAGCTGCTGAGGCGGGCGGAAACTTTGAAACCACTAAGCCAGGAGAACTTTATGTTCATAAGGGGGTTACGCACATAGGCTATACTGACCTTCCCAGCCGAATGGCCACTCAGGCCAGCTCCCTGTATTCCAACAACATCACCAAACTCCTGAAGGCCATCAGCCCAGACAAAGATAATTTTTATTTTGAAGTGAAAGATGACTTTGACTTTGGGACGATGGGTCATGTCATCAGGGGAACTGTAGTGATGAAGGATGGTGAAGTAATTTTCCCAGCTCCTACACCGAAAAATATTCCTCAGGGTGTCCCAGTAAAGCAGAAAACAGTGGCTGAGTTGGAAGCTGAAAAAGCAGCTACCGTCACACCCTTCAGAAAGACAATGACAACAGCTTCTGTATATACAGCAGGTCTCACAGGGATACTGGGTTTGGGCCTTGCGGCTCCCAATCTAGCCTTTTCTCAGATGGTGACCACTTTTGGCTTGGCTGGCATTGTGGGCTACCACACCGTCTGGGGTGTGACTCCCGCTCTCCACTCACCACTGATGTCTGTGACTAATGCAATCTCAGGGTTGACTGCGGTTGGTGGGTTGGCGCTGATGGGAGGACATCTATATCCTTCCACGACTTCTCAGGGCCTTGCCGCTCTTGCTACGTTCATATCTTCTGTCAACATTGCAGGTGGCTTTCTGGTGACTCAGAGAATGCTGGACATGTTCAAGCGACCCACTGATCCCCCAGAATACAATTACCTGTATCTGCTCCCTGCCGGCACCTTTGTTGGTGGATATTTAGCTGCCCTTTCTAGTGGTTATAACATTGAACAAATCATGTACCTAGGCTCGGGCTTGTGCTGTGTTGGTGCCCTGGCTGGCCTTTCTACCCAGGGAACAGCTCGTCTTGGCAATGCTTTGGGCATGATTGGGGTTTCTGGAGGCCTGGCAGCCACCCTTGGAAGCCTACAACCAAGCCCGGAACTGTTAACTCAGATGTCTGGAGCAATGGCTTTGGGGGGTACCATTGGATTGGTGATTGCCAAGCGCATCCAGATTTCTGATTTACCTCAATTAGTTGCTGCTTTCCACAGTTTAGTAGGTTTGGCAGCTGTACTCACATGCGTCGCCGAGTACATTGTAGAATATCCACATTTTGCTACGGATGCAGCAGCAAATCTCACCAAGATCGTGGCCTACCTCGGCACTTACATAGGTGGTGTCACCTTCAGTGGATCTCTTATTGCCTATGGAAAATTGCAGGGTATACTGAAGTCTGCCCCTCTCCTACTTCCTGGAAGACACTTACTCAACGCAGGCTTGCTGGCTGCTAGTGTAGGTGGGATGATCCCATTCATGTTGGACCCAAGCTTTACCACTGGCATTACCTGTCTGGGGTCTGTGTCAGCTCTCTCTGCTGTCATGGGAGTGACTTTGACGGCTGCTATTGGGGGTGCTGACATGCCTGTCGTCATCACGGTGCTGAACAGCTACTCTGGCTGGGCTCTGTGTGCTGAGGGCTTCTTGCTGAACAACAACCTGCTCACCATTGTGGGTGCGCTCATCGGCTCTTCCGGTGCTATCCTGTCATACATCATGTGTGTGGCAATGAATCGGTCCCTGGCTAATGTGATTCTTGGAGGCTATGGTACCACTTCAACAGCTGGTGGAAAACCCATGGAAATTTCTGGCACACATACAGAAATCAACCTTGACAATGCAATTGACATGATCCGAGAAGCTAATAGCATTATTATTACTCCAGGCTATGGTCTCTGTGCAGCCAAAGCTCAGTACCCCATTGCCGACTTGGTAAAGATGCTCACTGAACAAGGGAAAAAGGTCAGGTTTGGAATTCACCCAGTTGCAGGCCGAATGCCTGGTCAGCTTAATGTGCTGCTGGCTGAAGCTGGAGTGCCATATGATATTGTGCTAGAAATGGATGAGATCAACCAGGATTTCCCAGACACTGATTTGGTCCTTGTGATTGGAGCTAATGACACTGTTAATTCTGCTGCTCAAGAAGATCCCAACTCCATTATTGCAGGCATGCCAGTGCTTGAGGTCTGGAAATCAAAACAGGTCATCGTTATGAAGAGGTCTTTGGGTGTTGGCTATGCTGCAGTGGACAATCCAATCTTCTACAAACCTAACACAGCCATGCTTCTGGGTGATGCCAAGAAGACCTGTGATGCACTGCAGGCAAAAGTTAGAGAATCCTACCAGAAG---
>HLrouAeg4
ATGGCGAACCTACTGAAAACAGTGGTGACTGGCTGTTCGTGTCCTTTACTTAGCAATTTGGGTTCCTATAAGGTTCTACCTGGGAAGAAGGATGTTTTACGAACATTTCACACTCATCGGGCATTG---TGTAAATCCTCTGCAAAACCAGGAATTCCATATAAGCAACTGACGGTTGGAATCCCCAAGGAGATTTTTCAAAATGAGAAGCGAGTGGCATTGTCTCCTGCTGGCGTTCAGATCCTGGTCAAGCAGGGTTTTAATGTTGTTGTGGAATCGGGTGCGGGAGAAGCTTCTAAGTTCTCAGATGATCACTACAGAGCGGCAGGTGCCCAAATCCAAGGGACGAAGGAAGTGCTGGCTTCAGATTTGGTGGTCAAAGTGCGAGCCCCCATGATTAATCCAGTATTAGATAGTCATGAAGCAGACCTTTTAAAGACATCGGGAACACTGATTAGTTTTATTTATCCAGCCCAAAATCCAGACTTGCTAAATAAACTTTCCAAAAGAAAAACTACAGTTTTGGCAATGGACCAGGTTCCAAGAGTTACAATTGCTCAGGGATATGATGCGCTAAGCTCCATGGCCAACATCGCTGGTTATAAGGCTGTTGTACTAGCAGCAAATCATTTTGGACGATTTTTTACTGGTCAAATCACAGCTGCTGGAAAAGTTCCTCCAGCTAAGATTCTGATAGTTGGTGGTGGCGTTGCTGGGCTTGCTTCTGCAGGCGCAGCCAAGTCAATGGGTGCAATTGTTCGAGGATTTGACACGAGAGCTGCAGCTTTGGAGCAGTTCAAATCTCTTGGTGCTGAGCCCTTAGAGGTAGACTTGAAGGAATCTGGTGAGGGACAAGGTGGATATGCGAAAGAGATGTCCAAAGAGTTCATTGAAGCTGAAATGAAGCTCTTTGCTCAGCAGTGCAAGGAGGTGGACATCCTTATCAGCACAGCACTTATTCCAGGGAAAAAAGCTCCAGTTTTATTTAGTAAAGAAATGATCGAGTCAATGAAGGAAGGCTCAGTTGTTGTGGATTTAGCTGCTGAGGCTGGCGGAAACTTTGAAACCACTAAGCCAGGAGAACTGTATGTTCATAAGGGAATTACTCACATAGGCTATACGGACCTTCCCAGCCGAATGGCTACTCAAGCCAGCACCCTGTATTCCAACAACATCACCAAGCTCCTGAAGGCCATCAGCCCTGACAAAGATAATTTTTATTTTGAAGTGAAAGATGACTTTGACTTTGGTACAATGGGTCATGTCATTAGAGGAACTGTAGTGATGAAGGATGGTGAAGTGATTTTCCCTGCTCCCACACCTAAAAATATTCCTCAAGGGGCCCCAGTGAAACAGAAGACAGTGGCTGAGCTGGAAGCTGAAAAAGCGGCTACTATTACACCCTTCAGGAAAACGATGACCACGGCTTCTGCATATACAGCAGGTCTCACTGGGATGTTGGGTTTGGGCATTGCGGCTCCCAATTTAGCATTTTCCCAGATGGTGACCACTTTTGGCTTGGCCGGCATTGTGGGCTACCACACAGTCTGGGGAGTGACCCCTGCCCTCCACTCACCACTGATGTCTGTGACTAATGCAATCTCAGGGCTGACTGCAGTTGGTGGGTTGGCGCTGATGGGAGGACATTTGTATCCTTCCACAACTTCTGAGGGCCTTGCTGCTCTTGCTACATTCATATCCTCAGTCAACATTGCAGGTGGCTTCCTGGTGACTCAGAGAATGCTGGACATGTTTAAGCGTCCCACTGATCCCCCAGAGTACAATTATCTGTATCTGCTCCCTGCTGGTACCTTTGTTGGAGGATATTTATCTGCCCTCTACAGTGGTTATAACATTGAGCAAATCATGTACCTGGGCTCAGGACTGTGCTGTGTTGGTGCCCTGGCTGGCCTTTCCACCCAGGGAACAGCTCGTCTTGGAAATGCACTGGGAATGATTGGGGTGTCTGGAGGCCTGGCAGCCACCCTCGGAGGCCTAAACCCAAGCTCAGAATTGTTAGCTCAGATGTCTGGAGCCATGGCTTTGGGAGGTACCATTGGATTGACAATTGCCAAGTGCATCCAGATTACTGATTTACCTCAGTTAGTTGCTGCTTTCCACAGTTTAGTAGGCTTGGCAGCTGTGCTTACTTGCATAGCTGAGTATATTGTAGAATATCCACATTTTGCTACGGATGCAGCAGCAAATCTCACCAAGATCGTGGCCTACCTCGGTACTTACATCGGTGGTGTCACATTTAGTGGGTCTCTTATTGCCTATGGAAAATTGCAGGGTATTTTGAAATCTGCCCCGCTCCTGCTCCCCGGAAGGCATGCACTCAATGCAGGCCTGCTGGCTGCTAGTGTGGGTGGAATGATCCCATTTATGATGGACCCCAGCTTTACCACGGGCATTGTCTGTCTGGGCTCTGTGTCGGCTCTCTCTGCTATCATGGGTGTGACTTTGACGGCTGCTATCGGTGGTGCTGACATGCCCGTCGTCATCACTGTGCTGAATAGCTACTCAGGCTGGGCCCTGTGTGCAGAGGGCTTCCTGCTCAACAATAACCTGCTGACCATCGTGGGCGCACTCATCGGCTCCTCTGGTGCTATCCTGTCCTACATCATGTGTGTGGCAATGAATCGCTCCCTGGCTAATGTGATTCTTGGAGGCTATGGTACCACTTCAACAGCTGGTGGAAAACCCATGGAAATTTCTGGCACACATACAGAAATTAACCTTGACAATGCAATTGACATGATTCGAGAAGCTAATAGCATTATTATTACTCCAGGCTATGGTCTCTGTGCCGCCAAAGCGCAATACCCTATCGCTGATTTGGTGAAGATGCTCTCTGAACAGGGCAAAAAAGTCAGGTTTGGAATCCACCCAGTTGCAGGCCGGATGCCTGGTCAGCTTAATGTGCTGCTGGCTGAGGCGGGGGTGCCATATGATATTGTGTTGGAAATGGATGAGATCAACCATGATTTCCCAGACACTGATTTGGTCCTTGTAATTGGAGCTAACGACACTGTTAATTCAGCTGCTCAAGAAGACCCCAACTCTATTATTGCAGGCATGCCAGTTCTCGAGGTCTGGAAATCAAAGCAGGTCATTGTTATGAAGAGGTCCTTGGGTGTTGGCTATGCCGCAGTGGACAATCCAATCTTCTACAAACCTAACACCGCCATGCTTCTAGGAGATGCAAAGAAGACGTGCGATGCGCTGCAGGCGAAAGTTAGAGAATCCTACCAGAAG---
>HLturTru3
ATGGCGAACCTACTGAAAACAGTGGCGACTGGCTGTTCCTGCCCTTTCCTTAGCAATTTGGGGTCCTGTAAGGTTCTACCTAGGAAGAAGGATTTTTTACGAACATTTCATACTCATCAGGCGCTGTGGTGTAAAGCCCCTGTAAAACCAGGAATTCCATATAAGCAACTGACTATTGGGGTCCCCAAAGAGATTTTCCAAAATGAGAAGCGAGTGGCATTGTCTCCTGCTGGCGTTCAGGCCTTGGTCAAGCAGGGTTTTAATATTGTTGTGGAGTCGGGTGCTGGCGAAGCTTCCAAGTTCTCAGATGATCACTACAGAGCAGCAGGTGCCCAGATCCAAGGGGCGAAGGAAGTGCTGGCTTCTGATTTGGTGGTCAAAGTGCGAGCCCCTATGCTTAACCCAACGTTAGGTGTTCATGAAGCTGACCTTTTAAAAACATCGGGAACACTGATTAGTTTTATTTACCCAACCCAAAATCCAGACTTGCTAAATAAACTTTCCAAAAGGAAAACTACAGTTCTGGCGATGGACCAGGTTCCAAGAGTCACAATTGCTCAGGGATACGATGCGCTAAGCTCCATGGCCAACATTGCTGGCTACAAGGCTGTTGTACTAGCAGCAAATCATTTTGGACGTTTTTTTACTGGTCAGATCACAGCTGCTGGAAAAGTTCCTCCAGCTAAGATTCTGATAGTCGGTGGCGGTGTGGCAGGGCTGGCCTCTGCAGGTGCAGCAAAGTCGATGGGTGCGATTGTTCGGGGATTTGACACAAGGGCCGCAGCTTTGGAGCAGTTCAAGTCTCTGGGTGCTGAGCCCTTAGAGGTGGACTTGAAGGAATCTGGTGAGGGCCAAGGAGGATATGCAAAGGAGATGTCCAAAGAGTTCATTGAGGCTGAAATGAAGCTATTTGCTCAGCAGTGCAAGGAGGTGGATATCCTTATCAGCACAGCACTTATTCCAGGTAAAAAAGCTCCCGTTTTGTTTAGTAAAGAAATGATCGAGTCCATGAAGGAAGGTTCAGTTGTTGTGGATTTAGCTGCTGAGGCTGGCGGAAACTTTGAAACCACCAAGCCAGGAGAACTTTATGTTCATAAGGGGATTACTCACATAGGCTACACAGACCTTCCCAGCCGAATGGCCACTCAGGCCAGCACCCTGTATTCCAACAACATCACCAAGCTCCTGAAGGCCATCAGCTCTGACAAAGACAATTTTTATTTTGAAGTGAAAGATGACTTTGACTTTGGTACAATGGGTCACGTCATTAGAGGAACTGTAGTGATGAAGGATGGCGAAGTGATCTTCCCTGCTCCCACACCGAAAAATATTCCTCAAGGTGCCCCAGTAAAACAGAGGACAGTGGCTGAGCTGGAGGCCGAAAAAGCAGCTACTGTCACGCCCTTCAGGAAGACGATGACATCAGCTTCTGTATATACAGCAGGTCTCACTGGGATACTGGGTTTGGGCATTGCGGCTCCCAATTTAGCCTTTTCCCAGATGGTGACCACTTTTGGCTTGGCTGGCATTGTGGGCTACCACACTGTCTGGGGAGTGACCCCCGCTCTCCACTCACCACTGATGTCTGTGACTAATGCAATCTCAGGGTTGACCGCAGTTGGTGGGTTGGTGCTGATGGGAGGACATTTGTATCCTTCCACAACTTCTCAGGGCCTTGCTGCTCTTGCTACATTCATATCCTCAGTCAACATTGCAGGTGGCTTTCTGGTGACTCAGAGAATGCTGGACATGTTCAAACGTCCCACCGACCCCCCAGAACACAATTACCTGTATCTGCTCCCTGCCGGTACCTTTGTTGGAGGATACTTAGCTGCCCTCTCCAGTGGTTATAACATTGAACAAATTGTGTACCTGGGCTCTGGCCTGTGCTGTGTTGGTGCCCTGGCCGGGCTTTCCACCCAGGGAACTGCGCGTCTTGGCAATGCATTGGGCATGATTGGGGTGGCTGGAGGCCTGGCAGCCACCCTTGGAGGCCTAAAACCGTGCCCAGAACTGTTAGCTCAGATGTCTGGAGCAATGGCTTTGGGCGGTACCATTGGACTGACAATTGCGAAACGCATCCAGATTTCTGATTTACCTCAGTTAGTTGCTGCTTTCCACAGTTTAGTGGGCTTGGCAGCTGTGCTTACGTGCATAGCTGAGTACATTGTAGAATATCCACATTTCGCTACGGATGCAGCAGCTAATCTTACCAAGACCGTGGCCTACCTCGGTACTTACATCGGTGGTGTCACGTTTAGTGGGTCTCTTGTTGCCTATGGAAAATTGCAGGGTATCCTGAAATCCGCCCCTCTCCTGCTCCCTGGAAGGCACCTACTCAATGCTGGCCTGCTGGCTGCTAGCGTGGGTGGAATCATCCCGTTCATGATGGACCCCAGCTTCACCACTGGCATCACCTGTCTGGGCTCTGTGTCAGCTCTGTCTGCTATCATGGGTGTGACTTTGACGGCTGCCATTGGGGGTGCTGACATGCCCGTGGTCATCACGGTGCTGAACAGCTATTCAGGCTGGGCCCTGTGTGCAGAGGGCTTCCTGCTCAACAACAGTCTGCTGACCATCGTGGGTGCGCTCATCGGCTCCTCCGGTGCGATACTGTCCTACATCATGTGTGTGGCAATGAATCGCTCCCTGGCTAATGTGATTCTTGGAGGCTACGGTACCACTTCAACAGCTGGTGGAAAACCCATGGAAATTTCTGGCACACATACAGAAATCAACCTTGACAATGCAATTGACATGATTCGAGAAGCTAATAGCATTATTATTACTCCAGGCTACGGTCTCTGTGCAGCCAAAGCTCAGTACCCCATTGCTGATTTGGTAAAGATGCTCTCCGAACAGGGCAAAAAAGTCAGGTTTGGAATTCACCCAGTTGCAGGCCGGATGCCTGGTCAGCTTAATGTGCTGCTGGCTGAGGCTGGGGTGCCGTATGATATTGTGTTGGAGATGGATGAGATCAACCATGATTTCCCAGACACTGATTTGGTCCTTGTAATTGGAGCTAATGACACTGTTAATTCAGCGGCTCAAGAAGACCCCAACTCTATTATTGCAGGCATGCCAGTCCTCGAGGTCTGGAAATCAAAGCAGGTCATTGTTATGAAGAGGTCCTTAGGTGTTGGCTATGCTGCAGTGGACAATCCAATCTTCTACAAACCTAACACAGCCATGCTTCTAGGCGATGCCAAGAAGACGTGTGATGCCCTTCAGGCGAAAGTTAGAGAATCCTACCAGAAG---
>balAcu1
ATGGCGAACCTACTGAAAACAGCGGTGGCTGGCTGTTCCTGCCCTTTCCTTAGCAGTTTGGGGTCCTGTAAGGCTCTACCTAGGAAGAAGGATTTTTTACGAACATTTCATACACATCAGGCACTGTGGTGTAAAGCCCCTGTAAAACCAGGAATTCCATATAAGCAACTGACTATTGGGGTCCCCAAAGAGATTTTCCAAAATGAGAAGCGAGTGGCATTGTCTCCTGCTGGCGTTCAGGCCTTGGTCAAGCAGGGTTTTAATACTGTTGTGGAATCGGGTGCTGGCGAAGCTTCCAAGTTCTCAGATGATCACTACAGAGCAGCAGGTGCCCAGATCCAAGGGGTGAAGGAAGTGCTGGCTTCTGATTTGGTGGTCAAAGTGCGAGCCCCTATGCTTAACCCAACGTTAGGTGTTCATGAAGCTGACCTTTTAAAAACATCGGGAACACTGATTAGTTTTATTTACCCAACCCAAAATCCAGACTTGCTAAATAAACTTTCCAAAAGGAAAACTACAGTTCTGGCGATGGACCAGGTTCCAAGAGTCACAATTGCTCAGGGATACGATGCGCTAAGCTCCATGGCCAACATTGCTGGTTACAAGGCTGTTGTACTAGCGGCAAATCATTTTGGACGTTTTTTTACTGGTCAGATCACAGCTGCTGGAAAAGTTCCTCCAGCTAAGATTCTGATAGTCGGTGGCGGTGTGGCCGGGCTGGCTTCTGCAGGTGCAGCAAAGTCGATGGGTGCAATTGTTCGGGGATTTGACACAAGGGCCGCAGCTTTGGAGCAGTTCAAGTCTCTGGGTGCTGAGCCCTTAGAGGTGGCCTTGAAGGAATCTGGTGAGGGACAAGGAGGATATGCAAAGGAGATGTCCAAAGAGTTCATTGAGGCCGAAATGAAGCTCTTTGCTCAGCAGTGCAAGGAGGTGGATATCCTTATCAGCACAGCACTTATTCCAGGTAAAAAAGCTCCCGTTTTGTTTAGTAAAGAAATGATCGAGTCCATGAAGGAAGGTTCAGTTGTTGTGGATTTAGCTGCTGAGGCTGGCGGAAACTTTGAAACCACCAAGCCAGGAGAACTTTATGTTCATAAGGGAATTACTCACATAGGCTACACAGACCTTCCCAGCCGAATGGCCACTCAGGCCAGCACTCTGTATTCCAACAACATCACCAAGCTCCTGAAGGCCATCAGCTCTGACAAAGACAATTTTTATTTTGAAGTGAAAGATGACTTTGACTTTGGTACAATGGGTCACGTCATTAGAGGAACTGTAGTGATGAAGGATGGCGAAGTGATCTTCCCTGCTCCCACACCGAAAAATATTCCTCAAGGTGCCCCAGTAAAACAGAGGACAGTGGCTGAGCTGGAGGCTGAAAAAGCAGCTACGGTCACGCCCTTCAGGAAGACGATGACATCAGCTTCTGCATATACAGCAGGTCTCACTGGGATACTGGGTTTGGGCATTGCAGCTCCCAATTTAGCCTTTTCCCAGATGGTGACCACTTTTGGCTTGGCTGGCATTGTGGGCTACCACACTGTCTGGGGAGTGACCCCCGCTCTCCACTCACCACTGATGTCTGTGACTAATGCAATCTCAGGGTTGACCGCAGTTGGTGGGTTGGTGCTGATGGGAGGACATTTGTATCCTTCCACAACTTCTCAGGGCCTCGCTGCTCTTGCTGCATTCATATCCTCAGTCAACATTGCAGGTGGCTTTCTGGTGACTCAGAGAATGCTGGACATGTTCAAGCGTCCCACCGACCCCCCAGAATACAATTACCTGTATCTGCTCCCTGCTGGTACCTTTGTTGGAGGATATTTAGCTGCCCTCTACAGTGGTTATAACATTGAACAAATTGTGTACCTGGGCTCCGGCCTGTGCTGTGTTGGTGCCCTGGCCGGGCTTTCCACCCAGGGAACTGCACGTCTTGGCAATGCATTGGGCATGATTGGGGTGGCTGGAGGCCTGGCAGCCACCCTTGGAGGCCTAAAACCGTGCCCGGAATTGTTAGCTCAGATGTCTGGAGCAATGGCTTTGGGCGGTACCATTGGATTGACAATTGCGAAACGCATCCAGATTTCTGATTTACCTCAGTTAGTTGCTGCTTTCCACAGTTTAGTGGGCTTGGCAGCTGTGCTTACGTGCATAGCTGAGTACATTGTAGAATATCCACATTTCGCTACGGATGCAGCAGCTAATCTTACCAAGACCGTGGCCTACCTCGGTACTTACATCGGTGGTGTCACGTTTAGTGGTTCTCTTGTTGCCTATGGAAAATTGCAGGGTATCCTGAAATCCGCCCCGCTCCTGCTCCCTGGGAGGCACGTACTCAATGCGGGCCTGTTGGCTGCTAGCGTGGGTGGAATCATCCCGTTCATGCTGGACCCCAGCTTCACCACTGGCATTACCTGTCTGGGCTCTGTGTCAGCTCTCTCTGCTGTCATGGGTGTGACTTTGACGGCTGCCATTGGGGGTGCTGACATGCCCGTGGTCATCACTGTGCTGAACAGCTATTCAGGCTGGGCCCTGTGTGCAGAGGGCTTCCTGCTCAACAACAGTCTGCTGACCGTCGTGGGTGCGCTCATCGGCTCCTCCGGTGCGATACTGTCCTACATCATGTGTGTGGCGATGAATCGCTCCCTGGCTAATGTGATTCTTGGAGGCTACGGTACCACTTCAACAGCTGGTGGAAAACCCATGGAAGTTTCTGGCACACATACAGAAATCAACCTTGACAATGCAATTGATATGATTCGAGAAGCTAATAGCATTATTATTACTCCAGGCTACGGTCTCTGTGCGGCCAAAGCTCAGTACCCCATTGCTGATTTGGTAAAGATGCTCTCCGAACAGGGCAAAAAAGTCAGGTTTGGAATTCACCCAGTTGCAGGCCGGATGCCTGGTCAGCTTAATGTGCTGCTGGCTGAGGCTGGGGTGCCGTATGATATTGTGTTGGAGATGGATGAGATCAACCATGACTTCCCAGACACTGATTTGGTCCTTGTAATTGGAGCTAATGACACTGTTAATTCAGCGGCTCAAGAAGACCCCAACTCTATTATTGCAGGCATGCCAGTCCTTGAGGTCTGGAAATCAAAGCAGGTCATTGTTATGAAGAGGTCCTTAGGCGTTGGCTATGCTGCAGTGGACAATCCAATCTTCTACAAACCTAACACAGCCATGCTTCTAGGCGATGCCAAGAAGACATGTGACGCCCTGCAGGCGAAAATTAGAGAATCCTACCAGAAG---
>HLmolMol2
ATGGCAAACCTGCTGAAGACAGTGGTGACTGGATGTTCGTGTCCTTTACTCAGCAATTTGGGGTCCTGTAAGCTTGCACCTGGGAAGAAGGAGATTTTGCGAACGTTGCACACTCACCAGGCGCTGTGGTGTAAATCCCCTGCAAAACCAGGAATCCCATATAAGCAACTGACTGTTGGAATCCCCAAAGAAATTTTCCAGAATGAGAAGCGAGTGGCCTTGTCTCCTGCCGGCGTGCAGGCCTTGGTCAAGCAGGGCTTTAACGTTGTCGTGGAGTCGGGTGCTGGCGAAGCGTCCAAGTTCTCAGATGATCACTACAGAGCAGCGGGGGCCCAGATCCAAGGAACGAAGGAAGTGCTGGCCTCTGATTTGGTCGTCAAAGTGCGAGCCCCCATGGTTAACCCCACGTTAGATATTCACGAAGCTGACCTTTTGAAGACGTCGGGAACACTGATTAGTTTTATTTATCCAGCCCAAAATCCAGACTTGCTAAATAAACTTTCCAAAAGAAAAACTACAGTGTTGGCGATGGACCAGGTTCCAAGAGTCACCATTGCTCAGGGATACGATGCGCTCAGCTCCATGGCCAACATTGCCGGTTACAAGGCTGTTGTACTAGCAGCAAATCATTTTGGACGGTTTTTCACTGGTCAGATCACAGCTGCTGGAAAAGTCCCTCCAGCGAAGATTCTGATAGTTGGCGGTGGTGTTGCTGGGCTCGCCTCTGCGGGTGCCGCCAAGTCGATGGGCGCCATTGTCCGCGGGTTCGACACCAGAGCCGCGGCCTTGGAGCAGTTCAAGTCTCTCGGCGCCGAGCCCTTAGAGGTGGACTTGAAGGAGTCTGGCGAGGGACAAGGCGGATACGCAAAGGAGATGTCCAAGGAGTTCATTGAAGCGGAGATGAAGCTGTTCGCTCAGCAGTGCAAGGAGGTGGACATTCTCATCAGCACCGCCCTCATTCCAGGTAAAAAAGCTCCAGTCTTGTTCAACAGAGAAATGATCGAGTCGATGAAGGAGGGTTCCGTGGTGGTGGACCTGGCTGCCGAGGCCGGCGGGAACTTCGAAACCACCAGGCCGGGAGAGCTGTACGTTCACAAGGGGGTTACTCACATCGGCTACACAGACCTCCCCAGCCGTATGGCCACCCAGGCCAGCACCCTGTATTCCAACAACATCACCAAGCTCCTGAAGGCCATCAGCCCTGACAAAGATAACTTTCATTTTGAAGTGAAAGATGACTTTGACTTTGGGACAATGGGTCATGTTATTAGAGGAACTGTCGTGATGAAGGACGGCGAAGTTATTTTCCCCGCCCCCACACCGAAAAACATCCCTCAGGAGGCCCCGGCGAAACAGAAGACAGTGGCCGAGCTGGAGGCCGAGAAAGCAGCTACCATCACGCCCTTCAGGAAAACCATGACAACGGCTTCCGCGTACACAGCAGGTCTCACTGGGATTCTGGGTTTGGGCATAGCAGCTCCCAACCTAGCCTTTTCCCAGATGGTGACGACGTTTGGCTTAGCCGGCATTGTGGGCTACCACACTGTCTGGGGAGTGACCCCTGCCCTCCACTCCCCACTGATGTCTGTGACGAATGCAATCTCAGGGCTGACTGCAGTCGGTGGGCTGGCACTGATGGGGGGAAATTTGTACCCTTCCACCACCTCTCAGGGCCTGGCCGCCCTTGCCACCTTCATCTCCTCCGTCAACATCGCAGGTGGCTTTCTGGTGACTCAGAGAATGCTGGACATGTTTAAGCGTCCCACTGACCCCCCAGAGTACAATTATCTGTATTTGCTCCCTGCTGGTACCTTTGTCGGAGGATATTTAGCTGCTCTCTCCAGTGGCTATAACATTGAACAAATCATGTACCTGGGCTCAGGTCTGTGCTGTGTCGGTGCCCTGGCTGGTCTTTCCACCCAGGGAACAGCTCGCCTTGGCAATGCACTGGGTATGGTCGGTGTGTCCGGAGGCCTAGCAGCCACCCTTGGAGGCCTGAGCCCGACGCCAGAATTGTTGGCTCAGATGTCTGGAGCAATGGCTTTGGGTGGCACCATTGGATTGACGATTGCCAAACGCATCCAGATTTCGGACCTACCGCAGTTAGTTGCTGCTTTCCACAGTCTGGTGGGCTTGGCGGCCGTGCTGACTTGCATCGCCGAGTACATTGTGGAGTACCCACATTTCGCCACGGACGCGGCAGCAAACCTCACCAAGATCGTGGCCTACCTGGGCACTTACATCGGCGGGGTCACCTTCAGTGGGTCTCTGATCGCCTACGGGAAGCTGCAGGGTCTCCTGAATTCCGCCCCCCTCCTGCTCCCGGGAAGGCACCTGCTCAACGCCGGCCTGCTGGCGGCCAGTGCGGGGGGCATCGTCCCGTTCATGGTGGACCCCAGCTTCGCCACCGGCATCCTCTGCCTGGGCTCCGTGTCGGCGCTCTCGGCTGTCATGGGTGTGACTTTGACGGCTGCGATCGGGGGTGCTGACATGCCCGTTGTCATCACTGTGCTGAACAGCTACTCAGGCTGGGCCCTGTGCGCCGAGGGCTTCCTGCTCAACAACAACCTGCTGACCATCGTGGGCGCGCTCATCGGCTCCTCCGGGGCCATCCTGTCCTACATCATGTGTGTGGCAATGAACCGCTCCCTGGCTAATGTGATTCTTGGAGGCTATGGCACCAGCTCGACAGCTGGCGGGAAACCCATGGAGATTTCTGGCACGCACACGGAAATCAACCTGGACAACGCGATTGACATGATTCGAGAAGCAAGCAGCATTATTATTACTCCGGGCTACGGCCTCTGCGCAGCCAAGGCCCAGTACCCCATCGCCGACCTGGTGAAGATGCTCACGGAGCAGGGCAAAAAAGTCAGGTTTGGAATTCACCCAGTTGCAGGCAGGATGCCTGGCCAGCTTAATGTGCTGCTGGCTGAGGCTGGGGTGCCATATGATATCGTGTTAGAAATGGACGAGATCAACCACGATTTCCCAGACACTGATCTGGTCCTTGTGATTGGAGCTAATGACACCGTCAACTCAGCCGCTCAGGAAGACCCCAACTCTATTATTGCAGGCATGCCAGTTCTCGAGGTCTGGAAATCCAAGCAGGTCATTGTTATGAAGAGGTCCTTGGGTGTTGGCTACGCTGCCGTGGACAATCCAATCTTCTACAAACCGAACACAGCTATGCTTCTGGGCGATGCCAAGAAGACATGTGATGCCCTACAGTCGAAAGTTCGAGAATCCTACCAGAAG---
>HLmyoMyo6
ATGGCCAACCTCCTGAAAACAGTGGTGACCAGCTGCTCGTGCCCTCTACTTAGCAACTTGGGGTCCTGTAAGGTTGTGCCTGGGAAGAAGGAGTTTTTACGAACATTTCATACGCATCAGGCACTGTGGTGTAAATCCCCCGCAAAACCAGGAATTCCATATAAGCAACTGACTGTTGGAATCCCCAAGGAAATTTTCCAAAATGAGAAGCGAGTGGCATTGTCTCCTGCAGGCGTTCAGGCCTTGGTCAAGCAGGGCTTCAATGTTGTCGTGGAATCGGGCGCTGGCGAGGCGTCCAAGTTCTCCGATGATCACTACAGAGCAGCAGGTGCCCAGATCCAAGGAACAAAGGAAGTGCTGGCCTCAGATCTGGTGGTCAAAGTGCGGGCCCCCATGCTTAATCCAACATTAGATATTCATGAAGCCGACCTTTTAAAGACTTCGGGAACACTGATTAGCTTCATTTATCCAGCCCAAAATCCAGACTTGCTAGATAAACTTTCCAAAAGGCAAACGACAGTTTTGGCGATGGACCAGGTTCCAAGAGTCACGATTGCTCAGGGATATGACGCGCTGAGCTCCATGGCCAACATTGCTGGTTACAAGGCCGTTGTACTAGCAGCAAATCACTTTGGACGGTTTTTTACTGGTCAGATCACGGCTGCCGGAAAGGTCCCTCCAGCTAAGATTCTGATAGTTGGTGGTGGCGTTGCTGGGCTTGCCTCTGCAGGTGCAGCCAAGTCCATGGGGGCCATTGTTCGAGGATTCGACACGAGGGCCGCGGCCTTGGAGCAGTTCAAGTCTCTCGGTGCCGAGCCCTTGGAGGTGGACTTGAAGGAGTCGGGCGAGGGCCAAGGCGGGTACGCAAAGGAGATGTCCAAGGAGTTCATCGAGGCTGAAATGAAGCTGTTCGCCCAGCAGTGCAAGGAGGTGGATATTCTCATCAGCACCGCCCTCATCCCAGGTAAAAAAGCTCCGGTTTTATTTAGTAGAGAAATGATCGAGTCAATGAAGGAAGGTTCAGTTGTTGTGGATTTAGCTGCAGAGGCTGGTGGAAACTTTGAAACCACGAAGCCAGGAGAACTGTATGTTCATAAGGGAGTTACTCATATAGGCTACACAGACCTCCCCAGTCGAATGGCCACGCAGGCCAGCACCCTGTATTCCAACAACATCACCAAGCTCCTGAAGGCCATCAGCCCTGACAAAGATAACTTTTACTTTGAAGTGAAAGATGACTTTGACTTTGGTACAATGGGCCACGTCATTAGAGGAACTGTTGTGATGAAGGATGGCGAAGTGATTTTCCCCGCTCCCACACCGAAAAACATTCCTCAAGGCGCCCCAGAGAAGCCGAAGACAGTGGCTGAGCTGGAAGCTGAAAAAGCAGCGACAGTCACGCCCTTCAGGAAAACGATGACCACGGCTTCGGCGTACACCGCAGGTCTCACCGGGATTCTGGGCTTGGGCCTCTCAGCTCCCAATTTAGCCTTTTCCCAGATGGTGACCACGTTCGGCTTGGCCGGCATTGTGGGCTACCACACCGTCTGGGGAGTGACGCCTGCCCTCCACTCGCCACTGATGTCCGTGACGAATGCCATCTCAGGGTTGACTGCAGTTGGTGGGCTGGCGCTGATGGGCGGGCATTTGTACCCTTCCACCACGGCTCAGAGCCTTGCTGCTCTTGCTACCTTCATATCCTCGGTCAATATCGCAGGTGGCTTTCTGGTGACTCAGAGGATGCTGGACATGTTTAAGCGCCCCACTGACCCCCCGGAATACAACTACCTGTATCTGCTCCCTGCTGGTACCTTTGTTGGAGGATATTTAGCTGCCCTCTCCAGCGGTTATAACATTGAACAAATCATGTACCTGGGCTCAGGTCTGTGCTGTGTTGGTGCCCTGGCCGGCCTTTCCACCCAGGGAACTGCTCGTCTTGGCAATGCATTGGGCATGATCGGCGTGGCTGGAGGCCTGGCAGCCACCCTTGGAGGCCTGAACCCGAGCCCGGAATTGTTGGCTCAGATGTCGGGAGCCATGGCTTTGGGCGGCACCATTGGATTGACAATTGCCAAACGCATCCAGATTTCAGATTTACCTCAGTTAGTGGCTGCTTTCCACAGTCTGGTGGGCTTGGCGGCGGTGCTGACCTGCGTAGCTGAGTACATTGTGGAGTATCCGCATTTCGCTACAGACGTAGCGGCAAACCTCACCAAGATCGTGGCCTACCTCGGGACTTACATCGGCGGAGTCACCTTCAGCGGCTCCCTTATTGCCTACGGAAAGCTGCAGGGCATCCTGAACTCCGCGCCCCTCCTGCTGCCCGGGCGGCACATGCTCAACGCGGGCCTGCTGACGGCCAGCTTGGGTGGGATCATCCCCTACATGCTGGACCCCAGCTTCAGCACGGGCATCCTCTGCCTGGGCTCCGTGTCGGCGCTCTCTGCGATCATGGGCGTGACCTTGACGGCTGCCATCGGGGGTGCGGACATGCCCGTGGTCATCACCGTGCTGAACAGCTACTCCGGCTGGGCCCTGTGCGCCGAGGGCTTCCTGCTCAACAACAACCTGCTGACCATCGTGGGCGCGCTCATCGGCTCCTCTGGGGCCATCCTGTCCTACATCATGTGTGTGGCAATGAATCGCTCCCTGGCGAATGTGATTCTTGGAGGCTATGGTACCACGTCAACAGCGGGTGGAAAACCCATGGAGATTTCTGGCACACATACAGAAATCAACCTGGAGAATGCCATCGACATGATTCGAGAAGCTAGCAGTATTATTATTACTCCAGGCTACGGACTGTGTGCGGCCAAAGCGCAGTACCCCATCGCCGACCTGGTGAAGATGCTCACGGAGCAGGGCAAGAAAGTCAGGTTTGGAATTCACCCAGTTGCAGGCCGGATGCCTGGCCAGCTTAATGTGCTGCTGGCTGAAGCTGGGGTGCCATATGATATTGTGTTGGAAATGGACGAGATCAACGAGGACTTCCCAGACACTGATTTGGTCCTTGTCATTGGAGCTAATGACACTGTCAATTCAGCAGCTCAAGAAGACCCCAACTCTATTATTGCAGGCATGCCGGTTCTCGAGGTCTGGAAGTCAAAGCAGGTCATTGTTATGAAGAGGTCCCTGGGCGTTGGCTATGCAGCAGTGGACAATCCAATCTTCTACAAACCCAACACGGCCATGCTGCTCGGCGATGCCAAGAAGACCTGTGATGCACTGCAGGCGAAAGTTCGAGAATCCTACCAGAAG---
>HLpipKuh2
ATGGCCAACCTCCTGAGAACAGTGGTGACCGGCTGCTCGTGCCCTCTCCTCAGCAGTCTGGGCTCCTGTAAGGCTGTGCCCGGGAAGAAGGAGTTTTTACGAACCTTCCACACGCATCAGGCGCTGTGGTGTAAATCCCCTGCCAAACCAGGAATTCCATATAAGCAGCTGACTGTTGGAATCCCCAAGGAAATTTTCCAAAATGAGAAGCGAGTGGCACTGTCTCCTGCAGGCGTCCAGGCCTTGGTCAAGCAGGGCTTCAATGTTGTGGTGGAATCGGGTGCTGGCGAAGCGTCCAAATTCTCAGACGATCACTACCGAGCAGCAGGTGCCCAGATCCAGGGGACAAAGGAAGTGCTGGCCTCGGATTTGGTGGTCAAAGTGCGGGCCCCCATGCTTAATCCAACGTTAGATATCCACGAAGCCGACCTTTTAAAGTCTTCGGGAACACTGATTAGCTTCATTTATCCAGCCCAGAACCCAGACTTGCTAGATAAACTTTCCAAAAGGAAAACGACCGTTCTGGCGATGGACCAGGTTCCACGAGTCACGATTGCTCAGGGGTATGACGCGCTGAGCTCCATGGCCAACATTGCTGGTTACAAGGCCGTGGTCCTAGCAGCAAATCACTTTGGACGGTTTTTTACTGGTCAGATCACGGCTGCCGGGAAGGTCCCTCCAGCTAAGATTCTGATAGTTGGTGGTGGCGTTGCTGGGCTTGCCTCTGCAGGCGCAGCCAAGTCCATGGGGGCCATTGTTCGAGGGTTCGACACGAGGGCCGCGGCCTTGGAGCAGTTCAAGTCTCTCGGTGCCGAGCCCTTGGAGGTGGACTTGAAGGAGTCTGGCGAGGGCCAAGGCGGGTACGCGAAGGAGATGTCCAAGGAGTTCATCGAGGCCGAGATGAAGCTGTTCGCTCAGCAGTGCAAGGAGGTGGACATCCTCATCAGCACCGCCCTCATTCCAGGTAAAAAAGCGCCGGTTCTGTTTAGCAGAGAAATGATCGAGTCCATGAAGGAAGGTTCAGTGGTTGTGGATTTGGCTGCAGAGGCTGGTGGAAACTTTGAGACCACGAAGCCGGGAGAACTGTATGTCCATAAGGGGGTGACGCACATAGGTTACACAGACCTGCCCAGCCGCATGGCCACGCAGGCCAGCACCCTGTACTCCAACAACATCACCAAGCTCCTGAAGGCCATCAGCCCGGACAAGGACAACTTCCACTTCGAAGTGAAGGATGACTTTGACTTTGGCACCATGGGCCACGTCATCAGAGGAACCGTCGTGATGAAGGATGGCGAGGTGATTTTCCCTGCTCCCACTCCGAAGAACATTCCTCAGGGCGCCCCTGAGAAGCCGAAGACAGTGGCTGAGCTGGAGGCTGAGAAGGCAGCCACCGTCACGCCCTTCAAGAAAACCTTGACCACGGCTTCGGCGTACACCGCAGGTCTCACCGGGATTCTGGGCCTGGGCCTCTCAGCTCCCAACTTAGCCTTTTCCCAGATGGTGACCACGTTCGGCTTGGCCGGCATCGTGGGCTACCACACCGTGTGGGGAGTGACCCCCGCCCTCCACTCGCCGCTGATGTCCGTGACTAATGCGATCTCAGGGCTGACTGCAGTTGGTGGGCTGGCGCTGATGGGCGGGCATTTGTACCCCACCTCCACGGCTCAGAGCCTTGCTGCTCTTGCTACCTTCATATCCTCAGTCAACATCGCAGGTGGCTTTCTGGTGACTCAGAGGATGCTGGACATGTTTAAGCGTCCCACGGACCCCCCAGAGTACAACTACCTGTATCTGCTCCCTGCTGGTACCTTCGTGGGCGGATACTTAGCTGCTCTCTCCAGCGGGTATAACATTGAACAAATCATGTACCTGGGCTCAGGTCTGTGCTGTGTTGGTGCCCTGGCCGGCCTTTCCACCCAGGGAACTGCTCGTCTTGGCAATGCACTGGGCATGATCGGCGTGGCTGGGGGCCTGGCAGCCACCCTTGGAGGCCTGAACCCGAACCCGGAACTGTTGGCTCAGATGTCGGGAGCCATGGCTCTGGGCGGCACCATTGGACTGACCATTGCCCAACGCATCCAGATTTCGGACCTACCTCAGCTCGTGGCCGCTTTCCACAGTCTGGTGGGCTTGGCGGCCGTGCTGACCTGCGTGGCCGAGTACATTGTGGAGTACCCGCACTTCGCCACGGACGTGGCGGCCAACCTCACCAAGATCGTGGCCTACCTGGGGACTTACATCGGCGGCGTCACCTTCAGCGGCTCCCTCATCGCCTACGGGAAACTGCAGGGCATCCTGAACTCGGCGCCCCTCCTGCTGCCCGGGAGGCACATGCTCAACGCGGGCCTGCTGGCGGCCAGCTTGGGCGGGATCATCCCCTACATGCTGGACCCCAGCTTCGGCACGGGCATCCTCTGCCTGGGCTCGGTGTCGGCGCTCTCTGCCATCATGGGTGTGACCTTGACGGCGGCCATCGGGGGCGCAGACATGCCCGTGGTCATCACCGTGCTCAACAGCTACTCGGGCTGGGCCCTGTGCGCTGAGGGCTTCCTGCTCAACAACAACTTGCTGACCATCGTGGGCGCGCTCATCGGCTCCTCCGGCGCCATCCTGTCCTACATCATGTGTGTGGCAATGAATCGCTCCCTGGCGAATGTGATTCTTGGAGGTTATGGTACTACTTCAACAGCTGGCGGAAAACCCATGGAAATTTCTGGCACACATACGGAAATCAACCTGGAGAATGCCATCGACATGATTCGAGAAGCTGGTAGCATTATTATTACTCCAGGCTACGGACTGTGTGCGGCCAAAGCGCAGTACCCCATCGCCGACCTGGTGAAGATGCTCACGGAGCAGGGCAAGAAAGTCAGGTTTGGAATCCACCCAGTCGCAGGCCGGATGCCTGGCCAGCTTAATGTGCTGCTGGCTGAGGCCGGGGTGCCATATGATATTGTGCTGGAAATGGACGAGATCAACCAGGACTTCCCAGACACCGATTTGGTCCTTGTAATTGGAGCTAATGACACTGTCAATTCAGCGGCTCAAGAAGACCCCAACTCTATTATTGCAGGCATGCCAGTTCTCGAGGTCTGGAAGTCAAAGCAGGTCATTGTTATGAAGCGGTCCTTGGGCGTTGGCTATGCTGCGGTGGACAATCCAATCTTCTACAAGCCCAACACGGCCATGCTGCTAGGCGATGCCAAGAAGACCTGTGATGCACTGCAGGCGAAAGTTCGAGAATCCTACCAGAAG---
>HLrhiFer5
ATGGCGAACCTATTGAAAACAGTGGTGACTGGCTGTTCGTGTCCTTTACTTAGCAGTTTGGGGCCCTGTAAGGTTCTACCTGGGAAGAAGGATTTTTTACGAACATTTCATACTCATCAGGCACTGCGGTGTAAATCCTCTGTAAAACCAGGAATTCCATATAAGCAACTGACTGTTGGAGTCCCCAAGGAGATTTTCCAAAATGAGAAGCGAGTGGCATTGTCTCCTGCTGGCGTTCAGGCCTTGGTCAAGCAGGGTTTTAATGTTGTTGTGGAATCAGGTGCTGGCGAAGCTTCCAAGTTCTCAGATGATCACTACAGAGCAGCAGGTGCCCAAATCCAAGGGACAAAGGAAGTGCTGGCTTCTGATTTGGTGGTCAAAGTGCGAGCCCCCATGCTTAATCCAACGTTAGATAGTCATGAAGCTGACCTTTTAAAGACATCTGGAACACTGATTAGTTTTATTTATCCAGCTCAAAATCCAGACTTGCTAAATAAACTTTCCAAAAGAAAAACTACAGTTTTGGCGATGGACCAGGTTCCAAGAGTCACCATTGCTCAGGGATATGACGCGCTAAGCTCTATGGCCAACATTGCTGGTTATAAGGCTGTTGTACTTGCAGCAAATCATTTTGGACGGTTTTTCACTGGTCAGATCACAGCTGCTGGAAAAGTTCCTCCAGCTAAGATTCTAATTGTTGGTGGTGGCGTTGCTGGGCTGGCCTCTGCAGGTGCAGCCAAGTCGATGGGTGCAATTGTTCGAGGATTTGACACGAGAGCTGCAGCTTTGGAGCAATTCAAGTCTCTTGGTGCCGAGCCCTTAGAGGTAGACTTGAAGGAATCCGGCGAGGGGCAAGGTGGATATGCGAAAGAGATGTCCAAAGAGTTCATTGAAGCTGAAATGAAGCTCTTTGCTCAGCAGTGCAAGGAGGTGGATATCCTTATCAGCACAGCACTTATTCCAGGTAAAAAAGCTCCAGTTCTATTTAAGAAAGAAATGATCGAGTCAATGAAGGAAGGCTCAGTTGTTGTGGATTTAGCTGCTGAGGCTGGCGGAAACTTTGAAACCACTAAGCCAGGAGAGTTGTATGTTCATAAGGGAATTACTCACATAGGCTACACAGACCTTCCCAGCCGAATGGCCACTCAGGCCAGCACCCTGTATTCCAACAACATCACCAAGCTCCTGAAGGCCATCAGCCCCGACAAAGATAATTTTTATTATGAAGTGAAAGATGACTTTGACTTTGGTACAATGGGTCATGTCATTAGGGGAACGGTAGTGATGAAGGATGGTGAAGTGATTTTCCCTGCTCCCACACCAAAAAATATTCCTCAAGGCGCCCCAGTAAAACAGAAGACAGTGGCTGAGCTGGAAGCTGAAAAAGCAGCTACTATTTCACCCTTCACGAGAACGATGACAACGGCTTCTGCATATACAGCAGGTCTCACTGGGATGCTGGGTTTGGGCATTGCAGCTCCCAATTTAGCCTTTTCCCAGATGGTGACCACCTTTGGCCTGGCTGGCATTGTGGGCTACCACACTGTCTGGGGGGTGACCCCTGCCCTCCACTCACCACTGATGTCTGTGACTAATGCAATCTCAGGGTTGACTGCAGTTGGTGGGTTGGCGCTGATGGGAGGACACTTGTATCCTTCCACAACTCCTGAGGGCCTTGCTGCTCTTGCTACATTCATATCCTCAGTCAACATTGCAGGTGGCTTTCTGGTGACTCAGAGAATGCTGGATATGTTCAAGCGTCCCACTGATCCCCCAGAATACAATTATCTGTATCTGCTGCCTGCTGGTACCTTTGTTGGAGGCTATTTAGCTGCCCTCTCCAGTGGTTATAATATTGAACAAATCATGTACCTGGGCTCAGGTCTGTGCTGTGTTGGTGCCCTGGCCGGCCTTTCCACCCAGGGAACAGCTCGTCTTGGCAATGCACTGGGTATGATTGGGGTGTCTGGAGGCCTGGCAGCCACCCTGGGAGGCCTAAACCCGAGCCCAGAGTTGTTAACTCAGATGTCTGGAGCAATGGCTTTGGGCGGTACCATTGGATTGACAATTGCCAAACGTATCCAGATTTCCGATTTACCTCAGTTAGTTGCTGCTTTCCACAGTTTAGTGGGCTTGGCCGCTGTGCTTACTTGCATAGCTGAGTATATTGTAGAATATCCACATTTTGCTGTGGATCCAGCAGCAAACCTCACCAAGATTGTGGCCTACCTCGGTACTTATATCGGTGGTGTCACGTTTAGTGGGTCTCTTGTTGCCTATGGAAAATTGCAGGGTATCCTGAATTCTGCCCCTCTCCTGCTCCCTGGAAGGCACTTACTCAATGCAGGCCTGCTGACTGCTAGTGTGGGTGGAATGATCCCATACATGATAGACCCCAGCTTCAGCACTGGCATTCTCTGTCTGGGCTCTGTGTCGGCTCTCTCTGCCGTCATGGGCGTGACTTTGACGGCTGCTATCGGGGGTGCGGACATGCCAGTCGTCATCACAGTGCTGAACAGCTACTCAGGCTGGGCCCTGTGTGCGGAGGGTTTCCTGCTCAACAACAACCTGCTGACCATCGTGGGCGCGCTCATCGGCTCCTCTGGTGCTATCCTGTCCTACATCATGTGTGTGGCAATGAATCGCTCCCTGGCTAATGTGATTCTTGGAGGCTATGGTACCACTTCAACAGCTGGTGGAAAACCCATGGAAATTTCTGGCACACATACAGAAATCAACCTTGAGAATGCAATTGACATGATTCGAGAAGCTAGTAGCATTATTATTACTCCAGGCTATGGTCTCTGTGCGGCCAAAGCTCAGTACCCTATCGCCGATTTGGTAAAGATGCTCTCTGAACAGGGCAAAAAAGTCAGGTTTGGAATTCACCCAGTTGCAGGCCGCATGCCTGGTCAGCTTAATGTGCTGCTGGCTGAGGCTGGGGTGCCATATGATATCGTGCTGGAAATGGACGAGATCAACCAGGATTTCCCAGACACTGATTTAGTCCTTGTAATTGGAGCTAACGACACTGTTAATTCAGCTGCTCAAGAAGACCCCAACTCTATTATTGCAGGCATGCCAGTTCTTGAGGTCTGGAAATCAAAGCAGGTCATTGTTATGAAGAGGTCCTTGGGTGTTGGCTATGCTGCAGTGGACAATCCAATCTTCTACAAACCTAACACGGCCATGCTTCTAGGAGACGCGAAGAAGACATGTGATGCACTGCAGGCAAAAGTTAGAGAATCCTACCAGAAG---
>HLphyDis3
ATGGCGAACCTGCTGAAGACAGTGGTGACGGGCTGCTCGTGCCCTTGGCTTAGCGGTCTGGGGTCCTGTAGGGTTCTCCCTGGGAAGAAGGAGTTTTTACGAACATTTCATACTCATCAGGCGCTGCAGTGTAAATCCCCTACAAACCAAGGAATTCCATATAAGCAACTGACCGTCGGAGTCCCCAAGGAGATTTTCCAGAATGAGAAGCGCGTGGCCCTGTCTCCCGCGGGCGTGCAGGCGCTGGTCAAGCAGGGCTTCAACGTCGTGGTGGAGTCGGGGGCCGGCGAAGCCTCCAAGTTCTCGGACGACCACTACAGAGCCGCAGGTGCCCAGATCCAAGGGACAAAGGAAGTGCTGGCCTCTGATTTGGTGGTCAAAGTGCGAGCCCCCATGCTCAATCAGGAACTCAATGCTCATGAGGCGGACCTTTTAAAGGACTCGGGAACACTGATCAGTTTTATTTATCCGGCCCAAAATCCAGACTTGCTAGATAAACTTTCCCAAAGAAAAACGACAGTTCTGGCGATGGACCAGGTCCCAAGAGTCACGATCGCTCAGGGGTATGACGCGCTGAGCTCCATGGCCAACATCGCCGGTTATAAGGCCGTGGTACTAGCAGCAAATCATTTCGGACGTTTTTTCACCGGTCAGATCACAGCTGCTGGGAAAGTCCCTCCGGCGAAGATCCTGATCATCGGCGGGGGCGTCGCCGGGCTGGCCTCTGCGGGGGCAGCCAAGTCGATGGGGGCGATTGTGCGGGGATTCGACACGAGAGCCGCAGCTTTGGAGCAGTTCAAGTCCCTGGGCGCCGAGCCCTTGGAAGTGGACGTGAAGGAGTCTGGCGAGGGACAAGGAGGGTACGCCAAAGAGATGTCCAAAGAGTTCATCGAGGCCGAAATGAAGCTGTTTGCTCAGCAGTGCAAGGAGGTGGACATTCTCATCAGCACCGCCCTCATCCCAGGTAAAAAAGCCCCCGTCTTGTTTAGCCGAGAAATGATCGAGTCGATGAAGGAAGGCTCCGTCGTTGTGGATCTGGCTGCCGAGGCCGGCGGGAACTTTGAGACCACGAGGCCGGGGGAACTGTACGTCCACAAGGGTGTCACGCACATAGGCTACACAGACCTGCCCAGCCGAATGGCCACGCAGGCCAGCACGCTGTACTCCAACAACATCACCAAGCTCCTGAAGGCCATCAGCCCTGACAAAGACAACTTTTACTTTGAAGTGAAGGATGACTTTGACTTTGGTACAATGGGCCATGTCATCAGAGGGACTGTGGTGATGAAGGATGGCAAAGTGATTTTCCCTGCTCCCACACCCAAAAATATTCCTCAAGGTGCGCCGGCGAAGCCGAAGACGGTGGCTGAGCTGGAAGCCGAAAAAGCGGCTTCTGTGACTCCCTTCAGGAAAACGATGACCACGGCTTCCGCCTACACGGCAGGGCTCACGGGGATCCTGGGCTTGGGCGTCGCAGCTCCCAATTTGGCCTTTTCCCAGATGGTGACCACCTTCGGCTTAGCCGGCATCGTGGGCTACCACACCGTCTGGGGAGTGACCCCCGCCCTCCACTCACCGCTGATGTCTGTGACCAATGCCATCTCAGGGTTGACTGCAGTCGGGGGGTTGGCGCTGATGGGAGGACATCTGTACCCTTCCACAACTTCTCAGGGCCTCGCCGCCCTTGCCACGTTCATATCCTCGGTCAACATTGCAGGTGGCTTTCTGGTGACTCAGAGAATGTTGGACATGTTTAAGCGTCCCACGGACCCCCCAGAATACAATTACCTGTATCTGCTCCCCGCCGGGACCTTCGTTGGAGGATATTTAGCTGCTCTCTCCAGTGGTTATAACATTGAACAAATCATGTACCTGGGCTCAGGCCTGTGCTGTGTTGGTGCCCTGGCCGGCCTTTCCACCCAGGGGACTGCTCGTCTCGGCAATGCCTTGGGCATGATCGGTGTGTCCGGCGGCCTGGCAGCCACGCTGGGAGGCCTGAACCCGACCCCCGAACTGTTGGCCCAGATGTCCGGAGCAATGGCCCTGGGTGGCACCATAGGACTGACGATCGCCAAGCGCATCCAGATCTCCGACTTACCTCAGCTGGTGGCCGCCTTCCACAGCCTGGTGGGCCTGGCGGCCGTGCTGACCTGCGTGGCCGAGTACATCGTGGAGTACCCGCACTTCGCCACGGACGCGGCAGCGAACCTCACCAAGATCGTGGCCTACCTCGGGACCTACATCGGCGGCGTCACGTTCAGTGGGTCTCTCATTGCCTATGGAAAACTGCAGGGGATCCTGAACTCCGCGCCCCTGCTGCTCCCCGGGAGGCACATGCTGAACGCGGGCCTGCTGGCCGCCAGCGCGGGCGGGATCATCCCGTTCATGCTGGACCCCAGCTTCGGCACGGGCATCCTCTGCCTGGGCGCCGTGTCCGCGCTCTCCTCGGTCATGGGCGTGACCCTGACGGCCGCCATCGGGGGTGCGGACATGCCCGTGGTCATCACGGTGCTGAACAGCTACTCCGGCTGGGCCCTGTGCGCCGAGGGCTTCCTGCTCAACAACAACCTGCTGACCATCGTGGGCGCGCTCATCGGCTCCTCCGGCGCCATCCTCTCCTACATCATGTGTGTGGCCATGAATCGCTCCCTGGCCAACGTGATTCTCGGCGGCTACGGCACCACGTCGACAGCTGGTGGAAAACCTATGGAAATTACTGGAACGCATACAGAAATCAACCTTGACAATGCGGTCGACATGATTCGAGAAGCTAATAGCATTATTATTACTCCAGGCTACGGTCTCTGTGCGGCCAAGGCTCAGTACCCCATCGCCGACCTGGTCAAGATGCTCTGCGCCCAGGGCAAGAACGTCAGGTTTGGAATCCACCCAGTCGCCGGCAGGATGCCTGGCCAGCTTAATGTGCTGCTGGCCGAGGCCGGGGTGCCATACGATATTGTGCTGGAAATGGACGAGATCAACCATGATTTCCCAGACACTGATTTGGTCCTTGTCATTGGAGCCAACGACACCGTCAATTCAGCGGCTCAGGAAGACCCCAACTCCATCATTGCAGGCATGCCGGTGCTCGAGGTCTGGAAGTCAAAGCAGGTCATTGTCATGAAGAGGTCCTTGGGTGTTGGCTACGCTGCAGTGGACAACCCGATCTTCTACAAACCCAACACGTCCATGCTCCTGGGCGACGCCAAGAAGACGTGTGATGCCCTGCAGGCGAAAGTTCGAGAATCATACGAGAAG---
>eriEur2
ATGGCAAACCTTCTGAAGACGGTGGTGGCTGGCTGTTCTTGCCCTTTGCTA---AACTTGGGGTCCTGCAAGGCTCTACCTCGGAAGAAGGACTTTCTACGGACATTTCATACTCATCAGGCACTTCGGTGTAAAGCTACTGTAAAGCCAGGAATCCCATATAAGCAGCTGACTGTTGGAGTCCCCAAGGAGATTTTCCAGAATGAGAAGCGAGTGGCATTGTCGCCAGCAGGTGTTCAGGCCTTGGTCAAGCAAGGTTTCAATGTTGTTGTGGAGTCTGGTGCCGGAGAAGCGTCCAAATTCTCAGATGATCACTACAGAGCAGCGGGTGCCAAAATCCAAGGGCCGAAGGAAGTGCTGGCTTCTGACTTGGTGGTCAAGGTGCGTGCCCCCATGGTTAATCCAACACTAGGTGTTCATGAAGCTGACCTTTTGAAGACATCAGGAACACTGATTAGCTTTATTTACCCAGCCCAAAACCCAGACCTGCTAAATAAACTTTCTGAAAGGAAAGTTACAGTTCTGGCAATGGACCAGGTTCCAAGAGTCACCATTGCTCAAGGATATGATGCACTGAGCTCCATGGCCAACATTGCTGGTTATAAGGCTGTTGTACTAGCGGCAAATCATTTTGGACGTTTTTTTACTGGTCAAATCACAGCTGCTGGAAAAGTTGCTCCAGCTAAGATTCTGATAGTTGGTGGTGGCGTGGCTGGGCTAGCTTCTGCAGGTGCAGCAAAGTCAATGGGTGCAATTGTTCGAGGGTTTGATACCAGAGCTGCAGCTTTGGAACAGTTCAAGTCTCTTGGTGCTGAGCCCTTGGAGGTGGACTTGAAGGAATCTGGAGAGGGGCAAGGAGGGTACGCAAAGGAAATGTCCAAGGAGTTCATTGATGCTGAGATGAAGCTTTTTGCTCAGCAATGCAAGGAGGTGGATATTCTCATCAGCACAGCCCTTATTCCAGGTAAAAGAGCCCCAGTTTTATTCAGCAAAGAAATGATTGAGTCAATGAAGGAGGGCTCAGTTGTCGTGGATTTAGCCGCGGAGGCTGGCGGCAACTTTGAAACCACCAAGCCAGGAGAGCTTTATATCCACAAGGGGATTACTCACATAGGATACACAGACCTTCCGAGCCGCATGGCTACTCAGGCCAGTACTTTGTACTCCAACAACATCACCAAACTCCTCAAGGCCATCAGCCCTGATAAGGATAATTTTCACTTTGACGTGAAAGATGACTTTGACTTTGGCACCATGGGTCACGTCATTCGAGGTACTGTGGTGATGAAGGATGGTAAAGTGATTTTCCCTGCACCTCCACCAAAGAATATCCCTCAAGGTGCCCCGGCAAAGCCAAAGACAGTGGCTGAGTTAGAAGCAGAAAAAGCAGCTACTGTTACCCCCTTCCGGAAGACGATGACAACTGCTTCTGCATACACAGCAGGCCTCACTGGAATGCTGGGCTTGGGCATCGCGGCTCCCAATTTAGCTTTCTCTCAGATGGTGACCACTTTTGGCTTGGCGGGCATTGTGGGCTACCACACCGTCTGGGGTGTGACGCCTGCGCTCCACTCCCCCCTGATGTCCGTGACTAATGCCATCTCAGGTCTGACTGCTGTCGGTGGCTTGGCGCTGATGGGAGGACATCTGTACCCCTCCACGACTTCTCAGAGTCTTGCTGCTCTTGCTACCTTCATCTCCTCAGTCAACATTGCAGGCGGCTTTCTAGTGACTCAGAGGATGCTGGACATGTTCAAGCGCCCCACAGACCCTCCAGAGTACAACTACTTGTACCTGCTCCCTGCTGGCACCTTCGTTGGAGGATATTTGGCCGCTCTCTACAGCGGTTATGACATCGAACAAATCATGTACCTGGGTTCAGGTCTGTGCTGTGTCAGTGCCTTGGCTGGTCTCTCCACCCAGGGGACGGCTCGCCTCGGCAATGCACTGGGCATGATTGGGGTGGCCGGAGGCCTGGCAGCCACCCTTGGGGGCCTGAAGCCATGCCCGGAATTGTTAGCTCAGATGTCTGGAGCCATGGCTTTGGGCGGTACCATTGGATTGACGATCGCCAAACGCATCCAGATTTCTGATTTACCTCAGCTGGTGGCCGCCTTCCACAGTTTGGTGGGCCTGGCAGCTGTCCTTACCTGTGTGGCAGAGTACATCGTAGAGTACCCGCATTTTGCCATGGACGCAACAGCGAATCTCACCAAGATTGTGGCCTACCTTGGCACTTACATCGGCGGTGTCACCTTTAGCGGGTCTCTTATTGCTTATGGAAAATTGCAGGGTATCCTGAAGTCGGCCCCTCTGCTGCTTCCTGGGAGGCATTTGCTCAATGCGGGGCTGCTGACTGCCAGTGTGGGTGGACTGATTCCCTTCCTGATGGACCCCAGCTTCACCACGGGCATTACCTGTCTGGGCTCTGTGTCTGCCCTTTCTGCCATCATGGGGGTGACTTTGACGGCTGCTATCGGGGGTGCTGACATGCCCGTTGTCATCACTGTGCTGAACAGCTACTCGGGCTGGGCCCTGTGTGCCGAGGGCTTTCTCCTCAACAACAACCTGTTGACCATCGTGGGCGCCCTCATCGGCTCCTCCGGGGCCATCCTGTCCTACATCATGTGTGTGGCAATGAATCGCTCCTTGGCTAATGTGATTCTTGGAGGCTATGGTACCACTTCAACAGCTGGTGGAAAACCCATGGAAATTTCTGGAACACATACAGAAATCAACCTTGACAATGCAATTGACATGATTCGAGAAGCTAATAGCATTATTATTACTCCAGGCTACGGCCTCTGTGCAGCCAAAGCTCAGTACCCCATTGCTGACTTAGTGAAGATGCTCACCGAACAGGGCAAGAAAGTCAGGTTTGGAATTCACCCAGTTGCAGGCCGGATGCCTGGTCAGCTTAATGTGTTGCTGGCTGAGGCTGGCGTGCCATACGATATTGTGTTGGAAATGGATGAGATCAACCATGATTTCCCAGACACTGATTTGGTCCTTGTAATTGGTGCTAACGACACTGTGAATTCAGCAGCTCAAGAAGACCCCAACTCTATCATCGCAGGCATGCCAGTCCTGGAGGTCTGGAAATCGAAGCAGGTCATTGTTATGAAGAGGTCGTTGGGTGTCGGCTATGCTGCAGTGGACAATCCAATTTTCTACAAACCAAACACGGCCATGCTTCTAGGGGATGCCAAGAAAACATGTGATGCATTGCAAGCCAAAGTGAGAGAATCCTACCAGAAG---
>sorAra2
ATGGCAAACCTGCTGAAAACAGTGGTCACTGGCTGTTCATGTCCTTTGCTTACC---TTGAGGCCCTATAAGGTCCTACCTGGGAAGAAGGATTCTTTACGAACATTTCATTCTCATCAGGTGCTGCATTGTAAAAGCCCTCTAAAACCAGGAATTCCATACAAACAACTGACTGTTGGTGTCCCCAAAGAAATTTTCCAAAATGAGAAGCGAGTGGCTTTGTCACCTGCTGGTGTTCAGGCCTTGGTCAAGCAAGGTTTTAATGTCGTGGTAGAGTCTGGCGCCGGAGAAGCTTCCAAGTTCTCAGATGATCACTACAGGGCAGCAGGTGCCCAGATCCAAGGGGCGAAGGAAGTGCTGGCGTCCGATGTGGTGGTCAAAGTGCGAGCCCCCATGGTTAATCCAACATTGGGTGTCCATGAAGCAGACCTTTTGAAGACATCGGGAACACTTATTAGTTTTATTTACCCTGCTCAAAATCCAGACCTGCTAGATAAACTTTCCAAAAGGAAAGCTACAGTTCTGGCAATGGACCAGGTTCCACGCGTCACAATTGCTCAGGGATATGATGCTCTCAGCTCCATGGCCAACATTGCCGGTTATAAGGCTGTTGTGTTAGCAGCAAATCATTTTGGACGTTTTTTTACTGGTCAGATCACAGCTGCTGGAAAAGTTCCTCCAGCTAAGATTCTGATTGTTGGCGGTGGTGTGGCTGGGCTGGCATCTGCCGGTGCAGCCAAGTCCATGGGTGCGATTGTTCGGGGATTTGACACCAGAGCTGCAGCTTTGGAGCAGTTCAAATCTCTTGGAGCAGAGCCCTTGGAGGTGGACTTGAAGGAATCTGGTGAGGGACAAGGAGGATATGCAAAAGAAATGTCCAAAGAATTCATTGATGCTGAAATGAAACTCTTCGCTGAGCAGTGCAAGGAGGTGGACATCCTTATCAGCACAGCCCTAATACCAGGTAAAAAAGCTCCAGTTTTATTCAGTAAAGAAATGATTGAGTCAATGAAGGAAGGTTCAGTTGTTGTGGATTTAGCTGCGGAGGCTGGTGGGAACTTTGAAACGACTAAGCCAGGAGAACTCTACGTTCATAAGGGCATTACTCACATAGGCTACACAGACCTTCCCAGCAGAATGGCTACTCAGGCCAGCACCTTGTATTCCAACAACATCACCAAACTCCTGAAGGCCATCAGCCCTGACAAAGATCATTTTCACTTTGAAGTGAAAGATGACTTTGATTTTGGTACAATGGCTCATGTTATCAGAGGAACTGTAGTGATGAAGAATGGTGAAGTGATTTTTCCTGCTCCCACACCGAAAAATATTCCTCAAGTTGCCCCAGGAAAACCCAAGTCAGTGGCTGAATTGGAAGCCGAGAAAGCAGCTGCAGTGACCCCTTTCCGGAAGACGATGGCAACAGCTTCCGCATATACGGCAGGTCTCGCCGGAGTGTTGGGTTTGGGCATTGTGGCCCCCAACTTGGCTTTTTCCCAGATGGTGACGACTTTTGGCTTGGCGGGCATCGTGGGCTACCACACTGTCTGGGGCGTAACCCCCGCTCTCCACTCACCTCTGATGTCAGTCACTAATGCCATCTCAGGGTTGACTGCAGTTGGCGGGCTGGCGTTGATGGGCGGACATTTGTATCCTTTGACAACCTCTCAGGGCCTTGCTGCTCTGGCTACATTCATATCCTCAGTCAACATTGCAGGTGGCTTTCTGGTGACTCTGAGAATGCTGGACATGTTCAAGCGTCCCTCTGATCCCCCTGAGTACAATTACCTCTACCTGCTCCCTGCTGGCACCTTTGTCGGAGGATATTTAGCTGCCCTCTATGGTGGTTATAACATTGAACAAATCATGTACCTGGGCTCGGGTCTGTGCTGCGTTGGTGCCCTGGCCGGCCTTTCCACCCAGGGAACAGCTCGTCTTGGCAATGCATTGGGCATGATTGGTGTGGCTGGAGGCCTGGCAGCCACTCTTGGAGGCTTAAAACCGTGCACCGAATTGTTAGCCCAGATGTCTGGAGTCATGGCATTGGGTGGCACTATTGGACTGACAATTGCCAGACGCATCCAGATCTCCGATTTACCTCAGTTAGTTGCAGCTTTCCACAGTCTAGTGGGTCTGGCAGCTATGCTCACCTGTGTGGCAGAGTACATTGTAGAGTACCCGCATTTTGCTATGGATGCAACAACAAATCTCACCAAGATTGTGGCCTACCTGGGTACTTACATTGGTGGTGTCACCTTTAGTGGGTCTCTTATTGCTTATGGAAAATTGCAGGGTGTCCTGAAATCTGCCCCTCTTCTGCTCCCTGGACGGCACCTCCTCAACGTGGGGCTGCTGGCGGCCAGCGTGGGTGGGCTGATACCATTCATGATGGACCCCAGCTTTACCACCGGGATTACCTGTCTGGGTTCGGTGTCAGCCCTGTCTGCTGTTATGGGTGTGACCTTGACGGCCGCTATTGGGGGTGCAGACATGCCTGTTGTCATCACGGTGCTGAACAGCTACTCTGGCTGGGCCCTGTGTGCCGAGGGCTTCCTGCTCAACAACAACCTGCTCACCATCGTTGGCGCCCTCATCGGCTCCTCGGGTGCCATCCTGTCCTACATCATGTGTGTGGCAATGAATCGCTCCCTTGCTAATGTTATTCTTGGAGGCTATGGCACCACATCAACAGCTGGTGGAAAGCCCATGGAAATTTCTGGTACACATACAGAAATCAACCTTGACAATGCGATTGATATGATTCGAGAGGCTAATAGCATTATTATTACTCCAGGCTATGGTCTGTGTGCAGCCAAAGCTCAGTATCCGATCGCGGAATTGGTAAAGATGCTCACTGAACAGGGGAAAAAAGTCAGGTTTGGAATTCACCCAGTTGCAGGCCGAATGCCCGGTCAGCTTAATGTGCTGCTGGCTGAAGCCGGCGTGCCATATGATATTGTGTTGGAAATGGATGAGATCAACCATGATTTCCCAGACACTGATTTGGTCCTTGTCATTGGAGCCAATGATACTGTTAATTCAGCAGCTCAAGAAGACCCCAACTCTGTTATCGCAGGCATGCCAGTGCTGGAAGTCTGGAAGTCCAAGCAGGTCATTGTTATGAAGAGGTCCTTGGGTGTTGGCTATGCTGCAGTGGACAATCCAATCTTCTACAAACCCAATACTGCCATGCTGCTAGGCGATGCCAAGAAGACATGTGATGCATTGCAGGCCAAAGTGAGAGAGTCCTACCAGAAA---
>manPen1
ATGGCAAGCCTACTGAAAACTGTGGTGACTGGCTGTTCATGTCCTTTACTTAGCAATTTAGGGTCCTGTAAGGTTCTCCCTGCAAAGAAGGATGTTTTACGAACCCTTCATACCCATCAGGCGCTGTGGTGTAAAGCCCCCGTAAAACCAGGAATTCCATATAAGCAACTTACTGTTGGAGTCCCCAAGGAGATTTTCCAAAATGAGAAGCGAGTGGCATTGTCTCCTGCTGGGGTTCAGGCCTTGATCAAGCAGGGTTTTAGTGTTCTTGTGGAATCAGGTGCTGGTGAAGCTTCCAAATTCTCAGATGATCACTACAGAGCAGCAGGTGCCCAGATCCAAGGGGCGAAGGAAGTGCTGGCTTCTGATTTGGTGGTCAAAGTGCGAGCCCCCATGGTTAATCCAACATTAGGTGTTCATGAAGCTGACCTTTTAAAGACATCAGGAACACTGATTAGTTTTATTTACCCAGCCCAAAATCCAGACTTGCTGAATACACTTACCAAAAGAAAAACTACAGTTCTGGCGATGGACCAGGTTCCAAGAGTCACAATTGCTCAGGGATATGACGCGCTAAGCTCCATGGCCAACATTGCTGGCTATAAGGCTGTTGTACTAGCTGCAAATCATTTTGGACGGTTTTTTACTGGTCAGATCACAGCTGCTGGAAAAGTTCCCCCTGCTAAGATTCTGATAGTTGGTGGTGGCGTTGCTGGGCTTGCCTCTGCAGGTGCAGCCAAGTCGATGGGTGCAGTTGTTCGAGGCTTTGACACAAGAGCCGCAGCTTTGGAGCAGTTCAAGTCTCTTGGTGCTGAGCCCTTAGAGGTGGACTTGAAGGAGTCTGGTGAGGGACAAGGGGGATATGCTAAAGAAATGTCCAAAGAGTTCATTGAAGCTGAAATGAAGCTCTTTGCTCAGCAGTGCAAGGAGGTGGATATCCTTATTAGCACAGCGCTTATTCCAGGTAAAAAAGCTCCGGTTTTATTTAGTAAAGAAATGATTGAGTCAATGAAGGAAGGTTCAGTTGTTGTGGATTTAGCTGCTGAGGCTGGTGGAAACTTTGAAACCACTAAGCCAGGAGAACTTCATGTTTATAAGGGAGTTACTCACATCGGCTACACAGACCTTCCCAGCCGGATGGCCACTCAGGCCAGCACCCTGTATTCCAACAATATCACCAAGCTCCTGAAGGCCATCAGTCCTGACAAAGATAATTTTTATTTTGAAGTGAAAGATGACTTTGACTTTGGTACAATGAGTCATGTCATTAGAGGAACTGTTGTGATGAATGATGGTAAAGTGATTTTCCCTGCTCCCACACCAAAAAGCATTCCTCAAGGTGCCCCAGTAAAACAGAAGACAGTGGCTGAGTTAGAAGCTGAAAAAGCAGCTACCGTTACACCTTTCAGGAAGACGATGACGACGGCTTCTGCATATACAGCAGGGCTCACGGGGGTGTTGGGTCTTGGCATCGCAGCTCCCAATTTGGCCTTTTCCCAGATGGTGACCACTTTCGGTTTGGCTGGCATTGTGGGCTACCACACTGTCTGGGGAGTGACCCCCGCCCTCCACTCACCACTGATGTCTGTGACTAATGCGATCTCAGGGCTGACTGCAGTTGGCGGGCTGGCGCTGATGGGAGGACATCTGTATCCTGCCACAGTCTCTCAGGGCCTGGCCACTCTCGCTACGTTCATATCCTCAGTCAACATTGCAGGTGGCTTTCTGGTGACACAGAGAATGCTGGACATGTTCAAGCGTCCCACTGACCCCCCGGAATACAATTACCTGTATCTGCTCCCTGCTGGTACCTTTGTTGGGGGATATTTAGCTGCTCTCTACAGTGGTTATAACATTGAACAACTCATGTACTTGGGCTCAGGTCTGTGCTGTGTGAGTGCCTTGGCTGGCCTTTCCACCCAGGGAACCGCTCGACTTGGCAATGCTTTGGGCATGATTGGAGTGGCCGGAGGCCTGGCAGCTACCCTTGGAGGCCTAAAACCATGCCCGGAATTGTTAGCTCAGATGTCTGGAGCAATGGCTTTGGGTGGTACCATTGGATTGACAATTGCCAAACGCATCCAGATTTCGGATTTGCCTCAGTTAGTTGCTGCTTTCCACAGTTTAGTGGGCTTGGCGGCGGTGCTAACTTGCATAGCTGAGTACATCATAGAATATCCACATTTTGCTACAGATGCAGCAGCAAATCTCACTAAGATCGTGGCCTACCTCGGTACTTACATTGGTGGTGTCACGTTTAGTGGGTCTCTTGTTGCCTATGGAAAACTACAGGGTATCCTGAAATCCGCCCCTCTTCTGCTGCCTGGAAGGCACTTACTCAACGCAGGCCTGCTGGCTGCCAGTGTGGGTGGAATAATCCCATTCATGATGGACCCCAGCTTTACCACCGGCATTACCTGTCTGGGCTCCGTGTCGGCTCTCTCCACTATCATG---------------------------------------------------------------------------------------------------------------------------------------------------------------------------------------------------------------------------------------------------------------------------------------------------------------------------------------------------------------------------------------------------------------------------------------------------------------------------------------------------------------------------------------------------------------------------------------------------------------------------------------------------------------------------------------------------------------------------------------------------------------------------------------------------------------------------------------
>echTel2
NNNNNNNNNNNNNNNNNNNNNNNNNNNNNTGGCTGTTCTTGTTCTTTATTTAGCAATTTGGGGTCCTGTAAGGTTCTGCCTGGCAAGAAGAGTTTTTTCCGAACACTTCACACTCATCAGGTGCTGTGGTGTAAAGCACCTGTAAAACCAGGAATTCCATATAAACAACTGACTGTTGGAGTCCCTAAGGAGATTTTCCAGAATGAGAAGCGAGTGGCATTGTCCCCTGCAGGTGTTCAGGCCTTGGTCAAGCAGGGTTTTAATGTTGTTGTGGAATCGGGCGCGGGCGAAGCTTCCAAGTTCTCCGATGATCACTATAGAGCAGCAGGTGCTCAGATCCAAGGGGCGAAGGAAGTGCTGGCTTCAGATTTGGTGGTCAAAGTACGAGCTCCTATGGTTAATCCAACGCTGAATGTTCATGAAGCTGACCTTTTAAAGACATCAGGGACACTGATCAGTTTTATTTACCCAGCCCAAAATCCAGACTTGCTAAATAAACTCTCTGAGAGAAAAACTACAGTGCTGGCAATGGACCAGGTGCCAAGAGTCACAATTGCTCAGGGATATGACGCACTAAGCTCGATGGCCAACATTGCTGGTTATAAGGCTGTTGTCCTAGCAGCAAATCATTTTGGACGGTTTTTCACTGGTCAGATCACAGCTGCTGGAAAAGTTCCTCCGGCTAAGGTTTTGATTGTTGGAGGTGGGGTTGCCGGACTTGCTTCTGCAGGTGCAGCAAAGGCGATGGGTGCAATTGTTCGAGGATTTGACACGAGAGCCGCAGCTCTGGAGCAGTTCAAATCCCTTGGTGCTGAGCCCTTGGAGGTAGACCTGAAGGAATCTGGTGAGGGACAAGGAGGATACGCAAAAGAGATGTCCAAAGAGTTCATTGACGCGGAAATGAAGCTCTTTGCTCAACAGTGTAAGGAGGTAGACATCCTGATCAGCACGGCACTTATTCCAGGGAAAAAGGCTCCTGTTTTATTTCGTAAAGAGATGATTGAATCAATGAAGGAAGGCTCAGTCGTTGTGGATTTAGCTGCTGAAGCAGGTGGAAACTTTGAAACCACCAAGCCAGGAGAACTTTATGTTCACAAGGGCATTACTCATATAGGCTACACAGACCTTCCCAGTCGCATGGCCACTCAGGCAAGCACCCTGTATTCCAACAACATCACCAAACTCCTAAAGGCTATCAGCCCTGACAAAGATAATTTCTATTTTGAAGTGAAGGATGACTTTGACTTTGGGACAATGGGCCACGTCATCAGAGGAACTGTCGTGATGAAGGATGGCCATGTAATTTTCCCAGCTCCTACACCGAAGAATATTCCACAAGGTGCCCCAGCGAAACAGAAGACAGTGGCTGAGCTGGAAGCTGAAAAAGCTGCTACTATAACTCCTTTCAGGAAAACAATGACCACAGCTTCTGCATACACAGCAGGTCTCACTACTTTGATGGGTTTGGGCATTGTGTCTCCCAATTTGGCCTTTTCTCAGATGGTGACCACTTTTGGCTTGGCTGGCCTTGTGGGCTACCACACCGTCTGGGGAGTGACCCCTGCTCTCCACTCACCACTGATGTCCGTGACGAACGCGATCTCAGGGCTGACTGCAGTCGGTGGATTGGCGCTGATGGGAGGACATTTGTCTCCTACCACAACCTCTCAGGGCCTGGCTGCTCTCGCTACATTCATATCCTCTGTCAACATTGCAGGTGGCTTTCTTGTGACTCAGAGAATGCTGGACATGTTCAAACGTCCCACCGATCCCCCAGAATACAATTACCTGTATCTACTCCCTGCCGGCACCTTTGTGGGAGGTTACTTAGCTGCCCTCTACAGTGGTTATAACATCGAACAAATCATGTACCTGAGCTCAGGTCTGTGCTGCGTTGGTGCCCTGGCTGGCCTGTCCACCCAAGGAACAGCTCGTCTTGGCAATGCTTTGGGCATGATTGGGGTTGCCGGAGGCCTGGCAGCCACCCTGGGAGGCCTGAAACCCTGCCCAGAATTGTTAGCGCAGATGTCTGGAGCAATGGCTTTGGGCGGTACCATTGGCTTGACAATCGCCAAGCGCATCCAGATTTCTGACTTACCTCAGTTGGTGGCTGCTTTCCACAGTTTGGTGGGCTTGGCAGCTGTGCTGACTTGCATAGCCGAGTACATTGTAGAATATCCACACTTCGCTGTGGATGCAGCAGCGAATCTCACCAAGGTCGTGGCCTACCTCGGTACTTACATCGGTGGTGTCACCTTCAGCGGGTCCCTTGTTGCCTACGGAAAATTGCAGGGTATCCTGAAATCTGCTCCTCTGCTGCTCCCTGGAAGGCACGTCCTCAATGCAGGCTTGCTGACTGCTAGTGTCGGCGGACTAATCCCATTCATGCTGGACCCCAGCTTTACCATGGGCATTACCTGTCTGGGCTCCGTGTCGGCTCTCTCTGCTATCATGGGTGTGACTCTGACAGCTGCCATTGGGGGAGCTGACATGCCTGTCGTCATCACTGTGCTGAACAGCTACTCAGGCTGGGCCCTGTGCGCAGAGGGCTTCCTGCTGAACAACAACCTGCTCACCATCGTGGGTGCCCTTATCGGCTCCTCTGGCGCGATCCTGTCGTACATCATGTGTGTGGCAATGAATCGCTCTCTGGCTAATGTGATTCTTGGAGGCTACGGCACCACTTCAACAGCTCATGGGAAACCCATGGAGATTTCTGGCACCCATACAGAAATCAACCTTGACAATGCAATTGAAATGATTCGAGAAGCTAATAACATTATCATCACCCCAGGCTACGGTCTCTGTGCAGCCAAAGCTCAGTACCCCATTGCTGATTTGGTCAAGATGCTCACCGAGCAAGGCAAGAAAGTCAGGTTTGGAATTCACCCAGTCGCAGGCAGGATGCCTGGTCAGCTGAATGTGCTGCTGGCTGAAGCTGGGGTGCCATATGATATTGTGTTGGAAATGGATGAGATCAACCAGGATTTCCCAGATACTGACTTGGTCCTTGTAATTGGAGCTAACGACACTGTTAATTCAGCAGCTCAAGAAGACCCCAACTCTATTATTGCAGGCATGCCAGTCCTTGAGGTCTGGAAATCAAAGCAGGTCATTGTCATGAAGCGATCTTTGGGTGTTGGCTATGCTGCAGTGGACAATCCAATCTTCTACAAACCCAACACGGCCATGCTTCTCGGCGATGCCAAAAAGACATGTGATGCACTGCAGGCGAAAGTTAGAGAATCCTACCAGAAG---
>criGri1
----------------------------------------------------------------------------------------------------------------------------------------------------------------------------------------------------------------------------------------------------------------------------------------------------------------------------------------------------------------------------------------------------------------------------------------------------------------------------------------------------------------------------------------------------------------------------------------------------------------------------------------------------------------------------------------------------------------------------------------------------------------------------------------------------------------------------------------------------------------------------------------------------------------------------------------------------------------------------------------------------GTAAAAAAGCTCCTGTTTTGTTTAGTAAGGAAATGATTGAATCAATGAAGGAAGGTTCAGTTGTTGTGGACCTAGCTGCTGAGGCTGGCGGAAACTTTGAGACCACTAAGCCCGGAGAACTTTATGTTCATAAGGGAATTACTCATATTGGCTACACGGACCTTCCTAGCCGGATGGCCACTCAGGCCAGCACTCTATACTCCAACAACATCACCAAACTCCTTAAGGCCATCAGCCCTGACAAGGATAACTTTTATTTTGAAGTGAAGGATGATTTTGACTTTGGTACAATGAGTCATGTCATTCGAGGAACAGTGGTGATGAAGGATGGCAATGTGATTTTCCCAGCTCCCACACCAAAAAATATCCCCGAAGAAGCCCCAGTGAAACAGAAGACAGTGGCTGAACTGGACGCAGAGAAAGCAGGCACTGTTTCAGTATACACGAAGACACTGACCACAGCATCCGTGTATGCAGCAGGTCTCACTGGGATGCTGGGTTTGGGCATTGTGGCCCCCAATCTAGCCTTTTCTCAGATGGTGACCACTTTTGGCTTGGCTGGCATTATTGGTTACCACACTGTATGGGGAGTGACCCCTGCTCTCCACTCACCACTGATGTCTGTGACAAATGCGATCTCAGGTTTGACTGCAGTTGGTGGGTTGGCATTGATGGGAGGACATTTTTATCCTTCCACAACTCCACAGTGTCTTGCTGCTCTTTCTACATTCATATCATCAGTCAACATTGCAGGTGGCTTTCTGGTAACTCAGAGAATGCTGGACATGTTTAAGCGACCCACAGATCCCCCAGAATACAATTATCTGTATCTGCTCCCTGGTGGTGCTTTTGTGGGTGGATATCTAGCTGCCCTCTACAGTGGTTATAACATTGGAGAGATCATGTACTTGGGCTCAGGCTTGTGCTGTGTTGGTGCCCTGGGCGGCCTTTCTACTCAGGGAACAGCTCGACTCGGCAATGCCTTGGGCATGATTGGAGTTGCAGGAGGCCTGGCAGCCACACTTGGAGGCCTGAAACCAGATCCACAGCTGTTAGCTCAGATGTCCGGAGCAATGGCTATGGGTGGCACCATTGGCTTGGCAATTGCGAAGCGCATCCAGATTTCTGACTTGCCTCAGCTGGTCGCTGCTTTCCACAGTTTAGTGGGTTTGGCAGCAGTGCTTACTTGCATGGCTGAGTACATTGTAGAATACCCACATTTTGCAATGGATGCAACATCAAATTTCACCAAGATTGTGGCCTACCTTGGTACTTACATCGGTGGAGTCACCTTTAGTGGGTCTCTTGTTGCCTATGGGAAATTACAGGGTATTCTGAAATCAGCCCCTCTGCTGCTCCCTGGGAGGCACGCACTCAATGCAGGCCTGCTGGCTGCTAGTGTGGGTGGGATAATCCCATTTATGATCGACCCCAGCTTTACCACTGGCATTACCTGTCTGGGCTCCGTGGCTGCACTCTCTACTCTCATGGGTGTGACTTTGACAGCTGCTATTGGGGGTGCTGACATGCCTGTTGTCATCACTGTGCTGAACAGCTACTCAGGCTGGGCCCTGTGTGCCGAGGGCTTCCTTCTCAACAACAACCTGCTGACCATTGTGGGTGCGCTCATCGGCTCCTCTGGTGCAATCTTGTCATACATCATGTGTGTGGCAATGAATCGCTCCCTGGCTAATGTGATTCTTGGAGGCTATGGTACAACTTCAACAGCCGGTGGTAAACCAATGGAAATCTCTGGCACACATACAGAAATCAACCTTGACAATGCAGTTGAGATGATCCGGGAAGCCAACAGCATTGTTATTACTCCAGGTTACGGCCTCTGTGCAGCCAAAGCTCAGTACCCCATTGCCGATTTGGTGAAGATGCTTACCGAGCAAGGCAAAAAAGTCAGGTTTGGAATTCACCCAGTTGCGGGCCGAATGCCTGGTCAGCTTAACGTGCTTCTGGCTGAGGCAGGAGTGCCCTATGATATTGTGCTAGAAATGGATGAGATCAACCATGATTTCCCAGACACGGATTTGGTTCTTGTCATTGGTGCTAACGACACTGTGAATTCAGCCGCTCAAGAGGACCCCAACTCTATTATTGCAGGCATGCCAGTCCTTGAGGTCTGGAAGTCTAAACAGGTCATTGTCATGAAGAGATCCCTGGGTGTTGGTTATGCTGCCGTGGACAATCCAATCTTCTACAAACCCAACACAGCCATGCTTCTAGGGGATGCCAAGAAGACGTGTGATGCTCTGCAGGCCAAAGTTCGAGAGTCCTATCAGAAGT--
>rn6
ATGGCACATCTACTGAAAACGGTGGTGACTGGCTGTTTATGTCCTTCTGTTAGCAATTTGGGGTCCTGTAAGGTTCTACCTGGGAAGAAAGACTTTTTACGAACATTTCGTACCCACCAGGCACTGTGGTGTAAATCCCCGGCAAAACCAGGAATTCCATATAAGCAGTTGACAGTTGGGGTCCCCAAGGAGATTTTCCAAAATGAGAAGCGAGTTGCCTTGTCTCCTGCTGGTGTCCAGGCCCTGGTCAAGCAGGGTTTTAACGTTGTTGTGGAATCAGGAGCAGGCGAAGCTTCCAAATTCCCAGATGATCTCTACAGAGCAGCAGGGGCCCAGATCCAAGGAACGAAGGAAGTTCTGGCTTCTGATCTGGTGGTCAAAGTGAGGGCCCCCATGGTGAACCCGACGTTAGGTGCTCATGAAGCTGACTTTTTAAAGCCCTCAGGAACTCTAATTAGCTTCATTTACCCAGCCCAAAATCCAGACTTGCTAAATAAACTCTCCGAAAGAAAAACTACAGTTTTGGCGATGGACCAGGTTCCGAGGGTGACAATAGCTCAGGGCTATGATGCTCTCAGCTCCATGGCCAACATTTCTGGTTATAAGGCTGTTGTTTTAGCAGCCAATCATTTTGGAAGGTTTTTCACTGGTCAGATCACAGCTGCTGGAAAAGTCCCCCCAGCGAAGATCCTGATAGTTGGTGGTGGCGTTGCCGGGCTCGCTTCTGCAGGGGCAGCAAAGTCAATGGGCGCAGTTGTCCGAGGATTTGATACAAGAGCTGCCGCCTTGGAACAGTTCAAATCCCTTGGTGCTGAACCCTTGGAGGTGGACTTGAAGGAGTCTGGTGAGGGCCAAGGAGGATACGCGAAGGAGATGTCCAAAGAGTTTATTGAGGCGGAAATGAAGCTCTTTGCTCAGCAATGCAAGGAAGTGGACATCCTTATCAGCACAGCTCTGATTCCAGGTAAGAAAGCTCCTGTTCTATTTAGTAAAGAAATGATCGAGTCCATGAAGGAAGGTTCAGTAGTTGTGGATTTAGCTGCTGAGGCCGGCGGAAACTTTGAAACGACTAAACCGGGAGAACTTTACGTTCATAAGGGAATCACTCATATTGGCTACACAGACCTCCCCAGCCGCATGGCCACTCAGGCTAGCACTCTGTACTCCAACAACATCACCAAGCTCCTGAAGGCCATCAGCCCCGACAAGGACAATTTTCACTTTGAAGTGAAGGATGACTTTGACTTTGGTACAATGAGTCACGTCATTCGAGGAACCGTGGTGATGAAGGATGGCAATGTGATTTTCCCAGCTCCCACACCAAAAAATATTCCCAAAGAAGCCCCAGCCAAACAGAAGACCGTGGCTGAGCTGGAAGCAGAGAAGGCAGGCACTGTCTCAATGTACACGAAGACACTGAGGACAGCATCCGTGTATTCAGCAGGTCTCACCGGGATGCTAGGTTTGGGCATCGTGGCCCCCAATCTAGCCTTTTCTCAGATGGTGACCACCTTTGGCCTGGCGGGCATTATTGGTTACCACACTGTCTGGGGAGTGACCCCTGCTCTCCACTCACCACTGATGTCTGTGACCAATGCTATCTCAGGTTTGACTGCAGTTGGTGGGCTGGCGTTGATGGGAGGGCATTTTTATCCCTCCACAACTTCCCAGAGTCTTGCTGCTCTTGCTACATTCATATCGTCAGTCAACATTGCAGGTGGTTTTCTGGTGACTCAGAGAATGTTGGACATGTTCAAGCGACCCACGGACCCTCCAGAATACAATTACCTGTATCTGCTCCCTGGCGGCACCTTCGTGGGGGGATATTTAGCAGCTCTCTACGGTGGTTATAACATCGAAGAAATCATGTACCTGGGCTCAGGTTTGTGCTGTGTTGGGGCCCTGGGCGGCCTTTCCACTCAGGGAACAGCTCGACTCGGCAATGCCTTGGGCATGATTGGGGTTGCAGGAGGCCTGGCAGCTACCCTTGGAGGCCTGAAGCCGGACCCACAGCTGTTAGCTCAGATGTCCGGAGCAATGGCGATGGGCGGCACCATCGGACTGGCGATTGCAAAGCGGATCCAGATCTCCGACCTGCCTCAACTGGTTGCTGCTTTCCACAGTTTAGTGGGTCTGGCGGCAGTGCTCACATGCATGGCCGAGTACATCGTGGAGTATCCACATTTCGCAATGGATGCCACTTCAAATTTCACCAAGATTGTGGCCTACATTGGCACTTACATCGGCGGAGTCACCTTTAGTGGGTCTCTGGTTGCCTACGGAAAATTACAGGGTATTCTGAAGTCAGCCCCTCTGCTGCTCCCTGGAAGGCACGCGCTCAATGCAGGCTTGCTGGCTGCTAGCGTGGGGGGAATAATCCCATTTATGGCTGACCCTAGTTTTACCACAGGCATCATGTGTCTGGGCTCTGTGTCCGCACTCTCTACTCTGATGGGTGTGACCTTGACAGCTGCCATTGGCGGTGCTGACATGCCTGTTGTTATCACTGTGCTAAACAGCTACTCCGGCTGGGCTCTGTGTGCGGAGGGCTTCCTGCTCAACAACAACCTGTTGACCATTGTGGGAGCACTCATCGGCTCCTCGGGCGCCATCTTGTCGTACATCATGTGTGTGGCAATGAACCGTTCCCTGGCAAATGTAATTCTCGGAGGCTATGGTACGACTTCAACAGCTGGTGGAAAACCCATGGAAATTTCCGGCACACATACAGAAATCAACCTGGACAATGCAGTCGAGATGATCCGGGAAGCTAACAGCATTGTTATTACTCCAGGATATGGGCTCTGTGCAGCTAAAGCTCAGTACCCCATTGCCGATTTGGTGAAGATGCTTACCGAACAAGGCAAGAAAGTCAGGTTTGGAATCCACCCAGTTGCGGGCCGAATGCCTGGTCAGCTTAATGTGCTCCTGGCCGAGGCAGGAGTGCCCTATGATATTGTGCTAGAAATGGATGAGATCAACAGTGATTTCCCAGATACCGATCTGGTTCTTGTCATTGGAGCTAATGACACCGTGAATTCAGCGGCTCAGGAAGACCCCAATTCTATTATTGCAGGCATGCCAGTCCTCGAGGTCTGGAAGTCCAAACAGGTCATTGTCATGAAGAGGTCCCTTGGTGTTGGCTACGCTGCAGTGGACAATCCAATCTTCTACAAACCTAACACAGCCATGCTTCTGGGGGACGCCAAGAAGACATGTGATGCTCTGCAGGCCAAAGTTCGAGAATCCTATCAGAAG---
