# Supplementary material for: Six reference-quality genomes reveal evolution of bat adaptations
Source: Nature. 2020 Jul 22;583(7817):578–84. doi: 10.1038/s41586-020-2486-3 (PMC8075899; doi:10.1038/s41586-020-2486-3)
Supplement: Supplementary file 6 — Alignments of 12,931 protein-coding genes across 48 mammals. [file 41586_2020_2486_MOESM6_ESM.gz › suppDataFile/ENST00000269025.aln.fasta]

>cerSim1
ATGCCTGGAGCTAAG---CTTGCCCAGAGT---CCAGAGGAA------------GGGGGCGTGTGCATTACTGAAGCCCTTATCACTAAGCGGAACTTGGCCTTCCCTCAGGATGAGGATCTGTCAGAGAAGATGTTTCACACTCTTGCTGAACTGCAAACTGTCCGCCTGGACCGGGAGGGGATTACTGCTATCAGGAACCTAGAGGGCCTCCAGAATCTTCACAGCCTCTATCTGCAAGCGAATAAGATCCAGCGAATTGAGAACCTGGCCTGCGTCCCCTCCTTGCGCTTCCTGTCTCTAGCAGGAAACCAAATCAGGCAGGTGGAAAACCTCCTTGAACTCCCACACCTCCAGCTTCTGGACCTTTCTGAGAACCTGATAGAAACACTGAAGCTGGATGAGTTCCCCCAGAGCCTTCTCATCCTCAACCTGACTGGAAACAGCTGCACCAAGCAGGATGGCTACAGGGAGCTGGTGACAGAAGCCCTGCCACTGCTCCTGGACCTGGACGGGCAACCTGTGTTAGAGCGCTGGGCCTCGGATGAGGAGGAGAAA---GCCTCG---------------------GGCGATGAGGAGTTCCCGGAGCTGAGTGGCCCGTTCTGCTCAGAGCGAGGCTTCCTCAAGGAGCTGGAGCAGGAGATGAGCAGGCACAAGGAGCGCAGGCAGCAGGCAGCGCTGACGGAGCACCTTCTGAGGATGGAGACACAGCCAGCCCTCACTGACCTCCCCGTGCTGCCT---------GGCGGCCCTGTGGCT---GGGGACAGCAACCATTCTGTCACTGCCAGGGAAGGGAAGGAGACACCCCTTGAGCCTGCCTCCTTGCCACAATCCTCCTCTGCCACCAAGAAACCGTGCCCTCTGGTTTCCAGGGGCCAGCAAAGCACTGTCGAGGCAAGGAAGGGGGCTAGAGCAGCTGCAGTC------------------CCT---------CTGGCTGGAGCTCCCAGCACC---ACTAAAACTAAGACCAAAAGAGTCAAGAAA---
>HLphyDis3
ATGCACGCAGCTAAT---CTTGCCCAGAGT---CCAGAGGAA------------GGGGGTGTGTGCATTACTGAAGCCCTTATCACCAAGCGGAACTTGACCTTCCCTGAGGATGAGGATCTGTCGGAGAGGATGTTTCACACTATTGCTGAACTACAGACTGTCCGCCTGGACCGGGAGGGGATCACCACTATCTCGAATCTAGAGGGCCTCCGGAATCTTCACAGCCTCTATCTACAAGCGAATAAGATCCAGCGAATTGAGAACCTGGCCTGTGTCCCCTCCTTGCGCTTCCTGTCTCTGGCAGGAAACCAGATCAGGCAGGTGGAAAACCTCCGTGACCTCCCACACCTGCAGTTTCTGGACCTTTCCGAGAATCTGATAGAAAAACTGAAGCTGGATGAATTCCCCCAGAGCCTTCTCATCCTTAACCTGACTGGAAACAGCTGCACCAAACAGGAAGGCTATAGGGGGCGGGTGACAGGGGCCCTGCCACTGCTCCTGGACCTGGACAGGCAGCCGGTGCTGGAGCGCTGGGACTCGGGTGAGGAGGACGGA---GCC------------------------GAGGAGGAGGAGTTCCCGGAACTGTACGGCCCGTTCCGCTCAGAGAAAGGCTTCCTCGAGGAGCTGGAGCAGGATCTGAGCAGGCACAAGGAGCGCAGACAGCAGGAGGCCCTGGCAGAGCACCGTCTGAGGATGGAGACACAGCCCGTCCTCACCGAGCTCCCCGCCCTGCCC---------GGGAGGTCCATGGCT---GGGGACAGCAGCCCTTCTGCCACTCCCAGGCAGGGCGAGGAGACACCCCGTGAGTCCACTTCCTTGCCACAAGCTTCCTCTGCCACCAAGAAACCATGCCCTCTGGTTTCCAGGGGCCGCCAAAGCACCGTCCAGGCAAGGAGGGGGGTCAGGGAGGCTGCAGCT------------------CCCAAGGCCGCAGTGGCTGCGGCCCCCAGCACC---ACGAAAACTACGGCCAGAGCGATCAAGAAG---
>eriEur2
ATGTCCACAGACAAG---CCTGCCCAGGGT---CCAGAGGAA------------GGAGACGTATGCATTACTGAAGCCCTGATCACTAAGCGGAATTTGACTTTCCCTGAGGATGAAGAACTGTCAGCGAATATGTTTCACACTCTTGCTGAACTTCAGACTGTCCGCTTGGATAGGGAGGGGATTACCACTATCAAGAACCTAGAGAGCCTCCAGAATCTTCATAGTCTCTACCTGCAAGCGAATAAGATTGAGCGAATTGAGAACCTGGACTGTATCCCCTCCTTACGCTTCCTGTCTCTGGCAGGAAACCGAATTAGGCAGGTGGAAAACCTCCGAGACCTCCCACACCTCCAGTTTCTGGACCTTTCTGAGAACCTGATAGAAAAACTGAAACTAGATGAGTTCCCCCAGAGCATTCTCATCCTCAACCTGACCGGAAACAGCTGTACCAACCAGAATGGCTACAGGGAGCAGCTGATGGAAGCCCTCCCCCTGCTCCTGGACCTGGACAGGCAGCCTGTGTCGGAACGCTGGGCCTCAGATGAGGAGGATAAA---TCCTCC------------AGT------GAGGAGGATGAGTTCCCAGAGCTTGGTGGCCCATTCTGTTCAGAGAAAGGCTTCTTCAAAGAAATGGAGCAGGAGATGATGAGGCGCAAGGAGCGTAGGCAGCAGGGAGCCCTGACAGAGCACCTTCTGCGGATGGAGACAAAGCCCACGCTCACCAGCCTCCCTGAACTAGCC---------GAGGATGCCACAGCT---GGGGACTGCAGCCACTCTGACACTCCCAGTGAGGGCACGGAAACAACTCTGGAGCCACCATCCTTGCCACAAGCCACCTCTGCCACTAAGAAACCCAGCGCTCTGGTTTCCAAGGCTCATCCCAGCACCATGCAGGCGAAGAAGGTGACCAGAGCGGCCACAGTC------------------TCCAAGGCCTCTCTCTCTGGAGGCTCCAGCACA---ACCAAGATG---------CGAGTTAAGAAC---
>hg38
ATGTCTGGAGGGAAG---TCAGCCCAGGGT---CCAGAGGAA------------GGGGGCGTCTGCATCACTGAAGCCCTTATCACTAAGCGGAACTTGACTTTCCCTGAAGATGGGGAACTGTCAGAGAAGATGTTTCACACTCTTGATGAACTGCAGACTGTCCGCCTGGACCGGGAGGGGATTACTACTATCAGGAACTTAGAAGGCCTCCAGAATCTTCACAGTCTCTATCTGCAAGGGAATAAGATCCAGCAAATTGAGAACCTGGCTTGCATCCCCTCCTTGCGCTTCCTGTCTCTGGCAGGAAACCAAATCAGGCAGGTGGAAAACCTCCTCGACCTCCCATGCCTCCAGTTTCTGGACCTTTCTGAGAACCTGATAGAAACATTGAAGCTGGATGAGTTCCCCCAGAGCCTTCTCATCCTCAACCTGTCTGGAAACAGCTGCACCAACCAGGATGGCTACCGCGAGCTGGTGACAGAAGCCCTGCCACTTCTCCTGGACCTGGACGGGCAGCCTGTGGTGGAGCGCTGGATTTCGGATGAGGAGGATGAA---GCCTCA---------------------AGCGATGAGGAGTTCCCAGAGCTGAGTGGCCCATTCTGCTCAGAACGAGGCTTCCTCAAGGAGCTGGAGCAGGAGCTGAGCAGGCACAGGGAGCACCGGCAACAGACGGCCCTGACAGAGCACCTGCTGAGGATGGAGATGCAGCCCACCCTCACCGACCTGCCCCTGCTACCT---------GGGGTGCCCATGGCT---GGGGACAGCAGCCCTTCTGCCACTCCTGCGCAAGGGGAGGAGACAGTCCCTGAGGCCGTCTCCTCACCCCAGGCCTCCTCTCCCACCAAGAAACCATGCAGTCTGATTCCCAGGGGCCACCAAAGCTCTTTCTGGGGAAGGAAGGGGGCACGAGCAGCCACAGCC------------------CCCAAGGCCTCTGTGGCTGAGGCCCCCAGCACA---ACCAAAACTACGGCCAAGAGAAGCAAGAAA---
>panTro5
ATGTCTGGAGGGAAG---TCAGCCCAGGGT---CCAGAGGAA------------GGGGGCGTCTGCATCACTGAAGCCCTTATCACTAAGCGGAACTTGACTTTCCCTGAAGATGGGGAACTGTCAGAGAAGATGTTTCACACTCTTGATGAACTGCAGACTGTCCGCCTGGACCGGGAGGGGATTACTACTATCAGGAACTTAGAAGGCCTCCAGAATCTTCACAGTCTCTATCTGCAAGGGAATAAGATCCAGCAAATTGAGAACCTGGCTTGCATCCCCTCCTTGCGCTTCCTGTCTCTGGCAGGAAACCAAATCAGGCAGGTGGAAAACCTCCTCGACCTCCCATGCCTCCAGTTTCTGGACCTTTCTGAGAACCTGATAGAAACGTTGAAGCTGGATGAGTTCCCCCAGAGCCTTCTCATCCTCAACCTGTCTGGAAACAGCTGCACCAACCAGGATGGCTACCGCGAGCTGGTGACAGAAGCCCTGCCACTTCTCCTGGACCTGGACGGGCAGCCTGTGGTGGAGCGCTGGATTTCGGATGAGGAGGATGAA---GCCTCA---------------------AGCGATGAGGAGTTCCCAGAGCTGAGTGGCCCATTCTGCTCAGAACGAGGCTTCCTCAAGGAGCTGGAGCAGGAGCTGAGCAGGCACAGGGAGCACCGGCAACAGACGGCCCTGACAGAGCACCTGCTGAGGATGGAGATGCAGCCCACCCTCACCGACCTGCCCCTGCTACCT---------GGGGTGCCCATGGCT---GGGGACAGCAGCCCTTCTGCCACTCCTGCGCAAGGGGAGGAGACAGTCCCTGAGGCCGTCTCCTCACCCCAGGCCTCCTCTCCCACCAAGAAACCATGCAGTCTGATTCCCAGGGGCCACCAAAGCTCTCTCTGGGGAAGGAAGGGGGCACAAGCAGCCACAGCC------------------CCCAAGGCCTCTGTGGCTGAGGCCCCCAGAACA---ACCAAAACTACGGCCAAGAGAAGCAAGAAA---
>gorGor5
ATGTCTGGAGGGAAG---TCAGCCCAGGGT---CCAGAGGAA------------GGGGGCGTCTGCATCACTGAAGCCCTTATCACTAAGCGGAACTTGACTTTCCCTGAAGATGGGGAACTGTCAGAGAAGATGTTTCACACTCTTGATGAACTGCAGACTGTCCGCCTGGACCGGGAGGGGATTACTACTATCAGGAACTTAGAAGGCCTCCAGAATCTTCACAGTCTCTATCTGCAAGGGAATAAGATCCAGCAAATTGAGAACCTGGCTTGCATCCCCTCCTTGCGCTTCCTGTCTCTGGCAGGAAACCAAATCAGGCAGGTGGAAAACCTCCTCGACCTCCCATGCCTCCAGTTTCTGGACCTTTCTGAGAACCTGATAGAAACGTTGAAGCTGGATGAGTTCCCCCAGAGCCTTCTCATTCTCAACCTGTCTGGAAACAGCTGCACCAACCAGGATGGCTACCGCGAGCTGGTGACAGAAGCCCTGCCACTTCTCCTGGACCTGGACGGACAGCCTGTGGTGGAGCGCTGGATTTCGGATGAGGAGGATGAA---GCCTCA---------------------AGCGATGAGGAGTTCCCAGAGCTGAGTGGCCCATTCTGCTCAGAACGAGGCTTCCTCAAGGAGCTGGAGCAGGAGCTGAGCAGGCACAGGGAGCACCGGCAACAGATGGCCCTGACAGAGCACCTGCTGAGGATGGAGATGCAGCCCACCCTCACTGACCTGCCCCTGCTACCT---------GGGGTGCCCATGGCT---GGGGACAGCAGCCCTTCTGCCACTCCTGCGCAAGGGGAGGAGACAGTCCCTGAGGCCGTCTCCTCACCCCAGGCCTCCTCTCCCACCAAGAAACCATGCAGTCTGATTCCCAGGGGCCACCAAAGCTCTCTCTGGGGAAGGAAGGGGGCACAAGCAGCCACAGCC------------------CCCAAGGCCTCTGTGGCTGAGGCCCCCAGCACA---ACCAAAACTACGGCCAAGAGAAGCAAGAAA---
>ponAbe2
ATGTCTGGAGGGAAG---TCAGCCCAGGGT---CCAGAGGAA------------GGGGGCGTCTGCATCACCGAAGCCCTTATCACTAAGCGGAACTTGACTTTCCCTGAAGATGAGGAACTGTCAGAGAAGATGTTTCACACTCTTGATGTACTGCAGACTGTCCGCCTGGACCGGGAGGGGATTACTACTATCAGGAACTTAGAAGGCCTCCAGAATCTTCACAGTCTCTATCTGCAAGGGAATAAGATCCAGCAAATTGAGAACCTGGCTTGCATCCCCTCCTTGCGCTTCCTATCTCTGGCAGGAAACCAAATCAGGCAGGTGGAAAACCTCCTCGACCTCCCATGCCTCCAGTTTCTGGACCTTTCTGAGAACCTGATAGAAACGTTGAAGCTGGATGAGTTCCCCCAGAGCCTTCTCATCCTCAACCTGTCTGGAAACAGCTGCACCAACCAGGATGGCTACCGCGAGCTGGTGACAGAAGCCCTGCCACTTCTCCTGGACCTGGACGGGCAGCCTGTGATGGAGCGCTGGATTTCGGATGAGGAGGATGAA---GCCTCA---------------------AGCGATGAGGAGTTCCCAGAGCTGAGTGGCCCATTCTGCTCAGAACGAGGCTTCCTCAAGGAGCTGGAGCAGGAGCTGAGCAGGCACAGGGAGCACCGGCAACAGGCGGCCCTGACAGAGCACCTGCTGAGGATGGAGATGCAGCCCACCCTCACCGACTTGCCCTTGCTACCT---------AGGGTGCCCATGGCT---GGGGACAGCAGCCCTTCTGCCACTCCTGGGCAAGGGGAGGAGACAGTCCCTGAGGCCGTCTCCTCACCCCAGGCCTCCTTTCCCACCAAGAAACCATGCAGTCTGATTCCCAGGGGCCACCAAAGCTCTCTCTGGGGAAGGAAGGGGGCACGAGCAGCCACAGCC------------------CCCAAGGCCTCTGTGGCTGAGGCCCCCAGCACA---ACCAAAACTACGGCCAAGAGAAGCAAGAAA---
>macFas5
ATGTCTGGAGCGAAG---TCAGCCCAGGGT---CCAGAGGAA------------GGGGGCGTCTGCATCACTGAAGCCCTTATCACTAAGCGGAATTTGACTTTCCCTGAGGATGAGGAACTGTCAGAAAAGATGTTTCACACTCTTGATGAACTGCAGACTGTCCGCCTGGACCGGGAGGGGATTACTACTATCAGGAACTTAGAGGGCCTCAAGAATCTTCACAGCCTCTATCTGCAAGGGAATAAGATCCAGCAAATTGAGAACCTGGCTTGCGTCCCCTCCTTGCGCTTCCTGTCTCTGGCAGGAAACCAAATCAGGCAGGTGGAAAACCTCCTCGACCTCCCATGCCTCCAGTTTCTGGACCTTTCTGAGAACCTGATAGAAACGTTGAAGCTGGATGAGTTCCCCCAGAGCCTTCTCATCCTCAACCTGTCTGGCAATAGCTGCACCAACCAGGATAGCTACCGTGAGCTGGTGATAGAAGCCCTGCCACTTCTCTTGGACCTGGATGGGCAGCCTGTGATGGAGCGCTGGATTTCGGACGAGGAGGATGAA---GCTTCA---------------------AGCGAGGAGGAGTTCCCAGAGCTGAGTGGCCCATTCTGCTCAGAACGAGGCTTCCTCAAGGAGCTGGAGCAGGAGCTGAGCAGGCACAGGGAGCACCGGCAACAGGCGGCCCTGACACAGCACCTGCTGAGGATGGAGATGCAGCCCACCCTCACCAACCTGCCCTTGCTGCCT---------GGGGTGCCCATGGCT---GGGGACAGCAGCCCTTCTACCACTCCTGGGCAAGGGGAGGAGACAGTCCCTGAGGCCGTCTCCTCACCCCAGGCCTCCTCTCCCACCAAGAAACCATGCAGTCTGATTCCCAGGGGCCGCCAAAACTCTCTATGGGGAAGGAAGGGGGTCCGGGCATCCACAGTC------------------CCCAAGGCCTCTGTGGCTGAGGCCCCCAGCACA---ACCAAAACTATGGCCAAGAGAAGCAAGAAA---
>calJac3
ATGGCTGGAGCTAAG---TCTGCTCAGAGT---CCAGAGAAA------------GGGGTCGTCTGCATCACTGAAGCCCTTATCACTAAGCGGAACTTGACTTTCCCTGAGGATGAGGAACTGTCAGAGAAGATGTTTCACACTCTTGCTGAACTGCAGACTGTCCGCCTGGACCGGGAGGGGATTACTACTATCAGGAACTTAGAGGGCCTCCAGAATCTTCACAGCCTCTATCTGCAAGGGAATAAGATCCAGCAAATTGAGAACCTGGCTTGCATCCCCTCCTTGCGCTTCCTGTCTCTGGCAGGAAACCAAATCAGGCAGGTGGAAAACCTCCTGGACCTCCCGTGCCTCCAGTTTCTGGACCTTTCTCAAAACCTGATAGAAATGTTGAAGCTGGATGAGTTCCCCCAGAGCCTTCTTATCCTCAACCTGTCTGGAAACAGCTGCACCAACCAGGATGGCTACCGTGAGCTGGTGACAGAAGCCCTGCCACTTCTCCTGGACCTGGATGGGCAGCCTGTGTTGGAGCGCTGGATCTCAGATGAGGAGGAGGAA---GCCTCG---------------------AACGATGATGAGTTCCCAGAGCTGAGTGGCCCATTCTGCTCAGAGCGAGGCTTCCTTAAGGAGCTGGAGCAGGAGCTGAGCAGGCACAGGGAGCGCCGGCAGCAGGCAGCCCTGACAGAGCACCTGCTGAGGATGGAGACACAGCCTGCCCTCACCGACCTGCCCCTGCTGCCT---------GGGGTGCCCATGGCT---GGGGACAGCAGCCCTTCTGTCACTCCTGGGGAAGGGAAGGAGACACTCCCCGAGGCCGTCTCCTCACCCCAGGCCTCCTCTCCCACCATGAAACCATGCACTGTGGTTCCCAGGGGCCAGCAAATCTCTCTCTGGGGAAGGAAGGGGGCGCGAGCAGCCACAGCC------------------CCCAAGGCCTCTGTGGCTGGGGCCCCCAGCACA---ACCAAAGCTACGCCCAAAAGAAGCCAGAAG---
>saiBol1
ATGGCTGGAGCTAAG---TCTGCCCAGGGT---CCAGAGGAA------------GGGGGCGTCTGCATCACTGAAGCCCTTATCACTAAGCGGAACTTGACTTTCCCTGAGGATGAGGAACTGTCAGAGAAGATGTTTCACACTCTTGCTGAACTGCAGACTGTCCGCCTGGACCGGGAGGGGATTACTACTATCAGGAACTTAGAGGGCCTCCAGAATCTTCACAGCCTCTATCTGCAAGGGAATAAGATCCAGCAAATTGAGAACCTGGCTTGCGTCCCCTCCTTGCGCTTCCTGTCTCTGGCAGGAAACCAAATCAGGCAGGTGGAAAACCTCCTCGACCTCCCGTGCCTCCAGTTCCTGGACCTTTCTGAGAACCTGATAGAAACATTGAAGCTGGATGAGTTTCCCCAGAGCCTTCTTATCCTCAACCTGTCTGGAAATAGCTGCACCAACCAGGATGGCTACCGTGAGCTGGTGACAGAAGCCCTGCCACTTCTCCTGGACCTGGACGGGCAGCCTGTGTTGGAGCGCTGGATCTCAGATGAGGAGGATGAA---GCCTCG---------------------AACGATGATGAGTTCCCAGAGCTGAGTGGCCCATTCTGCTCAGAGCGAGGCTTCCTTAAGGAGCTGGAGCAGGAGCTGAGCAGGCACAGGGAGCGCCGGCAGCATGCAGCCCTGACGGAGCACCTGCTGAAGATGGAGACGCAGCCCGCCCTCACCGACCTGCCCCTGCTGCCT---------GGGGTGCCCATGGCT---GGGGACAGCAGCCCTTCTGTCACTCCTGAGGAAGGGAAGGAGACACTCCCTGAGGCCGTCTCCTCACCCCAGGCCTCCTCTCCCACCAAGAAACCATGCACTGTGGTTCCCAGGGGCCAGCAAAGCTCTCTCTGGGGAAGGAAGGGGGCCCGAGCAGCCACAGCC------------------CCCAAGGCTTCTGTGGCTGGGGCCCCCAGCACA---ACCAAAACTACGCCCAAGAGAAGCAAGAAA---
>lepWed1
ATGCCCGGAGCTAAG---TTTGCCCAGAGT---CCAGAGGAA------------GGGGGAGTGTGTATTACTGAAGCCCTTATCACTAAGCGGAACTTGGCCTTCCCTGAGGATGAGGATCTGTCAGAGAAGATGTTTCACACTCTGGCTGAACTGCAGACTGTCCGCCTGGACCGGGAGGGGATTACCACTATCGGGAACCTTGAGGGCCTCCAGAACCTTCACAGCCTTTATCTGCAAGCGAATAAGATCCAGCGGATTGAGAACCTGGCCTGCGTCCCCTCCTTGCGCTTCCTGTCTCTGGCAGGAAACCAAATCAAGCAGGTGGAAAACCTCCGTGACCTCCCACATCTCCAGTTTCTGGACCTTTCTGAGAACCTGATAGAAACCCTGAAGCTGGATGAGTTCCCCCAGAGCATTCTCATCCTCAACCTGACTGGAAATAGCTGCACCAACCAGGACAGGTACAGGGAGCTGGTGACAGAAGCCCTGCCGCTGCTCCTGGACCTGGACAAGCAGCCCGTGTTAGAGCGCTGGACCTCGGATGAGGAGGGGAAA---GCCTCGGGC---------GATGAGGAGGAGGAGGAGGAGTTCCCGGAGCTGAGTGGCCCGTTCTGCACAGAGCGAGGCTTCCTCCAGGAGCTGGAGCAGGAGATGGGCAGACACAAGGAGCGCAGACAGCAGGTAGCCCTGGCTGAGCACGTTCTGAGGATGGAGACAAAGCCCGCCCTCACTGGCCTCCCCCTGCTGCCT---------GGGGGGCCCACGGCT---AGGGACAGCAGTCTCTCTGTCACTCCCGAGCAAGGGACGGAGACATCCCCCAAGGCTGCCTCCTTGCCACAGGCCACCTCGGCCAGCAAGAAACCCTGCCCTCTGGTTTCC---GGCCAGCAAAGCGCTGTCCCGGCAAAGAAGGGGACCCCAGCC---------------------------CCCGCGGCCTCTGTGGCTGGGGCCTCTAGCACA---ACCAAAACTGTGACCAAAAGAATCCAGAAG---
>ailMel1
ATGCCCGGAGCTAAG---CTTGCCCAGAGT---CCAGAGGAA------------GGGGGCGTGTGCATTACTGAAGCCCTTATCACTAAGCGAAACTTGGCTTTCCCTGAGGATGAGGATCTGTCAGAGAAGATGTTTCACACTCTGGCTGAACTACAGACTGTCCGCCTGGACCGGGAGGGAATTACCACCATCGGGAACCTTGAGGGCCTCCAGAACCTTCACAGCCTTTATCTGCAAGCGAATAAGATCCAGCGAATTGAGAACCTGGCCTGCATCCCCTCCTTGCGCTTCCTGTCTCTGGCAGGAAACCAAATCAAGCAGGTGGAAAACCTCCGTGACCTCCCACATCTCCAGTTTCTGGACCTTTCTGAGAACCTGATAGAAACACTGAAGCTGGATGAGTTCCCCCAGAGCCTTCTCATCCTCAACCTGACTGGGAACAGCTGCACCAGCCAGGATGGCTACAGGGAGCTGGTGACAGAAGCCCTGCCCCTGCTCCTGGACCTGGACAAGCAGCCTGTGGCAGAGCGCTGGACCTCGGATGAGGATGAGGAA---GCCTCGGGC---------AAT------GAGGAGGAGGAGTTCCCGGAGCTGAGTGGCCCATTCTGCACAGAGCGAGGCTTCCTCCAGGAGCTGGAGCAGGAGATGGGCAGACACAAGGAGCGCAGACAGCAGGCAGCCCTGACTGAGCACCTTCTGAGGATGGAGACAAAGCCCACCCTCACTGACCTCCCCCTGCGGCCT---------GGGGGGCCCGTGGCT---AAGGACAGCAGTCCCTCTGTCAGTCCCAGGCAAGGGAAGGAGACGCCCCCCAAGCCCGCCTCCTTGCCACAAGCCACCTCTACCACCAAGAAACCCTGCCCTCTGGTTTCC---AGCCAGCAAAGCACTGTCCAGGCAAAGAAGGGGACCAGAGCAGCCACAGCC------------------CCCAAGGCCTCTGTGGCCGGGGCCGCCAGCACAGCCAACAAAACTGTGACCGAAAGAATCAAGAAG---
>conCri1
ATGCCTGGAGCTAAG---CTTGCCCAGGGT---CCAGAGGAA------------GAAGGCGTGTGCATTACTGAAGCCCTCATCACTAAGCGGAACTTAGCCTTCCCTGAGGATGAGACTTTGTCAGAGAAGATGTTTCACACCCTTGCTGAACTGCAGACTGTCCGCCTGGACCGGGAGGGGATTACCACTATCAGGAACCTAGAAGGCCTCCAGAATCTTCACAGTCTCTATCTGCAAGCGAACAAGATTCAGCGAATTGAGAACCTGGCCTGTATCCCCTCCTTGCGCTTCCTGTCTCTGGCAGGAAACCAAATCAGGCAAGTGGAAAACCTCCATGACCTCCCACACCTTCAGTTTCTGGACCTTTCTGAGAACCTGATCGAAACACTGAAACTGGATGAGTTCCCTGAGAGCCTTCTCATCCTCAACTTGGCTGGAAACAGCTGCACCAACCAGGAGGGCTACAGGGAACGGGTGACAGAAGCCCTGCCCCTGCTCCTGGACCTGGACCTTCAGCCTGTGCTGGAGCGCTGGACCTCGGACGAGGAGGATACA---GCCCCA------------GAT------GATGAGGATGAGTTCCCGGAGCTGAGTGGGCCATTCTGCTCAGAGCGAGGCTTCCTCGAGGAGCTGGAGCAAGAGATGAACAGGCACAAGGAGCACAGGCAGCGGGCAGCCCTGGCGGAGCACCTTCTGAGGCTGGAGACGCGGCCCGTGCTCACGGACCTCCCCCTGCTGCCC---------AGCGAGCCCCCGGCT---GGGGACAGCAGCCCCCCTGTCCCTCCCAGGCACGGGGAAGGGTCGCGGCCTAAGCCTGCCCCTCTGCCACAAGCCTCCTCTACCACCAAGAAACCATGCACTCTGGCTTCCAGGGGTCAGCAGAGCACTGTCCAGGCAAAGAAGGGGGCCGGAGCCGCTGCACCC------------------CCACAGCCTCCCTGGCTGCGG---CCCCACGCA---GAACCGGCTCCGACCAGAAGGATCAAGAAA---
>oryAfe1
ATGCCTGGAACTGAG---CTTGCTCCGAGT---CCAGAGGAA------------GGAGGCATCTGCATCACTGAAGCCCTTATCACTAAGCGGAACTTGACTTTCCCTGAGGATGAGGATCTGTCCGAGAAGATGTTTCACACTCTTGCTGAACTGCAGACTGTCCGCCTGGACCGTGAGGGGATTACTTTTATCAGGAATTTGGAGAGCCTCCAGAATATTCACAGCCTCTATCTGCAATTGAATAAGATCCAGCAAATTGAGAACCTGGCTTGCATCCCCTCCTTGCGCTTCCTGTCTCTGGCAGGAAATCGTATCAGGCAGGTGGAAAACCTCCGTGATCTCCCACACCTCCAGTTTCTGGACCTTTCTGAGAACCTGATAGAAACGCTGAAGCTGGATGAGTTCCCCCAGAGCCTTCTCATTCTCAACCTGACCGGAAATAGCTGCACCAAGCAGAATGGCTACAGAGAGATGGTGACAAGAGCCCTGCCGCTGCTCCTGGACCTGGATGGGCAGCCCGTGCCAGAGCGTTGGGCCTCAGATGAGGAGGAGAAA---GCCTCCGGT---------GAT------GAGGACGAGGACTTCCCAGAGCTGAGTGGCCCGTTCTGCTCAGAGCAAGGCTTCCTCAAGGACCTGGAGCAGGAGATAACCAGGCACAAGGAACGCAGGCAGCAGGCAGCCCTGACGGAGCACCTCCTGAGGATGGAGACCCAGCTCGCACTCACGAACCTCCCCATGCTGCCT---------GAGGAGCCCATGGCT---GGGGAAAGCAGCACTCCAGTCCCTCCTGGGCAAGGGAAGAAGACCCCCAGTGAGCCCACCTTCTCACCACGAACATACTCTACCACCAAGAAGCCT---------TCCTCCCAGGGCCAGCAAGGC------CAGGCACAGAAGGGGGCCATGGCAGCTGCGGCT------------------CCCAAGGCCTCCCTGACTGGGGCCCCCAGCACA---ACCAAAATTATGACCAAGAAAGTCAAGAAA---
>HLmyoMyo6
ATGCCTGGAGCTCAG---CTTGCCGAGAGT---CCAGAGAAA------------GGGGAAGTGTGCATTACTGAAGCCCTTATCACTAAGCGGAACTTGACCTTCCCCGAGGATGAGGATCTGTCAGAGAAGATGTTCCACACGATTGCTGAACTACAGACTGTCCGCCTGGACCGGGAGGGGATCACCACTATCAAGAATCTAGAGGGCCTCCAGAACCTTCACAGCCTCTATCTGCAAGCGAATAAGATCCAGCGAATTGAGAACCTGGCCTGTGTCCCCTCCTTACGCTTCCTGTCTCTGGCAGGAAACCAAATCCGGCAGGTGGAGAACCTCCGTGACCTCCCATACCTCCAGTTTCTGGACCTTTCGGAGAACTTGATAGCAAAACTGGAGCTGGATGAATTCCCCCAGAGCCTTCTCATCCTCAACCTGATTGGGAACAGCTGCACCAACCAGGATGGCTACAGGAAGCTGGTGACAGGAGCCCTGCCCCTGCTCATGGACCTGGACAGGCAGCCCGTGTCGGAGCGCTGGAACTCGGATGAGGAGGACAAA---GCCTCG------------------------GATGAAGAATTCCCAGAGCTGAGTGGCCCGTTCCGTGCAGAGCGAGGCTTCCTCCAGGAGCTGGAGCAGGACATGGGCAGGCACAAGGCGCACAGGCAGCAGGCAGCCCAGGCGGAGCACCAGCTGAGGCTAGAGACCCAGCCGGTCCTCACGGAGCTGCCCCAGCTGCCG---------GGGAGGCCCATGGCT---GGGGACTGCCCCTCCGCTGCCGCCCCCCGGCAGGGGAAGGAGCCACCCCCGGAGCCTGCCTCCTTGCCACAAGCCTCCTCTGCCACCAAGAAGCTGTGCCCCCTGGCTTCCAGGGGCCCCCAAAGCACCGTGCAGGCAAGGAGGGGGGTCAGAGCAGCTGCAGCC------------------CCCAAGGCCGCCCTGGCTGGGGCCCCCAGCACA---ACC------ATGACCAGGAGAATCAAGAAG---
>HLpipKuh2
ATGCCTGGAGCTCAG---CTCGCCCAGAGT---CCAGAGAAA------------GGGGAAGTGTGCATTACCGAAGCCCTCATCACTAAGCGGAACTTGACCTTCCGTGAGGATGAGGCTCTGTCAGAGAGGATGTTTCACACTATCGCTGAGCTACAGACCGTCCGCCTGGACCGGGAGGGGATTACCACTATCAAGAACCTAGAGGGCCTCCAGAACCTTCACAGCCTCTACCTGCAAGCGAATAAGATCCAGCGAATTGAGAACCTGGCCTGTGTCCCCTCCTTACGCTTCCTGTCTCTGGCGGGAAACCGAATCCAGCAGGTGGAGAACCTCCGTGACCTCCCATACCTCCAGTTTCTGGACCTTTCGGAGAACTTGATAGCAACACTGCCGCTGGATGAATTCCCCCAGAGCCTTCTCATTCTCAACCTGACTGGGAACAGCTGCACCAGCCAGGACGGCTACCGGAAGCGGGTGACGGGAGCCCTGCCCCTGCTCATGGACCTGGACGGGCAGCCGGTGTCGGAGCGCTGGAACTCGGACGAGGAGGACAAA---GCCTCG------------------------GACGAGGAGTTCCCCGAGCTGAGCAGCCCGTTCTGCGCAGAGCGAGGCTTCCTGGAGGAGCTGGAGCAGGACATGAGCAGGCACAGGGCGCGCAGGCAGCAGGCAGCCCGGACGGAGCACCTGCTGAGGCTGGAGACCCAGCCGGTCCTCACGGAGCTGCCCCCGCCGCCC---------GGCGGGCCCATGGCC---GGGGACCCCGCGGCTGCCGCTCCCCCCCGG---GGGAAGGAGCCACCCCCAGAGCCGGCCTCCTCGCCACAAGCCGCCTCCGCC---AAGAAGCCGGGCCCCCCGGCCTCCAGGGGCCCCCGAAGCACCGCGCAGGCCAGGAAGGGGGTCAGAGCGGCTGCAGCC------------------CCCAAGGCCGCCCTGGCCGCGGCCCCCGGCACA---GCCAGAACTGTGACCAGGAGAGCCAGGAAG---
>micOch1
ATGCCAGGAACTAAGAAGGCTGCCCAGAGC---ACCGAGGAC------------GGGGAAGTCCCCATCACCGAAGCCCTTATCACCAAGAGGAACTTGAACTTCCCTGAGGATGAAGACCTGTCAGAAAAGATGTTTCACACTCTTGATGAACTCGAGACTGTCCGCCTGGATCGGGAAGGGATTACCGCGATCAGCAATTTAGAGGGCCTCCAGAATATTCACAGCCTCTACCTGCAATTGAATAAGATCCAGCGGATTGAGAACTTGGCATGCATCACCTCCCTGCGCTTCCTGTCTCTGGCAGGAAACCAAATCAGGCAGGTGGAAAACCTCCTTGACCTCCAGTACCTCCAGTTTCTGGACCTTTCTGAGAACCTGATAGAGGTCCTAAAGCTAGACGAGTTCCCCCAGAGCCTTCTCATCCTCAACCTGTGTGGGAACCCTTGCACCACCCAGGATGGCTACAGGAAGACGGTGATAGAATCCCTGCCACTGCTCTTGGACCTGGACAAACAGCCTATAATTGAGCGCTGGACCTCCGACGAAGAGGATAAA---TCCTCA------------GAT------GAGGAGGAGGAATTTCCGGAGCTGAATGGCCCGTTCTGCGCAGAGCGAGGGTTCTTCAAGGACTTGGAGCAGGAACTGCAGCAGCATAGGGAGCAAAGGCAGCAGGAGGTCCTGGCAGAGCACTTGTCCAGGATGGAGACTCAGCCTGTCCTCACTGACCTGCCCATCCTGCCT---------GCAATGCCCATGGCT---GGGGATGGCAGCCCTGCTGTTACTGTGCAGCCCGAGAAAGAGTTGGCCCCTAAGGCCGCCTCCTCAACTGAGACCACCTCTTCTACCATGAAACCA---------GTGCCCAGGAGCCACAAAAGCTCTGTCCGGGCGAGGAAGAGAGCACCAACAGCCACAGCCACA---------------GCCAAGACCTCTCTGGCTGCAGCCCCCAGTAAG---ACAAAAACTATACCCAGAAGAAACACCAAG---
>rn6
CT-AAGAATGCTACC---------CAGAAA---ACCGAGGAA------------GGT---GTCCACATTACTGAAGCCCTTATCACCAAGCGGAACTTGACCTTCCCTGAAGATGAAGACCTGTCAGAAAAGATGTTTCACACTCTCGACGATCTGGAGACTGTCCGCCTGGATGGGGAAGGGATTACCTGTATCGGGAATTTAGAGCGTCTCCGGAATATTCACAGCCTTTACCTGCAATCGAATAAGATCCAGCGCATTGAGAACTTGGCGTGCATCACCTCCCTGCGCTTCCTGTCTCTGGCAGGAAACCAAATCAGGCACGTGGAAAACCTCCTTGACCTGCAGTACCTCCAGTTTCTGGACCTTTCTGAGAACCTGATAGAAACACTGAAGCTAGATGAGCTCCCCCAGAGCCTTCTCATTCTCAACCTGTGTGGAAATCCCTGCACCAACCAGGATGGCTACAGGAAGATGGTGATAGGAGCCCTGCCGTTGCTCCTGGACCTGGACAAGCAGCCTATACTGGAGCGGTGGACCTCGGATGAGGAGGACAAA---TCCTCG------------GAC------GAGGAGGAGGAGTTTCCAGAGCTCAATGGCCCCTTCTGCGCAGAGCGAGGATTCTTCAAGGACTTGGAGCAGGAACTGCATCAGCATCAGGAACGCAGGCAGCAGGCTGCCCTGACGGAGCACTTGTCAAGGATGGAGACACAGCCTGTCCTCACAGACCTGCCCCTGCTGCCT---------GCTGTGCCCATGGCT---GGGGACTGCAGCCCTGCTGTCACTGAAGAGCCCGGGAAGGAGGCAGCCCCTAAAGCTACCTCTTCAACCCAGATGGCCTCTTCTACCAAGAAACAG---------GTTCCCAGGAACCAGAAAGGCTCTGTCCAGGCAAGGAAGGGGGCTCTAGCAGCCACAGCA------------------TCCAAGACCTCTCTGGCTGCAGCTCCCAGCATG---ACAAAAAGTACAAACAAAAGAGGCACAAAGT--
>cavPor3
ATGTCCGGAGATAAG---CTTGCTCAGAGC---CCAGAGGAA---------------GATGTCTGCATCACAGAAGCACTTATCATTAAGCGCAACCTAACTTTCGATGAAGATGAGGATCTGTCCGAGAAGATGTTTTACACCCTTGCTGACCTGCAGACTGTGCGGCTGGACCGGGAGGGGATCACCACCATTGAGAACCTAGAGGGTCTCCGGAATATTCACAGCCTCTACCTGCAAGAGAACATGATCCAGCGGATCCAGAACCTGGCCTGTATCCCCTCCTTGCGCTTCCTGTCCCTGGCAGGAAACCGCATCAGGCAGGTGGAAAACCTCCTCACGCTCCCATACCTCCAGTTTCTGGACCTTTCTGAGAACCTGATAGATTCGCTGGCGCTGGATGAGCTCCCCCAGAGCCTTCTCATCCTCAACCTCAGTGGAAACAAATGCACCACCCGGAAGGGGTACAGGGAGACGGTGACTGCCGCACTGCCCCTGCTGCTGGACCTGGATAGGCAGCCTGTGACCGAGCGCTGGACCTCAGAGGAAGAG---------GCCTCGGGG------------------GAGGAGGATGAGTTCCCAGAGCTGAGCGGGCCCTTCTGCTCAGAGCGAGGCTTCTTCAAGGAGCTGTCACAGGAGATGAGCAGGCACCAGGAGCGCCGGCAGCAGGAGGCCCTGACAGAGCACCTTCTGCGGATGGAGATGCAGCCTGGCATCACCGAGCTGTCC------CCT------------GCCACCACTGCT---GGGGACAGCAGCCCTTCTGTCATTCTGGAGCAAGGCGGGGAG------CCATGCCCTGCCTCTGTACCCCAGGCCTCCTCTTCTACCACCAAATCTAGCACACTGGCCCCTGGGGGCCAGAAAAGCTGTGTCCAGGTCAGGAAGGGGACCCAAGCCACCACCACC------------------CCTGTGACCTCTGTGGTCAGGGCCCCTAGCACA---ACCAAAACAATGACCAAGAAAGCCAAGAAG---
>hetGla2
ATGTCTGGAGATAAA---CCTGCCCAGAGC---CCAGAGGAC------------GGT---GTCTGCATCACCGAAGCCCTTATCATTAAGCGCAACTTGACTTTCCCCGAGGATGAGGATCTGTCAGAGAAGATGTTTCACACCCTTGCTGACCTGCAGACGGTGCGCCTGGACCGAGAGCAGATTACCGCGATCAGAAACCTAGAGGGCCTGCAGAATATTCACAGCCTCTATCTGCAACAGAACAAGATCCAGCGGATCGAGAACCTGGCTTGCATTCCCTCCTTGCGCTTCCTGTCCTTGGCAGGAAACTGCATCAGGCAGGTGGAAAACCTTCTCGCCCTCCCGCACCTTCAGTTTCTGGACCTTTCTGAGAACCTGATAGATTCCCTGCTGCTGGATGAGCTCCCCCAGAGCCTTCTCATCCTCAGCCTCACTGGAAACCAGTGCACCACCCGGAAGGGATACAGGGAGATGGTGACTGCAGCACTGCCCCTGCTCCTGGACCTGGACAAGCAGCCCGTGGCCGAGCGCTGGACCTCAGAGGAGGAGGACCAG---GCCTCGGGG---------GAC------GAGGAC---GAGTTCCTGGGGCTGAATGGCCCGTTCTGCTCAGAGCGAGGCTTCTTCAGGGAGCTGGCTCGGGAGACAACTGGGCCCCTGGAGCGCCGGCAGCAGGCGGCCCTGATGGAGCACCTTCTGCGGATGGAGACGCAGCCCGTCATCACCGAGCTGCCC------CCT------------GCCCCCCGCGCT---GGCGACAGCAGCCCTAGGGTCTTCCCAGCCCAAAAGGAGGAG------CCACGCCCGGCCTCCTTGCCCCAGGCTTCATCTCCTGCCACCAAACCAAGGGTGCTGGCGCCCAGGGACCAGAAAAGCTCTGGCCAGGCTGAGAAGGAGCCTCAAGCCGCCTCGGCCTCTGCCCCTGCCCCTGCCCCTCAGACCTCTGTGGTCAGCATCCCCAGCACA---ACCAAGACTACGACCGAGAGAGCCAAGAAG---
>mm10
-------CTAAGAAA---GCTGCCCAGAGA---ACCGAGGAA------------GGT---GTCCACATTACTGAAGCCCTTATCACCAAGCGGAACCTGACCTTCCCTGGAGATGAAGACCTGTCAGAAAAGATGTTTCACACTCTCGGTGAACTGGAGACTGTCCGCCTGGACGGGGAAGGGATTACTTGTATCGGGAATTTAGAGAAACTCCGGAATATTCACAGCCTCTACCTGCAATCGAATAAGATCCAGCGCATTGAGAACTTGGCATGCATCACCTCCCTGCGCTTCCTGTCTTTGGCAAGAAACCAAATCAGGCATGTGGAAAACCTCCTTGACCTCCAGTACCTCCAGTTTCTGGACCTGTCTGAGAACCTGATAGAAACGCTGAAGCTAGATGAGCTCCCTGAGAGCCTTCTCATCCTCAACCTGTGTGGAAATCCCTGCACCAACCAGGAAGGCTACAGGAAGATGGTGATAGGAGCCCTGCCACTGCTCTTGGACCTGGACAAGCAGCCTATCCTGGAGCGGTGGACCTCAGATGAGGAGGATAAA---TCCTCA------------GAT------GATGATGATGAGTTTCCAGAGCTCAATGGCCCCTTCTGCGCAGAGCGAGGATTCTTCAAGGACTTGGAGCAGGAACTGCATCAGCATCAGGAACGCAGGCAGCAGGCAGCACTGACAGAGCACTTGTCAAGGATGGAGACACAGCCTGTCCTCACAGACCTGCCCCTGCTGCCT---------GCTGTGCCCATGGCT---GGGGACTGCAGCTCTACTGCCACTGACCAGCCTGGGAAGGAGTCAGCCCCTAAAGCTACCTCCTCAACTCAGACTGCCTCTACTACCAAGAAACAG---------GTTTCCAAGAACCAGAAAAGTTCTGTCCAGGCAAGGAAGGGGGCTCTAGCAGCCACAACC------------------TCCAAGACCTCTCAGGCTGCAACCCCCAGCATG---ACAAAAATGACAAACAAGAAAAGCACAAAGT--
>otoGar3
ATGCCTGAAACCAAG---CTTGTCCAGAGT---CCAGAGAAA------------GGGAGTTTCTGCATTACTGAAGCTCTCATCGCTAAGCGGAACTTGACCTTTCCTGAGGATGAAGAACTGTCAGAGAAGATGTTTCATACTCTTGCTGAGCTACAGACTGTCCGCCTAGACCGGGAGGGGATTACCACTATCAGCAATCTACAGGGCCTCCAGAATCTTCACAGCCTCTATCTGCAAGCGAATAAGATCCAGCGAATTGAGAACCTGGCTTGCGTCCCCTCCTTGCGCTTTCTATCTCTGGCAGGAAACCAAATCAGGCAGGTGGAAAACCTCATTGGCCTCCCGTGCCTCCAGTTTCTGGACCTTTCTGAGAACCTGATTGAAACCCTTAAGCTGGATGAGTTTCCCCAGAGCCTTCTCATCCTCAACCTGACTGGAAACAGCTGCACTAACCAGGATGGCTACCGGGAGCTAGTGAAAGAAGCCCTGCCGCTGCTGCTAGATCTGGACAGGCAGCCAGTGCCGGAGCGCTGGGCCTCGGACGAGGAAGATGAA---CCCTCAGGC---------AAT------GAGGATGAGGAGTTCCCAGAGCTGAGTGGCCCCTTCTGCTCAGAGCAAGGCTTCCTCCATGAGATAGAGCAGGAGATGAGCAGGCACCGGGCACACAGGCAGCAGGCAGCCCTGACAGATCACCTTCTGAGGATGGAGACACAGCCCACACTCACAGACCTGCCCCTGCTGCCT---------AGGGTGCCCATGGCT---GGGGACAGCAGCCCTTCTGTCACTCCCAAGCAAAGGAAAGAGACACTCCCTGAGGAAGCCTCCTCACCCCAGGCCTCCTCACCCACCAAGAAACCAAGCACTCTGCTTCTCAGGGGCCAGCAAAGCTCTGTCCAGGCAAGGAAGGGGGCTCAAACAGCTGTAGCC------------------CCCAAGGCTTCTCAGGTTGGGGTTCGCAACACA---ACCAAAACTACAAGCAAGAGAATCAAGAAA---
>micMur3
ATGCCTGGAGCTAAG---CTTGCCCAGCAT---CCAGAGGAA------------GGGGGCTTCTGCATTACTGAAGCCCTCATCACTAAGCGGAACTTGACCTTCCCTGAGGATGAAGACCTGTCAGAGAAGATGTTTCACACTCTTGCTGAACTGCAGACTGTCCGCCTAGACCGGGAAGGGATTACCAGTATCAGGAACTTAGAGGCCCTCCAGAGTCTTCACAGCCTCTACCTGCAAGCGAATAAGATCCAGCGAATTGAGAACCTGGCTTGTGTCCCCTCCTTGCGCTTCCTGTCTCTGGCAGGAAACCAAATCAGGGAGGTGGAAAACCTGGTCGACCTCCCGTGCCTCCAGTTTCTGGACCTTTCTGAGAACCTGATAGAAACACTGAAGCTGGATGAGTTCCCCCAAAGCCTGCTCATCCTCAACCTGACAGGAAATAGCTGCACCAACCAGGATGGCTACCGGCAGCTGGTGACAGAAGCCCTGCCGCTGCTCCTGGACCTGGACGGGCAGCGTGTGTTGGAGCGCTGGGCCTCGGACGACGAGGATGAA---GCCTCGGGC---------AAG------GAGGATGAGGAGTTTCCAGAGCTGAGTGGCCCATTCTGCTCAGAGCGAGGCTTCCTCCAGGAGCTGGAGCAGGAGAGGAGCAGGCACCAGGCACACAGGCAGCAGGCAGCCCTGACAGAGCACCTGCTGAGGATGGAGACCCAGCCTGTTCTCACAGACCTGCCCCTGCTGCCC---------ACAGTGCCCATGGCT---GAGGACAGCAGCCCTTCTGTCACTCCCAGGCAAGGGAAGGAGACACCCCCTGAGGCTGCCTCCTCATCCGAGGCATCCTCACCCACCAAGAAAGCAAGCACTCTGGTTCCCAGGGGCTGGCAAAGTTCTGTCCAGGCAAAGAAGGGTGCCCAGGCAGCTGCAGCC------------------CCCAAGGCCTCTCTGGTTGGGGTGCCCAGAACA---ACCAAAACTACAACCAAGAGAATCAAGCAA---
>HLrouAeg4
ATGCCTGGAGCTGAG---CTTGCCCAGAAT---CCAGAGGAA------------GAGGGCATGTGCATTACCGAAGCCCTTATCACTAAGCGGAACTTGACCTTCCCCGAGGATGAGGATCTGTCAGAGAAGATGTTCCACACTCTTGCTGAACTACAGACTGTCCGCCTGGACCGGGAGGGGATTACCACTATCACGAACCTAGAAGGCCTCCAGAATCTTCACAGCCTCTATCTGCAAGAGAATAAGATCCAGCGAATTGAGAACCTGGCCTGCATCCCCACCTTGCGCTTCCTGTCTCTGGCAGGAAACCGAATCAGGCAGGTGGAAAACCTCCGTGACCTCCCACACCTCCAGCTTCTGGACCTTTCTGAGAACCTGATAGAAAAGCTAAAGCTGGATGAATTCCCCCAGAGCCTTCTCATCCTCAACCTGACTGGAAATAGCTGCACCAAGCAGGATAGCTACAGGGAGCTAGTGACAAGAGCCCTGCCACTGCTCCTGGACCTGGACAGGCAGCCTGTGTCAGAGCGTTGGAACTCAGATGAGGAGGATGAA---GCCTCA------------------------GATGAGGAGTTCCCAGAGCTGAGTGGCCCATTTTGCTCAGAGCGAGGCTTCCTCAAGGAGCTGGAGAAGGACATGATTAGGCACAAGGAGCACAGGCAGCAGGCAGCCCTGACGGAGCACCTTCTGAGAATGGAGACACAGCCCACCCTCACTGAGCTCCCCTTGCTGCCC---------GGGAGGTCCATGGCT---GGGGACAGCAGCCCTTCTGTCACTCTCAAGCAGGGGAAGGAGACACCCCACGAGTCCATCTCCTTGCCACAAGCCTCGTCTGCCACCAAGAAACCAGGCCCTCTGGTTTCCAGGGCCCCTCAGAGCACTGTCCAGGCAGGGAAGGGGGCCAGAGCAGCTGTAGCC------------------ACCAAGACCTCTCTGGCTGGGGCCCCCAGCACA---ACCAAAACTATGACCAGAAGAATTAAGAAG---
>HLrhiFer5
ATGCCTGGAGCCAAG---CTTGCCCAGGGT---CCAGAGGAA------------GGGGGCATGTGCATTACTGAAGCCCTTATCACGAAACGTAACTTAACCTTCCCTGAGGATGAGGATCTGTCAGAGAAGATGTTTCACACACTCGCTGAACTACAGACTGTCCGCCTGGACCGGGAGGGGATTACCACTATCAGGAACCTAGAAGGCCTCCAGAATCTTCATAGCCTCTATCTGCAAGCGAATAAGATCCAGCGAATTGAAAACCTGGCCTGCATCCCCTCCTTGCGCTTCCTGTCTCTGGCAGGAAACCAAATCAGGCAGGTGGAAAACCTCCGTGACCTGCTACACCTCCAGTTTCTGGACCTTTCTAAGAACCTGATAGAACAACTCAAGCTGGATGAGTTCCCCCAGAGCCTTCTCATCCTCAACCTGGCTGGAAACTGCTGCACCAACCAGGATGGCTACAGGAAGCTGGTGACAAGAGCCCTGCCACTGCTCCTGGACCTGGATGGACAGCCTGTGTCGGAGTGCTGGACCTCGGACGAGGAGGATGAA---GCCTCG------------------------GATGAGGAGTTCCCGGAGCTGAGTGGCCCATTCTGCTCAGAGCGAGGCTTCCTCAAGGAGCTAGAGCAGGACATGAGCAGGCACAAGGAACAGAGGCAGCAGGCAGCCCTGACGGAGCACCTCCTGAGGATGGAGACACAGCCTGTCCTCACTGAGCTCCCCCTGCTGCCC---------GGGAGGTCCATGGCT---GGGGACAACAGCCCTATAGTCACTCCCAGGCAGAGGAAGGAGACATCCCATGAGCCCACCTCCTTGCCACAAGCCTCCTGTGCCACCAAGAAACTATGCCATCTGGTTTCTAGTGGGCCCCAAAGCACTGTCCAGGCAAGGAAGGGGGCCAGAGCAGCTGTAGCC------------------CCCAAGGCCTCTCTGGCTGGGGCCCCCAGCACA---ACCAAAACTATGACCAGAAGAATCAAGAAA---
>HLmolMol2
ATGCCTGGAGCTAAG---CTTGCCCAGAGT---CCAGAGGAA------------GGGGACGTGTGCATTACTGAAGCCCTTATCATTAAGCGGAACTTGACCTTCCCTGAGGATGAGGATCTGTCAGAGAAGATGTTTCACACCATTGCTGAACTACAGACTGTCCGCCTGGACCGGGAGGGGATCACCACTATCAGAAACCTAGAGAGCCTCCAGAACCTTCACAGCCTCTATCTGCAAGCGAATAAGATCCAGCGAATTGAGAACCTGGCCTGCGTCCCCTCCTTGCGCTTCCTGTCTCTAGCAGGAAACCGAATCAGGCAGGTGGAAAACCTCCGTGACCTCCCATACCTCCAGTTTCTGGACCTTTCTGAGAACCTGATAGAAAAACTGAAACTGGATGAATTCCCCCAGAGCCTTCTCATCCTCAACCTGACTGGAAACAGCTGCACCAGCCAGGAAGGCTACAGGGAACTGGTGACAGGAGCCCTGCCGCTGCTCATGGACCTGGACAAGCAGCCTGTGTTGGAGCGCTGGGACTCGGATGACGAGGATAAA---GCCTCG------------------------GATGAAGAGTTCCCAGAGCTGAGTGGCCCATTCTGCTCAGAGCGAGGCTTCCTCAAGGAGCTGGAACAGGACATGAGCAGGCACAAGGAGCACAGACAGCAGGCAGCCCTGACGGAGCACCGTCTGAGAATGGAGACACAGCCCACCCTCACGGAGCTCCCCCAGCTGCCC---------AGGAGGTCCCTGGAT---GGGGACAGCAGCCCTTCCGTCACTCCCAGGCAGGGGAAGGAGACACCCCATGAGTCTGCCTCCTTGCCACAAGCCTCCTCTGCCACTACCAAATTGTGCCCTCCGATTTGCAGGGGCCCCCAAAACACTGTCCAGGCAAGGAAGGCAGTCAGAGCAGCTGGAGCC------------------CCCAAGGCCTCTGTGGCTAGGGCCCCCAGCACC---ACCAAAACTATGACCAGAAAAATCAAGAAG---
>manPen1
ATGCCTGGAGCCAAG---CTTGCCCAGAGT---CCAGAGAAA------------GGGGTTGTGTGCATTACCGAAGCCCTTATCACTAAGCGGAACTTGGCCTTCCCTGAGGATGAGTGTCTGTCAGAGAAAATGTTTAACACTCTTGCTGAACTGCAGACTATTCGCCTGGACCGGGAGGGGATTACCACTATCCAGAACCTAGAAGGCCTCCAGAATCTTCACAGCCTCTATCTGCAAGCGAATAAGATCCAGCGAATTGAGAACCTGGCCTGCATTCCCTCCTTGTGCTTCCTGTCTCTGGCAGGAAACCAAATCAGGCAGGTGGAGAACCTCCGTGACCTCCCACACCTCCAGTTTCTGGACCTTTCTGAGAACCTGATAGAAACACTGAAGCTGGATGAGTTCCCGCAGAGCCTTCTCATCCTTAATCTGATTGGAAACAGCTGTACCAAGCAGGATGGCTACAGGGAGCTGGTAACAGAAGCCCTGCCCCTGCTCCTGGACCTGGACGGACAGCCTATATTAGAGCGCTGGGCTTCAGATGAGGAGGATCAA---GCCTCAGGC---------AGT------GAGGATGACGAGTTCCCAGAGCTGAGTGGCCCATTCTGCTCTGAGCGAGGCTTCCTCAAGGAGCTTGAGCAGGAGATGAGCCTGCACAAGGAACACAGGCAGCGGGCAGCCCTAACTGAGCACCTTCTGAGGATGGAGACACAGCCCATCCTCACCGACCTCCCCCAGCTCCCC---------GGGACACCCACGGCT---GAGGACAGTAGTCCTTCTGTCACTCCCAGGCAAGGGAAGGAGGCACCCCCCAAACCCACCTCCTTGCCACAAGCCTCCCCTGCCACCAAGAAACTGTGCCCTCTGGTTTCCAGAGGCCAGCAGAGCGCTGTCCAGGCAAGGGGTAGGGCCAGAGCAGCTGCAGCC------------------CCCAAGGACTCTCTGGCTAAGGCCCCCAGCATG---ACCAAAACTGTGACCAAAAGAATAAAGAAA---
>HLmanJav1
ATGCCTGGAGCCAAG---CTTGCCCAGAGT---CCAGAGGAA------------GGGGTTGTGTGCATTACCGAAGCCCTTATCACTAAGCGGAACTTGGCCTTCCCTGAGGATGAGTGTCTGTCAGAGAAAATGTTTCACACTCTTGCTGAACTGCAGACTATTCGCCTGGACCGGGAGGGGATTACCACTATTGGGAACCTAGAAGGCCTCCAGAATCTTCACAGCCTCTATCTGCAAGCGAATAAGATCCAGCGAATTGAGAACCTGGCCTGCATTCCCTCCTTACGCTTCCTATCTCTGGCAGGAAACCAAATCAGGCAGGTGGAGAACCTCCGTGACCTCCCACACCTCCAGTTTCTGGACCTTTCTGAGAACCTGATAGAAACACTGAAGCTGGATGAGTTCCCCCAGAGCCTTCTCATCCTTAATCTGATTGGAAACAGCTATACCAAGCAGGATGGCTACAGGGAGCTGGTAACAGAAGCCCTGCCCCTGCTCCTGGACCTGGACGGACAGCCTATATTAGAGCGCTGGGCTTCAGATGAGGTGGATCAA---GCCTCAGGC---------AGT------GAGGATGACGAGTTCCCAGAGCTGAGTGGCCCATTCTGCTCAGAGCGAGGCTTCCTCAAGGAGCTTGAGCAGGAGATGAGCCTGCACAAGGAACACAGGCAGCGGGCAGCCCTAACCGAGCACCTTCTGAGGATGGAGACACAGCCCATCCTCACTGACCTCCCCCAGCTCCCT---------GGGGCACCCACGACT---GAGGACAGTAGTCCT---GTCACGCCCAGGGAAGGGAAGGAGGCACCCCCCAAACCCACCTCCTTGCCACAAGCCTCCCCTGCCACCAAGAAACTGTGCCCTCTGGTTTCCAGAGGCCAGCAGAGCGCTGTCCAGGCAAGGGGTAGGGCCAGAGCGGCCGCAGCC------------------CCCAAGGACTCTCTGGCTAAGGCCCCCAGCACA---ACCAAAACTGTGACCAAAAGAATCAAGAAA---
>musFur1
ATGCCCGGAGCTAAT---CTTGCCCAGAGT---CCAGAGGAA------------GGGGGCGTCTGCATTACTGAAGCCCTTATCACCAAGCGGAACTTGACGTTCCCTGAAGATGAGGATCTGTCAGAGAAGATGTTTCACACTCTGGCTGAATTGCAGACTGTCCGCCTGGACCGGGAGGGGATTACCACTATCGGGAATCTTGAGGGCCTCCAGAACCTACACAGCCTTTATCTGCAAGCGAATAAGATCCAGCGGATTGAGAACCTGGCCTGCGTCCCCTCCTTGCGCTTCCTGTCTCTGGCAGGAAACCAAATCAAGCAGGTGGAAAACCTCCGTGACCTCCCACATCTCCAGTTTCTGGACCTTTCTGAGAACCTGATAGAAACACTGAAGCTGGATGAGTTCCCCCAGAGCCTTCTCATCCTCAACCTGACCGGAAACAGCTGCACCAACCGGGATGGATACAGGGAGCTGGTCACAGAAGCCCTGCCGTTGCTCCTGGACCTGGACAAGCAGCCTGTGTTAGAGCGCTGGGCCTCAGATGAGGAGGAGAAA---GCCTCAGAC---------GAT------GAGGAGGAGGAGTTCCCGGAGCTGAGCAGCCCGTTCTGCACAGAGCGAGGCTTCCTCCAGGAGCTGGAGCAGGAGATAGACAGACACAAGGAGCGCAGACAGCAGACAGCCCTGAATGAGCACCTTCAGAGGATGGAGACGAAGCCTGCCCTCACTGACCTCCCCCTGCTGCCT---------GGGGGGCCCGTGGCT---AAGGACAACAGTCCCTCTGTCACCCCCAGCCAAGGGAAGGAGACACCCCCCAAGCCTGCCTCCTTGCCACAAGCCACCTCTGCCACCAAGAAACCCTGCCCTCTGGTTTCC---AGCCAGCAAAGCACTGTCCAGGCAAAGAAGGGGACCAAAGCAGCCACAGGC------------------CCCAAGGCCTCTGTGTCGAGGGCCCCCAGCACA---ACCAAAACTGTGACCAAAAGAATCAAGAAG---
>felCat8
ATGCCCGGAGGTAAT---TTTGCCCAGAGT---CCAGAGGAA------------GGAGGCGTGTGCATCACTGAAACCCTTATCACTAAGCGGAACTTGGCCTTCCCTGAGGATGAGGATCTGTCAGAGAAGATGTTTCACACTCTTGCTGAACTGCAGACTGTCCGCCTGGACCGAGAGGGGATTACTGCTATCAGCAACCTCGAGGGCCTCCAGAATCTTCACAGCCTCTATCTGCAAGCGAATAAGATCCAGCGAATTGAGAACCTGGCCTGCATCCCCTCCTTGCGCTTCCTGTCTCTGGCAGGAAACCAAATCAGGCAGGTGGAAAACCTCCATGACCTCCCACATCTCCAGTTTCTGGACCTTTCAGAGAACCTGATAGAAACACTGAAGCTGGATGAATTCCCGCAGAGCCTTCTCATCCTCAACCTGAGTGGAAACAGCTGCACCAACCGGGATGGGTACAGGGAGCTAGTGACAGAAGCCCTGCCCCTGCTCCTGGACCTGGACAAGCAGCCTGTGTTAGAGCGCTGGGCCTCGGACGAGGAGGATGAA---GACTCAAGC---------GAC------AAGGATGAGGAGTTCCCGGAGCTGAGTGGTCCGTTCTGCACAGAGCGAGGCTTCCTCGAGGAGCTGAAGCAGGAGATGAGCAGACACAAGGAACTCAGGCAGCAGGCAGCCCTGACCGAGCACCTTCTGAGGATGGGGACAAAGCCCGCCCTCACCGACCTCCCCCAGCTGCCC---------GGGGGGGCCCCGGCT---AGGGACGGCAGTCCTTCTGTCACTCCCACGCAGAGGAAGGAGACACCCCCCAACCCCGCCTCCCTGCCACAAGCCACCTCTGCCACCAAGAAACCCTGCCCTCTGGTTTCC---AGCCAGCAAAGCACTGTCCAGGCAAAGAAGGGGGCCCGAGCAGCCACAGCC------------------CCCAAGGCCTCACTGGCTGGGGCCCCCAGCACA---ACCAAAATGGTGACCAAAAGAGTCAAGAAA---
>canFam3
ATGCCCGGAGCTAAG---CTTGCCCAGAGT---CCAGAGGAA------------GGGAGCGTGTGCATTACCGAAGCCCTTATCACTAAGAGGAACTTGGCCTTCCCTGAGGATGAGGATCTGTCGGAGAAGATGTTTCACACTCTTGCTGAACTGCAGACTGTCCGCCTGGACCGGGAGGGGATTACCACTATTGGGAACCTCGAGGGCCTGCAGAAACTTCACAGCCTTTATCTGCAAGCGAATAAGATCCAGCGAATTGAGAACCTGGCCTGTATCCCCTCTTTGCGCTTCCTGTCTCTGGCAGGAAACCAAATCAAGCAGGTGGAAAACCTCCGTGACCTCCCACATCTCCAGTTTCTGGACCTTTCTGAGAACCTGATAGAAACACTGAAGCTGGATGAGTTCCCCCAGAGCCTTCTCATCCTCAACCTGACTGGAAACAGCTGCACCAACCAGGATGGGTACAGGGAGCTGGTGACAGAAGCCCTGCCATTGCTCCTGGACCTGGACAAGCAGCCTGTGGTAGAGCGTTGGACCTTGGATGAGGAAGATGAA---GCCTCAGGC---------GAT------GAGGATGAGGAGTTCCCAGAGCTGAGCAGCCCATTCTGCACAGAGCGAGGCTTCCTCAAGGAGCTAGAGCAGGAGATGAGCAGACACAAGGAGCGCAGGCAGCAGGCAGCCCTGACCGAGCACCTTCTGAGGATGGAGACAAAGCCCGCCCTCACTGACCTCCCCCAGCTGCCT---------GGGGAGCCCATGGCA---AGGGACAGCAGTCCTTCTGTCACTCCCAGGCAAAGGAAGGAGACATCCCCCAAGCCCACTTCCTTGTCACAAGCTACCTCTGCCACCAGGAAACTCTGCCCGCTGGTTTCC---AGCCAGCAAAGCATCACTCAGGCAAAGAAGGGGACCAGAGCAGCCCTAGTC------------------CCTAAGGCCTCTCTGGCTGGGGCCCCTGGCACA---AACAAAACTGTGACCAAGAGAATCAAGAAA---
>HLequCab3
ATGCCTGGAGCTAAT---CTTGGCGAGAGT---CCAGAGGAA------------GGGGACGTGTGCATCACTGAAGCCCTTATCACTAAGCGGAATTTGGCCTTCCCTCAGGATGAGGATCTGTCAGAGAAGATGTTTCACACTCTTGCTGAACTGCAGACTGTCCGCCTGGACCGGGAGGGGATTACCACCATCAAGAACCTGGAGGGCCTCCAGAATCTTCACAGCCTCTATCTGCAAGCGAATAAGATCCAGCGAATTGAGAACCTGGCCTGCATCCCCTCCTTGCGATTCCTGTCTCTGGCAGGAAACCAAATCAGGCAGGTGGAAAACCTCCTTGTCCTCCCGTACCTCCAGTTGCTGGACCTTTCTGAGAACCTGATAGAAACCCTGAAGCTGGATGAGTTCCCCCAGAGCCTTCTCATCCTCAACCTCACTGGAAACAGCTGCACCAATCAGGATGGCTACAGGGAGCTGGTGACAGAAGCTCTGCCACTGCTCCTGGACCTGGATGGGCAGCGTGTGTCAGAGCGCTGGGCCTCGGACGAAGAGGAGAAA---GCCTCAGGC---------GAT------GAGGACGAGGAGTTCCCGGAGCTGAGCAGCCCATTCTGCTCAGAGCAAGGCTTCCTCAAGGAGCTGGAGCAGGAGATGAGCAGGCACAAGGAGCACAGGCAGCAGGCGGCCCTGATGGAGCACCTTCTGAGGATGGAGACACAGCCGGTGCTCACTGACCTCCCCATGCTGCCT---------GGGGGGCCCATGGCT---GGGGACAGCAGCCCTTCTGGCATTCCCAGGGAGGGGAAGGAGACACCCCCCAAGCCTGCCTCCTTACCCCAAGTCTCCTCTGCCACCAAGAAACCGTGCCCTCCGGTTCCCAGGGGCCAGCACAGCACTGTCCAGGCAAGGAAGGGGCCCAGAGCAGCCACAGCC------------------CCTAAGGCCCCTCTGCCCGGAGCCACCAGCACA---ACCAAAACTATGACCAAAAGAATCAAGAAA---
>HLcamFer2
ATGCCTGGAGCTGAG---CTTGCCCAGAGT---CCGGAGGAA------------GGCAGCAGGTGCATTACGGAAGCCCTTATCACTAAGAGGAACTTGGCCTTCCCTGAGGATGAGGGTCTGTCAGAGAAGATGTTTCACACGCTTGCTGAACTGCAGACTGTCCGCCTGGATCGGGAGGGAATTACCACTATCAAGAACCTAGAGGGCCTCCAGAATCTTCACAGCCTCTATCTGCAAGCGAACAAGATCCAGCGAATTGAGAACCTGGCCTGCATCCCCTCCTTGCGCTTCCTGTCTCTGGCAGGAAACCAAATCAGGCAGGTGGAAAACCTCCGCGACCTCCCACACCTCCAGTCTCTGGACCTTTCGGAGAACCTGATAGAAGTACTGAAGCTGGATGAATTCCCCGAGAGCCTTCTCATCCTCAACCTGACTGGAAACAGCTGCACCGCCCAGGATGGCTACAGGGAGCGGGTGGTAGAAGCCCTGCCCCTGCTCCTGTACCTGGATGGGCAGCCGGTGTTAGAGCGCTGGACCTCGGACGAGGAGGATAAA---GCCTCAAGC---------GAT------GAGGACGAGGAGTTCCCGGAGCTGAGTGGCCCGTTCTGCTCAGAGCGAGGCTTCCTCCAGGAGCTGGAGCAGGATATGAGAAGGCACCGGGAGCGCAGGCAGCAGACAGCCCTGCTCGAGCATCTTCTGAGGGTGGAGACACAGCCCGCCCTCACCGACCTCCCCCCACTGCCA---------AGGGCACCCATGGCT---GGGGACAGCAGTCCTTCAGTCACTCCCAAGCTAGGGAAGGACACATCCCCGGAGCCTGCCTCCTTGCCACAAGCCTCTTCTGCCACCAAGAAATCATGCCCTCTGGTTTCCAGGGGCCAGCAAAGCACTGTGCAGGCAGGGAAGGGGGCCAGAGCAGCCTCAGCC------------------CCTAAAGCCCCTCTTGGGGGGGCCCCCAGCATG---ACTAAAACTGTAACCAAAAGAATCAAGAAA---
>bosTau8
ATGCCTGGAGCTAAA---CTTGCCCAGAGT---CCAGAGGAA---------ATCAGTGGCGTGTGCATTACTGAAGCCCTCATCACTAGGCGGAACTTGGCCTTCCCTGAAGATGAGGATCTGTCAGAGAAGATGTTCCACACGCTTGCTGAACTGCAGACTGTTCGCCTGGACCGGGAGGGAATTACCACTATCAGGAACTTAGAGGGCCTCCAGAATCTTCACAGCCTCTATCTGCAAGGGAACAAGATTCAGAGAATTGAGAACCTGGCCTGCGTCCCCTCCTTACGCTTCCTGTCTTTGGCAGGAAACCAAATTAGGCAAGTGGAAAACCTCCGTGACCTCCCCCACCTCCAGTTTCTGGACCTTTCTGAGAACCTGATAGAAACGCTGAAGCTGGATGAATTCCCCGAGAGCCTTCTCATCCTCAACCTGACTGGAAACAGCTGCACCAACCAGGATGGCTACAGGAAGCTGTTGACAGAAGCCCTGCCACTGCTCCTAGACCTGGACGGGCAGCCTGTGGCAGAGCGCTGGACCTCGGACGAGGAGGATACA---GCCTTGAGT---------GAT------GAGGATGAGGAGTTCCCAGAGCTCAGAGGCCCATTCTGCTCAGAACGAGGCTTCCTCAAGGAGCTGGAGCAGGGAATGAGCAGGCACCGGGAGCTCAGGCAGCAGACAGCCCTGCTGGAGCACCAGCTGAGGGTGGAGACTCAGCCCACCCTCACAGACCTGCCCCCGCTGCCG---------GGGGCGCCCATGGCT---GGGGACAGCAGCCCTTCCGTCACCCCCACACAAGAGAAAGAGACAACCCCGGAGCCCGCTTCCTTGCCAGAGGCCTCCTCTACCACCAAGAGACTGTGCCCTCTGGCTCCCAGGGGCCAGCAAAGCACTATGCAGGCAAGGAAGGGGGCCAGAGCGGCCACAGCC------------------CCCAAGGCCTCTCTGGCTGGGGCCCCCAGCACA---ACCAAAACTGTGACCAAAAAAATCAAGAAG---
>susScr11
ATGCCTGGAGCTAAG---CTTGCCCAGAGT---CCAGAGGAA------------AGTGGTGTGTGCATTACTGAAGCCCTTATCACTAAGCGGAACTTGACCTTCCCTGAGGATGAGGATCTGTCAGAAAAGATGTTCCACACACTTGCTGAACTGCAGACTGTCCGCCTGGACCGAGAGGGAATTACCACCATCAGGAACCTAGAGGGCCTCCAGAATCTTCACAGCCTCTATCTGCAAGGGAATAAGATCCAGCGAATTGAGAACCTGGCCTGCGTCCCCTCCTTGCGCTTCCTGTCTCTGGCAGGAAACCGAATCAGGCAGGTGGAAAACCTGCGAGACCTCCCATACCTCCAGTTCCTGGACCTTTCTGAGAACCTGATAGAAATACTGAAGCTAGATGAATTCCCCGAGAGCCTTCTCATCCTCAATCTGACTGGAAACAGCTGCACCAACCAGGAGGGCTACCGGAAGCTGGTGACAGAAGCCCTGCCACTGCTCCTGGACCTGGATGGGCAGCCTGTGTCAGAGCGCTGGACCTCGGACGAGGAGGATGAA---GCCTCGAGC---------GAT------GAGGACAAGGAGTTCCCGGAGCTGAAAGGCCCATTCTGTTCAGAGCGAGGCTTCCTCAAGGAGCTGGACCAGGAGATGAGCAGGCACCAGGAGCGCAGGCAGCAGGCAGCCCTGCTGGAGCACCTGCTGAGGGTGGAGACGAAGCCCGCCCTTACCGCCCTCCCCCTGCTGCCA---------GGGGCGCCCATGGCT---GGGGACAGCAGCCCTTCCGTCCCTCCCAGTCAAGGGAAGGTGACATCCCCTGAGCCCGCCTCCTCGCCACAAGCCTCCTCCCCCACCAAGAAACCATGCCCTCTGGCCTTCAGGAGCCAGCAAAGCACTGGGAAGGGGGCCACAGGGGCCATAGCATCCACAACC------------------TCCAAGGCCTTTCTGCCTGGTGCCCCCCGCACC---ACCAAAGCTGTGACCAAAAGAATCAAGAAG---
>triMan1
ATGCCTGGAACTGAA---CTTGCCCCGAGT---CCAGAGGAA------------GGGGGCATCTGCATCACTGAAGCCCTTATCACTAAGCGGAACTTGACATTTCTTGAGGACGATGATCTGTCAGAGAAGATGTTTCACACTCTTGCTGAACTGCAGACTGTCCGCCTGGACCGGGAGGGGATTACTGTTATCAGGAATTTAGAGAGCCTCCAGAATATTCACAGCCTCTATCTGCAATCGAATAAGATCCAGAAAATTGAAAACCTGGCCTGCATCCCCTCCTTGCGCTTCCTGTCTCTGGCAGGAAACCACATCAAGCAGGTGGAAAACCTCCTCAACCTCCCACACCTCCAGTTTCTGGACCTTTCTGAGAACCTGATAGAAACGCTGAAGCTGGATGAGTTCCCCCAGAGCCTTCTCATCCTCAACCTGACTGGAAACAGCTGCACCAAGCAGAATGGCTATAGGGAGCTGGTGATAGGAGCCCTGCCACTGCTCTTGGACCTGGATGGGCAGCCTGTGCCAGAGCGCTGGGCCTCTGATGAGGAGGAGAAT---GCCTCAGGT---------GAT------GAGGATGAGGAGTTCCCGGAGCTGAGCGGCCCATTCTGTTCAGAGCAAGGCTTCCTCAAGGACCTGGAGCAGGAGATGACCAGGCACAAGGAGCACAGGCAGCAGGCAGCCCTGACAGAGCACCTCCTGAGGATGGAGACTCAGCTCGCGCTGACGGACCTCCCCCTGCTGCCT---------GAGGAGCCCATGGCC---AGGGACAGCAACCTACCTGTCCCTCCTGAGCAA---GAGAAGACACCCACTGAGCCTGCCTCTTCACCACAGACATACTCTGCCACCAAGATGCCTTGCCCTCTGGTCTCCCTGGGCCAGCAAGGCACTGCCCAAGCACAGGAGGGGGCCAGGGCAGCTGTAGCC------------------CCCAAGGCCTCCCTCACTGGGGTCCGCAGCACG---ACCAAAACTATGACCAAGAAAATCAAGAAT---
>oryCun2
ATGCCAGGAGCGAAG---CTTGTCCAGAGC---CCCGAGGAA------------GGAGGCGTGTGCATTACTGAAGCCCTCATCACTAAGCGAAACTTGACCTTCCCTGAGGACGATGAGCTGTCGGAGAAGATGTTTCACACTCTTGCTGAGCTGCAGACCGTCCGCCTGGACCGGGAGGGCATTACCACCATCAAGAACCTCGAAGGCCTGCAGAACCTCCACAGCCTCTATCTGCAAGCGAACAAGATCCAGCGGATTGAGAACCTGGCTTGCGTGCCCTCCTTGCGCTTCCTGTCTCTGGCAGGGAACCGAATCAGGCAGGTGGAAAACCTCCTTGGCCTCCCGTACCTCCAATTCCTGGACCTTTCCGCTAACCTGATAGAAACGCTGAAGCTGGATGAGTTCCCACACGGCCTTCTCATCCTCAACCTGACCGGCAACAGCTGCACCACCCAAGATGGCTACAGGGAGCGGGTGACGGAGGCCCTGCCACTGCTCCTGGACCTGGACGGGCAGCCTGTGTTGGAGCGCTGGACCTCGGACGAGGAG---AGA---GCCTCGGGC---------GAT------GAGGACGAGGAGTTCCCGGAGCTCAGTGGCCCATTCTGCTCCGAGCGAGGCTTCCTCAAGGAGCTGGAGCAGGAGCTGAGCGGCCGCAAGGAGCGCAGGCAGCAGGCAGCCCTGACGGAGCACCTGCTGAGGATGGAGACAAAGCCCGCCCTCGCCAGCCTGCCCCCGCGGCCGCCGCTGGAGGAGCAGCCCACGGCT---GGGGACAGCAGCCCCTCTGCCACTCCCAGGCAAGGGAGAGAGATGCCCCCTGAAGCCCCCTCCTCTTCCATGGCCTCCTCTCCCACCAAGAAACCCTGCGCTCTGGCTCCCAGGGCCCAGCAAAGCTCC---CAGGCAAGGAAGGGCCCCCACGTGGCCGCAGCC------------------CCCAAGACCTCTGGGGTTGGGGCC------------ACCAGAACTGTGACCAAAAGAGCTAAGAAA---
>ochPri3
ATGTCGGGAGCGAGG---CCCTGCCGGAGCAGCCCCGAGGAGTGCCAGGAGGTGGGCGGCGTGTGCATCAGTGAATCCCTCATCACACGGCGGAACCTGAGTTTCCCTGAAGATGAGCAGCTGTCCGAGAGGATATTCCACACCCTGGCCGACCTGCAGACCGTCCGCCTGGACCGGGAGGGCATCACCACCATCAGCAACCTCGAGGGCCTCCAGAACCTTCACAGCCTCTACCTGCAAGCGAACAAGATCCAGCGGATTGAGAACCTGGCCTGCGTCCCCTCCCTGCGCTTCCTGTCTCTGGCAGGAAACCAAATCAGGCAGGTGGAAAACCTCCTTGGCCTCCCGTGTCTCCAGTTCCTGGACCTCTCTGAGAACCAGATCGAAACACTGAAGCTGGAGGAGTTCCCGCAGAGTCTGCTGATCCTCAACCTGACAGGCAACAAGTGCACTACCCAAGATGGCTACAGGGAGCTGGTGACCAAAGCCCTCCCGCTGCTCCTGGACCTGGATGGGCAGCCTGTGTCAGAACGCTGGAACTCTGATGAGGAG---CAA---GCCTCGGGT---------GAT------GAGGACGAAGAGTTCCCGGAGCTGAGTGGTCCCTTCTGTTCAGACCAAGGCTTCCTCAAGGAGCTGGAGCAGCAGCTGAGCAGACTCCGGGAGCACAGGCAGCAGGCAGCGCTGGCAGACCACCTCCTGAGGATGGAAATGAAGCCCACCCTCACCAGCCTGCCCCCGCAACCCCCA------GGAGTCCCCATGGCT---GGGGACAGCAGCCCCTCTCCCATGCCCAGGCAGGGGAAGGAGACAGCCCCTGAAGCCCCCACCTCATCCCTGGCCTCCTCTCCCACCAAGAAATCC------------------------------------------------------------------------------------------------------------------------------------------------------------
>tupChi1
ATGCCTGGAGCTACG---CTTGCCCAGAGC---CCGGAGAAA------------GGGGGCGTCTGCATCACTGAAGCCCTTATCACTAAGCGGAACTTGACCTTCCCGGAGGATGAGGATCTGTCAGAAAAGATGTTCCACACTCTCGCTGAGCTGCAGACCGTTCGCCTGGACCGGGAGGGGATTACAACTATCACGAACTTAGAGGGCCTCCACAATATTCATAGCCTCTATCTGCAAGCGAATAAGATCCAGCGAATTGAGAACCTGGCTTGCATCCCCTCCTTGCGCTTCCTGTCTCTGGCAGGAAACCGAATCAGTCAGGTGGAAAACCTCCTGGACCTCCCATACCTGCAGTTCCTGGACCTTTCTGAGAATCTGATAGAAACACTGAAGCTGGACGAGTTCCCCCAGAGCCTTCTCATCCTCAACCTTACCGGGAATGGCTGCACCAAGCAGGATGGCTACAGGGGGCTGGTGACGCAGGCCCTGTCACTGCTCCTGGACTTGGACGGGCAGCCTGTGTTGGAGCGCTGGACCTCAGATGATGAAGATAAC---GCCTCGAGT---------GAT------GAGGATGAGGAGTTCCCAGAGCTGAGTGGCCCATTCTGCTCAGAACAAGGCTTCCTCAAGGAGCTAGAGCAGGAGCTGAGCAGGCAGAAGGAGCTCAGACAGCAGACGGCCTTGACAGAACACCTTCTGAGGATGGAGACACAGCCTGCTCTCACTGACCTGCCCCCATTGCCT---------GGGGTGCCCATGGCT---GGGGATAGCAGCCCCTCTGTCCCTCCTGAGCAAGGCAAAGAGGCCCCACCCGAGGCTACCTCCTCACCCCAGGCCTCCTCTCTCACCAAGAAACCCTGTACTCTGGTCCCCTGGGGCCAGGAAAGTGCTGTCCAGACAGGGAAGGGAGCCCCAGCAGCCACAGTC------------------CCCAAAGTCTCCCCAGTGGGGGTCCCCAACACA---ACCAAAACAATGACCAAAAGAACCAGGAAG---
>dasNov3
ATGCCTGGACCTAAG---CTTGCCCAGAGT---TCAGAGAAA------------GGGGACGTCTGCATTACCGAAGCCCTTATCATTAAGCGGAACTTGACCTTCCCCGAAGACGAGGATCTGTCAGAAAAGATGTTTCACACTCTTGCTGAACTGCAGACTGTCCGCCTAGACCGGGAGGGGATTACTGCTATCAGGAACTTAGAGGGCCTCCAGAATCTTCACAGCCTCTACCTGCAAATGAATAAGATCCAGCAAATAGAGAACCTGACCTGTGTCCCCTCCCTGCGCTTCCTGTCACTGGCAGGAAACCGCATCAAGCAGGTGGAAAACCTCCGCGAACTTCCGCACCTCCAGCTTCTGGACCTTTCTGAAAACCTGATAGAAACGCTGAAGCAGGATGAGTTCCCCCAGAGCCTTCTCATCCTCAACCTGACCGGAAACCCCTGCACCAAGAAGGATGGCTACAGGGAGCTGGTGACCAAAGCCCTGCCTCTGCTCCTGGACCTGGACGGGCAGCCTGTGCTGGAGCGCTGGACCTCGGACGAGGAGGACAAA---GCCTCAGGC---------GAT------GAGGATGACGAGTTCCCGGAGCTGAGTGGNNNNNNNNNNNNNNNNNNNNGTTTCCTCCAGGAGCTGGAGGAGGAGATGAGCCAGCACAGGGAGCACAGGCAGCAGGCAGCCCTGGAGGAGCACCTTCTGAGGATGGGGATGGAGCCCGCCCTCACTCACCTCCCCCTGCTGCCT---------GGGGAGCCCATGGCC---GGGGACAGTAGCCTTCCTGTCACCCCCGAGCAAGGGAAGAAGACACCCCCTGAGCCCACCTCCTCAGCACAGCCGTCCTCTGCCACCGAGAAACCTCGCGGTGTGGTTTCCTTGGGCCAGCAAAGCACTGGTCAGGCAGGGAAGGGGGCCAGAGCAGCCACGGGC------------------CCCAAGGCCTCCCTGGCTGGGACCCCCAGCACA---ACCAAAACCACAACCAAGAGAGTCAGGAAA---
>tarSyr2
ATGCCTGGAGCGAAA---TCCGTCCAGAGT---CCCGAGGAA------------GGGGGCGTCAGCATCACTGAAGCCCTTATCATTAAGCGAAACTTGACCTTCCCTGAGGATGAGGAACTGTCAGAAAGGATGTTTCATACTCTTGCTGACCTGCAGACTGTTCGCCTGGACCGAGAGGGGATTACCACCATCAGGAACTTGGAGGGCCTCCAGAACCTTCACAGCCTCTACCTGCAAATGAATAAGATCCAGCGAATTGAGAACCTGACTTGTGTCCCCTCCTTGCGCTTTCTGTCTCTGGCAGGAAACCAAATCAGGCAGGTGGAAAACCTCCACGACCTCCCGTACCTCCAGTTTCTGGACCTTTCTGAGAACCTGATAGAAACCCTGAAGCTGGATGAGTTCCCCCAGAGCCTCCTCATCCTCAGCCTGACTGGAAACAGCTGCACCAAGCAGGACGGCTACCGGAGGCAGGTAACAGAAGCCCTGCCACTGCTGCTAGACCTGGATGGGCAGCCCGTGTTGGAGCGCTGGGCCTCGGACGAGGAGGACGGA---GCCTCGGGC---------AAT------GAGGACGAGGAGTTCCCAGAACTGAGTGGCCCGTTCTGTTCAGAGCGAGGCTTCCTCCGGGAGCTGGACCAGGAGATGGGAAGGCACAAGGAGCACAGGCAGCAGGTGGCCCTGGCAGAGCATCTGCTGCGGATGGAGATGTGGCCCACCCTCACCGACCTGTCCCTGCTGCCT---------GGGGCGCCCATGGCT---GGTGACAGCAGCCCTTCTGTCACTCCCGGACAAGGGAAGGAGATACCCTCTGAGGCCACCTCCTCACTCTGGGCCTCCTCTCCCACCACGAAACCGTGCCCTCTGGTTCCCAGGGGTCAGCAAAGTTCTGTCCAGGCCACAGAGGGGGCCCGAGCAGTTGTGGCC------------------CCCACAGCCTCTGCGATCGGGGCCCTCAGCACA---ACCAAGACCACCACCAAGAGAATCAAGAAA---
>speTri2
ATGCCTGGGGCTAAA---CTTGCCCAGAGT---CCAGAGGAA------------AAGGATGTCTACATTACTGAGGCCCTTATTACTGAGCGGAACTTGACCTACCCTGAGGATGAAGATCTGTCAGAGAAGATGTTTCACACCCTTGCTGAGCTGCAGATTGTCCGCCTGGACCGGGAGGGGATTACCACTATCAAGAACTTAGAGAGTCTCCAGAATCTTCACAGTCTTTATCTACAAGCGAATAAGATCCAGCGAATTGAGAACCTGGCTTGCATACCCTCCTTGCGTTTCCTGTCTCTAGCAGGAAACAGAATCAGGCACGTGGAAAACCTCCTCAACCTCCCATACCTCCAGTTTCTGGACCTCTCTGAGAACCTGATAGAAACGCTGAAGCCGGATGAGCTCCCCCAGAGCCTTCTCATCCTCAACTTGACTGGCAACAGCTGTACCAAGCAAAAGTGCTACAGGGAGATGGTGCTAGGAGCCCTGCCACTGCTCCTGGACCTGGATGGGCAGCCTGTGTCGGAGCGCTGGGCCTCAGATGAGGAGGACAAA---GCCTCT------------GAT------GGTGACGATGAGTTCCCGGAGCTGAGTGGTCCATTCTGTTCAGAGCGAGGCTTCCTCAAGGAGCTGGAGCAG---CTGAGCAGACACCAGGAGCGCAGGCAGCAGGAGGCCCTGACAGAGCACCTTCTGAGGATGGAGATCCAGCCCACCCTTACTGAGCTGCCCCTGCAGCAC---------GGGGTGCCCGAGGCT---GGGGAGAGCAGCCCTTCTGTCACTCCAGAGCAAGGAAAGGAGTCACCCCCTGAGGCTGCCTCTTCACTCCAAGCCTCATCTCCCACCAAGAAACCATGCACTCTGGTTCCCAGGGCCCAGCCAAGCTCTGTCCAGGCAAGGAAGGGGGCCCCAGCAGCAGCAGCC------------------CCCAAAGCCTCTCTGGTTGGGTCCCTTAGCACA---ACCAAAACTGCAACCAAAAATACCAAGAAG---
>echTel2
ATGCCTGAAACTAAG---CTTGCCGTGGGT---GCGGAGGAA------------AAAGGTCTGTGCGTCACCGAAGCCCTCATCACTAAGCGCAACTTGACCTTCCCTGAGGATGATGACCTGTCAGAGAAGATGTTTCACACCCTCGCTGAGCTGCAGACAGTACGCCTGGACCGGGAGAGGATTACCTTTATCAGAAACTTAGAGAGCCTCCGGAGTATTCACAGCCTCTACCTGCAGTCGAACAAGATCCAGCGAATTGAGAACCTGGCCTGCATCCCCTCGTTGCGCTTCCTGTCTCTGGCAGGGAACCGCATCAAACAGGTGGAAAACCTCCTTGTCCTCCCACACCTCCAGTTTCTGGACCTCTCTGACAACCTGATAGAGACGCTGAAGCTGGATGAGTTCCCCCTGAGCCTCCTCATCCTCAACCTGACCGGAAATGGTTGCACCAAGCAGAAAGACTACAGGAAGCTGGTGATAAGAGGCCTGCCGCTGCTCCTGGACCTGGACCAGCAGCCTGTGCAGGAGCGCTGGGTCTCCGACGAAGAGGGTGCTGGCGCCTCGGGTGGTGAGGACGAC------GACGACGACGAGTACCCGGAGCTGAGTGGCCCCTTCTGCTCAGAGCGAGGCTTCCTCAAGGGCCTGGAGCAGGAGCTGAGCAGGCACCGGGAGCGCAGGCAGCAGGCGGCCCTGATGGAGCACTGCCAGAGGATGGAGGCCCAGCTGGTCCTCACAGACCTGCCCCCACTGCCC---------GAGGAGCCCATGGCCGCCGGGGACAGCAGCCCCCCTGACCCTCCCGGACAAGGGAAGAAGACACCCACGGAGACCACCTCATCACCACAGACACACACTGCTACC---AAGCCTTACACCCGGACCGCCCAGGGCCAGCAAGGTGCTGCCCAGGCACGGCCAGGAGCCAGGGGGGCCACAGCA------------------CCCAAGGCTTCTCTTCCTGGAGCCCCCAGCACA---AGCAAAAGCAAGACCCAGAAAATCAAGAAA---
>criGri1
ATGCCAGGGGCTAAGAATGCTGCCCAGAGT---ACACAGGAA------------GGGGAGGTCCCCATCACTGAAGCCCTGATCACCAAGAGGAACTTGACCTTCTCTGAGGATGAAGACCTGTCAGAAAAGATGTTTCATACTCTTGAAGAACTGGAGACTGTCCGCCTGGATCGGGAAGGGATTACTTCTATCAGGAATTTAGAGGGCCTCCGGAATATTCACAGCCTCTACCTGCAGTTGAATAAGATCCAGAGAATTGAGAACTTGTCATGCATCACCTCCCTGCGCTTCCTGTCTCTGGCAGGAAACCAGATCAGGCAGGTGGAAAATCTCCTTGACCTCCAGTACCTCCAGTTTCTGGACCTTTCCGAGAACCTGATAGAAATGCTAAAGCTAGACGAGCTCCCTCAGAGCCTTCTCATCCTCAACCTGTGTGGAAACCCTTGCACCAACAAGAATGGCTACAGGAAGATGGTGATAGGAGCCCTGCCACTGCTCTTGGACCTGGACAAGCAGCCTATATTGGAGCGCTGGACCTCAGATGATGAGGATAAA---TCCTCA------------GAT------GAGGAGGAGGAATTTCCGGAGCTGAATGGCCCATTCTGCGCAGAGCGAGGATTCTTCAAGGACCTGGAGCAGGAACTACAGCAACACCAGGAGCGAAGGCAGCAGGTGGTCCTGGCAGAGCACTTGGCAAGGATGGAGACACAGCCTGTCCTCACTGACCTGCCTCTCCTGCCT---------GCTGTGCCCATGGCC---GGGGACTGCAGCCCTGCTGTCACTGCAGAGCCTGAGAAGGAGTCAGCCCCTAAGGCCACCTCCTCAACCCGGACCACCTCTTCTACCAAGAAACCA---------GCTCCCACAAGCCAAAAAAGCTCTGTCCGGGCAAAGAAGGGGGCTCTGGCAGCCACAGCC------------------TCCAAGACCTCTCTGGCTGCAGCCCCCAGCACA---ACAAAAATTACAACCAAAAGAAGCACAAAG---
