# Supplementary material for: Six reference-quality genomes reveal evolution of bat adaptations
Source: Nature. 2020 Jul 22;583(7817):578–84. doi: 10.1038/s41586-020-2486-3 (PMC8075899; doi:10.1038/s41586-020-2486-3)
Supplement: Supplementary file 6 — Alignments of 12,931 protein-coding genes across 48 mammals. [file 41586_2020_2486_MOESM6_ESM.gz › suppDataFile/ENST00000534779.aln.fasta]

>cavPor3
ATGGCTGCGGTAGTG------------GAGGTGGTGGCGCGGAGGAGGCGACTCTCTGTCTCTGGCCGTGATGACAATAGTGTGGAGCTGACTGTGGCCGAGGGGCCCTACAAAATCATCTTGACTGCGAAGCCCTTCCGCCTTGACCTACTGGAAGGCCGCAGCCTCCTGCTCAGTGTTAATGCCCGAGGGCTGCTGGAGTTTGAGCACCAGAGGCACCGCAGGGTCCCTTTCTCGGATAAAGTTAGTCTCACGCTCGGTAGCATGTGGGATAAGATCAAGAACATTTTCTCTAGGCAAGGAGCCAGAGACCCTGCTGAGGTCGACGGGGCCCAGCCTGAGGCTGCAGCTGGGGATGGAGACAAGCCA------GAGGAGCCA---------ACAGAGAGAGAGGAGCCGGGGGCCTGGGAGGAGACTTTCAAGACTCATTCCGACAGCAAGCCCTATGGCCCCACATCTGTGGGCTTGGACTTCTCTCTGCCGGGCATGGAGCATGTGTACGGGATCCCTGAACACGCAGACAGCCTGCGGCTAAAGGTCACCGAGGGCGGGGAACCATACCGTCTGTACAACCTGGATGTGTTCCAGTATGAGTTAGACAACCCCATGGCCCTGTATGGGTCCGTGCCTGTGTTGCTGGCCCACAGTCCTCACCGTGACCTGGGCATCTTCTGGCTCAATGCTGCCGAGACCTGGGTTGACATCTCCTCCAATACAGCAGGGAAGACCTTGTTTGGGAAAATGCTGGACTACCTGCAGGGCTCCGGGGAGACCCCTCAGACAGATGTGCGCTGGATGTCAGAGAGCGGCATCATCGACGTCTTTCTGCTGCTTGGGCCCTCTGTCTTCGATGTCTTCCGGCAGTACACCAGCCTCACGGGGACCCAGGCATTGCCCCCGCTCTTCTCCCTTGGCTACCACCAGAGCCGCTGGAACTACCGGGATGAAGCCGATGTGCTACAGGTGGACCAGGGCTTTGATGACCACAATTTCCCCTGTGATGTGATCTGGCTAGACATTGAACATGCTGATGGCAAGCGGTACTTCACCTGGGACCCCAGCCGGTTCCCCCAGCCCCACAGTATGCTCCAGCACTTGGCCTCCAAGCGGCGGAAGCTGGTGGCCATCGTGGACCCCCACATCAAAGTGGACTCTGGCTACCGGGTACATGAGGAGCTGCGGAACCAGGGCCTGTATGTGAAGACCCGGGATGGCTCTGACTACGAGGGCTGGTGCTGGCCAGGCTCTGCTGGGTACCCTGACTTCATTAATCCTGCTACGAGGGCCTGGTGGGCCAGCATGTTCAGCTTTGACAACTACGAGGGCTCCGCTCCCAACCTCTTCATCTGGAATGACATGAACGAACCTTCCGTGTTCAACGGCCCTGAAGTTACCATGCTCAAGGATGCCCAGCACTATGGGGGCTGGGAGCACCGTGACGTCCACAACATCTATGGCTTCTATGTGCACATGGCGACTGCAGAAGGGCTCATCCAACGCTCTGGGGGTGTTGAGCGCCCCTTTGTCCTGAGCCGGGCATTCTTCGCTGGTTCCCAGCGCTTTGGGGCCGTATGGACAGGGGACAACACTGCTGAGTGGGACCACTTGAAGATCTCTATTCCAATGTGCCTCAGCATGGGGCTGGTGGGACTGTCCTTCTGTGGGGCGGACGTGGGGGGCTTCTTCAAGAACCCGGACCCTGAGCTGCTCGTGCGCTGGTACCAGATGGGTGCCTTCCAGCCCTTCTTCCGGGCTCATGCCCACTTGGACACAGTGCGACGGGAGCCCTGGCTGTTACCAGCTCAGCACCAAGAAGTGATCCGGGAGGCCTTGGGCCAGCGGTATTCCCTGCTGCCCTACTGGTACACCCTCTTCTACCGGGCGCACATCGAAGGCGTTCCCGTCATGAGGCCCCTGTGGGTGCAGTATCCTCAGGATGTGACCACCTTCAGCATCGATGACCAGTTCCTGCTGGGGGATGCCTTGCTGGTTCATCCTGTGTCGGATGCTGGGGCCCATGGTGTGCAGGTCTATCTGCCTGGTTCTGGGGAGGTGTGGTACAACATTCAGAGCTACCAGAAGCACCATGGTCCACAGACCCTGTACCTGCCCGTAACTCTCAGCAGTATACCGGTGTTCCAGCGAGGAGGGACAGTCGTGCCTCGATGGATGCGTGTACGGCGCTCCTCCGACTGCATGAAGGACGACCCCATCACCCTCTTTGTTGCCCTTAGCCCCCAGGGCATGGCCCAAGGTGAGCTCTTCTTGGATGATGGGCACTCATTCAACTACCAAACACGCCAGGAATTTCTGCTGCGGCGTTTCTCCTTCTCCCAAAACACGCTGGTCTCCAGCTCTGCAGACCTCCGAGGCCACTTTGAGACTCCAGTGTGGATCGAGCGGGTGGTGATCATGGGAGCTGAGAAGCCTGCCACTGTGGTGCTCCAGGTTCCAGGGTCTCCCGAGAGCCATCTGTCCTTCCAGCACAACACTGAGACCTCCACACTGGTTGTGCGCAAGCCTGGCGTCAGTGTGGCCTCTGACTGGAGCATTCAGCTGCGA---
>hg38
ATGGCGGCGGTAGCG------------GCAGTGGCGGCGCGTAGGAGGCGGCTTTCTGTCTCTGGTCGTGATGAGAACAGTGTGGAGTTAACCATGGCTGAGGGACCCTACAAGATCATCTTGACAGCACGGCCATTCCGCCTTGACCTACTAGAGGACCGAAGTCTTTTGCTTAGTGTCAATGCCCGAGGACTCTTGGAGTTTGAGCATCAGAGGGCCCCTAGGGTCTCTTTCTCGGATAAGGTTAATCTCACGCTTGGTAGCATATGGGATAAGATCAAGAACCTTTTCTCTAGGCAAGGATCAAAAGACCCAGCTGAGGGCGATGGGGCCCAGCCTGAGGAAACACCCAGGGATGGCGACAAGCCA------GAGGAGACTCAGGGGAAGGCAGAGAAAGATGAGCCAGGAGCCTGGGAGGAGACATTCAAAACTCACTCTGACAGCAAGCCGTATGGCCCCATGTCTGTGGGTTTGGACTTCTCTCTGCCAGGCATGGAGCATGTCTATGGGATCCCTGAGCATGCAGACAACCTGAGGCTGAAGGTCACTGAGGGTGGGGAGCCATATCGCCTCTACAATTTGGATGTGTTCCAGTATGAGCTGTACAACCCAATGGCCTTGTATGGGTCTGTGCCTGTGCTCCTGGCACACAACCCTCATCGCGACTTGGGCATCTTCTGGCTCAATGCTGCAGAGACCTGGGTTGATATATCTTCCAACACTGCCGGGAAGACCCTGTTTGGGAAGATGATGGACTACCTGCAGGGCTCTGGGGAGACCCCACAGACAGATGTTCGCTGGATGTCAGAGACTGGCATCATTGACGTCTTCCTGCTGCTGGGGCCCTCCATCTCTGATGTTTTCCGGCAATATGCTAGTCTCACAGGAACCCAGGCGTTGCCCCCACTCTTCTCCCTCGGCTACCACCAGAGCCGTTGGAACTACCGGGACGAGGCTGATGTGCTGGAAGTGGATCAGGGCTTTGATGATCACAACCTGCCCTGTGATGTCATCTGGCTAGACATTGAACATGCTGATGGCAAGCGGTATTTCACCTGGGACCCCAGTCGCTTCCCTCAGCCCCGCACCATGCTTGAGCGCTTGGCTTCTAAGAGGCGGAAGCTGGTGGCCATCGTAGACCCCCACATCAAGGTGGACTCCGGCTACCGAGTTCACGAGGAGCTGCGGAACCTGGGGCTGTATGTTAAAACCCGGGATGGCTCTGACTATGAGGGCTGGTGCTGGCCAGGCTCAGCTGGTTACCCTGACTTCACTAATCCCACGATGAGGGCCTGGTGGGCTAACATGTTCAGCTATGACAATTATGAGGGCTCAGCTCCCAACCTCTTTGTCTGGAATGACATGAACGAACCATCTGTGTTCAATGGTCCTGAGGTCACCATGCTCAAGGATGCCCAGCATTATGGGGGCTGGGAGCACCGGGATGTGCATAACATCTATGGCCTTTATGTGCACATGGCGACTGCTGATGGGCTGAGACAGCGCTCTGGGGGCATGGAACGCCCCTTTGTCCTGGCCAGGGCCTTCTTCGCTGGCTCCCAGCGCTTTGGAGCCGTGTGGACAGGGGACAACACTGCCGAGTGGGACCATTTGAAGATCTCTATTCCTATGTGTCTCAGCTTGGGGCTGGTGGGACTTTCCTTCTGTGGGGCGGATGTGGGTGGCTTCTTCAAAAACCCAGAGCCAGAGCTGCTTGTGCGCTGGTACCAGATGGGTGCTTACCAGCCATTCTTCCGGGCACATGCCCACTTGGACACTGGGCGACGAGAGCCATGGCTGTTACCATCTCAGCACAATGATATAATCCGAGATGCCTTGGGCCAGCGATATTCTTTGCTGCCCTTCTGGTACACCCTCTTATATCAGGCCCATCGGGAAGGCATTCCTGTCATGAGGCCCCTGTGGGTGCAGTACCCTCAGGATGTGACTACCTTCAATATAGATGATCAGTACTTGCTTGGGGATGCGTTGCTGGTTCACCCTGTATCAGACTCTGGAGCCCATGGTGTCCAGGTCTATCTGCCTGGCCAAGGGGAGGTGTGGTATGACATTCAAAGCTACCAGAAGCATCATGGTCCCCAGACCCTGTACCTGCCTGTAACTCTAAGCAGTATCCCTGTGTTCCAGCGTGGAGGGACAATCGTGCCTCGATGGATGCGAGTGCGGCGGTCTTCAGAATGTATGAAGGATGACCCCATCACTCTCTTTGTTGCACTTAGCCCTCAGGGTACAGCTCAAGGAGAGCTCTTTCTGGATGATGGGCACACGTTCAACTATCAGACTCGCCAAGAGTTCCTGCTGCGTCGATTCTCATTCTCTGGCAACACCCTTGTCTCCAGCTCAGCAGACCCTGAAGGACACTTTGAGACACCAATCTGGATTGAGCGGGTGGTGATAATAGGGGCTGGAAAGCCAGCAGCTGTGGTACTCCAGACAAAAGGATCTCCAGAAAGCCGCCTGTCCTTCCAGCATGACCCTGAGACCTCTGTGTTGGTCCTGCGCAAGCCTGGCATCAATGTGGCATCTGATTGGAGTATTCACCTGCGA---
>gorGor5
ATGGCGGCGGTAGCG------------GCAGTGGCGGCGCGTAGGAGGCGGCTTTCTGTCTCTGGTCGTGATGAGAACAGTGTGGAGTTAACCATGGCTGAGGGACCCTACAAGATCATTTTGACAGCACGGCCATTCCGCCTTGACCTACTAGAGGACCGAAGTCTTTTGCTTAGTGTCAATGCCCGAGGACTCTTGGAGTTTGAGCACCAGAGGGCCCCTAGGGTCTCTTTCTCGGATAAGGTTAATCTCACGCTTGGTAGCATATGGGATAAGATCAAGAACCTTTTCTCTAGGCAAGGATCAAAAGACCCAGCTGAGGGCGATGGGGCCCGGCCTGAGGAAACACCCAGGGATGGCGACAAGCCA------GAGGAGACTCAGGGGAAGGCAGAGAAAGATGAGCCAGGAGCCTGGGAGGAGACATTCAAAACTCACTCTGACAGCAAGCCGTATGGCCCCATGTCTGTGGGTTTGGACTTCTCTCTGCCAGGCATGGAGCATGTCTATGGGATCCCTGAGCATGCAGACAACCTGAGGCTGAAGGTCACTGAGGGTGGGGAGCCATATCGCCTCTACAATTTGGATGTGTTCCAGTATGAGCTGTACAACCCAATGGCCTTGTATGGGTCTGTGCCTGTGCTCCTGGCACACAACCCTCATCGCGACTTGGGCATCTTCTGGCTCAATGCTGCAGAGACCTGGGTTGATATATCTTCCAACACTGCCGGGAAGACCCTGTTTGGGAAGATGATGGACTACCTGCAGGGCTCTGGGGAGACCCCACAGACAGATGTTCGCTGGATGTCAGAGACTGGCATCATTGACGTCTTCCTGCTGCTGGGGCCCTCCATCTCTGATGTTTTCCGGCAATATGCTAGTCTCACAGGAACCCAGGCGTTGCCCCCACTCTTCTCCCTCGGCTACCACCAGAGCCGTTGGAACTACCGGGACGAGGCTGATGTGCTGGAAGTGGATCAGGGCTTTGATGATCACAACCTGCCCTGTGATGTCATCTGGCTAGACATTGAACATGCTGATGGCAAGCGGTATTTCACCTGGGACCCCAGTCGCTTCCCTCAGCCCCGCACCATGCTTGAGCACTTGGCTTCTAAGAGGCGGAAGCTGGTGGCCATCGTAGACCCCCACATCAAGGTGGACTCCGGCTACCGAGTTCACGAGGAGCTGCGGAACCTGGGGCTGTATGTTAAAACCCGGGATGGCTCTGACTATGAGGGCTGGTGCTGGCCAGGCTCAGCTGGTTACCCTGACTTCACTAATCCCACGATGAGGGCCTGGTGGGCTAACATGTTCAGCTATGACAATTATGAGGGCTCAGCTCCCAACCTCTTTGTCTGGAATGACATGAACGAACCATCTGTGTTCAATGGTCCTGAGGTCACCATGCTCAAGGATGCCCAGCATTATGGGGGCTGGGAGCACCGGGATGTGCATAACATCTATGGCCTTTATGTGCACATGGCGACTGCTGATGGGCTGAGACAGCGCTCTGGGGGCATGGAACGCCCCTTTGTCCTGGCCAGGGCCTTCTTCGCTGGCTCCCAGCGCTTTGGAGCCGTGTGGACAGGGGACAACACTGCCGAGTGGGACCATTTGAAGATCTCTATTCCTATGTGTCTCAGCTTGGGGCTGGTGGGACTTTCCTTCTGTGGGGCGGATGTGGGTGGCTTCTTCAAAAACCCAGAGCCAGAGCTGCTTGTGCGCTGGTACCAGATGGGTGCTTACCAGCCATTCTTCCGGGCACATGCCCACTTGGACACTGGGCGACGAGAGCCATGGCTGTTACCATCTCAGCACAATGATATAATCCGAGATGCCTTGGGCCAGCGATATTCTTTGCTGCCCTTCTGGTACACCCTCTTATATCAGGCCCATCGGGAAGGCATTCCTGTCATGAGGCCCCTGTGGGTGCAGTATCCTCAGGATGTGACTACCTTCAATATAGATGATCAGTACTTGCTTGGGGATGCGTTGCTGGTTCACCCTGTATCAGACTCTGGAGCCCATGGTGTCCAGGTCTATCTGCCTGGCCAAGGGGAGGTGTGGTATGACATTCAAAGCTACCAGAAGCATCATGGTCCCCAGACCCTGTACCTGCCTGTAACTCTAAGCAGTATCCCTGTGTTCCAGCGTGGAGGGACAATCGTGCCTCGATGGATGCGAGTGCGGCGGTCTTCAGAATGTATGAAGGATGACCCCATCACTCTCTTTGTTGCACTTAGCCCTCAGGGTACAGCTCAAGGAGAGCTTTTTCTGGATGATGGGCACACGTTCAACTATCAGACTCGCCAAGAGTTCCTGCTGCGTCGATTCTCATTCTCTGGCAACACCCTTGTCTCCAGCTCAGCAGACCCTGAAGGACACTTTGAGACACCAATCTGGATTGAGCGGGTGGTGATAATAGGGGCTGGAAAGCCAGCAGCTGTGGTACTCCAGACAAAAGGATCTCCAGAAAGCCGCCTGTCCTTCCAGCATGACCCTGAGACCTCTGTGTTGGTCCTGCGCAAGCCTGGCATCAATGTGGCATCTGATTGGAGTATTCACCTGCGA---
>ponAbe2
ATGGCGGCGGTAGCG------------GCAGTGGCGGCGCGTAGGAGGCGGCTTTCTGTCTCTGGTCGTGATGACAACAGTGTGGAGTTAACCATGGCTGAGGGACCCTACAAGATCATCTTGACAGCACAGCCATTCCGCCTTGACCTACTAGAGGACCGAAGTCTTCTGCTTAGTGTCAATGCCCGAGGACTCTTGGAGTTTGAGCACCAGAGGGCCCCTAGGGTCTCTTTCTCGGATAAGGTTAGTCTCACGCTTGGTAGCATATGGGATAGGATCAAGAACCTTTTCTCTAGGCAAGGATCAAAAGACCCAGCTGAGGGCGATGGGGCCCAGCCTGAGGAAACACCTGGGGATGGCGACAAGCCA------GAGGAGACTCAGGGGAAGGCAGAGAAAGATGAGCCAGGAGCCTGGGAGGAGACATTCAAAACTCACTCTGACAGCAAGCCATATGGCCCCATGTCTGTGGGTTTGGACTTCTCTCTGCCAGGCATGGAGCATGTCTATGGGATCCCTGAGCATGCAGACAATCTGAGGCTGAAGGTCACTGAGGGTGGGGAGCCATATCGCCTCTACAATTTGGATGTGTTCCAGTATGAGCTGTACAATCCCATGGCCTTGTATGGGTCTGTGCCTGTGCTCCTGGCACACAACCCTCATCGCGACTTGGGCATCTTCTGGCTCAATGCTGCAGAGACCTGGGTTGATATATCTTCCAATACTGCTGGGAAGACCCTGTTTGGGAAGATGATGGACTACCTGCAGGGCTCTGGGGAGACCCCACAGACAGATGTTCGCTGGATGTCAGAGACTGGCATCATTGATGTCTTCCTGCTGCTTGGGCCCTCCATCTCTGATGTTTTCCGGCAATATGCTAGTCTCACAGGAACCCAGGCGTTGCCCCCACTCTTCTCCCTCGGCTACCACCAGAGCCGTTGGAACTACCGGGACGAGGCTGATGTGCTGGAAGTGGATCAGGGCTTCGATGATCACAACCTGCCCTGTGATGTCATCTGGCTGGACATTGAACATGCTGATGGCAAGCGGTATTTCACCTGGGACCCCAGTCGCTTCCCTCAGCCCCGCACCATGCTTGAGCGCTTGGCTTCTAAAAGGCGGAAGCTGGTGGCCATCGTAGACCCCCACATCAAGGTGGACTCCGGCTACCGAGTTCACGAGGAGCTGCGGAACCTGGGGCTGTATGTTAAAACCCGGGATGGCTCTGACTATGAGGGCTGGTGCTGGCCAGGCTCAGCTGGTTACCCTGACTTCACTAATCCCACGATGAGGGCCTGGTGGGCTAACATGTTCAGCTATGACAATTATGAGGGCTCAGCTCCCAACCTCTTTGTCTGGAATGACATGAACGAACCATCTGTGTTCAATGGTCCTGAGGTCACCATGCTCAAGGATGCCCAGCATTATGGGGGCTGGGAGCACCGGGATGTGCATAACATCTATGGCCTTTATGTGCACATGGCGACTGCTGATGGGCTGAGACAGCGCTCTGGGGGCATGGAACGCCCCTTTGTCCTGGCCAGGGCCTTCTTCGCTGGCTCCCAGCGCTTTGGAGCCGTGTGGACAGGGGACAACACTGCCGAGTGGGACCATTTGAAGATCTCTATTCCTATGTGTCTCAGCTTGGGGCTGGTGGGACTTTCCTTCTGTGGGGCGGATGTGGGTGGCTTCTTCAAAAACCCAGAGCCAGAGCTGCTTGTGCGCTGGTACCAGATGGGTGCTTACCAGCCATTCTTCCGGGCACATGCCCACTTGGACACTGGGCGACGAGAGCCATGGCTGTTACCATCTCAGCACAATGATATAATCCGAGATGCCTTGGGCCAGCGATATTCTTTGCTGCCCTTCTGGTACACCCTCTTATATCAGGCCCATCGGGAAGGCATTCCTGTCATGAGGCCCCTGTGGGTGCAGTATCCTCAGGATGTGACTACCTTCAATATAGATGATCAGTACTTGCTTGGGGATGCGTTGCTGGTTCACCCTGTATCAGACCCTGGAGCCCATGGTGTCCAGGTCTATCTGCCTGGCCAAGGGGAGGTGTGGTATGACATTCAAAGCTACCAGAAGCATCATGGTCCCCAGACCCTATACCTGCCTGTAACTCTAAGCAGTATTCCTGTGTTCCAGCGTGGAGGGACAGTCGTGCCTCGATGGATGCGAGTGCGGCGGTCTTCAGAATGTATGAAGGATGACCCCATCACTCTCTTTGTTGCACTTAGCCCTCAGGGTACAGCTCAAGGAGAGCTCTTTCTGGATGATGGGCACACGTTCAACTATCAGACTCGCCAAGAGTTCCTGCTGCGTCGATTCTCATTCTCTGGCAACACCCTTGTCTCCAGCTCAGCAGACCCTGCAGGACACTTTGAGACACCAATCTGGATTGAGCGGGTGGTGATAATAGGGGCTGGAAAGCCAGCAGCTGTGGTACTCCAGACAAAAGGATCTCCAGAAAGCCGCCTGTCCTTCCAGCATGACCCTGAGACTTCTGTGTTGGTCCTGCGCAAGCCTGGCGTCAATGTGGCATCTGATTGGAGTATTCACCTGCGA---
>macFas5
ATGGCGGAGGTAGCG------------GCAGTGGCGGCGCGTAGGAGGCGGCTTTCTGTCTCTGGTCGTGATGACAACAGTGTGGAGTTAACCATGGCTGAGGGACCCTACAAGATCATCTTGACAGCCCGGCCATTCCGCCTTGACCTACTAGAGGACCGAAGCCTTCTGCTTAGTGTCAATGCCCGAGGACTCTTGGAGTTTGAGCACCAGAGGGCCCCTAGGGTCTCTTTCTCGGATAAAGTTAGTCTCACGCTCGGTAGCATGTGGGATAAGATCAAGAACCTTTTCTCTAGGCAAGGATCAAAAGACCCAGCTGAGGGCGATGGGGCCCAGCCTGAGGAAACACCCAGGGATGGTGACAAGCCA------GAGGAGACTCAGGGGAAGGCAGAGAAAGATGAGCCAGGAGCCTGGGAGGAGACATTCAAAACTCACTCTGACAGCAAACCATATGGCCCCATGTCTGTGGGTTTGGACTTCTCTCTGCCAGGCATGGAGCATGTCTATGGGATCCCTGAGCATGCAGACAATCTGAGGCTGAAGGTCACTGAGGGTGGGGAGCCATATCGCCTCTACAATTTGGATGTGTTCCAGTATGAGCTGTACAACCCCATGGCCTTGTATGGGTCTGTGCCTGTGCTCCTGGCACACAACCCTCATCGTGACTTGGGCATCTTCTGGCTCAATGCTGCAGAGACCTGGGTTGATATATCCTCCAACACTGCTGGGAAGACCCTGTTTGGGAAGATGATGGACTACCTGCAGGGCTCTGGGGAGACCCCACAGACAGATGTTCGCTGGATGTCAGAAACTGGCATCATTGATGTCTTCCTGCTGCTTGGGCCCTCCATCTCTGATGTTTTCCGGCAATATGCTAGTCTCACAGGAACCCAGGCGTTGCCCCCACTCTTCTCCCTCGGCTACCACCAGAGCCGTTGGAACTACCGGGATGAGGCTGATGTGCTGGAAGTGGATCAGGGCTTTGATGAACACAACCTGCCCTGCGATGTCATCTGGCTGGACATTGAACATGCTGATGGCAAGCGGTATTTCACCTGGGACCCCAGTCGCTTCCCTCAGCCCCGCACCATGCTTGAGCGCTTGGCTTCTAAGAGGCGGAAGCTGGTGGCCATCGTAGACCCCCACATCAAGGTGGACTCCGGCTACCGAGTTCACGACGAGCTGCGGAACCTGGGGCTGTATGTTAAAACCCGGGATGGCTCTGACTATGAGGGCTGGTGCTGGCCAGGCTCAGCTGGTTACCCTGACTTCACTAATCCCACGATGAGGGCCTGGTGGGCTAACATGTTCAGCTATGACAATTATGAGGGCTCAGCTCCCAACCTCTTTGTCTGGAATGACATGAACGAACCATCTGTGTTCAATGGTCCTGAGGTCACCATGCTCAAGGATGCCCAGCATTATGGGGGCTGGGAGCACCGGGATGTGCATAACATCTATGGCCTTTATGTGCACATGGCGACTGCTGATGGGCTGAGACAGCGCTCTGGGGGCATGGAACGCCCCTTTGTCCTGGCCAGGGCCTTCTTCGCTGGTTCCCAGCGCTTTGGAGCCGTGTGGACAGGGGACAACACTGCCGAGTGGGACCATTTGAAGATCTCTATTCCTATGTGTCTCAGCTTGGGGCTGGTGGGACTTTCCTTCTGTGGGGCGGATGTGGGTGGCTTCTTCAAAAACCCAGAGCCAGAGCTGCTTGTGCGCTGGTACCAGATGGGTGCCTACCAGCCATTCTTCCGGGCACATGCCCACTTGGACACTGGGCGGCGAGAGCCATGGCTGTTACCATCTCAGCACAATGATATAATCCGAGATGCCTTGGGCCAGCGATATTCTTTGCTGCCTTTCTGGTACACCCTCTTCTATCAGGCCCATCGGGAAGGCATTCCTATCATGAGGCCCCTGTGGGTGCAGTATCCTCAGGATGTGACCACCTTCAGTATAGATGATCAGTACTTGCTTGGGGATGCATTGCTGGTTCACCCTGTATCAGACTCTGGAGCCCATGGTGTCCAGGTCTATCTGCCTGGCCAAGGGGAGGTGTGGTATGACATTCAAAGCTACCAGAAGCATCATGGTCCCCAGACTCTGTACCTGCCTGTAACTCTAAGCAGTATCCCTGTGTTCCAGCGTGGAGGGACAATCGTGCCTCGATGGATGCGAGTGCGGCGGTCTTCAGAATGTATGAAGGATGACCCAATCACTCTCTTTGTTGCGCTTAGTCCTCAGGGTACAGCTGAAGGAGAGCTCTTTCTGGATGATGGGCACACGTTCAACTATGAGACTCGCCAAGAGTTCCTGCTGCGTCGATTCTTATTCTCTGGCAACACCCTTGTCTCTAGCTCGGCAGACCCTGAAGGACACTTTGAGACACCAATCTGGATTGAGCGGGTGGTGATAATAGGGGCTGGAAAGCCAGCAGCTGTGGTACTCCAGACAAAAGGATCTCCAGAAAGCCGCCTGTCCTTCCAGCATGACCCTGAGACCTCTGTGTTGGTCCTGCGCAAGCCTGGCATCAATGTGGCATCTGATTGGAGTATTCACCTGCGA---
>saiBol1
ATGGCGGCGGTAGCG------------GCAGTGGCGGCGCGTAGGAGGCGGCTTTCTGTCTCTGGTCGTGATGACAACAGTGTGGAGTTAACCATGGCTGAGGGACCCTATAAGATCATCTTGACAGCACGGCCATTCCGCCTTGACCTCCTAGAGGACCGAAGTCTTCTGCTTAGTGTCAATGCCCGAGGACTCTTGCATTTTGAGCACCAGAGGGCCCCTAGGGTCTCTTTCTCGGATAAAGTTAGTCTCACGCTCGGTAGCATATGGGATAAGATCAAGAACCTTTTCTCTAGGCAAGGATCAAAAGACCCAGCTGAGGGCGATGGGGCCCAGCCTGAGGAAACATCCCCGGATGGCGACAAGCCA------GAGGAGACTCAGGGGAAGGCAGAGAAAGATGAGCCAGGAGCCTGGGAGGAGACATTCAAAACTCACACTGACAGCAAGCCATATGGCCCCATGTCTGTGGGTTTGGACTTCTCTCTGCCAGGCATGGAGCATGTCTATGGGATCCCTGAGCATGCAGACAATCTGAGGCTGAAGGTCACTGAGGGTGGGGAGCCATATCGCCTCTACAATTTGGATGTCTTCCAGTATGAGCTGTACAACCCCATGGCCTTGTATGGGTCTGTGCCTGTGCTCCTGGCACACAACCCTCATCGCGACTTGGGCATCTTCTGGCTCAATGCTGCAGAGACCTGGGTTGATATATCCTCCAACACTGCCGGGAAGACCCTGTTTGGGAAGATGATGGACTACCTGCAGGGCTCTGGGGAGACCCCACAGACAGATGTTCACTGGATGTCAGAGACTGGCATCATTGATACCTTCCTGCTGCTTGGGCCCTCCATTTCTGATGTTTTCCGGCAGTATGCTAGTCTCACAGGAACCCAGGCGTTGCCCCCGCTCTTCTCCCTCGGCTACCACCAGAGCCGTTGGAACTACCGGGACGAGGCTGATGTGCTGGAAGTGGATCAGGGCTTTGATGATCACAACCTGCCCTGTGATGTCATCTGGCTGGACATTGAACATGCTGATGGCAAGCGGTACTTCACCTGGGACCCCAGTCGCTTCCCTCAGCCCCGTACCATGCTTGAGCGCTTGGCCTCTAAGAGGCGGAAGCTGGTGACCATCGTAGACCCCCACATCAAGGTGGACTCCGGCTACCGAGTTCACGATGAGCTGCGGAACCTGGGGCTGTATGTTAAAACCCGGGATGGCTCTGACTATGAGGGCTGGTGCTGGCCAGGCTCAGCTGGTTACCCTGACTTCACTAATCCCACGATGAGGTCCTGGTGGGCTAACATGTTCAGCTATGACAATTATGAGGGCTCAGCTCCCAACCTCTTTGTCTGGAATGACATGAATGAACCATCTGTGTTCAATGGTCCTGAAGTCACCATGCTCAAGGATGCACAGCATTATGGAGGCTGGGAGCACCGGGATCTGCATAACATCTATGGCCTTTATGTGCACATGGCGACGGCTGATGGGCTGAGACAGCGCTCTGGGGGCATGGAACGCCCCTTTGTCCTGAGCAGGGCCTTCTTTGCTGGCTCCCAGCGCTTTGGAGCCGTGTGGACAGGGGACAACACTGCCGAATGGGACCATTTGAAGATCTCTATCCCTATGTGTCTCAGCTTGGGGCTGGTGGGACTTTCCTTCTGTGGGGCTGATGTGGGTGGCTTCTTCAAAAATCCAGAGCCAGAGCTGCTTGTGCGTTGGTACCAGATGGGTGCCTACCAGCCATTCTTCCGGGCACATGCCCACTTGGACACTGGGCGGCGAGAGCCGTGGCTGTTACCGTCTCCGTATAATGATATAATCCGTGATGCCTTGAGCCAGCGATACTCTTTGCTGCCCTTCTGGTACACCCTGTTCTATCAGGCCCATCGTGAAGGCATTCCTATCATGAGGCCCCTGTGGGTGCAGTATCCTCAGGATGTGACCACCTTCAGTATAGATGATCAGTTTTTGCTTGGGGATGCACTGCTGGTTCACCCGGTATCAGATTCTGGAGCCCATGGTGTGCAGGTCTATCTCCCTGGCCAAGGGGAGGTGTGGTATGACATTCAAAGCTACCAGAAACATCATGGTCCCCAGACCTTGTACCTGCCTGTAACTCTAAGCAGTATCCCTGTGTTCCAGCGTGGAGGGACAATTGTGCCTCGGTGGATGCGAGTGCGACGGTCTTCAGATTGTATGAAGGATGACCCCATCACTCTCTTTGTTGCGCTTAGCCCTCAGGGTACAGCTCAAGGAGAGCTCTTTCTGGATGATGGGCACACATTCAACTATCAGACTCGCCAAGAGTTCCTGCTGCGTCGATTCTCATTCTCTGGCAACACCCTTGTCTCCAGCTCAGCAGACCCTGAAGGACACTTTGAGACACCAATCTGGATTGAGCGAGTGGTGATTATAGGGGCTGGAAAGCCAGCAGCTGTGGTACTCCAGACAAAAGGATCTCTGGAAAGCCGCTTGTCCTTCCAGCATGACCCTGAGACTTCTGTGTTGGTCCTGCGCAAGCCTGGCGTCAATGTGGCATCGGATTGGAGTATTCACCTGCGA---
>otoGar3
ATGGCGGCGGTAGCG------------GCAGTGGCGGCGCGTAGGAGGCGGCTTTCTATCTCTGGCCGTGATGATAACAGTGTGGAACTAACCGTGGCCGATGGCCCCTATAAGATCATCTTGACAGCACGGCCATTCCGCCTTGACCTACTAGAGGACCGAAGCCTTCTGCTCAGTGTCAATGCTCGCGGACTCTTGGAGTTTGAGCACCAGAGGGCTCCCAGGGTCTCTTTCTCGGATAAAGTTAGTCTCACGCTCGGTAGCATGTGGGATAAGATCAAGAACCTTTTCTCTAGGCAAGGATCAAAAGACCCAGCTGAGGGTGATGGGGCCCAGCCCGAGGAAACACCAGGGGATGGTGACAAGCTA------GAGGAGACCCAGGGGAAGGCAGAGAAAGATGAGCCAGGAGCCTGGGAGGAGACATTCAAAACGCACACTGACAGCAAGCCATATGGCCCCATGTCTGTGGGTTTGGACTTCTCTCTGCCAGGCATGGAACATGTGTATGGGATCCCTGAGCATGCAGACAACCTGAGGCTGAAGGTCACAGAGGGTGGGGAGCCGTATCGTCTTTATAATTTGGATGTGTTCCAGTACGAGCTATACAACCCAATGGCCCTGTATGGGTCTGTCCCTGTGCTCCTAGCACACAACCCTCATCGGGACTTGGGCGTCTTTTGGCTCAATGCTGCAGAGACCTGGGTTGATATATCCTCCAACACTGCAGGGAAGACCCTGTTTGGGAAGATGCTGGACTACCTGCAGGGTTCTGGGGAGACTCCACAGACAGATGTTCGCTGGATGTCAGAGACTGGCATCATTGATGTCTTTCTGCTGCTTGGGCCCTCCATCTCTGATGTCTTCCGGCAGTATGCTAGTCTCACAGGGACCCAGGCCTTGCCTCCACTCTTTTCCCTGGGCTACCACCAGAGCCGTTGGAACTACCGCGATGAGGCTGATGTGCTAGAAGTGGATCAGGGCTTCGATGATCACAATCTGCCCTGCGATGTCATTTGGTTGGACATTGAGCATGCTGATGGCAAGCGGTACTTCACATGGGACCCTAGCCGTTTCCCTCAGCCCCACACCATGCTTGAGCAGTTGGCCTCCAAGAGGCGGAAGCTGGTGACCATTGTGGATCCCCACATCAAGGTTGACTCTGGCTACCGAGTTCATGAAGAGCTGCGGAACCTGGGGCTGTATATTAAAACACGGGATGGCTCTGACTATGAAGGCTGGTGCTGGCCAGGCTCAGCTGGTTACCCTGACTTCACCAACCCCACTATGAGGGCCTGGTGGGCGAACATGTTCAGTTATGACAATTATGAGGGCTCAGCTCCCAACCTCTATGTCTGGAATGACATGAACGAACCATCTGTGTTCAATGGTCCTGAGGTCACCATGCTCAAGGATGCCCAGCATTATGGAGGCTGGGAGCATCGTGACTTGCATAACATCTATGGTCTCTATGTGCATATGGCGACAGCTGATGGGCTGACATTGCGCTCCGGGGGCATAGAACGTCCCTTTGTCCTGAGCAGAGCTTTTTTTGCTGGCTCCCAACGCTTTGGAGCTGTGTGGACAGGGGACAACACTGCCGACTGGGACCATTTGAAGATCTCTATCCCTATGTGTCTCAGCTTGGGGCTGGTGGGACTTTCCTTCTGTGGGGCGGATGTGGGTGGCTTCTTCAGAAACCCAGAGCCAGAGCTGCTTGTACGCTGGTACCAGATGGGTGCCTATCAGCCATTCTTCCGAGCACATGCCCACTTGGACACTGGGCGACGAGAGCCGTGGCTGTTACCATCTCAGCATCATGACACAATCCGAGATGCCCTGGGCCAGCGGTATTCCTTGCTACCCTTCTGGTATACCCTCTTCTATCAGTCTCATCGCGAAGGCATTCCTGTTATGAGGCCCCTGTGGGTGCAGTATCCTCAGGATGTGACAACCTTCAGTATAGATGATCAATTTCTGCTAGGGGATGCATTGCTGGTTCACCCTGTATCAGACTCCGGGGCCCATGGTGTGCAGGTCTATTTGCCTGGCCAAGGGGAGGTGTGGTATGATGTTCAAAGCTACCAGAAGCATTATGGTCCCCAGACTCTGTACCTTCCTGTAACTCTAAGCAGTATCCCAGTGTTCCAGCGTGGTGGAACAATTGTGCCTCGATGGATGCGAGTTCGGCGTTCTTCTGACTGTATGAAGGATGACCCCATCACTCTCTTTGTTGCACTCAGCCCCCAGGGTACTGCCCAAGGAGAGCTCTTTCTGGATGATGGGCACACATTCAACTATCAGACTCATCATGAGTTCCTACTGCGTCGATTCTCATTCTCTGGCAATGCCCTTGTCTCCAGCTCAGCAGACCCCAAAGGCCACTTTGAGACACCAATCTGGATTGAGCGGGTGGTGATAATAGGGGCTGGAAAGCCAGCAGCTGTGGTACTCCAGACAAAGGGATCTCCAGAAAGCCGCCTGTCCTTCCAGCATGACCCTGAGACCTCTGTGTTGATACTGCGCAAGCCTGGTGTCAATGTAGCATCTGACTGGAGTATTCACCTGCGA---
>micMur3
ATGGCGGCGGTAGCG------------GCAGTGGCGGCGCGTAGGAGGCGGCTTTCTGTCTCTGGCCGTGATGACAACAGTGTGGAGCTAACGGTGGCTGAGGGACCCTACAAGATTATCTTGACAGCGCAGCCATTCCGCCTTGACCTACTAGAGGACCGCAGCCTTTTGCTCAGTGTTAATGCACGAGGACTCTTGGCTTTTGAGCACCAGAGGGCTCCCAGGGTCTCTTTCTCGGATAAAGTTAGTCTCACGCTCGGTAGCATGTGGGATAAGATCAAGAGCCTTTTCTCTAGGCAAGGATCAAAAGACCCAGCTGAGGGCGATGGGGCCCAGCCCGAGGAAACACCTGGGGATGGTGACAAGCCA------GAGGAGACCCAGGGGAAGGAAGAGAAAGATGAGCCAGGAGCCTGGGAGGAGACGTTCAAAACGCACTCTGACAGCAAGCCATATGGCCCCATGTCTGTGGGTTTGGACTTCTCACTACCAGGCATGGAGCATGTGTATGGGATCCCCGAGCATGCAGACAACCTGAGGCTGAAGGTTACTGAGGGTGGGGAGCCGTATCGCCTCTATAATTTGGATGTGTTCCAGTATGAGCTGTATAACCCTATGGCCCTGTATGGGTCTGTGCCTGTGCTCCTGGCACACAACCCTCATCGTGACTTGGGCATCTTCTGGCTCAATGCTGCAGAGACCTGGGTTGATATATCCTCCAACACTGCAGGGAAGACCCTGTTTGGGAAGATGCTGGACTACCTGCAGGGTTCTGGGGAGACCCCACAGACAGATGTTCGCTGGATGTCAGAGAGTGGCATTATTGATGTCTTCCTGCTACTTGGGCCCTCTGTCTCTGATGTCTTCCGGCAGTATGCTAGTCTCACAGGGACCCAGGCATTGCCCCCACTCTTCTCCCTGGGCTACCACCAGAGCCGCTGGAACTACCGTGACGAGGCTGATGTGCTGGAAGTAGATCAGGGCTTTGATGATCACAACCTTCCCTGCGATGTCATCTGGCTGGACATTGAACATGCTGATGGCAAGCGGTACTTCACCTGGGATCCTAGCCGCTTCCCTCAGCCCCGCACCATGCTTGAGCAGTTGGCCTCCAAGAGGCGGAAGCTGGTGACCATTGTGGACCCCCACATCAAGGTGGACTCTGGCTACCGAGTTCATGAAGAGCTGCGGAACCTGGGGCTATACGTTAAAACACGAGATGGTTCTGACTATGAGGGCTGGTGCTGGCCAGGCTCAGCTGGTTACCCTGACTTCACCAATCCCACCATGAGGGCCTGGTGGGCAAACATGTTCAGCTATGACAATTACGAGGGCTCAGCTCCCAATCTCTATGTGTGGAATGACATGAACGAACCATCTGTGTTCAATGGTCCTGAGGTCACCATGCTCAAGGATGCCCAGCATTACGGGGGTTGGGAGCATCGGGACGTACATAACATCTATGGCCTCTATGTGCACATGGCAACGGCTGATGGGTTGACACTGCGTTCTGGGGGCATAGAACGCCCCTTTGTCCTGAGCAGGGCTTTCTTTGCTGGCTCCCAGCGCTTTGGAGCTGTGTGGACAGGAGACAACACTGCCGAATGGGACCATTTGAAAATCTCTATCCCTATGTGTCTCAGCTTGGGGCTGGTGGGACTTTCCTTCTGTGGGGCGGATGTGGGTGGCTTCTTCAAAAACCCAGAGCCGGAGCTGCTTGTACGCTGGTACCAGATGGGTGCCTATCAGCCATTCTTCCGAGCACATGCCCACTTGGACACTGGGCGACGAGAGCCGTGGTTGTTACCATCTCAGCACCGTGATGTAATCCGAGATGCCTTGGGCCAGCGGTATTCCCTGCTGCCCTTCTGGTACACTGTCTTCTATCAGGCCCATCGTGAAGGCATTCCTGTTATGAGGCCCCTATGGGTGCAGTATCCTCAGGATGTAACGACCTTCAGTATAGATGATCAGTTCCTGCTTGGGGATGCATTGCTGGTTCACCCTGTATCAGACTCCGGGGCCCATGGTGTACAGGTCTATCTGCCTGGCCAAGGGGAGGTATGGTATGATGTTCAAAGCTACCAGAAGCATTATGGTCCCCAGACTCTGTACCTTCCTGTAACTCTAAGCAGTATACCTGTATTCCAACGTGGTGGGACAATTGTGCCTCGATGGATGCGAGTTCGGCGTTCTTCAGACTGTATGAAGGATGACCCCATCACTCTCTTTGTTGCACTCAGCCCCCAGGGTACAGCCCAAGGAGAGCTCTTTCTGGATGATGGGCACACATTCAACTATCAGACTCACCATGAGTTCCTACTGCGTCGATTCTCATTCTCTGGCAACACCCTTGTCTCCAGCTCAGCAGACCCCAAAGGCTACTTTGAGACACCAATCTGGATTGAGCGGGTGGTGATAATAGGGGCTGGAAAGCCAGCAGCTGTGGTACTCCAGACAAAAGGATCTCCAGAAAGCCGCCTGTCCTTCCAGCATGACCCTGAGACCTCTGTGTTGATCCTGCGCAAGCCTGGTGTCAATGTGGCATCTGACTGGAGTATTCACTTGCGA---
>tarSyr2
ATGGCGGCGGTAGCG------------GCAGTGGCGGCGCGTAGGAGGCGGCTTTCTGTCTCTGGCCAAGATGACAACAGTGTGGAGCTAATAATGGCTGAGGGACCCTACAAGATTATCTTGACAGCACGGCCATTCCGCCTTGACCTACTAGAGGATCGCAGCCTTCTGCTCAGTGTCAATGCCCGAGGACTCTTGGAATTTGAGCACCAGAGGGCTCCCAGGGTCTCTTTCTCGGATAAAGTTAGTCTCACGCTCGGTAGCATATGGGATAAGATCAAGATCCTTTTCTCTAGGCAAGGATCAAAAGACCCAGCTGAGGGCGATGGGGCCTTGCCCGAGGAAATACCTGGGAATGGTGACAAGCCA------GAGGAGACCCAGGGGAAGGCAGAGAAAGATGAGCCAGGAGCCTGGGAAGAGACATTCAAAACTCATTCTGATAGCAAGCCATATGGCCCCATGTCTGTGGGGTTGGACTTCTCTCTGCCAGGCATGGAGCATGTCTATGGGATTCCGGAGCATGCAGACAACCTGAGACTGAAGGTCACAGAAGGTGGGGAGCCATATCGCCTCTACAATTTGGACGTGTTCCAGTATGAGCTGTACAACCCCATGGCCCTGTATGGGTCTGTGCCCGTGCTCCTGGCACACAACCCCCATCGCGACTTGGGCATCTTCTGGCTCAATGCTGCAGAGACCTGGGTTGATATATCCTCCAACACTGCGGGGAAGACCTTGTTTGGGAAGATGCTGGACTACCTTCAAGGATCTGGGGAGACGCCACAGACAGATGTTCGTTGGATGTCAGAGAGTGGCATCATTGATGTCTTTCTGCTGCTTGGGCCTTCTGTCTCTGATGTCTTTAGGCAGTATGCTAGTCTCACAGGGACCCAGGCATTGCCCCCGCTCTTCTCCCTCGGCTACCACCAGAGCCGCTGGAACTACCGGGACGAGGCTGATGTGCTGGAAGTGGATCGAGGCTTCGATGATCACAATCTGCCCTGTGATGTCATCTGGCTAGACATCGAACATGCTGATGGCAAGCGGTACTTCACCTGGGACCCCAGTCGCTTCCCTCAGCCCCTCAACATGCTTGAGCACTTGGCCTCCAAGAGGCGGAAGCTGGTGACCATTGTAGACCCCCACATCAAGGTGGACTCTGGCTACCGGGTTCATGAAGAGCTACGGAACCTGGGGCTATACGTTAAAACCCGGGATGGCTCTGACTATGAAGGCTGGTGCTGGCCAGGCTCAGCTGGTTACCCTGACTTCACTAATCCTGCAACAAGGGCCTGGTGGGCTAACATGTTCAGCTATGACAATTATGAGGGCTCAGCTCCCAACCTCTATGTCTGGAATGACATGAATGAACCATCTGTATTCAATGGTCCTGAGGTCACCATGCTCAAGGATGCCCAGCATTATGGGGGCTGGGAGCACCGGGATGTGCACAACATTTATGGCCTCTATGTGCACATGGCGACTGCTGAAGGGCTGACACTGCGCTCTGGGGGCATAGAACGCTCCTTTGTCCTGAGCAGGGCATTCTTTGCTGGCTCCCAACGCTTTGGAGCCGTGTGGACAGGAGACAACACTGCTGAGTGGGACCATTTGAAGATCTCTGTCCCTATGTGTCTCAGCTTGGGGCTGGTGGGACTTTCCTTCTGTGGGGCGGATGTGGGCGGCTTCTTCAAAAACCCAGAGCCAGAGCTGCTTGTGCGCTGGTACCAGATGGGTGCCTACCAGCCATTCTTCCGGGCACATGCCCACTTGGACACTGGACGGCGAGAGCCGTGGCTGTTACCTTCTGAGCACCATAACATAATCCGAGATGCCTTGGGCCAGCGATACTCTTTGCTGCCCTTCTGGTACACCCTCTTCTATCAGGCCCATCGCGAAGGCATTCCTGTCATGAGGCCCCTGTGGGTACAGTATCCTCAGGATGTCACCACCTTCAGTATAGATGATCAGTTCCTGCTTGGAGATGCATTGCTGGTTCACCCTGTATCAGACTCCGGGGCTCATGGTGTACAACTCTATCTGCCTGGCCAAGGGGAGGTGTGGTATGACACTCAAAGCTACCAGAAGCATCATGGTCCACAGACCCTGTACCTGCCTGTAACTCTAAGCAGTATCCCTGTGTTCCAGCGTGGAGGGACAATCGTGCCTCGATGGATGCGAGTGCGGCGTTCTTCAGACTGTATGAAGGATGATCCCATCACTCTCTTTGTTGCACTCAGCTCCCAGGGTACAGCTCAAGGAGAGCTCTTTCTTGACGATGGACACACATTCAGCTATCAGACTCGCCATGAGTTCCTGCTTCGTCGATTCTCATTCTCTGGCAACACCCTTGTCTCCAGCTCAGCAGACCCCAAAGGCCACTTTGAGACACCAGTGTGGATTGAACGGGTGGTAATAATAGGGGCTGGAAAGCCAGCAACTGTGGTACTCCAGACAAAAGGTTCTCCAGATAGCCGCCTGTCCTTCCAGCATGACCCTGAGACCTCGGTGCTGATCCTGCGCAAACCTGGTGTCAATGTGGCATCTGACTGGAGTATTCACCTGCGA---
>triMan1
ATGGCGGCGGTAGCG------------GCAGTGGCGGCGCGTAGGAGTTGGCTTTCTGTCTCTGGCCGTGATGACAATAGTGTGGAGCTGACGGTGGCTGAGGGGCCCTATAAAATCATCTTGACAGCACGACCGTTCCGTCTTGACCTGCTGGAGGACCGCAGCCTATTGCTCAGTGTTAATGCTCGAGGACTCATGCACTTTGAACACCAGAGGGCCCCCAGGGTCTCTTTCTCGGATAAAGTTAGTGTCACGCTCGGTAGCGTATGGGATAAGATCAAGAACCTTTTCTCTAGGCAAGGATCAAAAGACCCAGCTGAGGGCAATGGAGCCCAGCCCGAGGAAACACCTGGAGATGGCGACAAGCCA------GAGGAGACCCAGGAGAAGGCAGAGAAAGATGAGCCAGGAACCTGGGAGGAAACATTCAAAACTCACTCTGACAGCAAGCCGTATGGGCCTACGTCTGTGGGTTTGGACTTTTCTCTGCCAGGAATGGAGCATGTGTATGGGCTCCCAGAGCATGCGGACAGTCTGAGGCTGAAGGTCACTGAGGGTGGGGAGCCATATCGCCTCTACAATTTGGATGTGTTCCAGTACGAGTTGTACAATCCCATGGCCCTGTATGGGTCTGTGCCTGTGCTCCTGGCGCACAACCCTCAGCGGGACCTGGGCATCTTCTGGCTCAATGCCGCCGAGACCTGGGTTGACATCTCCTCCAATACCGCAGGGAAGACGCTGTTTGGGAAGATGCTGGACTATCTGCAGGGCTCTGGGGAGACTCCTCAGACAGATGTCCGCTGGATGTCGGAGAGTGGCATCATTGATGTGTTCCTGCTGCTCGGGCCCTCTGTCATGGACGTCTTCCGGCAGTACGCTAGTCTTACAGGGACCCAGGCATTGCCCCCGCTCTTCTCCCTCGGCTACCACCAGAGCCGCTGGAACTACCGGGACGAGGCTGATGTGCTGGAAGTGGATCAGGGCTTTGATGACCACAACCTGCCCTGCGATGTCATCTGGCTGGACATTGAACATGCTGATGGCAAGCGGTATTTCACCTGGGACCCCAGCCGCTTCCCCCAGCCCCTCACCATGCTCGAGCGGCTGGCCTCCAAGAGGCGGAAGCTGGTGACCATTGTGGACCCCCACATCAAGGTGGACTCTGGGTACCGGGTACATGAAGAGCTGCGGAACCAGGGGCTGTATGTTAAAACCCGGGACGGCTCTGACTATGAGGGCTGGTGCTGGCCAGGCTCAGCTGGCTACCCTGACTTCACTAATCCCACGATGAGGGCCTGGTGGGCTAACATGTTCAACTTCGACAATTATGAGGGCTCAGCTCCCAACCTCTTTGTCTGGAATGACATGAATGAACCGTCTGTCTTCAATGGGCCCGAGGTCACCATGCTCAAGGACGCCCAGCATTATGGAGGTTGGGAGCACCGGGATGTACATAACATCTATGGCTTCTACGTGCACATGGCAACTGCTGATGGGCTGACGCTGCGCTCTGGGGGCATAGAACGCCCCTTCGTCCTGAGCAGGGCTTTCTTCGCTGGCTCCCAGCGCTTTGGAGCTGTGTGGACAGGGGACAATACTGCTGAATGGGACCATTTGAAGATCTCTGTCCCTATGTGTCTCAGCATGGGGCTGGTGGGACTTTCCTTCTGTGGGGCGGATGTGGGCGGCTTCTTCAAAAACCCAGAGCCAGAGCTGCTTGTGCGCTGGTACCAGATGGGTGCCTACCAGCCATTCTTCCGGGCACATGCCCACTTGGACACTGGGCGTCGAGAGCCATGGCTGTTACCGTCTCAGTACCATGATGTCATTCGAGATGCCCTGCGCCAGCGGTATTCCTTGCTGCCCTTCTGGTACACTGTCTTCTATCAGGCGCATCGTGAAGGGGTTCCTATCATGAGACCCCTGTGGGTGCTGTATCCTCAGGATGTGACCACCTTCAGTATAGATGATCAGTTCCTGCTTGGTGATGCATTGCTGGTTCACCCTGTAGCTGAAGCTGGAGCCCATGGCGTGCAGGTCTATCTGCCTGGCCAAGGGGAGGTGTGGTATGATGTTCAGAGCTACCAGAAGCATCATGGTCCCCAGACTCTTTATCTGCCTGTGACTCTAAGCAGTATCCCTGTGTTCCAGCGTGGAGGGACAGTCGTGCCTCGGTGGATGCGAGTGCGGCGTTCTTCAGACTGTATGAAGGAGGACCCCATTACTCTCTTTGTTGCACTCAGTCCCCAGGGTACGGCCCAAGGAGAGCTCTTCCTGGATGATGGACACACATTCAACTATCAGACTCGCCAGGAGTTCTTGCTGCGTCGATTCTCATTCTCTGGCAACACCCTTGTTTCTAGCTCAGCAGACCCCAAAGGCCACTTTGAGACGCCAATCTGGATTGAGCGGGTGGTGATAATAGGGGCTGGAAAGCCAGCAGCCGTGGTACTCCAGACAAAAGAATCTCCTGAAAGCCGCCTGTCCTTCCAACATGATCCTGAGACCTCTGTGCTGGTGGTGCGCAAGCCTGGCGTCAACGTGGCATCTGACTGGAGCATTCACCTCCGA---
>manPen1
ATGGCGGCGGTAGCG------------GCAGTGGCAGCGCATAGGAGGCGGCTTTCTGTCTCTGGCCGTGATGAGAACAGTGTGGAGCTAACTGTGGCTGAGGGACCCTATAAAATCATCTTGACAGCAAAGCCATTTCGTCTGGACCTGCTAGAGGACCGCAGCCTTCTACTCAGTGTCAATGCCCGTGGACTCTTGCATTTTGAGCACCAGAGAGCCCCCAGGGTCTCTTTCTCGGATAAAGTTAGTCTCACACTCGGTAGCGTTTGGGATAAGATCAAGAACCTTTTCTCTAGGCAAGGATCAAAAGACCCAGCTGAGGGCGATGGGGCCCAGCCCGAGGAAACACCTGGGGATGGAGACAAGCCA------GAGGAGACTCAGGGGAAGGCAGAGAAAGATGAGCCAGGAGCCTGGGAGGAAACATTCAAAACTCACTCTGACAGCAAGCCATATGGTCCCACGTCTGTGGGTTTGGACTTCTCTCTGCCAGGCATGGAGCATGTGTATGGGATCCCCGAGCATGCAGACAACCTGAGGCTGAAAGTCACTGAGGGTGGGGAGCCATATCGCCTCTACAATTTGGATGTGTTCCAGTATGAGCTGTACAACCCCATGGCTCTGTATGGATCTGTGCCCGTGCTCCTGGCACATAGCCCTCATCGGGACCTGGGCATCTTCTGGCTCAATGCTGCTGAGACCTGGGTTGACATTTCCTCTAACACAGCAGGGAAGACCTTGTTTGGGAAGATGCTAGACTACCTGCAGGGCTCTGGGGAGACCCCACAGACGGATGTGCGCTGGATGTCAGAGAGTGGCATCATTGATGTCTTCTTGCTTCTGGGGCCTTCTGTCTCTGATGTGTTCTGGCAGTATGCTAGTCTCACAGGGACCCAGGCATTGCCCCCGCTCTTCTCCCTCGGCTACCACCAGAGCCGCTGGAACTACCGGGACGAGGCTGATGTGCTGGAAGTCGACCAGGGCTTTGATGATCACAACCTGCCCTGCGATGTCATCTGGCTGGACATTGAGCATGCTGATGGCAAGCGGTACTTCACCTGGGACCCTAGCCGTTTCCCCCAACCCCTCACCATGCTTGAACACTTGGCCTCCAAGAGGAGGAAGTTGGTGGCCATTGTGGACCCCCATATCAAGGTGGACTCTGGCTACCGTGTACATGATGAGTTGAGGAACCAGGGTCTGTATGTTAAAACACGGGATGGCTCTGACTACGAGGGCTGGTGCTGGCCAGGTGCAGCTGGTTACCCTGACTTCACCAATCCTGCAATGAGGGCCTGGTGGGCTAACATGTTCAGCTTTGACAATTACGAGGGCTCTGCTCCCAATCTCTATGTCTGGAATGACATGAATGAACCATCTGTATTCAATGGTCCTGAGGTCACCATGCTCAAGGATGCCCAGCACTATGGGGGCTGGGAGCACCGAGATGTGCATAACATCTATGGCTTCTATGTGCACATGGCGACTGCTGATGGGCTGGTGCTGCGCTCTGGGGGCATAGAACGTCCCTTTGTCCTGAGCAGGGCTTTCTTTGCTGGCTCCCAGCGCTTTGGAGCCGTGTGGACAGGCGACAACACTGCCGAATGGGACCATTTGAAGATTTCTATCCCTATGTGTCTCAGCTTGGGGCTGGTGGGAGTCTCCTTCTGTGGGGCGGATGTGGGCGGCTTCTTCAAAAATCCAGAGCCAGAGCTGCTTGTGCGCTGGTACCAGATGGGTGCATACCAGCCATTCTTCCGGGCACATGCACACTTGGACACTGGGCGGCGAGAACCATGGCTGTTACCGTCTCAGTACCATGACATAATCCGAGATGCCCTGGGCCAGCGATACTCTTTGCTGCCCTTCTGGTACACCCTCTTCTATCAAGCCCATCGTGAAGGGATTCCTGTCATGAGGCCCCTGTGGGTACAGTATCCTCAAGATGTGGCCACCTTCGGTATAGATGATCAGTTTCTGCTGGGGGATGCGTTACTGGTTCACCCTGTATCAGACTCCGGGGCTCATGGTGTGCAGGTTTATCTGCCCGGCCAGGGGGAGGTGTGGTATGACATTCAGAGTTACCAGAAGCATCATGGCCCCCAGACCCTGTACCTGCCTGTGACTCTAAGCAGTATCCCAGTGTTCCAGCGTGGGGGGACAGTTGTGCCTCGATGGATGCGAGTGCGGCGCTCTTCAGACTGTATGAAGGATGACCCCATCACTCTTTTCGTTGCACTCAGCCCCCAGGGTACCGCCCAAGGAGAACTCTTCCTAGATGATGGGCACACGTTCAACTATCAGACTCGCCATGAGTTCCTGCTGCGTCGATTCTCATTCTCTGGCAACACCCTTGTCTCCAGCTCTGCAGACCACAAAGGCCACCTTGAGACACCCATCTGGATTGAGCGGGTGGTGATAATAGGGGCTGGGAAGCCAGCAGCTGTGGTACTCCAGACAAAAGGATCACCTGAAAGCCGCCTGTCCTTCCAGCATGACCCTGAGACCTCTGTGTTGATCCTGCGCAAGCCTGGTGTTAATGTAGCGTCTGACTGGAGCATTCACCTACGA---
>HLmanJav1
ATGGCGGCGGTAGCG------------GCAGTGGCAGCGCATAGGAGGCGGCTTTCAATTTCTGGCCGTGATGAGAACAGTGTGGAGCTAACTGTGGCTGAGGGACCCTATAAAATCATCTTGACGGCAAAGCCATTTCGTCTGGACCTGCTAGAGGACCGCAGCCTTCTACTCAGTGTCAATGCCCGTGGACTCTTGGATTTTGAGCACCAGAGGGCCCCCAGGGTCTCTTTCTCGGATAAAGTTAGTCTCACACTCGGTAGCGTTTGGGATAAGATCAAGAACCTTTTCTCTAGGCAAGGATCAAAAGACCCAGCTGAGGGCGATGGGGCCCAGCCCGAGGAAACACCTGGGGATGGAGACAAGCCA------GAGGAGACTCAGGGGAAGGCAGAGAAAGATGAGCCAGGAGCCTGGGAGGAAACATTCAGAACTCACTCTGACAGCAAGCCATATGGTCCCACGTCTGTGGGTTTGGACTTCTCTCTGCCAGGCATGGAGCATGTGTATGGGATCCCCGAGCATGCAGACAGCTTGAGGCTGAAAGTCACTGAGGGTGGGGAGCCATATCGCCTCTACAATTTGGATGTGTTCCAGTATGAGCTGTACAACCCCATGGCTCTGTATGGATCTGTGCCCGTGCTCCTGGCACATAGCCCTCATCGGGACCTGGGCATCTTCTGGCTCAATGCCGCTGAGACCTGGGTTGACATTTCCTCTAACACAGCAGGGAAGACCTTGTTTGGGAAGATGCTAGACTACCTGCAGGGCTCTGGGGAGACCCCGCAGACGGATGTGCGCTGGATGTCAGAGAGTGGCATCGTTGATGTCTTCTTGCTTCTGGGGCCTTCTGTCTCTGATGTGTTCTGGCAGTATGCTAGTCTCACAGGGACCCAGGCATTGCCCCCGCTCTTCTCCCTCGGCTACCACCAGAGCCGCTGGAACTACCGGGACGAGGCCGATGTGCTGGAAGTCGACCAGGGCTTCGATGATCACAACCTGCCCTGCGATGTCATCTGGCTGGACATTGAGCATGCTGATGGCAAGCGGTACTTCACCTGGGACCCTAGCCGTTTCCCCCAACCCCTCACCATGCTTGAACACTTGGCCTCCAAGAGGAGGAAGTTGGTGGCCATTGTGGACCCCCATATCAAGGTGGACTCTGGCTACCGTGTACATGATGAGTTGAGGAACCAGGGTCTGTACGTTAAAACACGGGATGGCTCTGACTACGAGGGCTGGTGCTGGCCAGGTGCAGCTGGTTACCCTGACTTCACCAATCCTGCAATGAGGGCCTGGTGGGCTAACATGTTCAGCTTTGACAATTACGAGGGCTCTGCTCCCAATCTCTATGTCTGGAATGACATGAATGAACCATCTGTGTTCAATGGTCCTGAGGTCACCATGCTCAAGGATGCCCAGCACTATGGGGGCTGGGAGCACCGAGATGTGCATAACATCTATGGCTTCTATGTGCATATGGCGACTGCTGATGGGCTGGTGCTGCGCTCTGGGGGCATAGAACGTCCCTTTGTCCTGAGCAGGGCTTTCTTTGCTGGCTCCCAGCGCTTTGGAGCCGTGTGGACAGGCGACAACACTGCCGAATGGGACCATTTGAAGATTTCTATCCCTATGTGTCTCAGCTTGGGGCTGGTGGGAGTCTCCTTCTGTGGGGCGGATGTGGGCGGCTTCTTCAAAAATCCAGAGCCAGAGCTGCTTGTGCGCTGGTACCAGATGGGTGCATACCAGCCATTCTTCCGGGCACATGCACACTTGGACACTGGGCGGCGAGAGCCATGGCTGTTACCATCTCAGTACCATGACATAATCCGAGATGCCCTGGGCCAGCGATACTCCTTGCTGCCCTTCTGGTACACCCTCTTCTATCAGGCCCATCGTGAAGGGATTCCTGTCATGAGGCCCCTGTGGGTACAGTATCCTCAGGATGTAGCCACCTTCGGTATAGATGATCAGTTTCTGCTGGGGGATGCGTTACTGGTTCACCCTGTATCAGACTCCGGGGCTCATGGTGTGCAGGTTTATCTGCCCGGCCAGGGGGAGGTGTGGTATGACATTCAGAGTTACCAGAAGCATCATGGCCCCCAGACTCTGTACCTGCCTGTGACTCTAAGCAGTATCCCAGTGTTCCAGCGTGGGGGGACAATTGTGCCTCGATGGATGCGAGTGCGGCGCTCTTCAGACTGTATGAAGGATGACCCCATCACTCTTTTCGTTGCACTCAGCCCCCAGGGTACCGCCCAAGGAGAACTCTTCCTAGATGATGGGCACACGTTCAACTATCAGACTCGCCATGAGTTCCTGCTGCGTCGATTCTCATTCTCTGGCAACACCCTTGTCTCCAGCTCTGCAGACCACAAAGGCCACCTTGATACACCCATCTGGATTGAACGGGTGGTGATAATAGGGGCTGGGAAGCCAGCAGCTGTGGTACTCCGGACAAAAGAATCGCCTGAAAGCCGCCTGTCCTTCCAGCATGACCCTGAGACCTCTGTGTTGATCCTGCGCAAGCCTGGTGTTAATGTGGCATCTGACTGGAGCATTCACCTACGA---
>HLmolMol2
ATGGCGGCGGTAGCG------------GCAGTGGCTACGCGTAGGAGGCGGCTTTCCGTCTCTGGCCGTGATGACAACAGTGTGGAGCTAACCGTAGCTGAGGGACCCTATAAAATCATCCTGACAGCGCAGCCATTCCGCCTTGACCTGCTAGAAGACCGAAGCCTTCTGCTCAGTGTCAATGCCCGAGGACTCTTAGGTTTTGAGCACCAGAGGACCCCCAGGGTCTCTTTCTCGGATAAAGTTAGTGTCACGCTCGGTAGCATTTGGGATAAGATCAAGAACGTTGTCTCTAGGCAAGGATCAAAAGACCCAGCTGAGGGCGATGGGGCCCAGCCCGAGGAAACACCTGGGGATGGTGACAAGCCA------GAAGAGACCCAGGGAAAGACAGACAAAGATGAGCCAGGAGCCTGGGAGGAGACATTCAAAACTCACTCTGACAGCAAGCCATATGGCCCCACATCTGTAGGTTTGGACTTCTCTCTGCCAGGCATGGAGCATGTGTATGGGATCCCTGAGCATGCAGAGAACCTGAGGCTGAAGGTCACTGAGGATGGGGAGCCCTATCGCCTCTACAACTTGGACGTGTTCCAGTACGAGCTGTACAACCCCATGGCCCTGTACGGGTCTGTACCTGTGCTTCTGGCACACAGCTCTCATCGGGACCTGGGCATCTTCTGGCTCAATGCCGCAGAAACTTGGGTGGACATATCCTCCAACACTGCTGGGAAGACCCTGTTTGGGAAGATGCTAGACTACCTGCAGGGCTCTGGGGAAACCCCACAGACAGATGTCCGCTGGATGTCAGAGAGTGGCATCATCGATGTCTTCCTGCTGCTTGGGCCCTCTGTCTTGGATGTCTTTCGTCAGTACGCCAGTCTCACAGGGACCCAGGCACTGCCCCCGCTCTTCTCCCTCGGCTACCACCAGAGCCGCTGGAACTACCGGGATGAGGCTGATGTGCTGGAAGTCAATCAGGGCTTTGATGATCACAACCTGCCCTGTGATGTCATCTGGCTGGACATTGAGCATGCTGATGGCAAGCGGTACTTCACCTGGGACCCCAGTCGTTTCCCTGAGCCCCTCACTATGCTTCAGCACTTGGCCTCCAAGAAGCGGAAGCTGGTTGCCATTGTGGATCCCCACATCAAGGTGGACTCTGGCTATCGCGTACATGAAGAGTTGCAGAGCCAGGGTCTATATGTTAAAACTCGGGATGGCTCTGACTACGAGGGCTGGTGCTGGCCAGGTGCAGCTGGTTACCCCGACTTCACCAATCCCAAGATGAGGGCCTGGTGGGCTAACATGTTCAGCTTTGACGATTATAAGGGCTCAGCTCCCAACCTCTATGTTTGGAATGACATGAATGAACCATCTGTGTTCAACGGTCCTGAGGTCACCATGCTCAAGGATGCCCAGCATTACGGGGGCTGGGAGCACCGAGATGTGCATAACATCTATGGCTTCTATGTGCACATGGCAACTGCTGATGGACTTGTGCAGCGCTCCGGGGGTATAGAACGCCCCTTTGTCCTGAGCAGGGCTTTTTTTGCTGGCTCCCAGCGCTATGGAGCCGTGTGGACAGGGGACAACACTGCTGAATGGGACCACTTGAAGATCTCTATCCCTATGTGCCTCAGCTTGGGGCTCGTGGGAATTTCCTTCTGTGGGGCTGATGTGGGTGGCTTTTTTAAGAATCCAGAACCAGAGCTTCTTGTACGTTGGTACCAGATGGGTGCCTACCAGCCATTCTTCCGGGCACATGCCCACTTGGACACTGGGCGGCGAGAGCCGTGGTTGTTACCGTCTCAGTACCATGACATAATCCGAGATGCCTTGGGCCAGCGATATTCCTTGTTGCCTTTCTGGTACACCCTCTTCTATCAAGCCCATCGTGAAGGGATTCCTGTCATGAGGCCTCTGTGGGTACATTATCCTCAGGATGTGACCACCTTCAGTATAGATGATCAGTTTCTGCTTGGAGATACGTTGCTGGTTCATCCTGTATCAGACTCGGGGGCTCATGGTGTACAGGTCTATCTGCCTGGCCAAGGGGAGGTGTGGTATGATGTCCAGAGCTACCAGAAACATCATGGTCCCCAAACCCTCTACCTACCTGTAACTCTAAGCAGTATCCCTGTGTTCCAGCGTGGAGGGACGATTGTACCTCGATGGATGCGAGTGCGGCGTTCTTCAGACTGTATGAAGGATGACCCCATCACCCTTTTCGTTGCGCTGAGCCCCCAGGGTACAGCCCAAGGAGAGCTCTTTATAGATGATGGGCACACTTTCAACTATCAGACTCGCCATGAGTTCCTGCTGCGTCGATTCTCATTTTCTGGCAACGCTCTTGTCTCCAGCTCAGCAGACCCCAAAGGCCACTTTGAGACACCAATCTGGATCGAGCGGGTGGTGATAATGGGGGCTGGAAAGCCAGCTGCTGTGGTACTCCAGACAAAAGGATCTCCTGAAAGCCGCCTGTCCTTCCAGCATGACCCTGAGACCTCTGTGTTGATCCTGCGCAAGCCTGGTGTCAACGTAGCATCTGACTGGAGTATTCATCTGCGA---
>felCat8
ATGGCGGCGGTAGCG------------GCAGTGGCGGCGCGTAGGAGGCGGCTTTCTGTCTCTGGCCGTGATGACAACAGCGTGGAGCTTACTGTGGCTGAGGGACCCTATAAAATCATCTTGACGGCGCGGCCGTTCCGCCTTGACCTGCTGGAGGACCGCAGCCTTCTGCTCAGTGTCAATGCCCGAGGACTCTTGGATTTTGAGCACCAGAGGGCCCCCAGGGTCCCTTTCTCGGATAAAGTTAGTGTCACGCTCGGTAGCATTTGGGATAAGATCAAGAACCTTTTCTCTAGGCAAGGATCAAAAGACCCAGCTGAGGGTGGTGGGGACCAGCCTGAGGAAACGCCTGGGGACGGTGACAAGCCA------GAGGAGACCCAGGGGAAGGCAGAGAAAGATGAGCCAGGAGCCTGGGAGGAGACATTCAAAACCCACTCTGACAGCAAGCCATATGGCCCCACGTCTGTGGGTTTGGACTTCTCTCTGCCAGGCATGGAGCATGTGTATGGGATCCCTGAGCATGCTGAAAACCTGCGGCTGAAGGTCACTGAGGGTGGGGAGCCGTATCGCCTCTACAATTTGGATGTATTCCAGTATGAGCTCTACAACCCCATGGCCTTGTATGGGTCTGTGCCTGTGCTCCTGGCACACAGCCCTCATCGAGACTTGGGCATCTTCTGGCTCAATGCCGCAGAGACCTGGGTTGACATATCTTCTAACACTGCAGGGAAGACCCTGTTTGGGAAGATGCTAGACTACCTGCAGGGCTCTGGAGAGACCCCGCAGACAGATGTCCGCTGGATGTCAGAGAGTGGCATCATTGATGTCTTCCTGCTGCTTGGGCCCTCTGTGTCTGATGTGTTCCGGCAGTATGCCAGCCTCACAGGGACCCAGGCATTGCCCCCGCTCTTCTCCCTCGGCTACCACCAGAGCCGCTGGAACTATCGGGATGAGGCCGATGTGCTGGAAGTCGATCAGGGCTTCGATGATCACAACCTGCCCTGTGATGTCATTTGGCTGGACATCGAGCATGCTGATGGCAAGCGGTACTTCACCTGGGATCCCAGCCGTTTCCCCCAGCCCCTTACCATGCTCGAACACTTGGCCTCCAAGAGGCGGAAGCTGGTGACCATTGTGGACCCCCACATCAAGGTGGACTCCGGCTACCGCGTACACGAAGAGTTGCAGAACCGGGGTCTGTATGTTAAAACCCGGGATGGCTCTGACTACGAGGGCTGGTGCTGGCCAGGCGCAGCTGGTTACCCTGACTTTACCAATCCCACGATGAGGGCCTGGTGGGCTAACATGTTCAGCTTTGACAATTATGAGGGCTCAGCTCCCAACCTCTATGTCTGGAATGATATGAACGAACCATCTGTGTTCAATGGTCCTGAGGTTACCATGCTCAAAGATGCGCAACATTATGGGGGCTGGGAGCACCGAGACGTGCATAACATCTATGGCTTCTATGTGCACATGGCGACTGCAGAGGGGCTTGTGCTGCGCTCTGGGGGCCTAGAGCGCCCCTTTGTCCTGAGCAGGGCTTTCTTCGCCGGCTCCCAGCGTTTCGGAGCTGTGTGGACAGGGGACAACACTGCTGAATGGGACCATTTGAAGATCTCTATCCCTATGTGTCTCAGCTTGGGGCTGGTGGGACTTTCCTTCTGCGGAGCGGATGTGGGCGGTTTCTTCAAAAATCCAGAGCCAGAGCTCCTTGTGCGCTGGTACCAGATGGGTGCCTACCAGCCATTCTTCCGGGCACACGCACACTTGGACACTGGGCGGCGAGAGCCCTGGCTGTTACCTACTCAGTACCATGACATAATCCGAGATGCCTTGGGCCAGCGGTATTCCTTGCTGCCCTTCTGGTACACTCTCTTCTATCAGGCTCATCGTGAAGGCATTCCTGTCATGAGGCCCCTGTGGGTGCATTATCCTCAGGATGTGACCACCTTCAGTATAGATGATCAGTTCCTGCTTGGGGATGCGTTACTGGTTCACCCCGTATCAGACTCCGGGGCTCATGGCGTGCAGGTCTATCTGCCTGGCCAAGGGGAGGTGTGGTATGACACTCAGAGCTACCAGAAGCACTATGGTCCCCAGACCCTGTACCTGCCTGTCACTCTAAGCAGTATCCCCGTGTTCCAGCGTGGAGGGACCATTATCCCCCGATGGATGCGGGTGCGGCGCTCTTCCGACTGCATGAAGGATGACCCCATCACTCTTTTCGTTGCTCTCAGTCCCCAGGGTACCGCCCAAGGAGAGCTGTTTCTAGATGATGGGCACACGTTCAACTATCAGACTCGCCATGAGTTCCTGCTACGTCGGTTCTCCTTCTCTGGCAACACCCTGGTCTCCAGCTCAGCAGACCCCAGAGGCCACTTTGAGACACCCATCTGGATTGAGCGGGTGGTGATAATAGGGGCCGGAAAGCCAGCAGCCGTGGTCCTCCAGACAAAAGGATCTCCCGAAAGCCGCCTGTCCTTCCAGCATGACCCTGAGACCTCTGTGTTGATCCTGCGCAAGCCTGGCATCAACGTGGCATCTGACTGGAGTATTCACCTGCGA---
>canFam3
ATGGCGGCGGTAGCG------------GCAGTGGCGGCGCGTAGGAGGCGGCTTTCTGTCTCTGGCCGTGATGACAACAGTGTGGAGCTCACGGTGGCTGAGGGACCCTATAAAATCATCTTGACGGCGCAACCATTCCGCCTGGACCTGCTAGAGGACCGCAGTCTTCTGCTCAGTGTCAATGCCCGAGGACTCTTGGATTTTGAGCACCAGAGGGCCCCCAGGGTCCCTTTCTCGGATAAAGTTAGTCTCACGCTCGGTAGCATTTGGGATAAGATCAAGAACCTTTTCTCTAGGCAAGGATCAAAAGACCCAGCTGAGGGCGGTGGGGCCCAGCCCGAGGAAGCACCTGGGGATGGTGACAAGCCA------GAGGAGACCCAGGGGAAGGCAGAGAAAGATGAGCCAGGAGCCTGGGAGGAGACATTCAAAACTCACTCTGACAGCAAGCCATATGGCCCCACGTCTGTGGGTTTGGACTTCTCTCTGCCAGGCATGGAGCATGTATATGGGATCCCTGAGCATGCAGACAACCTGAGGCTAAAGGTCACTGAGGGTGGGGAGCCGTATCGCCTCTACAATTTGGATGTATTCCAGTACGAGCTGTACAATCCCATGGCCCTGTATGGGTCTGTGCCTGTGCTCTTGGCACACAGCCCTCATCGAGACCTGGGCATCTTCTGGCTCAATGCTGCAGAGACCTGGGTTGACATATCTTCCAACACTGCAGGGAAGACCCTATTTGGGAAGATGCTAGACTACCTACAAGGCTCCGGGGAGACCCCACAGACTGATGTCCGCTGGATGTCAGAGAGTGGCATCATTGATGTCTTCCTGCTGCTTGGCCCCTCTGTCTCTGATGTGTTCCGGCAGTATGCCAGTCTCACAGGGACCCAGGCATTGCCCCCGCTCTTCTCCCTCGGCTACCACCAGAGCCGCTGGAACTACCGGGATGAGGCTGATGTGTTGGAAGTTGATCAGGGCTTCGATGATCATAACCTGCCCTGTGATGTCATCTGGCTGGACATCGAGCATGCTGATGGCAAGCGGTACTTCACCTGGGACCCCAGCCGTTTCCCCCAACCCCTTACCATGCTCCAACACTTGGCCTCCAAGAGGCGGAAGTTGGTGACCATCGTGGACCCCCACATCAAGGTGGATTCTGGCTACCGCGTGCACGAAGAGTTACAGAGCCGGGGTCTGTATGTTAAAACCCGGGATGGCTCTGACTACGAGGGCTGGTGCTGGCCAGGCGCCGCTGGTTACCCCGACTTTACCAATCCCACGATGAGGGCCTGGTGGGCTAACATGTTCAGCTTTGATAATTATGAGGGCTCAGCTCCCAACCTCTATGTCTGGAATGACATGAACGAACCGTCTGTGTTCAATGGTCCTGAGGTTACCATGCTCAAGGATGCCCAACACTATGGGAGCTGGGAGCACCGAGATGTACATAACATCTACGGCTTCTATGTGCACATGGCAACGGCTGATGGGCTGGTGCTGCGCTCTGGGGGCCTAGAGCGCCCCTTTGTCCTGAGCAGGGCTTTCTTCGCTGGCTCCCAACGCTTTGGAGCTGTGTGGACAGGGGACAACACTGCTGAATGGGACCATTTGAAGATCTCTATCCCTATGTGTCTCAGCCTGGGGCTGGTGGGACTTTCCTTCTGTGGGGCGGACGTGGGCGGTTTCTTCAAAAATCCAGAGCCAGAACTGCTTGTGCGCTGGTACCAGATGGGTGCCTACCAGCCATTCTTCCGGGCACATGCACACTTGGACACTGGGCGGCGAGAGCCCTGGCTCTTACCAACTCAGTACCATGACATAATCCGAGATGCCTTGGGCCAGCGATACTCCTTGCTGCCCTTCTGGTACACCCTCTTCTATCAGGCCCATCGTGAAGGCATTCCTGTCATGAGGCCCCTGTGGGTACATTATCCTCAGGATGTGACCACCTTCAGTATAGATGATCAGTTCCTGCTTGGCGATGCATTACTGGTTCACCCTGTATCAGACTCCGGGGCTCATGGCGTGCAGGTTTATCTGCCTGGCCAAGGGGAGGTGTGGTATGACAGTCAGAGTTACCAGAAGCATTATGGTCCCCAGACCCTGTACCTGCCTGTAACCCTAAGCAGTATCCCGGTGTTCCAGCGTGGAGGGACAATTATCCCTCGATGGATGCGTGTGCGGCGCTCCTCTGACTGTATGAAGGATGACCCCATCACTCTGTTTGTTGCTCTCAGCCCCCAGGGTACGGCCCAAGGAGAGCTCTTTCTAGATGATGGGCACACATTCAACTATCAGACTCACCATGAGTTCCTGCTGCGTCGGTTCTCATTCTCTGGCAACACTCTTGTCTCCAGCTCAGCAGACCCCAAAGGCTATTTTGAGACACCAGTCTGGATTGAGCGGGTAGTGATAATAGGGGCTGGAAAGCCAGCAGCTGTGATACTCCAGACAAAAGGATCTCCCGAAACCCGCCTGTCCTTCCAGCATGACCCTGAGACCTCTGTGTTGATCCTGCGCAAGCCTGGCGTCAATGTGGCATCTGACTGGAGTATTCATCTGCGA---
>ailMel1
ATGGCGGCGGCAGCG------------GCAGTGGCGGCGCGTAGGAGGCGGCTTTCTGTCTCTGGCCGTGATGACAACAGCGTGGAGCTCACTGTGGCTGAGGGACCCTATAAGATCATCTTGACAGCGCGGCCATTCCGCCTGGACCTGTTAGAGGACCGCAGTCTTCTGCTCAGTGTCAATGCGCGAGGACTCTTGGATTTTGAGCACCAGAGGGCCCCCAGGGTCCCTTTCTCGGATAAAGTTAGTCTCACGCTCGGTAGCATTTGGGATAAGATCAAGAACCTTTTCTCTAGGCAAGGATCAAAAGACCCAGCTGAGGGCGGTGGGGCCCAGCCCGAGGAAGCACCTGGGGATGGTGACAAGCCA------GAGGAGACCCAGGGGAAGGCAGAGAAAGATGAGCCAGGAGCCTGGGAGGAGACATTCAAAACTCACTCTGACAGCAAGCCATATGGCCCCACGTCTGTGGGTTTGGACTTCTCTCTGCCAGGCATGGAGCATGTGTATGGGATCCCTGAGCATGCAGACAACCTGAGGCTAAAGGTCACTGAGGGTGGGGAGCCGTATCGCCTCTACAATTTGGATGTATTCCAGTACGAGCTGTACAACCCCATGGCCCTGTATGGGTCTGTGCCTGTGCTCCTGGCACACAGCCCTCATCGGGATCTGGGCATCTTCTGGCTCAATGCTGCAGAGACTTGGGTTGACATCTCTTCCAACACTGCAGGGAAGACCCTGTTTGGGAAGATGCTAGACTACCTGCAAGGCTCCGGGGAGACCCCGCAGACAGATGTGCGCTGGATGTCGGAGAGCGGCATCATTGATGTCTTCCTGCTGCTCGGGCCCGCCGTCTCCGATGTGTTCCGGCAGTATGCCAGTCTCACAGGGACCCAGGCATTGCCCCCGCTCTTCTCCCTCGGCTACCACCAGAGCCGCTGGAACTACCGGGACGAGGCTGATGTGCTGGAAGTCGATCAGGGCTTCGATGATCACAACCTGCCCTGCGATGTCATTTGGCTGGACATCGAGCATGCTGATGGCAAGCGGTACTTCACCTGGGACCCCAGCCGTTTCCCCCAGCCCCTTACCATGCTGGAACACTTGGCCTCCAAGAGGCGGAAGCTGGTGGCCATTGTGGACCCCCACATCAAGGTGGACTCCAGCTATCGCGTACATGAAGAATTGCAGAGCCGGGGTCTGTACGTTAAAACCCGGGATGGCTCTGACTACGAGGGCTGGTGCTGGCCAGGCGCTGCTGGTTACCCTGACTTTACCAATCCTACGATGAGGGCCTGGTGGGCTAACATGTTCAGCTTTGACAACTACGAGGGCTCAGCTCCCAACCTCTATGTCTGGAATGACATGAATGAACCATCTGTATTCAATGGTCCTGAGGTTACCATGCTCAAGGATGCCCAACATTATGGGGGCTGGGAGCACCGAGACGTGCATAACATCTATGGCTTCTACGTGCACATGGCAACGGCAGACGGGCTGGTGCTGCGTTCTGGGGGCCTAGAGCGTCCCTTTGTCCTGAGCAGGGCTTTCTTCGCTGGCTCCCAACGCTTTGGGGCTGTGTGGACGGGGGACAACACTGCTGAATGGGACCATTTGAAGATCTCTATCCCTATGTGTCTCAGCTTGGGGCTGGTGGGACTTTCCTTCTGTGGAGCGGATGTGGGCGGTTTCTTCAAAAATCCAGAGCCAGAGCTGCTTGTGCGCTGGTACCAGATGGGTGCCTACCAGCCATTCTTCCGGGCACATGCACACTTGGACACTGGCCGGCGAGAGCCCTGGCTCTTACCAGCTCAGTACCATGACATCATCCGAGATGCCTTGGGCCAGCGATACTCCTTGCTGCCCTTCTGGTACACCCTCTTCTATCAGGCCCACCGTGAAGGCATTCCTGTCATGAGGCCCCTGTGGGTGCATTATCCTCAGGATGTGACCACCTTCAGTATAGATGATCAGTTCCTGCTTGGGGATGCATTATTGGTTCACCCTGTATCAGACTCCGGGGCTCATGGTGTGCAGGTCTATCTGCCTGGCCAAGGGGAGGTGTGGTATGACATTCAGAGCTACCAGAAGCATTATGGTCCCCAGACCCTGTACCTGCCTGTAACCCTAAGCAGTATCCCTGTGTTCCAGCGTGGAGGGACAATTATCCCTCGGTGGATGCGAGTGCGGCGCTCTTCTGACTGTATGAAGGATGACCCCATCACTCTCTTCGTTGCTCTCAGTCCCCAGGGTACGGCCCAAGGAGAGCTCTTTCTAGATGATGGGCACACATTCAACTATGAGACTCGCCATGAGTTCCTGCTGCGTCGGTTCTCATTCTCCGGCAACAGCCTTGTCTCCAGCTCAGCAGACCCCAAAGGCCACTTTGAGACACCAATCTGGATTGAGCGGGTGGTGATAATAGGGGCTGGAAAGCCAGCATCCGTGGTACTCCAGACAAAAGGATCTCCTGAAAGCCGCCTCTCCTTCCAGCATGACCCTGAGACCTCTGTGTTGATCCTGCGCAAGCCTGGTGTCAATGTGGCATCCGACTGGAGTATTCACCTGCGA---
>lepWed1
ATGGCGGCGGTAGCG------------GCAGTGGCGGCGCGTAGGAGGCGGCTTTCTGTCTCTGGCCGTGATGATAACAGCGTGGAGCTCACCGTGGCTGAGGGACCCTATAAAATCATCTTGACGGCGCGGCCATTTCGCCTGGACCTGCTAGAGGACCGCAGTCTTCTGCTCAGTGTCAATGCCCGAGGACTCTTGGATTTTGAGCACCAGAGGGCCCCCAGGGTCCCTTTCTCGGATAAAGTTAGTCTCACGCTCAGTAGCATTTGGGATAAGATCAAGAACCTTTTCTCTAGGCAAGGATCAAAAGACCCAGCTGAGGGCGGTGGGGCCCAGCCCGAGGAAGCACCTGGGGATGGTGACAAGCCA------GAGGAGACCCAGGGGAAAGCAGAGAAAGATGAGCCAGGAGCCTGGGAGGAGACGTTCAAAACTCACTCTGACAGCAAGCCATATGGCCCCACGTCTGTGGGTTTGGACTTCTCCCTGCCAGGCATGGAGCATGTGTATGGGATCCCTGAGCATGCAGACAACCTGAGGCTAAAGGTCACTGAGGGTGGGGAGCCGTATCGCCTCTACAATTTGGATGTATTCCAGTATGAGCTGTACAACCCCATGGCCCTGTATGGGTCTGTGCCTGTGCTTCTGGCACACAGCCCTCATCGGGACCTGGGCATCTTCTGGCTCAATGCCGCAGAGACCTGGGTTGACATATCTTCCAACACTGCAGGGAAGACCCTGTTTGGGAAGATGCTAGACTACCTGCAAGGCTCTGGGGAGACCCCGCAGACAGATGTCCGCTGGATGTCGGAGAGTGGCATCATTGATGTCTTCCTGCTGCTCGGGCCCTCTGTCTCTGATGTATTCCGGCAGTATGCCAGTCTCACAGGGACCCAGGCATTGCCCCCGCTCTTCTCCCTCGGCTACCACCAGAGCCGCTGGAACTACCGGGATGAGGCTGATGTGCTAGAAGTCGATCAGGGCTTCGATGATCACAACCTGCCCTGCGATGTCATTTGGCTGGACATCGAGCATGCCGATGGCAAGCGGTACTTCACCTGGGACCCCAGCCGTTTCCCCCAACCCCTTACCATGCTGGAACACTTGGCCTCCAAGAGGCGGAAGCTGGTGACCATTGTGGACCCCCACATCAAGGTGGATTCCGGCTACCGTGTACACGAAGAGTTGCAGAGCCGGGGTCTGTATGTGAAAACCCGGGACGGCTCTGACTACGAGGGCTGGTGCTGGCCAGGCGCTGCTGGTTACCCTGACTTTACCAATCCTACAATGAGGGCCTGGTGGGCTAACATGTTCAGCTTTGACAACTATGAGGGCTCAGCTCCCAACCTCTATGTCTGGAATGACATGAATGAACCGTCTGTGTTCAATGGTCCAGAGGTTACCATGCTCAAGGATGCCCAACATTATGGGGGCTGGGAGCACCGAGACGTGCATAACATCTATGGCTTCTACGTGCACATGGCAACGGCAGACGGGTTGGTGCTGCGCTCTGGGGGCCTAGAGCGCCCTTTTGTCCTGAGCAGGGCTTTCTTCGCTGGCTCCCAGCGCTTTGGAGCTGTGTGGACAGGGGACAACACTGCTGAGTGGGACCATTTGAAGATCTCTATTCCTATGTGTCTCAGCTTGGGGCTGGTGGGACTTTCCTTCTGTGGAGCGGATGTGGGGGGCTTCTTCAAAAATCCAGAGCCCGAGCTGCTTGTGCGCTGGTACCAGATGGGAGCCTACCAGCCATTCTTCCGGGCACATGCACACTTGGACACTGGGCGGCGAGAGCCCTGGCTCTTACCAGCTCAGTACCATGACATCATCCGAGATGCCTTGGGCCAGCGATACTCCTTGCTGCCCTTCTGGTACACTCTCTTCTATCAGGCCCACCGTGAAGGCATTCCTGTCATGAGGCCCCTGTGGGTACATTATCCTCAGGATGTGACCACCTTCAGTATAGACGATCAGTTCCTGCTCGGGGATGCATTATTGGTTCACCCTGTATCAGACTCCGGGGCTCATGGTGTGCAGGTCTATCTGCCTGGCCAAGGGGAGGTGTGGTATGACATTCAGAGCTACCAGAAGCATTATGGTCCCCAGACCCTGTACCTGCCTGTAACCCTGAGCAGTATCCCTGTGTTCCAGCGTGGAGGGACAATTATCCCTCGGTGGATGCGAGTGCGGCGCTCTTCTGACTGTATGAAGGATGACCCCATCACTCTTTTCGTTGCTCTCAGTCCCCAGGGTACGGCCCAAGGAGAGCTCTTTCTAGATGATGGGCACACATTCAACTATCAGACTCGCCATGAGTTCCTGTTGCGTCGGTTCTCGTTCTCTGGCAACAGCCTTGTCTCCAGCTCAGCAGACCCCAAAGGCCACTTTGAGACACCAATCTGGATTGAGCGGGTGGTGATAATAGGGGCCGGAAAGCCAGCAGCTGTGGTCCTCCAGACAAAAGGATCTCCTGAAAGCCGCCTGTCCTTCCAACATGACCCTGAGACCTCTGTGTTGATCCTGCGCAAGCCTGGCGTCAACGTGGCATCCGACTGGAGCATTCACCTGCGA---
>musFur1
ATGGCGGCGGTAGCG------------GCAGTGGCGGCGCGTAGGAGGCGGCTTTCTGTCTCTGGCCGTGATGAAAACAGTGTAGAGCTCACCGTGGCTGAGGGACCCTATAAAATCATCTTGACAGCACGGCCATTCCGCCTGGACCTGTTAGAGGACCGCAGTCTTCTGCTTAGTGTCAATGCCCGAGGACTCTTGGCTTTTGAGCACCAGAGGGCCCCCAGGGTCCCTTTCTCGGATAAAGTTAGTCTCACGCTCGGTAGCATTTGGGATAAGATCAAGAACCTTTTCTCTAGGCAAGGATCAAAAGACCCAGCGGAGGGCGGTGGGGCCCAGCCGGAGGAAGCACCTGGGGATGGTGACAAGCCA------GAGGAGACCCAGGGGAAGGCAGAGAAAGATGAGCCAGGAGCCTGGGAGGAGACATTCAAAACTCACTCTGACAGCAAGCCATATGGCCCCACGTCTGTGGGTTTAGACTTCTCTCTGCCAGGCATGGAGCATGTGTATGGGATCCCTGAGCATGCAGACAGCCTGAGGTTAAAGGTCACTGAGGGTGGGGAGCCATATCGCCTCTACAATTTGGATGTATTCCAGTATGAGCTCTACAACCCCATGGCCCTGTATGGGTCTGTGCCTGTGCTCCTGGCACACAGCCCTCATCGGGACCTGGGCATCTTCTGGCTCAATGCCGCGGAGACCTGGGTTGACATATCGTCCAACACCGCAGGGAAGACCCTGTTTGGGAAGATGCTAGACTACCTGCAAGGCTCCGGAGAGACTCCGCAGACGGATGTCCGCTGGATGTCGGAGAGCGGCATCATTGATGTCTTCCTGCTGCTCGGGCCCTCTGCCTTTGATGTGTTCCGGCAGTATGCCAGTCTCACAGGGACCCAGGCATTGCCCCCGCTCTTCTCCCTCGGCTACCACCAGAGCCGCTGGAACTACCGGGACGAGGCTGATGTGTTGGAAGTCGATCAGGGCTTCGATGACCACAACCTGCCCTGCGATGTCATTTGGCTGGACATCGAGCATGCTGATGGCAAGCGGTACTTCACCTGGGACCCCAGCCGTTTCCCCCAACCCCTTACCATGCTGGAACACTTGGCCTCCAAGAGGCGGAAGCTGGTGGCCATTGTGGACCCCCACATCAAGGTGGATTCTGGCTACCGTGTACATGAAGAGTTGCAGAGCCAGGGTCTGTATGTTAAAACCCGGGATGGCTCTGACTACGAGGGCTGGTGCTGGCCAGGTGCCGCTGGTTATCCTGATTTTACCAATCCTACAATGAGGGCCTGGTGGGCCAACATGTTCAGCTTTGACAACTATGAGGGCTCAGCTCCCAACCTCTATGTTTGGAATGATATGAACGAACCATCTGTGTTCAATGGTCCTGAGGTTACTATGCTTAAGGATGCCCAGCATTATGGGGGCTGGGAGCACCGAGATGTCCATAACATCTATGGCTTCTACGTGCACATGGCAACGGCAGACGGGCTGGTGCTGCGCTCTGGGGGCCTGGAGCGCCCCTTTGTCCTAAGCAGGGCTTTCTTCGCGGGCTCCCAGCGCTTTGGAGCTGTGTGGACTGGGGACAACACTGCTGAGTGGGACCATTTGAAGATCTCTATTCCTATGTGTCTCAGCTTGGGGCTGGTGGGACTTTCCTTCTGTGGAGCGGACGTGGGCGGTTTCTTCAAAAATCCAGAACCAGAGCTGCTTGTGCGCTGGTACCAGATGGGTGCCTACCAGCCGTTCTTCCGGGCACATGCACACTTGGACACTGGGCGGCGAGAGCCCTGGCTCTTACCAGCTCAGTACCATGACATCGTCCGAGATGCCTTGGGCCAGCGGTACTCCTTGCTGCCCTTCTGGTACACCCTCTTCTATCAGGCCCATCGTGAAGGCATTCCCGTCATGAGGCCCCTGTGGGTGCATTATCCTCAGGATGTGACCACCTTCAGTATAGATGATCAGTTCCTGCTTGGGGATGCATTATTGGTTCACCCTGTATCAGACTCCGGGGCTCATGGCGTGCAGGTGTATCTGCCTGGCCAAGGGGAGGTGTGGTATGACATTCAGAGCTACCAGAAGCATTACGGTCCCCAGACCCTGTACCTACCTGTAACCCTGAACACTATCCCCGTGTTCCAGCGTGGAGGGACAATTATCCCTCGGTGGATGCGAGTGCGGCGCTCTTCTGACTGCATGAAGGATGACCCCATCACCCTTTTCGTTGCTCTCAGTCCCCAGGGTACAGCCCAAGGAGAGCTCTTTCTAGATGATGGGCATACATTCAATTATCAGACTCGCCAGGAGTTCCTGCTGCGTCGGTTCTCATTCTCTGGCAACAGCCTGGTCTCCAGCTCAGCAGACCCCAAAGGCCACTTTGAGACACCAATCTGGATTGAGCGAGTGGTGATAATAGGGGCTGGGAAGCCAGCAGCCGTGGTACTCCAGACAAAAGGATCTCCTGAAAGCCGCCTGTCCTTCCAGCATGACCCCGAGACCTCGGTGTTGGTCCTGCGCAAGCCTGGCGTCAGCGTGGCGTCTGACTGGAGTATTCACCTGCGA---
>HLcamFer2
ATGGCGGCGGTAGCG------------GCAGTGGAGGCGCGTAGGAGGCGGCTTTCTGTCTCTGGCCAGGATGACAACAGTGTGGAGCTAACCATGGCTGAGGGACCCTACAAAATCATCTTGACAGCACGGCCATTCCGCCTCGATCTGCTGGAGGACCGCAGCCTTCTGCTCAGTGTCAATGCCCGAGGACTCTTAGAGTTTGAGCACCAGAGGGCCCCCAGGGTCTCTTTCTCGGATAAAGTTAGTCTCACGCTCGGTAGCATTTGGGATAAGATCAAGAACCTTTTCTCTAGGCAAGGATCAAAAGACCCAGCTGAGGGCGATGGGGCCCAGCCCGAGGAAACACCTGGGGATGGTGACAAGCCA------GAGGAGACCCAGGGGAAGGCAGAGAAAGATGAGCCAGGAGCCTGGGAAGAGACATTCAAAACTCACTCTGACAGCAAGCCCTATGGCCCCACTTCTGTGGGTTTGGACTTCTCTCTGCCAGGCATGGAGCATGTGTATGGGATCCCCGAGCATGCAGACAACCTGAGGCTGAAGGTCACTGAGGGTGGGGAGCCGTATCGCCTCTACAATTTGGATGTATTCCAGTATGAGCTGTACAACCCCATGGCCCTGTACGGGTCTGTGCCTGTGCTCTTGGCACACAGCCCTCATCGGGACCTGGGCATCTTCTGGCTCAACGCTGCGGAGACCTGGGTTGACATATCCTCCAACACCGCAGGGAAGACCCTGTTTGGGAAGATGCTAGACTACCTCCAGGGCTCTGGGGAGACCCCACAGACAGATGTTCGCTGGATGTCGGAGAGTGGCATCATCGATGTCTTCCTGCTGCTTGGGCCCTCCATCTCTGACGTCTTCCGGCAGTACGCTAGTCTCACAGGCACCCAGGCATTGCCCCCGCTCTTCTCCCTCGGCTACCACCAGAGCCGCTGGAACTACCGGGACGAGGCTGATGTTCTGGAAGTCAATCAGGGCTTCGATGATCACAACATGCCCTGCGATGTCATCTGGCTGGACATTGAGCATGCCGATGGCAAGCGGTACTTCACCTGGGACCCCAGCCGTTTCCCCCAGCCCCTCTCCATGCTTGAGCATTTGGCCTCCAAGAGACGGAAGCTGGTGGCCATTGTGGACCCCCACATCAAGGTGGCTGCTGGCTACCGTGTACATGAAGAGTTGCAGAGCCTGGGTCTGTATGTTAAAACCCGGGATGGCTCTGACTACGAGGGCTGGTGCTGGCCAGGCTCAGCTGGTTACCCTGATTTCACCAATCCCAGGATGAGGGCCTGGTGGGCTAACATGTTCAGCTTTGACAATTATGAGGGCTCAGCTCCCAACCTCTATATCTGGAATGACATGAACGAACCATCCGTGTTCAATGGTCCTGAGGTTACCATGCTCAAAGATGCCCAGCATCATGGGGGCTGGGAGCACCGAGACGTGCATAACCTCTATGGCCTCTACGTGCACATGGCGACTGCTGATGGGCTGGTGCTGCGCTCTGGGGGCATAGAACGCCCCTTTGTCCTGAGTAGGGCTTTCTTCGCTGGCTCCCAGCGCTTTGGAGCCGTGTGGACAGGGGACAACACTGCTGAATGGGAGCATCTGAAGATCTCTATCCCTATGTGTCTCAGCTTGGCGCTGGTCGGACTTTCCTTCTGTGGGGCGGATGTGGGCGGCTTCTTCAAAAATCCAGAGCCAGAGCTGCTTGTGCGCTGGTACCAGATGGGTGCCTACCAGCCATTCTTCCGGGCACATGCCCACTTGGACACTGGCCGGCGAGAGCCGTGGCTGTTACCATCTCAGTACCATGACATAATCCGAGATGCCTTGGGCCAGCGATATTCTTTGCTGCCCTTCTGGTACACCCTCTTCTATCAGTCTCATCGTGAAGGGATTCCCGTCATGAGGCCCCTATGGGTGCATTATCCTCAGGATGTGACCACCTTCAGTATAGATGATCAGTTCCTGCTCGGGGATGCATTGCTGGTTCACCCTGTATCAGACTCTGGGGCTCATGGCGTGCAGGTCTATCTGCCTGGCCAAGGGGAGGTGTGGTATGACATTCAGAGCTACCAGAAGCATCATGGCCCCCAGACCCTGTACCTGCCTGTAACTCTAAGCAGTATCCCCGTGTTTCAGCGTGGAGGGACAATAGTGCCAAGATGGATGCGAGTGCGGCGTTCTTCAGACTGTATGAAGAATGACCCCATCACTCTTTTTGTTGCACTCAGCCTCCAGGGTACAGCCCAAGGAGAGCTCTTTCTAGATGATGGGCACACATTCAACTATGAGACTCGCCATGAGTTCCTGCTGCGTCGATTCTCATTCTCTGGCAACACCCTTGTCTCCAGCTCAGCAGACCCTAAAGGCCACTTTGAGACACCAATCTGGATTGAGCGGGTGGTGATAATAGGGGCTGGAAAGCCAGCAAGTGTGGTACTCCAGACAGAAGGATCT---GAAAGCCGCCTGTCCTTCCAGCATGACCCTGAGACCTCTGTGTTGATCCTGCGCAAGCCTGGTGTCAATGTGGCATCCGACTGGAGTATTCACCTGCGA---
>HLrhiFer5
ATGGCGGCGATAGCG------------GCAGTGGCGGCGCGTAGGAGGCGACTTTCTGTCTCTGGCCATGACGACAACAGTGTGGAGCTAACCGTGGCTGAAGGACCCTATAAAATCATCTTGACAGCACGGCCATTCCGCCTTGACCTGCTCGAAGACCGCAGCCTTCTGCTCAGTGTCAATGCCCGAGGACTCTTAGCTCTTGAGCACCAGAGGGCCCCCAGGGTCTCTTTCTCGGATAAAGTTAGTCTCACGCTCGGTAGCATTTGGGATAAGATCAAGAACCTTTTCTCTAGGCAAGGATCAAAAGACCCAGCTGAGGGCGATGGGGCCCAGCCCAAGGAAGCTCCTGGGGATGGTGACAAGCCA------GAAGAGACCCAGGGGAAGGAAGAGAAAGATGAGCCAGGAGCCTGGGAGGAGACATTCAAAACTCACTCTGACAGCAAGCCATATGGCCCCATGTCTGTGGGTTTGGACTTCTCTCTGCCAGGCATGGAGCATGTGTATGGGATCCCTGAGCATGCAGACAGCCTGAGGCTGAAGGTCACCGAGGGTGGAGAGCCATATCGCCTCTACAATTTGGATGTGTTCCAGTACGAGCTGTACAACCCCATGGCCCTGTACGGCTCTGTGCCTGTGCTCCTGGCACATAGTCCTCATCGGGACCTGGGCATATTCTGGCTCAATGCTGCAGAGACTTGGGTTGACATATCCTCCAACACGGCGGGGAAGACCCTGTTTGGGAAGATGCTCGACTACCTGCAGGGTTCTGGGGAGACCCCACAGACAGATGTCCGTTGGATGTCGGAGAGCGGCATCATTGACGTCTTCCTGCTGCTTGGGCCCTCTGTCTCGGATGTCTTCCGGCAGTATGCCAGTCTCACAGGGACCCAGGCATTGCCCCCGCTCTTCTCCCTCGGCTACCACCAGAGCCGCTGGAACTACCGGGATGAGGCCGATGTGCTGGAAGTCAATCAGGGCTTTGATGATCACAACCTGCCCTGTGATGTCATCTGGCTGGACATTGAGCATGCTGATGGCAAGCGGTACTTCACCTGGGACCCCAGCCGTTTCCCCCAGCCCCTCACCATGCTTGAGCACTTGGCCTCCAAGAGGCGGAAGCTGGTCACCATTGTGGATCCCCACATCAAGGTGGACTCTAGCTACCGCATACATGAAGAGTTGCAGAACCAGGGTCTGTATGTTAAAACTCGGGATGGCTCTGACTACGAGGGCTGGTGCTGGCCAGGCGCAGCTGGTTACCCTGACTTCACCAATCCCGCAACGAGGGCCTGGTGGGCTAACATGTTCAACTTTGACAATTACGAGGGCTCAGCTCCCAACCTCTATGTCTGGAATGACATGAATGAACCATCTGTGTTCAATGGTCCTGAGGTCACCATGCTCAAGGACGCCCAGCATTACGGGGGCTGGGAGCACCGAGACGTGCATAACATTTATGGCTTCTACGTGCACATGGCGACTGCAAATGGGCTGGTGCTGCGCTCCGGGGGTGTGGAACGCCCCTTTGTCCTGAGCAGGGCTTTCTTTGCTGGCTCCCAGCGCTTTGGAGCTGTGTGGACAGGGGACAACACTGCCGAATGGGACCATCTGAAGATCTCTATCCCTATGTGTCTCAGCTTGGGGCTGGTGGGACTTTCCTTCTGTGGGGCGGACGTGGGCGGCTTCTTCAAGAATCCAGATCCAGAACTGCTTGTGCGCTGGTACCAAATGGGTGCCTATCAGCCATTCTTCCGGGCACATGCCCACTTGGACACGGGGCGGCGAGAGCCGTGGCTGTTACCATCTCAGTACCACGACATAATCCGAGATGCCTTGGGCCAACGATATTCCTTGCTGCCTTTCTGGTACACCCTCTTCTATCAGGCCCATCGTGAAGGGATTCCTGTCATGAGGCCCCTGTGGGTGCATTATCCTCAGGATGTGACCACCTTCAGTATAGATGATCAGTTCCTGCTTGGGGATGCGTTGCTGGTTCACCCTGTTTCAGACTCAGGGGCTCACGGTGTGCAGGTCTATCTGCCTGGCCAAGGGGAGGTGTGGTATGACGTTCAGAGTTACCAGAAGCATCATGGTCCCCAGACCCTGTACCTGCCTGTAACTCTGAGCAGTATCCCTGTGTTCCAGCGTGGAGGGACTATCGTACCTCGATGGATGCGAGTGCGGCGTTCTTCAGACTGTATGAAGGATGATCCCATCACTCTTTTTGTTGCACTCAGCCCCCAGGGTACAGCCCACGGAGAGCTCTTTCTAGATGATGGGCACACGTTCAACTATCAGACTCACCATGAGTTCCTACTGCGTCGATTCTCATTCTCTGGCAACACCCTTGTGTCCAGCTCAGCAGACCCCAAAGGCCACTTTGAGACACCAATCTGGATTGAGCGGGTGGTGATAATAGGGGCTGGAAAGCCAGCTGCCGTGGTACTCCAGACAGACGGATCTCCTGAAAGCCGCCTGTCCTTCCAGCATGACCCTGAGACCTCTGTGTTGGTCCTGCGCAAGCCTGGCGTCAACGTGGCATCCGACTGGAGTATTCACCTGCGA---
>tupChi1
-------------------------------------------------G-CTTTCTGTCTCTGGCCGTGACGACAACAGTGTGGAACTTACTGTCGGTGAGGGGCCCTACAAAATCATCTTGACTGCCCAGCCTTTTCGCCTTGACCTGCTAGAGGACCGCAGCCTTCTGCTTAGTGTCAATGCCCGAGGACTCTTAGATTTTGAGCATCAGAGGGCTCCTAGGGTCTCTTTCTCGGATAAAGTTAGTCTGTCGCTCGGTAGCATATGGGATAAGATCAAGAACCTTTTCTCTAGGCAAGGATCAAAAGACCCAGCTGAGGGTGATGGGTCCCAGTCCGAGGAACCACCTGGGGACGGTGACAAGCCA------GAGGAGAGCCAGGGGAAGGCAGAGAAAGATGAGCCGGGAGCCTGGGAGGAGACATTCAAAACTCACTCTGACAGCAAGCCATATGGCCCCACGTCTGTGGGTTTGGACTTCTCTCTGCCAGGCATGGAACATGTGTATGGGATCCCTGAGCATGCAGACAACCTGAGACTGAAAGTCACTGAGGGTGGGGAGCCATATCGTCTCTACAATTTGGATGTGTTCCAGTATGAGCTGTACAACCCGATGGCCCTGTATGGGTCTGTGCCTGTGCTTTTGGCACACAACCCTCATCGCGATTTGGGCATTTTCTGGCTCAATGCCGCAGAGACCTGGGTTGACATATCCTCTAACACTGCAGGGAAGACTCTGTTTGGGAAGATGCTGGACTACCTGCAGGGATCTGGGGAAACCCCACAGACAGATGTTCGCTGGATGTCAGAGAGTGGCATTATCGATGTTTTCCTGATGCTGGGGCCCTCTGTTTCTGACGTCTTCCGGCAGTACGCTAGTCTCACAGGGACCCAGGCATTGCCTCCGCTCTTCTCCCTTGGCTACCACCAGAGCCGCTGGAACTACCGGGATGAGGCCGATGTGCTAGAAGTGGATCAAGGCTTTGATGATCACAACATGCCCTGTGATTTCATCTGGCTGGACATTGAACATGCTGATGGCAAGCGATACTTCACTTGGGACCCTAGCCGCTTCCCTCAGCCCCTCAACATGCTTGAGCACTTGGCCTCCAAGAGGCGGAAGCTGGTGGCCATTGTGGACCCCCACATCAAGGTGGATGCTGGCTACCGAGTACATGAAGAGCTGCGGAACCAGGGGCTATATGTTAAAACCCGGGATGGCTCTGACTATGAGGGCTGGTGCTGGCCAGGCTCAGCTAGTTACCCTGACTTCACTAATCCCACGATGAGGGCCTGGTGGGCTAACATGTTCAACTATGACAATTATGAGGGTTCAGCTCCCAACCTCTTTGTCTGGAATGACATGAACGAACCATCTGTGTTCAATGGTCCTGAGGTCACCATGCTCAAGGATGCCCAGCATTATGGGGGCTGGGAGCACCGGGACATTCACAACATCTATGGCCTCTATGTGCACATGGCGACGGCTGATGGGCTGATACTGCGCTCTGGGGGTATAGAACGCCCTTTTGTCCTGAGCAGGGCTTTCTTCGCTGGCTCCCAGCGATTTGGAGCTGTGTGGACAGGAGACAACACTGCTGAATGGGACCATTTGAAGATCTCTATCCCTATGTGTCTCAGCATGGGGCTGGTGGGACTTTCCTTTTGTGGGGCGGATGTGGGTGGCTTCTTCAAAAACCCGGATCCAGAGCTGCTTGTGCGCTGGTACCAGATGGGTGCCTATCAGCCATTCTTCCGGGCACATGCACACTTGGACACTGGGCGGCGAGAGCCATGGCTCTTACAGTCTCAGTACCATGACATAATCCGAGATGCCTTGCATCAGCGATATTCCTTGCTGCCCTTCTGGTACACCCTCTTCTATCAGGCTCATCGTGAAGGGGTTCCTGTCATGAGGCCTCTGTGGGTGCAGTATCCTCAAGATGTGACCACCTTCAGTATAGATGATCAGTTCTTACTTGGGGATGCATTGCTGGTTCACCCTGTATCAGACTCTGGAGCCCATGGCGTGCAAATCTATCTGCCTGGTCAAGGGGAGGTATGGTACGACATTCAAAGCTATCAGAAATATCATGGTCCCCAGACCCTGTACCTGCCTGTAACTCTAAGCAGTATCCCTGTGTTCCAACGTGGAGGGACAGTCGTGCCTCGATGGATGCGCGTGCGGCGTTCTTCAGACTGTATGAAGAATGACCCTATCACTCTCTTTGTTGCACTCAGCCCCCAGGGTACAGCCCAAGGAGAGCTCTTTTTGGATGATGGGCACACATTCAACTATCAGACTCGCCATGAGTTCCTGCTGCGTCGATTCTCATTCTCTGGAAACACCCTTGTCTCTAGCTCAGCAGATCCCAAAGGCCACTTTGAGACACCAGTGTGGATTGAGCGAGTGGTAATAATAGGGGCTGGAAAGCCAGCATCTGTGGTACTCCAGACGAAAGGATCTCCTGAAAGCCGTCTGTCCTTCCAGCATGACCCTGAGACCTCTGTGTTGATCCTGCGCAAACCTGGCGTCAACGTGGCATCTGACTGGAGTATTCACCTGCGATA-
>HLequCab3
ATGGCGGCGGTAGCG------------GCAGTGGCGGCGCGTAGGAGGCGGCTTTCCATCTCTGGCCGTGACGACAACAGTGTGGAGCTAACTGTGGCTGAGGGACCCTATAAAATCATCTTGACGGCGCGGCCATTCCGCCTTGACCTGTTAGAGGACCGCAGCCTTCTCCTCAGTGTCAATGCCCGAGGACTCTTACATTTTGAGCACCAGAGGGCCCCCAGGGTCTCTTTCTCGGATAAAGTTAGTCTCACGCTCGGTAGCATATGGGATAAGATCAAGAACCTTTTCTCTAGGCAAGGATCAAAAGACCCAGCTGAGGGCGATGGGGCCCAGCCCGAGGAAACACCTGGGGATGGTGACAAGCCA------GAGGAGACCCAGGGAAGGGCAGACAAAGATGAGCCAGGAGCCTGGGAAGAGACATTCAAAACTCACTCTGATAGCAAGCCATATGGCCCCATGTCTGTGGGTTTGGACTTCTCTCTGCCTGGCATGGAGCATGTGTATGGGATCCCTGAGCATGCAGACAGCCTGAGGCTGAAGGTCACTGAGGGTGGGGAGCCGTATCGCCTCTACAATTTGGATGTGTTCCAGTACGAGCTGTACAACCCTATGGCCCTGTACGGGTCTGTGCCTGTGCTCCTGGCACACAGCCCTCATCGGGACCTGGGCATCTTCTGGCTCAACGTCGCAGAGACCTGGGTTGACATATCCTCCAACACTGCGGGGAAGACCCTGTTTGGGAAGATGCTAGACTACCTGCAGGGCTCTGGGGAGACCCCACAGACAGATGTTCGCTGGATGTCGGAGAGTGGCATCATTGATGTCTTCCTGTTGCTTGGGCCCTCCGTCTTTGATGTCTTCCGGCAGTATGCAAGTCTCACAGGGACCCAGGCATTGCCCCCGCTCTTCTCCCTCGGCTACCACCAGAGCCGCTGGAACTACCGAGATGAGGCCGATGTGCTGGAAGTCGATCAGGGCTTCGACGATCACAACATGCCCTGCGATGTCATCTGGCTAGACATCGAGCACGCGGATGGCAAGCGCTACTTCACGTGGGACCCCAGCCGTTTCCCCCAGCCCCTCACCATGCTTGAGCACTTGGCCTCCAAGAGGCGGAAGCTGGTGGCAATTGTGGACCCCCACATCAAGGTGGTCTCTGGCTACCGCGTACATGAAGAGTTGCAGAACCAGGGTCTATACGTTAAAACCCGGGATGGCTCTGACTACGAGGGCTGGTGCTGGCCAGGCGCAGCCGGTTACCCTGACTTCACCAATCCCACCATGAGGGCCTGGTGGGCTAACATGTTCAGCTTTGAGAATTATGAGGGCTCAGCTCCCAACCTTTATGTCTGGAATGACATGAATGAACCGTCTGTGTTCAATGGTCCTGAGGTCACCATGCTCAAAGATGCCCAGCATTACGGGGGCTGGGAACACCGGGACGTGCATAACATCTATGGCTTCTATGTGCACATGGCGACTGCTGATGGGCTGGTGCAGCGCTCCGGGGGCATAGAACGCCCCTTTGTCCTGAGCAGGGCTTTCTTCGCTGGTTCCCAGCGCTTTGGAGCCGTGTGGACCGGGGACAACACTGCTGAATGGGACCATTTGAAGATCTCTATCCCTATGTGTCTCAGCTTGGGGCTGGTGGGACTTTCCTTCTGTGGGGCGGATGTGGGTGGCTTCTTCAAAAATCCAGAGCCAGAGTTGCTTGTGCGCTGGTACCAGATGGGTGCCTACCAGCCATTCTACCGGGCACATGCCCACTTGGACACTGGGCGGCGAGAGCCATGGCTTTTACCCTCTCAGTACCATGACATGGTCCGAGATGCCTTGAACCAGCGGTATTCCTTGCTGCCCTTCTGGTACACTCTCTTCTATCAGGCCCATCGTGAAGGGATTCCTGTCATGAGGCCCTTGTGGGTGAATTTTCCTCAGGATGTGACCACCTTCAGTATAGATGATCAGTTTCTGCTTGGGGATGCGTTGCTGGTTCACCCTGTATCAGACGCTGGGGCTCGTGGTGTTCAGGTCTATTTGCCTGGCGAAGGGGAGGTGTGGTATGACATTGAGAGCTACCAGAAGCATCATGGTCCCCAGACCCTATACCTGCCTGTAACTCTAAGCACTATCCCCGTGTTCCAGCGTGGAGGGACAATTGTGCCTCGATGGATGCGAGTACGGCGTTCTTCAGAATGTATGAAGGATGACCCCATCACTCTTTTTGTTGCACTCAGCCCACAGGGTACGGCCCAAGGAGAGCTCTTTCTAGATGATGGGCACACGTTCAGCTATCAGACTCACAATGAGTTCCTGCTGCGTCGATTCTCATTCTCTGGCAACACCCTTGTCTCCAGCTCAGCAGACCCCAAAGGCCACTTTGAGACACCAATCTGGATTGAGCGGGTGGTGATAATAGGGGCTGGAAAGCCAGCAGCCGTGGTACTCCAGACAAAAGGATCTCCTGAAACCCGGCTGTCCTTCCAGCATGACCCTGAGACCTCTGTGTTGATCCTGCGCAAGCCTGGTGTCAACGTAGCATCCGACTGGAGTATTCACCTGCAA---
>cerSim1
ATGGCGGCGGTAGCG------------GCAGTGGCGGCGCGTAGGAGGCGGCTTTCTGTCTCTGGCCGTGACGACAACAGTGTAGAGCTAACTGTGGCTGAGGGACCCTATAAAATCATCTTGACGGCACGGCCATTCCGCCTTGACCTGCTAGAGGACCGCAGCCTTCTGCTCAGTGTCAATGCCCGAGGACTCTTAGATTTTGAGCACCAGAGGGCCCCCAGGGTCTCTTTCTCGGATAAAGTTAGTCTCACGCTCGGTAGCATATGGGATAAGATCAAGAACCTTTTCTCTAGGCAAGGATCAAAAGACCCAGCTGAGGGCGATGGGGCCCAGCCCGAGGAAACACCTGGGGATGGTGATAAGCCA------GAGGAGACCCAGGGGAAGGCAGAGAAAGATGAGCCAGGAGCCTGGGAGGAGACATTCAAAACTCACTCTGACAGCAAGCCGTATGGCCCCACGTCTGTGGGTTTGGACTTCTCTCTGCCAGGCATGGAGCATGTGTATGGGATCCCTGAGCACGCAGACAACCTGAGGCTGAAGGTCACTGAGGGTGGGGAGCCATATCGCCTCTACAATTTGGATGTGTTCCAGTATGAGCTGTACAACCCCATGGCCCTGTATGGGTCTGTGCCTGTGCTCCTGGCACACAGCCCTCATCGGGACCTGGGCATCTTCTGGCTCAATGTCGCAGAGACCTGGGTTGACATATCCTCCAACACTGCAGGGAAGACCCTGTTTGGGAAGATGCTGGACTACCTGCAGGGCTCTGGGGAGACCCCACAGACGGATGTTCGCTGGATGTCAGAGAGTGGCATCATCGATGTCTTCCTGATGCTTGGGCCCTCTGTCTTTGATGTCTTCCGGCAGTACGCTAGTCTCACAGGGACCCAGGCATTGCCCCCGCTCTTCTCCCTTGGCTATCACCAGAGCCGCTGGAACTACCGAGATGAGGCTGATGTGCTGGAAGTCGATCAGGGCTTTGATGATCACAACATGCCCTGCGATTTCATCTGGCTAGACATTGAGCACGCTGATGGCAAGCGCTACTTCACCTGGGACCCCAGCCGTTTCCCCCAGCCCCTCACCATGCTTGAGCACTTGGCTTCTAAGAGGCGGAAGCTGGTGGCCATTGTGGACCCCCACATCAAGGTGGCCTCTGGCTACCGCGTACATGAGGAGTTGCAGAAGCGGGGTCTGTATGTTAAAACCCGGGATGGCTCTGACTACGAGGGCTGGTGCTGGCCAGGCGCAGCTAGTTACCCTGACTTCACCAATCCCACTATGAGGGCCTGGTGGGCTAACATGTTCAGCTTTGAGAATTATGAGGGCTCAGCTCCCAACCTTTATGTCTGGAATGACATGAACGAACCATCTGTGTTCAATGGTCCTGAGGTCACCATGCTCAAAGATGCCCAGCATTATGGGGGCTGGGAACACCGGGACGTGCATAACATCTATGGCTTCTATGTGCATATGGCGACTGCTGATGGGCTGGTGCAGCGCTCCGGGGGCGTAGAACGCCCCTTTGTCCTGAGCAGGGCTTTCTTTGCTGGCTCCCAGCGCTTTGGAGCTGTGTGGACTGGGGACAACACTGCTGAATGGGACCATTTGAAGATCTCTATCCCTATGTGTCTCAGCTTCGGGCTGGTGGGACTTTCCTTCTGTGGAGCGGATGTGGGCGGCTTCTTCAAAAATCCAGAGCCAGAGCTGCTTCTGCGTTGGTACCAGATGGGTGCCTACCAGCCATTCTACCGGGCACATGCCCACTTGGACACTGGACGGCGAGAGCCATGGCTTTTACCATCTCAGTACCATGACATGGTCCGAGATGCCTTGAACCAGCGGTATTCCTTGCTGCCTTTCTGGTACACCCTCTTCTATCAGGCCCATCGTGAAGGGATTCCTGTCATGAGGCCCCTGTGGGTGAATTTTCCTCAGGATGTGACCACCTTCAGTATAGATGATCAGTTCCTACTTGGGGATGCATTGCTGGTTCACCCTGTATCAGACTCTGGGGCTCGTGGTGTGCAGGTCTATCTGCCTGGCCAAGGGGAGGTGTGGTATGACATTCACAGCTACCAGAAGCATCATGGTCCCCAGACCTTGTACCTACCTGTAACTCTAAGCAGTATCCCCGTGTTCCAGCGTGGTGGGACGATCGTGCCTCGATGGATGCGAGTGCGGCGTTCTTCAGAATGTATGAAGGACGACCCCATCACTCTTTTTGTTGCACTCAGCCTCCAGGGTACGGCCCAAGGAGAGCTCTTTCTGGATGATGGGCACACGTTCAGCTATCAGACTCGAAATGAGTTCCTGCTGCGTCGATTCTCATTCTCTGGCAACACCCTTGTCTCCAGCTCAGCAGACCCCAAAGGCCACTTTGAGACACCAATCTGGATTGAGCGGGTGGTGATAATAGGGGCTGGAAAGCCAGCAGCCGTGGTACTTCAGACAAAAGGATCTCCTGAAACCCGCCTGTCCTTCCAGCATGACCCTGAGACCTCTGTGTTGATCCTGCGCAAGCCTGGTGTCAATGTAGCATCTGACTGGAGTATTCATCTACAA---
>HLmyoMyo6
ATGGCGGCGGTAGCG------------GCAGTGGCTGCGCGTAGGAGGCGGCTTTCTGTCTCTGGCCGTGACGACAACAGCGTGGAGCTCACCGTGGCTGAGGGACCCTATAAAATCATCCTGACAGCACGGCCGTTCCGCCTGGACCTGCTGGAGGACCGCAGCCTTCTGCTCAGCGTCAATGCCCGAGGACTCCTGGGTTTTGAGCACCAGAGGGCCCCCAGGGTCTCTTTCTCGGATAAAGTTAGTCTCACGCTCGGTAGCATTTGGGATAAGATCAAGAACATTTTCTCTAGGCAAGAATCAAAAGACCCAGCTGAGGGCGATGGCGCCCAGCCCGAGGAAGCACCGGGGGATGGTGACAAGCCA------GAAGAGACCCCGGGGAAGACAGAGAGAGATGAGCCAGGCGCCTGGGAGGAGACGTTCAAAACCCACTCTGACAGCAAGCCGTATGGCCCCACGTCTGTGGGCTTGGACTTCTCTCTGCCGGGCATGGAGCATGTGTATGGGATCCCTGAGCATGCAGACAACCTGAGGCTGAAGGTCACTGAGGGTGGGGAGCCATATCGCCTCTACAATTTGGATGTGTTCCAGTACGAGCTGTACAACCCCATGGCCCTGTACGGGTCTGTGCCTGTGCTCCTGGCACACAGTCCTCATCGGGACCTGGGCATCTTCTGGCTCAACGCTGCAGAGACGTGGGTGGACATCTCTTCCAACACTGCCGGGAAGACCCTGTTTGGGAAGATGCTAGACTACCTGCAGGGCTCGGGGGAAACCCCGCAGACAGATGTCCGCTGGATGTCGGAGAGCGGCATCATCGATGTCTTCCTGCTGCTTGGGCCCTCGGTCTCCGACATCTTCCGGCAGTACGCCAGCCTCACAGGGACCCAGGCATTGCCCCCGCTCTTCTCCCTCGGCTACCACCAGAGCCGCTGGAACTACCGGGACGAGGCCGATGTGCTGGCCGTCAACCAGGGCTTCGATGACTACAACCTGCCCTGCGATGTCATCTGGCTGGACATTGAACACGCCGATGGCAAGCGGTACTTCACCTGGGACCCCAGCCGCTTCCCCCAGCCCCTCACCATGCTGGAGAAGTTGGCATCCAAGAAACGGAAGCTGGTCGCCATTGTGGATCCCCACATCAAGGTGGACTCTGGTTACCGCGTACATGAGGAGTTGCAGAACCAGGGTCTCTATGTTAAAACGCGGGACGGCTCTGACTACGAGGGCTGGTGCTGGCCAGGCGCCGCTGGTTACCCCGACTTCACCAATCCCAGGATGAGGGCCTGGTGGGCTAACATGTTCAACTTTGACGACTATAAGGGCTCAGCTCCCAACCTCTATGTCTGGAATGACATGAATGAACCCTCTGTGTTCAATGGCCCTGAGGTCACCATGCTCAAGGATGCCCAGCATTACGGGGGCTGGGAGCACCGCGATGTGCACAACATCTACGGCTTCTACGTGCACATGGCGACTGCTGATGGGCTGGTGCAGCGCTCTGGGGGTGTGGAACGCCCCTTTGTCCTGAGCAGGGCGTTCTTCGCTGGCTCCCAGCGCTACGGAGCCGTGTGGACAGGGGACAACACTGCTGACTGGGACCACTTGAAGATCTCTATCCCTATGTGTCTCAGCTTGGGGCTGGTGGGACTTTCCTTCTGTGGGGCTGATGTGGGCGGCTTTTTCAAGAATCCGGAGCCAGAGCTGCTTGTGCGCTGGTACCAGATGGGTGCCTACCAGCCGTTCTTCCGGGCACATGCCCACTTGGACACTGGGCGGCGAGAGCCGTGGCTGTTACCGTCTCAGTACCACGACATGATCCGAGATGCCTTGGGCCAGCGATATGCCCTGTTGCCCTTCTGGTACACCCTCTTCTACCAGGCCCATCGCGAAGGCTTTCCTGTCATGAGGCCCCTGTGGGTACACTATCCGCAGGATGTGAGCACCTTCAGTATAGATGACCAGTTCCTGCTTGGGGATGCGTTGCTGGTTCACCCCGTATCAGACGCTGGGGCTCATGGCGTGCAGGTCTATCTGCCTGGCCAAGGGGAGGTGTGGTATGACGTTCAGAGCTATCAGAAACATCATGGTCCTCAGACCCTGTACCTGCCTGTGACGCTAAGCAGTATCCCTGTGTTCCAGCGCGGAGGGACCATTGTGCCTCGGTGGATGCGAGTGCGGCGCGCTTCCGACTGCATGAAGGATGACCCCATCACGCTCTTTGTTGCACTCAGCCCACAGGGTACAGCCCAAGGAGAGCTCTTTCTAGATGATGGGCACACGTTCAACTACCAGACTCAGCATGCGTTCCTGCTGCGTCGATTCTCATTCTCTGGCAATGCCCTTGTCTCCAGCTCAGCAGACCCCAAAGGCCACTTTGAGACACCAATCTGGATCGAGCGGGTGGTGATAATGGGGGCTGGAAAGCCAGCAGCCGTGGTGCTCCAGACGAAGGGATCTCCCGAAAGCCGCCTGTCCTTCCAACATGACCCTGAGACCTCTGTGTTGATCCTGCGCAAGCCTGGCGTCAACGTGGCATCTGACTGGAGTATTCACCTGCGA---
>HLpipKuh2
ATGGCGGCGGTAGCG------------GCAGTGGCTACGCGTAGGAGGCGGCTTTCTGTCTCTGGCCGAGACGACAACAGTGTGGAGCTGACCGTGGCTGAGGGGCCCTATAAAATCATCCTGACTGCACGGCCCTTCCGCCTGGACCTGCTGGAGGACCGCAGCCTTCTGCTCAGCGTCAACGCCCGCGGACTCCTGGGCTTTGAGCACCAGAGGGCCCCCCGGGTCTCTTTCTCGGATAAAGTTAGTGTCACGCTCGGTAGCGTTTGGGATAAGATCAAGAACATTTTCTCTAGGCCAGAATCGAAAGACCCCGCTGAGGGTGATGGCGCCCAGCCCGAGGGAGCCCCTGGGGATGGGGACAAGCCA------GAGGAGACCCCGGGAAGCACAGAGAAAGAGGAGCCGGGAGCCTGGGAGGAGACGTTCAAAACGCACTCCGACAGCAAGCCTTACGGCCCCACGTCTGTGGGCTTGGACTTCTCACTGCCGGGCATGGAGCATGTGTATGGGATCCCTGAGCATGCAGACAGCCTGAGGCTGAAGGTCACTGAGGGTGGGGAGCCATATCGCCTCTACAATTTGGATGTGTTCCAGTACGAGCTGTACAACCCCATGGCCCTGTACGGGTCTGTGCCTGTGCTCCTGGCACACAGTCCTCATCGCGACCTGGGCATCTTCTGGCTCAACGCCGCGGAGACGTGGGTGGACATAACCTCCAACACGGCCGGGAAGACCCTGTTTGGAAAGATGCTAGACTACCTGCAGGGCTCCGGGGAAACCCCGCAGACAGATGTCCGCTGGATGTCGGAGAGCGGCATCATCGATGTCTTCCTGCTGCTGGGGCCCTCCGTCTCGGATGTCTTCCGGCAGTACGCCAGTCTCACCGGGACCCAGGCCTTGCCCCCGCTCTTCTCCCTCGGCTACCACCAGAGCCGCTGGAACTACCGGGACGAGGCCGACGTGCTGGCGGTCAACCAGGGCTTCGATGACCACGACCTGCCCTGCGACGTCATCTGGCTGGACATCGAGCACGCGGACGGCAAGCGGTACTTCACCTGGGACCCCAGCCACTTCCCCCAGCCCCTCGCCATGCTGGAGAAGCTGGCAGCCAAGAGGCGGAAGCTGGTGGCCATCGTGGATCCCCACATCAAGGTGGACTCCGGCTACCGCGTGCACGAAGAGCTGCAGAGCCAGGGTCTGTATGTCAAAACGCGGGATGGCTCCGACTACGAGGGCTGGTGCTGGCCAGGCGCCGCTGGTTACCCCGACTTCACCAATCCCCGGATGAGGGCCTGGTGGGCTGACATGTTCAACTTCGACGATTATAAGGGCTCCGCTCCCAACCTCTATGTCTGGAATGACATGAACGAACCCTCTGTGTTCAATGGCCCTGAGGTCACCATGCTCAAGGACGCCCAGCATTACGGCGGCTGGGAGCACCGAGACGTGCACAACATCTATGGCTTCTACGTGCACATGGCGACTGCTGACGGTCTGGTGCAGCGCTCTGGGGGTGTGGAGCGCCCCTTTGTCCTGAGCAGGGCGTTCTTCGCTGGCTCCCAGCGCTTTGGAGCCGTGTGGACAGGGGACAACACTGCAGACTGGGACCACCTGAAGATCTCTATCCCCATGTGCCTCAGCCTGGCGCTGGTGGGGCTGTCCTTCTGTGGGGCTGACGTGGGCGGCTTCTTCAAGAATCCGGAGCCAGAGCTGCTTGTGCGCTGGTACCAGATGGGTGCCTACCAGCCATTCTTCCGGGCACATGCCCACTTGGACACTGGGCGGCGAGAGCCGTGGCTGTTACCGTCTCAGTACCACGACGTCATCCGAGATGCCTTGGGCCAGCGATACTCCCTGCTGCCTTTCTGGTACACTCTCTTCTACCAGGCCCACCGCGAAGGGTTTCCTGTCATGAGGCCCCTGTGGGTACATTATCCTCAGGATGTGAGCACCTTCAGTATGGACGACCAGTTCCTGCTCGGGGATGCGTTGCTGGTTCACCCTGTATCAGACCCTGGGGCTCATGGTGTGCAGGTCTATTTGCCTGGCCAAGGGGAGGTGTGGTATGACGTTCAGAGCTACCAGAAGCATCACGGTCCGCAGACCCTGTACCTGCCTGTGACTCTCAGCAGTATCCCCGTGTTCCAGCGCGGAGGGACCATTGTGCCCCGGTGGATGCGCGTGCGGCGCGCTTCAGACTGCATGAAGGATGACCCCATCACGCTCTTTGTGGCACTCAGCCCGCAGGGCACAGCCCAAGGAGAGCTCTTTCTAGACGACGGGCACACGTTCAACTACCAGACTCAGCACAAGTTCCTGCTGCGGCGATTCTCATTCTCTGGCAACGCCCTTGTCTCCAGCTCAGCAGACCCCAAAGGCCACTTTGAGACCCCGATCTGGATTGAGCGGGTGGTGATCATGGGGGCTGGGAAGCCAGCAGCTGTGGTGCTCCAGACCAAAGGATCTCCCGAGAGCCGCCTGTCCTTCCAGCACGACCCCGAGACCTCTGTGCTGATCCTGCGCAAGCCTGGCGTCAACGTGGCCTCTGACTGGAGCATTCACCTGCGA---
>HLphyDis3
ATGGCGGCGGTAGCG------------GCTGTGGCTGCGCGTAGGAGGCGGCTTTCTGTCTCTGGCCGCGATGACAACAGCGTGGAGCTAACCGTGGCTGAGGGACCCTATAAGATCATCCTGACGGCGCGGCCATTCCGCCTTGACCTGCTGGAGGACCGCAGCCTTCTGCTCAGTGTCAACGCCCGAGGACTCTTAGGTTTTGAGCACCAGAGGGCCCCCAGGGTCTCTTTCTCGGATAAAGTTAGTGTCACGCTCGGTAGCATTTGGGATAAGATCAAGAACATTTTCTCTAGGCAAGGATCAAAAGACCCAGCTGAGGGCGATGGGGCCCAGCCTGAGGAAACACCTGGGGATGGTGACAAGCCA------GAAGAGACCCAGGAGAAGGCAGAGAAAGATGAGCCAGGAGCCTGGGAGGAGTCATTCAAAACCCACTCGGACAGCAAGCCGTATGGCCCCACGTCCGTGGGCTTGGACTTCTCTCTGCCAGGCATGGAGCATGTGTACGGGATCCCTGAGCATGCAGAGAGCCTGAGGCTGAAGGTCACTGAGGGTGGGGAGCCGTACCGCCTCTACAATTTGGATGTGTTCCAGTATGAGCTGTACAACCCTATGGCGCTGTACGGGTCTGTGCCTGTGCTCCTGGCGCACAGCCCTCATCGGGACCTGGGCATCTTCTGGCTCAATGCCGCGGAGACTTGGGTGGACATATCCTCCAACACTGCCGGGAAGACCCTGTTTGGGAAGATGCTGGACTACCTGCAGGGCTCTGGGGAGACGCCGCAGACAGACGTGCGCTGGATGTCGGAGAGCGGCATCATCGATGTCTTCCTGCTGCTGGGGCCCTCTGTCTTCGACGTCTTTCGGCAGTACGCCAGCCTGACAGGGACCCAGGCTTTGCCCCCGCTCTTCTCCCTCGGCTACCACCAGAGCCGCTGGAACTACCGGGACGAGGCTGACGTGCTGGAGGTCAGTCAGGGCTTCGATGACCACAACATGCCCTGCGATTTCATCTGGCTGGACATCGAGCATGCTGATGGCAAGCGGTACTTCACCTGGGACCCCAGCCGTTTCCCACAGCCCCTCACCATGCTGGAGCACTTGGCCTCCAAGAGGCGGAAGCTGGTCACCATCGTGGATCCCCACATCAAGGTGGACTCCGGCTACCGTGTACACGAAGAGTTGCAGAACCAGGGTCTGTATGTTAAAACCCGGGATGGCTCTGACTACGAGGGCTGGTGCTGGCCAGGCGCAGCTGGTTACCCCGACTTCACCAACCCCACGATGAGGGCCTGGTGGGCTAGCATGTTCAGCTTTGACAATTACGTGGGCTCAGCTTCCAACCTCTATGTCTGGAATGACATGAATGAACCGTCTGTGTTCAATGGTCCAGAGGTCACCATGCTCAAGGATGCCCGGCATGACGGGGGCTGGGAGCACCGAGACGTGCACAACATCTACGGCCTCTATGTGCAAATGGCGACTGCCGACGGACTGGTGCAGCGCTCCGGGGGTGTGGAACGCCCCTTTGTCCTGAGCAGAGCTTTCTTCGCTGGCTCCCAGCGCTACGGAGCTGTGTGGACAGGGGACAACACTGCTGAGTGGGACCATTTGAAAATCAGTATCCCTATGTGTCTCAGCCTCGGGCTGGTGGGACTGTCCTTCTGTGGAGCTGATGTGGGTGGCTTTTTCAAGAATCCAGACCCAGAGCTGCTCGTGCGCTGGTACCAGATGGGTGCCTACCAGCCATTCTTCCGGGCACACGCCCACTTGGACACCGGGCGGCGAGAGCCGTGGCTGTTGCCATCTCAGTACCACGACATAATCCGAGATGCCTTGGGCCAGCGGTATTCCTTGTTGCCTTTCTGGTATACCCTCTTCTATCACGCCCACCTTGAGGGGATTCCTGTCATGAGGCCCCTGTGGGTGCATTATCCTCAGGATGTGACCACCTTCAGCATAGATGACCAGTTCCTGCTTGGGGATGCCTTGCTGGTTCACCCTGTGTCAGACGCCGGGGCTCACGGCGTGCAGGTCTATCTGCCTGGCCAAGGGGAGGTGTGGTATGACATTCAGAGCTACCAGAAACATCATGGTCCCCAGACCCTGTACCTGCCTGTAACTCTCAGCAGTATCCCTGTGTTCCAGCGTGGTGGGACCATTGTGCCTCGGTGGATGCGAGTGCGGCGTTCTTCAGACTGCATGAAGGATGACCCCATCACTCTTTTTGTTGCGCTCAGCCCCCAGGGGACAGCCCAGGGACAGCTCTTTCTAGATGATGGGCACACGTTCAACTATCAGACTCGCCATGAGTTTCTGCTGCGTCAATTCTCATTCTCTGGCAACACTCTCGTCTCCAGCTCAGCAGACCCCAAAGGCCACTTTGAGACGCCAGTCTGGATTGAGCGGGTGGTGATAATGGGGGCTGGGAAGCCAGCAGCCGTGGTGCTCCAGACAAAAGGATCTCCTGAGAGCCGCCTGTCCTTCCAGCACGACCCTGAGACCTCTGTGTTGATCCTGCGCAAGCCTGGCGTCAATGTGGCGTCTGACTGGAGTATTCACCTGCGA---
>loxAfr3
ATGGCGGCGGTAGCG------------GCTGTGGCGGCGCGTAGGAGGCGGCTTTCTGTCTCTGGCCGTGACGACAACAGTGTGGAGCTAACGGTGGCTGAGGGGCCCTATAAAATCATCTTGACGGCGCGACCGTTCCGCCTTGACCTGCTGGAGGATCGCAGCCTGCTGCTCAGTGTCAATGCTCGAGGACTCATGCACTTTGAACACCAGAGGGCCCCCAGGGTCTCTTTCTCGGATAAAGTTAGTGTCACGCTCGGTAGCATATGGGATAAGATCAAGAACCTTTTCTCTAGGCAAGGATCAAAAGACCCAGCTGAGGGCGATGGGGCCCAGCCCGAGGAAACACCTGGAGGTGGTGACAAGCCA------GAGGAGGCCCAGGAAAAGGCAGAGAAAGATGAGCCAGGAGCCTGGGAGGAAACGTTCAAAACTCACTCAGACAGCAAGCCATATGGGCCTACGTCTGTGGGTTTGGACTTCTCCCTGCCAGGAATGGAGCATGTGTATGGGATCCCCGAGCATGCAGACAATCTGAGGCTGAAGGTCACTGAGGGTGGGGAGCCATATCGCCTCTACAATTTGGATGTGTTCCAGTATGAACTGTTCAACCCCATGGCCCTTTATGGGTCTGTGCCTGTGCTCCTGGCACACAACCCTCAGCGGGACCTGGGCATCTTCTGGCTCAATGCCGCAGAGACCTGGGTTGACATCTCCTCCAACACTGCAGGGAAGACCCTGTTTGGGAAGATGCTGGACTACCTGCAGGGCTCTGGGGAAACTCCCCAGACAGATGTCCGCTGGATGTCGGAGAGTGGCATCATTGACGTGTTCCTGCTGCTCGGGCCCTCTGTCACTGATGTCTTCCGGCAGTATGCTAGTCTCACAGGGACCCAGGCATTGCCCCCGCTCTTCTCCCTCGGCTACCACCAGAGCCGCTGGAACTACCGGGACGAGGCCGATGTGCTGGAAGTGGATCAGGGGTTCGACGACCACAACCTGCCCTGCGATGTCATCTGGCTGGACATTGAACATGCTGATGGCAAGCGGTATTTCACCTGGGATCCCAGCCGCTTCCCCCACCCCCTCACCATGCTCGAGCAATTGGCCTCTAAGAAGCGGAAGCTGGTGACCATTGTGGACCCCCACATCAAGGTGGATTCTGGCTACCGGGTACATGAGGAGCTGCGGAACCAGGGGCTGTATGTTAAAACTCGGGATGGCTCTGACTATGAGGGCTGGTGCTGGCCAGGCTCAGCTGCCTACCCTGACTTCACTAATCCCACGATGAGGGCCTGGTGGGCTAACATGTTCAACTTTGACAATTACGAGGGCTCAGCTCCCAACCTCTTTGTCTGGAATGACATGAATGAACCGTCTGTCTTCAGCGGTCCCGAGGTCACCATGCTCAAGGATGCCCAGCATTATGGAGGCTGGGAGCACCGGGAGGTGCATAACATCTATGGCTTCTACGTGCACATGGCAACTGCCGATGGGCTGATGCTGCGCTCTGGGGGCGTAGAACGCCCCTTTGTCCTAAGCAGGGCTTTCTTCGCTGGCTCCCAGCGTCTTGGAGCTGTGTGGACAGGGGACAATACTGCCGAATGGGACCATTTGAAGATCTCTGTCCCTATGTGTCTCAGCATGGGGCTGGTGGGACTTTCCTTCTGTGGAGCGGATGTGGGCGGCTTCTTCAAAAACCCGGAGCCAGAGCTTCTCGTGCGCTGGTACCAGATGGGTGCCTACCAGCCATTCTTCCGGGCACATGCCCACTTGGACACTGGGCGGCGAGAGCCGTGGCTTTTACCATCTCAGTACCATGACATCATCCGAGATGCCTTGAACCAGCGGTATTCCTTGCTGCCCTTCTGGTACACCCTCTTCTATCAGGCCCATCGCGAAGGAGTTCCTACCATGAGACCCCTGTGGGTGCAGTATCCTCAGGATGTGACCACCTTCAGTATAGATGATCAGTTCCTGCTTGGTGATGCGTTGCTGGTTCACCCTGTAGCTGATGCTGGAGCCCATGGCGTGCAGGTCTATCTGCCTGGCCAAGGGGAGGTGTGGTATGACATCCACAGCTACCAGAAGCATCATGGTCCCCAGACTCTGTATCTGCCTGTGACTCTAAGCAGTATCCCTGTGTTCCAGCGTGGAGGGACAATCGTGCCTCGGTGGATGCGAGTGCGACGTTCTTCAGAGTGTATGAAGGAGGACCCCATCACTCTCTTCGTTGCACTAAGTCCCCAGGGTACGGCCCAAGGAGAGCTCTACCTGGATGATGGACACACGTTCAGCTATCAGACTCGCCATGAGTTCTTGCTGCGTCGATTCTCATTCTCTGGCAACACCCTCGTTTCCAGCTCAGCTGACCCCAAAGGCCACTTTGACACACCAATCTGGATTGAGCGGGTGGTGATCATAGGGGCTGGCAAGCCAGCAGCAGTGGTACTCCAGACAAAAGGATCTCCTGAAAGCCGCCTGTCCTTCCAACACGACCCTGAGACCTCTGTGCTGATCTTGCGCAAGCCTGGTGTCAGTGTGGCCTCTGACTGGATCATTCACCTGCGA---
>oryAfe1
ATGGCGGCGGTAGCG------------GCAGTGGCGGAGCGTAGGAGGCGGCTTTCTGTCTCTGGCCATGACGACAACAGTGTGGAGCTGACAGTGGCTGAGGGGCCCTATAAAATCATCTTGACGGCACGGCCATTCCGCCTTGACCTGCTGGAGGGCCGCAGTCTGCTGCTCAGCGTCAATGCCCGAGGACTCCTGGACTTCGAGCATCAGAGGGCCCCCAGGGTCTCTTTCTCGGATAAAGTTAGTGTCACGCTCGGTAGCATATGGGATAAGATCAAGAACCTTTTCTCTAGGCAAGGATCAAAAGACCCAGCTGAGGGTGATGGGGCCCAGCCTGAGGAAACACCTGGGGATGGTGACAAGCCA------GAGGAGACCCAGGAGAAGGCGGAGAAAGATGAGCCAGGAGCCTGGGAGGAGACATTCAAAACTCACTCTGACAGCAAGCCGTATGGGCCTACGTCTGTGGGTTTGGACTTTTCCCTGCCAGGAATGGAGCATGTGTATGGGATCCCTGAGCATGCGGACAATCTGAGGCTGAAGGTCACTGAGGGTGGGGAGCCTTATCGCCTGTACAACTTGGACGTGTTCCAGTACGAGCTGTACAACCCCATGGCCCTGTATGGGTCTGTGCCTGTGCTTCTGGCACACAACTCTCAGCGGGACCTGGGCATCTTCTGGCTCAATGCCGCTGAGACCTGGGTCGACATATCCTCCAACACTGCCGGGAAGACTCTGTTTGGGAAGATGCTGGACTACCTGCAGGGCTCCGGGGAGACTCCCCAGACAGACGTTCGCTGGATGTCAGAGAGTGGCATCATCGATGTCTTCCTTCTGCTCGGGCCCTCTGTCACCAACGTCTTCCGGCAGTACGCTAGTCTCACAGGGACCCAGGCATTGCCCCCGCTCTTCTCCCTCGGCTACCACCAGAGCCGCTGGAACTACCGGGACGAGGCTGATGTGCTGGAGGTGGATCAAGGCTTCGATGACCACAACCTGCCCTGTGATGTCATCTGGCTGGACATTGAACATGCTGATGGCAAGCGGTATTTCACCTGGGACCCCAGCCGCTTTCCCCAGCCCCTCACCATGCTCGAGCAGTTGGCCTCCAAGAGGCGGAAGCTGGTGACCATCGTGGACCCCCACATTAAAGTGGACTCTGGCTACCGGGTACATGAAGAGCTGCGGAACCAAGGGCTATATGTTAAAACCCGGGACGGCTCTGACTATGAGGGCTGGTGCTGGCCAGGCTCAGCTGGCTACCCTGACTTCACTAATCCCACAATGAGGGCCTGGTGGGCTAATATGTTCAGCTTTGATAATTACGAGGGCTCGGCTCCCAATCTCTATGTCTGGAATGACATGAATGAGCCATCGGTATTCAGTGGCCCTGAGGTCACCATGCTCAAGGATGCCCAGCATTATGGAGGCTGGGAACACCGGGACGTGCATAACATCTATGGCTTCTATGTGCACATGGCGACTGCTGACGGGCTGGTGCTGCGTTCTGGGGGCGTAGAACGCCCATTTGTCCTGAGCAGAGCTTTCTTTGCTGGCTCCCAGCGCTTTGGAGCTGTGTGGACTGGGGACAATGCTGCCGAATGGGACCATTTGAAGATCTCTATCCCTATGTGTCTCAGTTTGGGGCTGGTGGGACTTTCCTTCTGTGGGGCGGATGTGGGCGGCTTCTTCAAAAACCCAGAGCCAGAGCTGCTCGTGCGCTGGTACCAGATGGGTGCCTACCAGCCCTTCTTCCGGGCACATGCTCACCTGGACACTGGGCGGCGAGAGCCGTGGCTGTTAGCGTCTCAGTACCAAGACATCATCCGAGATGCCTTGGGCCAGCGCTATTCCTTGCTGCCATTCTGGTACACTCTCTTCTACCAGGCCCATCGTGAAGGGGTTCCTGTCATGAGACCACTGTGGGTGCAGTACCCTCAGGATGTAGCCACCTTCAGTATAGATGATCAGTTCCTGCTTGGCGATGCGCTGCTGGTTCACCCCGTGTCTGACGCTGGGGCCCACGGTGTGCAAATCTATCTGCCTGGCCAAGGGGAGGTGTGGTATGACACTTACACTTACCAGAAGCATCATGGTCCCCAGACTCTGTACCTGCCTGTAACTCTAAGCAGTATCCCTGTGTTCCAACGTGGAGGGACGATTGTGCCTCGGTGGATGCGAATGCGCCGTTCTTCATCCTGTATGAAGGAGGACCCCATCACTCTTTTCGTTGCGCTCAGTCCTCAGGGGACGGCCCAAGGAGAGCTCTTTGTGGATGACGGGCACACGTTCAACTATCAGACTCGCCACGAGTTCTTGCTGCGTCGGTTCTCATTCTCTGGCAACACCCTCGTCTCCAGCTCAGCAGACCCAAAAGGCCACTTTGAGACACCGATCTGGATTGAGCGGGTGGTGATAATAGGGGCCGGAAAGCCAGCGGCCGTGGTACTCCAGACAAAAGGATCTCCTGAAAGCCACTTGTCCTTCCAACATGACCCTGAGACCTCGGTGCTGACCTTGCGCAAGCCTGGTGTCAACGTGGCAGCTGACTGGAGCATTCACCTGCGA---
>dasNov3
ATGGCGGCGGTAGCG------------GCAGTGGCGGCGCGTAGGAGGCGGCTTTCTGTCTCTGGCCGTGACGACAACAGTGTGGAGCTAACAGTGGCTGAGGGACCCTATAAAATCATCTTGACGGCACAGCCATTCCGCCTTGACCTGCTGGAGGACCGCAGCCTTCTGCTCAGTGTCAATGCCCGAGGACTCTTGGAATTTGAGCACCAGAGAGCCCCCAGGGTCTCTTTCTCGGATAAAGTTAGTGTCACGCTCGGTAGCATATGGGATAAGATCAAGAACCTTTTCTCTAGGCAAGGATCAAAAGACCCAGCTGAGGGCGATGGGGCCCAGCCCGAGGAAACACCTGGGGATGATGACAAGCCA------GAGGAAACCCAGGGGAAGGCAGAGAAAGATGAGCCAGGAGCCTGGGAGGAGACATTCAAAACTCACACTGACAGCAAGCCGTATGGCCCCATGTCTGTAGGTTTGGACTTCTCTCTGCCAGGGATGGAGCATGTATATGGGATCCCCGAGCATGCAGACAACCTGAGGCTGAAGGTCACTGAGGGTGGGGAGCCGTATCGCCTCTACAATCTGGATGTGTTTCAGTATGAGCTGTACAACCCCATGGCCCTGTATGGGTCTGTGCCTGTGCTCCTGGCACACAACCCTCATCGGGACTTGGGCATCTTCTGGCTCAATGCTGCAGAGACCTGGGTTGACATCTCTTCTAACACTGCAGGGAAGACCCTTTTTGGGAAGATGCTGGACTACCTGCAGGGCTCCGGGGAGACCCCACAGACAGATGTTCACTGGATGTCAGAGAGTGGCATCATTGATGTCTTCCTACTGCTTGGACCCTCTGTCTCAGATGTCTTCCGGCAGTACGCAAGTCTGACAGGGACCCAGGCATTGCCCCCGCTCTTCTCCCTCGGCTACCACCAGAGCCGCTGGAACTACCGGGATGAGGCTGATGTTCTGGAAGTGGATCAGGGCTTTGATGATCACAACCTACCCTGCGACGTCATCTGGCTGGACATTGAGCATGCTGATGGCAAGCGTTACTTCACCTGGGACCCCAGCCGCTTTCCCCAGCCCCTCACCATGCTTGAGCACTTGGCCTCCAAGCGACGGAAGCTGGTGACCATTGTGGATCCCCACATCAAGGTGGACTCTGGCTACCGTGTACATGAAGAGCTGCGGAACCAGGGGCTGTATGTTAAGACCCGTGATGGCTTAGATTACGAGGGCTGGTGCTGGCCAGGCTCAGCTAGTTACCCTGACTTCACTGATCCCAGGATGAGGGCCTGGTGGGCTAATATGTTCAGCTTTGACAATTATGAGGGCTCTGCTCCCAACCTCTTTGTCTGGAATGACATGAATGAACCATCTGTGTTCAATGGCCCTGAGGTCACCATGCTCAAGGATGCCCAGCATCACGGGGGCTGGGAGCACCGGGATGTGCATAACATTTATGGATTCTACGTGCACATGGCGACTGCTGATGGGCTGGTGCAGCGCTCTGGAGGCGTAGAACGTCCCTTCGTCCTGAGCAGGGCTTTCTTCGCTGGCTCCCAGCGCTTTGGAGCTGTGTGGACAGGGGATAACTCTGCTGAATGGGACCATTTGAAGATCTCTATCCCTATGTGTCTGAGCTTGGGACTAGTGGGAATTTCCTTCTGTGGAGCGGATGTGGGTGGTTTCTTCAAAAACCCGGAGCCAGAGCTGCTTGTGCGCTGGTACCAGGTGGGTGCCTACCATCCGTTCTTCCGAGCACATGCCCACTTGGACACCGGGCGGCGGGAGCCGTGGCTGTTACCGTCTCAGTACCGTGACGTAATCCAAGATGCGTTGGTCCAGCGATATTCCTTGCTACCTTTCTGGTACACCCTCTTCTATCAGGCCCATCGTGAAGGGATTCCTGTCATGAGGCCACTGTGGGTACAGTATCCTCAGGATGTGACCACCTTCAGTATAGATGATCAGTTCCTGCTTGGGGATGCGCTGCTGGTTCACCCTGTAACAGATTCTGGGGCCCATGGCGTGCAGGTCTATCTGCCTGGACAAGGGGAGGTGTGGTACGACACTCAGAGCTATCAGAAGCATCATGGTCCCCAAACCCTGTATCTGCCTGTAACTATAAGCAGTATCCCTGTGTTCCAGCGTGGCGGAACAATCGTGCCTCGATGGATGCGAGTGCGGCGTTCCTCAGAATGTATGAAGGATGACCCGATCACGCTCTTCGTTGCGCTCAGCCTCCAGGGTACAGCCCAAGGAGAGCTCTTTCTGGATGATGGACACTCGTTCAGCTATCAGACTCACCATAAGTTCCTGCTGCGACGGTTCTCATTTTCTGGCAATACCCTTGTGTCC---------------------------------------------------------------------------------------------------------------------------------------------------------------------------------------------------------------------
>speTri2
ATGGCGGCGGTAGCG------------GCAGTGGCGGCGCGTAGGAGGCGGCTTTCTGTATCTGGCCGTGATGACAATAGTGTGGAGCTGACAGTGGCTGAGGGACCCTACAAAATCATCTTAACAGCACGGCCATTCCGCCTTGACCTGCTAGAGGACCGTAGCCTTCTGCTCAGTGTCAATGCCCGAGGACTCATGGAGTTTGAGCACCAGAGGGCCCGCAGGGTCCCTTTCTCGGATAAAGTTAGTCTCACGCTCGGTAGCATATGGGATAAGATCAAGAACCTTTTCTCTAGGCAAGGATCAAAAGACCCCGCTGAGGGCGATGGGGCCCAGCCCAAGGAAACGCCTGGGGATGGTGACGAGCCA------GAGGATACTCAAGGGAAGGCAGAGAAAGATGAGCCAGGATCCTGGGAGGAGACATTCAAAACTCATTCTGACAGCAAGCCATATGGCCCTACTTCTGTGGGTTTGGACTTCTCTCTGCCAGGCATGGAGCATGTGTATGGAATCCCTGAGCATGCAGACAACTTGAGGCTGAAGGTCACTGAGGGTGGGGAACCGTATCGCCTGTACAACTTGGATGTGTTCCAGTATGAACTGGATAACCCAATGGCCCTGTATGGGTCTGTACCTGTGCTCCTTGCACACAACCCTCATCGAGATTTGGGCATCTTCTGGCTCAATGCTGCTGAGACCTGGGTTGATATATCTTCTAACACTGCAGGGAAGACCCTGTTTGGGAAGATGCTAGACTATCTGCAGGGCTCTGGGGAGACCCCACAGACAGATGTTCGCTGGATGTCAGAGAGTGGCATCATTGATGTCTTCCTGCTACTTGGACCCTCGGTCTTTGACATTTTTCGGCAGTATGCTAGTCTCACAGGAACCCAGGCATTGCCCCCGCTCTTCTCCCTCGGCTACCATCAGAGCCGCTGGAACTACCGGGATGAGGCTGATGTACTAGAAGTGGATCAGGGTTTTGATGATCACAACCTGCCCTGTGATGTCATCTGGCTGGATATTGAACATGCTGATGGCAAGCGATACTTCACCTGGGACCCCAGCCGCTTCCCTCAGCCCCTCACCATGCTTGAGCACTTGGCCTCCAAAAGGCGGAAGCTGGTAGCCATTGTGGACCCCCACATCAAGGTAGACTCTGGATACCGAGTTCACGAAGAGCTGCGGAACCAGGGGCTGTACATTAAAACTCGGGATGGCTCTGACTATGAGGGCTGGTGCTGGCCAGGCTCAGCTGGTTACCCTGACTTTACTAATCCTGTGATGAGAGCCTGGTGGGCTAACATGTTCAGCTTTGACAATTATGAGGGCTCAGCTCCCAACCTCTATGTCTGGAATGACATGAATGAACCATCTGTGTTCAATGGTCCTGAGGTTACCATGCTCAAGGATGCCCAGCATTATGGGGGCTGGGAGCACCGGGACATCCATAACATCTATGGCTTCTATGTGCACATGGCAACTGCTGATGGGTTAATACAGCGCTCCGGTGGCATAGAACGTCCCTTCGTCCTGAGCAGGGCTTTCTTCGCTGGCTCCCAGCGCTTTGGAGCTGTGTGGACAGGGGACAACACTGCAGAGTGGGGTCACTTGAAGATCACTATCCCTATGTGTCTCAGCCTAGGGCTGGTGGGACTTTCCTTCTGTGGTGCTGATGTGGGGGGATTCTTCAAGAATCCAGAACCAGAGCTGCTTGTACGCTGGTACCAGATGGGTGCCTATCAGCCATTCTTCCGGGCTCATGCCCACTTGGACACTGGGCGGCGAGAGCCATGGCTGTTGCCATCTCAGTACCAAGACATAATCCGAGATGCCTTAGGCCAGCGATATTCTTTGCTGCCCTTCTGGTACACCCTCTTCTATCAGGCCCATCGTGAAGGGTTTCCTGTCATGAGGCCCCTGTGGGTGCAGTATCCTCAAGATGTGACCACCTTCAGCATAGATGATCAGTTCCTGCTTGGGGATGCCTTACTGGTTCACCCCGTGTCAGATGCTGGGGCCCATGGTGTGCAGGTCTATCTACCTGGCCAAGGGGAGGTGTGGTATGACACTCATAGCTACCAGAAGCATCATGGTCCCCAGACCCTCTACCTGCCTGTAACTCTAAGCAGTATCCCTGTGTTCCAACGTGGAGGGACAATTGTGCCTCGATGGATGCGTGTGCGGCGTTCTTCAGACTGTATGAAAGATGACCCCATCACTCTCTTTGTCGCACTCAGCCTCCAGGGTACGGCCCAAGGACAGCTCTTTCTTGATGATGGCCACACATTTAACTATCAGAATCGCCATGAGTTCCTGCTGCGTCATTTCTCGTTCTCTGACAACACACTTGTCTCCAGCTCAGCAGATCCCAAAAGCCACTTTGAGACACCAGTCTGGGTTGAGCGGGTGGTGATAATGGGGGCTGGAAAGCCGGCAGCAGTGGTGCTTCAGACAAAAGGATCTCCTGAAAGCCATCTATCCTTCCAGTATGACCCTGAGACCTCTGTGTTGATACTGCGCAAGCCTGGTGTCAATGTATCATCTGACTGGAGTATTCATCTGCGA---
>oryCun2
ATGGCGGCGGTAGCG------------GCAGTGGCGGCGCGTAGGAGGCGGCTTTCTATCTCTGGCCGTGATGACAATAGTGTGGAGCTAACAGTGGCTGAGGGACCCTACAAAATCATCTTGACGGCAAAGCCTTTCCGCCTTGACCTGCTAGAAGACCGCAGCCTGCTGCTCAGTGTCAATGCCCGAGGACTCATGGGTTTTGAGCACCAGAGGGCCCGCAGGGTCCCTTTCTCGGATAGAGTTAGTCTCACGCTCGGTAGCATGTGGGATAAGATCAAGAACCTTTTCTCTAGGCAAGGATCAAAAGACCCAGCTGAGGGCGATGAGGCCCAGCCCGAGGAGATGCCTGAGGATGGTGACAAGCCA------GAGGAGACCCAGGGGAAGGCAGAGAAAGATGAGCCAGGAGCCTGGGAGGAGACATTCAAAACTCACTCTGACAGCAAGCCACATGGTCCCACGTCTGTGGGTCTGGACTTCTCTCTGCCAGGCATGGAACATGTATATGGAATCCCTGAGCATGCAGACAGCCTGAGGCTCAAGGTCACTGAAGATGGGGAGCCGTATCGCCTCTACAATTTGGATGTGTTCCAGTACGAGCTGTACAACCCCATGGCCCTCTATGGGTCTGTGCCTGTGCTCTTGGCTCATAATCCTCATCGTGACTTGGGCATCTTCTGGCTTAATGCGGCAGAGACCTGGGTCGATATATCGTCTAACACTGCAGGGAAGACCTTGTTTGGGAAGATGCTGGACTACTTGCAAGGCTCTGGGGAGACCCCACAGACAGATGTCCGCTGGATGTCAGAAAGCGGCATTATCGATGTCTTCCTGCTGCTTGGGCCTTCCGTCTTTGATGTCTTTCGGCAGTACGCTAGCCTCACAGGCACCCAGGCATTGCCCCCGCTCTTCTCCCTGGGCTACCACCAGAGCCGCTGGAACTACCGGGACGAGGCTGATGTGCTGGAAGTGGATCAGGGCTTTGATGATCACAACATGCCCTGCGACGTCATCTGGCTGGACATCGAACATGCTGACGGCAAGCGGTACTTCACCTGGGACCCCAGCCGCTTCCCACAGCCGCGCGCCATGCTAGAGCACTTGGCCTCCAAGAGGCGGAAGCTGGTGGCCATTGTGGACCCCCACATCAAGGTGGACTCTAACTACCGAGTTCATGAAGAGCTACGGAACCAGGGGCTGTACATTAAAACTCGGGACGGCTCTGACTACGAGGGTTGGTGCTGGCCAGGCTCAGCTGGTTACCCTGACTTCACTAATCCCATGATGAGGACCTGGTGGGCTCACATGTTCAACTTTGACAATTATGAGGGCTCAGCTCCCAACCTCTACATCTGGAATGACATGAATGAACCATCTGTGTTCAATGGTCCTGAGGTCACCATGCTCAAAGATGCCCAGCATTATGGTGGCTGGGAGCACCGGGATGTCCATAATATCTATGGCTTCTATGTGCACATGGCGACTGCTGATGGGCTAATACTGCGTTCCGGGGGCGTAGAACGCCCCTTTGTCCTGAGTAGGGCTTTCTTCGCTGGCTCCCAGCGCTTTGGTGCAGTGTGGACAGGGGACAACACTGCAGAGTGGGACCATTTGAAGATCACTATCCCTATGTGTCTCAGCCTGGGTCTGGTGGGACTTACCTTCTGTGGGGCGGATGTGGGCGGCTTCTTCAGAAATTCAGAGCCAGAGCTGCTTGTGCGCTGGTACCAGATGGGTGCATACCAGCCATTCTTCCGGGCACATGCCCACCTGGACACTGGGCGGCGAGAGCCTTGGCTGTTATCCTCTCAGCACCAAGACATAATCCGGGATGCCCTAGGCCAGCGATATTCCCTGCTGCCTTTCTGGTACACCCTCTTCTATCAGGCCCATCGTGAAGGGGTTCCTGTCATGAGGCCCATGTGGGTGCACTATCCTCAAGACGTGACTACCTTCAGTATAGACGATCAGTTCCTACTTGGGGACGCACTGCTGGTTCACCCTGTATCCGACTCTGGGGCCCATGGTGTGCAGGTCTATCTGCCTGGCCAGGGGGAGGTGTGGTACGACGTTCAGAGCTACCAGAAGCATCATGGTCCCCAGACCCTGTACCTGCCTGTAACTCTAAGCAGTATTCCTGTGTTCCAGCGTGGAGGGACAATCGTGCCTCGATGGATGCGAGTGCGCCGTTCTTCAGACTGCATGAAGGATGACCCCCTCACTCTCTTTGTTGCACTCAGCCCCCAGGGTACAGCCCAAGGAGAACTCTTTTTGGATGATGGGCACACGTTCAACTATCAGACTCGCCAGGAATTCCTGCTGCGTCGATTCTCATTCTCTGGCAACACCCTTGTTTCCAGCTCAGCAGATGCCAAAGGCCACTTTGAGACCCCAATTTGGATTGAGCGTGTGGTGATCATGGGGGCTGGAAAGCCAGCAGCCGTGGTACTCCAGACAAAAGGATCTCCTGAAAGCCGCCTAGAGTTCCAGCATGACCCTGAGACCTCTGTGTTGATTCTGCGCAAGCCTGGTGTCAATGTGGCCTCTGACTGGAGCATTCAGCTGCGA---
>ochPri3
ATGGCGGCGGTAGCG------------GCAGTGGCGGCGCGGAGGAAGCGGCTTTCTGTCTCTGGACGAGATGACAATACCGTGGAGCTAACGGTGGCTGAGGGACCCTACAAAATCATCTTGACGGCACAGCCGTTCCGCCTCGACCTGCTGGAGGACCGCGTCCTTCTGCTCAGTGTCAATGCTCGAGGACTCCTGGGCTTTGAGCACCAGAGGACCCGCAGGGTCCCTGTCTCGGATAGAGTTAGTGTGTCGCTCGGTAGCATGTGGGATAAGATCAAGAACCTTTTCTCTAGGCAAGGATCAAAAGACCCAGCTGAGGGCGATGAGGCCCAGCCCGAGGAAATGCCTGAGGATGGTGACCAGCCA------GAGGAGACCCAGGGGAAGGCAGAGAAAGATGAGCCAGGAGCCTGGGAAGAGACATTCAAAACTCATGCTGACAGCAAGCCACATGGCCCCACGTCTGTGGGTTTGGACTTCTCTCTGCCAGGCATGGAACATGTGTATGGGATCCCTGAGCATGCAGAGCCCCTGAGGCTGAAGGTCACAGAAGATGGGGAGCCATATCGCCTCTACAATTTGGATGTGTTCCAGTATGAACTGTACAACCCCATGGCCCTCTATGGGTCTGTGCCTGTGCTCCTGGCCCACAACGCGCATCGTGACTTGGGCATCTTCTGGCTTAATGCGGCAGAGACCTGGGTTGACATATCCTCCAACACGGCGGGGAAGACCTTGTTTGGGAAGATGATGGACTACCTGCAGGGCTCTGGGGAGACACCGCAGACCGATGTCCGTTGGATGTCAGAGAGTGGAATTATCGATGTCTTCCTGATGCTCGGACCTTCCGTCTTGGATGTCTTTCGGCAGTATGCTAGTCTCACAGGCACCCAGGCATTGCCCCCACTCTTCTCCCTGGGCTACCACCAGAGCCGCTGGAACTACCGGGATGAGGCTGATGTCTTGGAAGTGAACCAGGGCTTTGATGATCACAACATGCCTTGTGACGTCATCTGGCTGGACATTGAACATGCTGACGGCAAGCGGTATTTCACCTGGGACCCCAGCCGGTTCCCGCAGCCTCTCGCCATGCAGCAGCACTTGGCCTCCAAGAGGCGGAAGCTGGTGACCATCGTAGATCCCCACATCAAGGTGGACTCTGGCTACAGAGTACACGAGGAGCTGCGGAACCAGGGGCTATACGTTAAAACTCGAGATGGTTCTGACTACGAGGGCTGGTGCTGGCCAGGCTCAGCTGGTTACCCTGACTTCACTAATCCCACGATGAGGACCTGGTGGGCCCACATGTTCAGCTTCGACAATTATGAAGGCTCATCTCCTAACCTCTACGTCTGGAATGACATGAATGAGCCATCGGTGTTCAATGGTCCAGAGGTCACCATGCTCAAGGACGCCCAGCATTACGGAGGCTGGGAGCACCGGGACATCCACAATCTCTATGGCTTCTACGTGCACATGGCAACGGCTGATGGGCTCATCCTGCGTTCAGGGGGCGTAGAACGCCCCTTTGTCCTAAGCAGGGCTTTCTTCGCTGGCTCCCAGCGCTTTGGCGCAGTGTGGACAGGGGACAACACTGCCGAATGGGACCACTTGAAGATTACAATCCCCATGTGTCTCAGCTTGGGACTGGTGGGACTTTCCTTCTGTGGCGCGGATGTGGGTGGCTTCTTCAAAAATTCTGAGCCAGAGCTGCTTGTACGCTGGTACCAGATGGGTGCGTACCAGCCGTTCTTCCGTGCACATGCCCACCTGGACACGGGGCGGCGAGAGCCATGGCTGTTATCCTCTCAGCACCAGGACATAATCCGGGATGCCCTGGGCCAGCGGTACTCCCTGCTGCCTTTCTGGTACACCCTGTTCTATCAGGCCCACCGTGAAGGGGTTCCTGTCATGAGGCCCATGTGGGTGCACTACCCTCAGGATGTGACCACCTTCAGTATAGACGATCAGTTCCTACTTGGGGATGCACTGCTGGTTCACCCTGTATCTGACCCTGGGGCCCACGGCGTGCAGGTCTATCTGCCTGGCCAAGGGGAGGTGTGGTATGATGTTCAAAGCTACCAGAAGCATCATGGTCCCCAGACCCTGTATCTGCCTGTGACCCTAAGCACTGTTCCCGTGTTCCAGCGTGGAGGGACAATCGTGCCTCGGTGGATGCGTGTGCGGCGTTCTTCAGACTGCATGAAGGACGACCCCATCACCCTCTTTGTTGCACTCAGCCCACAGGGTACTGCCCAAGGAGAGCTCTTTTTGGATGATGGGCACACCTTCAACTATCAGACTCGCCATGAGTTCCTGCTGCGTCGGTTCACATTTTCTGGCAACACCCTTGTTTCCAGCTCAGCAGATTCCAAAGGCCACTTTGAGACTCCAATCTGGATTGAACGTGTGGTAATCATGGGAGCTGGAAAACCAGCAGCTGTGGTACTCCAAACCAAAGGAGCTCCTGAAAGCCGCCTAGCCTTCCAGCATGACCCCGAGACCTCTGTGTTGGTCCTGCGCAAACCTGGCGTGAACGTGGCATCCGACTGGAGCATTTCCCTGCGA---
>HLturTru3
ATGGCGGCGGTAGCG------------GCAGTGGCGGCGCGTAGGAGGCGGCTTTCTGTCTCTGGCCGGGATGCCAACAGCGTAGAGCTAACCATGGCTGAGGGGCCCTATAAAATCATCTTGACGGCACAGCCATTCCGCCTCGACCTACTGGAGGACCGCAGCCTTCTGCTCAGTGTCAATGCCCGAGGACTCTTAAATTTTGAGCACCAGAGGGCTCCCAGGGTCTCTTTCTCGGATAAAGTTAGTCTCACGCTCGGTAGCATTTGGGATAAGATCAAGAACCTTTTCTCTAGGCAAGGATCAAAAGACCCAGCTGAGGGCGATGGGGCCCAGCCCGAGGAAACACCTGGGGATGGTGACAAGCCA------GATGAGACCCAGGGGAAGGCAGAGCACGATGAGCCAGGAGCCTGGGAAGAGACATTTAAAACTCACACTGACAGCAAGCCCTTTGGCCCCACGTCTGTGAGTTTGGACTTCTCTCTGCCAGGCATGGAGCATGTGTATGGGATCCCCGAGCATGCAGACAACCTGAGGCTGAAAGTCACTGAGGGTGGGGAGCCGTATCGCCTCTACAATTTGGACGTGTTCCAGTATGAGCTGTACAACCGCATGGCCCTATATGGGTCTGTGCCCGTGCTCCTAGCACACAGCCCTCATCGGGACCTGGGCATCTTCTGGCTCAACGCCGCAGAGACCTGGGTTGACATATCCTCCAACACTGCAGGCAAGACCCTGTTTGGGAAGATGCTGGACTACCTGCAGGGCTCTGGGGAGACCCCACAGACAGATGTTCGCTGGATATCGGAGAGTGGCATCATTGATGTCTTCCTGCTACTTGGGCCGTCTGTCTTTGATGTCTTCCGGCAGTACGCTAGTCTCACAGGGACCCAGGTTTTGCCCCCGCTCTTCTCCCTCGGCTACCACCAGAGCCGCTGGAACTATCGGGATGAGGCTGACGTTCTGGAAGTCGATCAGGGCTTCGATGATCACAACCTGCCTTGCGATGTCATCTGGCTGGACATTGAGCATGCTGATGGCAAGCGGTATTTCACCTGGGACCCCAGCCGTTTCCCCCAGCCCCTCACCATGCTTGAGCATTTGGCCTCCAAGAGGCGGAAGCTGGTGGCCATCGTGGACCCCCACATCAAGGTGGACTCTGGCTACCGCGTACATGAAGAGTTGCAGAACCTGGGTCTGTACGTTAAAACCCGGGATGGCTCTGACTACGAAGGCTGGTGCTGGCCAGGCGCAGCCGGTTACCCTGATTTCACCAATCCCAAGATGAGGGCCTGGTGGGCTAACATGTTTCGCTTTGACAATTATGAG------------------------------------------------------------------------------------------------------------------------------------------------------------------------------------------------------------------------------------------------------------------------------------------------------------------------------------------------------------------------------------------------------------------------------------------------------------------------------------------------------------------------------------------------------------------------------------------------------------------------------------------------------------------------------------------------------------------------------------------------------------------------------------------------------------------------------------------------------------------------------------------------------------------------------------------------------------------------------------------------------------------------------------------------------------------------------------------------------------------------------------------------------------------------------------------------------------------------------------------------------------------------------------------
>balAcu1
ATGGCGGCGGTAGCG------------GCAGTGGCGGCGCGCAGGAGGCGGCTTTCTGTCTCTGGCCGGGATGACAACAGCGTGGAGCTAACCATGGCTGAGGGACCCTATAAAATCATCTTGACGGCACGGCCGTTCCGCCTCGACCTCCTGGAGGGCCGCAGCCTTCTGCTCAGTGTCAACGCCCGAGGACTCTTACATTTTGAGCACCAGAGGGCTCCCAGGGTCTCTTTCTCGGATAAAGTTAGTCTCACGCTCGGTAGCATTTGGGATAAGATCAAGAACCTTTTCTCTAGGCAAGGATCAAAAGACCCAGCTGAGGGCGATGGGGCCCAGCCCGAGGAAACACCTGGGGATGGTGACAAGCCA------GATGAGACCCAGGGGAAGGCAGAGCAAGATGAGCCAGGAGCCTGGGAAGAGACATTTAAAACTCACACTGACAGCAAGCCCTATGGCCCCACGTCTGTGAGTTTGGACTTCTCTCTGCCAGGCATGGAGCATGTGTATGGGATCCCCGAGCATGCGGACAACCTGAGGCTGAAAGTCACTGAGGGTGGGGAGCCATATCGCCTCTACAATTTGGACGTGTTCCAGTATGAGCTGTACAACCGCATGGCCCTGTATGGGTCTGTGCCTGTGCTCCTAGCACACGGCCCTCATCGGGACCTGGGCATCTTCTGGCTCAACGCCGCGGAGACCTGGGTTGATATATCCTCCAACACTGCAGGCAAGACCCTGTTTGGGAAGATGCTGGACTACCTGCAGGGCTCTGGGGAGACCCCACAGACAGATGTTCGCTGGATATCGGAGAGTGGCATCATCGATGTCTTCCTGCTACTTGGGCCGTCTGTCTTTGACGTCTTCCGGCAGTACGCCGGTCTCACAGGGACCCAGGTATTGCCCCCGCTCTTCTCCCTCGGCTACCACCAGAGCCGCTGGAACTATCGGGATGAGGCTGACGTTCTGGAAGTCGATCAGGGCTTCGATGATCACAACCTGCCTTGCGATGTCATCTGGCTGGACATTGAGCATGCTGATGGCAAGCGGTATTTCACCTGGGACCCCAGCCGTTTCCCCCAGCCCCTCACCATGCTTGAGCATTTGGCTTCCAAGAGGCGGAAGCTGGTGGCCATCGTGGACCCCCACATCAAGGTGGACTCTGGCTACCGTGTACATGAAGAGTTGCAGAACCTGGGTCTGTATGTTAAAACCCGGGATGGCTCTGACTATGAAGGCTGGTGCTGGCCAGGCGCAGCTGGTTACCCTGATTTCACCAATCCCAAGATGAGGGCCTGGTGGGCTAACATGTTTCGCTTTGACAATTATGAGGGCTCATCTCCCAGCCTCTATGTCTGGAATGACATGAATGAACCATCCGTGTTCAATGGTCCTGAGGTCACCATGCTCAAGGATGCCCAGCATTATGGGGGCTGGGAGCACCGAGACGTGCATAACATCTATGGCCTCTACGTGCACATGGCGACTGCTGATGGGCTGGTGCTGCGCTCCGGGGGCATAGAACGCCCCTTTGTCCTGAGCAGGGCTTTCTTTGCTGGCTCCCAGCGCTTTGGAGCCGTGTGGACAGGCGACAATGCTGCCGAATGGGACCATTTGAAGATCTCTATTCCTATGTGTCTTAGCTTGGGGCTGGTGGGACTTTCCTTCTGTGGAGCGGATGTGGGCGGCTTCTTCAAAAATCCAGAGCCAGAGCTGCTTGTGCGCTGGTACCAGATGGGTGCCTACCAGCCATTCTTCCGGGCACATGCCCACTTGGACACTGGTCGGCGAGAGCCGTGGTTGTTACCGTCTCAGTACCATGACATAATCCGAGATGCCTTGGGTCAGCGATACTCCTTACTGCCCTTCTGGTACACCCTCTTCTATCAGGCCCATCGTGAAGGGATTCCTATCATGAGGCCCTTGTGGGTGCATTATCCTCAGGATGTGACCACCTTCAGTATAGATGATCAGTTCCTGCTTGGGGATGCATTGCTGGTTCACCCTGTATCAGACTCTGAGGCTCATGGCGTGCAGGTCTATCTGCCTGGCCAAGGGGAGGTGTGGTATGACGTTCATAGCTACCAGAAGCATCATGGTCCCCAGACCCTGTATCTGCCTGTAACTCTAAGCAGTATCCCTGTGTTCCAGCGTGGAGGGACAATTGTGCCCCGATGGATGCGAGTGCGGCGTTCTTCAGACTGCATGAAGGATGACCCCATCACTCTTTACGTTGCACTCAGCCTCCAGGGTACGGCCCAAGGAGAGCTCTTTCTAGATGATGGGCACACGTTCAACTATCAGACTCGCCATGAGTTCCTGCTGCGTCGATTCTCATTCTCTGGCAACACCCTTGTCTCCAGCTCAGCCGACCCCAAAGGCCACTTTGAGACACCAATTTGGATTGAGCGGGTGGTGATAATAGGGGCTGGAAAGCCAGCAACCGTGGTACTCCAGACAAAAGGATCTCCTGAAAGCCGCCTGTCCTTCCAGCATGACCCTGAGACCTCTGTGTTGATCCTGCGCAAGCCTGGCGTCAGTGTGGTATCCGACTGGAGTATTCACCTGCGA---
>bosTau8
ATGGCGGCGATAGCG------------GCAGTGGAGGCGCGTAGGAGGCGGCTGTCTGTCTCTGGCCGGGATGACAACAGTGTGGAGCTCACTGTTGCCGAGGGACCCTATAAAATCATCTTGACGGCACGGCCATTCCGCCTTGACCTGCTGGAGGACCGCAGCCTTCTGCTCAGTGTCAATGCCCGAGGACTCTTAAATTTAGAGCACCAGAGGACCCCCAGGGTCTCTTTCTCGGATAAAGTTAGTCTCACGCTCGGTAGCATTTGGGATAGGATCAAGAACGTTTTCTCTAGGCAAGGATCAAAAGAACCAGCTGAGGGCGATGGGGCCCAGCCTGAGGAAACACCTGGGGATGACAACAAGCCA------GATGAGACCCAGGGGAAGCCAGAGCATGATGAGCCGGGAGCCTGGGAAGAGACGTTCAAAACTCACTCTGACAGCAAGCCTTACGGCCCCACGTCTGTGAGTTTGGACTTCTCTCTGCCAGGCATGGAGCATGTGTATGGGATCCCCGAGCACGCAGACAACCTCAGGCTGAAAGTCACTGAGGGTGGGGAGCCGTATCGTCTCTATAATTTGGACGTGTTCCAGTATGAGCTGTACAACCGCATGGCCCTGTACGGGTCTGTGCCCGTGCTCCTGGCACACAGCCCCCTTCGGGACCTAGGCATCTTCTGGCTCAACGCTGCAGAGACCTGGGTTGACATATCCTCCAACACTGCTGGGAAGACCCTGTTTGGGAAGATGCTGGACTACCTGCAGGGCTCTGGGGAGACTCCACAGACGGATGTTCGCTGGATGTCTGAGAGCGGCATCATCGATGTCTTCCTGATGCTCGGGCCCTCTGTCTTCGATGTCTTCCGGCAGTACGCTAGTCTCACAGGGACCCAGGCATTGCCCCCGCTCTTCTCCCTCGGCTACCACCAGAGCCGCTGGAACTATCGGGATGAGGCTGACGTTCTGGAAGTGGATCAGGGCTTTGATGACCACAACCTGCCTTGCGATGTCATCTGGCTGGACATTGAGCATGCCGATGGCAAGCGGTATTTCACCTGGGACCCCAGCCGTTTCCCACAGCCCCGAAACATGCTTGAGCATTTGGCCTCCAAGAGGCGGAAGCTGGTAGCCATTGTGGACCCCCACATCAAGGTGGACTCTGGCTACCGTGTACACGAAGAGTTGCAGAACCTGGGTCTGTATGTTAAAACCCGGGATGGCTCTGACTACGAAGGCTGGTGCTGGCCAGGCGCAGCTGGTTACCCTGATTTCACCAATCCCAAGATGAGGGCCTGGTGGGCTAACATGTTTCACTTTGACAATTACGAGGGCTCGGCTCCTAACCTCTATGTCTGGAATGACATGAACGAACCATCTGTGTTCAATGGTCCTGAGGTCACCATGCTCAAGGATGCCCAGCACTATGGGGGCTGGGAGCACCGAGACGTGCATAACATCTATGGCCTCTACGTGCACATGGCGACCGCGGATGGCCTGGTCCTGCGCTCCGGGGGCATCGAACGCCCCTTTGTCCTGAGCAGGGCTTTCTTCGCTGGCTCCCAGCGCTTCGGAGCCGTGTGGACAGGGGACAATGCTGCTGAATGGGACCACATGAAAATCTCGATTCCTATGTGTCTCAGCTTAGGGCTGGTGGGACTTTCCTTCTGTGGAGCGGACGTGGGCGGCTTCTTCAAAAATCCAGAGCCAGAGCTGCTTGTGCGCTGGTACCAGATGGGTGCCTATCAGCCATTCTTCCGGGCTCATGCCCACCTGGACACTGGTCGGCGGGAACCGTGGCTGTTACCGTCTCAGTACCATGAGATAATTCGAGATGCCCTGGGCCAGCGATACTCCTTACTTCCTTTCTGGTACACCCTCTTCTATCAGTCCCATCGCGAGGGGATCCCAGTCATGAGGCCCCTGTGGGTGCATTATCCTAAGGATGTGACCACTTTCAGTATAGATGATCAGTTCCTGCTTGGGGATGCATTGCTGGTTCACCCTGTATCAGACTCCGAGGCTCGTGGTGTGCAGGTCTATCTGCCTGGCCAAGGGGAGGTGTGGTATGACGTTCAGAGCTACCAGAAGTATCATGGTCCGCAGACCCTGTACCTGCCTGTAACTCTAAGCAGTATCCCCGTGTTCCAGCGTGGAGGGACCATCGTGCCCCGGTGGATGCGAGTGCGGCGTTCTTCAGACTGCATGAAGGACGACCCCATCACTCTTTTCGTCGCACTCAGCCTCCAGGGTACGGCCCAAGGAGAGCTCTTTCTAGATGATGGGCACACGTTCAACTATCAGACTCGCCATGAGTTCTTGCTGCGTCGATTCTCATTCTCTGGCAACACCCTGGTCTCCAGCTCCGCAGACCCCAAAGGCCACTTTGAGACACCAATCTGGATTGAGCGGGTGGTGATAATAGGGGCCGGAAAGCCAGCAACCGTGGTACTCCAGACAAAAGGATCTCCTGAAAGCCGCCTGTCCTTCCAGCATGACCCTGAGACCTCGGTATTGATCCTGCGCAAGCCTGGCGTCAATGTGGCATCTGACTGGACTATTCACCTGCGA---
>susScr11
ATGGCGGCGGTAGCG------------GCAGTGGCGGCGCGTAGGAGGCGGCTTTCTGTCTCTGGCCAGGATGACAACAGCGTGGAGGTAACCGTGGCTGAGGGACCCTATAAAATCATCTTGACCGCGCGGCCATTCCGGCTGGACCTGCTGGAGGACCGCAGCCTTCTGCTCAGTGTCAATGCCCGAGGACTCTTAAATTTTGAGCACCAGAGGGCCCCCAGGGTCTCTTTCTCGGATAAAGTTAGTCTCACGCTCGGTAGCATTTGGGATAAGATCAAGAACCTTTTCTCTAGGCAAGGATCAAAAGACCCAGCTGAGGGCGATGGGGCCCAGCCCGAGGAAGCACCTGGGGATGGAGACAAGCCA------GAGGAGATCCAGGGGAAGGCAGAGAAAGATGAGCCAGGAGCCTGGGAAGAGACATTCAAAACTCACTCTGACAGCAAGCCCTATGGCCCCACGTCTGTGGGTTTGGATTTCTCTCTGCCAGGCATGGAACATGTGTATGGGATCCCCGAGCATGCAGACAGCCTGAGGCTAAAAGTCACTGAGGGTGGGGATCCATATCGCCTCTACAATTTGGACGTGTTCCAGTATGAGCTGTACAACCCCATGGCCCTGTACGGCTCCGTGCCTGTGCTCCTGGCACACAGCCCTCACAGGGACCTGGGCATCTTCTGGCTCAACGCTGCAGAGACCTGGGTTGACATATCCTCCAACACTGCAGGGAAGACCCTGTTTGGGAAGATGCTGGACTACCTACAGGGCTCTGGGGAGACCCCACAGACAGATGTTCGCTGGATGTCGGAGAGCGGCATCATCGATGTCTTCCTGCTCCTTGGGCCCTCCGTCTTCGATGTCTTCCGGCAGTACGCTAGTCTCACTGGGACCCAGGCATTGCCCCCGCTCTTCTCCCTCGGCTACCACCAGAGCCGCTGGAACTATCGAGATGAGGCCGATGTCCTGGAAGTTAATCAGGGCTTTGATGATCACAACCTGCCCTGTGATTTCATCTGGCTGGACATCGAGCATGCTGATGGCAAGCGGTACTTCACCTGGGACCCCAGCCGCTTCCCCCAGCCCCGCACCATGCTTGAGCACTTGGCCTCTAAGAGGCGCAAGCTGGTAGCCATTGTGGACCCTCATATCAAGGTGGACTCCAGCTACCGCGTACATGAAGAGTTGCAGAACCTGGGTCTGTATGTTAAAACCCGGGATGGCTCTGACTATGAGGGCTGGTGCTGGCCAGGTGCAGCTAGTTACCCTGATTTTACCAATCCCAAGATGAGAGCCTGGTGGGCTGACATGTTTCGCTTTGAGAATTACGAGGGCTCATCTTCCAACCTCTATGTCTGGAATGACATGAACGAACCGTCCGTGTTCAATGGCCCTGAGGTCACCATGCTCAAGGATGCCCAGCATTATGGGGGCTGGGAGCACCGAGACCTGCACAACATCTATGGCTTCTACGTGCACATGGCAACTGCTGACGGGCTGGTGCTGCGCTCTGGGGGTGTAGAACGGCCCTTTGTCCTGAGCAGGGCTTTCTTCGCTGGCTCCCAGCGCTTTGGAGCCGTGTGGACTGGGGACAACACTGCTGAATGGGACCATTTGAAGATCTCTATCCCTATGTGTCTCAGCTTGGGGCTGGTGGGACTTTCCTTCTGTGGAGCGGATGTGGGTGGCTTCTTCAAAAATCCAGAGCCAGAGCTGCTTGTGCGCTGGTACCAGATGGGTGCTTACCAGCCATTCTTCCGGGCACATGCCCATTTGGACACTGGTCGGCGAGAGCCGTGGCTGTTACCGACTCAGTACCAGGACATGATCCGAGATGCCCTGGGCCAGAGATACTCCTTACTGCCCTTCTGGTACACTCTCTTCTATCAGGCCCATCGCGAAGGGGTTCCTGTCATGAGGGCCCTGTGGGTGCATTATCCTCAGGACGTGACGACCTTCAGTATAGATGACGAGTTCCTGCTTGGGGATGCACTGCTGGTTCACCCTGTAACGGACTCTGAGGCACATGGCGTGCAGGTCTATCTGCCGGGCCAAGGGGAGGTGTGGTACGATGTTCACAGCTACCAGAAGTATCATGGTCCGCAGACCCTGTACCTGCCTGTAACTCTAAGCAGCATCCCTGTGTTCCAGCGCGGAGGGACCATTGTGCCCCGATGGATGCGAGTGCGGCGTTCCTCAGACTGCATGAAGGACGACCCCATCACTCTCTTCGTTGCACTCAGTCCCCAGGGTACAGCCCAAGGAGAGCTCTTTCTCGACGATGGGCACACATTCAACTATCAGACTGGCCATGAGTTCCTGCTGCGTCGATTCTCATTCTCTGGCAACACCCTTGTCTCCAGCTCAGCAGACTCCAAAGGCCACTTTGAGACACCTGTCTGGATTGAGCGGGTGGTGATAATAGGGGCTGGAAAGCCAGCAACTGTGGTACTCCAGACAAAAGGATCTCCTGAAAGCCGCCTGTCCTTCCAGCATGACCCTGAGACCTCTGTGTTGATCCTGCGCAAGCCTGGCGTCAATGTGGCATCCGACTGGAGCATTCACCTGCGA---
>conCri1
ATGGCGGCGGTGGCGGTAGCG------GCAGTGTCGGCGCGTAGGAGGCGGCTTTCTGTCTCTGGCCGTGATGACAACAGTGTGGAGCTAACTGTGGCGGAGGGGCCCTATAAAATCATCTTGACAGCACAGCCGTTCCGCCTGGACTTGTTGGAGGACCGCAGCCTTCTGCTCAGTGTCAATGCCCGCGGACTCTTGCATTTTGAGCATCAGCGAGCTCCCAGAGCCTCTTTCTCGGATAAAGTTAGTGTCACGCTCGGTAGCATGTGGGATAAGATCAAGAACCTTTTCTCTAGGCAAGGATCAAAAGACCCAGCTGAGGGCGATGGGGCCCAGCCCGAGGAATCACCTGCAGATGGTGACAAGCCA------GAGGAGACCCAGGGGAAGGCAGAGAACGATGAACCAGGAGCCTGGGAGGAGACATTCAAAACTCACTCGGACAGCAAACCTTATGGCCCCATGTCTGTCGGCCTGGACTTCTCCCTGCCAGGCATGGAGCATGTGTATGGGATTCCTGAGCATGCAGACAGCCTGAGGCTGAAGGTCACTGAGGGTGGGGACCCGTATCGCCTCTATAATTTGGATGTATTCCAGTATGAGCTGTATAACTTCATGGCGCTGTATGGATCCGTGCCTGTGCTCCTGGCACACAGTGCACACCGGGACCTGGGCATCTTCTGGCTCAATGCCGCAGAGACCTGGGTCGACATATCCTCCAACACTGCAGGAAAGACCCTCTTTGGGAAGATGCTAGACTACCTGCAGGGCTCGGGGGAGACCCCACAGACAGATGTTCGCTGGATGTCGGAGAGTGGCATCATCGATGTCTTCCTGCTGCTCGGACCCTCAGTCTTCGATGTCTTCCACCAGTACGCTAGTCTCACAGGGACCCAGGCATTGCCCCCGCTCTTCTCCCTCGGCTACCACCAGAGCCGCTGGAACTACCGGGATGAGGCTGATGTGCTAGAAGTCAGCCAGGGCTTCGATGACCACGACCTGCCCTGTGATGTCATCTGGCTGGACATTGAGCACGCTGATGGCAAGCGGTATTTCACCTGGGACCCCAGCCGTTTCCCCCAACCCCTCACCATGCTCGAGCATCTGGCCTCCAAGAGGCGGAAGCTGGTGGCCATTGTAGACCCCCACATCAAGGTGGACTCTGGCTATCGTGTGCATGAAGAGTTGCGGAAGGAGGACCTGTATGTTAAAACTCGTGATGGCTCTGACTACGAGGGCTGGTGCTGGCCAGGTGCAGCTAGTTATCCTGACTTCACCAATCCCAGGATGCGGGCTTGGTGGGCCAACATGTTCAGCTTTGACAATTATGAGGGCTCCAATTCTAACCTCTATGTCTGGAATGACATGAATGAGCCATCAGTGTTCAATGGCCCGGAAGTCACCATGCTCAAGGATGCGCAGCATTATGGGGGCTGGGAGCACCGAGATGTGCACAACATCTATGGCCTCTACGTGCACATGGCGACTGCTGAAGGGCTGGTGCTGCGCTCCGGGGGCATCGAACGTCCCTTTGTCCTGAGCAGGGCTTTCTTTGCTGGCTCTCAGCGCTACGGAGCTGTGTGGACTGGGGACAACACTGCCGAGTGGGAGCATCTGAAGATCTCCATCCCAATGTGTCTCAGCCTGGGGCTGGTGGGGCTGTCCTTCTGCGGGGCGGATGTGGGCGGCTTCTTCAAAAACCCAGAGCCAGAACTGCTTGTGCGCTGGTACCAGATGGGTGCCTACCAGCCATTCTTCCGGGCACATGCCCACTTAGACACAGGGCGGCGAGAGCCCTGGCTGTTGCCATCTCAGTACCATGAGATGGTCCGTGATGCTTTGGGCCAGCGGTATTCCTTGCTGCCCTACTGGTACACCCTCTTCTACCAGGCCCATCGGGAAGGGATTCCTGTCATGAGGCCCCTATGGGTGCATTATCCGCAGGATGTGACCACCTTCAGTATAGATGATCAGTTCCTGCTTGGGGATGCATTGCTGGTTCACCCTGTGTCAGACTCCGGGGCTCATGGCGTGCAGGTCTATCTGCCTGGCCAAGGGGAGGTGTGGTATGACACTCAGAACTACCAGAAGCATCATGGTCCCCAGACCCTGTACCTGCCCGTCACCCTAAGTAGTATCCCTGTGTTCCAGCGTGGAGGCACGATTGTGCCCCGGTGGATGCGCGTGCGCCGGTCCTCAGACTGCATGAAGGATGACCCCATAACGCTGTTCGTTGCTCTCAGTCCCCAGGGGACAGCCCAAGGAGAGCTCTTTCTAGATGACGGGCACACATTCAACTACCAGAATCATCATGAGTTCCTGCTGCGTCGATTCTCGTTCTCTGGCAATACCCTTGTCTCCAGCTCAGCCGACCCCAAAGGCCACTTTGAGACACCAATCTGGATTGAGCGGGTGGTGATAATAGGGGCTGGGAAGCCTGCAGCTGTGGTGCTCCAGACGAAAGGATCTCCTGAAAGCCGCCTGTCCTTCCAGCATGACCCTGAGACTTCTGTGTTGATTCTCCGCAAGCCTGGCGTCAATGTGGCATCTGACTGGAGTATTCACCTGCGA---
>HLrouAeg4
ATGGCGGCGGTACCG------------GCAGTGGCGGCGCGGAGGAGGCGGCTTTCTGTCTCTGGCCGTGACGACAACAGTGTGGAGCTAACCATGGCTGAAGGACCCTATAAAATCATCTTGACAGCACGGCCATTTCGCCTTGACCTGCTGGAGGACCGCAGCCTTCTGCTCAGTGTCAATGCCCGAGGACTCTTAGCTTTTGAGCACCAGCGAGCCCCCAGGGTCTCTTTCTCGGATAAAGTTAGTCTCACGCTCGGTAGCATTTGGGATAAGATCAAGAACCTTTTCTCTAGGCAAGGATCAAAAGACCCAGCTGAGGGCGATGGGGCCCAGCCCGAGGAGACTCCCGAGGATGGTGACAAGCCA------GAAGAGACCCAGGGGAAGGCAGAGAAAGATGAGCCAGGAGCTTGGGAGGAGACATTCAAAACTCACACTGACACCAAGCCTTATGGTCCCACATCTGTAGGATTGGACTTCTCTCTGCCAGGCATGGAGCATGTGTATGGGATCCCTGAGCATGCAGACAACCTGAGGCTGAAGGTCACTGAGGGTGGGGAGCCGTATCGCCTCTACAATTTGGATGTATTCCAGTATGAGCTGTACAACCCCATGGCCCTGTACGGGTCTGTGCCTGTGCTCCTGGGACACAGTCCTCATCGAGACCTGGGAATCTTCTGGCTCAATGCCGCAGAAACTTGGGTTGACATATCCTCCAACACTGCGGGGAAGACCTTGTTTGGGAAGATGCTAGACTACCTGCAGGGGTCTGGAGAGACCCCGCAGACAGATGTCCGCTGGATGTCGGAGAGCGGCATCATCGATGTCTTCCTGCTGCTCGGGCCTTCTGTCTTTGACATCTTCCGGCAGTATGCCAGTCTCACAGGGACCCAGGCACTGCCCCCGCTCTTCTCCCTCGGCTACCACCAGAGCCGCTGGAACTACCGGGACGAGGCCGACGTGCTGGAAGTCAGTCAGGGCTTCGATGACCACAACCTGCCCTGCGATGTCATCTGGCTGGACATCGAGCACGCCGACGGCAAGCGGTACTTCACCTGGGACTCCAGCCGTTTCCCCCAGCCCCTCACCATGCTTGAGCACTTGGCCTCCAAGAAGCGGAAGCTGGTCGCCATTGTGGACCCGCACATCAAGGTGGACTCTGGCTACCGCGTACATGAGGAGTTGCAGAACCTGAATCTGTACGTTAAAACCCGGGATGGCTCTGACTACGAGGGCTGGTGTTGGCCAGGTGCAGCTAGTTACCCCGACTTTACCAATCCCACCATGAGGGCCTGGTGGGCTAACATGTTCAGCTTTGACAACTATGAGGGCTCAGGTCCCAACCTCTATGTCTGGAATGACATGAATGAACCATCTGTGTTCAATGGTCCTGAGGTCACTATGCTCAAGGATGCCAAGCATTACGGGGGCTGGGAGCACCGAGATGTGCACAACATCTATGGCTTATATGTGCAAATGGCGACTGCTGAGGGACTGGTTCTGCGCTCTGGGGGCGTAGAACGCCCCTTTGTCCTGAGCAGGGCTTTCTTTTCTGGCTCCCAGCGCTATGGAGCCGTGTGGACAGGGGACAATACCGCCGAATGGGACCATTTGAAGATCTCTATCCCTATGTGTCTCAGCTTGGGGCTGGTGGGAATATCCTTCTGTGGGGCCGACGTGGGTGGCTTCTTCAAGAACCCAGGGCCAGAGCTCCTCGTCCGTTGGTACCAGATGGGTGCCTACCAGCCATTCTTCCGGGCACATGCCCACTTGGACACCGGGCGGCGAGAGCCGTGGCTGTTACCATCTCAGTACCAGGACATGATTCGAGATGCATTGGACCAGCGATACGCCTTGCTGCCTTTCTGGTACACACTCCTCTATCAGGCCCATCGTGAAGGGATTCCTGTCATGAGGCCGCTGTGGGTGCATTATCCTCAGGATGTCACGACCTTCAGTATAGATGATCAATTCCTGCTTGGAGATGCGTTGCTGGTTCATCCTGTGTCAGACTCAGGGGCTCATGGTGTACAGGTCTATCTGCCTGGCCAAGGGGAGGTTTGGTATGACATTCATAGCTACCAGAAGCATCACGGTCCCCAGACCCTGTACCTGCCTGTAACCCTAAGCAGTATCCCTGCGTTCCAGCGCGGAGGGACAATTATACCTCGGTGGATGCGAGTGCGGCGTTCTTCCGAGTGTATGAAGAAAGACCCCATCACTCTTTTTGTTGCACTCAGCCCCCAGGGTACAGCCCAAGGAGAGCTCTTTCTAGATGATGGGCACACGTTCAATTATCAGACTCGCCATGAGTTCCTACTGCGTCGATTCTCATTCTCTGGCAACACCCTCGTCTCCAGCTCAGCAGATCCCAAAAGCCACTTTGAGACACCAGTCTGGATCGAGCGGGTGGTGATAATAGGGGCTGGAAAGCCAGCAGCTGTGGTACTCCAGACAAAAGGATCTCCTGAAAGCCACCTGTCCTTCCAGCATGACCCCGAGACCTCTGTGCTGATCGTGCGTAAGCCTGGTGTTAATGTGGCATCTGACTGGAGTATTCACCTGCGA---
>micOch1
ATGGCGGCGGTAGCG------------GCAGTGGCGGCGCGTAGGAGGCGACTTTCAGTCTCTGGCCATGATGACAACAGTGTAGAGCTAACAGTGGCTGAGGGACCATACAAAATCATTTTGACAGCACGGCCGTTCCGCCTTGACTTGTTAGAGGATCGCAGTCTTCTGCTCAGTGTCAATGCCCGAGGACTTATGGCTTTTGAGCACCAGAGGGCTCCCAGGGTCCCTTTCTCGGATAAAGTTAGTCTCACGCTCGGTAGCATGTGGGATAAGATCAAGAGCCTTTTCTCTAGGCAAGAATCAAAAGACCCAGCTGAAGGCAATGGAGCCCAGCCTGAGGCAACGCCTGGGGATGGTGACAAGCCA------GAGGAGACCCAGGAGAAGGCTGAGAAAGATGAGCCAGGAGCCTGGGAGGAGACATTCAAAACTCATACTGACAGCAAGCCTTACGGACCCATGTCTGTAGGTTTGGACTTCTCTCTGCCAGGGATGGAACATGTGTATGGAATCCCCGAGCATGCAGACAGCCTGAGACTGAAGGTTACTGAGGGTGGTGAGCCGTACCGCCTGTACAACTTGGATGTGTTCCAGTATGAGCTGAACAACCCTATGGCTCTATATGGGTCTGTGCCTGTGCTCTTGGCACATAACCCTCATCGAGACTTGGGCATCTTCTGGCTTAATGCTGCTGAGACATGGGTTGATATATCCTCCAACACTGCTGGGAAGACCTTGTTTGGGAAGATGTTGGATTACCTGCAGGGATCTGGGGAGACTCCACAGACAGACATTCGTTGGATGTCAGAGAGTGGCATTATTGATGTTTTCCTGATGCTTGGGCCTTCAGTTTTTGATATCTTTCGGCAGTATGCTAGTCTCACGGGGACCCCGGCATTTCCCCCTCTCTTCTCCCTTGGCTACCACCAGAGCCGTTGGAACTACCGGGATGAGGCTGATGTTTCAGAAGTGGATCAGGGTTTTGATGATCACAACATGCCCTGTGATGTCATATGGTTGGACATTGAGCATGCTGATGGCAAGCGGTACTTCACTTGGGACCCTACCCGCTTTCCTCAGCCTCTCAATATGCTTGAGCGCTTGGCTTCCAAGAGAAGGAAGCTGGTGGCCATTGTGGACCCCCACATCAAAGTAGACTCTGGCTACCGAGTTCATGAAGAACTGCGAAACCATGGGCTGTATGTTAAAACTCGGGATGGCTCTGATTATGAGGGCTGGTGCTGGCCAGGCTCAGCTAGTTACCCTGACTTCACTAATCCAAGGATGAGGTCCTGGTGGGCTAATATGTTCAGCTTTGACAATTATGAGGGTTCAGCTCCTAACCTTTATGTCTGGAATGACATGAATGAACCATCTGTGTTCAATGGTCCTGAGGTCACCATGCTGAAGGATGCTGTGCATTATGGTGGCTGGGAGCACCGGGACATCCATAACATCTATGGCTTATATGTGCACATGGCGACTGCTGATGGGCTGATACAGCGCTCTGGTGGCACCGAACGTCCCTTCGTCCTGAGTAGGGCTTTCTTCGCAGGCTCCCAGCGCTTTGGAGCTGTATGGACAGGGGATAACACTGCAGAATGGGATCATTTGAAGATTTCTATCCCTATGTGTCTCAGCTTGGCACTGGTGGGACTTTCCTTCTGTGGTGCGGATGTGGGTGGCTTCTTCAAGAACCCAGAACCAGAGCTGCTTGTGCGCTGGTACCAAATGGGTGCCTACCAGCCATTCTTTCGGGCTCATGCCCACTTGGACACTGGGCGGCGAGAACCATGGCTGTTAGCACCTCAATACCAAGATGTAATCCGAGATGCCTTGTACCAGCGGTACTCTTTGCTTCCCTTCTGGTATACCCTCTTCTATCAAGCTCACCAGGAAGGACTTCCTGTCATAAGGCCCCTCTGGGTACACTATCCTCAGGATGTGACTACCTTCAGTATAGAGGATCAGTTCCTGCTTGGGGATGCACTCCTGATTCACCCTGTATCAGATGCTGGGGCCCATGGTGTGCAGGTCTATTTGCCTGGCCAAGGAGAGGTATGGTATGACATTCAAAGCTATCAGAAGCATCATGGTCCCCAGACCCTGTACCTGCCAGTAACTCTGAACAGTATCCCTGTGTTCCAACGTGGCGGGACGATTGTGCCTCGATGGATGCGCGTGCGGCGTTCTTCAGACTGTATGAAAGATGATCCTATCACTCTCTTTGTTGCTCTAGGTCCCCAGGGTACTGCCCAAGGAGAGCTCTTTCTAGATGATGGACACACATTTAGCTATCAGACTCGCCATGAGTTCCTGTTTCGTCGATTCTCATTCTCTGGCAACACACTTGTCTCTAGTTCAGCAGATCCCAAAGGCCACCTTGAGACACCTGTCTGGATTGAGCGAGTGGTCATAATGGGGGCTGGAAAACCAGCAGCTGTGGTGCTCCAGGCCAAAGGATCCCCTGAAAGTCGCCTGTCCTTCCAACATGACCCTGAAACCTCTGTGTTGATACTGCGTAAACCTGGCATCAATGTGGCATCTGACTGGAGTATTCATCTTCGA---
>criGri1
ATGGCGGCGGTAGCG------------GCAGTGTCGGCGCGTAGGAGGCGGCTTTCAGTCTCTGGCCGTGATGACAACAGTGTAGAGCTAACTGTGGCTGAGGGACCCTACAAAATCATTTTGACAGCACGGCCATTCCGTCTTGACCTGCTAGAGGATCGAAGCCTTCTGCTCAGTGTCAATGCCCGAGGACTAATGGCTTTTGAGCACCAGAGGGCCCCCAAGGTCCCTTTCTCGGATAAAGTTAGTCTCACGCTCGGTAGCATGTGGGATAAGATCAAGAACCTTTTCTCTAGGCAAGAATCAAAAGACCCAGCTGAAGGCAATGGAGCCCAGCCTGAGGCAACGCCTGGGGACGGTGACCAGCCA------GAGGAGACTCAAGAGAAGGCTGAGAAAGATGAGCCAGGAGCCTGGGAGGAGACATTCAAAACTCATACTGACAGCAAGCCTTATGGACCCACGTCTATAGGTTTGGACTTCTCTCTGCCAGGAATGGAACATGTCTATGGGATCCCTGAGCATGCAGACAGCCTGAGACTGAAGGTCACTGAGGGTGGTGAGCCATACCGTCTGTTTAATTTGGATGTGTTCCAATATGAGCTGTACAACCCTATGGCTCTATATGGATCAGTGCCTGTGCTCTTGGCACACAATCCTCATCGAGACTTGGGCATTTTCTGGCTTAATGCTGCTGAGACCTGGGTTGATATATCCTCCAACACTGCTGGGAAGACCCTGTTTGGGAAGATGCTGGATTACCTGCAGGGATCTGGGGAGACTCCACAGACAGACATTCGTTGGATGTCAGAGAGTGGCATTATTGATGTTTTCCTGATGCTTGGGCCTTCAGTTTTTGATGTCTTCCGGCAGTATGCTAGTCTCACAGGGACCCAGGCATTGCCTCCTCTCTTCTCCCTCGGCTACCACCAGAGCCGCTGGAACTACCGGGATGAGGCTGATGTTTTAGAAGTGGATCAGGGTTTTGATGATCACAACATGCCCTGTGATGTCATATGGTTGGACATTGAACATGCTGATGGCAAGCGGTACTTCACATGGGACCCCTCCCGCTTTCCTCAGCCTCGTCAAATGCTTGAGCGCTTGGCTTCCAAGAGAAGGAAGCTGGTAGCCATTGTGGACCCTCACATCAAGGTAGACTCCAGCTACCGAGTTCATGAAGAAATGCGAAACCTTGGGCTGTATGTTAAAACTCGGGATGGCTCTGATTATGAGGGCTGGTGCTGGCCAGGCTCAGCTGGTTACCCTGACTTCACTAATCCAAGGATGAGGGAATGGTGGGCTAACATGTTCAGCTTTGACAATTATGAGGGTTCAGCTCCCAACCTTTTTGTCTGGAATGACATGAATGAACCATCTGTGTTCAATGGTCCTGAGGTCACCATGCTGAAGGACGCTGTGCATTATGGCGGCTGGGAGAACCGGGACATCCATAACATCTATGGCTTATATGTGCACATGGCGACTGCTGATGGGCTAATACAGCGCTCTGGCGGCATAGAACGTCCCTTTGTCCTGAGTAGGGCTTTCTTCGCAGGTTCCCAGCGCTTTGGAGCTTTGTGGACAGGGGACAACACTGCTGAATGGGATCATTTGAAGATTTCTATCCCTATGTGTCTCAGCATGGCGCTAGTGGGACTTTCCTTCTGTGGTGCGGATGTGGGTGGCTTTTTCAAGAACCCAGAACCAGAGCTGCTTGTGCGCTGGTACCAAATGGGTGCCTACCAGCCATTCTTTCGAGCTCATGCCCACTTGGACACTGGGCGGCGAGAGCCATGGCTGTTAGCATCTCAGTATCAAGATGCAATCCGAGATGCCTTGTTCCAGCGATACTCCTTGCTCCCCTTCTGGTATACCCTCTTCTATCAAGCTCACCAGGAAGGGATTCCTGTCATGAGACCCCTCTGGGTACACTACCCTCAGGATGTGACTGCCTTCAGTACAGAGGATCAGTTCCTGCTTGGGGATGCACTCCTGATTCACCCTGTATCAGATGCTGGGGCCCATGGTGTACAAGTCTATCTGCCTGGCCAAGGAGAGGTTTGGTATGACATTCAAAGCTATCAGAAGCATCACAGTCCCCAGACCCTGTACCTGCCGGTAACTTTGAACAGTATCCCTGTGTTCCAACGTGGTGGGACAATTGTGCCTCGCTGGATGCGCATGCGGCGTTCTTCAGACTGTATGAAAGATGATCCTCTCACTCTCTTTGTTGCTCTCAGTCCCCAGGGTACAGCCCAAGGAGAGCTCTTTCTAGATGATGGACACTCATTTAACTATCAGACTCGACATGAGTTCCTGCTTCGTCAGTTCTCATTCTCTGGCAACACACTTGTCTCTAGTTCAGCAGACCCCAAAGGCCACCTTGAGACGCCTGTCTGGATTGAGCGAGTGGTCATAATGGGTGCTGGAAAACCAGCAGCTGTGGTGCTCCAGACCAAAGGATCCCCTGAAAGTCGCCTGTCTTTCCAACATGATCCTGAGACCTCTGTGCTGATAGTGCGCAAACCTGGCATCAATGTGGCATCTGACTGGAGTATTCATCTTCAA---
>mm10
ATGGCGGCAATAGCG------------GCAGTGGCGGCGCGTAGGAGGCGGCTTTCAGTCTCTGGCCGTGATGACAACAGTGTGGAGCTAACAGTGGCTGAGGGACCCTACAAAATCATTTTGACAGCACAGCCATTCCGCCTTGACCTGCTAGAAGATCGAAGCCTCCTGCTCAGTGTCAATGCCCGAGGACTTATGGCCTTTGAGCACCAGAGGGCCCCCAGGGTCCCTTTCTCGGATAAAGTTAGTCTCGCGCTCGGTAGCGTGTGGGATAAGATCAAGAACCTTTTCTCTAGGCAAGAATCAAAAGACCCAGCTGAAGGCAATGGAGCCCAGCCTGAAGCAACACCTGGGGATGGTGACAAGCCA------GAGGAGACCCAGGAAAAGGCTGAGAAGGATGAGCCAGGAGCCTGGGAGGAGACATTCAAAACACATTCTGACAGCAAGCCTTATGGCCCCACGTCTGTAGGTTTGGACTTTTCTCTGCCAGGAATGGAACATGTGTATGGGATCCCTGAGCATGCTGACAGCCTGAGACTGAAGGTCACTGAGGGCGGTGAGCCGTACCGCCTGTACAATTTGGATGTGTTCCAGTATGAGCTGAACAACCCCATGGCTCTATATGGGTCTGTGCCTGTGCTCCTGGCACACAGCTTTCATCGAGACCTGGGCATCTTCTGGCTTAATGCTGCTGAGACTTGGGTTGATATATCCTCCAACACGGCTGGGAAGACCCTGTTTGGGAAGATGCTTGATTACCTGCAGGGCTCTGGGGAGACTCCACAGACAGACATTCGTTGGATGTCAGAGAGTGGCATTATTGATGTTTTCCTAATGCTTGGCCCTTCGGTTTTTGATGTCTTTAGGCAGTATGCTAGTCTCACAGGGACCCAGGCATTGCCCCCACTCTTCTCCCTCGGCTATCACCAGAGTCGCTGGAACTACCGGGATGAGGCTGATGTTTTGGAAGTGGATCAGGGTTTTGATGATCACAACATGCCTTGTGATGTCATTTGGTTGGACATTGAACATGCTGATGGCAAGCGGTACTTCACTTGGGACCCCACCCGATTTCCTCAGCCCCTCAATATGCTTGAGCACTTGGCTTCCAAGAGGCGGAAGCTGGTGGCCATTGTGGACCCCCACATCAAGGTAGACTCTGGCTACCGAGTTCACGAAGAATTGCGAAACCATGGGCTGTATGTTAAAACTCGGGATGGCTCTGATTACGAGGGCTGGTGCTGGCCAGGCTCAGCTAGTTACCCTGACTTCACTAATCCAAGGATGAGGGCCTGGTGGTCTAACATGTTCAGCTTTGACAATTATGAGGGTTCAGCTCCTAATCTTTATGTTTGGAATGACATGAATGAACCGTCTGTGTTCAATGGTCCTGAGGTCACCATGTTGAAGGATGCTGTGCATTATGGAGGCTGGGAGCACCGGGACATCCATAACATCTATGGCTTATATGTGCACATGGCGACTGCTGATGGGCTAATACAGCGCTCTGGGGGCATAGAGCGTCCCTTTGTCCTGAGTAGGGCTTTCTTCTCAGGCTCCCAGCGCTTTGGAGCTGTGTGGACAGGGGACAACACTGCCGAATGGGATCATTTGAAGATCTCTATCCCTATGTGTCTCAGCCTGGCACTGGTGGGGCTTTCCTTCTGTGGAGCGGATGTGGGTGGCTTCTTCAAGAACCCAGAGCCAGAGCTGCTTGTGCGCTGGTACCAAATGGGTGCCTACCAGCCGTTCTTTCGGGCTCATGCCCACTTGGACACTGGGCGGCGAGAGCCATGGCTGTTAGCGTCTCAATACCAAGATGCAATCCGAGATGCCTTGTTCCAGCGATATTCTTTGCTGCCCTTCTGGTATACCCTCTTCTATCAAGCTCACAAGGAAGGGTTTCCTGTCATGAGGCCCCTCTGGGTACAGTATCCTGAGGATATGTCTACCTTCAGTATAGAGGATCAGTTCATGCTTGGTGATGCACTCCTTATTCACCCTGTATCGGATGCTGGGGCCCACGGAGTGCAGGTCTATTTGCCTGGCCAAGAAGAAGTGTGGTATGACATTCAGAGCTATCAGAAGCATCATGGGCCCCAGACCTTGTATCTGCCAGTAACTTTGAGCAGTATCCCCGTGTTCCAGCGTGGCGGAACCATTGTGCCTCGATGGATGCGTGTGAGGCGCTCTTCAGACTGTATGAAGGACGATCCTATCACTCTCTTTGTTGCTCTCAGTCCCCAGGGTACTGCCCAAGGAGAGCTCTTTCTAGATGATGGACACACCTTTAACTATCAGACTCGCCATGAGTTCCTGTTGCGGCGGTTCTCTTTCTCTGGCAGCACACTGGTCTCTAGTTCAGCAGACCCCAAAGGCCACCTTGAGACACCTATTTGGATTGAGCGAGTAGTCATCATGGGGGCTGGAAAGCCAGCAGCTGTGGTGCTCCAGACCAAAGGATCCCCTGAAAGTCGCCTGTCCTTCCAGCATGACCCTGAGACCTCAGTGCTGATATTGCGTAAACCTGGTGTCAGCGTGGCATCCGACTGGAGTATTCATCTTCGA---
>rn6
ATGGCGGCGATAGCG------------GCAGTGGCGGCGCGTAGGAGGCGGCTTTCGATTTCTGGCCGTGATGACAACAGTGTGGAGCTAACAGTGGCTGAAGGACCTTACAAAATCATTTTGACAGCAAAGCCATTCCGCCTTGACCTGCTAGAAGACCGAAGCCTCCTGCTCAGTGTCAATGCCCGTGGACTTATGGCTTTTGAGCATCAGAGGGCTCCCAGGGTCCCTTTCTCGGATAAAGTTAGTCTCACGCTCGGTAGCATGTGGGATAAGATCAAGAACCTTTTCTCTAGGCAAGAACCAAAAGATGCAGCTGAAGGCAACGGAGCCGAGCCTGAAGCAAGGCCTGGGGATGGTGACAAGCCA------GAGGAGACCCAGGAAAAGGCTGAGAAAGATGAGCCAGGAGCCTGGGAGGAGACATTCAAAACACACTCTGACAGCAAGCCTTACGGCCCCACGTCGGTAGGTTTGGACTTTTCTCTGCCAGGAATGGAACATGTGTATGGGATCCCTGAGCATGCAGACAGCCTGAGACTGAAGGTCACTGAGGGTGGTGAGCCGTACCGTCTGTACAACTTGGATGTGTTCCAGTATGAGCTGAACAACCCCATGGCTTTGTATGGGTCTGTGCCTGTGCTCTTGGCACACAGCTTTCATCGGGACTTGGGTATCTTCTGGCTTAATGCTGCTGAGACATGGGTTGATATATCGTCCAACACAGCTGGGAAGACCCTGTTTGGGAAGATGCTGGATTACCTGCAGGGGTCTGGGGAGACTCCACAGACAGACATTCGTTGGATGTCCGAGAGCGGCATTGTTGATGTTTTCCTCATGCTCGGCCCTTCAGTCCTTGATGTCTTCCGGCAGCATGCTAGCCTTACAGGGACCCAGGCACTACCCCCACTCTTCTCCCTGGGCTACCACCAGAGTCGCTGGAACTACCGGGATGAGGCTGATGTTTTGGAAGTGGATCAGGGTTTTGATGATCACAACATGCCTTGTGATGTGATATGGTTGGACATTGAACATGCTGATGGCAAGCGGTACTTCACTTGGGACCCCACCCGATTTCCTCAGCCCCTCAATATGCTTGAGCACTTGGCTTCTAAAAGGCGGAAGCTGGTGGCCATCGTGGATCCCCACATCAAGGTAGACTCTGGTTACCGAGTTCATGAAGAATTGCGAAACCATGGGCTGTATGTTAAAACTCGGGATGGCTCTGATTACGAGGGCTGGTGCTGGCCAGGTTCGGCTAGTTACCCTGACTTCACTAACCCACAGATGAGGGCCTGGTGGGCTAACATGTTCAACTTTCACAACTATGAGGGTTCAGCTCCTAATCTTTTTGTCTGGAATGACATGAATGAACCGTCTGTGTTCAATGGTCCTGAAGTCACCATGCTGAAGGATGCTGTGCATTATGGCGGCTGGGAGCACCGGGACATCCATAACATCTATGGCTTATATGTGCACATGGCAACTGCTGACGGGCTAATACAGCGCTCTGGTGGCATAGAGCGGCCCTTTGTCCTGAGTAGGGCCTTCTTCTCAGGCTCCCAGCGCTTTGGAGCTGTGTGGACAGGGGACAACACTGCAGAGTGGGATCATTTGAAGATCTCTATCCCTATGTGTCTCAGCCTGGCACTGGTGGGGCTTTCCTTCTGTGGCGCGGATGTGGGTGGCTTCTTCAAGAACCCAGAGCCAGAACTGCTTGTGCGCTGGTACCAAATGGGTGCCTACCAGCCATTCTTTCGGGCTCATGCTCACTTGGACACTGGGCGGCGAGAGCCGTGGCTGTTAGCGTCTCAATACCAAGATGCAATCCGAGATGCCTTGTTCCAGCGATACTCTTTGCTGCCCTTCTGGTATACCCTCTTCTATCAAGCTCACCAGGAAGGGTTTCCTGTCATGAGGCCCCTCTGGGTACAGTATCCTGAGGATATGTCTACCTTCAGTATGGAGGATCAGTTCATGCTTGGGGACGCACTCCTTATTCACCCTGTGTCGGATGCTGGGGCCCATGGAGTGCAGGTCTATTTGCCTGGCGAAGAAGAGGTGTGGTATGACATTCAAAGCTATCAGAAGCATCATGGTCCCCAGACCTTGTATCTGCCAGTGACCCTGAGCAGTATACCTGTGTTCCAGCGTGGCGGGACAATTGTCCCTCGATGGATGCGCGTGAGGCGTTCTTCAGACTGTATGAAGGAAGATCCTATCACTCTCTTTGTTGCTCTCAGTGCCCAGGGCACGGCCCAAGGAGAGCTCTTTCTCGATGATGGACACACTTTTAACTATCAGAATCGCCATGAGTTCCTGTTGCGTCGATTCTCTTTCTCTGGCAACACACTTGTCTCTAGTTCAGCAGACCCCAAAGGCCACCTTGAGACACCTGTCTGGATTGAGCGAGTGGTCATAATGGGGGCTGGAAAGCCAGCAGCCGTGGTGCTCCAGACCAAAGGCTCTCCTGAAAGTCGCCTGTCCTTCCAGCATGACCCTGAGACCTCTGTGCTGACATTGCGTAAACCTGGCGTCAATGTGGCATCTGACTGGAGTATTCATCTTCGA---
>echTel2
ATGGCGGCGGTAGCG------------GCAGTGGCGGAGCGGAGGAGGCGGCTTTCTGTCTCCGGCCGAGACGACAACAGTGTGGAGCTGACGGTGGCTGAGGGCCCCTATAAAGTCATCCTGACGGCGCAGCCCTTCCGCCTGGACCTGCTGGAGGAGCGCAGTCTGCTGCTCAGCGTCAACGCTCGGGGACTCCTGCACCTGGAGCACCAGCGGGCCCCCAGGGTCTCTTTCTCGGATAAAGTTAGTGTCACGCTCCGTAGCATATGGGATAAGATCAGGAGCCTTTTCGCTAGGCAAGGATCAAAAGACCCAGCTGAGGGTGGTGGGGCCCAGGCCGAGGACACAGCCGGGGATGGTGACCAGCCACAGCCAGAGGAGACCCCGGAGAAGGCTGAGCCAGAGGAGTCGGGGGCCTGGGAGGAGACGTTCAAAACACACTCTGACAGCAAGCCGTATGGGCCCACGTCTGTGGGTTTGGACTTCTCCCTGCCCGGGATGGAGCACGTGTATGGGATCCCCGAGCATGGGGACAACCTGAGGCTGAAGGTCACTGAGGGCGGGGAGCCCTACCGTCTCTACAACCTGGACGTGTTCCAGTACGAGCTGTACAACCCCATGGCCCTGTACGGCTCCGTGCCCGTGCTCCTCGCGCACAGCCCACAGCGGGACCTGGGCATCTTCTGGCTCAATGCCGCTGAGACCTGGGTCGACATTTCCTCTAACACGGCCGGGAAGACCCTGTTTGGGAAGATGCTGGACTACCTGCAGGGCTCCGGGGAGACCCCCCAGACGGATGTGCGCTGGATGTCGGAGAGCGGCATCATCGATGTCTTCCTGCTGCTGGGCTCTACCGTCACCGACGTCTTCCGGCAGTATGCCAGCCTCACAGGGACCCAGGCATTGCCCCCGCTCTTCTCCCTCGGCTACCACCAGAGCCGCTGGAACTACCGGGACGAGGCCGACGTGCTGGACGTGGACCAGGGCTTCGATGACCACAACCTGCCCTGTGACGTCATCTGGCTGGACATTGAACATGCCGATGGCAAGCGGTACTTCACCTGGGACCCCAGCCGCTTCCCGCAGCCCCTCACCATGCTCGACCAGTTGGCTGCCAAGAGGCGGAAGCTGGTGACCATCGTGGACCCCCACATCAAGGTGGACTCTGGCTACCGGGTGCATGAGGAGCTGCGGAACCAGGGGCTGTACGTGAAGACCCGGGATGGCTCCGACTACGAGGGCTGGTGCTGGCCAGGCTCAGCCGGCTACCCTGACTTCACGAACCCCTCAATGAGGGCCTGGTGGGCCAACATGTTCAGCTTTGATAATTACGAGGGCTCGGCCCCCAACCTCTACGTGTGGAACGACATGAACGAGCCGTCGGTCTTCAACGGGCCCGAGGTCACCATGCTCAAGGACGCCCAGCACTACGGGGGCTGGGAGCACCGAGACGTGCACAACATCTACGGCTTCTACGTGCACATGGCAACTGCCGAGGGGCTTGTGCTGCGCTCGGGGGGCGTCGAACGCCCCTTTGTCTTGAGCAGGGCCTTCTTCGCGGGCTCCCAGCGCTTTGGAGCTGTGTGGACCGGGGACAATGCTGCTGAGTGGGATCACCTGAAAATCTCTATCCCTATGTGTCTCAGCCTGGGGCTGGTGGGACTCTCCTTCTGTGGAGCGGACGTGGGCGGCTTCTTCAAGAATCCGGAGCCAGAGCTGCTTGTGCGCTGGTACCAGATGGGTGCCTACCAGCCATTCTTCCGGGCTCATGCCCACCTGGACACCGGGCGGCGAGAGCCCTGGCTGTTAGCGACCCAGTACCACGACATCATCCGAGAGGTCTTGAACCAGCGGTACTCCTTGCTGCCCTTCTGGTACACCCTCTTCTACCAGGCCCATCGTGAAGGGGTGCCCGTCATGAGACCCCTGTGGGTGCAGTATCCTCAGGACGTGACCACCTTCAGTATAGATGATCAATTCCTGCTTGGTGATGCGTTGCTGGTTCACCCGGTGTCTGACGCTGGGGCTCATGGAGTGCAAGTCTATCTGCCTGGCCAAGGGGAGGTGTGGTATGACACCCAGAGCTACCAGAAGCACCATGGTCCCCAGACTCTGTACCTGCCTGTGACGCTAAACAGCATCCCAGTGTATCAGCGGGGAGGGTCGATTGTGCCACGGTGGATGCGAGTGCGGCGGTCCTCGGACTGCATGAAGGAAGACCCCATCACACTTTTTGTGGCCCTCAGCCCCCAGGGCACGGCCCAAGGAGAGCTCTTCCTGGACGACGGGCACACGTTCAACTACCAGACACGTCAGGAATTCTTGCTGCGGCGATTCTCTTTCTCTGGCAACACCTTGGTCTCCAGCTCGGCAGACTCCCAAGGCCACTTTGAGACCCCAGTCTGGATTGAACGGGTGGTGATCATCGGGGCTGGCAAGCCTGCAGCTGTGGTGCTCCACACCAAAGGGTCCCCCGAAAGCCGCCTGTCCTTCCAACATGACCCTGAGACCTCGGTGCTGACCTTGCGCAAGCCTGGCGTCAACGTGGCCTCCGACTGGAGCATCCACCTGCGA---
>eriEur2
ATGGCGGCGGTGGCGGTAGCGGGACTGGCACCGGCGGCGCGTAGGAGGCGGCTCTCTGTCTCAGGGCGTGACGACAACAGTGTGGAGCTAACTGTGGCTGAGGGACCGTATAAAATCATCTTGACAGCACGGCCGTTCCGCCTTGACCTGCTTGAAGACCGCAGCCTTCTGCTAAGTGTCAATGCCCGAGGACTCTTGCATTTTGAGCACCAGAGAACCCCTAGGGTCTCTTTCTCGGATAAAGTTAGTGTCACGCTCGGTAGCATATGGGATAAGATCAAGAACCTTTTGTTTAGGCAAGGATCAAAAGACCCAGCTGAGGGCGATGGGGCCCAGCCTGAAGAAACACCTGGGGATGGTGGAAAGCCA------GAAGAAATCCAG------TCAGAGAAAGATGAGCCCGGAGCCTGGGAAGAGACATTCAAAACTCACTCTGACAGCAAGCCTTATGGCCCCACGTCTGTTGGTTTGGACTTCTCTCTGCCGGGAATGGAACATGTATATGGCATCCCTGAGCATGCAGACAGCTTCCGGCTAAAGGTCACGGAGGGCGCAGACCCGTATCGCCTCTACAATTTAGACGTGTTCCAGTACGAGCTGCACAACTTCATGGCCCTGTATGGATCTGTGCCCGTGCTCCTGGCACATAGTGCTCATCGGGACTTGGGCATCTTCTGGCTCAATGCTGCCGAGACCTGGGTCGACATATCCTCCAACACTGCAGGGAAGACCCTGTTTGGGAAGATGCTAGACTACCTCCAGGGCTCTGGGGAGACCCCACAAACAGATGTTCGCTGGATGTCAGAGAGTGGCATTGTGGATGTCTTCCTGATGCTTGGGCCCTCCGTTTCTGATGTCTTCCGACAGTATGCTAGTCTCACAGGAACCCAGGCATTTCCCCCACTCTTCTCGCTCGGCTACCACCAGAGCCGCTGGAACTACCGGGACGAAGCAGATGTGCTGGAAGTCAACCAGGGTTTTGATGACCACAACATGCCCTGTGATGTCATTTGGCTGGACATCGAGCATGCAGATGGCAAGCGGTACTTCACCTGGGACCCCAGTCGCTTTCCCCACCCCCTCAACATGCTCGATCAGTTGGCCTCCAAGAGGCGAAAGCTGGTGACGATTGTGGACCCCCACATCAAGGTGGACTCTGGCTATCGTGTACACGAAGAGTTGCGGAACCTGGGTCTGTATGTGAAAACCCGGGATGGTTCTGACTACGAGGGCTGGTGCTGGCCAGGTGCAGCTGGTTACCCAGACTTTACCAATCCCCAGATGAGGGCCTGGTGGGCCAACATGTTCAGCTTTGATAACTATGAGGGTTCCAATTCCAATCTGCATGTCTGGAATGACATGAACGAACCCTCTGTGTTCAATGGTCCTGAGGTCACCATGCTCAAGGATGCCCGGCATTACGGGGGCTGGGAGCACCGAGACGTGCACAACATCTATGGTCTCTATGTGCAAATGGCAACTGCTGACGGGCTGGTGAAACGCTCCGGGGGCAAAGAACGCCCGTTTGTTCTGAGCAGGGCTTTCTTTGCAGGCTCCCAACGCTATGGAGCCGTGTGGACAGGGGACAACACTGCTGAATGGGACCATTTGAAGATCACTATCCCTATGTGTCTTAGCTTGGCACTGGTGGGATTGTCCTTCTGTGGGGCGGATGTGGGTGGCTTCTTCAAAAATCCAGAGCCAGAGCTACTTGTGCGCTGGTACCAGATGGGTGCCTACCAGCCATTCTTCAGGGCACACGCCCACATTGACACTGGGCGTCGAGAGCCATGGCTGTTATCATCTCAGTACAGAGATGCCATCCGAGATGCCTTGGGCCAGCGATATTCCTTGCTACCCTTCTGGTACACCCTCTTCTACCAAGCACATCGTGAAGGGATTCCTGTCATGAGACCGCTGTGGATGCTTTATCCTCAAGATGTGACTACCTTCAGTATTGATGATCAGTTCCTACTTGGGGATGCATTGCTGGTTCACCCTGTGTCAGACTCCGGGGCTCATGGTGTGCAGGTCTATCTGCCTGGCCAAGGGGAGGTATGGTATGAGGCTCAGAGCTACCAGAAGTATCATGGTCCCCAGACCTTGTACCTGCCTGTAACTTTGAGCAGTATCCCCGTGTTCCAGCGTGGAGGGACGATAGTGCCTCGGTGGATGCGTGTGCGGCGCTCTTCAGACTGTATGAAGGACGACCCCATCACACTTTTTGTCGCACTCAGTCCCCAGGGAACTGCCCAAGGAGAGCTCTTCATAGATGATGGGCACACATTCAACTATGACACGCACCACAGCTTCCTGCTGCGTCGCTTCTCCTTCTCTGGCAACACTCTGGTCTCCAGCTCAGCAGACCCCACAGGCCACTTTGAGACACCTATCTGGATTGAAAGAATTGTGATAATGGGGGCTGGAAAGCCAGCAGCAGTGGTGCTCCAGACAGAAGGATCTCCTGAAAGCCGCCTGTCCTTCCAGCATGACCCTGAGACCTCCGTGTTGATTCTGCGCAAGCCTGGCGTCAACGTGGCATCTGACTGGAATATTCACCTGCGA---
>hetGla2
ATGGCGGCGGTGGCG------------GCCATGGCGGCGCGGAGGAGCCGGCTTTCTGTCTCTGGCCATGATGACAACAGCATGGAGCTGACAGTGGCTGAGGGTCCCTACAAGGTCATCTTGACTGCACGGCCCTTCCGCCTGGACCTGCTGGAGGGCCGCAGCCTTCTGCTCAGCGTCAACGCCCGGGGCCTGCTGGAATTTGAGCACCAGAGGCTTCGAAGGGTCCCTTTCTCGGATAAAGTTAGTCTCACGCTCGGTAGCATGTGGGATAAGATCAAGAGCATTTTCTCTAGGCAAGGAGCAACGGACCCCGCTGAGGGCGACGGGGCCCAGCCCGAGGATGTGGCTGGGGACGGAGACAAGCCA------GAG---ACCCAGCAGACGGCAGAGAGAGAGGAGCCAGGGGCCTGGGAAGAGATGTTCAAGACTCACTCGGACAGCAAGCCCCACGGCCCCACGTCTGTGGGCTTGGACTTCTCCCTGCCGGGCATCGAGCACGTGTACGGGATCCCTGAGCATGCAGACAGCCTGCGGCTGAAGGCCACTGAGGGCGGGGAGCCATACCGCCTGTACAACCTGGACGTGTTCCAGTACGAGGTGGACAACCCCATGGCCCTGTATGGCTCTGTGCCTGTGCTGCTGGCTCACAGCCCTCACCGTGACCTGGGCATCTTCTGGCTCAATGCCGCCGAGACCTGGGTTGACATCTCTTCCAACACAGCAGGAAAGACCTTGTTTGGGAAGATGCTGGACTACCTGCAGGGCTCCGGAGAGACCCCGCAGACAGACGTGCGCTGGATGTCGGAGAGCGGTATCATTGATGTCTTCTTGCTCCTTGGGCCCTCTGCCTTCGATGTCTTCCAGCAGTATGCCAGCCTCACAGGGACCCAGGCATTGCCCCCGCTCTTCTCCCTCGGCTACCACCAGAGCCGCTGGAACTACCGGGACGAGGCTGATGTGCTGGAGGTGGACCAGGGCTTCGATGACCACAGTCTCCCCTGTGACGTCATCTGGCTGGACATCGAGCACGCTGACGGCAAGCGGTACTTCACCTGGGACCCCAGCCGCTTCCCGAAGCCCCGCAGCATGCTCGAGCGCCTGGCTTCCAAGCGGCGGAAGCTGGTGGCCATCGTGGACCCCCACATCAAGGTGGACTCTGGCTACCGGGTCCACGAGGAGCTGCGGGACCAGGGCCTGTACGTGAAGACCCGGGATGGCTCCGACTATGAGGGCTGGTGCTGGCCAGGTTCTGCTGGTTACCCCGATTTCACCAATCCCAGGATGAGAGCCTGGTGGGCCAACATGTTCAGCTTTGACAACTATGAGGGTTCTGCTCCCAACCTCTATGTCTGGAATGATATGAACGAACCGTCTGTGTTCAACGGGCCTGAGGTCACTATGCTGAAGGATGCCCAGCACCACGGGGGCTGGGAGCACCGTGACATCCACAACATCTACGGCTTCTATGTGCACATGGCCACTGCGGACGGGCTCATTCAGCGCTCAGGGGGCGTTGAGCGCCCCTTTGTCCTGAGCAGGGCGTTCTTTGCTGGCTCCCAGCGCTTTGGGGCTGTGTGGACCGGGGACAACACTGCCGAGTGGGACCACTTGAAGATCTCCATCCCCATGTGCCTCAGCCTGGGGCTGGTGGGACTTTCCTTCTGTGGGGCGGATGTGGGGGGCTTCTTCAAGAACCCAGACCCCGAGCTGCTTGTGCGCTGGTACCAGATGGGTGCCTACCAGCCCTTCTTCCGGGCTCATGCGCACTTGGACACTGGGCGGCGGGAGCCGTGGCTGTTACCGGCTCAGCATCAAGACATCATCAGGGAAGCCTTGGGCCACCGGTACTCCCTGCTGCCCTACTGGTACACCCTCTTCTACCACGCCCACCGGGATGGCTTCCCTGTCATGAGACCCCTGTGGGTGCAGTATCCTCAGGATGTGACCACCTTCAGCATCGATGACCAGTTCCTGCTTGGGGATGCGCTCCTGGTTCACCCTGTGTCAGATGCCGGGGCCCATGGTGTGCAGGTCTATCTGCCTGGCCCCGAAGAGGTGTGGTATGACATTCAGAGCTACCAGAAGCACCGTGGCCCACAAACTCTGTACCTGCCTGTAACTTTGAGCAGTATCCCCGTGTTCCAGCGAGGAGGGACAATCGTGCCCCGGTGGATGCGTGTGCGGCGCTCCTCAGACTGCATGAAGGATGACCCTATCACTCTCTTTGTCGCCCTCAGCCCCCAGGGTACGGCCCAAGGGGAGCTCTTCCTGGATGACGGGCACACGTTCAACTACCAGACTCGCCAGGAGTTTCTGCTGCGGCGGTTCTCCTTCTCCAACAGTACACTGGTCTCCAGCTTCGCAGATCCCCGAGGCCACTTTGAGACGCCAGTCTGGATTGAGCGGGTGGTGATCATGGGAGTTGAGAAGCCTGCTGCCGTGGTGCTCCAGACCCGAGGGTCGCCTGAGAGCCGCTTGTCCTTCCAGCACGACCCCGAGACCTCTGTGCTGGTCTTGCGCAAGCCTGGCGTCAGCGTGGCCTCTGACTGGAGCATTCTCCTGCGA---
>sorAra2
ATGGCGGCGGTGGCGGTAGCG------GGATTGGCGGCGCGTAGGACGCGACTCTCCATCTCGGGCCGTGATGACAACAGCGTGGAGTTCACGGTGGCGGAGGGGCCCTATAAGATCATCCTGACGGCGCAGCCCTTCCGCCTGGACCTGCTGGAGGGCCGCAGCCTCCTGCTCAGCGTCAACGCCCGGGGCCTCCTGCACTTTGAGCACCAGCGCGCCCCCAGGGTCTCTTTCTCGGATAAACTTAGTGTCACGCTCGGTAGCATATGGGATAAGATCAAGAACCTTTTCTCTAGGCAAGGATCAAGAGACCCAGCTGAGGGCAATGAGGCCCAGCCGGAGGAAAACGCTGAGGATCATGACAAGCCA------GAG---TCCCATGAGAAGGCAGAGAGGGAGGAGCCAGGAGCATGGGAGGAGACGTTCAAAACTCACTCTGACAGCAAGCCGTATGGCCCTACGTCTGTGGGTTTGGACTTCTCTCTGCCAGGCATGGAGCATGTGTATGGGATCCCCGAGCATGCAGACAACTTGAGGCTGAAGGTCACTGAGGGCGGGGACCCGTATCGCCTCTACAACCTCGACGTGTTCCAGTACGAGCTGTACAACCTCATGGCCCTGTATGGCTCCGTGCCTGTGCTCCTGGGGCACAGTGCCCATCGGGACCTGGGCATCTTCTGGCTCAATGCCGCCGAGACCTGGGTGGACATATCCTCCAACACCGCAGGGAAGACCCTGTTTGGGAAGATGCTGGACTACCTGCAGGGCTCCGGGGAGACCCCGCAGACGGATGTCCGTTGGATGTCGGAGAGCGGCATCATCGATGTCTTCCTGATGCTCGGGCCCTCCGTCTTCGACGTCTTCCGGCAGTACGCCAGCCTCACGGGAACCCAGGCATTTCCCCCGCTCTTCTCCCTGGGCTACCACCAGAGCCGCTGGAACTACCGGGACGAGGCGGACGTTCAGGAAGTCAACCAGGGCTTCGATGATCACAACATGCCTTGTGATGTCATCTGGCTGGACATTGAGCACGCCGACGGCAAGCGCTACTTCACCTGGGACCCCAGTCGCTTCCCCCACCCGCTGTCCATGCTGGAGCAGCTGGCCGCCAAGAGGCGGAAGCTGGTGGCCATCGTGGACCCCCACATCAAGGTGGACTCAGGCTACCGCGTGCATGAAGACTTGCGGAAACTGGGTCTGTATGTGAAAACCCGGGATGGTTCTGACTACGAGGGCTGGTGCTGGCCAGGGGCGGCTAGTTACCCAGACTTCACCAACCCCAAGATGAGGGCCTGGTGGGCTAACATGTTCAGCTTTGACAATTACGAGGGCTCCAACTCCGACCTGTTTGTCTGGAACGACATGAACGAACCGTCTGTGTTTAACGGCCCTGAGGTCACCATGCTCAAGGATGCACGTCACTATGGAGACTGGGAGCACCGAGACGTGCATAACATCTACGGCCTCTACGTGCACATGGCGACTGCTGAGGGCCTGGTGCAGCGCTCCCAGGGCAAGGAACGCCCCTTCGTCCTGAGCAGGGCTTTCTTCGCCGGCTCCCAGCGCTTCGGAGCCGTGTGGACCGGGGACAACACGGCTGAGTGGGACCATTTGAAGATCACCATCCCTATGTGTCTCAGCTTGTCGCTGGTGGGACTGTCCTTCTGCGGGGCCGACGTCGGTGGCTTCTTCAAAAATCCCGAGCCTGAGCTGCTGGTGCGCTGGTACCAGATGGGAGCCTACCAGCCGTTTTTCAGGGCACATGCCCACTTGGACACGGGGCGCCGAGAGCCGTGGCTGCTGGGATCCCAGCACAGGGACATAATCCGGGATGCCCTGAACCAGCGCTATTCCTTGCTGCCCTTCTGGTACACCCTCTTCTACCAGACCCACCGTGAAGGGATCCCCGTCATGAGGCCCTTGTGGGTCCATTATCCTCAGGATGTGAACACCTTCAGCATAGATGATCAGTTCCTGCTTGGGGATGTGTTGCTGGTCCACCCTGTGGCTGACGCTGGAGCTCATGGCGTGCAAATCTATCTGCCTGGCCAAGGAGAGGTGTGGTATGACATGCAGACCCACCAGAAGTATCATGGCCCCCAGACCCTCTACCTGCCTGTCACGCTAAGCACTATCCCGGTGTTCCAGCGTGGAGGGACCATCGTGGCCCGGTGGATGCGTGTGCGTCGCTCTTCGGCCTGTATGAAGGATGACCCCCTCACTCTGTTCGTGGCACTCAGCCCCCAGGGGACAGCCCAAGGAGAGCTCTTTCTAGACGACGGACACTCGTTCAACTACCAGAATCAGCATGCGTTCCTGCTGCGTCGCTTCTCATTCGCGGGCAACACGCTGGTCTCCAGCTCAGCGGACCCCCAAGGCCACTTTGAGACGCCGATCTGGATCGAGCGGGTGGTGATCATAGGGGCCGGCAAGCCTGCAGCTGTGGTCCTGCAGATGGAAGGGTCGCCCGAAAGCCGCCTGTCCTTCCAGCACGACCCCGAGACCTCTGTGCTGGTCCTGCGCAAGCCTGGTGTCAACGTGGCGTCTGACTGGAGTATTCACCTGCGA---
