# Supplementary material for: Six reference-quality genomes reveal evolution of bat adaptations
Source: Nature. 2020 Jul 22;583(7817):578–84. doi: 10.1038/s41586-020-2486-3 (PMC8075899; doi:10.1038/s41586-020-2486-3)
Supplement: Supplementary file 6 — Alignments of 12,931 protein-coding genes across 48 mammals. [file 41586_2020_2486_MOESM6_ESM.gz › suppDataFile/ENST00000393056.aln.fasta]

>otoGar3
ATGAAGGTT---CCCAGCCACCGGTGTCGCTGGGCCACCCTGCCCAGCCCCAACGCGCGTGAGGCGGCCTCCATGTACGGCACGGCAGTGGCCATCTTCCTGGTCATCCTGGTGGCTGCGCTGCAGGGCTCAGCACCCGCCGAGAGCCCCTTCCCCTACCGAGTGCCCTTGGACCCCGAGGGGACCCTGGAGCTCTCATGGAACGTCAGCTACAGGCAAGAGGTCATCCACTTCCAGCTCCTGGCCCGGGCGCTCAGGGCCGGGCTCCTGTTCGGGATGTCGGACCGCGGCCAGCTGGAGAACGCAGACCTTGTTGTGCTCTGGACCAATGGCAACAGTGCCTATTTTGCGGATGCCTGGAGTGACCAGAAGGGGAAGGTCCATCTGGATGCCCAGCAGGACTACCAGCTGTTGCAGGCACAGAGAACCCCAGAGGGCCTGTCTCTGCTCTTCAAGAGGCCCTTTGCCACCTGTGACCCCAAGGACTACCTCATCGAGGACGACACTGTCCACTTGGTGTACGGGATCTTGGAGGAGCCGTTCCAGTCGCTAGAGGCCATCAACACCTCAGGCCTGCAGACGGGGCTGCAGAGGGTGCAGCTTCTGAAGCCGGAGCTCCCCATCCCGAACCTGCCCTCAGACATGCCCACCATGGAGATTCGCGTTCCCAACGTCCTGATCCCTGACAACGAGACCACGTACTGGTGCTACATGAAAGAGCTCCAGGAGAACTTTCCCTCACACCACATTGTCAAGTACGAGGCCATCATCACCAAGGGCAATGAGGCCCTCGTGCACCACATGGAGGTCTTCCAGTGCACAGACGAGGTCCACAGCTTCCCGAGCTACAGCGGGCCCTGCGACTCCAAGATGAAGCCTGACCGCCTCAACTACTGCCGCCACGTGCTGGCCGCCTGGGCCCTGGGGGCCAAGCCATTTTACTACCCAGAGGAAGCTGGTGTCCCTTTTGGGGGCCCCGGGTCCTCCAGATTTCTCCGCCTGGAAGTTCACTACCACAACCCACGGAAGATGCAAGGCCTGCGGGACTCCTCCGGCATCCGCCTGTACTACACAACCAGGCTGCGGCGCTTTGACGCGGGCATCATGGAGCTGGGGCTGGTGTACACGCCCGTGATGGCTATCCCCCCGCGGGAGCGTGCCTTCGTCCTCACTGGCTACTGCACGGACAAGTGCACCCAGGTGGCGCTGTCCCCTCCTGGGATCCACATCTTTGCCTCTCAGCTCCACACACACCTGACAGGGAGGAAGGTGGTCACTGTACTGGCCCGGGACGGCCGGGAGAGGGAGATTGTGAACAGGGACAATCATTATAGCCCTCACTTCCAGGAGATCCGCATGCTGAGGAAGACTGTGTTTGTAAAGCCGGGAGACGTGCTCATCACTAATTGCACGTACAACACGGAAGAACGGCAGCAGGCCACTGTGGGCGGCTTAGGGATCCAAGAGGAGATGTGTGTCAACTACGTGCACTACTATCCCCGGACAGAGCTGGAGCTCTGCAAGAGTGCGGTGGACGCCGGCTTCCTGCAGAAGTACTTCCACATGGTAGACAGGTTCAACGAC---AGGGAGGTCTGCACCAGCCCTCAGGCGTCC------GTCCCACCACAGTTC---------------------GCCTCCGTCCCAGAGCAG------------------TTCGCCTCTGTCCCCTGGAACTCCTTCAGTAGCAACGTGCTTGCGGCCCTGTATGGCTACGCCCCCATCTCCATGCACTGCAACAAGTCCTCAGCCGTCCGCTTTCAGGGGAATTGGGACCTGCAGCCCCTGCCCAAGGTCATCTCCACGCTGGAAGAGCCCACTCCGAAGTGCCCCACA------GGCCAGAGCCCTGCCGGCCCCACTGTG---GTCAGCATTACTGGGGGCAAGAGT---
>micMur3
ATGCAGACC---CCCGGCCTCCGGTGCCGCTGGGCCGGCCTGCCCTGCCCCAGCGTGCGCGAGGCGGCCTCCATGTACGGCACGGCGGTGGCCGTCTTCCTGGTCATCCTGGTGGCCGCGCTGCAGGGCTCGGCGCCCCCTGAGAGCCCCTTCCCCTACCGCGTGCCCCTGGACCCCGAGGGGACCCTGGAGCTCTCGTGGAACGTCAGCTACAGCCAGGAGACCGTGCACTTCCAGCTCCTGGCGCGGCGGCTGGGGGCCGGGCTGCTGTTCGGGATGTCGGACCGCGGCCAGCTGGAGAACGCGGACCTCGTGGTGCTCTGGACCGACGGCGACAGCGCCTACTTTGCGGATGCCTGGAGTGACCAGAAGGGGCAGGTCCACCTGGACGCCCAGCAGGACTACCAGCTGCTGCAGGCTCAGAGGACCCCGGAAGGCCTGTCCCTGCTCTTCAAGAGGCCCTTTGCCACCTGTGACCCCAAGGATTACCTCATCGAGGACGACACGGTGCACCTGGTGTACGGGATCCTGGCGGAGCCGTTCCGGTCTCTGGAGGCCATCAACACCTCGGGCCTGCGCACGGGGCTGCAGAGGGTGCAGCTCCTGAAGCCCGAGGTCCCCACCCCGGCCCTGCCCTGGGACGCCCGCACCCTGGAGGTCCGCGCCCCCGACGTCCAGATCCCCGGCAGCGAGACCACGTACTGGTGCTACATCGCCGAGCTCCCGCAGAACTTCTCCCGGCACCACATCGTCATGTACGAGCCCGTCATCACCGCGGGCAACGAGGCGCTGGTGCACCACATGGAGGTCTTCCAGTGTGCCGCCGAGTTCGACAGCTTCCCCCACTTCAACGGGCCCTGCGACTCCAAGATGAAGCCCGACCGCCTCAACTACTGCCGCCACGTGCTGGCCGCCTGGGCCCTGGGCGCCAAGCCATTCTACTACCCTGAGGAAGCCGGCGTCCCTTTCGGGGGCCCCGGGTCTTCCAGGTTTCTCCGCCTGGAAGTTCACTACCACAACCCGCGGCAGATAAAAGGCCGGCGGGACTCCTCGGGCATCCGCCTGCACTACACGGCCACGCTGCGGCGATACGACGCGGGCATCATGGAGCTGGGGCTGGTGTACACGCCGGTGATGGCGGTGCCCCCGCGGGAGCGCGCCTTCGTGCTCACCGGCTACTGCACGGACAAGTGCACCCGGCAGGCCCTGCCCCCCTCGGGGATCCACATCTTCGCCTCACAGCTGCACACACACCTGGCGGGGATTAAGGTGGTCACGGTGCTGGCGCGGGACGGCCGGGAGAGGGAGGTTGTGAACAGGGACAACCACTACAGCCCCCACTTCCAGGAGATCCGCATGTTGAAGAAGGTGGTGTCGGTCCAGCCGGGGGACGTGCTCATCACTTCCTGCACGTACAACACGCAGGACCGGGAGCAGGCCACCGTGGGGGGCCTGGGCACGCAGGACGAGATGTGCGTCAACTACGCACACTACTACCCCCGCACGGAGCTGGAGCTCTGCAAGAGCGCCGTGGACGCCGGCTTCCTGCAGGAATACTTCCACGTCGTGAACAGGTTCAACAGC---GAGGACGTCTGCACCTGCCGTGGG------------------------------------------------GCCTCCGTGCCCGAGCAG------------------TTCGCCTCTGTGCCCTGGAACGCCTTCAGCCGCGGCGTGCTGGCGGCCCTGTACGGCTCCGCGCCCATCTCCATGCACTGCAACAAGTCCTCGGCCCTGCGCTTCCAGGGGGAGTGGGACCTGCAGCCTCTGCCCAAGATCATCTCCACGCTGGAAGAGCCAACCCCCCAGTGCCCCGCCATCCGCTGCCCGAGCCCTGCCAGCCCCACCGTG---GTCAGCATTGCGGGGGGCAGACAT---
>rn6
ATGCAGCCTCACCTCAGCCACCAGCCTTGCTGGAGC---CTCCCCAGCCCCAGCGTCCGTGAGGCGGCTTCCATGTATGGCACTGCTGTGGCCATCTTCCTGGTCATCCTGGTGGCTGCACTGCAGGGCTCGGAGCCTCCGGAGAGCCCCTTCCCTTACCACATCCCCCTGGACCCTGAAGGGACTTTAGAGCTCTCGTGGAACGTCAGCTATGACCAGGAGATCATCCACTTCCAGCTCCAGGTGCAAGGGCCGAGGGCTGGGGTCCTGTTCGGAATGTCGGATCGAGGTGAGATGGAGAACGCAGACCTCGTCATGCTCTGGACTGACGGGGACAGGACCTACTTTGCGGACGCCTGGAGTGACCAGAAAGGGCAGATCCATCTGGATACCCATCAGGACTACCAGCTGCTCCAGGCACAGAGGGTGTCAAACAGCCTATCCCTGCTCTTCAAGAGGCCCTTTGTCACCTGCGACCCCAAGGATTATGTCATTGAGGATGACACTGTCCATCTAGTGTATGGGATCCTGGAGGAGCCATTCCAGTCCCTGGAGGCCATCAACACCTCAGGCCTACATACGGGACTACAGCAGGTGCAGCTTCTGAAGCCTGAGGTCTCCACTCCAGCCATGCCTGCGGATGTACAAACCATGGATATCCGGGCTCCTGACGTCCTCATCCCCAGCACTGAGACCACATACTGGTGCTATATCACTGAGCTACCCCTACACTTCCCCCGACACCACATCATCATGTATGAGGCCATTGTCACGGAGGGCAATGAGGCCCTGGTGCACCACATGGAGGTCTTCCAATGTACAAATGAGTCTGAGGCCTTCCCCATGTTCAACGGACCCTGCGACTCCAAGATGAAACCTGACAGACTCAACTACTGTCGCCACGTGCTGGCGGCATGGGCCCTGGGCGCCAAGGCATTTTACTACCCAGAAGAAGCCGGTGTCCCCTTTGGGGGCTCAGGATCCTCCCGGTTTCTCCGACTGGAAGTTCATTACCACAATCCACGGAATATACAAGGCCGGCGCGACTCCTCTGGCATCCGTCTACACTACACAGCTAGTCTCCGACCCAATGAGGCAGGCATCATGGAGCTTGGACTGGTGTACACGCCCTTGATGGCCATCCCCCCTCAGGAGACCACCTTTGTTTTGACTGGCTACTGCACAGACAGGTGCACCCAGATGGCACTGCCGAAATCTGGAATCCGCATCTTTGCCTCACAGCTCCACACGCACCTGACCGGCAGGAAGGTGATTACTGTGCTCGCCAGGGATGGCCAACAGAGGGAAGTGGTGAACAGAGACAACCACTACAGCCCCCACTTTCAGGAGATCAGAATGCTGAAGAATGCTGTGACTGTCCACCAGGGGGATGTCCTCATCACTTCGTGCACATACAACACAGAAAACAGGACAATGGCCACAGTGGGGGGGTTTGGAATCTTGGAGGAGATGTGCGTCAACTACGTCCACTACTACCCCAAAACAGAGCTGGAGCTCTGCAAGAGTGCCGTGGATGATGGCTTCCTGCAGAAATACTTCCACATAGTAAACCGGTTCGGCAAT---GAGGAGGTCTGCACCTGCCCTCAG------------------------------------------------GCCTCTGTCCCCCAGCAG------------------TTCGCCTCTGTGCCCTGGAACTCTTTCAATCGTGATATGCTCAAGGCTTTGTATAACTATGCCCCTATCTCTGTGCACTGTAACAAGACCTCTGCCGTCCGCTTCCCGGGTAACTGGAACCTGCAGCCTCTGCCTAAGATCACTTCCGCAGTGGAAGAACCCGACCCACGCTGCCCCATCCGACAGACTCGGGGACCCGCCGGCCCCTTCGTT---GTC---ATCACCACGGAGGCAGACACT
>hg38
ATGCCC------------GCCCTCAGTCGCTGGGCCAGCCTGCCCGGCCCCAGCATGCGGGAGGCAGCCTTCATGTACAGCACAGCAGTGGCCATCTTCCTGGTCATCCTGGTGGCCGCACTGCAGGGCTCGGCTCCCCGTGAGAGCCCCCTCCCCTATCACATCCCCCTGGACCCGGAGGGGTCCCTGGAGCTCTCATGGAATGTCAGCTACACCCAGGAGGCCATCCATTTCCAGCTCCTGGTGCGGAGGCTCAAGGCTGGCGTCCTGTTTGGGATGTCCGACCGTGGCGAGCTTGAGAACGCAGATCTCGTGGTGCTCTGGACCGATGGGGACACTGCCTATTTTGCGGACGCCTGGAGTGACCAGAAGGGGCAGATCCACCTGGATCCCCAGCAGGACTACCAGCTGCTGCAGGTGCAGAGGACCCCAGAAGGCCTGACCCTGCTTTTCAAGAGGCCCTTTGGCACCTGCGACCCCAAGGATTACCTCATTGAAGACGGCACTGTCCACTTGGTCTACGGGATCCTGGAGGAGCCGTTCCGGTCACTGGAGGCCATCAACGGCTCGGGCCTGCAGATGGGGCTGCAGAGGGTGCAGCTCCTGAAGCCCAATATCCCCGAACCGGAGTTGCCCTCAGACGCGTGCACCATGGAGGTCCAAGCTCCCAATATCCAGATCCCCAGCCAGGAGACCACGTACTGGTGCTACATTAAGGAGCTTCCAAAGGGCTTCTCTCGGCACCACATTATCAAGTACGAGCCCATCGTCACCAAGGGCAATGAGGCCCTTGTCCACCACATGGAAGTCTTCCAGTGCGCCCCCGAGATGGACAGCGTCCCCCACTTCAGCGGGCCCTGCGACTCCAAGATGAAACCCGACCGCCTCAACTACTGCCGCCACGTGCTGGCCGCCTGGGCCCTGGGTGCCAAGGCATTTTACTACCCAGAGGAAGCCGGCCTTGCCTTCGGGGGTCCAGGGTCCTCCAGATATCTCCGCCTGGAAGTTCACTACCACAACCCACTGGTGATAGAAGGACGAAACGACTCCTCAGGCATCCGCTTGTACTACACAGCCAAGCTGCGGCGCTTCAACGCGGGGATCATGGAGCTGGGACTGGTGTACACGCCAGTGATGGCCATTCCACCACGGGAGACCGCCTTCATCCTCACTGGCTACTGCACGGACAAGTGCACCCAGCTGGCACTGCCTCCCTCCGGGATCCACATCTTCGCCTCTCAGCTCCACACACACCTGACTGGGAGAAAGGTGGTCACAGTGCTGGTCCGGGACGGCCGGGAGTGGGAGATCGTGAACCAGGACAATCACTACAGCCCTCACTTCCAGGAGATCCGCATGTTGAAGAAGGTCGTGTCGGTCCATCCGGGAGATGTGCTCATCACCTCCTGCACGTACAACACAGAAGACCGGGAGCTGGCCACAGTGGGGGGCTTCGGGATCCTGGAGGAGATGTGTGTCAACTACGTGCACTACTACCCCCAGACGCAGCTGGAGCTCTGCAAGAGCGCTGTGGACGCCGGCTTCCTGCAGAAGTACTTCCACCTCATCAACAGGTTCAACAAC---GAGGATGTCTGCACCTGCCCTCAG------------------------------------------------GCGTCCGTGTCTCAGCAG------------------TTCACCTCTGTTCCCTGGAACTCCTTCAACCGCGACGTACTGAAGGCCCTGTACAGCTTCGCGCCCATCTCCATGCACTGCAACAAGTCCTCAGCCGTCCGCTTCCAGGGTGAATGGAACCTGCAGCCCCTGCCCAAGGTCATCTCCACACTGGAAGAGCCCACCCCACAGTGCCCCACCAGCCAGGGCCGAAGCCCTGCTGGCCCCACCGTT---GTCAGCATTGGTGGGGGCAAAGGC---
>panTro5
ATGCCC------------GCCCTCAGTCGCTGGGCCAGCCTGCCCGGCCCCAGCGTGCGGGAGGCAGCCTTCATGTACAGCACAGCAGTGGCCGTCTTCCTGGTCATCCTGGTGGCCGCACTGCAGGGCTCGGCTCCCCGTGAGAGCCCCCTCCCCTATCACATCCCCCTGGACCCAGAGGGGTCCCTGGAGCTCTCATGGAATGTCAGCTACACCCAGGAGGCCATCCATTTCCAGCTCCTGGTGCGGAGGCTCAAGGCTGGCGTCCTGTTTGGGATGTCCGACCGTGGCGAGCTTGAGAACGCAGACCTCGTGGTGCTCTGGACCGATGGGGACACTGCCTATTTTGCGGACGCGTGGAGTGACCAGAAGGGGCAGATCCACCTGGATCCCCAGCAGGACTACCAGCTGCTGCAGGTGCAGAGGACCCCAGAAGGCCTGACCCTGCTTTTCAAGAGGCCCTTTGGCACCTGCGACCCCAAGGATTACCTCATTGAGGACGGCACTGTCCACTTGGTCTACGGGATCCTGGAGGAGCCGTTCCGGTCACTGGAGGCCATCAACGGCTCGGGCCTGCAGACGGGGCTGCAGAGGGTGCAGCTCCTGAAGCCCAATATCCCCGAACCGGAGTTGCCCTCGGACGCGTGCACCATGGAGGTCCAAGCTCCCAATATCCAGATCCCCAGCCAGGAGACCACGTACTGGTGCTACATTAAGGAGCTTCCAAAGGGCTTCTCTCGGCACCACATTATCAAGTACGAGCCCATCGTCACCAAGGGCAATGAGGCCCTCGTCCACCACATGGAAGTCTTCCAGTGCGCCCCCGAGCTGGACAGCGTCCCCCACTTCAGCGGGCCCTGCGACTCCAAGATGAAACCCGACCGCCTCAACTACTGCCGCCACGTGCTGGCCGCCTGGGCCCTGGGCGCCAAGGCATTTTACTACCCAGAGGAAGCCGGCCTTGCCTTCGGGGGTCCAGGGTCCTCCAGATATCTCCGCCTGGAAGTTCACTACCACAACCCACTGGTGATAGAAGGACGAAACGACTCCTCAGGCATCCGCTTGTACTACACAGCCAAGCTGCGGCGCTTCAACGCGGGGATCATGGAGCTGGGACTGGTGTACACGCCAGTGATGGCCATTCCACCACGGGAGACCGCCTTCATCCTCACTGGCTACTGCACGGACAAGTGCACCCAGCTGGCACTGCCTCCCTCCGGGATCCACATCTTCGCCTCTCAGCTCCACACACACCTGACTGGGAGAAAGGTGGTCACAGTGCTGGTCCGGGACGGCCGGGAGTGGGAGATCGTGAACCAGGACAATCACTACAGCCCTCACTTCCAGGAGATCCGCATGTTGAAGAAGGTCGTGTCGGTCCATCCGGGAGATGTGCTCATCACCTCCTGCACGTACAACACGGAAGACCGGGAGCTGGCCACAGTGGGGGGCTTTGGGATCCTGGAGGAGATGTGTGTCAACTACGTGCACTACTACCCCCAGACGCAGCTGGAGCTCTGCAAGAGCGCTGTGGACGCCGGCTTCCTGCAGAAGTACTTCCACCTCATCAACAGGTTCAACAAC---GAGGACGTCTGCACCTGCCCTCAG------------------------------------------------GCGTCCGTGTCTCAGCAG------------------TTCACCTCTGTTCCCTGGAACTCCTTCAACCGCGATGTACTGAAGGCCCTGTACAGCTTCGCGCCCATCTCCATGCACTGCAACAAGTCCTCAGCCGTCCGCTTCCAGGGTGAATGGAACCTGCAGCCCCTGCCCAAGGTCATCTCCACACTGGAAGAGCCCACCCCACAGTGCCCCACCAGCCAGGGCCAAAGCCCTGCTGGCCCCACCGTT---GTCAGCATTGGTGGGGGCAAAGGC---
>ponAbe2
ATGCCT------------GCCCTCAGTCGCTGGGCCAGCCTGCCCGGCCCCAGCGTGCGGGAGGCAGCGTTCATGTACAGCACAGCAGTGGCCGTCTTCCTGGTCATCCTGGTGGCCGCACTGCAGGGTTCGGCTCCCCGTGAGAGCCCCCTCCCGTATCACATCCCCCTGGACCCCGAGGGGTCCCTGGAGCTCTCATGGAATGTCAGCTACACCCAGGAGGCCATCCACTTCCAGCTCCTGGTGCGGAGGCTCAAGGCTGGGGTCCTGTTTGGGATGTCCGACCGTGGCGAGCTTGAGAATGCGGACCTCGTGGTGCTCTGGACCGATGGGGACACTGCCTATTTTGCGGACGCCTGGAGTGACCAGAAGGGGCAGATCCACCTGGATTCCCAGCAGGACTACCAGCTGCTGCAGGTGCAGAGGACCCCAGAAGGCCTGACCCTGCTTTTCAAGAGGCCCTTTGGCACCTGTGACCCCAAGGATTACCTCATTGAGGACGGCACTGTCCACTTGGTCTACGGGATCCTGGAGGAGCCGTTCCGGTCACTGGAGGCCATCAACGGCTCAGGCCTGCAGACGGGGCTGCAGAGGGTGCAGCTCCTGAAGCCCAATATCCCCGAACCGGAGTTGCCCCCAGACACGTACACCATGGAGGTCCAAGCTCCCAATATCCAGATCCCCAGCCAGGAGACCACATACTGGTGCTACATTAAGGAGCTTCCAAAGGGCTTTTCTCGGCACCACATTATCAAGTACGAGCCCATCGTCACCGAGGGCAACGAGGCCCTCGTGCACCACATGGAAGTCTTCCAGTGCGCCCCCGAGATGGACAACGTCCCCCACTTCAGCGGGCCCTGCGACTCCAAGATGAAACCCGACCGCCTCAACTACTGCCGCCACGTGCTGGCCGCCTGGGCCCTGGGCGCCAAGGCATTTTACTACCCAGAGGAAGCCGGCCTTGCCTTCGGGGGCCCTGGGTCCTCCAGATATCTCCGCCTGGAAGTTCACTACCACAACCCGCTGGTGATAGAAGGACGAAAAGACTCCTCAGGCATCCGCTTGTACTACACAGCCAAGCTGCGGCGCTTCAACGCGGGGATCATGGAGCTGGGACTGGTGTACACACCAGTGATGGCCATTCCACCACGGGAGACCGCCTTTGACCTCACTGGCTACTGCACGGACAAGTGCACCCAGCTGGCACTGCCTCCCTCCGGGATTCACATCTTCGCCTCTCAGCTCCACACACACCTGACCGGGAGAAAGGTGGTCACAGTGCTAGTCCGGGACGGCCGGGAGTGGGAGATCGTGAACCAGGACAATCACTACAGCCCTCACTTCCAGGAGATCCGCATGTTGAAGAAGGTCGTGTCAGTCCANNNNGGAGATGTGCTCATCACGTCCTGCACGTACAACACGGAAGACCGGGAGCTGGCCACAGTGGGGGGCTTTGGGATCCTGGAGGAGATGTGTGTCAACTACGTGCACTACTACCCCCAGACGCAGCTGGAGCTCTGCAAGAGCGCTGTGGACGCCGGCTTCCTGCAGAGGTACTTCCACCTCATCAACAGGTTCAACAAT---GAGGACGTCTGCACCTGCCCTCAG------------------------------------------------GCGTCCGTGTCTCAGCAG------------------TTCACCTCCGTTCCCTGGAACTCCTTCAACCGCGACGTACTGAAGGCCCTGTACAGCTTCGCGCCCATCTCCATGCACTGCAACAAGTCCTCAGCCGTCCGTTTCCAGGGTGAATGGAACCTGCAGCCCCTGCCCAAGGTCATCTCCACACTGGAAGAGCCCACTCCACAGTGCCCCACCAGCCAGGGCCAAAGCCCTGCCGGCCCCACCATT---GTCAGCATTGGTGGGGGCAAAGGC---
>mm10
ATGCAAGCTCATCTCAGCCACCAGCCTTGTTGGAGCAGCCTCCCAAGCCCCAGTGTCCGTGAGGCGGCTTCCATGTACGGCACTGCTGTGGCCATCTTCCTGGTCATCCTGGTGGCTGCACTGCGGGGCTCGGAGCCTCCAGAGAGCCCCTTCCCCTACCACATCCCCCTGGACCCCGAAGGGATTTTAGAGCTCTCATGGAACGTCAGCTATGTCCAGGAGATCATCCACTTCCAGCTCCAGGTGCAAGGGCTGAGGGCTGGGGTCCTGTTTGGAATGTCAGATCGAGGAGAGATGGAGAACGCAGATCTCATCATGCTCTGGACTGATGGGGACAGGGCCTACTTTGCGGATGCCTGGAGTGACCGGAAAGGGCAGATCCATCTGGATTCCCAGCAAGACTACCAGCTGCTCCAGGCACAGAGGACTCGAGATGGCCTGTCCCTGCTCTTCAAGAGGCCCTTTGTCACCTGTGACCCCAAGGATTATGTCATTGAGGATGACACTGTCCATCTAGTGTATGGGATCTTGGAAGAGCCATTTCAGTCGCTGGAGGCCATCAACACCTCAGGCCTGCATACAGGGCTGCAGCGGGTGCAGCTTCTGAAGTCTGAGGTCCCCACTCCATCCATGCCTGAGGATGTACAAACCATGGATATCCGGGCTCCTGACATCCTCATCCCCGACAATGAGACCACGTACTGGTGCTATATCACTGAGCTACCCCCACGCTTCCCCCGACACCACATCATCATGTATGAGGCCATTGTCACTGAGGGCAATGAGGCCCTGGTGCACCACATGGAGGTCTTCCAATGTGCAGCTGAGTCTGAGGACTTCCCCCAGTTCAACGGACCCTGTGACTCCAAAATGAAGCCTGACCGACTCAACTACTGCCGGCACGTGCTGGCAGCATGGGCCCTGGGTGCCAAGGCATTTTACTACCCAAAAGAAGCTGGTGTTCCCTTTGGGGGCCCGGGGTCCTCCCCGTTTCTCCGACTGGAAGTTCATTACCACAACCCACGGAAGATACAAGGCCGGCAGGACTCCTCTGGCATCCGCCTACACTACACAGCTACTCTCCGACGCTATGATGCGGGCATCATGGAGCTCGGACTGGTGTATACACCCTTGATGGCCATCCCCCCTCAGGAGACTGCCTTTGTGTTGACCGGCTACTGCACAGACAAGTGCACCCAGATGGCACTGCAGGACTCCGGAATCCACATCTTTGCCTCTCAGCTTCATACACACCTGACGGGCAGGAAGGTGGTTACTGTGCTCGCCAGGGATGGCCAAGAGAGGAAGGTGGTGAACAGGGACAACCACTACAGCCCCCACTTCCAGGAGATCAGAATGCTGAAGAAGGTTGTGACAGTCTACCCGGGGGACGTACTCATCACTTCATGCACATACAACACAGAAAACAAGACGCTGGCCACAGTGGGGGGGTTTGGAATCTTGGAGGAGATGTGTGTCAACTATGTGCACTACTACCCCCAGACAGAGCTGGAACTCTGCAAGAGTGCCGTGGACGACGGCTTCCTACAGAAATACTTCCACATGGTAAACAGGTTCAGCAGT---GAGGAGGTCTGCACCTGCCCTCAG------------------------------------------------GCCTCAGTCCCCCAGCAG------------------TTCTCCTCCGTGCCCTGGAACTCTTTCAATCGGGATATGCTCAAGGCTCTGTATGACTACGCCCCTATCTCCATGCATTGCAACAAGACTTCTGCTGTCCGCTTCCCGGGTGAGTGGAATCTGCAGCCTTTGCCTAAGATCACCTCCACGCTGGAAGAACCCACCCCACGCTGCCCCATCCGACAGACTCAGAGCCCCGCTAACCCCACTGTGCCCATCACAACAGAGGCAGATGCTGAA---
>macFas5
ATGCAGGCC---CCCAGTCGGTGGTGTCGCTGGGCCAGTCTACCCTGCCCCAGCATGCGGGAGGCGGCCTTCATGTACAGCACAGCAGTGGCCGTCTTCCTGGTCATCCTGGTGGCTGCACTGCAGGGCTCGGCTCCCCCTGAGAGCCCCTTCCTCTACCGCATCCCCCTGGACCCCGAGGAGTCCCTGGAGCTCTCATGGAATGTCAGCTACCCCCAGGAGGCCATCTTCTTCCAGCTCCTGGTGAAGCAGCTCAAGGCTGGAGTCCTGTTTGGGATGTCCGACCGTGGCGAGCTTGAGAACGCAGACCTCGTGGTGCTCTGGACCGATGGGGACACTGCTTATTTTGCGGACGCCTGGAGTGACCAGAAGGGGCAGATCCACCTGGATCCCCAGCAGGACTACCAGCTGCTGCAGGTGGAGAGGACGCCAGAAGGCCTGGCCCTGCTTTTCAAGAGGCCCTTTGGCACCTGCGACCCCAAGGATTACCTCATCGAGGACGGCACAGTCCACTTGGTCTACGGGATCCTGGAGGAGCCATTCCGGTCACTGGAGGCCATCAACAGCTCAGGCCTGCGGACGGGGCTACAGAGGGTGCAGCTCCTGAAGCCCAATATCACCTTCCCGGCCACGCCCTCAGACACGTACACCATGGATATCCACGCTCCCGATATCCAGATCCCCAACCAGGTGACCACGTACTGGTGCTACATCCACGAGCTTCCCGAGGGCTTCCCTCGGCACCACATTGTCAAGTACGAGCCCATCGTCACCAAGGGCAACGAGGCCCTCGTGCACCACATGGAAATCTTCCAGTGCGCCCCCGAGATGGACAACGTTCCCCATTTCAACGGGCCCTGTGACTCCAAGATGAAACCTGACCGCCTCAACTACTGCCGCCACGTGCTGGCTGCCTGGGCCCTGGGTGCCAAGGCATTTTACTACCCGGAGGAAGCCGGCATTGCCTTCGGGGGCCCTGGGTCCTCCAGATACGTCCGCCTGGAAGTTCACTACCACAACCCGCTGGTGATAGAAGGACGGCGCGACTCCTCAGGCATCCGCTTGTACTACACAGACAAGCTGCGGCGCTTCAATGCGGGGATCATGGAGCTGGGACTGGTGTACACGCCAGTGATGGCTATTCCGCCGCGGGAGACTGCCTTCGTCCTCACTGGCTACTGCACAGACAAGTGTACCCAGTTGGCACTGCCTCCCTCCGGGATCCACATCTTCGCCTCTCAGCTCCACACACACCTGACTGGGAGAAAGGTGGTCACGGTGCTGGCCCGGGACGGCCGGGAGTGGGAGATCGTGAATCAGGACAATCACTACAGCCCTCACTTCCAGGAGATCCGCATGTTGAAGAAGATGGTGTCGGTCCATCGGGGAGATGTGCTCATCACGTCCTGCACGTACAACACGGAAGACCGGGAGCTGGCCACAGTGGGCGGCTTTGGGATCCTGGAGGAGATGTGTGTCAACTATGTGCACTACTACCCCCAGACGCAGCTGGAGCTCTGCAAGAGTGCTGTGAACGCCGGCTTCCTGCAGAAGTACTTCCACCTCATCAACAGGTTCAACAAT---GAGGAGGTCTGCACCTGCCCTCAG------------------------------------------------GCATCCGTGTCTCAGCAG------------------TTCGCCTCTGTTCCCTGGAACTCCTTCAACCGCGAAGTACTGAAGGCCCTGTACGCCTTCGCGCCCATCTCCATGCACTGCAACAAGTCCTCAGCTGTCCGCTTCCCGGGTGAATGGAACCTGCAGCCCCTGCCCAAGGTCATCTCCACGCTGGAAGAACCCACCCCACAGTGCCCCACCAGCCAGGGCCGAAGCCCTGCCGGCCCCACCATT---ATCAGCATTGGTGGGGGCAAAGGC---
>dasNov3
ATGCAG---------------------------------CCCCCCGGGCCCAGCGCGCGCGAGGCCGCCTCCATGTACGGCACGGCGGTGGCCGTCCTGCTGGTCATCCTGGTGGCCGCGCTGCAGGGCCTGGGCCCCGCCCCCAGCCCCTTCCCCTACCGCGTCCCGCTGGACCCCGAGGGGGCCCTGCAGCTGTCCTGGAACGTCAGCTACGCCCAGGAGGTCGTGCACTTCCAGCTGCTGGTGCGCCAGCCCCAGGCCGGCGTCCTGCTCGGCATGTCCGACCGCGGCCAACTGGAGAACGCCGACCTCGCCGTGCTCTGGACCGATGGGGACCGGGCCTACTTCGGGGACGCCTGGAGTGACCGGAAGGGGCAGCTGCACCTGGACTCGCAGCAGGACTACCAGCTGCTGCAGGCCCAGCGGGCCCCGGAGGGCCTCCGCCTGCTCTTCAAGAGGCCCTTTGCCACCTGCGACCCCCGGGATTACCTCATCGAGGACGGCACTGTCCACCTGGTGTACGGGATCCTGGAGGAGCCGGTCCCGTCGCTGGAGGCCATCAATGTCTCCCGCCTGCGCACGGGGCTGCAGAGGGTGCAGCTGCTCAAGGCCGACCTGCCCGTGCCGGCGCTGCCGGCGGACCTGCTCACCATGGAGATCCGCGCGCCCGACGTCCTCGTCCCCGGCCAGGAGACCACGTACTGGTGCTACGTCACCGAGCTCCCGGAGGGCTTCCCCCGCCACCACATTGTCATGTACGAGCCCATCGTCACGGCGGGCAACGAGGCCCTGGTGCACCACATGGAGGTCTTCCAGTGCGCGGCCGGGCTCGAGAGCGTCCCCCACTTCAGCGGGCCCTGCGACTCCAAGATGAAGCCCGAGCGCCTCAACTACTGCCGCCACGTGCTGGCCGCCTGGGCCCTGGGGGCCGAGGCGTTCTACTACCCCGAGGAAGCTGGCCTGGCTTTTGGAGGGGCCGGCTCCTCCAGATATCTCCGCCTGGAGGTGCACTACCACAATCCTCTGAAGATGCAAGGCCGGCGCGACTCCTCGGGCATCCGCCTGTACTACACGGCCACGCTGCGGCCCCACGACGCGGGCATCATGGAGGTGGGCCTTGTGTACTCGCCCGTCATGGCCATCCCCCCGCAGGAGGCCGCCTTCGTCCTCACCGGCTACTGCACCGACAAGTGCACCCAACTGGCCCTGCCGCCCTCTGGCATCCACGTCTTCGCCTCGCAGCTGCACACGCACCTGGCGGGGAGGAAGGTGGTCACGGTGCTGGCCCGCGCCGGCCGCGAGCGGGAGGTGGTGAACAGGGACAACCACTACAGCCCCCACTTCCAGGAGATCCGCATGCTGAAGAAAGTCGTGACTATTCAGCCAGGGGATACGCTCATCACTTCCTGCACGTACAACACGCAGGACCGGAGGCAGGCCACCGTGGGGGGCTTCGGGATCCTGGAGGAGATGTGCGTCAACTACATGCACTACTACCCCCAGACGGAGCTGGAGCTCTGCAAGAGCGCTGTGGACCCCGGCTTCCTGCAGAAGTATTTCCACCTCGTGAATAGGTTCGACAGC---GAGGACATCTGCACCTGCCCGCAG------------------------------------------------GCCTCGGTCCCGCAGCAG------------------TTCGCGGCGGTCCCCTGGAACTCGTTCAACCGCGACGTGCTCAAGGCGCTGTACGACTTTGCGCCCATCTCTGTGCACTGCAACAAGTCCTCGGCCGTGCGCTATCAGGGCGAGTGGAATCTGCAGCCCCTGCCCGAGATCGTCTCCACACTGGAAGAGCCCGCCCCGCGGTGCCCAGCCGGCCGGGGCCGGGGCCCCTCCGGGCCGACTGTG---GTCAACATCGGCAGGGGCAGGGCT---
>oryAfe1
ATGCAAGCC---ATCAGCCACCGGCAGAGGTGGACTAGCCTCCCCAGCCCTACCGTGCGTGAGGCAGCCTCCATGTATGGCACTGCTGTGGCCATATTCCTGGTCATCCTGGTGGCTGCACTACAGGGCTCAGCCCCTGCTGAGAGCCCTTTCCCCTATCACATCCCCCTGGACCCTGAGGGGACCCTGGAGCTGTCCTGGAACGTCAGCTATGCCCAGGAGGCCGTCCACTTCCAGCTCCTCGTGCGGAAGCTCAAAGCCGGCATACTCTTTGGCATGTCTGACCGTGGTGAGCTGGAGAATGCCGATCTTGTCGTGCTCTGGACCGATGGGGACAGCGCCTATTTTGGGGATGCCTGGAGTGATGAGAAGGGGCAGATACATCTGGATTCTCAGCAGGATTACCAGCTGCTGCGGGCACAGAAGACTCCAGAAGGCCTGTACCTACTCTTCAAGAGGCCTTTTGACACCTGTGACCCCAAGGATTACTTCATTGAGGATGGCACAGTGCACCTGGTGTATGGCATCCTGGAACAACCATTCCCATCACTGGAGGCCATCAACACATCAGGTCTGCAGACAGGGCTGCAGAGGGTACAGCTGCTGAAGCCTGACATCTCGGTGCCCGCATTGCCCAAGGACCTGAGCACCATGGAAGTCCATGCTCCTGACATCATGATCCCCAGCCAGGAGACCACATATTGGTGCTACATCACCGAGCTCCCGGCTGGCTTCTCACGGCACCACATTGTCATGTATGAGCCCATTGTTACCATGGGCAATGAGGCCCTGGTCCACCACATGGAGATCTTCCAGTGTGTTGCTGACTTCGAGAGCTTCCCCCACTTCAGTGGGCCCTGCGACTCCAAGATGAAGCCGGATCGGCTCAACTACTGCCGCCACGTACTGGCTGCCTGGGCCCTGGGTGCCAAGGCATTTTACTACCCAGAGGAGGCTGGCCTGGCCTTCGGAGGCACCGGCTCCTCCAGATACCTCCGCCTGGAGGTTCATTACCACAACCCCCTGAAGATTGCAGGCCGGCGCGACTCCTCTGGCATCCGCCTGTACTACACGGCCTCGCTGAGGCGATACGATGCCGGCATCATGGAGCTGGGCCTGGTGTACACGCCTGTGATGGCCATCCCACCGGGGGAGCATGCCTTCATGCTCACAGGCTACTGTACGGACAAGTGCACACAACTGGCGCTACCACCCTCGGGGATACACATCTTTGCCTCACAGCTGCACACTCACCTGACTGGGCGGAAGGTGGTCACAGTGCTGGCCCGGGATGGCTGTGAGAGGGAGGTGGTGAACAGGGACAATCACTACAGCCCCCACTTCCAGGAGATTCGCATGCTGAAGAAGGTGGTGTCCGTTCACCCTGGGGATGTGCTCATCACTTCCTGCACATATAACACGGAGGACAGGAAGATGGCTACCGTGGGGGGCTTTGGGATCCTGGAGGAGATGTGCGTCAACTACGTGCACTACTATCCCCAGACGCAGCTGGAGCTCTGCAAGAGTGCGGTGGACCCCGGCTTCCTGCAGAAGTACTTCCACCTGGTGAATAGGTTCAACAGT---GAGGATGTCTGCACCTGCCCGCAG------------------------------------------------ACCTCTGTGCCACAGCAG------------------TTTGCCTCTGTCCCTTGGAACTCCTTCAACCGAGATGTGCTCAAGGCCCTCTACGGCTTCGCCCCAGTCTCCATGCACTGCAACAAGTCCTCAGCTATCCGCTTCCAGGGTGAGTGGGATCTGCAGCCGCTGCCCAAGATCACCTCCACTCTGGAAGAACCCACCCCACAGTGCCCCCCTAGCCGAGTCCAGAGCCCCAGCGGCCCCACCATG---GTCAGCATTGGTGGGGGCAAAGGT---
>loxAfr3
ATGCAGGCC---CTCAGTCGCCAGCGGAGGTGGGCTGGCCTCCCCAGCCCCACTGCGAGAGAGGCGGCCTCCATGTACGGCACCGCTGTGGCTGTCTTCCTGGTCATCCTGGTGGCCGCCCTGCAGGGCTCGGCACCCCCTGAGAACCCCTTCCCCTACCACATCCCCCTAGACCCTGAGGGCACCCTGGAGCTGTCTTGGAACGTCAGCTACTCCCAGGAGACCGTTCACTTTCAGCTCCTGGTGCGCAACCTCAAAGCTGGTGTGCTCTTTGGCATGTCTGACCGCGGCGAGCTCGAGAACGCCGACCTTGTCGTGCTCTGGACCAACGGGGACAGCGCCTATTTTGGGGATGCCTGGAGTGACCAGAAAGGGCAGATCCACCTGGATTCCCAGCAGGATTACCAGCTGCTTCGGGCACAGAAGATGCCGGAAGGCCTGTACCTGCTCTTCAAAAGGTCCTTTGGCACCTGTGACCCCAAGGATTACTTCATTGAGGATGGCACAGTGCACCTGGTGTACGGAATCCTGGAGCAGCCGTTCCTGTCACTGGAGGCCATCAATACATCGGTCCTGCAGACTGGGCTGCAGAGGGTGCAGCTGCTGAAGCCCAACATCTCGGTGCCCGTGCTGCCTGAGGACCTGAGCACCATGGAGATCCGCAGCTCTGACATCCTGATCCCCAATCAGGAAACCACGTACTGGTGCTACATCACTGAGCTCCCGGTCGGCTTCTCGAGGCACCACATTGTCATGTACGAGCCCATCGTTACAGTGGGCAACGAGGCCCTGGTCCACCACATGGAGGTCTTCCAGTGTGCTGCTGAGTTCGAGAGCTTCCCTGACTTCAACGGGCCCTGCGACTCCAAAATGAAGCCGGACCGGCTCAACTACTGCCGCCACGTGCTGGCCGCCTGGGCCCTGGGTGCCAAGGCGTTTTACTACCCAGAGGAGGCTGGCCTGGCCTTCGGGGGCCCCGGCTCCTCCAGATTCCTCCGTCTAGAGGTTCACTACCACAACCCTCTGAAGATCCAAGGCCGGCGGGACTCCTCGGGCATCCGCCTGTACTACACGGCCTCGCTGCGGCGCTATGACGCGGGCATCATGGAGCTGGGCCTGGTGTACACACCTGTGATGGCCATCCCCCCACAGGAGCCTGCCTTTGTGCTCACGGGCTACTGCACCGACAAGTGCACCCAGCTGGCGCTGCCACCCTCGGGGATCCACATCTTTGCTTCACAGCTGCACACACACCTGACCGGGCGGAAAGTGGTCACGGTGCTGGCCCGGGGTGGCCACGAGAGGGAGGTGGTGAACAGAGACAATCACTACAGCCCCCACTTCCAGGAGATCCGCATGCTGAAGAAGGTGGTGTCGGTTCACCCGGGGGATGTGCTTATCACTTCCTGCACGTACAACACGGAAGACAGGAAGCTGGCCACTGTGGGGGGCTTCGGGATTCTGGAGGAGATGTGTGTCAACTACGTGCACTACTACCCCCAGACGCAGCTGGAGCTCTGCAAGAGCGCAGTGGACCCCGGGTTCCTGCAGAAGTACTTCCACTTAGTGAACAGGTTCAACAGT---GAGGATGTCTGCACCTGCCCACAG------------------------------------------------GCCTCTGTCCCGCAGCAG------------------TTTGCCTCCGTCCCTTGGAACTCCTTCAACCGAGACATGCTCAAGGCTCTATATGGCTTTGCCCCCATTTCCATGCACTGTAACAAGTCCTCGGCCGTCCGCTTCCAGGGTGAGTGGGATCTGCAGCCACTGCCGGAGATCATCTCCACCCTGGAAGAGCCTACTCTGCGGTGCCCAGCCAGCCAGACCCAGAGCCCCAGCGGCCCCACTGTG---GTCAGCATTGGTGGGGGCAGAGGC---
>triMan1
ATGCAGGCC---CCCAGCCACCAGCGGAGATGGCGCAGCCTCCCCAGCCCCACCGCGCGCGAGGCGGCCTCCATGTACGGCACTGCAGTGGCCGTCTTCCTAGTCATCCTGGTGGCTGCGCTGCAGGGTTCGGCGCCCCCCGAGAACCCCTTCCCCTACCGTATCCCCCTGGACCCCGAGGGGACCCTGGAGCTGTCTTGGAATGTCAGCTACGCCCAGGAAGCCATCCACTTCCAGCTCCTGGTGCGGGACCTCAGAGCTGGCGTGCTGTTCGGCATGTCCGACCGCGGCCAGCTGGAGAACGCCGACCTCGTCGTGCTCTGGACTGATGGGGACAGAGCCTATTTCGGGGATGCCTGGAGTGACCAGAAAGGGCAGATCCACCTGGATTCCCAGCAGGATTACCAGTTGCTGCGGGCACAGAAGACGCCGGAAGGCCTATACCTGCTCTTCAAGAGGTCCTTTGGCACCTGTGACCCCAAGGATTACTTCATTGAGGATGGCACAGTGCACCTGGTGTACGGGATCCTGGAGCAGCCGATCCCGTCGCTGGAGGCCATCAACACATCGGGCCTGCAGACGGGGCTGCAGAGGGTGCAGCTACTGAAGCCCAACATCTCAGTGCCTGTGCTGCCCGATGACCTGAGCACCATGGAAGTCCGCAGCCCCGACATCCTCATCCCCGGTCAGGAGACCACATACTGGTGCTACATCATTGAGCTCCCGGCCGGCTTCTCAAGGCACCACATTGTCATGTACGAGCCCATCGTCACCACGGGCAACGAGGCCCTGGTCCACCACATGGAGGTCTTCCAGTGTGCCGCCGAGTTCGAGAGCTTCCCCCGCTTCAACGGGCCCTGTGACTCCAAGATGAAGCCGGAACGGCTCAACTACTGCCGCCACGTGCTGGCCGCCTGGGCCCTGGGTGCCAAGGCATTTTATTACCCCGAGGAGGCTGGCCTGGCCTTCGGGGGCCCTGGCTCCTCCAGATTCCTCCGCCTAGAGGTTCACTACCACAACCCTCTGAAGATCCAAGGCCGGCGGGACTCCTCTGGCATCCGCCTGTACTACACATCTTCGCTGCGGCGCTTCGACGCGGGCATCATGGAGCTGGGGCTGGTATACACGCCGGTGATGGCCATCCCCCCACGGGAGCCCACCTTTGTGCTCACGGGTTACTGCACGGATAAGTGCACCCAGCTGGCGCTGCCGCCCTCGGGGATCCACATCTTTGCCTCGCAGCTGCACACACACCTGACGGGGCGGAAGGTGGTCACTGTGCTGGCCCGGGGCGGCCGCGAGAAGGAGGTGGTGAACAGAGACAATCACTACAGTCCCCACTTCCAGGAGATCCGCATGCTGAAGAAGGTGGTGTCGGTTCACCCGGGAGACGTGCTCATCACGTCCTGCACGTACAACACAGAGGACAGGGAGCTGGCCACTGTGGGGGGCTTCGGGATCCTGGAGGAGATGTGCGTCAACTACGTGCACTACTACCCCCAGACGCAGCTGGAGCTCTGCAAGAGCGCAGTGGACCCCGGCTTCCTGCAGAAGTACTTCCACATCGTGAACAGGTTCAACAGC---GAGGATGTCTGCACCTGCCCACAG------------------------------------------------ACCTCTGTCCTGCAGCAG------------------TTCGCCTCTGTCCCTTGGAATTCCTTCAACCGGGACATGCTCAAGGCCCTATACGGCTTCGCCCCCATCTCCATGCACTGCAACAAATCCTCAGCCGTCCGCTTCCAGGGTGAGTGGGATCTGCAGCCTCTGCCTGAGATCATCTCCACTCTGGAAGAGCCCACCCCGCAGTGTCCAGCCAGCCGGGCCCAGGGCCCCAGCGGCCCCACTGTG---GTCAGCATTGGCGGGGGCAGAGGA---
>HLcamFer2
ATGCAG---------------------------------GTCCCCAGCCCCAGCACGCGTGAGGCCGCCTCCATGTACGGCACGGCTGTGGCCGTCTTCCTGGTCATCCTGGTGGCCGCCCTGCAGGGCTCGGCACCACCCAAGAGCCCCTTCCCCTACCGAATCCCCCTGGACCCCGAGGGGACCCTGGAGCTGTCCTGGAACGTCAGCTACGCGCAGGAGACCGTCTACTTCCATCTCCTAGTGCGGGAGCTCAAGGCTGGGGTTCTCTTTGGAATGTCAGACCGTGGCGAGATGGAGAATGCCGACCTGGTCGTGCTCTGGACCGACGGGGACAGTGCCTACTTCGGGGACGCCTGGAGTGACCAGAAGGGGCAGGTCCACCTGGATTCCCAGCAGGACTACCAGCTGCTGCGGGCACAGAGGACCCCAGAAGGCCTGTCCCTGCTCTTCAAGAGGCCCTTTGGCACCTGTGACCCCGAGGATTACGTCATCGAGGACGGCACCGTCCACCTGGTGTACGGGATCCTGGAGGAACCGTTGCGGGCGCTGGAGACCATCAACACCTCAGGCCTGCAGACGGGGCTGCAGAGGGTGCAGCTGCTGAAGCCCAACATCTCCATCCCGGCCCTGCCCGCGGACGTGCGCACCATGGAGATCCGCGCCCCGGATGTCCTGATCCCGGGCCAGGTGACCACGTACTGGTGCCACATCACCGAGCTCCCAGAGGGCTTCTCCCGGCACCACATCGTCATGTACGAGCCCATCGTCACCGAGGGCAACGAGGCCCTGGTGCACCACATGGAAGTCTTCCAGTGCGCTGCCGAGTTCCAGAGCTTCCCCCAGTTCAGTGGGCCCTGCGACTCCAAGATGAAGCCCGAGCGTCTCAACTACTGCAGACACGTGCTGGCCGCCTGGGCCCTGGGCGCCAAGGCCTTCTACTACCCGGAGGAAGCTGGCCTTGCGTTCGGGGGCCCCGGGTCCTCCAGATTTCTCCGCCTGGAAGTTCACTACCACAATCCGCTGAAGATAAAAGGCCGGCGCGACTCCTCGGGCATCCGCCTGTACTACACGGCCACGCTGCGACGCTTCGACGCGGGCATCCTGGAGCTGGGCCTGGTGTACACGCCGGTGATGGCCGTCCCGCCGCAGGAGACGGCCTTCGTCCTCAGTGGCTACTGCACGGACAAGTGCACCCAGCTGNNNNNN------------------------------------------------------------------------------------------------------------------------------------------------NNNATGTTGAAGAAGGTCGTCTCTGTCCACCCGGGAGACGTGCTTATCACCTCCTGCACATACAACACGGAAGACAGGAAGCTGGCCACCGTGGGGGGCTTTGGGATCCTGGAAGAGATGTGCGTCAACTATGTGCACTACTACCCCCGGTCGCAGCTGGAGCTCTGCAAGAGTGCTGTGGACCCCGGCTTCCTGCAGAAGTTCTTCCACCTGGTGAACAGGTTCAACAGC---GAGGAAGTCTGCACCTGCCCTCAG------------------------------------------------GCCTCTGTGCCCGAGCAG------------------TTTGCCTCTGTGCCCTGGAACTCCTTCAGCCGCCAAGTGCTCGGGGCCCTGTACGGCTTCGCCCCCATCTCCGTGCACTGCAACAAGTCCTCGGCCGTCCGCTTCCAGGGCGAGTGGGATCGGCAGCCCCTGCCTGAGATCATCTCCAAGCTGGAAGAGCCCTCCCCTCACTGCGCAGCCAGCCGGCGCCAGAGCCCCGCCGGGCCCACCGTG---GTCAGCATCGGTGAGGGCGAAGGC---
>HLturTru3
ATGCAG---------------------------------GTCCCCAGCCCCAGCGTGCGCGAGGCGGCCTCCATGTACGGCACAGCGGTGGCCGTCTTCCTGGTCATCCTGGTGGCCGCACTGCAGGGCTCGGCACCCCCCGAGAGCCCCTTCCCCTACCGCATCCCCCTGGACCCCGAGGGGACCCTGGAGCTGTCGTGGAATGTCAGCTACGTGCAGGAGACTGTCCACTTCCAGCTCCTGGTGCGGGAGCTCAAGGCCGGCGTCCTGTTTGGGATGTCGGACCGTGGCGAGTTGGAGAACGCCGACCTGGTCGTGCTCTGGACCGACGGGGACAGTGCCCACTTTGGGGACGCCTGGAGTGACCAGAAGGGGCAGATCCATCTGGACGCCCAGCAGGATTACCAGCTGCTGCGGGCACAGAGGACCCGGGAAGGCCTGTCCCTGCTGTTCAAGAGGCCCTTTGGCACCTGTGACCCCAAGGATTACCTCATCGAGGACGGCACCGTCCACCTGGTGTACGGGATCCTGGAGGAGCCGTTCCAGTCGCTGGAGGCCATCAACGTCTCCAGCCTGCAGACGGGGCTGCAGCGGGTGCAGCTGCTGAAGCCCAACATCTCCGTCCCGGCCCTGCCCTCAGACGTGCGCACCATGGAGGTCCGCGCCCCCGACGTCCTGGTCCCCGGCCGGGAAACCACGTACTGGTGCCACATCACCGAGCTCCCCGACGGCTTCCCTCGGCACCACATCGTCATGTACGAGCCCATCGTCACCGAGGGCAACGAGGCCCTGGTGCACCACATGGAGGTCTTCCAGTGCGCAGCCGAGTTCGAGAGCTTCCCCCACTTCAGCGGGCCCTGCGACTCCAAGATGAAGCCGGAGCGGCTCAACTACTGTCGCCATGTGCTGGCCGCCTGGGCCCTGGGCGCCAAGGCCTTTTACTACCCAGAGGAAGCCGGCCTTGCTTTCGGGGGCCCTGGGTCCTCCAGATTTCTCCGCCTGGAAGTCCACTACCACAACCCGCTGATGATAAAAGGCCGGCGCGACTCCTCGGGCATCCGCCTGTACTACACGGCCACGCTGAGGCGCTTCGACGCGGGCATCATGGAGCTGGGCCTGGTGTACACGCCTGTGATGGCCATCCCCCCGCAGGAGACGGGCTTCGTCCTCACCGGCTACTGCACGGACAAGTGCACCCAGCTG---------------------------------------------------------------------------------------------------------------------------------------------------------------------------------------------------------------------------------------------------------------------------------------------------------------------------------------------------------------------------------------------------------------------------------------------------------------------------------------------------------------------------------------------------------------------------------------------------------------------------------------------------------------------------------------------------------------------------------------------------------------
>balAcu1
ATGCGG---------------------------------GTCCCCGGCCCCAGCGCGCGCGAGGCGGCCTCCGTGTACGGCACAGCGGTGGCTGTCTTCCTGGTCATCCTGGTGGCCGCCCTGCAGGGCTCGGCTCCCCCCGAGAGCCCCTTCCCCTACCGCATCCCCCTGGACCCTGAGGGGATCCTGGAGCTGTCGTGGAACGTCAGCTACGTGCAGGAGACTGTCCACTTCCAGCTCCTGGTGCGGGAGCTCAAGGCCGGCGTCCTGTTCGGCATGTCGGACCGCGGCGAGTTGGAGAACGCCGACCTGGTCGTGCTCTGGACCGACGGGGACAGTGCCTACTTTGGGGATGCCTGGAGTGACCAGAAGGGGCAGATCCACCTGGATGCCCAGCAGGATTACCAGCTGCTGCGGGCACAGAGGACCCGGGAAGGCCTATCCCTGCTGTTCAAGAGGCCCTTTGGCACCTGTGACCCCAAGGATTACCTCATCGAGGACGGCACCGTCCACCTGGTGTACGGGATCCTGGAGGAGCCGTTCCAGTCGCTGGAGGCCATCAACGTCTCCAGCCTGCAGACGGGGCTGCAGAGGGTGCAGCTGCTGAAGCCCAACATCTCCATCCCGGCCCTGCCCTCGGACCTGCGCACCATGGAGATCCGCGCCCCAGACGTCCTGGTCCCCGGCCAGGAAACCACGTACTGGTGCTACATCACCGAGCTCCCGGACGGCTTCCCTCGGCACCACATCGTCATGTACGAGCCCATCGTCACCGAGGGCAACGAGGCCCTGGTGCACCACATGGAGGTCTTCCAGTGCGCAGCCGAGTTCGAGAGCTTCCCCCACTTCAGCGGGCCCTGCGACTCCAAGATGAAGCCGGAGCGGCTCAACTACTGTCGCCACGTGCTGGCTGCCTGGGCCCTGGGCGCCAAGGCCTTTTACTACCCAGAGGAAGCCGGCCTTGCTTTCGGGGGCCCTGGGTCCTCCAGATTTCTCCGCCTGGAAGTTCACTACCACAACCCGCTGATAATAAAAGGCCGGCGCGACTCCTCGGGCATCCGCCTGTACTACACGGCCACGCTGCGGCGCTTCGATGCGGGCATCATGGAGCTGGGCCTGGTGTACACGCCTGTGATGGCCATCCCCCCGCGGGAGACGGCCTTCGTCCTCACCGGCTACTGCACGGACAAGTGCACCCAGCTGGCTCTGCCTCCTTCCGGAATCCACATCTTCGCCTCTCAACTCCACACACACCTGACGGGCAGGAAGGTGGTCACGGTGCTGGCCCGGGATGGCCGCGAGAAGGAGGTTGTGAACAGGGACGACCACTACAGCCCTCACTTCCAGGAGATCCGCATGTTGAAGAAGGTCGTGTCCGTCCACCCGGGAGACGTGCTCATTACTTCCTGCACATACAACACTGGAGACAGGAAGCTGGCCACCGTGGGGGGCTTTGGGATCCTGGAGGAGATGTGCGTCAACTATGTGCACTACTACCCCCTGACGCAGCTGGAGCTCTGCAAGAGTGCCGTGGACCCTGGCTTCCTGCAGAAGTATTTCCACCTTGTGAACAGGTTCAACAGC---GAGGAAGTCTGCACCTGCCCTCAA------------------------------------------------GCCTCTGTCCCTGAGCAG------------------TTTGCCTCTGTGCCCTGGAACTCCTTCAACCGCCAAGTGCTCAAGGCTCTGTACAGCTTTGCCCCCATCTCCATGCACTGCAACAAGTCCTCGGCTGTCCGCTTCCAGGGTGAGTGGAATCTGCAGCCCCTTCCCGAGATCATCTCCAAGCTGGAAGAGCCCACCCGTCACTGCCCAGCCAGCCAGGGTCAGAGCCCCGCCGGCCCCACCAGG---GTCAGCATCGGCGGGGGCAAAGGT---
>HLequCab3
ATGAAG---------------------------------GTCCCCAGCCCCAGCGTGCGCGAGGCAGCTTCCATGTACGGCACAGCGGTGGCCATCTTCCTGGTCATCCTGGTGGCCGCGCTGCAGGGCTCGGAACCCCCCGAGAGCCCCTTTCCTTACCGCATCCCGCTGGACCCCGAGGGGACCCTGGAGCTCTCCTGGAATGTCAGCTACGTGCAGGAGACCATCCACTTCCAGCTCCTGGTGCGGGAGCTCAAGGCTGGGGTCCTGTTTGGGATGTCGGACCGTGGTGAGTTGGAGAACGCTGACCTGGTCGTGCTCTGGACCGATGGGGACAGTGCCTATTTTGGGGACGCCTGGAGTGACCAGAAGGGGTGGATCCACCTGGATGCCCAGCAGGATTACCAGCTGCTGCGGGCACAGAGGACCCCAGAAGGCCTGTCCCTCCTCTTCAAGAGGCCCTTTGGCACCTGTGACCCCAAGGATTACCTCATCGAGGACGGCACCGTCCACTTGGTGTACGGGATCCTGGAGGAGCCGTTCTGGTCGCTGGAGGCCATCAACACCTCGGCCCTGCACACGGGGCTGCAGAGGGTGCAGCTGCTGAAGCCCAACGTCTCCGTCCCTGCCCTGCCCGCGGACATGCGCACCATGGAGGTCCGTGCCCCAGACGTCCTGGTCCCCGGCCAGGAGACCACCTATTGGTGCTACATTACTGAGCTTCCCGACGGCTTCCCCCGGCACCATATCGTCATGTATGAGCCCATTGTCACCGAGGGCAACGAGGCCCTGGTGCACCACATGGAGGTCTTCCAGTGCGCCACCGAGTTCGAGAGCTTCCCCCAGTTCAACGGACCCTGCGACTCCAAGATGAAGCCCAGCCGCCTCAACTACTGCCGCCACGTGCTGGCCGCCTGGGCCCTGGGCGCCAAGGCCTTTTACTACCCAGAGGAAGCTGGCCTTGCTTTCGGGGGTGCCGGGTCCTCCAGATTCCTCCGCCTGGAAGTTCACTACCACAACCCACTGAAGATAGAAGGCCGCCGCGACTCCTCGGGCATCCGCCTGTACTACACAGCCACGCTGCGTCGCTTTGACGCAGGCATCATGGAGCTGGGCCTGGTGTACACGCCCGTGATGGCCATCCCCCCGCAGGAGACGGCCTTCGTCCTCACAGGCTACTGCACCGACAAGTGCACCCAGCTGGCCCTGCCTCCCTCGGGGATCCACATCTTCGCCTCTCAGCTCCACACGCACCTGACGGGGAGGAAGGTGGTCACCGTGCTGGCCCGGGACGGCCGAGAGAGGGAAGTTGTGAACAGGGACGACCACTACAGCCCTCACTTCCAGGAGATCCGCATGTTGAAGAAGGTCGTGTCTGTCCACCCGGGGGATGTGCTCATCACTTCCTGCACGTACAACACGGAAGACAGGAAGCTGGCCACCGTGGGCGGCTTCGGCATCCTGGAGGAGATGTGCGTCAACTACGTGCACTACTACCCACAGACACAGCTTGAGCTCTGCAAGAGCGCTGTGGACCCTGGCTTCCTGCAGAAGTATTTCCACTTCGTGAACAGGTTCAATGGC---GAGGAAGTCTGCACCTGCCCTCAG------------------------------------------------GCCTCCGTCCCTGAGCAG------------------TTTGCCACTGTTCCCTGGAACTCCTTCAACCGGCAGGTGCTCAGCGCCCTGTACGGCTTCGCCCCTATCTCCATGCACTGCAACAAGTCCTCGGCCGTGCGATTCCAGGGTGAATGGAATCTGCAGCCCCTGCCCGAGATCATCTCCAAGCTGGAAGAGCCCACCCCTCAGTGCCCAGCCAGCCGGGGTCGGAGTCCCGCCGGCCCCACCGTG---GTCGACATTGGTGGAGGCAAAGGT---
>cerSim1
ATGCAG---------------------------------GTCCCCAGCCCCAGCGTGCGCGAGGCGGCCTCCATGTACGGCACAGCGGTGGCCGTCTTCCTGGTCATCCTGGTGGCCGCCCTGCAGGGCTCAGCACCCCCCGAGAGCCCCTTCCCCTACCACATCCCCCTGGACCCCGAGGGCACCCTGGAGCTCTCCTGGAACGTCAGCTACGTGCAGGAGACCGTCCACTTCCAGCTCCTGGTGCGGGACCTCAAGGCCGGGGTCCTGTTTGGGATGTCTGACCGTGGTGAGCTGGAGAACGCTGACCTGGTCGTGCTCTGGACCGACGGAGACAGCGCCTATTTTGGGGATGCCTGGAGTGACCAGAAGGGGCAGATCCACCTGGATTCCCAGCAGGATTACCAGCTGCTGCGGGCACAGAGGACCCCGGAAGGCCTATCCCTCCTCTTCAAGAGGCCCTTCAGCACCTGTGACCCCAAGGATTACCTCATCGAGGACGGCACCGTCCACCTGGTGTACGGGATCCTGGAGGAGCCGTTCTGGTCGCTGGAGGCCATCAACACCTCGGGCGTGCAGACAGGGCTGCAGAGGGTACAGCTGCTGAAGCCCAACATCTCCATCCCGGCCCTGCCCTCGGACATGCGCACCATGGAGGTCCGCGCCCCCGATGTGCTGATCCCCGGCCAGGAGACCACGTACTGGTGCTACATCACGGAGCTTCCGGAGGGCTTCCCCCGGCACCACATCGTCATGTACGAGCCTGTCGTCACCAAGGGCAACGAGGCGCTGGTGCACCACATGGAGGTCTTCCAGTGCGCCGCCCAGTTCGAGAGCTTCCCCCGGTTCAGCGGGCCCTGCGACTCCAAGATGAAGCCAGACCGCCTCAACTACTGCCGTCACGTGCTGGCCGCCTGGGCCCTGGGCGCCCAGGCCTTCTACTACCCGGAGGAAGCTGGCCTTGCTTTCGGGGGCGCTGGCTCCTCCAGATTCCTCCGCCTGGAAGTTCACTACCACAACCCGCTGAAGATAAAAGGCCGCCGTGACTCCTCGGGCATCCGACTCTACTACACGGCCACGCTGCGGCGCTTCGACGCGGGCATCATGGAGCTGGGCCTGGTGTACACGCCCGTGATGGCCATCCCCCCACAGGAGAAGGCCTTCGTCCTCACCGGCTACTGCACGGACAAGTGCACCCAGCTGGCCCTGCCTCCCTCGGGGATCCACATCTTCGCCTCCCAGCTCCACACGCACCTGACAGGGAGGAAGGTGGTCACCGTGCTGGCCCGGGACGGCCGGGAGAGAGAGATTGTGAACAGGGATGACCACTACAGCCCTCACTTCCAGGAGATCCGCATGTTGAAGAAGGTTGTGTCTGTGCACCCGGGGGACGTGCTCATCACCTCCTGCACATACAACACAGAGGACAGGAAGCTGCCCACCGTGGGCGGCTTCGGCATCCTGGAGGAGATGTGTGTCAACTACGTGCACTACTACCCCCAGACGCAGCTCGAGCTCTGCAAGAGCGCTGTGGACCCCGGCTTCCTGCAGAAGTATTTCCACCTTGTGAACAGGTTCAACGCT---GAGGAAGTCTGCACCTGCCCTCAG------------------------------------------------GCCTCCGTCCCTGAGCAG------------------TTTGCGGCTGTTCCCTGGAACTCCTTCAGCCGCCAGGTGCTGGGGGCCCTGTACAGCTTCGCCCCCATCTCCATGCACTGCAACAAGTCCTCGGCCGTGCGCTTCCAGGGTGAATGGAATCTACAGCCCCTGCCCGAGATCATCTCCAAGCTGGAAGAGCCCACCCCTCAGTGCCCAGCTAGCCGGGGTCAGAGCCCCACCGGCCCCACCGTC---GTCAGCATTGGTGGAGGCAAAGGT---
>susScr11
ATGCAG---------------------------------GTCCCCGGCCCCAGCCTGCGCGAGGCAGCCTCCATGTACGGCACGGCCGTGGCCGTCTTCCTGGTCATCCTGGTGGCCGCGCTGCAGGGCTCGACACCCCCCGAGAGCCCCTTCCCCTACCACATCCCCCTGGACCCCGAGGGGACCCTGGAGCTGTCCTGGAATGTTAGCTACGTGCAGGAGACGGTTCACTTCCAGCTCCTGGTGCGGGAGCTCAAGGCCGGCGTCCTGTTCGGGATGTCGGACCGCGGCGAGTTGGAGAACGCAGACCTGGCCGTGCTCTGGACTGATGGGGACAGCGCCTATTTTGGGGATGCCTGGAGTGACCAGAAAGGCCAGATCCACCTGGATTCCCAGCAGGATTACCAGCTGCTGCGGGCACAGAGGACCCCGGAAGGCCTGTCCCTGCTTTTCAAGAGGCCCTTTGGCACCTGTGACCCCAAGGATTACTTCATCGAGGACGGCACAGTCCACTTGGTGTACGGGATCCTGGAGGAGCCGGTCCGGTCCCTGGAGGCCATCAACACCTCGGGCCTGCAGACGGGGCTGCAGAGGGTGCAGCTGCTGAAACCCAACATCTCCGTGCCGGCGCTGCCCGCGGACCTGCAGACCATGGAGATCCGCGCCCCGGACATCCTGGTCCCCGGCCAGGAGACCACGTACTGGTGCTACATCACCGAGCTCCCGGAGGGCTTCTCCCGGCACCACATCGTCATGTACGAGCCCATTGTCACCGCGGGCAACGAGGCCCTGGTGCACCACATGGAGGTCTTCCAGTGCGCCGCGGAGTTCGAGAGCTTCCCCGCTTTCAGCGGGCCCTGCGACTCCAAGATGAAGCCGGAGCGCCTCAACTACTGCCGCCACGTGCTCGCCGCCTGGGCCCTGGGCGCCAAGGCCTTCTACTACCCAGAGGAAGCTGGCCTTGCTTTTGGGGGCCCCGGGTCCTCCCGATTTCTCCGCCTGGAAGTTCACTATCACAACCCGCTGATGATAACAGGCCGACGGGACTCCTCGGGCATCCGCCTCTACTACACGGCCACGCTGCGGCGCTTCGATGCGGGGATCATGGAGCTGGGCCTGGTGTACACGCCCGTGATGGCCATCCCCCCGCAGGAGCCGGCCTTCGTCCTCACGGGCTACTGCACGGACAAGTGCACCCAGCTGGCTCTGCCTCCCTCTGGGATCCACATCTTCGCCTCACAGCTCCACACGCACCTGACAGGCAGGAAGGTGGTCACGGTGCTGGCCCGCGGCGGCCGCGAGAGGGAGGTGGTGAACAGAGACGACCACTACAGCCCCCACTTCCAGGAGATCCGCATGCTCAAGAAGGTCGTGTCTGTCCTCCCGGGAGACGTGCTCATCACCTCGTGCACATACAACACGGAAGACCGGAAGCTGGCCACCGTGGGGGGCTTTGGGATCCTGGAGGAGATGTGTGTCAATTACCTACACTACTACCCCCAGACGCAGCTGGAGCTCTGCAAGAGCGCCGTGGACCCTGGCTTCCTGCAGAAGTATTTCCACCTTGTCAACAGGTTCGACAGC---GAGCAAGTCTGCACCTGCCCTCAG------------------------------------------------GCCACCGTCCCCGAGCAG------------------TTTGCCTCTGTGCCCTGGAACTCGTTCAACCGCCAAGTGCTCAGGGCCTTGTACGGCTTCGCCCCCATCTCCATGCACTGCAACAAGTCCTCGGCCGTGCGCTTCCAGGGTGAGTGGAACCTGCAGCCCCTGCCCGAAATCACCTCCAAGCTGGAAGAGCCTGCCCCACACTGCCCACCCGGCCGGGGTCAGAGCCCCGTGGGCCCCACCGTG---GTCAGCATCGGTGGGGGCAAAGGG---
>HLpipKuh2
ATGCAG---------------------------------CTCCCCCGCCCCAGCGCGCGCGAGGCCGCCTCCATGTACGGCACGGCGGTGGCCGTGTTCCTGGTCATCCTGGTGGCCGCGCTGCAGGGCTCGGCGCCCCCCGAGAGCCCCTTCCCCTACCGCATCCCCCTGGACCCCGAGGGCACCCTGGAGCTGGCCTGGAATGTCAGCTACGCCCAGGAGACCGTGCACTTCCAGCTGCTGGTGCGCGAGCTGCGGGCCGGCGTCCTGTTCGGCATGTCGGACCGCGGCGAGATGGAGAACGCCGACCTGACCGTGCTCTGGACCGACGGGGACAGCGCCTACTTCGCCGACGCCTGGAGCGACCAGAAGGGACAGATCCACCTGGACGCCCAGCAGGACTACCAGCTGCTGGGGGCCCAGCGGACCCCGCAGGGCCTGAGCCTGCTGTTCCGGAGGCCCTTCAGCACCTGCGACCCCCGGGACTACCTCATCGAGGACGGCACGGTGCACCTGGTGTACGGGATCCTGGAGCGGCCCTTCCCCTCGCTGGAGGCCATCGACACCGCGGGCCTGCGCACCGGGCTGCAGCGGGTGCAGCTGCTCAAGCCCGACATCTCCGTCCCGGCCCTGCCCGCCGACGTGCAAACCATGGAGGTCCGCGCCCCGGACGTGCTCATCCCCGGCCAGGAGACCACCTACTGGTGCTACATGACCGAGCTGCCCGCCGGCTTCCCCCGACACCACATCGTCATGTACGAGCCCATCGTCACCGAGGGCAACGAGGCGCTGGTGCACCACATGGAGGTGTTCCAGTGCGCGGCCGGGTTCAAGAGCTTCCCGCACTTCAGCGGGCCCTGCGACTCCAAGATGAAGCCGGAGCGCCTCAACTACTGCCGCCACGTGCTGGCCGCCTGGGCCCTGGGCGCCAAGGCCTTCTACTACCCGGAGAGAGCAGGCCTTGCTTTCGGGGGCGAGGAGTCCTCCAGGTTCCTCCGCCTGGAAGTTCACTACCACAACCCGCGGAAGATAGAGGGCCGGCGGGACTCCTCGGGCATCCGCCTGTACTACACGGCCTCGCTGCGGCCCTTCGACGCGGGCATCATGGAGCTAGGCCTGGTGTACACGCCCGTGATGGCCATCCCCCCGCGGGAGGCCGCCTTCGTGCTCACGGGCTACTGCACGGACAACTGCACGCAGCTGGCCCTGCCACCCTCGGGGATCCACATCTTTGCGTCCCAGCTGCACACGCACCTGACCGGGCGCAAGGTGGTCACCGTGCTGGCCCGGGACGGCCGGGAGATGACCATTGTCAACAGGGACGACCACTACAGCCCCCACTTCCAGGAGATCCGCATGCTGAAGAAGATGGTGACCGTCCATCCGGGGGACGTGCTGATCACTTCCTGTACGTACAACACGGAGGACAGGACGCTGGCCACCGTGGGCGGCTTCGGCATCCTGGAGGAGATGTGCGTCAACTATGTGCACTACTACCCGCGGACGGAGCTGGAGCTGTGCAAGAGCGCCGTGGACGCCGGCTTCCTGCAGAAGTACTTCCGCCTGGTCAAC------------------------------------------------------------------------------------------------------------------------------------------------------------------CTGCGGGCGCTGTACCGCTTCGCCCCGCTCGCCATGCACTGCAACAAGTCCTCCGCCCTGCGCTTCCAGGGGGAATGGGACCAGCAGCCGCTGCCCCGGATCGTGTCCCAGCTGCCAGCGCCCGCCCCGCGGTGCCAGGCCGGCCCGTGTCTGAGCCCCGCCGGCCCCGCCGTG---GTCCGCATCGGCGGGGGCCGAGGC---
>HLmyoMyo6
ATGCAG---------------------------------GTCCCCAGCCCCAGCGCGCGCGAGGCCGCCTCCATGTACGGCACGGCGGTGGCCGTGTTCCTGGTCATCCTGGTGGCCGCGCTGCAGGGCTCGACGCCCCCCGAGAGCCCCTTCCCCTACCGCATCCCCCTGGACCCCGAGGGGACCCTGGAGCTCTCCTGGAACGTCAGCTACGCGCAGGAGACCGTCCACTTCCAGCTGCTGGTGCGCGAGCTCAAGGCCGGGGTGCTGTTCGGGATGTCGGACCGCGGGGAGCTGGAGAATGCCGACCTGGTCGTGCTCTGGACAAACGGGGACAGCGCCTACTTTGGGGACGCCTGGAGTGACCAGAAGGGACAGATCCACCTGGACGCCCAGCAGGACTACCAGCTGCTGCAGGCCCAGCGGACCCCGCAGGGCCTGACCCTGCTCTTCCGGCGGCCCTTCAGCACCTGCGACCCCCGGGACTACCTCATCGAGGACGGCACCGTCCACCTGGTGTACGGGATCCTGGAGCAGCCCTTCTCGTCGCTGGAGGCCATCAACACCTCGGGCCTGCGCACGGGGCTGCAGAGGGTGCAGCTGCTGAAGCCCAACATCTCCCGCCCGGCCCTGCCCGCGGACGTGCGCACCATGGAGGTCCGCGCCCCCGACGTCCTCATCCCCGGCCAGGAGACCACCTACTGGTGCTACATGACCGAGCTCCCCGCCGGCTTCCCCCGGCACCACATCGTCATGTACGAGCCCATTGTCACCAAGGGCAACGAGGCGCTGGTGCACCACATGGAGGTGTTCCAGTGCGCGGCCGGGTTCGAGAGCTTCCCCCACTTCAGCGGGCCCTGCGACTCCAAGATGAAGCCGGAGCGCCTCAACTACTGCCGCCACGTGCTGGCCGCCTGGGCCCTGGGCGCCAAGGCCTTTTACTACCCGGAGGAAGCGGGCCTTGCTTTCGGGGGTGCCGGGTCCTCCAGGTTTCTCCGCCTGGAAGTTCACTACCACAACCCGCTCAAGATACAAGGCCGGCGGGACTCCTCGGGCATCCGCCTGTACTACACGGCCACGCTGCGGCGCTTCGACGCGGGCATCATGGAGCTGGGCCTGGTGTACACGCCCGTGATGGCCATCCCCCCCGGGGAGGCGGCCTTCGTGCTCACGGGCTACTGCACGGACAAGTGCACGCAGCTGGCCCTGCCTCCCTCGGGGATACACATCTTTGCCTCCCAGCTGCACACGCACCTGACCGGGCGGAAGGTGGTCACCGTGCTGGCCCGGGACGGCAGGGAGAGGGCCATTGTGAACAGGGACAACCACTACAGCCCCCACTTCCAGGAGATCCGCATGCTGAAGGAGGTCGTGTCCGTCCACCCAGGCGACGTGCTCATCACTTCCTGTACGTACAACACGGAAGACAGAACGCTGGCCACCGTGGGCGGCTTCGGCATCCTGGAGGAGATGTGTGTCAACTACGTGCACTACTACCCGCAGACGCAGCTGGAGCTGTGCAAGAGCGCCGTGGACGCCGGCTTCCTGCAGAAGTACTTCCACCTCGTCAACAGGTTCAACAGC---GAGGAGGTGTGCACCTGCCCCCAG------------------------------------------------ACCTCCGTCCCCGAGCAG------------------TTTGCCTCCGTCCCCTGGAACTCCTTCAGCCGCGACGTGCTTCAGGCCCTGTACGGCTTCGCCCCCCTCGCCATGCACTGCAACAAGTCCTCGGCCGTGCGCTTCCAGGGGGAGTGGGACCTGCAGCCGCTGCCCGAGATCGTCTCGCAGCTGGAAGTGCCCGCCCCGCGGTGCCCGGCCAGCCAGCGTCTGAGCCCCGTCGGCCCCACCGTG---GTCAACATCGGTGGCGGCCAAGGC---
>HLrhiFer5
ATGCAG---------------------------------GTCCCCCGGCCCAGCGTGCGTGAGGCTGCCTCCATGTATGGCACAGCCGTGGCCATCTTCCTGGTCATCCTGGTGGCCGCACTACAGGGTTCCGTCCCCGCCGAGAGCCCCTTCCCCTACCACATCCCCCTGGACCCTGAGGGGACCCTGGAGCTCTCATGGAATGTCAGCTACGTGCAGGAGACGGTTCACTTCCAGCTCCTGGTGCGGGAGTTCAAGGCCGGGGTCCTGTTTGGGATGTCGGACCGCGGTGAGTTGGAGAACGCCGACCTGGTCGTGCTGTGGACCAATGGGGACAGTGCCTACTTTGGGGACGCCTGGAGTGACCCGAATGGGCTGATCCACCTGGACTCCCAGCAGGATTACCAGCTGCTGCAGGCACAGAGGACCCCGGAAGGCCTGACCCTGCTCTTCAAAAGGCCCTTTAGCACCTGCGACCCCCGGGACTACCTCATCGAGGATGGCACCGTCCACCTGGTGTACGGAATCCTGGAGCAGCCGTTCCCGTCGCTGGAGGCCATCAACACTTCGGTCCTGCAGACAGGGCTGCAAAGGGTGCAGTTGCTGAAGCCCAACATCCCCACCCCGGCCCTGCCCTCGGACATGCTCACCATGGAGATCCGCGCCCCTGACGTCCTGGTCCCCGGCCAGGAGACCACCTACTGGTGCTACATCAGTGAACTTCCGGATGGCTTCGCCAGGCACCACATCGTCATGTACGAGCCCATCGTCACCAAGGGCAACGAGGCCATTGTGCACCACATGGAGATCTTCCAGTGTGCCGCCGAGTTCGACAGCGTCCCCCGCTTCAGCGGGCCCTGCGACTCCAAGATGAAGCCCGACCGCCTCAACTACTGTCGCCACGTGCTGGCCGCCTGGGCCCTGGGTGCCAAGGCCTTCTACTATCCAGAGGAAGCTGGCCTTGCTTTTGGGGGTCCTGGCTCCTCCAGATTTCTCCGCCTGGAGGTTCATTACCACAATCCGCTGAAGATACAAGGCCGGCGTGACTCCTCGGGCATCCGTCTGTACTACACGGCCACTCTGCGGCGTTTCAATGCGGGGATCATGGAGCTGGGCCTGGTGTACACGCCCGTGATGGCCGTGCCCCCGCAGGAGATGGCCTTTGTCCTCACAGGCTACTGCACGGACAAGTGCACCCAGATGGCCCTGCCTCCCTCGGGAATCCACATCTTCGCCTCTCAGCTCCACACACACCTGACGGGGAGGAAGGTGGTCACCGTGCTGGCCCGGGACGGCAGGGAGAGGCAGATAGTGAACAGGGACGACCACTACAGCCCTCACTTCCAGGAGATCCGCATGTTGAAGAAGGTTGTGTCTGTCCACCCGGGAGATGTGCTCATTACTTCCTGTACATACAACACGGAGGACAGGACGCTGGCCACCGTGGGCGGCTTTGGCATCCTACAAGAGATGTGTGTCAACTACGTGCACTACTACCCCCAGACACCGCTGGAGCTCTGCAAGAGCGCCGTGGACACTGGCTTCCTGCAGAAGTATTTCCACCTCGTGAACAGGTTCAACAGT---GAGGAGGTCTGCACCTGCCCTCAG------------------------------------------------GCCTCCGTGCCCGAGCAG------------------TTTGCTTCTGTCCCCTGGAACTCCTTCAACCGCGACGTCCTCAAGGCCCTGTATGACTTCGCCCCCATCTCCATGCACTGCAACAAGTCCTCGGCCGTCCGCTTCCAGGGTGAATGGAGTCTGCAGCCCCTGCCGGAGATCATTTCCAAACTGGAAGAGCCCGCCCCTCGGTGCCCAGCCAGCCGGGGTCCGAGCTCCGGTGGGCCCACCATG---GTCAGCATTGGTGGGGGCAAAGGT---
>manPen1
ATGCAG---------------------------------GTCCCCAGCCCCACCGTGCGAGAGGCGGCCTCCATGTACGGCACAGCGGTGGCTGTCTTCCTGGTCATCCTGGTGGCCGCCCTCCAGGGCTCAGCACCCCCTGAGAGCCCCTTCCCCTACCGCATCCCCCTGGACCCCGGGGGGGCCCTGGAGCTCTCCTGGAATGTCAGCTATGTGCAGGAGACCATCCACTTCCAGCTCCTGGTGCGGGAGCTCAAGGCCGGGGTCCTGTTCGGGATGTCGGACCGCGGCGAGTTGGAGAATGCTGACCTCGTAGTGCTCTGGACCGATGGAGACAGAGCCTACTTTGGGGACGCCTGGAGTGACCAGAAGGGGCAGATCCACCTGGATTCGCAGCAGGACTACCAGCTGTTGCAGGCACAGAGGACTCCAGAAGGCCTGGTCCTGCTCTTCAAGAGGCCCTTTGGCACCTGTGACCCCAAGGATTACCTCATTGAGGATGGCACTGTCCACTTGGTGTATGGCATCCTGGACGAGCCGCTCCACCTGCTGGAGGCCATCAACACGTCCAGCCTGAAGACGGGGCTGCAGAGGGTGCAGCTGCTGAAGCCTGACATCTCCGTCCCGGCCCTGCCCTCGGACTTGCACACCATGGAGATCCGGGCCCCAGACGTCCTCATCCCTGGCCAGGAGACCACGTACTGGTGCTATATCACCGAGCTTCCGGACGGCTTCTCCAGGCACCACATTGTCATGTACGAGCCCATGGTCACCGAGGGCAACGAGGCCCTGGTGCACCACATGGAGGTCTTCCAGTGCGCCGCCGAGTTCGAGAGCTTCCCCCAGTTCAGCGGGCCCTGCGACTCCAAGATGAAGCCTGACCGTCTCAACTACTGCCGCCACGTGCTGGCCGCCTGGGCCCTGGGTGCCAAGGCCTTTTACTACCCGGAGGAAGCGGGCCTTGCCTTTGGGGGCGCTGGGTCCTCCAGGTTTCTCCGCCTGGAAGTTCACTACCACAACCCACTGAGGATACAAGGCCGGCGCGACTCCTCTGGCATCCGCCTGTCCTACACGGCCAAGCTGCGGCGCTATGACGCGGGAATCATGGAGCTGGGCCTGGTGTACACGCCCGTGATGGCCATCCCCCCACAGGAGCCGGCCTACACCCTCACGGGCTACTGCACGGACAAGTGCACCCAGCTGGCCTTGCCGCCATCTGGGATCCACATCTTTGCCTCTCAGCTCCACACACACCTGACAGGGAGAAAGGTGGTCACTGTGCTGGCCCGGGACGGCCGAGAGCAGGAGGTCGTGAGCAGGGACGGCCACTACAGCCCTCACTTCCAGGAGATCCGCATGCTGAGGAAGGTCGTGTCTGTCTATCCGGGGGACGTGCTCATCACTTCCTGTACTTACAACACGGGAGACAGGAAGCTGGCCACTGTGGGGGGCTTTGGCATCCTGGAGGAGATGTGTGTCAACTACGTGCATTACTACCCCCAGACGCAGCTGGAGCTCTGCAAGAGTGCCGTGGACCCTGGCTTCCTGCAGAAATACTTCCACCTCATCAACAGGTTCAACAGC---GAGGAAGTTTGCACCTGTCCTCAG------------------------------------------------GTCTCCGTCCCCGAGCAG------------------TTTGCCTCTGTTCCCTGGAACTCCTTCAACCGAGATGTGCTCAAGGCCCTGTACGGCTTCGCCCCCATTGCCATGCACTGCAACAAGTCCTCGGCTGTCCGCTTCCAGGGTGAATGGAACCTGCAGCCCCTGCCTGAGATCATCTCGAAGCTGGAAGAGGCTGCCCCGCAGTGCCCAGGGAGCCCGGGTCAGAGCCCTGCTGGCCCCGCCCTG---GTCAGCATCGGTGAGGGCAGAGGT---
>HLmanJav1
ATGCAG---------------------------------GTCCCCAGCCCCACCGTGCGAGAGGCGGCCTCCATGTACGGCACAGCGGTGGCCATCTTCCTGGTCATCCTGGTGGCCGCCCTCCAGGGCTCAGCACCCGCTGAGAGCCCCTTCCCCTACCGCATCCCCCTGGACCCCGGGGGGGCCCTGGAGCTCTCCTGGAATGTCAGCTACGTGCAGGAGACTGTCCACTTCCAGCTCCTGGTGCGGGAGCTCAAGGCTGGGGTCCTGTTCGGGATGTCGGACCGCGGCGAATTGGAGAATGCTGACCTCATAGTGCTCTGGACCGATGGAGACAGTGCCTACTTTGGGGACGCCTGGAGTGACCAGAAGGGGCAGATCCACCTGGATTCGCAGCAGGACTACCAGCTGTTGCAGGCACAGAGGACTCCAGAAGGCCTGGTCCTGCTCTTCAAGAGGCCCTTTGGCACCTGTGACCCCAAGGATTACCTCATTGAGGATGGCACTGTCCACTTGGTGTATGGCATCCTGGATGAGCCACTCCGCCTGCTAGAGGCCATCAACACGTCCAGCCTGAAGACGGGGCTGCAGAGGGTGCAGCTGCTGAAGCCTGACATCTCCGTCCCGGCCCTGCCCTCGGACTTGCACACCATGGAGATCCGGGCCCCGGACGTCCTCATCCCTGGCCAGGAGACCACGTACTGGTGCTATATCACCGAGCTTCCCGATGGCTTCTCCAGGCACCACATTGTCATGTACGAGCCCATGGTCACTGAGGGCAATGAGGCCCTGGTGCACCACATGGAGGTCTTCCAGTGCGCTGCCGAGTTCGAGAGCTTCCCCCAGTTCAGTGGGCCCTGCGACTCCAAGATGAAGCCTGACCGTCTCAACTACTGCCGCCACGTGCTGGCCGCCTGGGCCCTGGGTGCCAAGGCCTTTTACTACCCGGAGGAAGCGGGCCTTGCCTTCGGGGGCCCTGGGTCCTCCAGGTTTCTCCGCCTGGAAGTTCACTACCACAACCCACTGAGGATACAAGGCCGGCGGGACTCCTCTGGCATCCGCCTGTACTACACGGCCAAGCTGCGGCGCTATGACGCGGGGATCATGGAGCTGGGCCTGGTGTACACGCCCGTGATGGCCATCCCCCCGCAGGAGTCGGCCTACACCCTCACGGGCTACTGCACGGACAAGTGCACCCAGTTGGCCTTGCCGCCCTCTGGGATCCACATCTTTGCCTCTCAGCTCCACACACACCTGACAGGGAGAAAGGTGGTCACTGTGCTGGCCCGGGACGGCCGAGAGCAGGAGGTCGTGAGCAGGGACAGCCACTACAGCCCTCACTTCCAGGAGATCCGCATGCTGAGGAAGGTCGTGTCCGTCTATCCGGGGGATGTGCTCATCACTTCCTGTACTTACAACACGGGAGACAGGAAGCTGGCCACTGTGGGGGGCTTTGGCATCCTGGAGGAGATGTGCGTCAACTACGTGCATTACTACCCCCAGACGCAGCTGGAGCTCTGCAAGAGTGCCGTGGACCCTGGCTTCCTGCAGAAATACTTCCACCTCATCAACAGGTTCAACAAC---GAGGAAGTTTGCACCTGTCCTCAG------------------------------------------------GTCTCTGTCCCCGAGCAG------------------TTTGCCTCTGTCACCTGGAACTCCTTCAACCGAGATGTGCTCAAGGCCCTGTACGGCTTCGCCCCCATTGCTATGCACTGCAACAAGTCCTCGGCCGTCCGCTTCCAGGGTGAATGGAACCTGCAGCCCCTGCCTGAGATCATCTCCAAGCTGGAAGAGGCTGCCCCGCAGTGCCCAGGGAGCCCGGGTCAGAGAACTGTTGGCCCCACCCTG---GTCAGCATCAGTGAGGACAGAGGT---
>HLmolMol2
ATGCAG---------------------------------GTCCCCAGCCCCAGCGTGCGCGAGGCCGCCTCCATGTACGGCACGGCGGTGGCCGTCTTCCTGGTCATCCTGGTGGCCGCCCTGCAGGGCTCGGCGCCCCGTGAGAGCCCTTTCCCCTACCACGTCCCCCTGGACCCCGAGGGGGCCCTGGAGCTTTCCTGGAACGTCAGCTATGAGCAGGAGACGGTCCACTTCCAGCTCCTGGTGCGCGAGCTCAAGGCCGGGGTCCTGTTTGGGATGTCGGACCGCGGCCAGCTGGAGGACGCGGACCTCGTTGTGCTCTGGACCAACGGGAACAGGGCCTACTTTGGGGACGCCTGGAGTGACCAGAAGGGACAGATTCACCTGGACGCCCAGCAGGACTACCAGCTGCTGCAGGCACAGAGGACCCCCCAGGGCCTGTCCCTGCTCTTTAAGAGGCCCTTCAGCACCTGTGACCCACAGGATTACCTCATCGAGGACGGCACCGTCCACCTGGTGTACGGGGTCCTGGAGCAGCCGTTCTCGTCGCTGGAGGCCATCAACACCTCGGGCCTGCAGACGGGGCTGCAGAGGGTGCAGCTGCTGAAGCCCAACATCTCCACCCCGGAGCTGCCCGCGGACGTGCTCACCATGGAGATCCGAGCCCCCAACGTTGTGATCCCCGGCCAGGAGACCACCTACTGGTGCTACATGACCGAGCTCCCCGAAGGCTTCTCCAGGCACCACATCGTCATGTACGAGGCCGTCATCACCAAGGGCAACGAGGCCCTGGTGCACCACATGGAGGTGTTCCAGTGCGCGGCCGAGTACGAGAGCTTCCCCCGCTTCAACGGGCCCTGCGACTCCAAGATGAAGCCCAGTCGCCTCAACTACTGTCGCCACGTGCTGGCCGCCTGGGCCCTGGGGGCCAAGGCCTTTTACTACCCAAAAGAAGCTGGTCTTGCCTTCGGCGGCCCCGGGTCCTCCAGGTTCCTCCGCCTGGAAGTTCACTACCACAACCCGCTGAAGACACAAGACCGGCGGGACTCCTCGGGCATCCGACTGTACTACACAGCCACCCTCCGGCACTTCGACGCGGGGATCATGGAGCTGGGCCTGGTGTACACGCCCGTGATGGCCATTCCCCCGCAGGAGACGGCCTTCGTCCTCACGGGCTACTGCACCGACAAGTGCACCCAGCTGGCCCTGCCTCCGTCTGGGATCCACATCTTCGCCTCGCAGCTCCACACGCACCTGACCGGGAGGAAGGTTGTCACCGTGCTGGCCCGGGCCGGCCGCGAGATGACCATCGTGAACAGGGACAACCACTACAGCCCTCACTTCCAGGAGATCCGCATGTTGAAGAAGGTCGTGTCCGTCCACCAGGGGGACGTGCTCATCACTTCCTGTACATACAACACCGAAGACAGGACGCTGGCCACCGTGGGGGGCTTCGGCATCCGGGAGGAGATGTGCGTCAATTACGTGCACTACTACCCCCAGACGCAGCTGGAGCTCTGCAAGAGTGCGGTGGACCCCGGCTTCCTGCAGAAGTACTTCCACCTCATGAACAGGTTCGGCAAT---GAGGACGTCTGCACCTGCCCGCAG------------------------------------------------GCCTCTGTCCCTGAGCAG------------------TTCGCCGCTGTCCCCTGGAACTTCTTCAATCGGGCCGTGCTCCGGGCCCTGTACGGCTCCGCCCCCATCTCCATGCACTGCAACAAGTCCTCCGCCCTGCGCTTCCAGGGTGAGTGGGACCTACAACCCCTGCCAGAGATCGTCTCCCAGCTGGAAGAACCCGCCCCTCGGTGCCCAGCCCGCCCGGCTCGGAGCCCCGCCGGCCCCACTGTG---GTCAGCATTGGTGGGGGCAAAAGT---
>felCat8
ATGCAG---------------------------------GTCCCCAGCCCCAGCACGAGAGAGGCAGCGTCCATGTATGGCACGGTGGTGGCCATCTTCCTGGTCATCTTGGTGGCCACACTGCAGAGCTCGGCCCCCCCCGAGAACCCCTTCCCCTACCGAGTGCCCTTGGATCCCGAGGGGTCCCTGGAGCTTTCCTGGAATGTTAGCTACGCGCAGAAGACGGTCCACTTCCAACTCCTGGTGCAGGAGCTCAAGGCCGGGGTCCTGTTTGGGATGTCGGACCGCGGCGAGTTGGAAAATGCTGACCTGGTGGTGCTCTGGACCGACGGAGACAGCACCTACTTTGGGGACGCCTGGAGTGACCAGAGGGGACAGATCCACCTAGATTCCCGGCAGGATTACCAGCTGCTGAGGGCGCGGAGAACCCCGGAAGGCCTGAGCCTGATCTTCAAGAGGCCCTTTGACACCTGTGACCCCAAGGATTACCTCATTGAGGATGGCACCGTCCACCTGGTATACGGGGTCCTGGAGGAGCCGTTCCGGACGCTGGAGGCCATCAACACCTCGGGGCTGCAGACGGGGCTGCAGAGGGTACAGCTGTTAAAGCCCAGTATCCCCATCCCGGCCTTGCCCGTGGACACGCACACCATGGAGATCCGCACCCCGGACGTCCTGATCCCCGACCAGCCGACCACATACTGGTGCCACATCACTGAGCTTCCAGACGGCTTCTCCCGGCACCACATCGTCATGTACGAGCCCATCGTCACCAAGGGCAACGAGGCCCTGGTGCACCACATGGAGGTCTTCCAGTGCGCCGCCCAGTTTGAGACCTTCCCCCAGTTCAGCGGGCCCTGCGATTCCAAGATGAAGCCCGGACGCCTCAATTACTGCCGCCACGTGCTGGCCGCCTGGGCCCTGGGTGCCAAGGCCTTTTACTACCCGGAGGAAGCAGGCCTTGCCTTTGGGGGCGCCGGGTCCTCCAGATTTCTCCGTCTGGAAGTTCACTACCACAACCCGCTGAAGATCCAAGGCCGCCGCGACTCCTCGGGCATCCGCCTGCACTACACGGCCACGCTACGTCGCTTCGACGCGGGCATCATGGAGCTGGGGCTTGTGTACTCGCCCGTGATGGCCATCCCCCCGCGGGAGACGGCCTTCGTCCTCACCGGCTACTGCACGGACAAGTGCACCCAGCTGGCCCTGCCTCCCTCAGGGATCCACATCTTCGCCTCCCAGCTCCACACACACCTGACGGGGAGGAAGGTGGTCACTGTGCTGGTCCGGGACGGCCGAGAGACGGAGATTGTGAACAGGGACGACCACTACAGCCCTCACTTCCAGGAGATCCGCATGTTGAAGAAGACGGTGTCCGTGCGCCCGGGGGACGTGCTCGTCACTTCCTGTACGTACAACACAGAAGACAGGGAGCTGGCCACCGTGGGGGGCTTTGGTATCCTGGAGGAGATGTGCGTCAACTACGTCCACTACTACCCCCAGACGCAGCTGGAGGTCTGCAAAAGCACCGTGGACCCGGGTTTCCTGCGGGAGTATTTCCACCTGGTGAACAGGTTCAATGGT---GAGGAAGTGTGCACCTGCCCCCAG------------------------------------------------GCCTCTGTCCCTGAGCAG------------------TTTGCCGCGGTTCCCTGGAACTCCTTCAATCGAGACGTGCTCAGGGCCCTGTATGGCTTCGCCCCCATCTCCATGCACTGCAACAAGTCCTCGGCCGTCCGCTTCCAGGGTGAATGGAATCGGCAGCCTCTGCCTGAGATCATCTCCAAGCTAGAAGAGCCCACCTCTCACTGCCCAGCCAGCCAGGATCAGAGCCCCTCCAGCCACCCTGTG---GTCAACATTGGTGGGGGCAAAGGT---
>HLrouAeg4
ATGCAA---------------------------------GTCCCCAGTCCCAGCGCCCGCGAGGCCGCCTCCATGTACGGCACCGCGGTGGCCGTCTTCCTGGTCATCCTGGTGGCCGCCCTGCAGGGCTCGGCGCCCCCCGAGAGCCCCTTCCCCTACCGCATCCCCCTGGACCCCGAGGGGGCCCTGGAGCTGGCCTGGAACGTGAGCTACGCACAGGAGCTGGTCCACTTCCAGCTGCTCGTGCGCGGGCTCAAGGCCGGCGTCCTGTTCGGCATGTCGGACCGCGGGCAGCTGGAGGACGCCGACCTGGCCGTGCTCTGGACCGACGGGGACAAGGCCTACTTCGGGGACGCCTGGAGTGACCAGAAGGGGCAGCTCCACCTGGACCCCCAGCAGGATTACCAGCTGCTGCGGGCGCAGAGGACCCCGGCAGGCCTGACGCTGCTCTTCAGGAGGCCCTTCAGCACCTGCGACCCCCGGGATTACCTCATCGAGGACGGCACTGTCCACCTGGTGTACGGCATCCTGGAGCAGCCCTTCCCGTCACTGGAGGCCATCAACACCTCGGCCCTGCAGACGGGGCTGCAGAGGGTGCAGCTGCTGAAGCCGGACATCGCGGTGCCCCCCCTGCCCCCGGACACGCGCACCATGGAGGTGCGCGCCCCCGACGTCCTCGTCCCCAGCCAGGAGACCACCTACTGGTGCTACGTCACCGAGCTTCCGGGCGGCTTCTCCCGGCACCACATCGTCATGTACGAGCCCATCGTCACCGAGGGCAACGAGGCGCTGGTGCACCACATGGAGGTGTTCCAGTGCGCCGCCGAGCTCGAGAGCGTCCCCCCGTTCAGCGGGCCCTGCGACTCGAAGATGAAGCCCGCCCGCCTCAGCCACTGCCGCCACGTGCTGGCCGCCTGGGCCCTGGGCGCCAAGGCCTTCTACTACCCCGAGGAAGCCGGCCTGGCGTTCGGGGGCCCGGGGTCGTCCCGGTTCCTCCGCCTGGAGGTTCACTACCACAACCCGCTGAGGATACACGGCCGGCGCGACTCCTCGGGCATCCGCCTCTACTACACGGCCAGCCTGCGACGCTTCGACGCGGGCATCATGGAGCTGGGCCTGGTGTACACGCCCGTGATGGCCATCCCCCCGCAGGAGGAGGCCTTCGTCCTCACGGGCTACTGCACGGACAAGTGCACCCAGCTGGCCCTGCCCCCTTCAGGGATCCGCATCTTCGCCTCACAGCTCCACACGCACCTGACGGGGAGGAAGGTGGTCACCGTGCTGGCCAGGGGCGGCCGAGAGAGGGAGATCGTGAACAAGGACGACCACTACAGCCCTCACTTCCAGGAGATTCGCATGTTAAAGAAGGCCGTGTCTGTCCACCAGGGGGATGTGCTCATCACTTCCTGTACATACAACACGGAAGACAGGAAGCTGGCCACCGTGGGGGGCTTCGGCATCCTGGAGGAGATGTGCGTCAACTATGTGCACTACTACCCCCAGACGCAGCTGGAGCTCTGCAAGAGCTCCGTGGACCCCGGCTTCCTGCAGAAATATTTCCACCTCGTGAACAGGTTCAACAGC---GAGGAAGTCTGCACCTGCCCTCAG------------------------------------------------GCCTCCGTGCCCGAGCAG------------------TTCGCCTCCGTGCCCTGGAACTCCTTCAGCCGCCACGTGCTCGCGGCGCTGTACGGCTTCGCCCCCGTGTCCGTGCACTGCAACAAGTCCTCCGCCGTCCGCTTCCAGGGCGAATGGGACCTGCAGCCCCTGCCGGAGATCTTCTCCAAGCTGGAAGAGCCTGCCCCTCGGTGTCCGGCCGGCCGGGGTCAGAGTCCCGCCGGGCCCACCGTG---GTCAGCATCGGCGGGGGCAAAGGT---
>bosTau8
ATGCAG---------------------------------GTCCCCAGCCCCAGCGTGCGCGAGGCGGCCTCCATGTACGGCACCGCGGTGGCCGTCTTCCTGGTCATCCTCGTGGCTGCACTGCAGGGCTCGGCCCCCGCCGAGAGCCCCTTCCCCTTCCACATCCCCCTGGACCCCGAGGGGACCCTGGAGCTGTCCTGGAACATCAGCTATGCGCAGGAGACCATCTACTTCCAGCTCCTGGTGCGGGAGCTCAAGGCTGGTGTCCTGTTTGGGATGTCGGACCGAGGGGAGCTGGAGAATGCTGACTTGGTGGTGCTCTGGACTGACAGGGACGGCGCCTACTTTGGGGATGCCTGGAGTGACCAGAAGGGGCAGGTCCACCTGGACTCCCAGCAGGATTACCAGCTTCTGCGGGCACAGAGGACTCCAGAAGGCCTGTACCTGCTCTTCAAGAGGCCTTTTGGCACCTGTGACCCCAACGACTACCTCATCGAGGACGGCACCGTCCACCTGGTGTATGGATTCCTGGAGGAGCCGCTCCGGTCGCTGGAGTCCATCAACACATCCGGCTTGCACACGGGGCTGCAGAGGGTGCAGCTGCTGAAGCCCAGCATCCCGAAGCCGGCCCTGCCCGCGGACACGCGCACCATGGAGATCCGCGCCCCCGACGTCCTCATCCCCGGCCAGCAGACCACGTACTGGTGCTACGTGACCGAGCTCCCGGACGGCTTCCCCCGGCACCACATCGTCATGTACGAGCCCATCGTCACCGAGGGCAACGAGGCGCTGGTGCACCACATGGAGGTCTTCCAGTGCGCCGCCGAGTTCGAGACCATCCCCCACTTCAGCGGGCCCTGCGACTCCAAGATGAAGCCGCAGCGGCTCAACTTCTGCCGTCACGTGCTGGCCGCCTGGGCCCTGGGCGCCAAGGCCTTTTACTACCCAGAGGAAGCAGGCCTGGCCTTCGGGGGGCCCGGCTCCTCCAGATTTCTCCGCCTGGAAGTTCACTACCACAACCCACTGGTGATAACAGGCCGGCGCGACTCCTCGGGCATCCGCCTGTACTACACGGCTGCGCTGCGGCGCTTCGACGCGGGCATCATGGAGCTGGGCCTGGCGTACACGCCCGTGATGGCCATCCCCCCGCAGGAGACGGCCTTCGTCCTCACCGGCTACTGCACGGACAAGTGCACCCAGCTGGCCCTGCCCGCCTCAGGGATTCACATCTTCGCCTCTCAGCTCCACACGCACCTGACCGGCCGGAAGGTGGTCACAGTGCTGGCCAGGGACGGCCGGGAGACAGAGATCGTGAACAGGGACAACCACTACAGCCCACACTTCCAGGAGATCCGCATGTTGAAGAAGGTCGTGTCTGTCCAGCCGGGAGACGTGCTCATCACCTCTTGCACATACAACACGGAAGACAGGAGGCTGGCCACCGTGGGGGGCTTCGGGATCCTGGAGGAGATGTGCGTCAACTATGTGCACTACTACCCCCAGACGCAGCTGGAGCTCTGCAAGAGCGCCGTGGACCCTGGCTTCCTGCACAAGTACTTCCGCCTCGTGAACAGGTTCAACAGC---GAGGAAGTCTGCACCTGCCCCCAG------------------------------------------------GCGTCTGTCCCTGAGCAG------------------TTTGCCTCCGTGCCCTGGAACTCCTTCAACCGCGAGGTGCTCAAGGCCCTGTACGGCTTCGCACCCATCTCCATGCACTGCAACAGGTCCTCGGCCGTCCGCTTCCAGGGCGAGTGGAATCGGCAGCCCCTGCCTGAGATCGTGTCCAGGTTGGAAGAGCCCACCCCTCACTGCCCAGCCAGCCAGGCTCAGAGCCCCGCCGGCCCCACCGTG---CTGAACATCAGTGGGGGCAAAGGC---
>tupChi1
------------------------------------------------------------------------------------------------------------------------------------------CCTGAGAGCCCCTTCCCCTACCACATCCCGCTGGACCCCAAGGGGACGCTGGAGCTCTCGTGGAACGTCAGCTACGCCCAGGAAGACATCCACTTCCAGCTCCGCGTGCATGGGCTCAGGGCTGGGGTCCTGTTCGGGATGTCGGACCGCGGGGAGCTGGAGAATGCCGACCTCGTTGTGCTCTGGACCGACGGCGACACGGCCTACTTCGCGGACGCCTGGAGTGACCAGAAGGGGCAGATCCACCTGGATCCCCAGCAGGACTACCAGCTGCTGCAGGCCCAGAGGACCCCAGAGGGCCTGACCTTGCTCTTCAAGAGGCCCTTTGGCACCTGTGACCCCAAGGATTACCTCATCGAGGATGACACCGTCCACCTGGTTTATGGGATCCTGGAGGAGCCGTTCCGGTCGCTGGAGGCCATCAACATCTCGGGACTGCAGACAGGGCTGCAGAGGGTGCAGCTGCTGAAGCCCGACCTCCCCATCCCGGCAGTGCCCTCCGACACACGCACCATGGAGATCCGCGCCCCCGATGTCCAGGTGCCGGGCCAGGAGACCACCTACTGGTGCTACGTCACCGAGCTCCCGGCCGGCTTCTCCAAGCACCACATTGTCATGTACGAGCCCATCGTCACGGAGGGCAACGAGGCCCTCGTGCACCACATGGAGGTCTTCCAGTGCGCAGCCGCGTTCGAGAGCATCCCCCACTTCAGCGGGCCCTGCGACTCCAAGATGAAGCCCGACCGCCTCAACTTCTGCCGCCATGTGCTGGCGGCCTGGGCCCTGGGCGCCAAGGCATTCTACTACCCAGAGGAAGCCGGCCTGGCTTTTGGGGGCCCTGGGTCCTCCAGATACCTCCGCCTGGAAGTTCACTACCACAACCCGCTGAAGCTGGAAGGCCGGCGCGACTCCTCAGGCATCCGCCTGCACTACACGGCCTCACTGCGTCGCTTCGATGCGGGCATCATGGAGCTGGGGCTGGTGTACACGCCCGTGATGGCCATCCCCCCACGGGAGAGCGCCTTCGTCCTCACCGGCTACTGCACAGACAAGTGCACCCAGCTGGCACTGCCGCCCTCCGGGGTCCACATCTTCGCCTCTCAGCTCCACACGCACTTGACGGGGAGGAAGGTGGTCACCGTGCTGGCCCGCGATGGCCGCGAGAGGGAGGTCGTGAACAGGGACAACCACTACAGCCCCCACTTCCAGGAGATCCGTATGTTGAGGAAGCTCGTGTCCGTCCACCCGGGGGATGTGCTCATCACTTCCTGCACCTACAATACGGAGGACAGGAAGCTGGCCACTGTGGGCGGCTTTGGGATCCTGGAGGAGATGTGTGTCAACTACGTGCACTACTACCCCCAGACGCAGCTGGAGCTCTGCAAGAGTGCTGTGGACGATGGCTTCCTGCAGAAGTACTTCCACCTGGTGAACAGGTTCAACAGC---GAGGACGTCTGCACCTGCCCGCAG------------------------------------------------GCCTCCGTGCCTCAGCAG------------------TTCGCCTCCGTGCCCTGGAACTCCTTCACCCGCGACACGCTCAAGGCCCTGTACGGCTTCGCGCCCATCTCCATGCACTGCAACAAGTCCTCCGCCGTCCGCTTCCAGGGCGAGTGGAACCTGCAGCCCCTGCCTGAGATCACTGCCACACTAGAAGAGCCTGCCCCACAATGCCCCCCTCGCCAGAGTCAGAGCCCCGCTGGCCCCGCCGTG---GTCAGCTTTGGCAGGGGCAGAAGC---
>speTri2
ATGCAGGCC---ACCAGCCGTCGGTGTCGCTGGGCCAGCATTCCCGGCCCCAACATGCGTGAGGCTGCCTCCATGTACGGCACAGCGGTGGCCGTCTTTCTGGTCATCCTGGTGGCCGCTCTGCAGGGCTCAGTGCCCCCAGAGAGCCCCTTTCCATACCACATCCCCTTGGACCCCGAGGGGACCCTGGAGCTCTCATGGAACGTCAGCTACGTCCAGGAGGATGTCCACTTTCAGCTCCTGGTGCGGGGGCTCAAGGCTGGGGTCCTGTTCGGGATGTCGGACCGCGGGGAGCTGGAGAACGCTGACCTTGTCGTGCTCTGGACAGATGGGGGCCGCTCCTACTTTGCGGATGCTTGGAGTGACCAGAAGGGGCGGATCCATCTGGACAACCAGCAGGACTACCAGCTGCTGCAGGCACAGGGCACCCCGGATGGCCTGGTCCTGCTCTTCAAGAGACCCTTTGCCACCTGTGACCCTAAGGACTACCTCATTGAGGATGGCACTGTCCACTTGGTATATGGGATCCTGGAGGAGCCGTTCCAGTCCCTGGAGGCCATCAACATCTCAAGCCTGCACACAGGGCTGCAGCGGGTGCAGCTCCTGAAGCCTGAGGTCCCCACCCCAGCGGTGCCCGCGGACACACGCACGATGGAGATCCGTGCCCCCGACGTCCTGATCCCCAGCGAGGAGACCACGTACTGGTGCTACATCACCGAGCTGCCACAGGGCTTCCCTCGGCACCACATTGTCATGTACGAGCCCATTGTCACCGAGGGCAACGAGGCCCTGGTGCACCACATGGAGGTCTTCCAGTGCGCGGCCACCTTCGAGAGCTTCCCCCACTTCAGCGGGCCCTGCGACTCCAAGATGAAGCCCCAGCGCCTCAGCTACTGCCGCCATGTGCTGGCCGCCTGGGCCCTGGGCGCGAAGGCGTTCTACTACCCCGAGGAAGCTGGCCTTGCGTTTGGGGGCCCCGGGTCCTCCAGGTACCTCCGCCTCGAGGTCCACTACCACAACCCGCTGAAGATCCCAGGCCGGCGCGACTCCTCGGGCATCCGGCTCTACTACACAGCCACGCTGCGGCGCTTTGACGCAGGGATCATGGAGCTGGGCCTAGTGTACACACCCGTGATGGCCATCCCCCCGAAGGAGACGGCCTTCGTCCTGACCGGCTACTGCACGGACAAGTGCACCCAGCTGGCTCTACCTTCCTCGGGGGTCCACATCTTCGCCTCTCAACTCCACACGCACCTGACCGGGAGGAAGGTGGTCACCGTGTTGGCCCGGGACGGCCGGGAGACAGAGATTGTGAACAGGGACAATCACTACAGCCCTCACTTCCAGGAGATCCGCATGTTGAAGAAGGTCGTGTCTGTCCACCAGGGAGATGTGCTCATCACTTCTTGCACATACAACACAGAGGACAGGAAGCTGGCCACCGTGGGCGGCTTTGGGATCTTGGAGGAGATGTGCGTCAACTATGTGCACTACTACCCCCAGACCCAGCTGGAGCTGTGCAAGAGCGCCGTGGACCCCGGCTTCCTGCAGAAGTACTTCCACCTGGTGAACAGGTTCAACAGC---GAGGACGTCTGCACCTGCCCCCAG------------------------------------------------GCCACCGTCCCGCAGCAG------------------TTTGCCTCGGTGCCCTGGAACTCCTTCAGCCGCGACGTGCTGAGAGCGCTCTACGCCTTCGCGCCCATCTCCATGCACTGCAACAGGTCCTCAGCCGTCCGCTTCCAGGGGGAATGGGACCTGCAGCCGCTGCCTGAGATCGTCTCCCCCCTGGAAGAGCCCACCCCGCACTGCCCCACCCGTGGGGCCCAGAGCCCCGCCGGCCCCACGGTG---GTCAACATTGGCCGTGGCAGAGCT---
>ochPri3
------------------------------------------------------------------GCCTCCATGTACGGCACGGTGGTGGCCATTTTTCTGGTCATCCTGGTGGCCGCTCTGCAGGGCTCAGCACCCCCTGAAAGCTCCCTCCCCTACCGCGTTCCCCTGGACCCCCAGGGCACCATGGAGCTGTCGTGGAATGTGAGCTATGCCCAGGAGACCATCCATTTTGAGCTGCTGGTGCGGGGCCTACAGGCCGGGGTCCTGTTCGGGATGTCCGACCGTGGCGAGCTGCAGAACGCGGACGTGGTGGTGCTCTGGACCGACGGTGACCACGCCTACTTCGCCGACGCCTGGACGGACGCAAAGGGGCAGGTGCACCTAGATGCCCAGCAGGACTACCAGCTGCTGTGGGCTCACCGGACCCCGGACGGCCTGGCCCTGCTCTTCAGACGGCCCTTCAGCACCTGCGACCCCAAGGACTACCTCATCGAGGACGGCACGGTACACCTGGTCTATGGCATCTTGGAGCAGCCGTTGCGGTCACTAGAGGCCATCAACGCCTCCAGCCTGCGCACAGGGCTGCAGAGGGTACAGCTGCTGAAGCCTGAGCTCCCCGAGCCGGCCCTGCCCCCCGACACACGCACAATGGAGGTCCGCGCCCCTCATGTGCTCATCCCCGACCAGGAGACCACCTATTGGTGCCACATGGCCGAGCTGCCCCGCGGCTTCGCCCGACACCACATCGTCATGTACGAGCCGATTGTCAGCGAGGGCAACGAGGCCCTGGTGCACCACATGGAGGTGTTCCAGTGCAGCGCCGAGTTCGAGAGCTTTCCTCACTTCAGCGGACCCTGTGACTCCAAGATGAAGCCGGAGCGGCTCAACTACTGCCGCCACGTGCTGGCTGCCTGGGCCCTGGGCGCCAAGGCGTTTTACTACCCAGAGGAAGCTGGTCTCGCCTTCGGGGGCCCCGGCTCCTCTCGATACCTGCGCCTGGAGGTTCACTACCACAACCCACTGAGGATGGAAGGCCGCCGTGACTCCTCGGGGATCCGTCTGTACTACACGGCCACGCTGAGGCGCTTCGATGCGGGCATCATGGAGTTGGGCCTCGTGTACACGCCCGTGATGGCCATTCCTCCGGGGGAGACAGATTTCGTCCTCACCGGCTACTGTACAGACAAGTGCACCCAGCTGGCGCTGCCGCCCGCTGGCATCCACATCTTCGCTTCGCAGCTGCACACACACCTCACAGGGAGAAGGGTGGTCACCGTGCTGGCCCGGGGCGGCCGCGAGAGGCAGATCGTAAACCAGGACAACCACTACAGCCCCCACTTCCAGGAGATCCGCATGCTGAAGAAGGTGGTGACCGTGTACCCAGGGGACGTGCTAATCACCTCCTGCGCCTACAACACGGAAGACCGGGAGCGGGCCACCGTGGGCGGCTTCGGGATCCTGGAGGAGATGTGCGTCAACTACATACACTACTACCCGCAGACGCAGCTGGAGCTTTGTAAGAGCGCCGTGGAAGCCGGCTTCCTGCAGAAGTATTTCCACCTGGTGAACAGGTTCAACAGC---GAGGATGTGTGCACCTGTCCCCAG------------------------------------------------GCCTCCGTCCCGCAGCAG------------------TTCGCCTCTGTGCCCTGGAACTCCTTTGACCGCGAAGTGCTCAAGGCGCTCTATGGCTTTGCACCCATCTCCATGCACTGCAACAAGTCCACGGCCGTCCGCTTCCAGGGAGAGTGGGATCTACAGCCCCTGCCGAAGATCGCATCGAGGCTGCCGGAGCCCACGCCACACTGCCCAGCCCACGCAGGACACGGCCCCGCTGGCCCCACTGTG---GTCAGCATCGCAGGAGGCAAAGGC---
>musFur1
ATGCAG---------------------------------GTCCCCGGCCCCAGCGCCCGTGAGGTGGCCTCCATGTACGGCACGGCGGTGGCTGTCTTCCTGGTCATCCTCGTGGCCGCGCTGCAGGGCTCGGGACCCCCCGAGAGTCCCTTCCCCTACCGAGTACACCTGGACCCCGAGGGGTCCCTGGAGCTCTCCTGGAATGTCAGCTACACGCAGGAGATGGTCTACTTCCAGCTCCTGGTGCGGGAGCTCAAGGCTGGGGTCCTCTTCGGGATGTCAGACCGCGGGGAGCTGGAGAACGCTGACCTGGCTGTGCTCTGGACCGACGGGGACACTGCCTACTTCGGGGATGCCTGGAGTGACAAGCAGGGGCGGATCCACCTGGATTCCCAGCAGGATTACCAGCTGCTGCAGGCTCAGAGGACTCCGGAAGGCCTGTGCCTGCTCTTCAAGCGGCCCTTTGACACCTGTGACCCCAAGGACTACCTTATTGAGGACGGCACCGTCCACCTTGTGTACGGGGTCTTGGAGGAGCCTTTCGGGTCGCTGGAGGCCATCAATACGTCGGGGCTGCGGATCGGGCTGCAGAGGGTCCAGCTGCTGAAACCCAACATCTCCATCCCGGCCTTGCCCTCGGACTTGCGCACCATGGAGATCCGTGCCCCAGACGTCCTGATCCCTGGCAAGAAGACCACGTACTGGTGCCACATCACCGAGCTTCCAGATGGCTTCTCTCGGCACCACATCGTCATGTACGAGCCCATCGTCACCAAGGGCAACGAAGCCCTGGTCCACCACATGGAGGTCTTCCAGTGCTCCATCCAGTTCGAGCGCGTCCCCCCGTTCAGCGGGCCCTGCGACTCCAAGATGAAGCCTGATCAGCTCAACTACTGTCGCCACGTGCTGGCCGCCTGGGCGCTGGGTGCCAAGGCCTTTTACTATCCGGAGGAAGTGGGCCTTGCCTTTGGGGGCGCCGGGTCCTCCAGATTTCTGCGCCTAGAAGTTCACTACCACAACCCGCTGGAGATCCGAGGTCAACGAGACTCCTCCGGCATCCGCCTGTACTACACCGCCAGGCCCCGGCGCTTCGAAGCGGGGATCATGGAGCTGGGGCTGGTGTACACGCCCCTGATGGCCATCCCCCCGCGGGAGACGGCCTTCGTCCTCACCGGCTACTGCACCGACAAGTGCACCCAGATGGCCCTCCCGCCCTCAGGGATCCACATCTTTGCCTCTCAGCTCCACACGCACCTCACCGGGAGAAAGGTGGTCACCGTGCTGGCCCGGAACGGCCAAGAGAGGGAGATCGTGAACCGGGATGACCACTACAGCCCTCACTTCCAGGAGATACGCATGTTGAAGAAGGTCGTGTCTGTGCACCCGGGGGACGTGCTCATCACTTCCTGTACCTACAACACAGGGGACAGGGACGAGGCCACTGTGGGCGGCTTCGGGATCCTGGAGGAGATGTGTGTCAACTACGTGCACTACTACCCCCGCACGCAGCTGGAGCTCTGCAAGAGCGCGGTGGACGCCGGCTTCCTGCGGAAGTATTTCAACACCGTGAACAGGTTCAATGCG---GAGGAAGTGTACACCTGCCCTCAG------------------------------------------------ACCTCTGTCCCCGAGCAG------------------TTCGCTTCCGTTCCCTGGAACTCCTTCAGTCGAGACATGCTCAAGGCCGTGTACGGCTTCGCCCCCATCTCCGTGCACTGCAACAAGTCCACGGCCGTCCGCTTCCCGGGTGAGTGGGATCTGCAGCCTCTGCCCAAGATCACCTCCAAGCTAGAAGAGCCCACCCCTCGGTGTCCAGCCAGCCGGGGTCAGAGCCCCACCAGCCCTACTGTG---GTCAGCATTGTTGGGAGCAGAAGC---
>hetGla2
ATGCAAGAC---CCCAGCTGCCAGCATCGTGGGCCTGGCCTCCCCAGCCCCAGCGTGCGTGAGGCAGCTTCCATGTATGGCACGGCAGTGGCCATCTTCTTGGTCATCCTGGTGGCCGCACTGCAGGGCTCGGCGCCTCCCGAGAACCCCTTCCCCTACCACATCCTCCTGGACCCCCAGGGCACTCTGGAGCTCTCCTGGAACGTCAGTTACATCCAGGAGACTGTCCACTTCCGCCTCCTCGTGCGCGGGCTCAAGGCCGGACTCCTGTTCGGGATGTCAGACCGCGGTGAGCTGGAGAATGCTGACCTCGTTGTGCTCTGGACCAATGGCGACAGCGCCTACTTTGCCGATGCCTGGAGTGACTGGAAGGGGCAGATCCACCTGGACACCCAGCAGGACTACCAGTTGCTGCAGGCCCAGGGCACACCGGACGGCCTGTCCCTGCTCTTCAAGAGGCCCTTTGGCACCTGTGACCCCAAGGACTACTTCATCCAGGACGACACTGTCCACTTGGTGTATGGGATCCTGGAGCAGCCGTTCTCTTCGCTGGAGGCCATCAACACCTCGGGCCTGCAGACGGGGCTGCAGCGGGTGCAGCTGCTGAAGCCCGAGCTCCCGGTGCCAACGATGCCTGCGGACACTCGCACCATGGAGATCCGAGCCCCTGACGTCCTGATACCCGCCCAGGAGACCACGTACTGGTGCTACATCTCTGAGCTTCCCCAGGGCTTCCCCCGGCACCACATCGTCATGTATGAGCCCCTCGTCACCCAGGGCAACGAGGCCCTGGTGCACCACATGGAAATCTTCCAGTGCGCGGGTGCCTTCGAGAGCTTCCCACACTTCAGCGGGCCCTGCGACTCCAGGATGAAGCCGGAACGCCTCAACCACTGCCGCCACGTGCTGGCCGCCTGGGCGCTGGGCGCCAAGGCATTCTACTACCCACAGGAGGCGGGTCTCCCTTTTGGGGGCAAGGGGTCCTCCCGGTTCCTCCGCCTGGAAGTCCACTACCACAACCCCTTGAAGATCCAAGGCCGGCGTGACTCCTCAGGCATCCGCCTGTACTACACGGCCACGCTGCGGCACTTCGACGCGGGCATCCTGGAGCTGGGCCTGGTGTACACACCCCTGATGGCCATCCCGCCGCGGGAGGCCGCCTTCGTCCTCACCGGCTACTGCACCGACAAGTGCACCCAGCTGGCCCTGCCGCCCACTGGGATCCACATCTTTGCCTCTCAGCTCCACACGCACTTGACTGGGAGGAAGGTGGTCACCGTGCTGGCCCGGGACGGCCGGGAGCTGGAGGTCGTGAGCAGGGACAACCACTATAGTCCACACTTCCAGGAGATCCGCATGTTGAAGAAGGCTGTGTCCGTCCTCCCAGGAGATGTTCTCATCACTTCCTGCACATACAACACGGAAGACAGGAAGCTGGCCACTGTGGGGGGCTTCGGGATCCTGGAGGAGATGTGCGTCAACTACGTGCACTACTACCCTCAGACGCAGCTGGAGCTCTGCAAAAGCACTGTGGACGCCGGCTTCCTGCAGAAGTATTTCCACCTGGTGAACAGGTTCAACAGT---GAGGAGGTGTGCACCTGCCCACAG------------------------------------------------GCCTCTGTGCCAGAGCAG------------------TTCGCCTCAGTGCCCTGGAACTCCTTCAGCCGTGATGTGCTGGCCGCCCTGTACGGCTCCGCCCCCATCTCCATGCACTGCAACAAGTCCTCGGCCATCCGCTTCCAGGGTGAGTGGGATCTGCAGCCCCTGCCTGAGATGGTCTCCACCCTGGAAGAGCCCACCCCACAGTGCCCACCCAGCCTGGTGCAGCACCCTGCCGGCCCCACCGTG---GTCAGCCTCAGCCGCGGAAGAGGC---
>cavPor3
ATGCAAGAC---CCCAGTCACCAGCACCGAGGGCCCGGGCTCCCCAGTCCCAGTGTGCGTGAAGCAGCTTCCATGTACGGCACAGCAGTCGCCGTCTTCCTGGTCATCCTGGTGGCCGCGCTGCAGGGCTCGGTACCCCCTGAGAACCCCTTCCCCTACCGCATCCTTCTGGACCCCCAGGGCACCCTGGAGCTCTCCTGGAATGTCAGTTACGTCCAGCAGGCCATCCACTTCCAGCTGCTGGTGCGTGAGCTCAAGGCCGGGCTCCTATTCGGGATGTCGGACCGTGGCGAGCTGGAGAACGCCGACTTCATCATGCTCTGGACCAACGGCGACAGGGCCTACTTTGCTGATGCCTGGAGTGACCAGAAGGGGCAGATCCACCTGGACGAGCAGCAGGACTATCAGCTGCTGCAGGCACAGGACACCCCGGATGGCTTGTCCCTGGTCTTCAGGAGGCCCTTTGCCACCTGTGATCCCAAGGACTACTTCATTGAGGATGACACTGTCCATTTGGTATACGGGATCCTGGAGCAGCCGTTCCCATCACTGGAGGCCATCAACACCTCAGGTCTGCAGACGGGGCTGCAGCGGGTGCAGCTGCTGAAGCCCGAGATCCCCGTGCCGAAGGTGCCCGCAGACACCCGCACCATGGAGATCCGGGCTCCTGATGTCCTGATCCCTGGCCAGGAGACCACATACTGGTGTTACATCTCCGAGCTGCCCCAGGGCTTCGCCCGGCACCACATCGTCATGTATGAGCCCATCGTCACCAAGGGCAACGAGGCCCTGGTGCACCACATGGAAATCTTCCAGTGCGCCGGCGGCTTCGAGAGCTTCCCCCACTTCAGCGGGCCCTGCGACTCCAGAATGAAGCCGGAGCGCCTCAACTACTGCCGCCACGTGCTGGCTGCGTGGGCACTGGGTGCCAGGGCATTCTACTACCCAGAGGAGGCCGGCCTTCCTTTTGGGGGCACGGGGTCCTCCCGGTTTCTCCGCCTAGAAGTCCACTACCACAACCCGCTGAAGATCCAAGGCCGGCGTGACTCCTCTGGCATCCGCCTCTACTACACGGCCACGCTGCGGCGCTTCGACGCGGGCATCCTGGAGCTGGGGCTGGTGTACACGCCCATGATGGCCATCCCGCCACGGGAGCCTGCCTTCATCCTCACCGGCTACTGCACGGATAAGTGCACCGAGCTGGCCCTGCCGCCCTCCGGGATCCACATCTTTGCTTCTCAGCTCCATACACACCTGACCGGGAGGAAAGTGGTCACTGTGCTGGCCCGGGACGGCCGGGAACTGGAGGTGGTGAACAGGGACAACCACTACAGTCCACACTTCCAGGAGATCCGCATGCTGAAGAAGCCCGTGACTGTCTCCCGGGGGGACGTCCTCATCACTTCTTGCACGTACAACACGGAAGACAGAAAGCTGGTCACTGTGGGCGGCTTTGGGATCCTGGAGGAGATGTGTGTCAACTATGCACACTACTATCCCCAGACGCAGCTGGAACTCTGCAAGAGCACTGTAGATGCCGGCTTCCTGCAGAAATATTTCCACCTGGTGAACAGGTTCAACAGC---GAGGAGGTGTGCACTTGCCCGCAG------------------------------------------------GCCTCCGTGCCCCAGCAG------------------TTCGCCGCTGTGCCCTGGAACTCCTTCAGCCGCGACGTGCTGGCCGCACTCTATGGCTTTGCGCCTATCTCCGTGCACTGTAACAAGTCCTCAGCCGTCCGCTTCCAGGGTGAGTGGGATCTGCAGCCCCTGCCTGAGATCATCTCCACCCTGGAAGAGCCCACCCCTCGGTGCCCAGCCAGCCAGGCGCAGCGCCCTCCTGGCCCCACCGTG---GTCAGCATTGGCCTCAGCAAAGGC---
>tarSyr2
ATGCAGGCC---TCCAGCCGCCAGTGCCGTTGGGCCAGCCTGCCCAGCCCCAGCGCGCGCGAGGCGGCCTCTATGTATGGCACGGCGGTGGCCATCTTCCTGGTCATCCTGGTGGCCGTGCTGCAGGGCTTGGCGCCCCCTGAGCACCCCCTTCCCTACCGAATCCCGCTGGACCCCGAGGGGAACCTGGAGCTGTCCTGGAACGTGAGCTACGGCCAGGAGGTTGTCCACTTCCAGCTGCTGGTGCGGCGGCTGGAGGCCGGGGTCCTGTTTGGAATGTCAGACCGCGGTGAGCTGGTGGACGCCGACCTGGTCGTGCTTTGGACAGACGGAGACACAGCCTACTTCGCCGATGCCTGGAGTGACCAGAAGGGACAGGTCCACCTGGATCCCCAGCAGGACTACCAGCTGCTGTGGGCACAGAAGACCCCGGAAGGCCTGTCCCTGCTTTTCAAGAGGCCCTTTGGCACCTGTGACCCCAAGGATTACCTCATTGAGGACGGCACCGTCCACCTGGTGTACGGGATCCTGGAGAAGCCGTTCCAGTCCCTGGAGGCCATCAACACCTCAGACCTGAAGACGGGGCTACAGAGGGTGCAGCTCCTGAAACCCGACATCCCGATCCCAGCCATGCCGTCCGACACACGCACCATGGAGATCCGCGCCCCCAACGTCCTGATCCCCGGCCAGGAGACCACGTACTGGTGCTACATCACAGAGCTTCCCCACGGCTTCTCCCGGCACCACATCGTCATGTATGAGCCCATCATCACTGAGGGCAACGAGGCCCTTGTGCACCACATGGAGGTCTTCCAGTGTGCCCTCGAGTTCGAGACGGTGCCCCACTTCAACGGACCCTGCGACTCCAAGATGAAGCCCGAACGGCTCAACCACTGCCGTCACGTGCTGGCCGCCTGGGCCCTGGGCGCCAAGGCATTTTACTACCCAGAAGAGGCTGGCCTGCCTTTTGGGGGGACTGGGTCCTCCAGATTTCTCCGTCTGGAAGTTCACTACCACAACCCTCTGAAGATCCAAGGCCGGCACGACTCCTCTGGGATCCGCCTGTACTACACGGCCACACCGCGGCGCTTTAATGCAGGGATCATGGAGCTTGGGCTGGTGTACACGCCCGTGATGGCCATCCCCCCGCGGGAGACCGCCTTTGTCCTCACTGGCTACTGCACCGACAAGTGCACTCAGCTGGCCCTGCCTTCCTCCGGGATCCACATCTTTGCCTCTCAGCTGCACACACACCTGACCGGGAGGAAGGTGGTCACCGTCCTGGCCCGGGACGGCCGGGAAGCGGAGATCGTGAACAGGGACAATCACTACAGCCCCCACTTCCAGGAGATCCGCATGCTGAAGAAGATCGTGTCGGTCCACCCGGGAGACGTGCTCATCACCTCTTGTACCTACAACACGGAGGACCGGGAGCTGGCCACCGTGGGGGGCTTCGGGATCCTGGAGGAAATGTGTGTCAACTACGTGCACTACTACCCCCAGACACAGCTGGAGCTTTGCAAGAGCGCGGTGGATGCCGGCTTTCTGCAGAAGTATTTCCACCTGCTGAATAGGTTTAACAGC---GAGGACGTGTGCACCTGCCCCCAG------------------------------------------------GCGTCCGTGCCTCAGCAG------------------TTCGCCTCTGTGCCCTGGAACTCCTTCAGCCGCCGCGTGCTCGAGGCCCTGTACGGCTTTGTCCCCATCTCCGTGCATTGCAACAAGTCCTCGGCCGTGCGCTTCCAGGGTGAATGGGAGCTGCAGCCCCTGCCCAAGATCATCTCCACACTGGAAGAGCCCACCCCGCAGTGTCCCGCCAGCAGGGGCCCAAGCCCCACCGGCCTCACTGTA---GTCAGCATCAGTGGGGGCAAAGGT---
>ailMel1
ATGCAG---------------------------------GTCCCCAGCCCCAGCATGCGCGAGGCGGCTTCCATGTATGGTACGGCAGTGGCTGTCTTCCTGGTCATCCTGGTGGCCGCGCTGCAGGGCTCGGCACCCCCCAAGAGTCCCTTCCCCTACCGAATACCCCTGGACCCCAAGAAGTCCCTGGAACTCTCCTGGAATGTCAGCTACACGCAGGAGACCGTCTACTTCCAGCTCCTGGTGCGGGAGTTCAAGGCTGGGGTCCTGTTTGGGATGTCGGACCGTGGGGAGCTGGAGAACGCTGACTTGGTTGTGCTCTGGACGGATGGGGTCAAGGACTATTTTGGGGATGCCTGGAGTGATGAGCGGGGACAGATCCACCTGGACCCCCAGCAGGATTACCAGCTGCTGCAGGCGCAGAGGACCCCGGAAGGCCTGTGCCTGCTCTTCAAGAGGCCCTTTGGCACCTGTGACCCCAAGGATTACTTCATCGAGGACGGCACCGTCCACCTGGTGTACGGGATCTTGGAGAAGCCTTTCCAGTCGCTGGAGGCCATCAACATGTCGGGGCTGCAGACCGGACTCCAGAGGGTGCAACTGCTGAAGCCCAACATCTCCATCCCGGCTTTGCCCTTGGACGTGCGCACCATGGAGATCCGCGCCCAGCACGCCCTGATCCCTGACAAGGAGACCACGTACTGGTGTCACGTCACCGAGCTTCCGGCTGGCTTCTCCCGGCACCACATCGTCATGTACGAGCCCATCATCACCAAGGGCAACGAGGCCCTGGTCCATCACATGGAGGTCTTCCAGTGCGCCCCCCAGATCGAGAGCGTCCCCCCATTCAGCGGGCCCTGCGACTCCAAGATGAAGCCTGACCGTCTCACGTACTGCCGCCACGTGCTGGCCGCCTGGGCCCTGGGTGCCAAGGCCTTTTACTACCCGGAGGAAGTAGGCCTTGCCTTTGGGGGCCCCGGGTCCTCCAGGTTTCTCCGTCTAGAAGTTCACTACCACAACCCAGAGAAGATCCAAGGCCGGAACGACTCCTCGGGCATCCGCCTGTATTACACGGCCACGCTCCGGCGTTACGACGCGGGGATCATGGAGCTGGGGCTGGTGTACACGCCCGTGATGGCCATCCCCCCACGGGAGACGGCCTTTGTCCTTACCGGCTACTGCACGGACAAGTGCACCAACCTGACGCTGCCTCCCTCAGGGATCCACATCTTCGCCTCTCAGCTCCACACACACCTGACTGGGAGAAAGGTGGTCACCGTGCTGGCCCGGGATGGCCGAGAGAAGGAGGTTGTGAACCGGGATGACCACTACAGCCCTCACTTCCAGGAGATCCGCATGTTGAAGAAGATCGTGTCTGTGCAGCGGGGGGACGTGCTCATCACTTCCTGCACCTACGACACGGGGGACAAGAAGCTGGCCACTGTGGGGGGCTACGGGATCAACGAGGAGATGTGCGTCAACTACGTGCACTACTACCCCCAGACACAGCTGGAACTGTGCAAGAGCAGCGTGGAGCCCGGCTTCCTGCAGATGTACTTCCACACGGTGAACAGGTTCAGTGGG---GAGGAAGTCTGCACCTGCCCTCAG------------------------------------------------GTGTCTGTCCCTGAGCGG------------------TTTGCTTCGGTTCCCTGGAACTCCTTCAATCGAGACATGCTCAAGGCCCTGTACGGCTTCGCCCCCATCTCCATGCACTGCAACAAGTCTTCAGCCGTCAGCTTCGAGGGTGAATGGAATTGGCAGCCCCTGCCCAAGATCATCTCCAAGCTAGAAGAGCCCACCCCTCGGTGTCCAGCCAGCCGGGGTCAGAGCCCCGCCAACCCCACTGTG---GTCAGCATTGGTGGGAGCAAAAGT---
>eriEur2
ATGCAG---------------------------------GTCCCCAGCCCCAATGCGCGTGAGGCTGCCTCCATGTATGGCACTGCAGTGGCCATCTTCCTGGTCATCCTGGTGGCTGCACTGCAGGGCTCGGTGCCCCCCAAGACCCTCTTCCCCTACCACATCCCCCTGGACCCTGAGGGGGCCCTGGAGCTCTCCTGGAATGTCAGCTACATCCAGAAGAACATCCACTTTCTGCTGCTGGTCCATGGGCTGCAGGCCGGGGTCCTGTTCGGGATGTCAGACCGGGGAGAGCTAGAGGGTGCAGACCTGGTGGTGCTCTGGACCGATGGCGACCGCGCCTACTTTGGGGATGCCTGGAGTGACAACAAGGGGCAGATCCACCTGGATACCCAGCAGGACTATCAGCTGCTTCAGGTGCAGAGAACCCCTGGAGGCCTGACCCTGCTCTTCAAGAGGCCCTTTGTCACCTGCGACCCCAAAGATTACGTCATTGAGGACGGCACAGTGCACCTGGTGTTCGCCATCCTGGAGGAGCCCCTGCGCTCGCTGGAGGACATCAACACAGCCAGACTGAAGCCGGGGTTGCAGAGGGTGCAGCTGCTGAAGCCCAACATCTCCACACCGGCCCTGCCCCCCGATATCCTCACCATGGATGTGCGAGCACCCAATGTCGTCATCCCTGGCGTGGAGACCACCTACTGGTGCTACATCACCGAGCTCCCCAAGGGCTTCCCCCGGCACCACATTGTGATGTATGAGCCCATCGTCACAGAGGGGAATGAAGCACTGGTGCACCACATGGAGATCTTCCAGTGCGCTGCTGAGCTTGACCGTGTCCCCAGCTTCAGCGGGCCCTGTGACTCCAAGATGAAGCCCGACCGGCTCAACTTCTGTCGGCATGTGCTGGCCGCCTGGGCCCTGGGTGCCAAGGCTTTTTACTACCCAGAGGAAGCTGGCCTTGCCTTTGGGGGCCCTGGATCCTCCAGGTTTCTCCGCCTGGAAGTTCACTACCACAATCCGCTGAAGATCAGAGACCGGCGAGACTCCTCCGGCATCCGCCTATACTACACAGCCATGATGCGACGCTTTGATGCAGGCATCATGGAACTGGGACTGGTGTATACCCCCGTGATGGCCATCCCCCCCCAGGAGACTTCCTTCATCCTCACTGGCTACTGCACTGACAAATGCACCCAACTGGCCCTGCCCCCCACAGGGATTCACATCTTCGCCTCCCAGCTCCACACACATCTGACAGGGAGGAAGGTGGTGACCGTGCTGGCCCGGGACGGCCAGGAGAAGGAGGTCGTGAACAGGGACAATCACTACAGCCCACACTTCCAGGAGATCCGTATGCTGAAGAAGATCATAACTGTCCACCCGGGGGACGTCCTCATCACCTCCTGCACGTATAACACACAAGACCGGAAGCTGGCCACTGTGGGGGGCTTTGGGATCCTGGAGGAGATGTGCGTCAACTACGTGCACTACTACCCACAGACCCAGCTGGAGCTGTGCAAGAGTGCCGTGGACCCCGGCTTCCTGCAGAAATACTTCCACCTGGCTAACAGGTTCAACTCA---GAGGAAGTCTGCACCTGCCCTCAG------------------------------------------------GCCTCGGTCCCTGAGCAG------------------TTTGCCTCTGTGCCCTGGAATTCCTTCAACCGCGATGTGCTCCGTGCCCTCTATGCCTTTGCGCCCCTCTCCATGCACTGCAACAAGTCCTCCGCCGTGCGCTTCCCAGGTGAATGGGAACTGCAGCCGCTGCCCAAGATCGTGACCAAGTTAGAGGAGCCTGTCCCCCAGTGCCCAGTCATCCAGGGCCAGCAGCCTGCAGCCCCCATCGAG---GTCAGCATCGGGGGGAACAGAGGT---
>echTel2
ATGCAGACC---CTCGGTCCCCGGCGGAGGTGGCCCGGGCTCCCCTGCCCCAGTGCGCGTGAGGCGGCCTCCATGTACGGCACTGCCGTGGCCGTGTTCCTGGTCATCCTGGTGGCTGCGCTGCAGGGCTCCGCACCCCCTGAAAGCCCCTTCACCTACCACATCCCATTGAACCCCGAGGAGACCCTGGAGCTGTCCTGGAATGTCAACTACACCCAGGAGACGGTGAACTTCCAGCTCCTGGTCCGGAAGCTGCAGGCCGGCGTGCTCTTCGGCATGTCTGACCGCGGCGAGCCGGAGAACGCAGACCTGGTTGTGCTCTGGACAGATGGGGACAGAGCCTACTTTGGG---------------------------------------------------------------------------------------------------------------------------------------------------------------------------------------------------------------------------------------------------------------------------------------------------------------------------------------------------------------------------------------------------------------------TACGAGCCCATTGTCACCGCGGGCAACGAGGCCCTGGTCCACCACATGGAGATCTTCCAGTGCTCGGCCACCTACGAGAGCTTCCCCCACTTCAACGGGCCCTGCGACTCCAAGATGAAGCCGGAGCGTCTCAGCTACTGCCGCCACGTGCTGGCTGCCTGGGCTCTGGGCGCGAAGGCGTTTTACTACCCGGAGGAAGTGGGCTTGCCCTTTGGCGGTCAGGGCTCCTCCCGGTACCTCCGCTTAGAGGTCCACTACCACAACCCTCTGAACACCCAAGGCCGGCGCGACTCCTCGGGCATCCGCCTGTACTACACGCGCTCGCTGCGGCGCTACGACGCGGGCATCATGGAGCTGGGGCTGGTGTACACGCCCGTGATGGCCATCCCTCCGCGGGAGCCCGCCTTCACGCTCACGGGCTACTGCACCGACAAGTGCACCCAGCTGGCGCTGCCGCCCTCCGGAATCCACATCTTCGCCTCACAGCTGCACACACACCTGACCGGCCGCCAGGTGGTGACGGTGCTGGCCCGGGATGGCCAGGAGAGGGAGGTGGTGAACAGGGACACGCACTACAGCCCCCACTTCCAGGAGATCCGCATGCTGAAGAAGGTGGTGACCGTTCACCAGGGAGACGTCCTCATCACTTCCTGCACATATAACACGGAGGACAGGCAGCTGGCCACTGTGGGCGGCTTCGGGATCGAGGAGGAGATGTGCGTCAACTACGTGCACTACTATCCCCAGACCCAGCTGGAGCTGTGCAAGAGCACCATGGACGCCGGCTTCCTGCAGAAGTACTTCCACCTGGTGAACAGCTTTGACAGC---ATGAACATCTGCACCTGCCCGCAA------------------------------------------------ACCTCCATCCCCCAGCAG------------------TTCGCCTCCGTGCCCTGGAATGCCTTCAACCGGGACGTGCTCAAGGCCCTGTACGGCTTTGCCCCCATCTCCATGCACTGCAACAAGTCCTCAGCTGTCCGCTTCCAGGGTGAGTGGAACCTACAGCCGCTGCCCAAGATCACCTCCACTCTGAGGGGGCCCGCCCGGCACTGCCCCGCCAGCCGGGCCCAGCGCCCCAGCGGCCCCACCGTG---GTCAACGTGACTAGGGGCAGAGGC---
>micOch1
ATGCCGGCTCACCGCACCCACCAGCGCTGCTGGAGCAGCCTCCCCAGCCCCAGTGTCCGTGAGGCTGCCTCCATGTATAGTACAGCTGTAGCCATCTTCCTGGTCATCCTGGTGGCTGCACTGCAGAGCTCCGAGCCTCCAGAGCACCCTTTCCCCTACCACATCCCCCTGGACCCCGACGGGATCCTAGAGCTCTCATGGAACATCAGCTACGACCAGGAGATCATCCACTTCCAGCTCGAGGTGCGAGGGCTGAGGGCTGGGGTTCTGTTTGGAATGTCAGACCGAGGTGAGATGGAGAATGCTGACCTCATCATCCTCTGGACTGATGGCAACAGATCCTACTTCGCGGATGCCTGGAGTGACCAGAAGGGGCAGCTCCATCTGGATGCCCAGCAGGACTATCAGCTGCTCCAGGTACAGAGAACTCCTGACGGCCTATCCTTGCTCTTCAAGAGGCCCTTTGTCACCTGTGACCCCAAGGATTACCTCATTGAGGATGACACTGTCCACCTCGTGTATGGTATCCTGGAGGGGCCATTCCAGTCGCTGGAGGCCATCAACACCTCAGGCCTGCATACGGGATTGCAGCGCGTGCAGCTTCTAAGGACTGAGGTCCCCACTCCAGACATGCCTGCGGATGTACAGACCATGGAGATCCGGACCGCGAACGTTGTCATCCCTGACAATGAGACCACATACTGGTGCTATGTCACTAAGCTGCCCACAAACTTCTCTCGACACCACATCATCATGTATGAGGCCATTGTCACCGAGGGCAATGAGGCCCTGGTGCACCACATGGAGGTCTTCCAATGTGCATCTGAGTTTAAGACCATTCCCAGCTTCAACGCACCCTGTGACTCCAAAATGAAGCCTAATCAACTCAACTACTGTCGCCATGTGCTGGCTGCATGGGCCCTGGGGGCCAAGGCATTTTACTACCCAGAGGAAGCTGGTGTCGCCTTCGGGGGCCCGAACTCTTCCCCGTATCTCCGACTGGAAGTTCACTATCACAACCCAAGGCACATACACGGCCGACATGACTCCTCTGGCATCCGCCTATACTACACAGCCACTCTCCGGAAATACAATGCAGGCATCATGGAGCTGGGCCTGGTGTACACGCCCGTGATGGCCATCCCCCCTCAGGAGACTGCGTTTGTCTTGACTGGCTACTGCACGGATGAATGCACCAGGGTGGCGCTGCCAAACACTGGAATCCGCATCTTCGCCTCACAGCTCCATACACACCTGACCGGCAGGAAGGTGATCACTGTGCTCGCCCGGGGTGGCCAAGAGAGTGAGATCGTGAACAGAGACAACCACTACAGCCCCTTCTTCCAGGATATCAGAATGCTGAAGAAGGTTGTGTCTGTCTTGCCGGGGGACGTACTCATCACTTCTTGCACTTACAACACGGAAGGCAGGAAGCTGGCCACCGTGGGGGGGTTTGGAATCTTGGAGGAGATGTGTGTCAATTATATACACTACTACCCCCAGACCGACCTGGAGCTCTGTAAGAGCGCCGTCAACGACCGCTACCTCCAGAAATACTTCGACCAGGTGAACAGTTTCAGCAAT---GGGGAGGTCTGCACCTGCCCTCAG------------------------------------------------GCCTCTGTCCCCGAGCGG------------------TTCAGCTCCGTGCCCTGGAACTCTTACAACCGTGAAATGCTCAAGGCGCTGTACCGCTTTGCCCCCATCTCCATGCACTGCAACAAGACTTCAGCTATAAGCTTCCAGGGTGAGTGGAATCTGAAGCCTCTGCCTGAAATCACATCCACACTGAAAGAACCCACCCCGAACTGCCCCACC---------------------------------------------------------------
>criGri1
ATGCAGGCTCACCTCACCCACCAGCATTGCTGGAACAGTCTCCCCAGCCCCAGTGTTCGTGAGGCGGCTTCCATGTATAGTACTGCTGTGGCCATCTTCTTGGTCATCCTGGTGGCTGCACTGCAGAGCTCAGAGCCTCCAGAGAGCCCCTTCCCCTACCACATTCTCCTGGACCCCGATGGAATCCTGGAGCTCTCATGGAACATCAGCTATGTCCAGGAGGTCATCCACTTCCAGCTCAAGGTGCAAGGGCTGAGGGCTGGGGTTCTATTTGGAATGTCAGATCGAGGTGAGCTGGAGAACGCCGACCTCATCATGCTCTGGACTGATGGGAACAGATCCTACTTTGCGGATGCCTGGAGTGACCAGAAGGGGCAGATCCATCTAGATGCCCAGCAGGACTGCCAGCTGCTCCAGGTGCAGAGGACTTCAGATGGCCTATCCCTGCTCTTCAAGAGGCCCTTTGTCACCTGTGATCCCAATGATTACCTCATTGAGGATGACACTGTCCACCTAGTGTATGGGATCCTGGAGGAGCCGTTCCAGTCGCTGGAGGCCATCAACACCTCAGGCCTGTATACCGGCCTGCAGCGCGTGCAGCTTCTGAAGTCTGAGGTCCCCACTCCAACCATGCCTGCTGATGTACAAACCATGGAGATCCGGGCCCCTGATGTCCTCATCCCTGACAATGAGACCACATACTGGTGCTATGTCACTGAACTGCCCCAAGACTTCTCTCAACACCACATCATCATGTATGAGGCCGTTGTCACTGAGGGTAATGAGGCTCTGGTGCACCACATGGAAGTCTTCCAATGTGCAGCTGAGTTTAAGAGCTTTCCCCTCTTCAATGGACCCTGTGACTCCAAAATGAAGCCTGACCGACTCAACTACTGTCGCCACGTGCTGGCTGCATGGGCCCTGGGTGCCAAGGCATTTTACTACCCAGAGGAAGCTGGTGTTGCCTTTGGGGGCCAGGGGTCTTCCCGGTATCTCCGACTCGAAGTTCACTATCACAATCCACGGAACATACAAGGCCGGCGTGACTCCTCTGGCATTCGCCTATACTACACAGCCACTCTTCGGCAATTCAATGCAGGCATCATGGAGCTGGGCCTGGTGTACACACCCGTGATGGCCATCCCCCCTCAGGAGACCGCGTTTGTCTTGACTGGCTACTGCACAGACAAGTGCACCATGTTGGCACTGCCAACCTCTGGAATCCACATCTTCGCCTCACAGCTCCATACACACCTGACTGGTAGGAAGGTGGTCACTGTGCTCGCCCGGGATGGCCAAGAGAGGATGGTCGTGAACAGAGACAACCACTACAGCCCCCACTTCCAGGAGATCAGAATGCTGAAGAAGGTTGTGTCTGTCTTCCCGGGGGACGTACTCATCACTTCTTGCACGTACAACACAGAAGGCAAGAAGCTGGCCACAGTGGGAGGTTTTGGAATCTTGGAGGAGATGTGTGTCAACTACGTGCACTACTACCCCCAGACAGAGCTGGAGCTCTGCAAGAGTGCTGTGAATGACGGCTACCTCCAGAAATACTTCCACCAGGTTAACAGTTTCAACAAT---GAGGAGGTCTGCACCTGTCCCCAG------------------------------------------------GCCTCTGTCCCCGAGCAG------------------TTCACCTCCGTGCCCTGGAACTCTTACAACCGTGATATGCTCAAGGCTCTGTACCGCTTTGCCCCCATCTCCATGCATTGCAACAAGACCTCAGCTGTCCGCTTCCAGGGTGAGTGGAATCTGCAGCCTCTGCCGGAGATCACATCCACACTGAAA---------------------------------------------------------------------------------------
>HLphyDis3
ATGCAG---------------------------------GTGCCCAGCCCCAGTGCGCGCGAGGCCGCCTCCCTGTACGGCACCATGGTGGCCGTCTTCCTGGTCATCCTGGTGGCCGCGCTGCAGGGCTCGGCCCCCTCCGAGAGCCCCTGGCCCTACCGCGTCCCCCTGGACCCCGAGGGCGCCCTGGAGCTGGCCTGGAACGTCAGCTACCCACAGGAGATGGTCCACTTCCAGCTCCTGGTGCGGCAGCTCGGGGCCGGCGTGCTGTTCGGGATGTCGGACCGCGGCCAGCTGCAGAACGCCGACCTGGTCGTGGTCTGGACGGACGGGGCCACCACCTATTTCGGGGACGCCTGGAGTGACCAGCAGGGGAAGGTCCACCTGGACACCCAGCAGGACTACCAGCTGCTGCAGGCCCAGAGGACCCCCAAGGGCCTGTCCCTGCTCTTCCGGAGGCCCTTCAGCACCTGCGACCCGAAGGACTACCTCATCGAGGACGACACGGTCCACCTGGTGTACGGGTTCCTGGAGCGGCCGCTGCCGTCGCTGGAGGCCCTCAACACCTCGGGCCTGCGCACCGGGCTGCAGAGGGTGCAGCTGCTGAAGACCGACATCCCCAGGCCGGCCCTGCCCGCCGACACCAAGGCCAGGGAGATCCGCGTGCCCGACGTGACCGTGCCCCCCGAGACCACCACCTACTGGTGCCACATGGCCCTGCTTCCCGAGGGCTTCTCCCAGCACCACATCGTCATGTACGAGCCGGTCATCACCGCGGGCAACGAGGCCCTGGTGCACCACATGGAGGTCTTCCAGTGCTCCGTGGGGGTGGAGGAG---TCCCACTACAGCGGGCCCTGCGACTCCAAGATGAAGCCCGAGCGGCTCAACCACTGCCGCCACGTGCTGGCCGCCTGGGCCCTGGGCGCCGAGCCCTTTTACTACCCGGAGGAAGCCGGCCTTGCCTTTGGGGGCCCCGGGTCCTCCCGGTTCCTCCGCCTGGAGGTCCACTACCACAACCCGCTGAAGATCCGAGGCCGGAGGGACTCCTCGGGCATCCGCCTGCACTACACGGCCACTCTGCGGCGCTTCCACGCGGGCATCATGGAGCTGGGCCTGGTGTACACGCCCGTGATGGCCATCCCCCCCAAGGAGACGGCGTTCGTCCTCACCGGCTACTGCACCGACAACTGCACCCAGACGGCCCTGCCCCCCTCCGGGATACACATCTTCGCCTCGCAGCTCCACACGCACCTGACGGGGAGAAAGGTGGTCACGGTGCTGGCCCGGGACGGCCGGGAGAGGGCCATCGTGAACAGGGACAACCACTACAGCCCTCACTTCCAGGAGATCCGCATGCTGAAGAAGAGGGTGTCTGTGTACCCGGGGGACGTGCTCATCACTTCCTGCACCTACAACACGGAGGACAGGACGCTGGCCACCGTGGGCGGCCTGGGCATCCAGGAGGAGATGTGTGTCAACTACGTGCACTACTACCCGCGGACGGAGCTGGAGCTGTGCAAGAGCGCGGTGGACCCCGGCTTCCTGCGGAAGTACTTCTGCATGGTGGACAGCTTCAACAGC---GAGGACGCCTGCGCCTGCCCCCAG------------------------------------------------GCCTCGGGCCCCGAGCAGCTCTGGGCCCCCGAGCGGTTCGGCGCGGTGCCCTGGGACTCCTTCAGCCGGGACACGCTCCGGGCCCTGTACGGCGGCGCGCCCATCTCCATGCACTGCAACAAGTCCTCCGCCGTCCGCTTCCAGGGGGAGTGGGAGCTGCAGCCCCTGCCGAAAATCACCTCCCGGCTGGAGAAGCCCGCCCCTCGGTGCCCGGCC---------------------------------------------------------------
>saiBol1
ATGCAGGCC---CCTGGTCGTTGCTGTCACTGGGCCAGCCTGCCCGGCCCCAGCATGCGGGAGGCGGCCTCCATGTACGGCACAGCAGTGGCCGTCTTCCTGGTCATCCTGGTGGCCGCACTGCAGGGCTCTGCGCCCACTGAGAGCCGCCTGCCCTACCACATTCTTCTGGACCCCGAGGGGTCCCTGGAGCTCTCATGGAACGTCAGCTATGCCCAGGAGGCCATTGACTTCCAGCTCCTGGTGCGGCGGCTTGAGGCTGGGGTCCTGTTTGGGATGTCTGACCGCGGCAAGCCCGAGAACGCGGACCTGGTGGTGCTCTGGACCGACGGGGACACTGCCTATTTTGCGGATGCCTGGAGTGACCAGAACGGGCAGATCCACCTGGACCCCCAGCAGGACTACCAGCTGCTGCAGGTGCAGAGGACTCCGGAAGGCCTGGTCCTGCTTTTCAAGAGGCCCTTTGGCACCTGCGATCCCAAGGATTACCTCATTGAGGATGGCACCGTCCACTTGGTATATGGGATCCTGGAGAAGCCGTTCCAGTCACTGGAGGCCATCAACACCTCGGGCCTGCGGATGGGGCTGCAGAGGGTGCAGCTCCTGAAGCCTGACATCCCCACCCCGAAATTGCCCTCAGACACGTACACCATGGAGATCCACACCCCCAACATCCTCATTCCCAGCCAGGAGACCACGTACTGGTGCCATGTCAAAGAGCTCCCCAAGAACTTCTCACGGCACCACATCATCATGTACGAGCCCATCATCACCAAGGGCAACGAGGAACTCGTGCACCACATGGAGGTCTTCCAGTGCCCCCCCGAGATGGACAGCGTTCCCTACTTCAGCGGGCCCTGCGACTCTGAGACAAAACCCAGCAACCTCAGCTATTGCCGCCGAGTGCTGGCCGCCTGGGCCCTGGGCGCCGAGGCCTTTTACTACCCAGAGGAAGCTGGCCTTGCCTTCGGGGGCCCTGGGTCCTCCAGATATCTCCGCCTGGAAGTTCACTACCACAACCCGCTGGTGAAAGAAGGACAGCACGACTCCTCAGGCATCCGCCTGTACTACACGCACAGGGTACGGCGCTTCGAAGCCGGGATCATGGAGCTGGGGCTGGTGTACACGCCAGTGATGGCCATTCCGCCGCAGGAGACTGACTTCGTCCTCACTGGCTACTGCACGGACAAGTGCACCCAGCTGGCACTGCCCCCCTCCGGGATCCACATTTTCGCCTCTCAGCTCCACACACACCTGGCCGGGAGAAAGGTGGTCACGGTGCTGGTCCGGGACGGGCTCGAGTGGGAGGTCGTGAACCAGGACAATCACTACAGCCCTCTGTTCCAGGAGATCCGCATGCTGAAGAAGGTCGTGTCGGTTCATCCGGGAGATGTGCTTATCACGTCCTGCACGTACAACACGGAAGACCGGGAGCAGGCCACCGTGGGCGGCTTTGGGATCAAGGAGGAGATGTGTGTCAACTACGTGCACTACTACCCCCAGACGGAGCTGGAGCTCTGCAAGAGCGCGGTGGACGCCGGCTTCCTGCAGGAGTACTTCCGCCTTATCAACAGGTTCAACGGCGGCAAGGAGGTGTGCACCTGCCCTCAG------------------------------------------------CCATCCGTTCCTCAGCAG------------------TTCGCCTCTGTTCCTTGGAACTCCTTCAGCCGCAAGGTGCTGCAGGCCCTGTATGGCTTCGCGCCCATCTCCATGCACTGCAACAAGTCCTGGGCCGTCCGTTTCCAGGGTGACTGGAACCTGCAGCCGCTGCCCAAGGTCATCTCCTCGCTGGGAGCGCCCACCCCACAGTGCCCCCCCAGACAGTGCCCAAGCCCTGCCAGCCCCACCATT---ATCAACATTGTTGGGGACAGAGGC---
>sorAra2
ATGCAG---------------------------------GTGCCCAGGCCCAGCGCTCGGGAGGCTGCCTCCATGTACGGCACCGCCGTGGCCGTCTTCCTGGTCATCCTGGTGGCCGCGCTGCAGGGCTCGGCGCCCCCCGAGGACCCCTTCCCTTACCACGTGCCCCTGGACCCCGAGGGGGCGCTGGAGCTCGCCTGGAACGTCGACTACGCGCAGGAGACGGTGCAGTTCCGCCTGCTGGTCCGCGGGCTGCGAGCCGGGCTCCTGTTCGGCATGTCGGAGCGCGGGGAGCTGCAGAACGCCGACGTGGTGGCTCTCTGGACCGACGGCGACAGCGCCTACTTCGGGGATGCCTGGACTGACGCAGCCGGCCGCCTCCACCTGGACGCCCAGCAGGACTACCAGCTGCTGCAGGCTCAGAGCACCCCCGAGGGCCTGGCCCTGCTGTTCAAGAGGCCCTTCAGCACCTGCGACCCCAAGGACTACTTCATCGAGGACGGCACGGTGCACCTGGTCTTTGCCACCCTGGAGCAGCCCGTGCGCTCGCTGGAGGCCATCAACACGTCGGGGCTGCACGTGGGCCTGCAGAGGGTGCAGCTGCTGAAGCCCGACCTGCCGGCGCCCGCCCTGCCGCCCGACACGCGCAGCCTGGACGTGCGTGCGCCCGACGTGCTCATCCCGGCCCAGGAGACCACCTACTGGTGCTACGTCACGGAGCTGCCCGCCGCCTTCCCCCGGCACCACATCGTCATGTACGAGCCCATCATCACCGAGGGGAACGAGGCCCTGGTGCACCACATGGAGGTCTTCCAGTGTGCCCCCCAGTTCGAGACTGTCCCCAGTTTCAACGGACCCTGTGACTCCAAGATGAAGCCTGAGTCGCTCAACTACTGCCGCCACGTGCTGGCCGCCTGGGCCCTGGGCGCCAAGGCCTTCTACTACCCCCAAGAAGCTGGCGTGGCCTTCGGGGGCCAAGGTGCCTCCAGGTTCCTGCGGCTGGAGGTCCACTACCACAACCCGCTGAGGATCACAGGCCGCCGGGACGCCTCGGGCATCCGCCTGCACTACACGGCCACGCTGCGGCCCTTCGACGCGGGCATCCTGGAGCTTGGCCTGGTCTACACACCCGTGATGGCCATCCCGCCGCGGGAGCACGCCTTCGTCCTCACCGGCCACTGCCCGGGCGCCTGCACGCAGCTGGCCCTGCCCCCCGCGGGGATCCGCATCTTCGCCTCCCAGCTGCACACGCACCTGTCGGGGCGCACGGTGGAGACGGTGCTGCTGCGGGACGGCCGTGAGCGGGAGCTGGTCAACAGGGACCCCCACTACAGCCCCCACTTCCAGGAGATCCGCATGCTCAAGGAGCTGGTGACCGTGCGCCCGGGGGACGTGCTGGTCACCTCCTGCACTTACAACACGGAGGACAGGGCAGAGGTCACCGTGGGCGGCTTCGGGATCCTGCAGGAGATGTGCGTGAACTACGTGCACTACTACCCGCGCACGCAGCTGGAGCTGTGCAAGAGCGCCCTGCAGCCCGAGCTCCTCCAGGCCTACTTCCGGATGGTCAGCAGGCCCAGCGGG---GAGGGCGCGTGCAGGTGCCCACAG------------------------------------------------GCCTCGGTGCCCGAGCAG------------------TTCGCCTCTGTGCCCTGGAGCCCCTTCGCCCGCGGGGTGCTCCGTGCGCTCTACGACTTTGCCCCCGTCTCCGTCAGCTGCAACAAGTCGTCGGCCGTGAGCTTCCCGGGAGACTGGGACCTGCAGCCCCCGCCCCAGGCTGTGTCCCGCCTGGAGAGGCCG---------------------------------------------------------------------------------
>canFam3
ATGCAG---------------------------------GTCCCCAGCCCCAGCGCGCGCGAGGCGGCCTCCATGTACGGCACGGCGGTGGCCGTCTTCCTGGTCCTCCTGGTGGCCGTGCTGCAGGGCTTGGCCCCCCCCGAGAGTCCTCTCCCCTACCGAATCCCCCTGGACCCCAAGGGGGACCTGGAACTCTCCTGGGATGTCAGCTACACGCAGAAGACCATCTATTTCCAGCTCCTGGTGCAAGAGCTCAAGGCTGGGGTCCTGTTTGGGATGTCGGACCGTGGGGAGCTGGAGAACGCTGACCTGGTCGTGCTCTGGACCGACGGGGACAATGCCTATTTTGGGGATGCCTGGAGTGACCAGCGGGGACAGATCCACCTGGATTCCCAGCAGGATTACCAGCTGCTGCGGGCACAGAGGACCCCGAAAGGCCTATGTCTACTCTTCAAGAGGCCATTTGGCACTTGTGACCCCAAGGATTACTTCATTGAGGATGGCACCGTCCACCTGGTGTATGGGGTCTTGGAGGAGCCTTTTGGGTCGCTGGAGGCCATCAACACGTCGGGGCTGCAGAAGGGACTGCAGAGGGTACAGCTGCTGAAGCCCAAGATCTCCATCCCAGCCTTGCCGGAAGACAGGCGCACCATGGACATCCAAGCCCACAACGTCCTGATCCCCAGCAAG---ACCACGTACTGGTGTCACCTCACCAAGCTTCCACAAGACTTCCCCCGGCACCACATCGTCATGTACGAGCCCATCATCACCAAGGGGAACGAGGCCCTGGTCCACCACATAGAGATCTTCCAGTGCACCAACCAGTTCCAGAACATCACCTCATTCAGCGGGTCCTGTGATTCCAAGGAGAAGCCCCAAGAGCTCAAAGTCTGCCGCCACGTGCTGGCCGCCTGGGCCCTGGGTGCCAGGGCATTTTACTACCCAGAGGAAGCAGGCCTTGCCTTTGGGGGCTCCAATTCCTCCAGATTTCTCCTTCTGGAAATTCACTACCACAACCCGACGAATATCCGAGGCCGCTATGACAACTCAGGCATCCGCCTCCACTACACGGCCAAGCTGCGGCACTTCAACGCGGGGATCATGGAGCTGGGGCTGGTGTACACGCCCGTGATGGCCATCCCCCCGAAGGAGTCGGCCTTCGTCCTCACCGGCTACTGCACGGCCAAGTGCACCCAGGCGGCCCTGCCTCCCTTAGGGATCCGCATCTTTGCCTCTCAGCTCCATACACACCTGACCGGGACAAAGGTGGTCACCATGCTGGTCCGGGATGGCCAAGAGATAGAGATCGTGAACAGGGATGACCACTACAGCCCTAACTTCCAGGAGATCCGCATGTTGAAGAAGACTGTGTATGTCTACCCGGGGGACGTGCTCATCACTTCCTGTACATACAACACAGAAGACAAGAATGAGGCCACTGTGGGGGGCCTGGGGACCCAGGAGGAGATGTGCGTCAACTACATCCACTACTACCCGCAGACACAGCTGGAGCTCTGCAAGAGCCATATAGACCCCTGCTTCCTGCAGAAGTATTTCCACCTAGTGAACAGGTCCAACCTA---GGGGAATACTGCACCTGCCCTCAGGCTTCTGGCACCACCTGCCCTCAGGCCTCTGGCACCACCTGCCCCCGGGCCTCCGTCCCCGAGCAG------------------TTTGCTTCGGTTCCCTGGAACTCCTTCAGCCGAGTGGTGCTCAAGGCCCTGTATGACTTCATACCCGTGACCGTGCACTGCAACAAGTCCTCAGCCGTCCGCTTCCCGGGTAAATGGGATCTGCAACCCCTGCCTGAGATCATCTCCAAGCTAAAAGAGCCTACCCCTAGGTGCCCAACCAGCCGGGATCAGAGCTCCTCCAGCCTCACTGTG---GTCAACATCGGTGGGGGCAAAGTT---
