# Supplementary material for: Six reference-quality genomes reveal evolution of bat adaptations
Source: Nature. 2020 Jul 22;583(7817):578–84. doi: 10.1038/s41586-020-2486-3 (PMC8075899; doi:10.1038/s41586-020-2486-3)
Supplement: Supplementary file 6 — Alignments of 12,931 protein-coding genes across 48 mammals. [file 41586_2020_2486_MOESM6_ESM.gz › suppDataFile/ENST00000427187.aln.fasta]

>echTel2
ATGATCGGACCACGTTTTCCAAACTATGGGTCACTTTTTGCCCTCTGGAGTGTTGTCTGGAGTGTTAGTGCTCTGGACACGTTCATTGCTGCAGTGTATGAGCATGCCGTTATCTTGCCAAACAGAACAGAAACACCGGTATCGAAAGAAGATGCTTTGCTCCTAATGAACAAGAACATAGATGTCTTGGAGAATGCAGTACAGCTGGCAGCTAAGCAG---------GGCGCACATATTATTGTGACCCCAGAGGATGGCATTTATGGCTGGGTTTTCACCAGGGAGACCATTTACCCCTACCTGGAGGATATACCAGACCCGGAAGTGAACTGGATCCCCTGCAGAGACCCCCAAAGGTTTGGTCACACCCCAGTGCAAGAAAGGCTCAGCTGTCTAGCCAAGGACAACTCCATCTACATTGTGGCAAACATTGGGGACAAGAAGCCATGCAATGCCCATGACCCTCAGTGCCCTGCTGATGGCCATTACCAGCACAACACGAATGTGGTGTTTGATTCTGAGGGTAAACTGGTGGCGCGCTACCACAAGGGAGTGGAATCTATGCACCGGAAGCAGTCAGGGTGTTCCACTACGACATGGAAACGGAGA------------GTGGGCAGCTGCTGCTCGCCGAAC---
>hg38
ATGATTATATCACATTTTCCAAAATGTGTGGCAGTTTTTGCCCTCCTT------GCTCTGAGTGTTGGTGCACTGGACACTTTTATTGCTGCAGTATATGAGCATGCGGTGATATTACCAAACAGAACAGAAACACCTGTTTCAAAAGAAGAAGCTTTGCTCCTGATGAACAAGAACATAGATGTTTTGGAGAAAGCAGTTAAGCTGGCAGCGAAGCAG---------GGTGCACATATCATTGTGACCCCAGAAGATGGAATCTATGGTTGGATCTTCACCAGGGAGAGCATTTACCCCTATCTAGAGGATATACCAGACCCTGGAGTGAACTGGATTCCATGTAGAGACCCCTGGAGATTCGGCAACACACCAGTGCAACAAAGACTCAGCTGCCTGGCCAAGGACAACTCTATCTATGTCGTGGCTAATATTGGGGACAAGAAGCCATGCAATGCCAGTGACTCTCAGTGTCCCCCTGATGGCCGTTACCAATACAACACTGATGTGGTGTTTGATTCTCAGGGAAAACTGTTGGCACGCTACCATAAGGGAGTGGAATCTACGCCCCAGAAGCAGTCAAGGTGTACCACTATGACATGGAAACAGAGA------------GTGGTCAGCTGTTGCTATCAGAAC---
>gorGor5
ATGATTATATCACATTTTCCAAAATGTGTGGCAGTTTTTGCCCTCCTT------GCCCTGAGTGTTGGTGCACTGGACACTTTTATTGCTGCAGTATATGAGCATGCGGTGATATTACCAAACAGAACAGAAACACCTGTTTCAAAAGAAGAAGCTTTGCTCCTGATGAACAAGAACATAGATGTTTTGGAGAAAGCAGTTAAGCTGGCAGCGAAGCAG---------GGTGCACATATCATTGTGACCCCAGAAGATGGAATCTATGGTTGGATCTTCACCAGGGAGAGCATTTACCCCTATCTAGAGGATATACCAGACCCTGGAGTGAACTGGATTCCATGTAGAGACCCCTGGAGATTCGGCAACACACCAGTGCAACAAAGACTCAGCTGCCTGGCCAAGGACAACTCTATCTATGTCGTGGCTAATATTGGGGACAAGAAGCCATGCAATGCCAGTGACTCTCAGTGTCCCCCTGATGGCCGTTACCAATACAACACTGATGTGGTGTTTGATTCTCAGGGAAAACTGGTGGCACGCTACCATAAGGGAGTGGAATCTACGCCCCAGAAGCAGTCAAGGTGTACCACTATGACATGGAAACAGAGA------------GTGGTCAGCTGTTGCTATCAGAAC---
>panTro5
ATGATTATATCACATTTTCCAAAATGTGTGGCAGTTTTTGCCCTCCTT------GCCCTGAGTGTTGGTGCACTGGACACTTTTATTGCTGCAGTATATGAGCATGCGGTGATATTACCAAACAGAACAGAAACACCTGTTTCAAAAGAAGAAGCTTTGCTCCTGATGAACAAGAACATAGATGTTTTGGAGAAAGCAGTTAAGCTGGCAGCGAAGCAGCAG------GGTGCACATATCATTGTGACCCCAGAAGATGGAATCTATGGTTGGATCTTCACCAGGGAGAGCATTTACCCCTATCTAGAGGATATACCAGACCCTGGAGTGAACTGGATTCCATGTAGAGACCCCTGGAGATTCGGCAACACACCAGTGCAACAAAGACTCAGCTGCCTGGCCAAGGACAACTCTGTCTATGTCGTGGCTAATATTGGAGACAAGAAGCCATGCAATGCCAGTGACTCTCAGTGTCCACCTGATGGCCGTTACCAGTACAACACTGATGTGGTGTTTGATTCTCAGGGAAAACTGGTGGCACGCTACCATAAGGGAGTGGAATCTACGCCCCAGAAGCAGTCAAGGTGTACCACTATGACATGGAAACAGAGA------------GTGGTCAGCTGTTGCTATCAGAAC---
>ponAbe2
ATGATTATATCATATTTTCCAAAATGTGTGGCAGTTTTTGCCCTCCTT------GCCCTGAGTGTTGGTGCACTGGACACTTTTATTGCTGCAGTATATGAGCATGCGGTGATATTACCAAACAGAACAGAAACACCTGTTTCAAAAGAAGAAGCTTTGCTCCTGATGAACAAGAACATAGATGTTTTGGAGAAAGTAGTTAAGCTGGCAGCGAAGCAG---------GGTGCACATATCATTGTGACCCCAGAAGATGGAATCTATGGTTGGGTCTTCACCAGGGAGAGCATTTACCCCTATCTAGAGGATATACCAGACCCTGGAGTGAACTGGATTCCATGTAGAGACCCCTGGAGGTTCGGCAACACACCAGTGCAACAAAGACTCAGCTGCCTGGCCAAGGACAACTCTATCTATGTCGTGGCTAATATTGGGGACAAGAAGCCATGCAATGCCAGTGACTCTCAGTGTCCCCCTGATGGCCGTTACCAATACAACACTGATGTGGTGTTTGATTCTCAGGGAAAACTGGTGGCACGCTACCATAAGGGAGTGGAATCTACGCCCCAGAAGCAGTCAAGGTGTACTACTATGACATGGAAACAGAGA------------GCGGTCAGCTGTTGCTCTCAGAAC---
>conCri1
ATGATTTCATCATATTTTCCAAATTGTGTGGCAGTTTTTGCCCTCCTC------ATCCTGAGTGTTGGTGCCCTAGAGACCTTTATTGCTGCAGTGTATGAGCATGCTGTGATTCTACCAAACAGAACGGAAACAGCTGTTCCAAAAGAAGAAGCTTTGCTCCTTATGAATAAGAACTTAGATGTGTTGGAGAAAGCCGTTAAACTGGCAGCCAGACAG---------GGTGCACATATCATAGTGACTCCAGAAGATGGTGTTTATGGCTGGGTCTTCACAAGAGAGACCATTTATCCCTATCTGGAGGACATCCCAGACCCGAAAGTAGACTGGATTCCCTGTAGAGATCCCAAGAGGTTTGGCTACACTCCGGTGCAAGAAAGACTAAGCTGCCTGGCCAGGGACAATTCCATCTATGTCGTGGCAAACATTGGGGACAAGAAGCCGTGCAATGCCGGTGATCCGCAGTGCCCCCCTGACGGCCGTTACCAATACAACACTGACATGGTGTTTGATTCTGAGGGCAGGCTGGTGGCACGCTACCATAAGGGAGTGGAATCTACACACCAGAAGCAGTCAAGGTGTACCATTATGACATGGAAACAGAGA------------GTGGCCAACTCTTGCTGTCAGAAT---
>HLequCab3
ATGATTACATCATATTTTCCAAAATGTGTGGCCGTTTTTGCCCTCTCT------GTCCTGAGTGTCGGTGCGCTGGACACTTTTATTGCTGCAGTGTACGAGCATGCTGTTATATTACCAAACGGAACACAAACACCTGTTCCAAAAGAAGAGGCTTTGCTCCTGATGAACAAGAACATAGATGTTTTGGAGAAAGCAGTTAAACTGGCAGCCAGGCAG---------GGTGCACATATCATTGTGACCCCAGAAGATGGAATTTATGGCTGGGTCTTCACAAGGGAGACAATTTACCCCTACCTAGAGGATATCCCACACCCTGAAGTGAACTGGATTCCATGTAGAGACCCCCAGAGGTTTGGCCACACCCCAGTACAAGAGAGGCTCAGCTGCATGGCCAAGGACAACTCTATCTACGTCGTGGCAAATATTGGGGACAAGAAGCCATGCAATGCCAGTGACCCTGAGTGTCCCCCTGACGGTCGTTACCAGTACAACACTGACGTGGTGTTTGATTCTGAGGGCAGGCTGGTGGCGCGCTACCATAAGGGAGTGGAATCTACGCACCGGAAGCAGTCAAGGTGTACTACTATGACATGGAAACGGAGA------------GTGGCCAGC------------------
>HLphyDis3
ATGATTAGATCATATTTTCTAAAATTTGTGGCAATTTTTGCCCTGTTT------GTCCTGAGTGTTAGTGCGACTGACACTTTCATTGCTGCAGTGTATGAACATGCTGTTATATTACCAAATAAAACAGAAACACCGGTTTCCAAAGAAGAAGCTTTGCTCCTGATGAACAAGAATATGGATGTTTTGGAGAAAGCAGTTAAACTGGCAGCCAGGCAG---------GGTGCAAATATTATTGTGACCCCAGAAGATGGAATTTATGGCTGGATCTTCACAAGGGAAACCGTTTACCCCTATCTGGAAGATATCCCACACCCAGAAGTCAATTGGATTCCGTGTAAAGACCCTCAGAGGTTTGGCTATGCCCCAGTGCAAGAAAGACTCAGCTGCCTGGCCAAGGACAACTCTATCTACCTCGTGGCGAATATTGGGGACAAGAAGCCTTGTAATGCCAGTGACCCCCAGTGTCCCCCTGATGGTCGTTACCAGTACAACACTAATGTAGCATTTGATTCTGAGGGCAGGCTGGTGGCACGCTACCATAAGGGAGTGGAATCTACACACCTGAAGGAGTCAACGTGTACCACTATGACATGGAAACAGAGA------------GTGGCCAGC------------------
>otoGar3
ATGATTAGATCGTACTTTCCAAAGTGTGTGGCACTTTCTGCCCTCTTT------GTCCTGAGTGTCGGTGCACTGGATACTTTCATTGCTGCAGTGTATGAGCACGCTGTTATATTACCAAACAGAACTGACACCCCTGTTTCAAAAGAAGCAGCTTTGCTCCTGATGAACAAGAATATAGATGTTTTGGAGAAAGCAGTAAAGCTGGCAGCCAAGCAG---------GGTGCACACATCATTGTGACCCCAGAAGATGGAATCTATGGCTGGGTCTTCACCAGAGAGAACATTTACCCCTATCTGGAGGATATACCAGACCCTGAAGTGAACTGGATCCCATGCAGAGATCCCCAGAGATTCGGCTATACACCAGTGCAAGAAAGACTCAGCTGCCTGGCCAAAGACAACTCTATCTATGTTGTGGCAAATTTGGGGGACAAGAAGCCATGCAATACCAGTGACCCTCAGTGTCCTCCCGATGGCCATTACCAATATAACACTGACGTGGTTTTCGATTCTCAGGGCAGGCTGGTGGCACGCTACCATAAGGGAGTGGAATCTACGCCCCAGAAGCAGTCAAGGTGTATCACTATGACATGGAAACAGAGA------------GTGGCCAGC------------------
>micMur3
ATGATTAGATCATACTTTCCAAAGTGTGTGGCACTTTTTGCCTTCTTT------GTCCTGAGTGTTGGTGCACTGGACACTTTTATTGGTGCAGTGTATGAGCATGCTGTTGTACTACCAAACAGCACAGAAACACCTGTTTCAAAAGAAGAAGCTTTGCTCCTGATGAACAAGAACATAGATGTTTTGGAGGAGGCAGTTAAATTGGCAGCCAAGCAG---------GGTGCACACATGATTGTGACCCCAGAGGATGGAATCTATGGTTGGGTCTTTACGAGGGAGAGCATCTACCCCTATCTGGAGGATATACCAGACCCTGAAGTGAACTGGATTCCATGCAGAGATCCCCAGAGGTTCGGCTACACACCAGTGCAAGTAAGACTCAGCTGCCTGGCCAAGGACAACTCTATCTATGTTGTGGCAAATATTGGGGACAAGAAGCCATGCAACGCCAGTGACCCTCAGTGTCCTCCTGATGGCCGTTACCAATACAACACTGATGTGGTGTTTGATTCTCAGGGTAGGCTGGTGGCACGCTACCATAAGGGAGTGGAATCTACGCCCCAGAAGCCGTCAAGGCGTATCACTATGACATGGAAACAGAGA------------GTGGCCAGCTGTTAC------------
>HLcamFer2
ATGATTATATCATATTTCCCAAAATATGTGGCAGTTTTGGTCCTCTTG------GTCCTGAGTGTCAGTGCGCTGGACACTTTCATTGCAGCAGTATATGAACATGCTGTTATTTTACCAAACAGAACAGAAACACCTGTGTCAAAAGAAGAAACTTTGCTCCTGATGAACAAGAACATTGATGTTTTAGAGAAAGCAATTAAATTGGCAGCCAGGAAG---------GGCGCACATATCATCGTGACCCCAGAAGATGGAATTTATGGCTGGGTCTTCACAAGAGAGACCATTTATCCCTATCTGGAGGATATCCCAGACCCTGAAGTGAACTGGATTCCATGTAGAGACCCCCAGAGGTTTGGCCACACCCCAGTACAAGAAAGACTCAGCTGCCTGGCTAAGAACAACACCATCTACGTCGTGGCAAATATTGGGGACAAGAAGCCATGCAATGCCAGTGACCCTCAGTGTCCCCCTGACGGTCATTACCAATACAACACTGATGTGGTGTTCGATTCTGAGGGAAGGCTGGTGGCGCGCTACCATAAGGGAGCGGAATCTACGCACCAGACGCCGTCAAGGTGTATCACTATGACATGGAAACAGAGA------------GTGGCCAGC------------------
>cerSim1
ATGATTACATCACATTTTCCAAAATACGTGGCAGTTTTTGCCCTCTTT------GTCCTGAGTGTTGGTGCGCTGGACACCTTTATTGCTGCAGTCTATGAGCATGCTGTTCTATTACCAAACAGAACAGAAACACCTGTTCCGAAAGAAGAAGCTTTGCTCCTGATGAACAAGAACATAGATGTTTTGGAGAAAGCAGTTAAACTGGCAGCCAGGCAG---------GGTGCACATATCATTGTAACCCCAGAAGATGGAATTTATGGCTGGGTCTTCACAAGAGAGACTATTTACCCCTATCTGGAGGATATCCCACACCCGGAAGTGAACTGGATTCCATGTAGAGACCCCCGGAGGTTTGGCTACACCCCAGTGCAAGACAGGCTCAGCTGCCTGGCCAAGGACAACTCCATCTACGTCGTGGCGAATATTGGGGACAAGAAGCCATGCAATGCCAGCGACCCTCAGTGTCCCCCCGACGGCCATTACCAGTACAACACTGATGTGGTGTTTGATTCCGAGGGTAGGCTGGTGGCACGCTACCATAAGGGAGCGGAATCTACGCCCCAGAAGCAGTCAAGGTGTACCACTATGACATGGAAACAGAGA------------GCGGCCAGC------------------
>HLrhiFer5
ATGATTGCATCGTATTTGCCAAAATACGGGGCAGTTTTGACCCTCTTT------GTCCTAAGTGTGGGTGCCCTGGACACTTTCATTGCTGCGGTGTATGAGCATGCTGTTATATTACCGAATAGAACAGAAACACCTGTTCCAAAGGAAGAAGCTCTGCTCCTGATGAACAAGAACATAGATGTTTTAGAGAAAGCAGTTAAACTGGCAGCCAGGCAG---------GGCGCACATATCATTGTGACACCAGAGGATGGAATTTATGGCTGGGTCTTCACAAGGGAGACCATTTATCCCTATCTGGAAGATATCCCACACCCAGAAGTGAACTGGATTCCATGCAAAGACCCACAGAGGTTTGGCTACACCCCAGTACAAGAAAGGCTCAGCTGCCTGGCCAAGGACAACTCTATCTACGTCGTGGCAAATATTGGGGACAAGAAGCCATGCAATGCCAGTGACACTAATTGTCCCCCTGATGGTCATTACCAGTACAACACGAATGTGGTGTTTGATTCTGAGGGTAAGCTTGTGGCACGCTACCATAAGGGAGTGGAATTTACACACCTGAAGCAGTCAAGGTGTATCACTATGACATGGAAACAGAGA------------GTGGCCAGC------------------
>oryCun2
ATGATCACTTCACATTTTCCAAAATGTGTTGTAATTTTTACCTTCTTT------GTTCTGAGTGTTGGCGCACTGGACACTTTTACTGCTGCAGTGTATGAACATGCTGTTATACTACCAAACAGAACAGAAACACCTGTTTCAAAAGAAGAAGCTTTGCTCCTGATGAACAAGAACATAGATGTCTTGGAGAAAGTAGTTAAGTTGGCAGCCAAGCAG---------GGTGCACATATTATTGTGACCCCAGAAGATGGAATCTATGGTTGGATTTTCACCAGGGAGAGTATATACCCCTATCTGGAGGATATACCAGACCCTAAAGTAAACTGGATTCCATGTAGAGACCCAAAGAGGTTTGGCTACTCACCAGTGCAAGAAAGACTCAGCTGTCTGGCCAGGGACAACTCTATCTATGTTGTGGCAAATATTGGAGATAAGAAGCCATGCAATGCCAGTGACCCTCAGTGCCCCCCTGATGGCCGTTACCAGTACAACACGGATGTGGTATTCGATTCTGGGGGCAAGCTGGTAGCACGCTACCACAAGGGAGTGGGATCTATGCCCCAGAAGGAGTCAAGGTGTATCACTATGACATGGAAACCGAGA------------GCGGCCAAC------------------
>HLmolMol2
ATGATTGCATCATATTTTCCAAAATATGGGGCCGTTTTGGCCCTCTTT------GTCCTGAGTGTTGGCGCGCTGGACACTTTTACTGCTGCAGTGTATGAGCATGCTGTCATATTGCCAAACAGAACAGAAACACCTGTTTCGAAAGAAGAAGCTTTGCTCCTGATGAACAAGAATATAGATGTTTTGGAGAAAGCGGTTAAACTGGCAGCCAGGCAG---------GGTGCTCATATCATTGTGACCCCAGAAGATGGAGTTTATGGCTGGGTCTTCACAAGGGAAACCATTTACCCCTATCTGGAGGATATCCCACACCCAGAAGTAAACTGGATTCCATGTAAAGACCCTCAGAGGTTTGGCTATGCCCCAGTGCAAGAAAGACTCAGCTGCCTGGCCAAGGACAACTCTATCTACGTTGTGGCAAATATTGGGGACAAGAAGCCATGCAATGCCAGTGACCCCCAGTGTCCCCCTGACGGTCGTTACCAATACAACACTGATGTGGTGTTCGACTCTGAGGGGAGGCTGGTGGCACGCTACCATAAGGGAGTGGAATCTACGCACCCGAAGCCGTCAAGGTGTATCACTATGACATGGAAACCGAGA------------GCGGCCAGC------------------
>tarSyr2
ATGATCAGATCACACTTTCTAGAATGCGTGGCTGTTGTTGCTATCTGT------GTCCTAAGTGTCGGTGCGCTGGACACGTTTATCGCTGCAGTGTATGAGCATGCAGTTATACTACCAAACAGAACAGAAACACCTGTTTCAAAAGAAGAAGCTTTGCTCTTGATGCACAAGAACATAGATATTTTGGAGAAAGCAGTTAAGCTGGCAGCCAAGCAG---------GGTGCACAAATCATTGTGACCCCAGAAGATGGAATCTATGGTTGGATCTTCACCAGGGAGAGCATTTACCCCTATTTGGAGGATGTACCAGACCCTAAAGTGAACTGGATTCCATGTAGAGACCCCAAGAGATTTGGCTACACACCAGTTCTAGAAAGACTCAGCTGCCTGGCCAAGGACAACTCTATCTATGTCGTGGCAAATATTGGGGACAAGAAGCCATGCAATGCCAGTGACTCTCAGTGTCCCCCTGATGGCCGTTACCAATACAACACTGACGTGGTCTTTGATTCTCAGGGTAGACTGGTGGCACGCTACCATAAGGTAGTGGAATCTATGCCCCAGAAGCAGTCAAGGTGTATCACTATGACATGGAGACAGAGA------------GTGGCCAGCTGCTGCTATCAGAAT---
>HLmyoMyo6
ATGATTACATCCTATTTCCCAAAATATGTGGCACCTTTTGCCTTCTTT------GTCCTGAGTGTTGGCGCGCTGGACACGTTTATTGCTGCAGTGTATGAGCATGCGGTTATATTACCGAACAGAACAGAAACACCTGTTTCAGAAGAAGCAGCTTTGCTCCTGATGAGCAAGAATATAGATGTTCTTGAGAAAGCAGTTAAACTGGCGGCCACGCAG---------GGTGCTCATATCATTGTGACCCCAGAAGATGGAATTTACGGCTGGGTCTTCACAAGGGAGACCATTTACCCCTATCTGGAGGATATCCCACACCCGGAAGTAAACTGGATTCCATGTACAGACCCTCAGAGGTTTGGCTATGCCCCAGTGCAAGTAAGGCTCAGCTGCCTGGCCAAGGACAACTCTATCTACGTCGTGGCAAATATTGGGGACAAGAAGCCGTGCAATGACAGTGACCCTGAGTGTCCCCCTGACGGTCGATACCAATACAACACTGATGTGGTGTTTGACTCTCAAGGAAAACTGGTGGCACGCTACCATAAGGGAGTGGAATCTACGCACCTGAAGCAGTCAAGGTGTATCACTATGACATGGAAACAGAGA------------GTGGCCAGC------------------
>felCat8
ATGATTACATCATATTTTCCCAAATATGTGGCGCTATTGGCCATCTGT------GTCCTATGTGTGGGTGCATTGGACACTTTCATTGCTGCAGTGTATGAACACGCTGTCCTATTACCAAACAGAACAGAGACACCAGTTTCCAAAGAAGAAGCTTTGCTCCTGATGAACAAGAACATAGATGTTTTGGAGAACGCAGTTAAACTGGCAGCCAGACAG---------GGTGCACATATCATTGTTACCCCAGAAGATGGAATTTATGGCTGGGTTTTCACAAGAGAGACCATTTACCCCTATCTGGAAGATATCCCAGACCCAGAGGTGAACTGGATTCCATGTACAGATCCCCAGAGGTTTGGCTACACCCCAGTGCAACAAAGGCTCAGCTGCCTGGCCAAGGACAACTCCATCTACGTTGTGGCAAATATTGGGGACAAGAAGCCATGCAATGCCAGTGACCGTCAGTGTCCCCCCGATGGCCGTTACCAGTACAACACTGATGTGGTGTTTGATTCTGAGGGTAGGCTGGTGGCACGCTACCATAAGGGAGTGGAATCTATGCACCGGAAGCAGTCAAAGTGTATCACTATGACATGGAAACAGAGA------------GTGGCCAGC------------------
>HLpipKuh2
ATGATTACATCCTATTTTCCAAAATATGTGGCACTGTTTGCCCTCCTT------GTCCTGAGTGTTGGTGCTCTGGACACGTTTATTGCTGCAGTGTATGAGCATGCGGTTATATTACCAAACAGAACAGAAACACCTGCTTCCAAAGAAGAAGCTGTGCTCCTGATGAATAAGAACATAGATGTTTTGGAGAAAGCAGTTAAGCTGGCAGCCACGCAG---------GGTGCTCATATAATTGTGACCCCAGAAGATGGAATTTATGGCTGGGTCTTCACAAGGGAGACCATTTACCCCTATCTGGAGGATATCCCACACCCAGAAGTAAACTGGATCCCATGTACAGACCCTCAGAGGTTTGGCTATGCCCCAGTGCAAGAAAGGCTCAGCTGCCTGGCCAAGGACAACTCTATCTACGTTGTGGCAAATATTGGGGACAAGAAGCCATGTGATGCCAGTGACCCTAAGTGTCCCTCAGATGGGAGATACCAATACAACACTGATGTGGTGTTTGACTCTCAAGGAAAGCTGGTGGCACGCTACCATAAGGAAGTGGAATCTACGCTCCGGAAGCAGTCAAGGTGTATCACTATGACATGGAAACAGAGA------------GTGGCCAGC------------------
>manPen1
ATGATTGCCTCCTATTTTCCAAAATATGTGGCAATTTTTGCCCTCTTT------GTCCTGAGTGTTGGTGCGCTGGACACTTTCATTGCTGCAGTGTATGAGCACGCTGTTATTTTACCCAATAGAACAGAAACACCAATTCCAAGAGAAGATGCTTTGCTCCTGATGAACAAGAACATGGATGTTTTGGAAAACGCTGTTCAACTGGCAGCCAAGCAG---------GGCGCACATATCATTGTGACTCCAGAAGATGGAATTTATGGCTGGGACTTTACAAGGGAGACCATTTACCCCTATCTTGAGGATATCCCAGACCCTAAGGTGAACTGGATTCCATGTAAAGACCCCCAGAGGTTTGGCTACACTCCAGTGCAAGAAAGACTCAGCTGCCTGGCCAAGAACAACTCTATCTATGTTGTGGCAAATATTGGTGACAAGAAGCCATGCAACATCAGTGACCTTCAGTGCCCCCCTGATGGTCGTTACCAATACAACACTAATGTGGTGTTTGATTCTGAGGGGAGGCTGGTGGCACGTTACCATAAGGGAGTGGAATCTATGCCCCGGAAGCAGTCAAGGTCTATCACTATGACATGGAGACAGACA------------GTGGCCAGC------------------
>HLmanJav1
ATGATTGCCTCCTATTTTCCAAAATATGTGGCAATTTTTGCCCTCTTT------GTCCTGAGTGTTGGTGCGCTGGACACTTTCATTGCTGCAGTGTATGAGCATGCTGTTATTTTACCCAATAGAACAGAAACACCAATTCCAAGAGACGATGCTTTGCTCCTGATGAACAAGAACATGGATGTTTTGGAAAAAGCTGTTAAACTGGCAGCCAAGCAG---------GGCGCACATATTATTGTGACTCCAGAAGATGGAATTTATGGCTGGGACTTTACAAGGGAGACCATTTACCCCTATCTTGAGGATATCCCAGACCCTAAGGTGAACTGGATTCCATGTAAAGACCCCCAGAGGTTTGGCTACACTCCAGTGCAAGAAAGACTCAGCTGCCTGGCCAAGAACAACTCTGTCTATGTTGTGGCAAATATTGGTGACAAGAAGCCATGCAACATCAGTGACCTTCAGTGCCCCCCTGATGGTCGTTACCAATACAACACTAATGTGGTGTTTGATTCAGAGGGGAGGCTGGTGGCACGTTACCATAAGGGAGTGGAATCTATGCCCCAGAAGCAGTCAAGGTCTATCACTATGACATGGAGACAGACA------------GTGGCCAGC------------------
>susScr11
ATGATTGTATCATGTGTCCCAAAATATACAGCCATTCTGGCCCTCTTG------GTCCTGGGTGTTGGTGCACTGGACACTTTCATTGCTGCAGTGTATGAGCATGCTGTCACATTACCAAACAGAACGGAAACACCTGTGCTGGAAAAAGAAGCTTTGCTCCTGATGCACAAGAACATAGATGTTTTGGAGACAGCAGTTAAACTGGCAGCCAGACAG---------GGCGCACATATCATTGTGACCCCAGAAGATGGAATTTATGGCTGGGTCTTCACCAGGGAGACCATTTATCCCTACCTGGAGGATATCCCAGACCCTGGAGTGAACTGGATTCCATGTAAAGATCCCCAGAGGTTTGGCTATACCCCAGTGCAAGAAAGGCTCAGCTGCCTGGCCAAGCACAACTCTATCTATGTTGTGGCAAATATTGGGGACAAGAAACCATGCAATGCCAGTGACCCTCAGTGTCCCCCTGACGGCCGTTACCAATTCAACACTGACGTGGTGTTTGATTCTGAGGGCAGGCTGGTGGCCCGCTATCATAAGGGAGTGGAATCTATGCACCAGAGGCCGTCAAGGTGTATCACTATGACATGGAAACAGAGA------------GTGGCCAGC------------------
>mm10
ATGGCTTCATTACATTTTCCTCAATGGGCAGTGAGTTTTGTCTTCTTT------GCCCAGGCTGTGGGTTCAATGGACACTTTTATTGCTGCTGTGTATGAACATGCTGTTATACTGCCAAACAAAACTGAAAGTCCTGTTTCCACTGAAGAGGCTTTGCTCCTGATAAACAAGAACATAGACATTTTGGAGAGTGCAATCAAGCTGGCAGCCAGACAG---------GGTGCACATATCATTGTGACGCCAGAAGATGGAATCTATGGTTGGATCTTCACCAGGGAGACCATTTACCCCTACCTAGAGGATATACCAGACCCTGAAGTGAACTGGATTCCCTGTAGAGACCCTAGGAGGTTTGGCTACACACCAGTACAGGAGAGACTGAGCTGCCTTGCCAAGGAGAACTCTATCTATATTATGGCAAATATTGGGGACAAGAAGCCATGCAATGCTACTGATCCTCATTGTCCCCCGGATGGCCGTTACCAATATAATACCAATGTGGTCTTCGATTCTAAGGGTAGGCTAACAGCCCGCTACCATAAGGGAGTGGAATCTACAGCCCGGAAGCTGTCCGAGTGTACCACTATGACATGGAGACAGAGA------------GTGGCCAACTGCTGCTTTCAGAGC---
>rn6
ATGGTTTCCTTATATTTTCCTCAATGTGTAGTGAGTTTTGTCCTCTTT------GCCCAGGCTGTGGGTGCAATGGACACTTTTATTGCTGCTGTATACGAGCATGCTGTTATATTGCCAAACAAAACAGAAAGTCCTGTTTCCAACGAAGAGGCTTTGCTCCTGATAAACAAGAACATAGACATTTTGGAGAATGCAATCAAGTTGGCGGCCAGACAG---------GGCGCCCATATCATTGTGACCCCAGAAGATGGGATCTATGGCTGGATCTTCACCAGGGAGACTATTTACCCCTACCTAGAGGATATACCAGACCCCGAAGTGAACTGGATTCCCTGTAGAGACCCTAAGAGGTTTGGCTTCACACCAGTCCAGGAGAGACTCAGCTGCCTCGCCAAGGAGAACTCTATCTATATTGTGGCAAATATTGGGGACAAGAAGCCATGTAATACTACTGATCCTCAGTGTCCCCGGGATGGCCGTTACCAATATAATACCAACGTGGTCTTCGATTCTGAGGGTAGGCTAACAGCCCGCTACCATAAGGGAGTGGAATCTACAGCCCCGACGCCGTCAGAGTGTACTACTACGACATGGAGACAGAGA------------ACGGCCAGCTGCTGCTGTCTGAGT---
>eriEur2
ATGATTTTACCACATTTTTCA------GTGGCTCTTTTTGCTCTCTCT------GTCCTGCGTGTTGGTGCTCTGGATACTTTTATTTCTGCAGTGTATGAGCATGCTGTTATATTGCCAAACAGAACAGAGACAGCTGTTTCGAAAGGAGAGGCTTTGCTGTTGATGAACAAGAATATAGATGTTTTGGAGAAAGCGATTAAATTGGCAGCCAGACGG---------GGCGCCCAAATCATTGTGACTCCAGAAGATGGGATTTATGGCTGGGACTTCACACGGGAGACCATTTATCCCTATCTGGAGGACATTCCAGACCCTGAAGTGAACTGGATCCCTTGTAGAGACCCCAAGAGGTTTGGCTATAACCCTGTGCAAGAAAGGCTCAGCTGCCTGGCTAAAGACAACTCCATTTATGTCATGGCAAATATTGGGGACAAGAAATCATGCAATACCAGCGACCCTCAGTGCCCCCCTGATGGCCATTACCAATACAACACCAATGTGGTGTTTGATTCTCAGGGCAGACTGGTGGCACGCTACCATAAGGGAGTGGAATCTACTCACCAGAAGGAGTCATGGTGTATCACTATGACATGGAAACAGAGA------------GTGGGCAGCTTCTACTCTCAGAAT---
>micOch1
A--TGGTTGTTATATTTTCCTAAATGTGCACTGAGTTTTGCCCTCTTT------GCCCAGGCTGTGGGTGCACTGAACACCTTTATTGCTGCTGTATATGAGCATGTTGTTATATTGCCAAACAAAACAGAAACACCTGTTTCAGTGGAAAAGGCTTTGTTCCTGATGAACAAGAACATAGACATTTTGGAGAAAGCAATAAAGCTGGCAGCCAAGCAG---------GGTGCACATATCATTGTGACCCCAGAAGATGAACTCCGTGGTTGGAGCTTCACCAGGGAGACCATTTACCCCTACCTGGAGGATATACCAGATCCTGAAGTGAACTGGGTTCCCTGTAGAGATCCCAA-------------------------------------------------------------------------------------------------------------------------------------------------------------------------------------------------------------------------------------------------------------------------------------------------------
>criGri1
ATGGTTCCATTATATTTTCCTAAATTTGTACTGAGTTTTGCCCTCTTT------GCCCAGGCTGTGGGTGCACTGCACACTTTTATTGCTGCTGTATATGAGCATGCTGTTATATTGCCAAACAAAACAGAAACAGCTGTTTCAAAGGAAGAGGCTTTGCTCCTGATGCACAAGAACATAGATGTTTTGGAGAAAGCAATAAAGCTGGCAGCCAAGCAGTTATCTCTTGGTGCACATATCATTGTGACCCCAGAAGATGGAATCTATGGTTGGATCTTCACCAGGGAGACCATTTACCCTTACCTGGAGGATATACCAGACCCTGAAGTGAACTGGATTCCCTGGAGAGATCCCAAGAGGTTTGGCTATGCACCAGTGCAGGAGAGACTCAGTTGTCTTGCCAAGGATAACTCTATCTATGTTGTTGCAAATATTGGGGACAAGAAGCCATGCAATGTTACTGACCCTCAGTGTCCTCTGGATGGCTGCTATCAATACAACATCAATGTGGTATTTGATTCTGAGGGCAGGCTAGCAGCCCGATACCATAAGGGAGTGGGATCTACAGTCCAGAATCTGTCGGTGTGTACCACTATGACATGGAAACAGACA------------GCGGCCAGCTGCTCTTATCAGAAT---
>lepWed1
ATG------TCATATTTCCCAAAATATGTGGCAATATTTGCCCTCTTT------GTCCCGAGTGTTGGTGCGCTGGACGCTTTTATGGCTGCAGTCTATGAACATGCTGTTATACTACCGAACAGAACAGAAACACCCGTGCCAAAAGGAGGAGCTTTGCTCCTGATGAACAAGAACATAGATGTTTTGGAGAAAGCAGTTAAACTGGCTGCCGGGCAG---------GGTGCACATATCATCGCTACTCCAGAAGATGGAATTTATGGCTGGGTCTTCACAAGAGAGACCATTGACCCCTATCTGGAAGATATCCCAGACCCTGATGTGAACTGGATTCCATGTAGAGATTCCCAGAGGTTTGGCTACACCCCCGTGCAAGAAAGCTTCAGCTGCCTGACCAAGGACAATTCTATCTCCATTGTGGCAAATATTGGGGACAAGAAGTCATGCAATGCCAGTGACCCTCAGTGTCCCCCCGATGGTCGTTACCAGTACAACACCGATGTGGTGTTTGATTCTCAGGGAAAAGTGGTGGCACGCTATCATAAGGGAGTGGATTCTACACACCGGAAGCTGTCCAAGGGTATCACTATGACATGGAAACAGAGTGGCCAACTGATGCTCTCAGAATTG---------------
>sorAra2
ATGTTTCCATCATACTTTTCAAAATATGCAGCAGTTTTTACCCTCTTT------GTTCTGAGGGTTGGTGCTTTGGACACTTTTATTGCTGCAGTATATGAGCATGCTGTTATATTACCAAACAAAACAGAAATGCCTGTTTCCAAGGAAGAAGCTTTGCTGTACATGAACAAGAACATCGATGTTTTGGAGAAAGCAGTTAAACTGGCGGCCAGGATG---------GGCGCTCACATAATTGTGACCCCAGAAGATGGAATTTATGGCTGGGAGTTCACAAGGGAGACCATTTACCCATATTTGGAGGGTATTCCAGCCCCTGAAGTGAACTGGACTCCATGTAAAGACCCCAAGAGGTTTGGCTATACCCCAGTTCAAGAAAGACTCAGTTGTCTGGCCAAGCAGAACTCCATCTATGTTGTGGCAAATATTGGGGACAAGAAAGCATGCAATGCCAGTGATCCTCAGTGCCCTCCTGATGGTCGTTACCAGTACAACACCAATGTGGTATTTGATTCTCAGGGTAAGCTGGTGGCACGATATCATAAGGGAGTGGAATCTACGCACCGGAAGCAGTCAAAGTCTATCACTATGATATGGAAACACACA------------GTGGGCAGC------------------
