# Supplementary material for: Six reference-quality genomes reveal evolution of bat adaptations
Source: Nature. 2020 Jul 22;583(7817):578–84. doi: 10.1038/s41586-020-2486-3 (PMC8075899; doi:10.1038/s41586-020-2486-3)
Supplement: Supplementary file 6 — Alignments of 12,931 protein-coding genes across 48 mammals. [file 41586_2020_2486_MOESM6_ESM.gz › suppDataFile/ENST00000373331.aln.fasta]

>hg38
ATGGCCAGTCACGTGGACCTGCTGACGGAGCTGCAGCTGCTGGAGAAGGTGCCCACGCTGGAGCGGCTGCGGGCTGCCCAGAAGCGCCGGGCCCAGCAGCTGAAGAAATGGGCACAGTACGAGCAGGACTTGCAGCACCGCAAGCGAAAGCATGAGCGGAAGCGCAGCACGGGCGGCCGCCGCAAGAAAGTGTCCTTCGAGGCCAGCGTGGCCCTGCTGGAGGCCTCGCTGAGGAACGACGCCGAGGAAGTACGCTACTTCCTGAAGAATAAGGTCAGCCCTGATTTGTGCAATGAGGACGGACTCACAGCCCTACACCAGTGCTGCATCGACAACTTTGAGGAAATTGTGAAGCTGCTCCTCTCCCATGGTGCCAATGTGAACGCCAAGGACAACGAGCTGTGGACACCTCTCCATGCTGCAGCCACCTGCGGCCACATCAACCTGGTGAAGATCCTCGTTCAGTATGGGGCCGACTTGCTTGCTGTCAACTCGGATGGGAACATGCCATATGACCTCTGCGAGGATGAACCCACCCTGGATGTCATCGAGACCTGCATGGCATACCAGGGCATCACCCAAGAGAAAATCAACGAGATGCGGGTGGCTCCTGAGCAGCAGATGATTGCGGACATCCACTGCATGATCGCAGCGGGCCAGGACCTGGACTGGATAGATGCCCAGGGTGCCACACTGATGCAGATGGCAGAGCTATTGGTGTCCCATGGAGCTAGTCTCAGTGCAAGGACATCCATGGATGAGATGCCAATAGACCTGTGCGAGGAGGAAGAGTTCAAGGTCCTGCTGCTGGAGCTAAAACACAAGCATGATGTGATCATGAAGTCACAGCTGAGGCACAAGTCATCCTTGAGCCGGAGGACCTCCAGCGCAGGCAGCCGTGGGAAGGTGGTGCGGCGAGCCAGCCTGTCGGACAGGACCAACCTGTATAGGAAGGAGTATGAGGGAGAGGCCATCCTGTGGCAG---CGGAGTGCAGCTGAGGATCAGCGGACCTCCACCTACAACGGGGACATCAGGGAGACCAGGACAGACCAAGAGAATAAGGACCCTAACCCCAGGCTGGAGAAGCCCGTGCTACTCTCCGAATTTCCTACCAAGATCCCACGAGGTGAACTGGACATGCCTGTTGAGAATGGCCTCCGGGCTCCGGTCAGTGCCTACCAGTATGCGCTGGCCAACGGGGATGTCTGGAAGGTGCATGAGGTGCCTGACTACAGCATGGCCTATGGCAACCCTGGCGTGGCCGACGCCACCCCGCCCTGGAGCAGC---TACAAGGAACAGAGCCCTCAGACGCTTCTGGAGCTGAAGCGGCAGCGGGCTGCAGCCAAGCTGCTCAGCCACCCCTTCCTTAGCACACACCTGGGCAGCAGCATGGCCAGGACGGGCGAGAGTAGCAGTGAAGGCAAGGCCCCCTTGATCGGAGGCAGAACTTCACCGTACAGCAGCAATGGGACCTCGGTATATTACACGGTCACCAGCGGAGATCCCCCACTCTTAAAGTTCAAGGCCCCCATAGAGGAGATGGAGGAGAAGGTGCATGGCTGTTGCCGTATCTCC---
>panTro5
ATGGCCAGTCACGTGGACCTGCTGACGGAGCTGCAGCTGCTGGAGAAGGTGCCCACGCTGGAGCGGCTGCGGGCCGCCCAGAAGCGCCGGGCCCAGCAGCTGAAGAAATGGGCACAGTACGAGCAGGACTTGCAGCACCGCAAGCGAAAGCACGAGCGGAAGCGCAGCACGGGCGGCCGCCGCAAGAAAGTGTCCTTCGAGGCCAGCGTGGCCCTGCTGGAGGCTTCGCTGAGGAACGACGCCGAGGAAGTACGCTACTTCCTGAAGAATAAGGTCAGCCCTGATTTGTGCAATGAGGACGGACTCACAGCCCTACACCAGTGCTGCATCGACAACTTTGAGGAAATTGTGAAGCTGCTCCTCTCCCATGGTGCCAATGTGAACGCCAAGGACAACGAGCTGTGGACACCTCTCCATGCTGCAGCCACCTGCGGCCACATCAACCTGGTGAAGATCCTCGTTCAGTATGGGGCCGACTTGCTTGCTGTCAACTCGGATGGGAACATGCCATATGACCTCTGCGAGGATGAACCCACCCTGGATGTCATCGAGACCTGCATGGCATACCAGGGCATCACCCAAGAGAAAATCAACGAGATGCGGGCGGCTCCTGAGCAGCAGATGATTGCGGACATCCACTGCATGATCGCAGCGGGCCAGGACCTGGACTGGATAGATGCCCAGGGTGCCACACTGATGCAGATGGCAGAGCTATTGGTGTCCCATGGAGCTAGTCTCAGTGCAAGGACATCCATGGATGAAATGCCAATAGACCTGTGCGAGGAGGAAGAGTTCAAGGTCCTGCTGCTGGAGCTAAAACACAAGCATGATGTGATCATGAAGTCACAGCTGAGGCACAAGTCATCCTTGAGCCGGAGGACCTCCAGCGCAGGCAGCCGTGGGAAGGTGGTGCGGCGAGCCAGCCTGTCGGACAGGACCAACCTGTATAGGAAGGAGTATGAGGGAGAGGCCATCCTGTGGCAG---CGGAGTGCAGCTGAGGATCAGCGGACCTCCACCTACAACGGGGACATCAGGGAGACCAGGACAGACCAAGAGAATAAGGACCCTAACCCCAGGCTGGAGAAGCCCGTGCTACTCTCTGAATTTCCTACCAAGATCCCACGAGGTGAACTGGACATGCCTGTTGAGAATGGCCTCCGGGCTCCGGTCAGTGCCTACCAGTATGCGCTGGCCAACGGGGATGTCTGGAAGGTGCATGAGGTGCCCGACTACAGCATGGCCTATGGCAACCCTGGCGTGGCCGACGCCACCCCGCCCTGGAGCAGC---TACAAGGAACAGAGCCCTCAGACGCTTCTGGAGCTGAAGCGGCAGCGGGCTGCAGCCAAGCTGCTCAGCCACCCCTTCCTTAGCACACACCTGGGCAGCAGCATGGCCAGGACGGGCGAGAGTAGCAGTGAAGGCAAGGCCCCCTTGATCGGAGGCAGAACTTCACCGTACAGCAGCAATGGGACCTCGGTATATTACACGGTCACCAGCGGAGATCCCCCACTCTTAAAGTTCAAGGCCCCCATAGAGGAGATGGAGGAGAAGGTGCATGGCTGTTGCCGTATCTCC---
>calJac3
ATGGCCAGCCACGTGGACCTGCTGACAGAGCTGCAGCTGCTGGAGAAGGTGCCCACGCTGGAGCGGCTGCGTGCCGCCCAGAAGCGCCGGGCCCAGCAGCTGAAGAAGTGGGCTCAGTATGAGCAGGACTTGGAGCACCGGAAGCGGAAGCATGAGCGGAAGCGCAGCGCGGGCGGCCGCCGCAGGAAAGTGTCTTTCGAGGCCAGCGTGGCCCTGCTGGAGGCCTCACTGAGGAATGACGCCGAGGAAGTACGCTACTTCCTGAAGAACAAGGTCAGCCCTGATTTGTGCAACGAGGACGGACTCACAGCCCTACACCAGTGCTGCATCGACAACTTTGAAGAAATTGTCAAGCTGCTCCTCTCCCATGGTGCCAACGTGAATGCCAAGGACAACGAGCTGTGGACACCCCTGCATGCTGCAGCCACCTGCGGCCACATCAACCTGGTGAAGATCCTCGTTCAGTATGGGGCCGACTTGCTTGCTGTCAACTCAGATGGGAACATGCCATATGACCTCTGCGAGGATGAACCCACCCTGGATGTCATCGAGACCTGCATGGCATACCAGGGCATCACCCAAGAGAAAATCAACGAGATGCGGGCAGCTCCTGAGCAGCAGATGATTGCGGACATCCACTGCATGATCGCAGCTGGCCAGGACCTTGACTGGATAGATGCCCAGGGTGCCACACTGATGCAGATGGCAGAGCTGTTGGTATCCCATGGGGCTAGTCTCAGTGCAAGGACATCCATGGATGAGATGCCAATAGACCTGTGTGAGGAGGAAGAGTTCAAGGTCCTGCTGCTGGAGCTAAAACACAAGCATGATGTGATCATGAAGTCACAGCTGAGACACAAGTCATCCCTGAGCCGGAGGACGTCCAGTGCAGGCAGCCGTGGGAAGGTGGTGCGTCGAGCCAGCCTGTCGGACAGGACCAACCTATACAGGAAGGAGTATGAGGGAGAGGCCATCCTGTGGCAGCAGCGGAGTGCAGCTGAGGATCAGCGGACCTCTACCTACAATGGGGACATCAGAGAGACCAGGACAGACCAAGAGAATAAGGACCCTAACCCCAGGCTGGAGAAGCCCGTGCTACTCTCTGAATTTCCTACCAAGATCCCACGAGGTGAACTGGACATGCCTGTTGAGAATGGCCTCCGGGCTCCGGTCAGTGCCTACCAGTATGCACTGGCCAATGGGGATGTCTGGAAGGTGCATGAGGTGCCCGACTACAGCATGGCCTATGGCAACCCTGGCGTGGCCGACGCCACCCCGCCCTGGAGCAGC---TACAAGGAG---AGCCCTCAAACGCTTCTGGAGCTGAAGCGGCAGCGGGCTGCAGCCAAGCTGCTCAGTCACCCCTTCCTTAGCACCCACCTGGGCAGCAGCATGGCCAGGACAGGCGAGAGTAGCAGTGAAGGCAAGGCCCCCTTGATCGGAGGCAGAACTTCACCGTACAGCAGCAATGGGACCTCGGTATATTACACGGTCACCAGCGGAGATCCCCCACTCTTAAAGTTCAAGGCCCCCATAGAGGAGATGGAGGAAAAGGTGCATGGCTGTTGCCGTATCTCC---
>saiBol1
ATGGCCAGCCACGTGGACCTGCTGACGGAGCTGCAGCTGCTGGAGAAGGTGCCCACGCTGGAGCGGCTGCGCGCCGCCCAGAAGCGCCGGGCCCAGCAGCTGAAGAAGTGGGCACAGTACGAGCAGGACTTGGAGCACCGCAAGCGGAAGCATGAGCGGAAGCGCAGCGCGGGCGGCCGCCGCAGGAAAGTGTCCTTCGAGGCCAGCGTGGCCCTGCTGGAGGCCTCGCTGAGGAATGACGCCGAGGAAGTACGCTACTTCCTGAAGAACAAGGTCAGCCCTGATTTGTGCAACGAGGACGGACTCACAGCCCTACACCAGTGCTGCATAGACAACTTTGAGGAAATTGTCAAGCTGCTCCTCTCCCATGGTGCCAACGTGAACGCCAAGGACAACGAGCTGTGGACACCCCTGCATGCTGCGGCCACCTGCGGCCACATCAACCTGGTGAAGATCCTCGTTCAGTATGGGGCCGACTTGCTTGCTGTCAACTCGGATGGGAACATGCCATATGACCTCTGCGAGGATGAACCCACCCTGGATGTCATCGAGACCTGCATGGCATACCAGGGCATCACCCAAGAGAAAATCAATGAGATGCGGGCAGCTCCTGAGCAGCAGATGATTGCGGACATCCACTGCATGATCGCAGCAGGCCAGGACCTTGACTGGATAGATGCCCAGGGTGCCACACTGATGCAGATGGCAGAGCTGTTGGTATCCCATGGAGCTAGTCTCAGTGCAAGGACATCCATGGATGAGATGCCAATAGACCTGTGTGAGGAGGAAGAGTTCAAGGTCCTGCTGCTGGAGCTAAAACACAAGCATGATGTGATCATGAAGTCACAGCTGAGGCACAAGTCATCCCTGAGCCGGAGGACATCCAGCGCAGGCAGCCGTGGGAAGGTGGTGCGTCGAGCCAGCCTGTCGGACAGGACCAACCTATACAGGAAGGAGTATGAGGGAGAGGCCATCCTGTGGCAGCAGCGGAGTGCAGCTGAGGATCAGCGGACCTCCACCTACAATGGGGACATCAGGGAGACCAGGACAGACCAAGAGAATAAGGACCCTAACCCCAGGCTGGAGAAGCCCGTGCTACTCTCCGAATTTCCTACCAAGATCCCACGAGGTGAACTGGACATGCCTGTTGAGAATGGCCTCCGGGCTCCGGTCAGTGCCTACCAGTATGCACTGGCCAATGGGGATGTCTGGAAGGTGCATGAGGTGCCCGACTACAGCATGGCCTATGGCAACCCTGGTGTGGCCGACACCACCCCACCCTGGAGCAGC---TACAAGGAG---AGCCCTCAAACGCTTCTGGAGCTGAAGCGGCAGCGGGCTGCAGCCAAGCTGCTCAGTCACCCCTTCCTTAGCACCCACCTGGGCAGCAGCATGGCCAGGACAGGCGAGAGTAGCAGTGAAGGCAAGGCCCCCTTGATCGGAGGCAGAACTTCACCGTACAGCAGCAATGGGACCTCGGTGTATTACACGGTCACCAGCGGAGATCCCCCACTCTTAAAGTTCAAGGCCCCCATAGAGGAGATGGAGGAGAAGGTGCATGGCTGTTGCCGTATCTCC---
>lepWed1
----------------------------------------------------------------------------------------------------------------------------------------------------------------------------------------------------------------------------------------------------------TACGCTACTTCCTGAAGAATAAGGTCAGCCCTGATTTGTGCAATGAGGATGGACTCACAGCCCTGCACCAGTGCTGCATCGACAACTTTGAGGAGATTGTCAAGCTGCTCCTTTCCCATGGTGCCAACGTGAATGCCAAGGACAACGAGCTGTGGACGCCCCTGCATGCGGCGGCCACCTGCGGCCACATCAACCTGGTGAAAATCCTCGTTCAGTATGGGGCCGACTTACTCGCTGTCAACTCGGATGGGAACATGCCGTATGACCTCTGCGAGGATGAGCCCACCCTGGATGTCATCGAGACGTGCATGGCGTACCAGGGCATCACCCAAGAGAAAATCAACGAGATGCGGGCGGCTCCTGAGCAGCGGATGATTGCAGACATCCACTGTATGATTGCAGCGGGCCAGGACCTTGACTGGATAGATGCCCAGGGCGCCACACTGATGCAGATGGCAGAGCTATTGGTGTCCCATGGGGCCAGTCTCAGTGCTAGGACATCCATGGATGAGATGCCAATAGACCTGTGTGAGGAGGAGGAGTTCAAAGTCCTGCTGTTGGAGCTCAAACACAAGCATGACGTCATCATGAAGTCACAGCTGAGACACAAGTCATCCTTGAGCCGGAGAACGTCCAGTGCGGGGAGCCGTGGGAAGGTGGTGCGTCGAGCCAGCCTGTCGGACAGGACCAACCTGTACAGGAAAGAGTACGAGGGAGAGGCCATACTGTGGCAGCAGCGGAGCGCGGCCGAGGATCAACGGACCGCCACCTACAATGGGGACATCAGGGAGACCAGGACAGACCAAGAGAATAAGGACC-----------------------------------------------------------------------------------------------------------------------------------------------------------------------------------------------------------------------------------------------------------------------------------------------------------------------------------------------------------------------------------------------------------------------------------------------------------------------------------------------------------------------------------
>micMur3
ATGGCCAGCCACGTGGACCTGCTGACGGAGCTGCAGCTGCTGGAGAAGGTGCCCACGCTGGAGCGGCTGCGAGCCGCCCAGAAGCGCCGGGCCCAGCAGCTGAAGAAGTGGGCGCAGTACGAGCAGGACCTGCAGCACCGCAAGCGCAAGCACGAGCGGAAGCGCAGCGCGGGCGGCCGCCGCAAGAAGGTGTCCTTCGAGGCCAGCGTGGCCCTGCTGGAGGCCTCGCTGCGGAACGACGCCGAGGAAGTACGCTACTTCCTGAAGAACAAGGTCAGCCCTGATTTGTGCAACGAGGACGGACTCACAGCCCTGCACCAGTGCTGCATCGACAACTTTGAGGAAATTGTCAAGCTGCTCCTATCCCACGGTGCGAACGTGAACGCCAAGGACAACGAGCTGTGGACACCCCTGCATGCTGCGGCCACCTGCGGCCACATCAACCTGGTGAAGATCCTCGTTCAGTATGGGGCCGACTTGCTTGCTGTCAACTCTGATGGGAACATGCCATACGACCTCTGTGAGGATGAGCCCACCCTGGATGTCATCGAGACCTGCATGGCATACCAAGGCATCACCCAAGAGAAAATCAACGAGATGCGGGCAGCCCCGGAGCAGCAGATGATCGCCGACATCCATTGCATGATCGCAGCGGGCCAGGACCTCGACTGGGTAGACGCCCAGGGTGCCACACTGATGCAGATGGCAGAACTTTTGGTGTCCCATGGGGCTAGTCTCAGTGCAAGGACATCCATGGATGAGATGCCAATAGACCTGTGTGAGGAGGAGGAGTTCAGGGTGCTGCTGCTGGAGCTGAAACACAAGCACGATGTGATCATGAAGTCACAGCTGCGGCACAAGTCGTCCTTGAGCCGGAGGACATCCAGTGCAGGCAGCCGTGGGAAGGTGGTGCGTCGAGCCAGCCTGTCGGACAGGACCAACCTGTACCGGAAGGAGTACGAGGGCGAGGCCATCCTGTGGCAGCAGCGGAGTGCGGCCGAGGACCAGCGCACCTCGACCTACAATGGGGACATCAGGGAGACCAGGACAGACCAAGAGAACAAGGACCCGAACCCCAGGCTAGAGAAGCCCGTGCTGCTCTCCGAGTTTCCCACCAAGATTCCACGAAGTGAACTGGACATGCCTGTTGAGAATGGGCTCCGAGCTCCGGTCAGCGCCTACCAGTATGCGCTGGCCAACGGGGACGTCTGGAAGGTGCATGAGGTGCCTGACTACAGCATGGCCTATGGCAACCCCGGTGTGGCTGACACCACCCCACCCTGGAGTGGC---TACAAGGAGCAGAGCCCCCAGACGCTTCTGGAGCTGAAGCGGCAGCGGGCTGCAGCCAAGCTGCTCAGCCACCCCTTCCTGAGCACCCACCTGGGCAGCAGCATGGCCAGGACGGGCGAGAGTAGCAGCGAAGGCAAGGCCCCCTTGATCGGAGGCAGAACTTCACCGTACAGCAGCAACGGGACCTCGGTGTATTACACGGTCACCAGCGGAGACCCCCCGCTCTTAAAGTTCAAGGCCCCCATGGAGGAGATGGAGGAGAAGGTCCATGGCTGCTGCCGGATCTCC---
>tupChi1
ATGGCCAGCCACGTGGACCTGCTGACCGAGCTGCAGCTGCTGGAGAAGGTGCCCACGTTGGAGCGGCTGCGGGCCGCCCAGAAGCGCCGGGCCCAGCAGCTGAAGAAGTGGGCGCAGTATGAACAGGACCTGCAGCACCGCAAGCGCAAGCATGAGCGGAAGCGCAGCACTGGTGGCCGCCGCAAGAAGGTGTCCTTCGAGGCCAGCGTGGCCCTGCTGGAGGCCTCGCTGAGGAACGACGCCGAGGAAGTACGCTACTTCCTGAAGAATAAGGTCAGCCCTGATTTGTGCAACGAGGATGGACTCACAGCCCTGCACCAGTGCTGCATCGACAACTTTGAGGAGATTGTCAAGCTGCTCCTTTCCCACGGTGCGAACGTCAACGCCAAGGACAACGAGCTGTGGACACCCCTGCATGCTGCAGCCACCTGCGGCCACATCAACCTGGTGAAGATCCTCGTTCAGTACGGGGCTGACTTGCTTGCTGTCAACTCTGATGGGAACATGCCATACGACCTCTGCGAGGATGAGCCCACCCTGGATGTCATCGAGACCTGCATGGCTTACCAGGGCATCACCCAGGAGAAAATCAACGAGATGCGGGCAGCTCCTGAGCAGCAGATGATTGCAGACATCCACTGTATGATTGCAGCGGGTCAGGACCTTGACTGGATAGATGCCCAGGGTGCCACATTGATGCAGATGGCAGAGCTATTGGTGTCCCACGGGGCTAGTCTCAGTGCTAGGACATCCATGGATGAGATGCCAATAGACCTGTGTGAAGAGGAGGAATTCAAGGTCCTGCTGCTGGAGCTCAAACACAAGCACGACGTGATCATGAAGTCACAGCTGAGGCACAAGTCATCCTTGAGCCGGAGGACATCGAGCGCGGGCAGCCGTGGGAAGGTGGTGCGTCGAGCCAGCCTGTCGGACAGGACCAACCTGTACAGAAAGGAGTACGAGGGAGAGGCCATACTGTGGCAGCAGCGAAGTGCTGCCGAGGACCAGCGGACCTCAGCCTACAACGGGGACATCAGAGAGACCAGAACAGACCAAGAGAATAAGGACCCAAATCCCCGCCTGGAGAAGCCCGTGCTGCTCTCAGAATTTCCTACCAAGATCCCACGGGGCGAACTGGACATGCCTGTTGAGAATGGCCTCCGGGCTCCGGTCAGCACCTACCAGTATGCACTGTCCAACGGAGATGTCTGGAAGGTGCACGAAGTTCCCGACTACACCATGGCCTACAGCAACCCTGGTGTGGCTGATGCCACCCCACCCTGGAGTGGC---TACAAGGAGCAAAGCCCCCAGACGCTTCTGGAGCTGAAGCGGCAGCGGGCTGCAGCCAAGCTGCTCAGCCACCCCTTCCTGAGCACTCACCTGGGCAGCAGTATGACCAGGACGGGCGAGAGTAGCAGTGAAGGCAAGGCCCCCTTGATTGGAGGCAGAACTTCCCCGTACAGTAGCAATGGGACCTCGGTGTATTACACAGTCACCAGCGGAGACCCCCCGCTCCTGAAGTTCAAGGCCCCCATGGAGGAGATGGAGGAGAAGGTCCATGGCTGCTGCCGCATCTCC---
>HLrouAeg4
ATGGCCAGCCACGTGGACCTGCTGACGGAGCTGCAGCTGCTGGAGAAGGTGCCCACGCTGGAGCGGCTGCGGGCCGCCCAGAAGCGCCGGGCTCAGCAGTTGAAGAAGTGGGCCCAGTACGAGCAGGACCTGCAGCACCGCAAGCGCAAGCACGAGCGGAAGCGCAGCGCTGGCGGCCGGAGGAAGAAGGTGGCCTTCGAGGCTAGTGTGGCCTTGCTGGAGGCCTCGCTGAGGAATGATGCCGAGGAAGTACGCTACTTCCTGAAGAATAAGGTCAGCCCTGATTTGTGCAATGAGGATGGACTCACAGCCCTGCACCAGTGCTGCATCGACAACTTTGAGGAGATCGTCAAGCTGCTCCTCTCCCACGGTGCGAACGTGAACGCCAAGGACAACGAGCTGTGGACGCCCCTGCATGCTGCGGCCACCTGCGGCCACATCAACCTGGTGAAAATCCTCGTGCAGTATGGGGCCGACCTGCTTGCTGTTAACTCCGACGGGAACATGCCATACGACCTCTGTGAGGATGAGCCCACGCTGGATGTCATTGAGACATGCATGGCATACCAGGGCATCACCCAAGAGAAAATCAACGAGATGCGGGCGGCTCCCGAGCAGCAGATGATTTCGGATATCCACTGTATGATTGCAGCGGGCCAGGACCTTGACTGGATAGATGCCCAGGGTGCCACGCTGATGCAGATGGCAGAGCTATTAGTATCCCATGGGGCCAGTCTCAGTGCTAGGACATCCATGGATGAGATGCCAATAGACCTGTGTGAGGAGGAGGAGTTCAAGGTCCTGCTTTTGGAGCTAAAACACAAGCACGACGTGATCATGAAGTCACAGCTGAGGCACAAGTCATCCTTAAGCCGGAGGACGTCCAGTGCAGGCAGCCGTGGGAAGGTGGTGCGTCGAGCCAGCCTGTCGGATAGGACCAACCTGTACAGGAAGGAGTATGAGGGAGAGGCCATTCTGTGGCAGCAGCGGAGTGCGGCTGAGGATCAGCGGACCTCGACCTACAACGGGGACATCAGGGAGACCAGGACAGACCAAGAGAATAAGGACCCAAACCCCCGGCTAGAGAAGCCCGTGCTGCTCTCTGAGTTTCCTACCAAGATCCCACGAAGTGAAATGGACGTGCCTGTTGAGAACGGCCTCCGGGCCCCGGTCAGTGCCTACCAGTACGCACTGTCCAACGGGGATGTGTGGAAGGTGCACGAGGTGCCCGACTACAACATGGTCTACGGCAACCCTGGTGTGGCCAATGCCACCCCACCCTGGAGTGGC---TACAAGGAACAGAGTCCCCAGACGCTTCTGGAGCTGAAGCGGCAGCGGGCTGCAGCTAAGCTGCTCAGCCATCCCTTCCTGAGCACCCACCTGGGCAGCAGCATGGCCAGGACGGGCGAGAGCAGCAGCGAAGGCAAGGCCCCCTTGATTGGAGGCAGAACTTCACCATACAGCAGCAATGGGACATCGGTGTATTACACGGTCACCAGCGGAGATCCCCCACTCTTGAAGTTCAAGGCCCCCATGGAGGAGATGGAGGAGAAGGTCCACGGCTGCTGCCGCATCTCC---
>otoGar3
ATGGCCAGCCACGTGGACCTGCTGACAGAGCTGCAGCTGCTGGAGAAGGTGCCGACGCTGGAGCGGCTGCGTGCCGCCCAGAAGCGCCGGGCCCAGCAGCTGAAGAAGTGGGCACAGTACGAGCAGGACTTGCAGCACCGCAAGCGCAAACACGAGCGGAAGCGCAGCACAGGTGGCCGCCGCAAGAAGGTGTCTTTTGAGGCCAACGTGGCCTTGCTGGAGGCCTCGCTGAGGAATGATGCCGAGGAAGTACGCTACTTCCTGAAGAACAAGGTCAGCCCTGATTTGTGCAACGAGGATGGACTCACAGCCCTGCACCAGTGTTGTATCGACAACTTTGAGGAAATTGTCAAGCTGCTCCTTTCCCATGGTGCGAATGTGAATGCCAAGGACAACGAGCTGTGGACACCCCTGCATGCTGCGGCCACCTGTGGCCACATCAACCTGGTGAAGATCCTCGTTCAGTATGGGGCTGACTTGCTTGCTGTCAACTCTGATGGGAACATGCCATATGACCTCTGCGAGGATGAGCCCACCCTGGATGTCATCGAGACCTGCATGGCATACCAAGGCATCACCCAGGAGAAAATCAATGAGATGCGGGCAGCCCCGGAGCAGCAGATGATCACAGACATCCATTGCATGATTGCAGCTGGCCAGGACCTTGACTGGATAGACGCTCAGGGTGCCACGCTGATGCAGATGGCAGAGCTTTTGGTGTCTCATGGGGCTAGTCTCAGTGCAAGGACATCCATGGATGAGATGCCAATAGACCTGTGTGAGGAGGAGGAGTTCAAGGTTCTGTTGCTGGAGCTAAAACACAAGCATGATGTGATCATGAAGTCACAGCTGCGGCACAAATCGTCACTGAGCCGGAGGACATCCAGTGCGGGCAGCCGTGGGAAGGTGGTGCGTCGAGCCAGCCTGTCGGACAGGACCAACCTGTACCGGAAGGAGTATGAGGGTGAGGCCATACTGTGGCAGCAGCGGAGTGCCGCCGAGGACCAGCGCACCTCGACCTACAACGGGGACATCAGGGAGACCAGGACAGACCAAGAGAATAAGGACCCAAACCCCAGGTTAGAGAAACCTGTGCTGCTCTCCGAATTTTCCACCAAGATTCCACGAAGTGAACTGGACATGCCTATTGAGAATGGCCTCCGGGCTCCAGTCAGTGCCTACCAGTATGCATTGTCCAACGGGGATGTCTGGAAGGTGCATGAGGTGCCTGACTACAGCATGGCCTATGGCAGCCCTGGTATGGCTGACACGACCCCGCCCTGGAGTGGC---TACAAGGAGCAGAGCCCCCAGACACTTCTGGAACTGAAGCGGCAGCGGGCTGCAGCCAAGTTGCTCAGCCACCCCTTCCTGAGCACTCACCTGGGCAGCAGCATGGCCAGGACGGGCGAGAATAGCAGTGAAGGCAAGGCCCCCTTGATTGGAGGCAGAACTTCACCGTACAGCAGCAATGGGACTTCAGTGTATTACACAGTCACCAGCGGAGATCCCCCGCTCTTGAAGTTCAAGGCCCCCATGGAGGAGATGGAGGAGAAGGTCCATGGCTGCTGCCGGATCTCC---
>HLcamFer2
----------------------------------------------------------------------------------------------------------------------------------------------------------------------------------------------------------------------------------------------------------TGCGCTACTTCCTGAAGAATAAGGTCAGCCCTGATTTGTGCAACGAGGATGGACTCACAGCCCTGCACCAGTGCTGCATCGACAACTTTGAGGAAATTGTCAAATTGCTCCTCTCCCACGGTGCAAACGTGAACGCCAAGGACAACGAGCTGTGGACGCCCCTGCACGCTGCGGCCACCTGCGGCCACATCAACCTGGTGAAAATCCTCGTTCAGTATGGGGCCGACTTGCTTGCCGTCAATTCTGATGGGAACATGCCCTATGACCTCTGCGAGGATGAGCCCACCCTGGATGTCATCGAGACGTGCATGGCGTACCAGGGCATCACCCAAGAGAAGATCAACGAGATGCGGGCAGCCCCTGAGCAGCAGATGATTTCGGACATCCACTGTATGATTGCAGCCGGCCAGGACCTCGACTGGATAGATGCCCAGGGGGCCACGCTGATGCAGATGGCGGAGCTCTTGGTGTCCCATGGGGCCAGTCTCAGTGCTAGGACATCCATGGATGAGATGCCAATAGACCTATGTGAGGAAGAAGAGTTCAAGGTCCTGCTGCTGGAGCTAAAACACAAGCACGACGTGATCATGAAGTCGCAGCTGAGGCACAAGTCATCCCTGAGCAGGAGGACGTCCAGCGCGGGAAGCCGCGGGAAGGTGGTGCGTCGAGCCAGCCTGTCGGACAGGACCAACCTGTACAGGAAGGAGTATGAGGGAGAGGCCATCCTGTGGCAGCAGCGGAGCGCAGCTGAGGATCAGAGGACCTCCGCCTACAACGGGGACGTCAGAGAGACCAGGACAGACCAAGAGAATAAGGACCCAAACCCCAGGCTGGAGAAGCCCGTGCTGCTCTCCGAGTTTCCTACCAAGATCCCCCGAAGTGAAATGGACGTGCCTGTTGAGAATGGCCTCCGGGCTCCGGTCAGCACCTACCAGTATGCACTGTCCAACGGGGACGTCTGGAAAGTGCACGAGGTGCCCGACTACAACATGGCCTACGGCAGCCCTGGCATGGCCGATGCCACCCCGCCCTGGAGTGGC---TACAAGGAACAGAGCCCCCAGACGCTTCTGGAGCTGAAGCGGCAGCGGGCAGCAGCCAAGCTGCTCAGCCATCCCTTCCTGAGCACGCACCTGGGCAGCAGCATGGCCAGGACGGGCGAGGGCAGCAGTGAAGGCAAGGCCCCCTTGATCGGAGGCAGAACTTCACCGTACAGCAGCAATGGGACCTCGGTGTATTACACGGTCACCAGTGGAGACCCCCCGCTCTTGAAGTTCAAGGCTCCCATGGAGGAGATGGAGGAGAAGGTCCATGGCTGCTGCCGCATCTCCT--
>susScr11
ATGGCCAGCCACGTGGACCTGCTGACGGAGCTGCAGCTGCTGGAGAAGGTGCCCACGTTGGAGCGGCTGCGCGCCGCCCAGAAGCGCCGGGCCCAGCAGCTGAAGAAATGGGCACAGTATGAACAGGACCTGCAGCATCGTAAGCGCAAGCATGAGCGGAAGCGCAGCACCGGCGGCCGGCGAAAGAAGGTGTCCTTCGAGGCCAGCGTGGCCCTGCTGGAGGCCTCTCTTAGGAATGATGCTGAAGAAGTGCGTTACTTCCTGAAGAATAAGGTCAGCCCTGACTTGTGCAACGAGGATGGACTCACAGCCCTGCACCAGTGCTGCATCGACAACTTCGAGGAAATTGTCAAGTTGCTCCTTTCCCACGGGGCCAACGTGAACGCCAAGGACAACGAGCTGTGGACGCCCCTGCATGCCGCGGCCACCTGCGGCCACATCAACCTCGTGAAGATCCTCGTTCAGTACGGGGCCGACTTGCTCGCCGTCAACTCTGATGGGAATATGCCCTATGACCTCTGCGAGGATGAGCCCACGCTGGATGTCATCGAGACGTGCATGGCGTATCAGGGCATCACCCAGGAGAAAATCAACGAGATGCGGGCAGCTCCCGAGCAGCAGATGATTTCGGACATCCACTGTATGATTGCAGCGGGCCAGGACCTAGACTGGATCGATGCCCAGGGCGCCACACTGATGCAGATGGCAGAGCTATTGGTGTCCCATGGGGCCAGTCTCAGTGCTAGGACATCCATGGATGAGATGCCAATAGACCTGTGCGAAGAGGAAGAGTTCAAGGTCCTGCTGTTGGAGCTAAAACACAAGCACGACGTGATCATGAAGTCCCAGCTGAGGCACAAGTCATCCTTGAGCAGGAGGACATCCAGCGCAGGCAGCCGCGGGAAGGTGGTGCGTCGAGCCAGCCTGTCCGACAGGACCAACCTGTACAGGAAGGAGTATGAGGGGGAGGCCATACTATGGCAGCAGCGGAGCGCAGCCGAGGACCAGCGGACGTCCACCTACAACGGGGACCTCCGGGAGACACGGACAGACCAAGAGAATAAGGACCCGAACCCCAGACTGGAGAAGCCCGTGCTACTCTCCGAGTTTCCTACCAAGATCCCACGAAGTGAAATGGACGTGCCTGTGGAGAACGGCCTCCGGGCTCCGGTCAGCACCTACCAGTATGCGCTGTCCAACGGAGACGTCTGGAAAGTGCATGAGGTGCCCGACTACAACATGGCCTACGGCAGCCCTGGCGTGGCCGATGCCACCCCGCCCTGGAGCGGC---TACAAAGAACAGAGCCCCCAGACGCTGCTGGAGCTGAAGCGGCAGCGGGCTGCAGCCAAGCTGCTCAGCCACCCCTTCCTGAGCACCCACCTGGGCAGCAGCATGTCCAGGACGGGCGAGAGCAGCAGCGAAGGCAAGGCCCCCTTGATCGGAGGCAGAACTTCACCGTACAGCAGCAACGGGACCTCGGTGTATTACACGGTCACCAGTGGAGACCCTCCGCTCTTGAAGTTCAAGGCCCCCATGGAGGAGATGGAGGAGAAGGTCCACGGCTGCTGCCGCATCTCC---
>balAcu1
ATGGCCAGCCACGTGGACCTGCTGACCGAGCTGCAGCTGCTGGAGAAGGTGCCCACGTTGGAGCGGCTGCGCGCCGCCCAGAAGCGCCGGGCCCAGCAGCTGAAGAAGTGGGCGCAGTATGAGCAGGACCTGCAGCATCGCAAGCGCAAGCACGAACGGAAGCGCAGCACGGGCGGCCGGCGAAAGAAGGTGTCCTTCGAGGCAAGCGTGGCCCTGCTGGAGGCCTCGCTTAGGAACGACGCCGAGGAAGTGCGCTACTTCCTGAAGAATAAGGTCAGCCCTGATTTGTGCAACGAGGATGGACTCACAGCCCTGCACCAGTGCTGCATTGACAACTTTGAGGAAATTGTCAAGTTGCTCCTTTCCCACGGTGCCAATGTGAACGCCAAGGACAACGAGCTGTGGACGCCCCTGCATGCCGCGGCCACCTGCGGCCACATCAACCTGGTGAAAATCCTCGTTCAGTATGGGGCCGACTTGCTTGCCGTCAACTCTGATGGGAACATGCCCTATGACCTCTGCGAGGATGAGCCCACCCTGGATGTCATCGAGACGTGCATGGCGTACCAGGGCATCACCCAAGAGAAAATCAATGAGAAGCGGGCAGCTCCTGAGCAGCAGATGATTTCGGACATTCACTGTATGATTGCAGCCGGCCAGGATCTTGACTGGATAGATGCCCAGGGTGCCACACTGATGCAGATGGCAGAGCTATTGGTGTCCCATGGGGCCAGTCTCAGTGCTAGGACGTCCATGGATGAGATGCCAATAGACCTGTGTGAAGAGGAAGAGTTCAAGGTACTGCTGTTGGAGCTGAAACACAAGCACGACGTGATCATGAAGTCGCAGTTGAGGCACAAGTCATCCTTGAGCAGGAGGACGTCCAGTGCGGGCAGCCGTGGGAAGGTGGTGCGTCGAGCCAGCCTGTCGGACAGAACCAACCTGTACAGGAAGGAGTATGAGGGAGAGGCCATACTATGGCAGCAGAGGAGCGCAGCCGAGGATCAGCGGACCTCCACCTACAATGGGGACATCAGGGAGACCAGGACAGACCAAGAGAATAAGGACCCGAACCCCAGGCTGGAGAAGCCCGTGCTGCTCTCCGAGTTTCCTACCAAGATCCCACGAAGTGAAATGGACGTGCCTGTTGAGAACGGTCTCCGGGCTCCGGTCAGCACCTACCAGTATGCGCTGTCCAACGGGGACGTCTGGAAAGTGCATGAGGTGCCGGACTACAACATGGCCTATGGCAACCCTGGCATGGCTGATGCCACCCCGCCCTGGAGTGGC---TACAAGGAACAGAGCCCCCAGACGCTTCTGGAGCTGAAGCGGCAGCGGGCTGCAGCCAAGCTGCTCAGCCACCCCTTCCTGAGCACCCATCTGGGTAGCGGCATGGCCAGGACGGGTGAGGGCAGCAGCGAAGGCAAGGCCCCCTTGATCGGAGGCAGAACTTCCCCGTACAGCAGCAATGGGACCTCGGTGTATTACACAGTCACCAGTGGAGACCCCCCACTCTTGAAGTTCAAGGCCCCCATGGAGGAGATGGAGGAGAAGGTCCACGGCTGCTGCCGCATCTCC---
>dasNov3
ATGGCCAGCCACGTGGACCTGCTGACGGAGCTGCAGCTGCTGGAGAAGGTGCCCACGCTGGAGCGGCTGCGTGCCGCGCAGAAGCGCCGGGCCCAGCAGCTGAAGAAGTGGGCGCAGTACGAGCAGGACTTGCAGCACCGCAAGCGGAAGCATGAGCGGAAGCGCAGCACGGGCGTCCGTCGCAAGAAGGTGTCCTTCGAGGCCAGCGTGGCCCTGCTGGAGGCCTCCCTGCGCAACGACGCCGAGGAAGTGCGCTATTTCCTGAAGAATAAGGTCAGCCCGGATTTGTGCAACGAGGACGGACTCACAGCCTTGCACCAGTGCTGCATTGACAACTTTGAGGAAATCGTCAAGCTGCTCCTTTCCCATGGTGCAAATGTGAATGCCAAGGACAACGAGCTGTGGACACCCCTGCATGCCGCGGCCACCTGTGGCCACATCAACCTGGTGAAGATCCTCGTTCAGTATGGAGCTGACTTGCTGGCCGTCAACTCTGATGGGAACATGCCATATGACCTCTGCGAGGATGAGCCCACCCTGGATGTCATTGAGACCTGCATGGCGTACCAGGGCATCACCCAAGAGAAAATCAACGAGATGCGGGCGGCACCCGAGCAACAGATGATTGCGGACATCCACTGTATGATTGCGGCCGGCCAGGACCTGGACTGGATTGACGCCCAGGGGGCCACACTGATGCAGATGGCAGAGCTATTGGTGTCCCATGGGGCCAGTCTTAGTGCTAGGACCTCCATGGATGAGATGCCAATAGACCTGTGTGAGGAGGAGGAGTTCAAGGTCCTGCTCCTAGAGCTAAAACACAAGCATGACGTCATCATGAAGTCACAGCTGAGGCACAAGTCGTCCTTGAGCCGGAGGACGTCCAGCGCAGGCAGCCGTGGGAAGGTAGTGCGTCGAGCCAGCCTGTCAGACAGGACCAACCTGTACAGGAAGGAATATGAGGGAGAGGCCATACTGTGGCAGCAGCGGAGCGCAGCTGAAGATCAGAGGACCTCGACCTACAATGGGGACATCAGGGAGACCAGGACCGACCAAGAGAACAAGGACCCTAATCCGAGGTTGGAGAAGCCTGTGCTGCTTTCTGAATTTTCTACCAAGTTCCCACGGGGTGAACTAGATGTACCTGTTGAGAATGGCCTGCGGGCTCCAGTCAGCTCCTACCAGTATGCACTGTCTAACGGGGATGTCTGGAAGGTGCATGAGGTGCCCGACTACAGCGTGGCCTATGGCAGCCCTGGCGTGGCCGACACCACCCCACCTTGGAGTGGC---TACAAGGAGCAGAGCCCCCAGACGCTTCTGGAGCTGAAACGGCAGCGAGCTGCAGCCAAGCTGCTCAGCCACCCCTTTCTGAGCTCACACCTGGGCAGCGGCATGACCAGGACGGGCGAGGGCAGCAGTGAAGGCAAGGCCCCCTTGATTGGAGGCAGAACTTCCCCGTACAGCAGCAATGGGACCTCAGTGTATTACACAGTCACCAGTGGGGATCCTCCACTCTTGAAGTTCAAGGCCCCCATGGAGGAGATGGAGGAGAAGGTCCATGGCTGCTGCCGCATCTCC---
>HLmolMol2
ATGGCCAGCCACGTGGACCTGCTGACCGAGCTGCAGCTGCTGGAGAAGGTGCCCACGCTGGAGCGGCTGCGGGCTGCCCAGAAGCGCCGGGCGCAGCAGCTGAAGAAGTGGGCGCAGTACGAGCAGGACCTGCAGCACCGCAAGCGCAAGCATGAGCGGAAGCGCAGCTCGGGGGGCCGGAGGAAGAAGGTGACCTTCGAGGCCAGCGTGGCCCTGCTGGAGGCCTCCCTGAGGAACGACGCCGAGGAAGTGCGCTACTTCCTGAAGAACAAGGTCAGCCCTGATTTGTGCAACGAGGATGGACTCACAGCCCTGCACCAGTGTTGCATCGACAACTTTGAAGAGATTGTCAAGCTGCTCCTTTCCCACGGTGCCAACGTGAACGCCAAGGACAACGAGCTGTGGACACCCCTGCATGCCGCGGCCACGTGTGGCCACATCAACCTGGTGAAAATCCTCGTTCAGTATGGGGCTGACTTGCTTGCTGTCAACTCTGATGGGAACATGCCGTATGATCTCTGTGAGGATGAACCCACCCTGGATGTCATCGAGACGTGCATGGCCTACCAGGGCATCACTCAAGAGAAAATCAACGAGATGCGGGCAGCTCCGGAGCAGCAGATGATCTCGGACATCCACTGTATGATCGCCGCGGGCCAGGACCTTGACTGGATCGATGCCCAGGGTGCCACGCTGATGCAAATGGCAGAGCTGTTGGTGTCCCATGGGGCCAGCCTCAGTGCTAGGACATCCATGGATGAAATGCCAATAGACCTGTGTGAGGAAGAGGAGTTCAAGGTCCTGCTGCTGGAGCTGAAGCACAAGCACGATGTGATCATGAAGTCCCAGCTGAGGCACAAGTCGTCCTTGAGCCGGAGAACATCCAGCACAGGCAGCCGTGGGAAGGTGGTACGTCGAGCCAGCCTGTCGGACAGGACCAACCTGTACAGGAAGGAGTATGAGGGCGAGGCCATCCTCTGGCAGCAGCGGAGTGCGTCTGAGGATCAGCGGACCTCAGCCTACAACGGGGACATCAGGGAGACCAGGACAGACCAGGAGAATAAGGACCCGAACCCCCGGCTGGAGAAGCCCGTGCTGCTCTCTGAGTTTTCTACCAAGATCCCACGGGGTGAAATGGACATGCCTGTTGAGAACGGGCTCCGGGCTCCGGTCAGCGCCTACCAGTATGCACTGTCCAATGGGGATGTCTGGAAAGTGCACGAGGTGCCCGACTACACCATGGTCTACGGCAACCCCGCAGTGGCTGACGCCACCCCGCCCTGGAGTGGC---TACAAGGAACAGAGCCCCCAGACGCTTCTGGAGCTGAAGCGACATCGGGCTGCAGCCAAGCTGCTCAGCCACCCCTTCCTGAGCACCCACCTGGGCAGCGGCATGGCCAGGACGGGCGAGAGCAGCAGTGAAGGCAAGGCCCCCTTGATCGGAGGCAGAACTTCACCCTACAGCAGCAATGGGACCTCGGTGTATTACACGGTCACCAGCGGAGATCCCCCCCTCTTGAAGTTCAAGGCCCCCATTGAGGAGATGGAAGAGAAGGTCCATGGCTGCTGCCGCATCTCC---
>eriEur2
ATGGCCAGCCACGTGGACCTGCTGACGGAGCTGCAGCTGCTGGAGAAGGTACCGACGCTGGAGAGGCTGAGGGCTGCCCAGAAACGCCGGGCCCAGCAGCTGAAGAAGTGGGCACAGTATGAGCAAGACCTGCAGCATCGCAAGCGCAAGCATGAGCGGAAGCGCAGCACAGGTGGCCGGAGAAAGAAGGTGTCCTTCGAGGCCAGTGTGGCCCTGCTGGAGGCGTCACTGAGGAACGACGCAGAGGAAGTACGCTACTTCCTGAAGAATAAGGTCAGCCCTGATTTATGCAATGAAGATGGTCTCACAGCCCTCCACCAGTGCTGCATTGACAACTTTGAGGAAATCGTCAAGCTGCTCCTTTCCCATGGTGCCAATGTGAATGCCAAGGACAACGAGCTCTGGACTCCCCTACATGCCGCGGCCACCTGCGGGCACATCAACCTGGTGAAAATCCTCGTCCAGTATGGGGCCGACCTGCTGGCTGTCAACTCTGATGGGAACATGCCCTATGACCTCTGCGAGGACGAGCCCACCCTGGACGTCATCGAGACTTGCATGGCATACCAGGGCATCACCCAGGAGAAAATCAATGAGATGCGGGCGGCTCCCGAGCAACAGATGATCACTGACATCCACTGTATGATTGCTGCTGGCCAGGACCTTGACTGGATGGATGCCCAGGGCGCTACACTGATGCAGATGGCAGAGCTGTTGGTGTCCCATGGAGCCAGTCTCAGTGCTAGAACATCTATGGATGAGATGCCAATTGACTTGTGTGAGGAGGAGGAATTCAAGGTCCTGCTGCTGGAGCTAAAACACAAGCATGACGTGATCATGAAATCCCAGCTGAGGCACAAGTCATCCTTGAGCCGGAGGACGTCCAGCGCGGGCAGCCGTGGGAAGGTGGTGCGTAGAGCCAGCCTGTCAGACAGAACCAACCTGTACAGGAAGGAGTATGAAGGAGAGGCCATACTGTGGCAGCAGCGGAGCGCAGCAGAGGAGCAGCGGACTTCCACCTACAATGGGGACATCAGGGAGACCAGGACAGACCAAGAGAATAAAGACCCAAACCCCAGGCTGGAGAAGCCCGTGCTGCTGTCTGAATTCTCTACCAAGATCCCCCGAAGTGAAATGGACATGCCCGTTGAGAATGGCCTCAGGGCTCCTGTCAGCGCCTACCAATATGCACTGTCCAACGGGGATGTCTGGAAAGTGCATGAGGTGCCCGACTACAACATGGCCTATGGCAACCCTGGTGTGGCTGAGGCCACCCCACCCTGGAGTGGTGGCTACAAGGAACAGAGTCCTCAGACGCTTCTGGAGCTGAAGCGGCAGCGGGCTGCAGCCAAGCTGCTCAGCCATCCCTTCCTGAGCACCCACCTGGGCAGCAGCATGGCCAGGACGGGCGAGGGCAGCAGCGAAGGCAAGGCCCCCTTGATCGGAGGCAGAACTTCACCATACAGCAGCAACGGGAGCTCAGTGTACTACACAGTCACCAGCGGAGACCCACCGCTCTTGAAGTTCAAGGCCCCCATGGAGGAGATGGAGGAGAAGGTCCACGGCTGCTGTCGCATCTCC---
>HLequCab3
ATGGCCAGCCACGTGGACCTGCTGACGGAGCTGCAGCTGCTGGAGAAGGTGCCGACACTGGAGCGGCTGCGAGCCGCCCAGAAGCGCCGGGCCCAGCAGCTGAAGAAGTGGGCACAGTATGAGCAGGACCTGCAGCACCGCAAGCGCAAGCACGAGCGGAAGCGCAGCACGGGCGGCCGGCGAAAGAAGGTGTCCTTCGAGGCTAGCGTGGCCCTGCTGGAGGCCTCCCTTAGGAACGACGCCGAGGAAGTACGCTACTTCCTGAAGAATAAGGTCAGCCCTGATTTGTGCAATGAGGATGGACTCACAGCCCTGCACCAGTGCTGCATCGACAACTTTGAGGAAATTGTTAAGCTGCTCCTTTCCCACGGTGCCAATGTGAACGCCAAGGACAATGAGCTGTGGACGCCCCTGCATGCCGCGGCCACCTGCGGCCACATCAACCTGGTGAAGATCCTCGTTCAGTATGGGGCCGACTTGCTCGCCGTCAACTCTGATGGGAACATGCCGTATGATCTCTGTGAAGATGAGCCCACCCTGGATGTCATCGAGACGTGCATGGCATACCAGGGCATCACCCAAGAGAAAATCAACGAGATGCGGGCGGCTCCTGAGCAGCAGATGATTGCGGACATCCACTGTATGATTGCAGCAGGCCAGGACCTTGACTGGATAGATGCCCAGGGTGCCACACTGATGCAGATGGCAGAGCTATTGGTGTCCCATGGGGCCAGTCTTAGTGCTAGGACATCCATGGATGAGATGCCAATAGACCTGTGTGAAGAGGAGGAGTTCAAGGTCCTGCTGCTGGAGCTAAAGCACAAGCATGACGTGATCATGAAGTCACAGCTGAGGCACAAGTCATCCTTGAGTCGGAGGACGTCCAGTGCAGGCAGCCGTGGGAAGGTGGTGCGTCGAGCCAGCCTGTCGGACAGGACCAACCTGTACAGGAAGGAATATGAGGGCGAGGCCATACTGTGGCAGCAGCGGAGTGCATCTGAAGACCAGCGGACCTCGACATACAATGGGGACATCAGGGAGACCAGGACAGACCAGGAGAATAAGGACCCAAATCCCAGGTTGGAGAAGCCCGTACTGCTCTCTGAGTTTTCTACCAAGATCCCACGAAGTGAAATGGACATGCCTGTTGAGAATGGCCTCCGGGCTCCGGTCAGCACCTACCAGTATGCACTGTCCAACGGAGACGTCTGGAAAGTGCATGAGGTGCCAGATTACAACATGGCCTATGGCAGCCCTGGCGTGGCCGATGCCCCCCCGCCCTGGAGTGGC---TACAAGGAACAGAGCCCCCAGACGCTTCTGGAGCTGAAGCGGCAGCGGGCTGCAGCCAAGCTGCTTAGCCACCCCTTCCTGAGTACCCACCTGGGCAGCAGCATGGCCAGGGTGGGCGAGAGCAGCAATGAAGGCAAGGCCCCCTTGATCGGAGGCAGAACTTCACCGTACAGCAGCAATGGGACCTCGGTGTATTACACGGTCACCAGCGGAGATCCCCCGCTCTTGAAGTTCAAGGCCCCCATAGAAGAGATGGAGGAGAAGGTCCATGGCTGCTGCCGCATCTCC---
>cerSim1
ATGGCCAGCCACGTGGACCTGCTGACGGAGCTGCAGCTGCTGGAGAAGGTGCCCACGCTGGAGCGGCTGCGAGCCGCCCAGAAGCGCCGGGCCCAGCAGCTGAAGAAGTGGGCGCAGTACGAGCAGGACCTGCAGCACCGCAAGCGCAAGCATGAGCGGAAGCGCAGCACCGGCGGCCGGCGCAAGAAGGTGTCCTTCGAGGCCAGCGTGGCCCTGCTGGAGGCCTCCCTTAGGAACGACGCCGAGGAAGTACGCTACTTCCTGAAGAATAAGGTCAGCCCTGATTTGTGCAACGAAGATGGACTCACAGCCCTGCACCAGTGCTGCATCGACAACTTTGAGGAAATTGTCAAGCTGCTCCTCTCCCACGGTGCGAACGTGAACGCCAAGGACAACGAGCTATGGACGCCCCTGCACGCCGCGGCCACCTGCGGCCACATCAACCTGGTGAAGATCCTCGTTCAGTACGGGGCCGACTTGCTTGCCGTCAACTCTGATGGGAACATGCCCTATGACCTCTGTGAAGACGAGCCCACCTTGGATGTCATCGAGACGTGTATGGCGTACCAGGGCATCACCCAAGAGAAAATCAACGAGATGCGGGCGGCTCCTGAGCAGCAGATGATTGCGGACATCCACTGTATGATTGCAGCGGGCCAGGACCTTGACTGGATAGATGCCCAGGGTGCCACACTGATGCAGATGGCAGAGCTATTGGTGTCCCATGGGGCCAGTCTTAGTGCTAGAACATCCATGGATGAGATGCCAATAGACCTGTGTGAGGAGGAGGAGTTCAAGGTCCTGCTGCTGGAGCTAAAACACAAGCACGACGTGATCATGAAGTCACAGCTGAGGCACAAGTCATCCTTGAGTCGGAGGACGTCCAGCGCGGGCAGCCGTGGGAAGGTGGTGCGTCGAGCCAGCCTGTCGGATAGGACCAACCTGTACAGGAAGGAGTATGAGGGCGAGGCTATACTGTGGCAGCAGCGGAGTGCATCTGAGGATCAGCGGACCTCGACGTACAATGGGGACGTCAGGGAGACCAGGACAGACCAGGAGAATAAGGACCCAAACCCCATGTTGGAGAAGCCCGTGCTGCTCTCTGAGTTTTCTACCAAGATCCCACGAAGTGAAATGGACATGCCTGTTGAGAATGGCCTCCGGGCTCCGGTCAGCACCTACCAGTATGCACTGTCCAACGGGGACGTCTGGAAAGTGCATGAGGTGCCTGACTACAACATGGCCTATGGCAGCCCCGGCGTGGCTGATGCCACCCCACCCTGGAGTGGC---TACAAGGAACAGAGCCCCCAGACGCTTCTGGAGCTGAAGCGGCAGCGGGCTGCAGCCAAGCTGCTCAGCCACCCCTTCCTGAGCACCCACCTGGGCAGCAGCATGGCCAGGATGGGCGAGGGCAGCAATGAAGGCAAGGCCCCCTTGATCGGAGGCAGAACTTCACCGTACAGCAGCAATGGGACCTCGGTGTATTACACGGTCACCAGCGGAGATCCCCCGCTCTTGAAGTTCAAGGCCCCCATAGAAGAGATGGAGGAGAAGGTCCATGGCTGCTGCCGCATCTCC---
>canFam3
ATGGCCAGCCACGTGGACCTGCTGACCGAGCTGCAGCTGCTGGAGAAGGTGCCCACGCTGGAGCGGCTGCGCGCTGCCCAGAAGCGCCGGGCCCAGCAGCTGAAGAAGTGGGCCCAGTATGAGCAGGACCTGCAGCACCGCAAGCGCAAGCACGAGCGGAAGCGCAGCGCGGGCGGCCGAAGGAAGAAGGTGTCCTTCGAGGCCAGCGTGGCCCTGCTGGAGGCCTCCCTGAGGAACGACGCCGAGGAAGTACGCTACTTCCTGAAGAATAAGGTCAGCCCTGATCTGTGCAATGAGGACGGACTCACAGCCCTGCACCAGTGCTGCATCGACAACTTTGAGGAGATTGTCAAGCTGCTGCTGTCCCACGGTGCCAACGTGAATGCCAAGGACAACGAGCTGTGGACGCCCCTGCATGCGGCGGCCACCTGCGGCCACATCAACCTGGTGAAAATCCTCGTTCAGTATGGGGCCGACTTACTTGCTGTCAACTCAGACGGGAACATGCCATATGACCTCTGCGAGGATGAGCCCACCCTGGATGTCATCGAGACGTGCATGGCCTACCAGGGCATCACCCAAGAGAAAATCAATGAGATGCGGGCGGCTCCTGAGCAGCAGATGATTGCAGACATCCACTGTATGATCGCGGCGGGCCAAGACCTTGACTGGATAGATGCCCAGGGCGCCACACTGATGCAGATGGCAGAGCTATTGGTGTCCCATGGGGCCAGTCTCAGTGCTAGGACATCCATGGATGAGATGCCAATAGACCTGTGTGAGGAGGAGGAATTCAAAGTCTTGCTGTTGGAGCTCAAACACAAGCATGACGTGATCATGAAGTCACAGCTGAGACACAAGTCATCCTTGAGCCGGAGGACATCTAGTGCAGGGAGCCGTGGGAAGGTGGTGCGTCGAGCCAGCCTGTCGGACAGGACCAACCTGTACAGGAAAGAGTATGAGGGAGAGGCCATCCTGTGGCAGCAGCGGAGCACCGCAGAGGACCAGCGAACCTCCACCTACAACGGAGATGTCAGGGAGCCCAGGACAGACCAAGAGAATAAGGACCCAAACCCCCGGCTGGAGAAGCCCGTGCTGCTCTCCGAGTTTTCCACCAAGATCCCACGAAGTGAAATGGATGGGCCTGTTGAGAACGGCCTCCGGGCTCCGGTCAGCACCTACCAGTATGCGCTGTCCAACGGAGACGTCTGGAAAGTGCACGAGGTGCCTGACTACAACATGGCCTATGGCAGCCCCGGCGTGGCCGATGCCACCCCTCCCTGGAGTGGC---TACAAGGAACAGAGCCCCCAAACGCTTCTGGAGCTGAAGCGGCAGCGGGCTGCGGCCAAGCTGCTCAGCCACCCGTTCCTGAGCACCCACCTGGGCAGCAGCATGGCCAGGACGGGCGAGAGCAGCAGCGAAGGCAAGGCCCCCTTGATCGGAGGCAGAACTTCCCCGTACAGCAGCAACGGAACGTCGGTATATTACACGGTCACCAGCGGAGACCCCCCGCTCCTGAAGTTCAAGGCCCCCATGGAGGAGATGGAGGAGAAAGTCCATGGTTGCTGCCGCATCTCC---
>musFur1
ATGGCCAGCCACGCGGACCTGCTGACCGAGCTGCAGCTGCTGGAGAAGGTGCCCACGCTGGAGCGGCTGCGCGCCGCCCAGAAGCGCCGGGCGCAGCAGCTGAAGAAGTGGGCGCAGTACGAGCAGGACCTGCAGCACCGGAAGCGCAAGCACGAGCGGAAGCGCAGCACGGGCGGCCGCCGGAAGAAGGTGTCCTTCGAGGCCAGCGTGGCCCTGCTGGAGGCCTCCCTGAGGAACGATGCCGAGGAAGTACGCTACTTCCTGAAGAATAAGGTCAGCCCTGATTTGTGCAATGAGGATGGACTCACAGCCCTGCACCAGTGCTGCATCGACAACTTTGAGGAGATTGTTAAGCTGCTCCTTTCCCATGGTGCCAACGTGAATGCCAAGGACAACGAGCTATGGACGCCCCTGCATGCAGCGGCCACCTGTGGCCACATCAACCTGGTGAAAATCCTCGTTCAGTATGGGGCCGACTTACTCGCAGTCAACTCGGATGGGAACATGCCGTATGACCTCTGCGAGGACGAGCCCACCCTGGATGTCATTGAGACGTGCATGGCGTACCAGGGCATCACCCAAGAGAAGATCAACGAGATGCGGGCGGCCCCCGAGCAGCAGATGATCGCAGACATCCACTGTATGATCGCAGCGGGCCAGGACCTCGACTGGATAGATGCCCAGGGTGCCACGCTGATGCAGATGGCAGAGCTGTTGGTGTCCCATGGGGCTAGTCTCAGTGCTAGGACATCCATGGATGAAATGCCAATAGACCTGTGTGAGGAGGAGGAGTTCAAAGTCCTGCTGTTGGAGCTAAAACACAAGCATGACGTCATCATGAAGTCACAGCTGAGACACAAGTCATCCTTGAGCCGGAGAACGTCCAGCGCAGGGAGCCGTGGGAAGGTGGTACGTCGAGCCAGCCTGTCGGACAGGACCAACCTGTACAGGAAGGAGTATGAGGGAGAGGCCATACTGTGGCAGCAGCGGAGTGTGGCAGAGGACCAACGGACTGCCACCTACAACGGGGACATCAGGGAGACCAGGACAGACCAAGAGAACAAGGACCCAAACCCCCGGCTGGAGAAACCCGTGCTGCTCTCTGAGTTCTCTACCAAGATCCCACGAAGTGAAATGGATGGGCCTGTTGAGAACGGCCTCCGAGCTCCGGTCAGCACCTACCAGTATGCGCTATCCAACGGGGACATCTGGAAAGTGCACGAGGTGCCTGACTACAACATGGCCTATGGCAGCCCCGGTGTGGCCGACGCCACCCCTCCCTGGAGTGGC---TACAAGGAACAGAGCCCCCAGACGCTTCTGGAGCTGAAGCGACAGCGGGCTGCCGCCAAGCTGCTCAGCCACCCTTTCCTGAGCACCCACCTGGGCAGCAGCATGGCCAGGACGGGCGAGAGCAGCAGCGAAGGCAAGGCCCCCTTGATCGGAGGCAGAACTTCCCCGTACAGCAGCAATGGTGCCTCGGTCTATTACACCGTCACCAGCGGAGATCCCCCGCTCTTGAAGTTCAAGGCCCCCATGGAGGAGATGGAGGAAAAGGTCCATGGCTGCTGCCGCATCTCC---
>manPen1
ATGGCCAGCCACGTGGACCTGCTGACGGAGCTGCAGCTGTTGGAGAAGGTGCCCACGCTGGAGCGGCTGCGTGCCGCCCAGAAGCGCCGGGCCCAGCAGCTGAAGAAGTGGGCCCAGTACGAGCAGGACCTGCAGCACCGCAAGCGCAAGCATGAGCGGAAGCGCAGTGGCGGCGGCCGGAGGAAGAAGGTGACCTTTGAGGCCAGCGTGGCCCTGCTGGAGGCCTCATTGAGGAACGACACCGACGAAGTACGCTACTTCCTGAAGAATAAGGTCAGCCCTGATTTGTGCAATGAGGATGGACTCACAGCCCTGCACCAGTGCTGCATCGACAACTTTGAGGAAATCGTCAAGCTGCTCCTTTCCCACGGTGCCAACGTGAATGCCAAGGACAATGAGCTGTGGACGCCGCTGCACGCTGCGGCCACCTGTGGCCACATCAACCTGGTGAAAATCCTCGTTCAGTATGGGGCTGACTTGCTCGCTGTCAACTCTGATGGAAACATGCCGTATGACCTCTGCGAGGATGAACCCACCCTGGATGTCATCGAGACGTGCATGGCTTACCAGGGCATCACGCAGGAGAAAATCAATGAGATGCGGGCAGCTCCTGAGCAGCAGATGATTGCGGATATCCACTGTATGATTGCAGCAGGCCAGGACCTTGACTGGGTAGATGCCCAGGGTGCCACACTGATGCAAATGGCAGAACTGTTGGTGTCGCATGGGGCCAGTCTCAGTGCCAGGACATCCATGGATGAGATGCCAATAGACCTGTGTGAGGAGGAGGAGTTCAAGGTCCTGCTGCTGGAGCTAAAACACAAGCATGACGTGATCATGAAGTCACAGCTGAGGCACAAGTCATCTTTGAGCCGGAGGACGTCCAGCGCGGGCAGCCGTGGGAAGGTGGTGCGTCGGGCCAGCCTGTCAGACAGGACCAACCTGTACAGGAAGGAGTATGAGGGAGAGGCCATCCTGTGGCAGCAGCGGAGTGCCACCGAGGAGCAGCGGACTTCAGCCTACAACGGGGACATCCGAGAGCCCAGGACAGACCAAGAGAATAAGGACCCAAATCCCCGGCTGGAGAAGCCCGTGTTGCTCTCTGAGTTTTCTACCAAGATCCCACGCAGTGAAATGGACGGGCCTGTTGAGAATGGCCTCCGGGCTCCGGTCAGTGCCTACCAGTATGCACTATCCAATGGGGACGTCTGGAAAGTGCATGAGGTGCCTGACTACAACCTGGCCTATGGCAGCCCTGGTGTGGCTGATGCTACCCCACCCTGGAGTGGC---TACAAGGAGCAGAGCCCCCAGACGCTTCTGGAGCTGAAGCGGCAGCGGGCTGCAGCCCAGCTGCTCAGCCATCCCTTCCTGAGCACCCACCTGGGCAGCAGCATGGCCAGGACGGGCGAGGGAAGCAGTGAAGGCAAGGCCCCCTTGATTGGAGGCAGAACTTCACCATACAGCAGCAATGGGACCTCCGTGTATTACACGGTCACCAGTGGGGATCCCCCGCTCTTGAAGTTCAAGGCCCCCATGGAGGAGATGGAAGAGAAGGTCCACGGCTGCTGCCGCATCTCC---
>HLmanJav1
----------------------------------------------------------------------------------------------------------------------------------------------------------------------------------------------------------------------------------------------------------TACGCTACTTCCTGAAGAATAAGGTCAGCCCTGATTTGTGCAATGAGGATGGACTCACAGCTCTGCACCAGTGCTGCATCGACAACTTTGAGGAAATCGTCAAGCTGCTCCTTTCCCACGGTGCCAACGTGAATGCCAAGGACAATGAGCTGTGGACACCGCTGCACGCTGCGGCCACCTGTGGCCACATCAACCTGGTGAAAATCCTCGTTCAGTATGGGGCTGACCTGCTCGCTGTCAATTCTGATGGAAACATGCCGTATGACCTCTGCGAGGATGAACCCACCCTGGATGTCATCGAGACGTGCATGGCTTACCAGGGCATCACGCAGGAGAAAATCAACGAAATGCGGGCAGCTCCTGAGCAGCAGATGATTGCGGATATCCATTGTATGATTGCAGCAGGCCAGGACCTTGATTGGGTAGATGCCCAGGGTGCCACACTGATGCAAATGGCAGAACTGTTGGTGTCGCATGGGGCCAGTCTCAGTGCCAGGACATCCATGGATGAGATGCCAATAGACCTGTGTGAGGAGGAGGAGTTCAAGGTCCTGCTGCTGGAGCTAAAACACAAGCATGACGTGATCATGAAGTCACAGCTGAGGCACAAGTCGTCTTTGAGCCGGAGGACGTCCAGCGCGGGCAGCCGTGGGAAGGTGGTGCGTCGGGCCAGCCTGTCAGACAGAACCAACCTGTACAGGAAGGAGTACGAGGGAGAGGCCATCCTGTGGCAGCAGCGGAGTGCCGCCGAGGAGCAGCGGACTTCAGCCTACAACGGGGACATCCGGGAGGCCAGGACAGACCAAGAGAATAAGGACCCAAACCCCCGGCTGGAGAAGCCCGTGCTGCTCTCTGAGTTTTCTACCAAGATCCCACGCAGTGAAATGGACGGGCCTGTTGAGAATGGCCTCCGGGCTCCGGTCAGTGCCTACCAGTATGCACTATCCAATGGGGACGTCTGGAAAGTGCATGAGGTGCCTGACTACAACCTGGCCTATGGCAGCCCTGGTGTGGCTGATGCTACCCCACCCTGGAGTGGC---TACAAGGAGCAGAGCCCCCAGACGCTTCTGGAGCTGAAGCGGCAGCGGGCTGCAGCCAAGCTGCTCAGCCATCCCTTCCTGAGCACCCACCTGGGCAGCAGCATGGCCAGGACGGGCGAGGGAAGCAGCGAAGGCAAGGCCCCCTTAATTGGAGGCAGAACTTCACCATACAGCAGCAATGGGACCTCCGTGTATTACACAGTCACCAGTGGGGATCCCCCGCTCTTGAAGTTCAAGGCCCCCATGGAGGAGATGGAAGAGAAGGTCCACGGCTGCTGCCGCATCTCCT--
>HLrhiFer5
ATGGCCAACCACGTGGACCTGCTGACGGAGCTGCAGCTGCTGGAGAAGGTGCCCACGCTGGAGCGGCTGCGGGCCGCCCAGAAGCGCCGGGCACAGCAGCTGAAGAAGTGGGCCCAGTACGAACAAGACCTGCAGCACCGCAAGCGCAAGCATGAGCGGAAGCGCAGCACCGGCGGCCGGCGGAAGAAGGTGACTTTCGAGGCCAGCGTGGCCCTGCTGGAGGCGTCCCTGAGGAACGACACCGAGGAAGTACGCTACTTCCTGAAGAATAAGGTCAGCCCTGACTTGTGCAATGAAGATGGACTCACAGCCCTGCACCAGTGTTGCATCGACAACTTTGAGGAAATCGTCAAGCTGCTCCTTTCCCACGGTGCGAATGTGAATGCGAAGGACAACGAGTTGTGGACGCCCCTGCACGCCGCAGCCACCTGTGGCCACATCAACCTGGTGAAAATCCTCGTTCAGTATGGGGCCGACTTGCTGGCCGTCAACTCTGATGGGAATATGCCTTACGACCTCTGCGAGGATGAACCCACCCTGGATGTCATCGAGACGTGCATGGCCTACCAGGGCATCACTCAAGAGAGAATCAACGAGATGCGGGCGGCTCCCGAGCAGCAGATGATTTCAGACATCCACTGTATGATTGCAGCGGGCCAGGACCTTGACTGGATCGATGCCCAGGGTGCCACGCTGATGCAGATGGCAGAGCTATTGGTGTCCCATGGGGCCAGTCTCAGTGCTAGGACATCCATGGATGAGATGCCAATAGACCTGTGTGAGGAGGAAGAATTCAAGGTCCTGCTGCTGGAGCTAAAACACAAGCACGATGTGATCATGAAGTCACAGCTGAGGCACAAGTCGTCCTTGAGCCGGAGGACGTCCAGCACGGGCAGCCGTGGGAAGGTGGTGCGTCGAGCCAGCCTGTCAGATAGGACCAACCTGTACAGGAAGGAGTATGAGGGAGAGGCCATCCTGTGGCAGCAGCGGAGTGCGGCCGAGGATCAGCGGATCTCAACCTACAATGGGGACATCAGGGAGACCAGGACAGACCAGGAGAACAAGGACCCGAACCCCCGGCTGGAGAAGCCCGTGCTGCTCTCCGAGTTTCCTACCAAGATCCCACGGAGTGAAATGGACGTGCCTATTGAGAACGGCCTCCGGGCCCCGGTCAGCGCCTACCAGTATGCACTGTCCAACGGGGATGTCTGGAAAGTGCATGAGATGCCTGACTACAACATGGTCTACGGCAGCCCTGGCATGGCCGATGCCACCCCACCCTGGAGTGGC---TACAAGGAACAGAGCCCCCAGACGCTTCTGGAGCTGAAGCGGCAGCGGGCTGCAGCCAAGCTGCTCAGCCACCCCTTCCTGAGCACCCACCTGGGCGGCGCCATGGCCAGGACGGGCGAGAGCAGCAGTGAAGGCAAGGCCCCCCTGATTGGAGGCAGAACTTCACCATACAGCAGCAGTGGGACCTCAGTGTATTACACGGTCACCAGCGGAGATCCCCCACTCTTGAAGTTCAAGGCCCCCATGGAGGAGATGGAGGAGAAAGTCCATGGCTGCTGCCGCATCTCG---
>oryAfe1
ATGGCCAGCCACGTGGACCTGCTGACGGAGCTGCAGCTGCTGGAGAAGGTGCCCACTCTGGAGCGGCTGCGTGCTGCTCAGAAGCGCCGGGCCCAGCAGCTGAAGAAGTGGGCACAGTATGAGCAGGACCTGCAGCACCGCAAGCGCAAACACGAGCGGAAGCGCAGCACGGGCGGTCGGCGCAAGAAAGTCTCCTTCGAGGCCAGCGTGGCGCTGCTGGAGGCTTCACTGAGGAACGACGCTGAGGAAGTACGCTACTTCCTGAAGAATAAGGTCAGCCCTGATTTGTGCAATGAGGATGGACTCACGGCCCTGCACCAGTGCTGCATCGACAACTTTGAGGATATCGTTAAGCTGCTCCTTTCCCATGGTGCAAATGTGAATGCCAAGGACAACGAGCTGTGGACGCCTCTGCATGCCGCAGCCACCTGCGGCCACATCAACCTGGTGAAGATCCTCGTTCAGTATGGGGCTGACTTGCTCGCCGTCAACTCTGACGGGAACATGCCGTATGACCTGTGCGAGGACGAGCCCACCCTGGATGTCATCGAGACCTGCATGGCGTACAAGGGCATCACCCAAGAGAAAATCAATGAGATGCGGTCTGCACCTGAGCAGAAGATGATTGGAGACATCCACTGTATGATTGCAGCTGGCCAGGACCTGGACTGGATAGACGGCCAGGGTGCCACACTGATGCAGATGGCAGAGCTGTTGGTATCCCATGGGGCCAGTCTCAGTGCTAGGACATCCATGGATGAGATGCCAATAGACCTGTGTGAGGAGGAGGAGTTCAAGGTCCTGCTGCTGGAACTAAAACACAAGCATGACGTGATCATGAAGTCACAGCTGAGGCACAAATCATCCTTGAGCCGCAGGACATCCAGCGCGGGCAGCCGCGGGAAGGTGGTGCGTCGAGCCAGCCTATCAGACAGGACCAACCTGTACAGAAAGGAATACGAGGGGGAGGCCATCCTGTGGCAGCAGCGGAGTGCAGCCGAGGATCAGCGGAGCTCAGCCTACAACGGGGACATCAGGGAGACCAGGACAGATCAGGAGAACAAGGACCCTAACCCCAGGCTGGAGAAGCCCGTGTTACTCTCCGAATTTTCTACCAAGATCCCACGGGGTGAACTGGACATGCCTGTTGAGAATGGCCTCCGGGCTCCGGTCAGTGCCTACCAGTATGCACTGTCCAATGGGGATGTCTGGAAGGTACATGAGGTGCCTGACTACAGCGTGGCCTATGGCAACCCCAGCATGGCTGATACCACCCCACCTTGGAGTGGC---TACAAGGAGCAGAGCCCCCAGACGCTTCTGGAGCTGAAGCGGCAGCGGGCTGCAGCCAAGCTGCTCAGCCACCCCTTCCTCAGCACCCACCTGGGCAGCAGCATGACCAGGACGGGGGAGGGCAGCAGTGAAGGCAAGGCCCCCTTGATCGGAGGCAGAACTTCCCCGTACAGCAGCAATGGGCCCTCAGTGTACTACACGGTCACCAGCGGGGATCCCCCGCTCTTGAAGTTCAAGGCCCCCATGGAGGAGATGGAGGAGAAAGTCCATGGCTGTTGCCGCATCTCC---
>triMan1
ATGGCCAGCCACGTGGACCTGCTGACGGAGCTGCAGCTGCTGGAGAAGGTGCCCACGCTGGAGCGGCTTCGCGCCGCTCAGAAGCGCCGGGCTCAGCAGCTGAAGAAATGGGCACAGTACGAGCAGGACTTGCAGCACCGTAAACGCAAGCATGAGCGGAAGCGCAGCACGGGCGGCCGGCGCAAGAAGGTATCCTTCGAGGCCAGCGTGGCACTGCTGGAGGCCTCACTGAGGAATGACGCTGAGGAAGTACGCTACTTCCTGAAGAATAAGGTCAGCCCTGATTTGTGCAATGAGGATGGACTCACAGCCCTGCACCAGTGCTGCATCGACAACTTTGAGGAAATCGTTAAGCTGCTCCTTTCCCATGGTGCAAATGTGAATGCCAAGGACAATGAGCTGTGGACACCCCTGCATGCCGCGGCCACCTGCGGCCACATCAACCTGGTGAAGATCCTCGTTCAGTATGGGGCCGACTTGCTCGCCGTCAACTCTGACGGGAACATGCCGTATGACCTCTGCGAGGATGAGCCCACCCTGGATGTCATCGAGACCTGCATGGCCTACCAGGGCATCACCCAAGAGAAAATCAATGAGATGCGGGCAGCACCCGAGCAGCAGATGATTGGGGACATCCATTGTATGATTGCAGCTGGCCAGGACCTTGACTGGATAGATGCCCAGGGTGCCACACTGATGCAGATGGCAGAGCTGTTGGTGTCCCATGGGGCCAGTCTCAGTGCTAGGACATCCATGGATGAGATGCCAATAGACCTATGTGAGGAGGAGGAGTTCAAGGTCCTGCTGCTGGAGCTGAAACACAAGCATGACGTGATCATGAAGTCACAGCTGAGGCACAAGTCATCCTTGAGCCGGAGGACATCCAGCGCGGGCAGCCGTGGGAAGGTGGTACGTCGAGCCAGCCTGTCAGACAGGACCAACCTGTACAGGAAGGAGTACGAGGGAGAGGCCATACTGTGGCAGCAGCGGAGTGCATCAGAGGAT---CGAACCTCCATGTACAACGGGGACATCAGGGAGACCAGGACAGACCAGGAGAACAAGGACCCTAACCCCAGGCTGGAGAAGCCTGTGCTGCTCTCCGAATTTTCTACCAAGATCCCACGGGGTGAACTGGACATGCCTGTTGAGAATGGCCTCCGGGCTCCGGTCAGCACCTACCAGTATGCACTGTCCAACGGGGATGTCTGGAAGGTACATGAGGTGCCCGACTACAGTGTGGCCTATGGCAACCCTGGCATGGCTGATGCCACCCCACCTTGGAGCGGC---TACAAGGAGCAGAGCCCCCAGACGCTTCTGGAGCTGAAGCGGCAGCGAGCTGCAGCCAAGCTGCTCAGCCACCCCTTCCTCAGCACCCACCTGGGCAGCAGCATGGCCAGGACGGGTGAGGGCAGCAGTGAAGGCAAGGCCCCCTTGATCGGAGGCAGAACTTCCCCGTACAGCGCCAATGGGACCTCGGTGTACTACACTGTCACCAGCGGGGATCCCCCGCTCTTGAAGTTCAAAGCCCCCATGGAGGAGATGGAGGAGAAGGTCCATGGCTGCTGCCGCATCTCC---
>loxAfr3
ATGGCCAGCCACGTGGACCTGCTGACGGAGCTGCAGCTGCTGGAGAAGGTGCCCACGCTGGAGCGGCTTCGCGCCGCTCAGAAGCGCCGGGCCCAGCAGCTGAAAAAATGGGCACAGTACGAGCAGGACTTACAGCACCGTAAGCGCAAACATGAGCGGAAGCGCAGCACGGGCGGCCGGCGCAAGAAAGTGTCCTTTGAGGCCAGCGTGGCACTGCTGGAGGCCTCACTGAGGAATGACGCTGAGGAAGTCCGCTACTTCCTGAAGAATAAGGTCAGCCCTGATTTGTGCAATGAAGATGGACTCACGGCCCTGCACCAGTGCTGCATCGACAACTTTGAGGAAATTGTTAAGCTGCTCCTTTCCCACGGTGCAAATGTGAATGCCAAGGACAACGAGCTGTGGACTCCCCTGCATGCTGCGGCCACCTGTGGCCACATCAACCTGGTGAAGATCCTCGTTCAGTATGGGGCCGACTTGCTCGCCGTCAACTCTGACGGGAACATGCCATATGACCTCTGCGAGGATGAGCCCACCCTGGATGTCATTGAGACCTGCATGGCGTACCAGGGCATCACCCAAGAGAAAATCAACGAGATGCGGGCGGCACCCGAGCAGCAGATGATTGGGGACATCCACTGTATGATTGCAGCTGGCCAGGACCTTGACTGGATAGATGCCCAGGGTGCCACACTGATGCAGATGGCAGAGCTGTTGGTGTCCCATGGGGCCAGTCTCAGTGCTAGGACATCCATGGATGAGATGCCAATAGACCTGTGTGAGGAGGAGGAGTTCAAGGTCCTGCTGCTGGAACTAAAACACAAGCACGATGTGATCATGAAGTCACAACTGAGGCACAAGTCATCCTTGAGCCGGAGGACATCGAGTGCGGGCAGCCGGGGGAAGGTGGTACGTCGAGCCAGCCTGTCGGACAGGACCAACCTGTACAGGAAGGAGTATGAGGGAGAGGCCATACTGTGGCAGCAGCGGAGTGCAACTGAGGATCAGCGGACCTCAACCTACAACGGGGACATCAGGGAGACCAGGACGGACCAGGAGAACAAGGACCCTAACCCCAGGCTGGAGAAGCCCGTGCTGCTCTCCGAATTTTCTACCAAGATCCCACGGGGTGAACTGGACATGCCTGTTGAGAATGGCCTCCGGGCTCCGGTCAGCACCTACCAGTATGCACTGTCCAACGGGGATGTCTGGAAGGTACATGAGGTGCCCGACTACAGCGTGGCCTATAGCAACCCTGGCATTGCTGACGCCACCCCGCCTTGGAGTGGT---TACAAAGAGCAGAGCCCCCAGACGCTTCTGGAGCTGAAGCGGCAGCGGGCTGCAGCCAAGCTACTCAGCCACCCCTTCCTCAGCACCCACCTGGGCAGCAGCATGGCCAGGACGGGCGAGGGCAGCAGTGAAGGCAAGGCCCCCTTGATCGGAGGCAGAACTTCCCCGTACAGCAGCAATGGGACCTCGGTGTATTACACGGTCACCAGCGGGGATCCCCCGCTCTTGAAGTTCAAGGCCCCCATGGAGGAGATGGAGGAGAAGGTCCATGGCTGCTGCCGCATCTCC---
>conCri1
ATGGCCAGCCACGTGGACCTGCTGACGGAGCTGCAGCTGCTGGAGAAGGTGCCCACGCTCGAGCGGCTGCGAGCCGCCCAGAAGCGCCGGGCGCAGCAGCTGAAGAAGTGGGCCCAGTACGAGCAGGACCTGCAGCACCGCAAGCGCAAGCACGAGCGGAAGCGCAGCGCCAGCGGCCGGCGCAAGAAGGTGTCCTTCGAGGCCAGCGTGGCCCTCCTGGAGGCCTCGCTGAGGAACGACGCCGAGGAAGTACGCTACTTCCTGAAGAACAAGGTCAGCCCTGACTTGTGCAATGAGGATGGACTCACAGCCCTGCACCAGTGCTGCATCGACAACTTTGAGGAGATCGTCAAGCTGCTCCTTTCCCATGGTGCCAACGTGAATGCCAAGGACAACGAGCTGTGGACACCCCTGCACGCTGCAGCCACCTGCGGGCACATCAATCTAGTGAAAATCCTCGTTCAGTTTGGGGCCGACTTGCTTGCCGTCAACTCTGATGGAAACATGCCCTATGACCTCTGCGAGGATGAGCCCACGCTGGATGTCATCGAGACCTGCATGGCGTACCAGGGCATCACCCAGGAGAAAATCAATGAGATGCGGGCAGCTCCCGAGCAGCAGATGATAGCAGACATCCACTGTATGATTGCAGCGGGCCAGGACCTTGACTGGGTAGATGCCCAAGGTGCCACGCTGATGCAGATGGCAGAGCTGTTGGTGTCCCACGGGGCCAGTCTCAGTGCTAGAACATCCATGGATGAGATGCCAATAGACCTGTGTGAGGAGGAGGAGTTCAAGGTCCTGCTGCTGGAGCTAAAACACAAGCACGACGTGATCATGAAGTCCCAGCTGCGGCACAAGTCCTCCCTGAGCCGGCGGACGTCCAGCGCGGGCAGCCGTGGGAAGGTGGTGCGTCGAGCCAGCCTGTCGGACAGGACCAACCTGTACCGGAAGGAGTACGAGGGGGAGGCCATCCTGTGGCAGCAGCGGGGTGCGGTGGAGGATCAGCGCACGGCCACCTACAACGGGGACATCCGGGAGGCCAGGACAGACCAGGAGAACAAGGACCCGAACCCCAGGCTGGAGAAGCCTGTGCTGCTCTCTGAATTCCCCGCCAAGATCCCCCGGAGTGAGATGGACGTACCTGTTGAGAACGGGCTCCGGGCGCCGGTCAGCGCCTACCAGTATGCGCTCTCCAACGGGGATGTCTGGAAGGTGCACGAGGTGCCCGACTACAACGTGGCCTATGGCAACCCCGGGGTGGCTGATGCCACCCCGCCCTGGAGTGGC---TACAAGGAGCAGAGCCCCCAGACGCTCCTGGAGCTGAAGCGGCAGCGGGCTGCGGCCAAACTGCTCAGCCACCCCTTCCTGAGCACCCACCTGGGCGGCAGCGTGGGCAGGACGGGCGAGGGCAGCAGCGAAGGCAAGGCCCCCTTGATAGGAGGCAGAACTTCACCGTACAGCAGCAACGGGACTTCAGTGTACTACACGGTCACCAGCGGAGATCCCCCGCTCTTAAAGTTCAAGGCCCCCATGGAGGAGATGGAGGAGAAGGTGCACGGTTGCTGCCGCCTCTCC---
>ochPri3
ATGGCCAGCCACGTGGACCTACTGACGGAGCTGCAGCTGTTGGAGAAGGTGCCCACGCTGGAGCGGCTGCGGGCTGCCCAGAAGCGCCGGGCTCAGCAGCTGAAGAAGTGGGCGCAATATGAACAGGACCTACAGCATCGCAAACGCAAGCATGAACGGAAGCGTAGCAGCGGCGGCCGCCGCAAGAAGGTGTCCTTCGAGGCCAGCGTTGCCCTGCTCGAGGCCTCTCTGAGGAACGACGCCGAGGAAGTACGCTACTTCCTGAAGAACAAGGTCAGCCCCGATCTGTGCAACGAAGACGGACTCACGGCCCTGCACCAGTGCTGCATCGACAACTTTGAGGAAATTGTCAAGCTGCTCCTTTCGCATGGTGCCAACGTGAACGCCAAGGACAACGAGCTGTGGACGCCCCTGCACGCTGCAGCCACCTGCGGCCACATCAACCTGGTGAAGATCCTCGTTCAGTATGGGGCCGACCTGCTTGCTGTCAACTCCGACGGGAATATGCCCTATGACCTCTGTGAGGATGAGCCCACCCTGGATGTCATCGAGACCTGCATGGCGTACCAGGGCATCACCCAAGAGAAGATCAACGAGATGCGGGCCGCCCCCGAGCAGCAGATGATCGCCGACATCCACTGTATGATTGCTGCGGGCCAGGACCTCGACTGGATAGATGCCCAGGGTGCCACGCTGATGCAGATGGCAGAGCTGTTGGTGTCCCATGGGGCTAGTCTCAGTGCCAGGACATCCATGGATGAGATGCCAATAGACCTGTGTGAGGAGGAGGAGTTCAAGGTCCTGCTGCTGGAGCTCAAACACAAGCATGATGTGATCATGAAGTCGCAGCTGAGGCACAAGTCATCCCTGAGCCGGAGGACGTCCAGCGCAGGCAGCCGAGGGAAGGTGGTGCGGCGAGCCAGCCTGTCGGACAGGACCAACCTGTACAGGAAGGAGTATGAGGGAGAGGCCATTCTCTGGCAACAGCGAAGTGCGGCTGAGGACCAGCGGACCTTGACCTACAATGGGGACGTCAGGGAGACCAGGACGGACCAGGAGAATAAGGACCCTAACCCCCGGCTGGAGAAGCCCGTGCTACTCTCTGAATTTTCCACCAAGATCTCCCGGGGTGAACTGGACGGGCCTGTGGAGAATGGCCTCCGGGCCCCGGTCAGCGCCTACCAGTACGCGCTGTCCAACGGGGACGTGTGGAAGGTGCACGAGGTGCCTGACTACAGCATGGCCTATAGCAACCCAGGCCTGGCCGATGCCACGCCGCCCTGGGGCGGC---TACAAGGAGCAGAGCCCCCAGACGCTCCTGGAGCTGAAGCGGCAGCGGGCCGCGGCCAAGCTCCTCAGCCACCCGTTCCTGAGCACGCACCTGGGCAGCAGCATGGGCCGGGGTGGGGAGAGCAGCAATGAAGGCAAGGCCCCATTGATCGGAGGCAGAACTTCACCATACAGCAGCAACGGGACCTCGGTGTATTACACGGTCACCAGCGGAGACCCACCTCTCCTGAAGTTCAAGGCCCCCATAGAAGAGATGGAGGAGAAGGTCCATGGCTGCTGCCGCATCTCC---
>hetGla2
ATGGCCAGCCACGTGGACCTGCTGACCGAGCTGCAGCTGCTGGAGAAGGTGCCCACGTTGGAGCGGTTGCGCGCCGCCCAGAAGCGCCGGGCCCAGCAGCTGAAGAAGTGGGCGCAGTACGAGCAGGACCTGCAGCACCCCAAGCGCAAGCATGAGCGGAAGCGCAGCGCGGGTGGCCGCCGTAAGAAGGTGTCCTTCGAGGCCAGCGTGGCCCTGCTGGAGGCGTCGCTGCGCAACGACACCGAGGAAGTGCGCTACTTCCTGAAGAATAAGGTCAGTCCTGATTTGTGCAACGAGGATGGACTCACAGCCCTGCACCAGTGTTGCATTGACAACTTTGAGGAAATCGTCAAGCTGCTTCTCTCCCACGGTGCAAATGTGAACGCCAAGGACAATGAGCTGTGGACGCCCCTGCATGCTGCAGCCACCTGTGGCCACATCAACCTGGTGAAGATCCTCGTTCAGTATGGGGCTGACTTGCTTGCTGTCAACTCTGATGGGAACATGCCATATGACCTCTGCGAGGATGAACCCACCCTGGATGTCATCGAGACCTGCATGGCGTACCAGGGCATCACCCAAGAGAAAATCAACGAGATGCGGGCTGCTCCCGAGCAGCAGATGATCACAGACATCCACTGTATGATTGCAGCGGGCCAGGATCTTGACTGGATAGATGCGCAGGGTGCCACACTGATGCAGATGGCAGAGTTGCTGGTGTCCCATGGAGCTAGTCTCAGTGCTAGGACATCCATGGATGAGATGCCAATAGACCTGTGTGAGGAGGAGGAGTTCAAGGTCCTGCTGCTGGAGCTCAAACACAAGCATGATGTGATCATGAAGTCACAGCTGAGGCACAAGTCATCCCTGAGCCGGAGGACATCCAGTGCAGGCAGCCGTGGGAAGGTGGTACGTCGAGCCAGCCTATCGGACAGGACCAACCTGTACCGGAAGGAGTATGAGGGAGAGGCCATACTGTGGCAGCAGCGGAGTTCAACTGAGGACCAGCGCACTGCGACCTACAATGGGGACATCAGGGAAACCAGGACAGACCAAGAGAATAAGGACCCAAACCCCAGGCTGGAGAAGCCCGTGCTGCTCTCAGAGTTTTCTACCAAGATCTCACGGGGTGAACTGGATGGGCCCATTGAGAATGGCCTCCGGGCTCCGGTCAGCGCCTACCAGTATGCACTGTCCAACGGGGATGTCTGGAAGGTGCACGAGGTGCCTGACTACAGCATGGCCTACAGCAGCCCTGGCATGGCTGAGACCACCCAGCCCTGGAGCGGC---TTCAAGGAGCAGAGCCCCCAAACGCTGCTGGAGCTGAAGCGGCAGCGGGCTGCAGCCAAGCTGCTCAGCCACCCCTTTCTGAGCACTCACCTGGGCAGCAGCATGGCCAGGTCAGGGGAGAGCAGCAGTGAAGGCAAGGCACCCTTGATTGGAGGCAGAACTTCACCCTACAGCAGCAATGGGACCTCGGTGTATTACACGGTCACCAGTGGGGATCCCCCACTCTTAAAGTTCAAGGCCCCCATAGAGGAGATGGAGGAGAAAGTCCATGGCTGCTGCCGCATCTCC---
>cavPor3
ATGGCCAGCCACGTGGACCTGCTGACCGAGCTGCAGCTGCTGGAGAAGGTGCCCACGCTGGAGCGGCTGCGCGCCGCACAGAAGCGCCGGGCCCAGCAGCTGAAGAAGTGGGCGCAGTATGAGCAGGACCTGCAGCACCGCAAGCGCAAGCACGAGCGGAAGCGCAGCGCTGGTGGCCGCCGCAAGAAGGTGTCCTTCGAGGCCAGCGTGGCCCTGCTGGAGGCGTCGCTGCGCAACGATGCCGAGGAAGTGCGCTACTTCCTGAAGAATAAGGTTAGCCCTGATTTGTGCAATGAGGATGGACTCACAGCCCTGCACCAGTGTTGCATTGACAACTTTGAGGAAATCGTCAAGCTGCTTCTCTCCCATGGTGCAAATGTGAACGCCAAGGACAACGAGCTGTGGACGCCTCTGCATGCTGCAGCCACCTGCGGCCACATCAACCTGGTGAAGATCCTCGTCCAGTATGGGGCTGACTTGCTCGCTGTCAACTCCGATGGGAACATGCCATATGACCTCTGCGAGGATGAGCCCACCCTGGATGTCATCGAGACCTGCATGGCGTACCAGGGCATCACCCAGGAGAAAATTAATGAGATGCGGGCTGCTCCTGAGCAGCAGATGATCACCGACATCCACTGTATGATTGCAGCAGGCCAGGATCTTGACTGGATAGACGCCCAGGGTGCCACACTGATGCAGATGGCAGAGCTGTTGGTGTCCCATGGGGCTAGTCTCAGTGCCAGGACATCCATGGATGAGATGCCAATAGACCTGTGTGAGGAGGAGGAGTTCAAGGTCCTACTGCTGGAGCTCAAACACAAGCATGATGTGATCATGAAGTCACAGCTGAGGCACAAGTCGTCCCTGAGCCGGAGGACATCCAGTGCAGGCAGCCGTGGGAAGGTGGTACGTCGAGCCAGCCTGTCGGACAGGACCAACCTCTACAGGAAGGAGTATGAGGGGGAGGCCATCCTGTGGCAGCAGCGGAGTGCAGCCGAGGACCAGCGCACTGCGACCTACAACGGGGACATCAGGGAGACCAGGACAGACCAAGAGAATAAGGACCCAAACCCCAGACTGGAGAAGCCCGTGCTGCTCTCAGAGTTTTCTACCAAGATCTCACGGGGCGAACTGGATGGGCCCATTGAGAATGGCCTCCGGGCTCCGGTTAGCGCCTACCAGTATGCACTGTCCAACGGGGATGTCTGGAAGGTGCACGAGGTGCCTGACTACAGCATGGCCTACAGCAGCCCTGTCGTGGCTGACACCACCCCACCGTGGAGTGGC---TTCAAGGAGCAGAGCCCCCAAACGCTGCTGGAGCTGAAGCGACAGCGGGCTGCAGCCAAGCTGCTCAGCCACCCCTTCCTGAGCACCCACCTGGGCAGCAGCATGGCCAGGTCAGGGGAGAGCAGCAATGAAGGCAAGGCACCCTTGATTGGGGGCAGAACTTCACCCTACAGCAGCAACGGGACCTCGGTGTATTACACAGTCACTAGTGGGGATCCCCCACTCTTAAAGTTCAAAGCCCCCATAGAGGAGATGGAGGAGAAAGTCCATGGCTGCTGCCGCATCTCC---
>speTri2
ATGGCCAGCCACGTGGACCTGCTGACCGAGCTGCAGCTGCTGGAGAAGGTGCCCACGCTGGAGCGGCTGCGTGCCGCCCAGAAGCGCCGGGCCCAGCAGCTGAAGAAGTGGGCGCAGTACGAGCAGGACCTGCAGCACCGCAAGCGCAAGCACGAGCGGAAGCGCAGCGCGGGGGGCCGCCGCAAGAAGGTGTCCTTTGAGGCCAGCGTGGCGCTGCTGGAGGCCTCTCTGCGGAACGACGCCGAGGAAGTGCGCTACTTCTTGAAGAATAAGGTTAGCCCTGATTTGTGCAATGAGGATGGACTCACAGCCCTGCACCAGTGCTGCATCGACAACTTTGAGGAAATTGTCAAGTTGCTCCTTTCCCATGGTGCAAACGTGAACGCCAAGGACAATGAGCTGTGGACACCCCTGCACGCGGCAGCCACCTGCGGCCACATCAACCTGGTGAAGATCCTCGTTCAGTATGGGGCTGACTTGCTTGCTGTCAACTCTGATGGGAACATGCCATATGACCTCTGCGAGGACGAGCCCACCCTGGATGTCATTGAGACCTGCATGGCGTACCAGGGAATCACCCAGGAGAAAATCAACGAGATGCGGGCGGCCCCTGAGCAGCAGATGATCTCGGACATCCATTGTATGATCGCAGCTGGCCAGGACCTTGACTGGATAGATGCCCAGGGTGCCACATTGATGCAGATGGCAGAGCTACTGGTGTCCCACGGAGCTAGTCTCAGTGCAAGGACTTCCATGGATGAGATGCCAATAGACCTGTGTGAGGAGGAGGAGTTCAAGGTCCTGCTGCTGGAGCTCAAGCACAAGCATGACGTGATCATGAAGTCACAGCTGAGGCACAAGTCGTCCCTGAGCCGGAGGACATCCAGCGCGGGCAGCCGTGGGAAGGTGGTGCGTCGAGCCAGCCTTTCGGACAGGACCAACCTATACAGAAAGGAGTACGAGGGCGAGGCCATACTGTGGCAGCAGCGGAGCGCAGCCGAGGATCAGCGCACCTCCGCCTACAACGGGGACATCCGGGAGACCAGGACAGACCAAGAGAATAAGGACCCAAACCCCAGGCTGGAGAAGCCCGTGCTGCTCTCAGAATTTTCTACCAAGATCTCCCGGGGTGAACTGGATGGGCCTGTTGAGAATGGCCTCCGGGGCCCAGTCAGTGCCTACCAGTATGCACTGTCCAACGGGGATGTCTGGAAGGTGCACGAGGTGCCTGACTACAGCATGGCCTACAGCAGCCCCAGCGTGGCCGAGGCCACCCCGCCCTGGAGCGGC---TACAAGGAGCAGAGCCCCCAGACGCTTCTGGAGCTAAAGCGCCAGCGGGCTGCAGCCAAGCTGCTCAGCCACCCCTTCCTGAGCACCCATCTGGGCAGCAGCATGGCCAGGACCGGGGAGAGCAGCAACGAAGGCAAGGCCCCCTTGATCGGAGGCAGAACTTCACCCTACAGCAGCAACGGGACCTCCGTGTATTACACGGTCACCAGTGGAGATCCCCCGCTCTTAAAGTTCAAGGCCCCCATGGAGGAGATGGAAGAGAAGGTCCACGGCTGCTGCCGTATCTCC---
>micOch1
ATGGCCAGCCACGTGGACCTGCTCACCGAGCTGCAGCTGCTGGAGAAGGTACCTACACTGGAGCGCCTGCGTGCAGCCCAGAAGCGCCGGGCTCAGCAGCTGAAGAAGTGGGCACAGTACGAACAGGACCTGCTTCACCGTAAGCGCAAGCATGAGCGGAAGCGCAGCACAGGTGGCCGTCGCAAGAAGGTGTCCTTTGAGGCCAGTGTGGCGCTGCTCGAGGCCTCACTGAGGAACGATGCCGAAGAAGTACGCTACTTCCTGAAGAACAAGGTCAGCCCTGATTTGTGTAACGAGGATGGCCTCACAGCTTTGCACCAGTGCTGCATTGACAACTTTGAAGAAATCGTCAAGCTGCTGCTTTCCCATGGTGCGAACGTGAACGCCAAGGACAACGAGCTGTGGACTCCCCTGCACGCCGCAGCCACCTGCGGCCACATCAACCTGGTGAAGATCCTCGTTCAGTATGGGGCTGACTTGCTTGCTGTCAACTCTGATGGGAACATGCCATATGACCTCTGCGAGGATGAACCCACCCTGGATGTCATCGAGACCTGCATGGCATACCAAGGAATCACCCAGGAGAAAATCAATGAGATGCGGGCAGCTCCTGAGCAGAAGATGATAGCGGACATTCACTGCATGATTGCTGCCGGCCAGGACCTTGACTGGATAGATGCCCAGGGGGCCACGCTGATGCCAATGGCAGAGCTGTTAGTGTCCCATGGAGCTAGTCTCAGTGCCAGGACGTCCATGGATGAGATGCCAATAGACCTGTGTGAGGAGGAGGAGTTCAAGGTCCTGCTGTTGGAGCTTAAACACAAGCATGACGTCATCATGAAGTCCCAGCTGAGGCACAAGTCATCCCTGAGCCGCAGGACGTCCAGTGCAGGCAGCCGTGGGAAGGTGGTGCGTCGAGCCAGCCTGTCAGACAGAACGAACCTGTACCGGAAAGAGTATGAGGGAGAAGCCATCCTTTGGCAGCAGCGGAGTGCAGCAGAGGACCAGCGTACCTCCACCTACAACGGAGACATCAGGGAGACCAGGACAGACCAGGAGAACAAGGACCCGAACCCCAGGCTGGAGAAGCCAGTGTTACTCTCAGAATTCTCTACCAAGATTTCCCGGGGAGAACTGGATGGGCCTGTGGAGAACGGCCTCCGGGCTCCTGTCAGCACCTACCAGTACGCACTGGCCAATGGGGACATATGGAAGATGCACGAGATGCCTGATTACAGCATGGCCTATGGCAACCCCGGTGTGGCTGATGTCCCCACGCCCTGGAGCGGC---TTCAAGGAGCAGAGCCCCCAAACGCTCCTGGAGCTGAAGAGGCAGCGGGCTGCAGCCAAGCTGCTCAGCCATCCTTTCTTAAGTACCCACCTGGGCAGCAGTGTGGCCAGGTCAGGGGAGAGTAGCAGTGAAGGCAAGGCCCCCTTGATCGGAGGCAGAACTTCCCCCTACAGCAGCAACGGGACCTCGGTGTATTACACGGTGACCAGCGGAGATCCCCCGCTCTTGAAATTCAAGGCCCCCATGGAGGAGATGGAGGAGAAAGTCCATGGCTGTTGCCGGATCTCC---
>mm10
ATGGCCAGCCACGTGGACCTGCTCACAGAGCTGCAGCTGCTGGAGAAGGTGCCTACGCTGGAGCGCCTGCGCGCAGCCCAGAAGCGCCGGGCTCAGCAGCTGAAGAAGTGGGCACAGTACGAGCAGGACCTGCTTCATCGCAAGCGCAAGCATGAGCGGAAGCGCAGCACGGGTGGACGTCGCAAGAAGGTGTCCTTCGAGGCCAGTGTAGCGTTGCTGGAAGCCTCACTGAGGAATGACGCCGAAGAAGTTCGCTACTTCCTGAAGAACAAGGTTAGCCCTGATTTGTGCAATGAGGATGGACTTACAGCCTTGCACCAGTGCTGCATTGACAACTTTGAAGAGATTGTCAAGCTGCTGCTGTCCCACGGTGCGAACGTGAATGCCAAGGACAACGAGCTGTGGACGCCCTTGCACGCGGCAGCCACCTGCGGCCACATCAACCTGGTGAAGATCCTCGTTCAGTATGGGGCTGACTTGCTTGCTGTCAACTCTGATGGAAACATGCCATATGACCTCTGCGAGGATGAACCCACCCTGGATGTCATCGAGACCTGCATGGCATACCAAGGCATCACACAGGAGAAAATCAACGAGATGCGAGCAGCCCCTGAGCAGAAGATGATTTCAGACATCCACTGCATGATAGCAGCGGGCCAGGATCTCGACTGGATCGATGGCCAGGGTGCCACACTGATGCCAATGGCAGAGCTGCTGGTGTCCCATGGAGCTAGTCTCAGTGCCAGGACATCCATGGATGAGATGCCAATAGACCTGTGTGAGGAGGAGGAATTCAAGGTCCTGCTGTTGGAGCTGAAACACAAGCATGATGTGATCATGAAGTCGCAGCTGAGGCACAAGTCGTCCCTGAGCCGGAGGACATCCAGCGCGGGCAGCCGTGGGAAGGTGGTGCGTCGAGCCAGCCTGTCAGACAGAACCAACCTATACCGGAAAGAATATGAGGGCGAGGCCATCTTGTGGCAGCAGCGGAGTGCAGCTGAGGACCAGCGGACTTCAACCTACAATGGAGACATCAGGGAGACCAGGACAGACCAGGAGAACAAGGACCCGAACCCCAGGCTGGAGAAGCCCGTGCTGCTCTCAGAATTCTCTACCAAGATCTCACGGGGAGAACTGGATGGGCCTGTGGAGAATGGCCTCCGGGCTCCTGTCAGCACTTACCAGTATGCGCTGGCCAATGGGGACATATGGAAGATGCACGAGATGCCTGACTACAGCATGGCCTACGGCAACCCTGGCGTGGCTGATGTCCCCCCACCCTGGAGTGGC---TTCAAGGAGCAGAGCCCCCAAACGCTCCTGGAGCTGAAGAGGCAGAGGGCCGCAGCCAAGCTGCTCAGTCACCCATTCTTAAGCACCCACCTGGGCAGCAGCGTGGCCAGGTCGGGGGAGAGCAGCAGCGAAGGCAAGGCCCCCTTGATTGGAGGCAGAACTTCCCCCTACAGCAGCAACGGGACCTCGGTGTATTATACAGTCACCAGCGGAGATCCCCCGCTCTTGAAGTTCAAGGCCCCCATGGAGGAGATGGAGGAGAAAGTTCACGGCTGCTGCCGGATCTCC---
>criGri1
ATGGCCAGCCACGTGGACCTGCTCACGGAGCTGCAGCTGCTGGAGAAGGTACCTACGCTGGAGCGCCTGCGCGCAGCCCAGAAGCGCCGGGCACAGCAGCTGAAGAAGTGGGCGCAGTATGAACAGGACCTGCTTCATCGGAAGCGCAAGCATGAGCGAAAGCGCAGCACCGGTGGCCGTCGCAAGAAGGTGTCCTTTGAGGCCAGTGTGGCCCTGCTCGAGGCCTCACTGAGGAACGACGCCGAAGAAGTACGCTACTTCCTGAAGAACAAGGTCAGCCCTGATTTGTGTAATGAGGATGGACTCACAGCCTTGCACCAGTGCTGCATTGACAACTTTGAAGAAATCGTGAAACTGTTGCTTTCCCATGGTGCAAACGTGAACGCCAAGGACAATGAGCTGTGGACACCCCTGCACGCTGCAGCCACCTGCGGCCACATCAACCTGGTGAAGATCCTCGTGCAGTATGGGGCTGACTTGCTTGCTGTCAACTCCGATGGGAACATGCCATATGACCTCTGCGAGGATGAGCCCACCCTGGATGTCATTGAGACCTGCATGGCATACCAAGGCATCACCCAGGAGAAAATCAATGAGATGCGGGCAGCCCCTGAGCAGAAGATGATATCGGACATCCACTGCATGATTGCAGCAGGCCAGGATCTTGACTGGATAGATGCCCAAGGAGCCACACTGATGCCAATGGCAGAGCTGTTAGTGTCCCATGGAGCTAGTCTCAGTGCCAGGACATCCATGGATGAGATGCCAATAGACTTGTGTGAGGAGGAGGAGTTCAAGGTCCTGCTGTTAGAGCTTAAACACAAGCATGACGTGATCATGAAGTCCCAGCTGAGGCACAAGTCATCCCTGAGCCGGAGGACATCCAGTGCAGGCAGCCGTGGGAAGGTGGTGCGTCGAGCCAGCCTGTCAGACAGAACGAACCTGTACCGGAAAGAGTATGAGGGAGAGGCCATCTTGTGGCAACAACGGAGTGCAGCAGAGGACCAGCGTACCTCCACCTACAACGGAGACATCAGGGAGACCAGGACTGACCAGGAGAACAAGGACCCGAACCCCAGGCTGGAGAAGCCAGTGTTGCTCTCAGAATTCTCTACCAAGATCTCTCGGGGAGAACTGGATGGGCCTGTGGAGAATGGCCTCCGGGCTCCTGTCAGCACCTACCAGTATGCACTGGCCAATGGGGACATATGGAAGATGCACGAGATGCCTGACTACAGCATGGCCTATGGCAACCCCAGTGTGGCTGAGGTCCCCCCACCCTGGAGCGGC---TTCAAGGAGCAGAGCCCCCAAACGCTCCTGGAGCTGAAGAGGCAGCGGGCTGCAGCCAAGCTGCTCAGCCATCCTTTCTTAAGCACCCACCTGGGCAGCAGCGTGGCCAGGTCAGGGGAGAGCAGCAGCGAAGGCAAGGCCCCCTTGATCGGAGGCAGAACTTCCCCCTACAGCAGCAACGGGACCTCGGTGTATTACACAGTCACCAGCGGAGACCCCCCGCTCTTGAAGTTCAAGGCCCCCATGGAGGAGATGGAGGAGAAAGTCCATGGCTGCTGCCGGATCTCC---
>rn6
ATGGCCAGCCACGTGGACCTGCTCACAGAGCTGCAGCTGCTGGAGAAGGTGCCTACACTGGAGCGCCTGCGCGCAGCCCAGAAGCGCCGGGCTCAGCAGCTGAAGAAGTGGGCACAGTATGAGCAGGACCTGCTTCATCGCAAGCGCAAGCATGAGCGGAAGCGTAGCACCGGTGGACGTCGCAAGAAGGTGTCCTTCGAGGCCAGTGTAGCGTTGCTGGAGGCCTCACTGAGGAATGACGCTGAAGAAGTACGATACTTCCTGAAGAACAAGGTCAGCCCTGATTTGTGTAATGAGGATGGGCTCACAGCCTTGCACCAGTGCTGCATTGACAACTTCGAAGAGATTGTGAAACTGTTGCTCTCCCATGGTGCAAACGTGAACGCCAAGGACAACGAGTTGTGGACACCCTTGCACGCTGCAGCCACCTGCGGCCACATCAACCTAGTGAAGATCCTCGTTCAGTATGGGGCTGACTTGCTTGCTGTCAACTCTGATGGGAACATGCCCTATGACCTCTGCGAGGATGAACCCACCCTGGATGTCATCGAGACCTGCATGGCGTACCAAGGCATCACCCAGGAGAAAATCAATGAGATGCGAGCAGCTCCTGAGCAGAAGATGATTTCGGACATCCACTGCATGATAGCAGCCGGCCAGGATCTCGACTGGATAGATGGCCAGGGTGCCACACTGATGCCAATGGCAGAGCTCTTGGTGTCCCATGGAGCTAGTCTCAGTGCCAGGACATCCATGGATGAGATGCCAATAGACTTGTGTGAGGAGGAGGAATTCAAAGTCCTGCTGTTGGAGCTTAAACACAAGCATGATGTAATCATGAAGTCCCAGCTGAGACACAAGTCATCCCTGAGCCGGAGGACATCCAGTGCAGGCAGCCGTGGGAAGGTGGTGCGTCGAGCCAGCCTGTCAGACAGAACCAACCTATACCGGAAAGAATATGAAGGAGAGGCCATCTTGTGGCAGCAGCGGAGTGCAGCTGAGGAACAGCGTACTTCCACCTACAACGGAGACATCAGGGAGACCAGGACAGACCAGGAGAACAAGGACCCGAACCCCAGGCTGGAGAAGCCCGTGCTGCTTTCAGAATTCTCTACCAAGATCTCCCGGGGAGAACTGGATGGGCCTGTGGAGAATGGCCTCCGGGCTCCTGTCAGCACCTACCAGTATGCGCTGGCCAACGGGGACATATGGAAGATGCACGAGATACCTGACTACAGCATGGCCTATGGCAACCCCGGCATGGCTGATGTCCCCCCACCCTGGAGCGGC---TTCAAAGAGCAGAGCCCCCAGACGCTCCTGGAGCTGAAGAGGCAGAGGGCCGCAGCCAAGTTGCTCAGCCACCCGTTCTTAAGCACCCACCTGGGCAGCAGTGTGGCCAGGTCGGGGGAGGGCAGCAGCGAAGGCAAGGCCCCCTTGATCGGAGGCAGAACTTCCCCCTACAGCAGCAACGGGACCTCGGTGTATTATACGGTCACCAGCGGAGATCCCCCGCTCTTGAAGTTCAAGGCCCCCATGGAGGAGATGGAGGAGAAAGTTCACGGCTGCTGCCGGATCTCC---
>bosTau8
ATGGCCAGCCACGTGGACCTGCTGACCGAACTGCAGCTGCTGGAGAAGGTGCCCACGTTGGAGCGGCTGCGCGCAGCCCAGAAGCGCCGGGCCCAGCAGCTGAAGAAGTGGGCGCAGTATGAGCAGGACCTGCAGCATCGCAAGCGCAAGCATGAGCGGAAGCGCAGCACGGGCGGCCGGCGAAAGAAGGTGTCCTTCGAGGCCAGTGTGGCCCTCCTGGAGGCCTCGCTTAGGAACGACGCTGAAGAAGTGCGCTACTTCCTGAAGAATAAGGTCAGCCCTGATTTGTGCAACGAAGATGGACTCACCGCCCTGCACCAGTGCTGCATCGACAACTTTGAGGAAATTGTCAAGCTGCTCCTTTCGCACGGTGCCAACGTGAACGCCAAGGACAACGAGCTGTGGACGCCCCTGCACGCCGCGGCCACCTGCGGCCACATTAACCTGGTGAAAATCCTCGTTCAGTATGGAGCCGACTTGCTCGCTGTCAACTCCGATGGGAACATGCCCTATGACCTCTGTGAGGATGAGCCCACCCTGGATGTTATCGAGACGTGCATGGCGTACCAGGGCATCACCCAGGAGAAAATCAACGAGATGCGGGCAGCTCCCGAGCAGCAGATGATTTCAGACATTCACTGTATGATCGCAGCTGGCCAGGACCTTGATTGGGTGGATGCCCAGGGGGCCACACTGATGCAGATGGCAGAGCTCTTGGTGTCCCATGGGGCCAGTCTCAGTGCTAGGACGTCCATGGACGAGATGCCAATTGACCTGTGTGAAGAGGAGGAGTTCAAAGTCCTGCTGTTGGAGCTGAAACACAAGCACGACGTGATCATGAAGTCGCAGCTGAGGCATAAGTCATCTTTGAGCAGGAGGACGTCCAGCGCGGGCAGCCGAGGGAAGGTGGTACGTCGAGCCAGCCTGTCCGACAGGACCAACCTGTACAGGAAGGAGTATGAGGGAGAGGCTATACTCTGGCAGCAGCGGAGTGCATCCGAGGATCAGCGGAACTCCACCTACAACGGGGACATCAGGGAGACCAGGACAGACCAAGAGAATAAGGACCCGAACCCCAGGCTGGAGAAGCCCGTGCTGCTCTCCGAGTTTCCCACCAAGATCCCACACAGCGACATGGACATGCCTGTTGAGAACGGCCTCCGGGCTCCAGTCAGCACCTACCAGTATGCGCTGTGTAACGGGGACGTCTGGAAAGTGCACGAGGTGCCCGACTACAGCATGGCCTATGGCAACCCTGGCGTGGCCGATGCCACCCCATCCTGGAGTGGC---TACAAGGAACAGAGCCCCCAGACGCTTCTGGAGCTGAAGAGGCAGCGGGCTGCGGCCAAGCTGCTCAGCCACCCCTTCCTGAGCACCCACCTGGGCAGTGGCGTGTCCAGGACAGGCGAGGGCAGCAGCGAAGGCAAGGCCCCCTTGATCGGAGGCAGAACTTCTCCGTACAGTAGCAACGGGACCTCGGTGTATTACACGGTCACCAGTGGAGACCCCCCACTCCTGAAGTTCAAGGCCCCCATAGAGGAGATGGAGGAGAAGGTCCATGGCTGCTGCCGCATCTCC---
>HLpipKuh2
ATGGCCAGCCACGTGGACCTGCTGACGGAGCTGCAGCTGCTGGAGAAGGTGCCCACGCTGGAGCGCCTGCGGGCCGCGCAGAAGCGCCGCGCGCAGCAGCTGAAGAAGTGGGCGCAGTACGAGCAGGACCTGCAGCACCGCAAGCGCAAGCAGGAGCGGAGGCGCAGCGCCGGCGGCCGCAGGAAGAAGGTGACCTTCGAGGCCAGCGTGGCCCTGCTGGAGGCCTCGCTGAGAAACGACGCCGAGGAAGTGCGCTACTTCCTGAAGAACAAAGTCAGCCCGGATTTGTGCAACGAGGACGGACTCACAGCCCTGCACCAGTGCTGCATCGACAACTTCGAGGAAATTGTCAAGCTGCTCCTTTCCCACGGTGCGAACGTGAACGCCAAGGACAACGAGCTGTGGACGCCCCTGCATGCCGCGGCCACGTGCGGCCACATCAACCTGGTGAAGATCCTCGTTCAGTATGGGGCCGACCTGCTCGCTGTCAACTCGGATGGGAACATGCCGTATGACCTCTGTGAGGACGAGCCCACTCTGGATGTCATCGAGACGTGCATGGCGTACCAGGGCATCACTCAAGAGAAAATCAACGAGATGCGGGCAGCTCCCGAGCAGCAGATGATTGCAGACATCCACTGTATGATCGCCGCAGGCCAGGACCTTGACTGGATTGACGCCCATGGCGCCACACTGATGCAGATGGCAGAGCTATTGGTGTCGCATGGGGCCAGTCTCAGTGCTAGGACATCCATGGATGAAATGCCAATAGACTTGTGTGAGGAAGAGGAGTTCAAGGTCCTGTTGCTGGAGCTAAAACACAAACACGACGTGATCATGAAGTCACAGCTGAGGCACAAGTCGTCCTTGAGCCGGAGAACGTCCAGCACAGGCAGCCGTGGGAAGGTGGTGCGTCGAGCCAGCCTGTCGGACAGGACGAACCTGTACAGGAAAGAATATGAGGGTGAGGCCATCCTGTGGCAGCAGCGGAGTGTGGCAGAGGATCAGCGGACTTCAACCTACAACGGGGACATCAGGGAGACCAGGACAGACCAGGAGAATAAGGACCCAAACCCCCGGCTGGAGAAGCCAGTGCTGCTCTCTGAGTTCTCCACCAAGATCCCACGAAGCGAAATGGACATGCCTGTTGAGAATGGCCTCCGGGCTCCGGTCAGCGCCTACCAGTATGCACTGTCCAACGGGGATGTGTGGAAAGTGCACGAGGTGCCCGACTATACCATGGTCTACAGCAGCCCTGGCATGGCTGATGCCACCCCACCCTGGAGTGGC---TACAAGGAGCAGAGCCCCCAGACGCTTCTGGAGCTAAAGCGGCATCGGGCTGCAGCCAAGCTGCTCAGCCACCCCTTCCTGAGCACCCATCTGGGCAGCAGCATGGCCAGGACGGGTGAGAGCAGCAGTGAAGGCAAGGCCCCCTTGATCGGAGGCAGAACTTCACCATACAGCAGCAATGGGACCTCGGTGTATTACACGGTCACCAGCGGAGACCCCCCGCTCTTAAAGTTCAAGGCCCCCATTGAGGAGATGGAAGAGAAGGTCCATGGCTGCTGCCGCATCTCC---
>HLmyoMyo6
ATGGCCAGCCACGTGGACCTGCTGACGGAGCTGCAGCTGCTGGAGAAGGTGCCCACGCTGGAGCGGCTGCGGGCCGCCCAGAAGCGCCGGGCGCAGCAGCTGAAGAAGTGGGCGCAGTACGAGCAGGACCTGCAGCACCGCAAGCGCAAGCATGAGCGGAAGCGCAGCACGGGTGGCCGGAGGAAGAAGGTGACCTTCGATGCCAGCGTGGCCCTGCTGGAGGCCTCCCTGAGGAACGACGCCGAGGAAGTGCGCTACTTCCTGAAGAATAAAGTCAGCCCTGATTTGTGCAACGAGGATGGACTCACAGCCCTGCACCAGTGCTGCATCGACAACTTCGAGGAAATTGTCAAGCTGCTCCTTTCCCACGGTGCGAACGTGAACGCCAAGGACAACGAGCTGTGGACACCCCTGCATGCCGCGGCCACATGCGGCCACATCAACCTGGTGAAGATCCTCGTTCAGTATGGGGCCGACCTGCTCGCTGTCAACTCCGATGGGAATATGCCGTATGATCTCTGCGAGGATGAGCCCACCCTGGATGTCATCGAGACGTGCATGGCGTACCAGGGCATCACTCAAGAGAAAATCAACGAGATGCGGGCGGCTCCCGAGCAGCAGATGATTGCAGACATCCACTGTATGATCGCAGCGGGCCAGGACCTTGACTGGATCGACGCCCATGGTGCCACGCTGATGCAAATGGCAGAGCTATTGGTGTCCCATGGGGCCAGTCTCAGTGCTAGGACATCCATGGATGAAATGCCAATAGACCTGTGTGAGGAAGAAGAGTTCAAGGTCCTGCTGCTGGAGCTAAAACACAAGCACGACGTGATCATGAAGTCACAGCTGAGGCACAAGTCATCCTTGAGCAGGAGAACATCCAGCACAGGCAGCCGTGGGAAGGTGGTGCGTCGAGCCAGCCTGTCGGATAGGACGAACCTGTACAGGAAGGAGTATGAGGGCGAGGCCATCCTGTGGCAGCAGCGGAGTGTGGCAGAGGATCAGCGGACCTCAACTTACAATGGGGACATCAGGGAGACCAGGACAGACCAGGAGAACAAGGACCCAAACCCCCGGCTGGAGAAGCCCGTGCTGCTCTCTGAGTTCTCCACCAAGATCCCACGAAGTGAAATGGACATGCCTGTTGAGAATGGCCTCCGGGCTCCGGTCAGCGCCTACCAGTATGCACTGTCCAACGGGGATGTCTGGAAAGTGCACGAGGTGCCCGACTATACCATGGTCTACAGCAGCCCCAGCATGGCTGATGCCACCCCACCCTGGAGTGGC---TACAAGGAGCAGAGCCCCCAGACGCTTCTGGAGCTAAAGCGGCATCGGGCTGCAGCCAAGCTGCTCAGCCACCCCTTCCTGAGCACCCACCTGGGCAGCAGCATGGCCAGGACGGGTGAGAGCAGCAGTGAAGGCAAGGCCCCCTTGATCGGAGGTAGAACTTCACCATACAGCAGCAATGGGACCTCGGTATATTACACGGTCACCAGCGGAGACCCCCCCCTCTTGAAGTTCAAGGCTCCCATTGAGGAGATGGAAGAGAAGGTCCATGGCTGCTGCCGCATCTCC---
>HLphyDis3
ATGGCCAGCCACGTGGACCTGCTGACGGAGCTGCAGCTGCTGGAGAAGGTGCCTACGCTGGAGCGGCTGCGGGCCGCCCAGAAGCGCCGGGCGCAGCAGCTGAAGAAGTGGGCGCAGTATGAGCAGGACCTGCAGCACCGCAAGCGCAAGCACGAGCGGAAGCGCAGCACTGGCGGCCGGCGGAAGAAGGTGACCTTCGAGGCCAGCGTGGCCCTGCTGGAGGCGTCCCTGCGGAACGACGCGGAGGAAGTGCGCTACTTTCTGAAGAACAAGGTCAGCCCTGATTTGTGCAACGAGGATGGACTCACAGCCCTACACCAGTGCTGCATCGACAACTTTGAGGAAATTGTCAAGCTGCTCCTTTCCCACGGTGCAAACGTGAATGCCAAGGACAACGAGCTGTGGACGCCCCTGCACGCCGCGGCCACCTGCGGCCACATCAACCTGGTGAAAATCCTCGTTCAGTATGGGGCCGACTTGCTCGCCGTCAACGCCGATGGGAACATGCCATACGATCTCTGTGAGGATGAGCCCACCCTGGATGTCATCGAGACGTGCATGGCATACCAGGGCATCACTCAAGAGAAAATCAACGAGATGCGGGTGGCTCCCGAGCAGCAGATGATTTCGGACATCCACTGCATGATCGCAGCCGGCCAGGACCTTGACTGGATCGACGCCCAGGGGGCCACGCTGATGCAAATGGCAGAGCTATTGGTGTCCCATGGGGCCAGTCTCAGTGCCAGGACATCCATGGATGAAATGCCAATAGACCTGTGCGAAGAAGAGGAGTTCAAGGTCCTGCTGCTGGAGCTAAAACACAAGCATGATGTCATCATGAAGTCACAGCTGAGGCACAAGTCATCCTTGAGCCGGAGGACGTCCAGCGCAGGCAGCCGTGGGAAGGTGGTGCGTCGAGCCAGCCTCTCGGACAGGACCAACCTGTACAGGAAGGAGTATGAGGGCGAGGCCATCCTGTGGCAGCAGCGGAGCGCGGCCGAGGACCAGCGGACCTCAGCCTACAACGGGGACATCAGGGAGACCAGGACAGACCAGGAGAATAAGGACCCAAACCCCCGGCTGGAGAAGCCCGTGCTGCTCTCGGAGTTTCCTAGCAAGATCCCACGAAGCGAGATGGACATGCCTGTCGAGAATGGCCTGCGGGCTTCGGTCAGCGCCTACCAGTACGCACTGTCCAACGGCGACGTCTGGAAAGTGCACGAGGTGCCCGACTACAGCATGGTCTACGGCAACCCCGGCATGGCGGACGCCACCCCGCCCTGGAGTGGC---TACAAGGAACAGAGCTCCCAGACGCTCCTGGAGCTGAAGCGGCACCGGGCTGCAGCCAAGCTGCTCAGCCACCCCTTCCTGAGCACCCACCTGGGCAGCGGCATAGCCAGGACGGGCGAGAGCAGCAGCGAAGGCAAGGCCCCCTTGATCGGAGGCAGAACTTCACCATACAGCAGCAATGGCACCTCGGTGTATTACACGGTCACCAGCGGCGACCCCCCACTCTTGAAGTTCAAGGCCCCCATAGAGGAGATGGAGGAGAAGGTCCATGGCTGTTGCCGGATCTCC---
>echTel2
ATGGCCAGCCACGTGGACCTGCTGACCGAGCTGCAGCTGCTGGAGAAGGTGCCCACGCTCGAGCGGCTGCGCGCCGCCCAGAAGCGCCGGGCGCAGCAGCTGAAGAAATGGGCGCAGTACGAGCAGGAGCTGCAGCACCGCAAGCGCAAGCACGAGCGGAAGCGCAGCGCGGGCGGCCGGCGCAAGAAGGTGGCCTTCGAGGCCAGCGTGGCGCTGCTGGAGGCCTCGCTGAGGAACGACGTCGAGGAAGTACGCTACTTCCTGAAGAATAAGGTCAGCCCCGATTTGTGCAACGAGGATGGACTCACAGCCCTGCACCAGTGCTGCATTGACAACTTTGAGGAAATCGTGAAGCTGCTCCTGTCCCATGGTGCCAATGTGAATGCTAAGGACAATGAGCTGTGGACGCCCCTGCACGCTGCGGCCACCTGCGGCCACATCAACCTGGTGAAGATCCTCGTCCAGTACGGGGCGGACCTGCTCGCAGTCAACTCGGACGGGAACATGCCATACGACCTCTGCGAGGATGAGCCCACCCTGGATGTCATCGAGACTTGCATGGCTTACCAGGGCATCACCCAAGAGAAAATCAACGAGATGCGATCAGCCCCCGAGCAGCAGATGATTGGGGACATCCACTGCATGATCGCGGCTGGCCAGGACCTTGACTGGATAGATGGCCAGGGTGCCACACTGATGCAAATGGCCGAGCTCTTGGTGTCCCACGGGGCCAGTCTCAGTGCTCGAACATCCATGGATGAGATGCCCATAGACCTGTGTGAGGAGGAGGAGTTCAAGGTGCTTCTGCTGGAGCTGAAACACAAGCACGACGTGATCATGAAGTCCCAGCTGAGGCACAAGTCCTCCCTGAGCCGGAGGACGTCCAGCGCCGGCAGCCGCGGGAAGGTGGTGCGTCGAGCCAGCCTGTCGGACAGGACCAACCTGTACCGGAAGGAGTACGAGGGCGAGGCCATTCTGTGGCAGCAGCGCAGTGTGGCTGAGGATCAGCGGGCCTCGGCCTACAACGGGGACATCAGGGAGACCAGGACGGACCAGGAGAACAAGGACCCTAACCCCAGGCTGGAGAAGCCGGTGCTGCTCTCCCAGTTCTCCACCAAGATCCCCCGGGGGGAACTGGACATGCCCGTGGAGAATGGCCTCCGGGCTCCGGTCAGCGCCTACCAGTATGCACTATCCAACGGCGACGTCTGGAAGGTGCACGAGGTGCCGGACTACAGCTCGGCCTATGGCAGCCCTGGCCTGGCCGATGCCGCCCCGCCGTGGAGCGGC---TACAAGGAGCAGAGCCCCCAGACGCTGCTGGAGCTGAAGCGGCAGCGGGCTGCAGCCAAGCTGCTCAACCACCCCTTCCTGAGCAGCCACCTGGGCGGCAGCATGGCCAGGACGGGCGAGGGCAGCAACGAAGGCAAGGCCCCCTTGATCGGGGGCAGAACTTCCCCGTACAGCAGCAATGGGACCTCAGTGTACTACACAGTCACCAGCGGGGACCCCCCGCTCTTGAAGTTCAAGGCGCCCATGGAGGAGATGGAGGAGAAGGTCCACGGCTGCTGCCGCATTTCC---
>sorAra2
ATGGCCAGTCACGTGGACCTGCTGACCGAGCTGCAGCTGCTGGAGAAGGTGCCCACGTTGGAGCGGCTGCGGGCCGCCCAGAAGCGCCGGGCGCAGCAGCTGAAGAAGTGGGCGCAGTACGAGCACGACCTGCAGCACCGCAAACGCAAGCATGAGCGGAAGCGCAGCGCGGGCGGGCGCCGCAAGAAGGTGGCCTTCGAGGCGAGCGTGGCGCTGCTGGAGGCCTCGCTGAGGAACGACGCCGAGGAAGTGCGCTACTTCCTGAAGAACAAGGTCAGCCCCGACTTGTGCAACGAGGATGGACTCACAGCCCTGCACCAGTGCTGCATCGACAACTTTGAAGAGATCGTCAAGCTGCTCCTTTCCCACGGTGCCAATGTGAATGCCAAGGACAATGAGCTGTGGACACCCCTGCACGCCGCCGCCACCTGCGGGCACATCAACCTGGTGAAGATCCTCGTTCAGTACGGCGCCGACCTGCTGGCCGTGAACTCGGATGGGAACATGCCCTATGACCTGTGCGAGGACGAGCCCACCCTGGATGTCATTGAGACGTGCATGGCCTACCAGGGCATCACCCAGGACAAAATCAACGAGATGCGGGCGGCTCCGGAGCAGCAGATGGTCTCCGACATACACTGCATGATTGCGGCGGGCCAGGACCTGGACTGGATCGATGGCCAGGGCGCCACGCTGATGCAAATGGCGGAGCTGCTAGTGTCCCACGGGGCCAGTCTCAGTGCTAGAACATCCATGGATGAGATGCCAATAGACCTGTGTGAGGAAGAGGAGTTCAAGGTCCTGCTGCTGGAGCTCAAACACAAGCATGACGTGATCATGAAGTCCCAGCTGAGGCACAAGTCGTCTCTGAGCCGGCGGACGTCCAGCGCGGGCAGCCGCGGGAAGGTGGTGCGTCGAGCCAGCCTGTCGGACAGGACCAACCTGTACAGGAAGGAGTACGAGGGAGAGGCCATCCTGTGGCAGCAGCGGAGCGCCACGGAGGACCAGCGGACGTCCACCTACAACGGGGACATCAGGGAGACCCGGACAGACCAGGAGAATAAAGACCCGAACCCCAGGCTGGAGAAGCCCGTGCTGCTCTCTGAGTTTCCCACCAAGATCCCCCGCGGTGACATGGACATGCCCGTCGAGAACGGCCTCCGGGCTCCGGTCAGCACCTACCCGTACGCGCTGTCCAACGGAGACGTCTGGAAAGTGCACGAGATGCCCGACTACAACGTGGCCTACGTCAACCCTGGCGTGGCCGAGGCCACCCCTCCCTGGACTGGC---TACAAGGAACAGAGCCCCCAGACGCTTCTGGAACTGAAGCGGCAGCGGGCGGCTGCCAAACTGCTCAGCCACCCCTTCCTGAGTACCCACCTGGGCGGCAGCATGGCCCGGACGGGCGAGGGCGGCAGCGAAGGCAAGGCCCCCCTGATCGGAGGCAGAACTTCCCCGTACAGCAGCAATAGCGGCTCGGTGTATTACACGGTCACCAGCGGCGACCCCCCGCTCCTGAAGTTCAAGGCGCCCATGGAGGAGATGGAGGAGAAAGTCCACGGCTGCTGCCGCATCTCC---
