# Supplementary material for: Six reference-quality genomes reveal evolution of bat adaptations
Source: Nature. 2020 Jul 22;583(7817):578–84. doi: 10.1038/s41586-020-2486-3 (PMC8075899; doi:10.1038/s41586-020-2486-3)
Supplement: Supplementary file 6 — Alignments of 12,931 protein-coding genes across 48 mammals. [file 41586_2020_2486_MOESM6_ESM.gz › suppDataFile/ENST00000393354.aln.fasta]

>HLphyDis3
ATGACCTTGCACGGCTCT---------------AGATTCCCGTGGCTCTTCAAGATGACC---GTCTTCCTCTTAGGAGCTGCT---------GGCTTGGTTTTGTTTATGCACAGAGGGGTGGACCTTCACGAAAAGTTC---AGCTTCCACCCAGAGCTCCCTCGTCCTGCTCAG---------------------GCT---GTCCACCTGCCGAAGCTTCTACCTGAGAAACATCTCAGGGACCTCTTCACCTACGATGGAGTCTGGCTGTTCCCGAAGAACCAGTGCCAGTGTGAAACCAAACCCCGG------GGTTACCGCTTTCAGGATGGCTACAGCCGGACAGACCTCCCTGCCGTGAAGGCGAGGAGACAGGCTGAATTTGAACACTTTCAGAGGAGGGAAGGGCTGCCACGCCCACCGCCGCTGCTGGCTCCGCCCAACCTCCCCTTCGGGTACCCGGTGCACGGGGTGGAGGTGATGCCCCTGCATACTGTTCCTATCCCAGGTCTCCAGTTTGATGGACCCAACGCCACCATCTACAAGGTCACCCTGACTGCTTCTCTGGGGACATTCCACACCCTCGTTGACATCCCAGACAGTGTGGTGCAGGGCAGAGGTCAGAAGCGGCTGACCATTTCCACCAGGGACCGGACGCTGTTGAATTTCATCCTCCAGCACGTGACCTACACCAGCACGGTGTACCAGCGCCACAAGGTGGACGTGGTGAGTCTGGAGTCCAAGTCCTCAGTGGCCAAGTTCCCAGTGACCATCCGCCATCCTGTCCTCCCCAAGTTATATGACCCTGGACCAGAGAGGAAACTCAGAGACCTGGTGACTATTGCCACCAAAACTTTCCTCCGTCCCCACAAGCTCATGGCCATGCTCCGGAGTCTTCGTGAGTATTACCCAGACTTGACTGTGATCGTGGCTGATGACAGCAAGGAACCTCTGAAGATTAATGACAGCCGCGTGGAATACTACCTCATGCCCTTTGGGAAGGGCTGGTTTGCTGGCAGGAACTTGGCCATATCCCAGGTCACCACCAAATACGTTCTCTGGGTGGACGATGACTTTCTCTTCAACAACAAGACCAAGATTGAGACGCTAGTGGATGTCCTGGAGAAAACGGAGCTGGATGTG---------------------GTAGGCGGCAGTGTGCTTGGAAATGTGTTCCAGTTCAAGCTGTTGCTGGAGCAGAGTGAGCATGGCGACTGTCTTCACCGGAGGGTAGGATCTTTCCGGCCCGTGGATGGCTTCCCCACCTGCGTGGTGACCAGCGGCGTCGTCAACTTCTTCCTGGCCCACACAGACCGGCTGCTGAGAGTTGGCTTCGACCCCCGCCTGCAACGCGTGGCTCATTCAGAGTTCTTTATCGATGGGCTCGGGAGCCTGCTCGTGGGGTCCTGCCCAGACGTGATTATAGGTCACCAGGCCCACACGTCA---CAGGTGGACCCGGAGCTGGCTGCCCTGGAGAAGACCTACAGTAAATACCGGACCAACACCAATGCCCAAATCCAGTTCAAGCAGGCTCTCCACTACTTCAAGAACCACCTCCAGTGCTCCACA------------------------
>ailMel1
ATG---TCCGGAGCGTCT---------------GACTTTCTGTGGCCCTCCAAGAGATCA---ATTTTCCTCTTAGGACTCGTCCCTGTTATTGGCGTTGTTGTATTTATGTTGGGAAGTGTG------------GAGTTCAGTAGCCCCTTGCCAGAGCCCCCTCGTTCTGCTCCG---------------------GCT---GGCCACATGCTGAAGCTTCTACCCGAGGAACGTCTCAAGGACTTCTTTACCTTCGATGGAATCTGGCTGTTCCCGAAAAACCAGTGCAAATGCGAAGCTACCGAACAGCAGGAAAGCTACAACTTTCAGGATGCCTATGGCCAGAGAGAGCTCCCGGCAGTGAAAGCGAGGAGACAGGCTGAATTTGAACACTTCCAGAGGAGAGAAGGGTTGCCCCGTCCACCGCCGCTGCTGGCTCAGCCCAACCTCCCCTTTGGGTACCCGGTCCATGGGGTGGAGGTGATGCCTCTGCACACAGTTCCCATCCCGGGTCTCCAGTTTGAAGGACCCGAGGCCCCCATCTATGAGGTCACCCTGACAGCTTCTCTGGGGACACTGAATACCCTCGCTGACATCCCAGACAGTGTGGTGCAGGGCAGAGGCCAGAAGCAGCTGACCATTTCGACCAGTAACCGGAAGCTTTTGAATTTCATCCTCCAGCACGTGACGTACACCAGCGCGGTGTACCAGCACCACAGGGTGGATGTGGTGAGTCTGGAGTCCAAGTCTTCTGTGGCCAAGTTTCCAGTGACCATCCGCTACCCTGTCATCCCTAAGTTATATGACCCTGGACCAGAGAGGAAGCTCAGAGACCTGGTGACCATTGCCACCAAAACTTTCCTCCGTCCCCACAAGCTCATGGCCATGCTCCGGAGCATCCGGGAGTATTACCCAGACTTGACGGTGGTCGTGGCCGATGACAGCAAGGAGCCCCTGAAGATTAATGACAACCACGTGGAGTATTACACCATGCCCTTCGGGAAGGGTTGGTTTGCTGGTAGGAACCTGGCCGTCTCTCAGGTCACCACCAAATACGTGCTCTGGGTGGACGATGATTTCCTCTTCAGTCATGACACCAAGATTGAGGTGCTGGTGGATGTCCTCGAGAAAACAGAGCTGGACGTG---------------------GTAGGTGGCAGTGTACTTGGGAATGTGTTCCAGTTTAAGCTGTTGCTGGAGAAGAGTCAGAATGGGGACTGTCTTCACCTGAGGCCAGGCTCTTTCAGGCCCCTGGATGGCTTCCCCCGCTGCGTGGTGACCAGTGGCGTTGTCAACTTCTTCCTGGCCCACACCGAGCGACTCCAGAGGGTTGGCTTTGACCCCCGCCTGCAGCGAGTGGCTCACTCAGAGTTCTTTATCGATGGGCTCGGGAGCTTGCTCGTGGGGTCATGTCCAGAAGTGGTGATAGGTCACCAGGCCCGTTCTCCC---GTGGCCGACCCGGAGCTGGCCACCCTGGAGAAGACCTACAGCGCATTCCGGACCAACACCAAGGACCAGATCCAGTTCAAGCTGGCTCTCCACTACTTCAAGAACCATCTCCAGTGCTCCACG------------------------
>lepWed1
ATGACTTGGTGCAGCAGGTGT------------GAGTCTCTGCGGCTCTTCAGGATCTTA---GTTTTCCTCATAGGACTT------------GGCATTGTTGTACTTATGTTCAGAAGT------------GCGGAGTTCAGTAGCCCCACGCCAGAGCTCCCTCATTCTGCTCTG---------------------GCT---AACCAGATGCCGAAGCTTCTACCTGAGGAACGTCTCAAGAACCTCTTTATCTATGATGGAATCTGGCTGTTCCCGAAAAACCAGTGCAAATGCGAAGCTACCACCCAGCAGGAAAGCTATAACTTTCAGGATGCTTATGGCCAGAGTGAGCTCCCTGCGGTGAAAGCAAGGAGACAGGCTGAATTTGAACACTTTCAGAGGAGAGAAGGGTTGCCCCGTCCACCTCCGCTGCTGGCTCAGCCCAACCTCCCTTTTGGGTACCCGGTCCATGGGGTAGAGGTGATGCCCCTGCACACAGTTCCCATCCCAGGTCTCCAGTTTGAAGGACCAGAGGCCCCCATCTATGAGGTCACCCTGACAGCTTCTCTGGGGACACTGAATACTCTCGCTGACATCCCAGACAGTGTGGTGCAGGGCAGAGGCCAGAAGCAGCTGACCATTTCGACCAGTGACCGGAAGCTTTTGAATTTCATCCTCCAGCACCTGACATACACCAGCACGGTGTACCTGCACCACAGGGTGGATGTCGTGAGTCTGGAGTCCAAGTCCTCGGTGGTCAAGTTTCCAGTGACCATCCGCTATCCTGTCATCCCCAAGTTATATGACCCTGGACCAGAGAGGAAGCTCAGAGACCTGGTGACCATTGCCACCAAAACCTTCCTCCGTCCCCACAAGCTCATGACCATGCTACGGAGCATTCGTGAGTACTACCCAGACTTGATAGTGATCGTGGCCGATGACAGCAAGGAGCCCCTGAAGATTAATGACAACCATGTGGAATATTACACCATGCCCTTTGGGAAGGGTTGGTTTGCTGGTAGGAACCTGGCCATCTCTCAGGTCACCACCAAATACGTTCTCTGGGTGGACGATGATTTCCTCTTCAACAACAACACCAAGATAGAGGTGCTGGTGGATGTCCTCGAGAAAACAGAGCTGGACGTG---------------------GTAGGTGGCAGTGTACTTGGGAATGTGTTCCAATTTAAGCTGTTGCTGGAGAAGAGTCAGAATGGGGACTGTCTTCACCGGAGACCAGGCTCTTTTAGACCCCTGGAAGGCTTTCCCCGCTGTGTGGTGACCAGTGGTGTTGTCAACTTCTTCCTGGCCCACACGGAGCGACTCCAGAGAGTTGGCTTCGACCCCCGCCTGCAGCGGGTGGCTCACTCAGAGTTCTTTATCGATGGGCTCGGGAGCTTGCTCGTGGGGTCATGTCCAGAAGTGATAATAGGTCACCAGGCCCGTTCTCCG---GTGGCCGACCCGGAGCTGGCCACCCTGGAGAAGACCTACAGAGCATTCCGGACCAACACCAGGAAGCAGGTCCAGTTCAAGCTGGCTCTCCACTACTTCAAGAATCATCTCCAGTGCTCTACA------------------------
>ochPri3
ATGACTTCGACCAACAGCTGT------------CGATTTCTGCCGTTCCTCAAGATATCACTCATCATCATCCTGGCACTC------------AGCACTGGCTTGTTTATATCCAGAGGCGTAGTCCTGCAAGGAGAGTTTTGGGGGCTCAAGCTGGAGCAGTCGCGTCCTACACCC---------------------GGGGACCTCACAGAGCTGAAGCTCTTACCAGAACAGAGCCTCCGCAACTTCTTCAGCTACGACGGCATCTGGCTCTTCCCTAAAAATCAGTGCAAGTGTGAAGGCACCAAGCAGCAAAGAAATTATGACCTTCAGGGTAGCTATGACCAGCGGGACCTGCCAGCGGTGAACGCCAGGAGACAGGCTGAATTTGCGCACTTCCAGAGGAGGGAAGGACTGCCCCGCCCACCGCCTGTGCTGGCTCAGCCCAACCTCCCCTTCGGGTACCCAGTGCACGGCGTGGAGGTGATGCCCCTGCACACCATTCTCATCCCAGGTCTCCAGTTTGAAGGGCCCAACGCACCTGATTACAAGATCAACCTGAGTGCGTCCCTGGGGACCCTAAACACCCTCGCGAACATCTCCAACAACATAGTGCAGGGCAGAGGCCAGAAGCAGCTGATCATTTCGACCAGTGACCGAACTCTTTTGAACTTCATCCTGCAACATGTGACCTACACCAGCACGGGGTACCAGCACCCCAAGGTGGACCTGGTGAGCCTGAAATGGAAGTCTTCTGTGGCCAAGTTTCCAGTGAGCATCCGCTACCCTGTTATGCCCAGACTGTATGACCCTGGGCCAGAGAGGAATCTCAGAGACCTGGTGACCATTGCCACCAAGACCTTCCTGCGCCCCAACAAGCTCATGGTCCTGCTCCGGAGCATTCGCGACTACTACCCGGACCTGACCGTGATCGTGGCTGATGACGGCCAGAAGCCGCTGGACGTGCAGGACAAGCACGTGGAGTATTACACCATGCCCTTTGGGAAGGGTTGGTTCGCTGGCAGGAACCTGGCCATATCTCAGGTCACCACCAAGTACGTCCTCTGGGTGGATGACGACTTCCTCTTCAACAACAAGACCAAGATCGAGGTGCTGGTGGACGTGCTGGAAAACACTGAGCTGGATGTG---------------------GTGGGCGGCAGCGTGCTGGGGAATGTGTTCCAGTTCAAGCTGTTCTGGGAACCGACGGAGCAGGGGGGCTGTCTTCACCGGAGGCCAGGGTTTTTCCAGCCTCTGGAGGGCTTCCCCGGTTGCGTGGTGACCAGCGGCGTGGTCAACTTCTTCCTGGCCCACACAGAGCGTCTCCGCAGAGTTGGCTTTGATCCCCGCCTGAAGCGCGTGGCTCACTCAGAATTCTTCGTGGACGGGTTGGGGAGCCTGCTTGTGGGCTCATGCCCAGAGGTGATAGTGGCTCACCAGTCCCGAACTCCA---GTGGTGGACCCAGAGCTGGCTGTCCTGGAAAAGACCTACAACAAATACCGGACTAACACCAAAGAGGAGGTCCGCTTCAAGCTGGCCCTCCAGTACTTCAAGAACCACTTGCAGTGCGCCATG------------------------
>otoGar3
ATGACTTCGGGCGGCTCT---------------AGATTTCGGTGGCTCCTCAAGATGACA---GTCTTAGTCTTGGCACTT------------GGCATTGTTTTTTATATGTTCAGAAGCGAGTCCTTTCAAGCAGTGTTCAGTACCCTTAAGCCAGAGCCCCCACATCCTTTG------------------------GGC---GTCCAGGGGCTGAAGCTTCTACCTGAAAAACGTCTTAGGGACCTCTTTACCTACGATGGAATCTGGTTGTTTCCGAAAAACCAGTGCAAATGTGAAGTCACCAACGGGCAGGGAGGTTATAACTTTGAGGATGCCTATGGCCAGAGGGACCTCCCTGCCGTGAAAGCCAGAAGACAGGCTGAATTTGAACACTTTCAGAGGAGAGAAAGGCTGCCCCGTCCACCGCCCCTCCTGGCTCAACCCAACCTCCCTTTTGGGTACCCAGTTTATGGAGTGGAGGTGATGCCCTTGCACACAATTCCCATCCCAGGTCTACAGTTTGAAGGGCCAGAAGACCCAGTCTATAAGGTCACCCTAACAGCTTCTCTGGGGACACTGAACACACTAGCTGACATCCCAGACAGTGTGGTACAGGGCAGAGGCCAGAAGCAGCTGACCATTTCCACCAGTGACCGGAAGCTTCTGAAGTTCATCCTCCAGCACATGACATACACCAGCACGGGGTACCAGCACCACATGGTGGACATGGTGAGTCTGGAGTCCAAGTCCTCAGTGGCCAAGTTTCCAGTGACCATCCGCCATCCTGTCATGCCCAAGTTATATGACCCTGGACCAGAGAGGAAGCTCAGAAACCTGGTGACCATTGCCACCAAGACTTTCCTTCGCCCCCACAAGTTCATGACCATGCTCCGGAGTATTCGAGAGTATTACCCAGACTTGACTGTGATAGTGGCTGACGATAGCAAGAAGCCCTTGAACATTGAAGACAGCCACGTGGAGTATTACACCATGCCCTTTGGGAAGGGTTGGTTTGCCGGTAGGAACCTGGCCATATCTCAGGTCACCACCAAATATGTTCTCTGGGTAGATGATGATTTTCTCTTTAACAACAAGACCAAGATCGAGGTGCTGGTAGATGTCCTGGAGAAAACTGAACTGGATGTG---------------------GTAGGAGGCAGTGTTCTGGGCAATGTGTTCCAGTTTAAGCTGCTCCTGGAACAGAGTGAGAATGGAGACTGCCTTCACAAGAGGAAAGGATCTTTCCAGCCCCTGGAAGGCTTCCCCAGCTGTGTGCTGACTAGTGGCGTTGTCAACTTCTTCCTGGCCCACACAGAGCGACTCCAAAGAGTTGGCTTCGATCCCCGCCTGCAACGAGTGGCTCACTCA---------------------------------------------------------------------------------------------------------------------------------------------------------------------------------------------------------------------------------------
>loxAfr3
ATGACGTCGCGC---------------------GGGTTTCTGGGGTTCCTCAAGAGGTTC---CTCTTAATATTTGGACTT------------GGAATTATTTTATTTTTCTTTGGGAGTACATTCCTTCACACAGAGTCCAGTAGCCTCAAACCAGAGCTCCCACGTCTGGCTCCA---------------------GTA---GCACAGATGCTGAAGCTTTTACCTGAGGAACGTCTCAGGAACCTCTTTACCTATGATGGAATTTGGTTGTTCCCGAAAAATCAGTGCAAATGTGAAACCACGAAACAGCAGATAGGCTATAACTTTCAGGATGTCTATGGCAAGAGTGACCTCCCAGCGGTGAAAGCAAGGAGACAGGCTGAATATGAACACTTTCAGAGGAGAGAAGGGCTGCCCCGCCCACCGCCCTTGCTGGCTCAGCCCAACCTTCCCTTTGGGTACCCTGTCCACGGGGTGGAGGTGATGCCCCTGCACACAGTTCCCATCCCAGGTCTCCAGTTTGAAGGGCCAGATGCCTCCCTCTATGAGGTCACCCTGACAGCTTCTCTGGGGACACTGAACACACTTGCTGACACTCCAGACAATGTGGTGCAGGGCAGAGGCCAGAAGCAGCTGTTCATTTCAACCAGTAGCCGGGTGCTTTTGAATTTCATCCTCCAGCATGTGACTTACACCAGCACAGTGTACCAGCACCACAAGGTGGACACAGTGAGTCTGGAGTCTGAGTCCTCGGTGGCCAAGTTTCCAGTGACTATCCGCCACCCTATCATCCCCAAATTACATGATCCTGGACCAGAGAGAAAGCTCAAAGACCTGGTGACCATTGCCACCAAGACTTTCCTCCGCCCCCATAAGCTGATGACCCTGCTCCACAGTATACGCGAGTATTACCCAGACTTGACTGTGATTGTGGCTGATGACGGCAAGGAACCCCTGAAGATTAACGATAACCACGTGGAGTATTATACCATGCCGTTTGGGAAGGGTTGGTTTGCTGGTAGGAACCTGGCCATATCTCAGGTCACCACCAAATACGTTCTCTGGGTGGACGATGACTTTCTCTTCATCAACAAGACCAAGATCGAGGTGCTGGTGGATATCCTGGAAAAAACAGAACTAGACGTG---------------------GTAGGCGGCAGTGTGTTTGGAAATGTGTTCCAGTTTAAGCTGTTGCTGGAACAGAGTAAGAATGGGGATTGTATTCATCGGAGACCAGGATTTTTCCAGCGCTTGGATGGCTTCCCCAACTGCATGGTGACAAGTGGCGTTGTCAACTTCTTCCTGGCCCACACTGAGCAACTCCAAAGAGTTGGCTTTGATCCCCGCCTGCAACGAGTGGCTCACTCAGAGTTTTTTATTGATGGGCTAGGGAGCCTGTTTGTGGGGTCTTGCCCAGAAGTGATTATAGGTCACCAGCCCCATTCTCAA------GTGGACTCAGAGCTGTCTGCCCTGGAGAAGACCTACAGCACATACCGGCACAACACTGAAGACCAGATCCATTTCAAATTGGCTCTCCACTACTTCAAGAACCATCTACAGTGCTCCACA------------------------
>HLpipKuh2
ATGGCCGTGTGCGGCTAT---------------AACATTCTGTGGCTCCTCAAGATGTCC---ACCTTAGCCTTAGGACTC------------GGCCTGGTTTTATTTATGTTCAGAAGCATGTACCTTCAGGAAGAGTTC---AGACTCCAACCAGTGCTCCCTCGCCCGGATCCG---------------------GCT---GTCCAGGTGCCGAGGCTTCTACCGGAGGAACAGCTCAGGTCCCTCTTTTCCTACGACGGCGTCTGGCTGTTCCCGAAACACCGGTGCCGATGTGAACCCCAAGGCCAG------GGCTACAACTTTGAAGGTGCCTATGGCCAGACAGGCCTCCCTGCGGTGAAAGCGAGGAGGCAGGCTGAATATGAACACTTTCAGAGGAGGGAAGGGCTGCCCCGCCCACCGCCCCTGCTGGCTCCGCCCAACCTCCCCTTTGGGTACCCGGTCCACGGGGTGGACGTGATGCCCCTGCATACAGTCCCCATCCCAGGTCTTCAGTTTGATGGACCCGAAGCCCTCGTCTATAAGGTCACGCTGACAGCTTCTCTGGGGACGCTCAACACCCTCGCGGACATCCCAGACAGTGTGGTGCAGGGCAGAGGCCAGAAGCAGCTGACCATTTCCACCAGTGACCGGAAGCTTCTGAATTTCATCCTCCAGCACGTGACCTATACCAGCACGGTGTACCAGCACCACAAGGTGGATGTGGTGAGTCTGACGTCCGAGTCCTCGACAGCCAAGTTCCCAGTGACCATTCGCCATCCCGTCATACCCAAGTTATATGACCCTGGACCAGAGAGGAGGCTCAGAGACCTGGTGACCATCGCCACCAAAACGTTCCTTCGTCCCCACAAGCTCAAGACCATGCTCCGGAGTCTTCGTGAGCATTATCCAGACTTGACCGTGATCGTGGCTGATGACAGCAAGGAACCTTTGAAAATTAGTGACAGCCATGTGGAGCACTACGTCATGCCCTTTGGGAAGGGCTGGTTTGCTGGCAGGAACCTCGCCATATCTCAGGTCACCACCAAATACGTTCTCTGGGTGGACGATGACTTTCTCTTCACCAACCAGACCAAGATTGAGAGGCTGGTGGACGTTCTGGAGAAAACGGAACTGGATGTG---------------------GTGGGCGGCAGTGTGCTGGGAAACGTGTTCCAGTTTAAGCTGCTGCTGGAGCAGAGTGAGATCGGGGACTGCATTCACCTGCGGCCAGGATCTTTCCGGCCCCTGGACGGCTTCCCCAACTGCGTGGTGACCAGCGGCGTGGTCAACTTCTTCCTGGCCCACACGGAGCGGCTGCTGAGAGTGGGCTTCGACCCCCGTCTGCAGCGAGTGGCTCATTCAGAGTTCTTTATTGATGGGCTCGGGAGCCTGTTTGTGGGCTCATGCCCAGAGGTGATTATAAGTCACCAGTCCCGTTCTGAG------AAGGACCTGGAGCTGGCTGCCCTGGAGAAGACTTACAGCAAATACCGGACCAACACCAATGCCCAGATCCAGTTCAAGCTGGCTCTCCACTACTTCAAGAACCGTCTTCAGTGCTCCACG------------------------
>eriEur2
ATGACTTCCACCTGCTCT---------------AGGTTTTTATGGCTCCTCAAGATATCA---GTCTTCATCTTGGGACTT------------GGCCTTGTCTTACTTATAGTCAGAAGTGTGTACCTCCAGGAGAAGTTCAGCAGCCTCAATCCTTCATAT------TCCGGTCTG---------------------GAT---GTCCAGATGCCAAAGCTTCTACCTGAAAAGCATCTCAGGCAGCTCTTCACCTATGATGGAGTCTGGCTGTTTCCAAAAAATCAGTGTGAGTGTGGCACCATCAACCAACAG---AGCCATAACCTTGAGGATGCGTATAGTCAGAGAAGCCTTCCTGCGGTGAATGCAAGGCGACAAGCTCAATTTGAACATTTCCAGAGGAGGGAAGGGCTGCCCCGCCCACCACCCCTGCTGGCTGAGCCCAACCTTCCTTTTGGGTACCCCATCCATGGGGTGGAGGTGATGCCCCTGCACACAATTCTCATTCCAGGTCTCCGGTTTGAAGGACCAGATGCCCCCATCTACCAGGTCAACCTCACAGCTTCTCTGGGGACACTGAACACCCTCGTTGACATCTCAGACCGGGTGGTGCAGGGCAGAGGAAAGAAACAGCTGACAATTTCAACTAGTAACCAGAAGCTTTTGAATTTCATCCTCCAACATGTGGCATACACCAGCACAGTGTACCAACACAACAGAGTGGATATAGTGAGACTGAAGTTCAACTCCTCGGTAGCCAAGTTCCCAGTGACCATCCGATATCCTGTAATGCCCAAGTTATATGACCATGGACCAGAAAGCAAGCTCAGAAATCTGGTGACTATAGCGACTAAGACATTCCTTCGTCCCCAGAAGCTCTTTAACTTGCTCCAGAGTATTCGTGAATATTATCCAGACTTGACTGTGATCGTGGCTGATGATAGCAAGAAGCCCCTGCAAATTAATGACAACTATGTGGAGTATTACAGCATGCCTTTTGGGAAGGGTTGGTTTGCTGGCAGGAACCTGGCTGTCTCTCAGGTCACCACCAAATATGTTCTCTGGGTGGATGATGATTTCCTCTTCAACGAGAAGACCAAGATTGAGGTGCTGGTGGATGTCCTGGAGAGAACCGAACTGGACATG---------------------GTTGGTGGACATGTGCTTGGAAGTGTGTTCCAGTTTAAGCTTTTGCTGGAGCATGGCAAGAACGGGAACTGTCTTCACCGGAAGCGAGGATCCTTTGGGCCCCTGGATGGCTTCCCTAGCTGCGTGGTGACCAGTGGCATCGCAAACTTCTTCCTGGCTCACACAGAGCGCCTCCAAAGGGTTGGCTTTGATCCCCGCCTGCAAAGAGTGGCTCACACAGAGTTCTTCGTTGATGGACTCGGGAGCTTGTTGGTGGGGTCATGCCCGGAAGTGGTTATAGGTCACCAGAGTCATTCAGCA---ATGGCAGACTCAGAACTGACCTCCCTGGAGAAGGCCTACAGCACTTACCGAACCAATACCAAGTCCCAGATCCAGTTCAAGTTGGCCCTGCACTACTTCAAGAACTATCTGCATTGCTTCGCA------------------------
>manPen1
---------------------------------------------------------------------------------------------------------------------------------------------------------------------------------------------------------------------------------------------------------------------------------------------------------------------------------------------------------------------------------------------------------------------A--GAAGGGCTGCCCCGCCCACCACCCCTGCTGGCTCAGCCCAACCTCCCCTTTGGGTACCCGGTCTATGGGGTGGAGGTGATGCCCCTGCACACAGTTCCCATCCCAGGTCTCCGGTATGAAGGACCAGATGTCCCCATCTATGAGGTCACCCTGACAGCTTTTCTGGGGACACTCAACACTCTCGCGGACATTCCAGACAGGGTGGTGCAGGGCAGAGGCCAGAAGCAGCTGACCATTTCAACCAGTAGCCGGAAGCTTTTGAATTTCGTCCTCCAGCATATGACATATACCAGCACGGTGTACCAGCTCCGTAGGGTGGATGTGGTGAGTTTGGAGTCCAAGTTCTCAGTGGCCAAGTTTCCAGTGACCATCTACCATCCTGTCATACCCAAGTTATATGACCCTGGACCAGAGAGGAAGCTCAGAGACCTGGTGACGGTTGCCACCAAAACTTTCCTCCGTCCCCACAAGCTCATGATCATGCTCCGGAGTCTTCGTGTGTATTACCCAGATCTGACCGTGATTGTAGCTGATGACAGCAAGGAGCCCATGAAAATCAATGACAGCCACGTCGAGTATTATACCATGCCCTTTGGGAAGGGCTGGTTTGCTGGTAGGAACCTGGCCGTATCTCAGGTCACTACCAAATACGTTCTCTGGATGGATGATGACTTTCTCTTCAACGAAAAGACCAAGATTGAAGTGCTGGTGGATGTCCTGGAGAACAGCGAGCTGGATGTG---------------------GTAGGCGGCAGTGTGCTGGGAAACGTGTTCCAGTTTAAGCTGTTGCTGGAGCAGAGTGAGAGTGGGGACTGTCTTCACCGGAGGCCAGGATCTTTCCGGCCCCTGGACGGCTTCCCCAGCTGCGTGGTGACCAGTGGTGTTGTCAACTTCTTCCTGGCCCACACAGAGCAACTCCAAAGAGTTGGCTTCGATCCCCGCCTGCAAAGAGNGTCCCTCTTCCAGTTCTTTATCGATGGGCTCGGGAGCTTGCTCGTGGGGTCATGCCCAGAAGTGATCATAGGTCACCAGCCCCGTTCTTCA---GTGGTGGACCCAGATCTGGCTGCCCTGGAGAAGTCCTACAGTGCATACCGGGCCAACACCAATGCCCAGATCCAGTTCAAGCTGGCTCTCCACTACTTTAAGAACCATCTCCAATGCTCCACAT-A---------------------
>HLmanJav1
ATGACTTTGGCCAGCTCT---------------AGATTTCTGTGGCTTCTCAAGACCTCA---GCCCTCATTTTAGGACTT------------GCCATTGTTTTGTCGGTCTTCAGAAATGTGTCCCTCCGTGTACTGCACAGCAGCCTCAGACTGGAGCCCGCTCGCCCTACTCTG---------------------GCT---GTCCAGATGCCAAAGCTTCTCCCTGAGGAACATCTCAGGAACCTGTTTACTTATGATGGAATCTGGCTGTTCCCGAAAAACCAGTGCAAGTGTGACACCCTCAAATGGAAGGAAAGCTATAACTTTCAGAATGCCTACAGCCAGACTGAGCTTCCTGCCGTGAAAGCAAGAAGACAGGCGGAGTTTGAACACTTTCAGAGGAGAGAAGGGCTACCCCGCCCACCACCCCTGCTGGCTCAGCCCAACCTCCCCTTTGGGTACCCGGTCTATGGGGTGGAGGTGATGCCCCTGCACACAGTTCCCATCCCAGGTCTCCGGTATGAAGGACCAGATGTTCCCATCTATGAGGTCACCCTGACAGCTTCTCTGGGGACACTGAACACTCTCGCGGACATTCCAGACAGGGTGGTGCAGGGCAGAGGCCAGAAGCAGCTGACCATTTCAACCAATAGCCGGAAGCTTTTGAATTTCGTCCTCCAGCATATGACATATACCAGCACGGTGTACCAGCTCCGTAGGGTGGATGTGGTGAGTTTGGAGTCCAAGTCCTCAGTGGCCAAGTTTCCAGTGACCATCTACCATCCTGTCATACCCAAGCTATATGACCCTGGACCAGAGAGGAAGCTCAGAGACCTGGTGACGGTTGCCACCAAAACTTTCCTCCGTCCCCACAAGCTCATGATCATGCTCCGGAGTCTTCGTGTGTATTACCCAGATTTGACCGTGATTGTAGCTGATGACAGCAAGGAGCCCATGAAAATCAATGACAGCCACGTCGAGTATTATACCATGCCCTTTGGGAAGGGCTGGTTTGCTGGTAGAAACCTGGCCATATCTCAGGTCACCACCAAATATGTTCTCTGGGTGGATGATGACTTTCTCTTCAACGAAAAGACCAAGATTGAAGTGCTGGTGGATGTCCTGGAGAACAGCGAGCTGGATGTG---------------------GTAGGCGGCAGTGTGCTGGGAAACGTGTTCCAGTTTAAGCTGTTGCTGGAGCAGAGTGAGAGTGGGGACTGTCTTCACCGGAGGCCAGGATCTTTCCGGCCCCTGGATGGCTTCCCCAGCTGCGTGGTGACCAGTGGTGTTGTCAACTTCTTCCTGGCCCACACAGAGCAACTCCAAAGAGTTGGCTTCGATCCCCACCTGCAAAGAGTGGCTCACTCAGAGTTCTTTATCGATGGGCTTGGGAGCTTGCTCGTGGGGTCATGCCCAGAAGTGATCATAGGTCACCAGCCCCGTTCTTCA---GTGGTGGACCCAGATCTGGCTGCCCTGGAGAAGTCCTACAGTGCATACCGGGCCAACACCAACGCCCAGATCCAGTTCAAGCTGGCTCTCCACTACTTTAAGAACCATCTCCAATGCTCCACA------------------------
>canFam3
ATGACCTGGTGCCGGTCT---------------GAGTTTCTGTGGCTCCTCAAGATATCA---GTTTTAGTCTTAGGACTT------------GGCATTGTTGTATTTATGTTCAGAAGTGTG------------GAATTCAATAGCATCATGCCAGAGCTCCCGCATTCTGCTCTG---------------------AAT---GACCAGACACCGAAGCTTCTACCTGAGGAACATCTCAAGAACCTCTTTACCTATGATGGAATCTGGCTGTTCCCAAAAAACCAGTGCAAATGCGAAGCTACCAAACAGAAGAGAAGCTATAATTTTCAGGATGCCTATGGCCACAGTGAGCTCCCTGCAGTAAAAGCAAGGAGACAGGCTGAATTTGAACACTTTCAGAGGAGAGAAGGGTTGCCCCGTCCACCGCCGCTGCTGGCTCAGCCCAACCTCCCCTTTGGGTACCCGATCCATGGGGTGGAGGTGATGCCCCTGCACACGGTTCCCATCCCGGGTCTCCAGTTTGAAGGACCAGATGCCCCCATCTATGAGGTCACCCTGACAGCTTCTCTGGGGACACTGAACACCCTCGCTGACATCCCTGACAGTGTGGTGCAGGGCAGAGGCCAGAAGCGACTGACCATTTCCACCAGTAATCAGAAGCTTTTGAATTTCATCCTCCAGCACATGACATACACCAGCACAGTGTACCAGCACCACAGAGTGGATGTGGTGAGTCTGGAGTCCAAGTCCTCAGTGGCCAAGTTTCCAGTGACCATCCGCCATCCTGTCATCCCCAAGTTATATGACCCTGGACCAGAGAGAAAGCTCAGAGACCTGGTGACCATTGCCACCAAAACTTTCCTCCGTCCCCACAAACTCATGACTCTGCTCCGGAGCATTCGTATGTACTACCCAGACTTGACAGTGATCATAGCTGATGACAGCAAGGAGCCCCTGAAGATTACTGACAACCACGTGGAGTATTACACCATGCCCTTTGGGAAGGGTTGGTTTGCTGGTAGGAACCTGGCCATATCTCAGGTCACCACCAAATACATTCTCTGGGTGGACGATGATTTTCTCTTCAACAACAAGACCAAGATTGAAGTGCTGGTGGATGTCCTAGAGAAAACAGAACTGGATGTG---------------------GTAGGTGGCAGTGTGCTTGGAAACGTGTTCCAGTTTAAGCTGTTGCTGGAGAAGAGTCAGAATGGGGACTGCCTTCACAGGAGGCCAGGCTCTTTCAGGCCCTTGGACGACTTCCCCAACTGCGTGGTGACGAGTGGCGTTGTCAACTTCTTCCTGGCCCACACAGAGCGACTCCAGAGAGTGGGCTTCGACCCCCGCCTGCAGCGAGTGGCTCACTCAGAGTTCTTTATCGATGGGCTCGGGAGCTTGCTCGTGGGATCATGTCCAGAAGTGGTGATAGGTCACCAGGTCCGATCTCCC---ATGGCTGATCCGGAGCTGGCCATCCTGGAGAAGACCTACAGTGCATTCCGGACCAACACCAACGACCAGGTCCAGTTCAAGCTGGCTCTCCACTACTTCAAGAACCATCTCCAGTGCTCCACA------------------------
>musFur1
ATGACTTGGTGCAGGTCT---------------GAGTTTCCTTGGCTTCTCAAGATCTCA---GGGTTACTCTTAGGACTT------------GGCACTGTTGTATTTCTACTCAGAAGTGTG------------GAGTTCAGTAGCCCCACGCCAGAGCTCCCTCATTCTGCTCTG---------------------GCC---GACCAGATCCCGAAGCTTCTACCTGAGGAACGACTCAAGAACCTCTTTACCTACGAAGGAATCTGGCTCTTCCCGAAAAACCAGTGCAAATGCGATGCTACCTCACAGCCAGGAAGCTACAACTTTCAGGATGCCTATGACCAGACTGAGCTCCCAGCGGTGAAAGCAAGGAGACAGGCTGAATTTGAACACTTCCAGAGGAGAGAAGGGTTGCCCCATCCACCGCCACTGCTGGCTCAGCCCAACCTCCCCTTTGGATACCCAGTCCATGGGGTAGAGGTGATTCCCCTGCATACAGTTCCCATTCCAGGTCTCCAGTTTGAAGGACCAGAGGCCCCCATCTATGAGGTCACCCTGACCGCTTCTCTGGGGACACTGAACACCCTCGCTGACATCCCAGACAGTGTGGTGCAGGGCAGAGGCCAGAAGCGGCTGACCATTTCGACCAGTGACCGGAAGCTTTTGAATTTCATCCTCCAGCACGTGACTTATACCAGCACGGTGTACCAGCACCGCAGGGTGGACGTGGTGAGTCTGGAGTCCGAGTCCTCGGTGGTCAAGTTTCCAGTGACCATCCGCTATCCTGTCATCCCCAAGTTATACGACCCCGGACCAGAGAGGAAGCTCAGAGACCTGGTGACCGTTGCCACCAAAACCTTCCTCCGTCCCCACAAGCTCATGACCATGCTCCGGAGCCTTCGTGAGTACTACCCAGACTTGACAGTGATCGTGGCCGATGACAGCAAGGAGCCCCTGAAGATTAATGACAACCATGTGGAGTATTACCCCATGCCCTTCGGGAAGGGCTGGTTTGCTGGTAGGAACCTGGCCATCTCTCAGGTCACCACCAAATACGTTCTTTGGGTGGACGACGATTTCCTCTTCAACAACGACACCAAGATTGAGGTGCTGGTGGATGTCCTCGAGAAAACAGAATTGGACGTG---------------------GTAGGTGGCAGTGTACTTGGAAATGTGTTCCAGTTTAAGCTGTTGCTGGAGAAGAGTCAGAATGGGGACTGTCTTCACCGGAGGCCAGGCTCTTTCAGACCCCTGGATGGTTTCCCCCGCTGTGTGGTGACCAGTGGCGTTGTCAACTTCTTCCTGGCCCACACGGAGCGACTCCAGAGAGTTGGCTTCGACCCCCGCCTACAGCGGGTGGCTCACTCAGAGTTCTTTATCGACGGGCTCGGGAGCTTGCTCGTGGGGTCATGTCCGGAAGTGATCATAGGTCACCAGGCCCGGTCTCCG---GTGACCGACCCAGAGCTGGCCGCACTAGAGAAGACCTACAGCGCATTTCGGACCAACACCAAGGAACAGGTCCAGTTCAAGCTGGCACTCCACTACTTCAAGAACCATCTCCTGTGCTCTTCA------------------------
>micMur3
ATGACTTCGGCCGGCTAT---------------AGATTTCTGTGGCTTCTCAAGATGTTG---ATCTTAATCGTGGGACTT------------GGCGTTGTTTTATTTATGTTCGGAAGTGTGTCCCTTCAGGCAGAGTTCAGGAGTCTTAAGCCAGAGCCCCCAGGTTCTCCGCTG---------------------GGG---GTCCAGGTGCTGAAGCTTCTGCCTGAGGAACGTCTCCGGAACCTCTTTACCTACGACGGCATCTGGCTGTTCCCGAAGAACCAGTGCAAATGTGAAACCACCGAAGAGCAGAGAAGTTATAACTTTCAGGATGCATATGACCAGAGTGACCTCCCAGCGGTGAAAGCGAGGAGACAGGCTGAATTTGAACACTTTCAGAGGAGAGAAGGGCTGCCCCGCCCACCGCCCCTGCTGGCTCAGCCCAACCTCCCCTTTGGGTACCCAGTTCACGGAGTGGAAGTGATGCCCCTGCACACAATTCCCATCCCAGGTCTGCAGTTTGAAGGACCAGATGCCCCAGTCTATGAGGTCACCCTGACAGCTTCTCTGGGGACACTGAACACCCTTGCTGACATCCCAGACAGTGTGGTGCAGGGCAGAGGTCAGAAGCAGCTGACCATTTCAACCAGTGACCGGAAGCTTCTGAAGTTCATCCTCCAGCATGTGACTTACACCAGCTCAGGGTACCAGCATCACATGGTGGACATGGTGAGTATGGAGTCCAAGTCCTCAGTGGCCAAGTTTCCAGTCACCATCCGCCATCCTGTAATACCCAGGTTATATGACCCCGGACCAGAGAGGAAGCTCAGAGACCTGGTGACCATTGCCACCAAGACTTTCTTGCGCCCCCACAAGCTCATGATCATGCTCCAGAGTATTCGAGAGTATTACCCTGACTTGACTGTGATAGTGGCCGACGACAGCAAGAAGCCCCTGGACATTAAAGACAGCCATGTGGAGTATTATACCATGCCCTTTCGGAAGGGTTGGTTTGCCGGTAGGAACCTGGCCATATCTCAAGTCACCACCAAATATGTTCTCTGGGTGGACGATGACTTTTTCTTTAATGACAAGACCAAGATTGAGGTGCTGGTGGATGTTCTGGAGAAAACTGAACTGGACATG---------------------GTAGGGGGCAGTGTGCAGAGAAATGCGTTCCAGTTTAAGCTGCTGCTGGAACAGAGTGAGAACGGAGACTGCCTTCACAAGAGGACAGGATCTTTCCAGCCCCTGGAAGGCTTCCCCGGCTGTGTGGTGACCAGTGGCGTTGCCAACTTCTTCCTGGCCCACACAGAGCGACTCCAAAGAGTTGGCTTCGATCCCCGCCTGCAACGAGTGGCTCACTCAGAGTTCTTTATTGACGGGCTAGGGAGCCTGCTGGTGGGGTCATGTCCAGACGTGATGATAGGTCACCAGTCCCGATCTCCA---GCGGTGGACTCAGATCTGGCCGCTCTGGAGAAGATCTACAGCACGTACCGGACTAATACCAATGCCCAGATCCAGTTCAAGCTGGCTCTCCACTACTTCAAGAACCATCTCGAATGCACCCAGGAAGGGACACAGAAAAAGCAC---
>HLequCab3
ATGACTTCGTGCCGCTCT---------------AGATTTCCATGGCTCCTCAAGTTGTCA---GTCTTAATCGCAGGACTT------------GGCATTGTTTTATTTACATTCAGAAGTGTGCCCCTTCTCGCACAGTTCAATAGCCTCATACCAGGGCTCCCACGTCCTGCTCCA---------------------GCC---ATCCAGATGCTGAGGCTTCTGCCTGAGGAACGTCTCAGGAACCTCTTTACCTACAATGGAATCTGGCTGTTCCCGAAAAATCAGTGCAAATGTGAAGTCACCAAACCTCAG---GGCTATGACTTTCAGAGTGCCTATGACCAGAGTGACCTCCCTGCGGTGAATGCGAGGAGACAGGCTGAATTTGAACACTTTCAGAGGAGAGAAGGGCTGCCCCGCCCACCACCCCTACTGGCTCAGCCCAACCTCCCCTTTGGGTACCCGGTCCACGGGGTGGAGGTGATGCCCCTGCACACAGTTCCCATCCCAGGTCTCCAGTTTGAAGGACCCGAAGCCCCCACCTACGAGGTCACCCTGACAGCTTCTCTGGGGACACTGAACACCCTCGCCGATGTCCCAGACAGTGTGGTGCAGGGCAGAGGTCAAAAGCAGCTGAACATTTCGACCAGTTCCCGGGAGCTTTTGAATTTCATCCTCCAGCACGTGACATACACCAGCACCGTGTACCAGAACCACAGAGTGGATGTGGTGAGTCTGGAGTCCAAGTCCTCAGTGGCCAAGTTTCCGGTGACCATCCGCTATCCTGTCATACCCAAGTTATACGACCCTGGACCAGAGAGGAAGCTCAGAGACCTGGTGACCATCGCCACCAAAACTTTCCTCCGTCCGCATAAGCTCATGACCCTGCTCCAGAGCATTCGTGAGTATTACCCAGACTTGACGGTGATCGTGGCTGACGACAGCAAAGAGCCCCTGAAAATTAATGACAACCACGTGGAGTATTACACCATGCCCTTTGGGAAGGGTTGGTTTGCTGGTAGGAACCTGGCCATATCTCAGGTCACCACCAAATATGTTCTCTGGGTGGACGATGACTTTCTCTTCAACAGCAAGACCAAGATTGAGGTGCTGGTGGATGTCCTGGAGAAAACTGAACTGGACGTG---------------------GTAGGTGGCAGTGTGCTTGGAAACGTGTTCCAGTTTAAGTTGTTGCTGGAGCAGGGCGAGAATGGGGACTGTCTTCACCGGAGGTCAGGATTTTTCGGACCCGTGGATGGCTTCCCCAGCTGCGTGGTGACCAGTGGCGTTGTCAACTTCTTTCTGGCCCACACAGAGCGACTCCAAAGAGTTGGCTTTGACCCCCGCTTACAACGAGTGGCTCATGCAGAGTTCTTTATTGATGGGCTTGGGAGCCTGCTCGTGGGGTCATGCCCACAGGTAATAGTGGGTCACCAGTCACGTGCTCCA---GCGGCGGACCAGGAGCTGGCCTCCCTGGAGAAGATGTACAGCACATACCGGGCCAACACCAAAGCCCAGGTCCAGTTCAAGCTGGCTCTCCACTACTTCAAGAACCATCTCCAGTGCTCTACG------------------------
>cerSim1
ATGACTTGGTGCGGCTCT---------------AGATTTCTGTGGTTCCTCAAGATGTCA---GTCTTAATCTCAGGACTT------------GGCATTGTTTTATTTATGTTCAGAAGTGTGTCCCTCCGTGCAGAGTTCAGTAGCCTCACATCAGGGCTCCCACGTCCCGCCATG---------------------GCT---GTCCGGGTGCGGAACCTTCTACCTGAGGAGCGTCTCAGGAACCTCTTTACCTACGACGGAATCTGGCTGTTCCCGAAAAATCAGTGCAAATGTGAAGTCACCAAAGAGCAC---GGCTATAACTTTCAGGATGCCTACAGCCAGAGCGACCTCCCTGCGGTGAATGCGAGGAGACAGGCTGAATTCGAACATTTTCAGAGGAGAGAAGGGCTGCCCCGCCCAGCGCCCCTACTGGCTCCGCCCAACCTCCCCTTTGGGTACCCGGTCCACGGAGTGGAGGTGATGCCCCTGCACACAGTTCCCATCCCAGGTCTCCAGTTTGAAGGACCCGAAGCCCCCACCTACGAGGTCACCCTGACAGCTTCTCTGGGGACACTGAACACCCTCGCTGACGTGTCAGACAGTGTGGTGCAGGGCAGAGGTCAGAAGCAGCTGACCGTTTCGACCAGTGACCGGAAGCTTTTGAATTTCATCCTCCAGCATGTGACATACACCAGCACGGTGTACCAGAACCACGGGGTGGATGTGGTGAGTCTGGAATCCGAGTCCTCAGTGGCCAAGTTTCCAGTGACCATCCGCCACCCTGTCATACCCAAGTTATATGACCCTGGACCAGAGAGGAAGCTCAGAGACCTGGTGACCGTTGCCACCAAAACTTTCCTCCGTCCCCATAAGCTCATGACTATGCTCCGGAGCCTTCGTGAGTATTACCCAGACTTGACGGTGATTGTGGCTGATGACAGCAAGGAGCACCTGAAAATTAATGACAGCCACGTGGAGTATTATGCCATGCCCTTTGGGAAGGGTTGGTTTGCTGGTAGGAACCTGGCCATATCTCAGGTCACCACCAAATACGTTCTCTGGGTGGACGATGACTTTTTCTTCAACAACAAGACCAAGATTGAGGTGCTGGTGGATGTCCTGGAGAAAACTGAACTGGATGTG---------------------GTAGGTGGCAGTGTGCTTGGAAACGTTTTCCAATTTAAGCTGTTGCTGGAGCAGAGCAAGAATGGGGACTGTCTTCACCGGAAGCCGGGCTTTTTCCAGCCCGTGGATGGCTTCCCCAGCTGCGTGGTGACCAGTGGCGTTGTCAACTTCTTCCTGGCCCACACAGAGCGACTCCAAAGAGTGGGCTTTGACCCCCGCCTGCAGCGAGTGGCTCACTCAGAGTTCTTTATTGATGGGCTCGGGAGCCTGCTCGTGGGGTCATGTCCAGAGGTAATTATAGGTCACCAGTCCCATGTTCCA---GTGGTGGACCCAGAGCTGGCCTCCCTGGAGAAGACCTACAGCACGTTCCGGGCCAACACTAATGCTGAGGTCCAGTTCAAGCTGGCTCTCCACTACTTCAAGAACCATCTCCAATGCTCCACA------------------------
>hg38
ATGACTTCGGGCGGCTCG---------------AGATTTCTGTGGCTCCTCAAGATATTG---GTCATAATCCTGGTACTT------------GGCATTGTTGGATTTATGTTCGGAAGCATGTTCCTTCAAGCAGTGTTCAGCAGCCCCAAGCCAGAACTCCCAAGTCCTGCCCCG---------------------GGT---GTCCAGAAGCTGAAGCTTCTGCCTGAGGAACGTCTCAGGAACCTCTTTTCCTACGATGGAATCTGGCTGTTCCCGAAAAATCAGTGCAAATGTGAAGCCAACAAAGAGCAGGGAGGTTACAACTTTCAGGATGCCTATGGCCAGAGCGACCTCCCAGCGGTGAAAGCGAGGAGACAGGCTGAATTTGAACACTTTCAGAGGAGAGAAGGGCTGCCCCGCCCACTGCCCCTGCTGGTCCAGCCCAACCTCCCCTTTGGGTACCCAGTCCACGGAGTGGAGGTGATGCCCCTGCACACGGTTCCCATCCCAGGCCTCCAGTTTGAAGGACCCGATGCCCCCGTCTATGAGGTCACCCTGACAGCTTCTCTGGGGACACTGAACACCCTTGCTGATGTCCCAGACAGTGTGGTGCAGGGCAGAGGCCAGAAGCAGCTGATCATTTCTACCAGTGACCGGAAGCTGTTGAAGTTCATTCTTCAGCACGTGACATACACCAGCACGGGGTACCAGCACCAGAAGGTAGACATAGTGAGTCTGGAGTCCAGGTCCTCAGTGGCCAAGTTTCCAGTGACCATCCGCCATCCTGTCATACCCAAGCTATACGACCCTGGACCAGAGAGGAAGCTCAGAAACCTGGTTACCATTGCTACCAAGACTTTCCTCCGCCCCCACAAGCTCATGATCATGCTCCGGAGTATTCGAGAGTATTACCCAGACTTGACCGTAATAGTGGCTGATGACAGCCAGAAGCCCCTGGAAATTAAAGACAATCACGTGGAGTATTACACTATGCCCTTTGGGAAGGGTTGGTTTGCTGGTAGGAACCTGGCCATATCTCAGGTCACCACCAAATACGTTCTCTGGGTGGACGATGATTTTCTCTTCAACGAGGAGACCAAGATTGAGGTGCTGGTGGATGTCCTGGAGAAAACAGAACTGGACGTG---------------------GTAGGCGGCAGTGTGCTGGGAAATGTGTTCCAGTTTAAGTTGTTGCTGGAACAGAGTGAGAATGGGGCCTGCCTTCACAAGAGGATGGGATTTTTCCAACCCCTGGATGGCTTCCCCAGCTGCGTGGTGACCAGTGGCGTGGTCAACTTCTTCCTGGCCCACACGGAGCGACTCCAAAGAGTTGGCTTTGATCCCCGCCTGCAACGAGTGGCTCACTCAGAATTCTTCATTGATGGGCTAGGGACCCTACTCGTGGGGTCATGCCCAGAAGTGATTATAGGTCACCAGTCTCGGTCTCCA---GTGGTGGACTCAGAACTGGCTGCCCTAGAGAAGACCTACAATACATACCGGTCCAACACCCTCACCCGGGTCCAGTTCAAGCTGGCCCTCCACTACTTCAAGAACCATCTCCAATGTGCCGCA------------------------
>panTro5
--------------CTCG---------------AGATTTCTGTGGCTCCTCAAGATATTG---GTCATAATCCTGGTACTT------------GGCATTGTTGGATTTATGTTCGGAAGCATGTTCCTTCAAGCAGTGTTCAGCAGCCCCAAGCCAGAACTCCCAAGTCCTGCCCCA---------------------GGT---GTCCAGAAGCTGAAGCTTCTGCCTGAGGAACGTCTCAGGAACCTCTTTTCCTACGATGGAATCTGGCTGTTCCCGAAAAATCAGTGCAAATGTGAAGCCAACAAAGAGCAGGGAGGTTACAACTTTCAGGATGCCTATGGCCAGAGCGACCTCCCAGCGGTGAAAGCGAGGAGACAGGCTGAATTTGAACACTTTCAGAGGAGAGAAGGGCTGCCCCGCCCACTGCCCCTGCTGGTCCAGCCCAACCTCCCCTTTGGGTACCCAGTCCACGGAGTGGAGGTGATGCCCCTGCACACGGTTCCAATCCCAGGCCTCCAGTTTGAAGGACCCGATGCCCCCGTCTATGAGGTCACCCTGACAGCTTCTCTGGGGACACTGAACACCCTTGCTGATGTCCCAGACAGTGTGGTGCAGGGCAGAGGCCAGAAGCAGCTGATCATTTCTACCAGTGACCGGAAGCTGTTGAAGTTCATTCTTCAGCACGTGACATACACCAGCACGGGGTACCAGCACCAGAAGGTAGACATAGTGAGTCTGGAGTCCAGGTCCTCAGTGGCCAAGTTTCCAGTGACCATCCGCCATCCTGTCATACCCAAGCTATACGACCCGGGACCAGAGAGGAAGCTCAGAAACCTGGTTACCATTGCTACCAAGACTTTCCTCCGCCCCCACAAGCTCATGATCATGCTCCGGAGTATTCGAGAGTATTACCCAGACTTGACCGTGATAGTGGCTGATGACAGCAAGAAGCCCCTGGAAATTAAAGACAACCATGTGGAGTATTACACTATGCCCTTTGGGAAGGGTTGGTTTGCTGGTAGGAACCTGGCCATATCTCAGGTCACCACCAAATACGTTCTCTGGGTGGACGATGATTTTCTCTTCAACGAGAAGACCAAGATTGAGGTGCTGGTGGATGTCCTGGAGAAAACAGAACTGGACGTG---------------------GTAGGCGGCAGTGTGCTGGGAAATGTGTTCCAGTTTAAGTTGTTGCTGGAACAGAGTGAGAATGGGGCCTGCCTTCACAAGAGGATGGGATTTTTCCAACCCCTGGATGGCTTCCCCAGCTGCGTGGTGACCAGTGGCGTGGTCAACTTCTTCCTGGCCCACACGGAGCGACTCCAAAGAGTTGGCTTTGATCCCCGCCTGCAACGAGTGGCTCACTCAGAATTCTTCATTGATGGGCTAGGGACCCTACTCGTGGGGTCATGCACAGAAGTGATTATAGGTCACCAGTCCCGGTCTCCA---GTGGTGGACTCAGAGCTGGCTGCCCTAGAGAAGACCTACAATACATACCGGTCCAACACCCTCACCCAGGTCCAGTTCAAGCTGGCCCTCCACTACTTCAAGAACCATCTCCAATGTGCCGCAT-A---------------------
>ponAbe2
ATGACTTCGGGCGGCTCA---------------AGATTTCTGTGGCTCCTCAAGATAATG---GTCATATTCCTGGTACTT------------GGCATTGTTGGATTTATGTTCAGAAGCATGTTCCTTCAAGCAGTGTTCAGCAGCCCCAAGCCAGAACTCCCAAGTCCTGCCCCG---------------------GGT---GTCCAGAAGCTGAAGCTTCTGCCTGAGGAACGTCTCAGGAACCTCTTTTCCTATGATGGAATCTGGCTGTTCCCGAAAAATCAGTGCAAATGTGAAGCCAACAAAGAGCAGGGAAGTTACAACTTTCAGGATGCCTATGGCCAGAGCGACCTCCCAGCGGTGAAAGCGAGGAGACAGGCTGAATTTGAACACTTTCAGAGGAGAGAAGGGCTGCCCCGCCCACTGCCCCTGCTGGCCCAGCCCAACCTCCCCTTTGGGTACCCAGTCCACGGAGTGGAGGTGATGCCCCTGCACACAGTTCCCATCCCGGGCCTCCAGTTTGAAGGACCCGATGCCCCCGTCTATGAGGTCAACCTGACAGCTTCTCTGGGGACACTGAACACCTTTGCTGATGTCCCAGACAGTGTGGTGCAGGGCAGAGGCCAGAAGCAGCTGACCATTTCTACCAGTGACCGGAAGCTGTTGAAGTTCATTCTTCAGCACGTGACATACACCAGCACGGGGTACCAGCACCAGAAGGTGGACATAGTGAGTCTGGAGTCCAGGTCCTCAGTGGCCAAGTTTCCAGTTACTATCCGCCATCCTGTCATGCCCAAGCTATACGACCCTGGACCAGAGAGGAAGCTCAGAAACTTGGTTACCATTGCTACTAAGACTTTCCTCCGCCCCCACAAGCTCATGATCATGCTCCGGAGTATTCGAGAGTATTACCCAGACTTGACTGTGATAGTGGCTGACGACAGCAAGAAGCCCCTGGAAATTAAAGACAATCACGTGGAGTATTACACTATGCCCTTTGGGAAGGGTTGGTTTGCTGGTAGGAACCTGGCCATATCCCAGGTCACCACCAAATACGTTCTCTGGGTGGACGATGATTTTCTCTTCAATGAGGAGACCAAGATTGAGGTGCTGGTGGATGTCCTGGAGAAAACGGAACTGGACGTG---------------------GTAGGCGGCAGTGTGCTGGGAAATGTGTTCCAGTTTAAGTTGTTGCTGGAACAGAGTGACAGCGGGGCCTGCCTTCACAAGAGGACGGGATTTTTCCAACCCCTGGATGGCTTCCCCAGCTGCGTGGTGACCAGTGGCGTGGTCAACTTCTTCCTGGCCCACACAGAGCGACTCCAAAGAGTTGGTTTTGATCCCCGCCTGCAACGAGTGGCTCACTCAGAATTCTTCATTGATGGGCTAGGGACCCTACTCGTGGGGTCATGCCCAGAAGTGATTATAGGTCACCAGTCTCGGTCTCCA---GTGGTGGACTCAGAGCTGGCTGCCCTAGAGAAGACCTACAATACATACCGGTCCAACACCCTCGCCCAGGTCCAGTTCAAGCTGGCTCTCCACTACTTCAAGAATCATCTCCAATGTGCCACA------------------------
>macFas5
ATGACTTCGGGCAGCTCG---------------AGATTTCTGTGGCTCCTCAAGATATTA---GTCATAATCTTGGGACTT------------GGCGTTGCTGGTTTTATGTTCGGAAGCACGTTCCTTCAAGCAGTGTTCAGTAGCCTCAAGCCAGAGCTCCCAAGTCCTGCCCCG---------------------GAT---GTCCGGAAGCTGAAGCTTCTGCCTGAGGAACATCTCAGGAACCTCTTTTCCTACGATGGAATCTGGCTGTTCCCGAAAAATCAGTGCAAATGTGAAGCCAACAAAGAGCGGGGAAGTTACAACTTTCAGGATGCCTATGACCAGAGCGACCTCCCAGCAGTGAAAGTGAGGAGACAGGCTGAATTTGAACACTTTCAGAGGAGAGAAGGGCTGCCCCGCCCACTGCCCCTGCTGGCCCAGCCCAACCTCCCCTTTGGGTACCCGGTCCACGGAGTGGAGGTGATGCCCCTACACACAGTTCCCATTCCGGGTCTCCAGTTTGAAGGACCCGATGCTCCCATCTACGAGGTCACCCTGACAGCTTCTCTGGGGACACTGAACACCCTTGCTGACGTCCCAGACAGTGTAGTGCAGGGCAGAGGCCAGAAGCAGCTTACCATTTCTACCAGTGACCGGAAGCTGTTGAACTTCATCCTTCAGCACGTGACATACACCAGCACGGGGTACCAGCACCAGAAGGTGGACATAGTGAGTCTGGAGTCCCGGTCCTCAGTGGCCAAGTTTCCAGTGACCATCCGCCATCCTGTCATACCCAAGCTATACGACCCTGGACCAGAGAGGAAGCTCAGAAACCTGGTTACCATTGCCACCAAGACTTTCCTCCGCCCCCACAAGCTCATGATCATGCTCCAGAGTATTCGAGAGTATTACCCAGACTTGACCGTGATAGTGGCTGACGACAGCAAGAAGCCCCTGGAAATTAAAGACAACCACGTGGAGTATTACACTATGCCCTTTGGGAAGGGTTGGTTTGCTGGTAGGAACCTGGCCATATCTCAGGTGACCACCAAATACGTTCTCTGGGTGGACGATGATTTTCTCTTCAACGAGAAGACCAAGATTGAGGTGCTGGTGGATGTCCTGGAGAAAACGGAACTGGACGTG---------------------GTAGGCGGCAGTGTGCTGGGAAATGTGTTCCAGTTTAAGTTGTTGCTGGAACAGAGTGAGAACGGGGCCTGCCTTCACAAGAGGACGGGATTTTTCCAACCCCTGGATGGCTTCCCCAACTGTGTGGTGACCAGTGGCGTGGTCAACTTCTTCCTGGCCCATACGGAGCGACTCCAAAGAGTTGGCTTTGATCCCCGCCTGCAACGAGTGGCTCACTCAGAATTCTTCATTGATGGGCTGGGGACCCTACTCGTGGGGTCATGCCCAGAAGTGATTATAGGTCACCAGTCTCGGTCTCCA---GTGGTGGACTCAGAGCTGGCTGCCCTAGAGAAGACCTACAATACATACCGGTCCAACACCCTCGCCCAGGTCCAGTTCAAGCTGGCTCTCCACTACTTCAAGAACCATCTCCAATGTGCCACA------------------------
>calJac3
ATGACTTCGGGCGGCTTG---------------AGATTTCTGCGGCTCCTCAAGATATCG---GTCATAATCTTGGGACTT------------AGTGTTGCTGGATTTATGCTCAGAGGCGTGTCCCTTCAAGCCGTGTTTAGCAGCCTCAAGCCAGAGCTCGCAAGTCCTGCTCAG---------------------GGT---GTCCAGAAGCTGAAGCTTCTGCCAGAGGAACATCTCAGGAACCTCTTTACCTACGATGGAATCTGGCTGTTCCCGAAAAATCAGTGCATATGTGAAGCCAATAAAGAACAGGGGAGTTACAACTTTCAGGATGCCTATGGACAGAGCGACCTCCCAGCGGTGAACGCGAGGAGACAGGCTGAATTTGAACACTTTCAGAGGAGAGAAGGGCTGCCCCGCCCACTGCCCCTGCTGGCCCAGCCCAACCTCCCCTTTGGGTACCCAGTCCACGGAGTGGAGGTAATGCCCCTGCACACAGTTCCCATCCCGGGTCTCCAGTTTGAAGGACCCGATGCTCCCGTCTATGAGGTCACCCTGACAGCGTCTCTGGGGACACTGAACACCCTTGCTGATGTCCCAGACAATGTGGTGCAGGGCAGAGGCCAGAAGCAGCTGACCATTTCTACCAGTGACCGGAAGCTGTTGAAGTTCATCCTTCAGCACGTGACATACACCAGCATGGGGTACCAGCACCATAAGGTGGACATAGTGAGTCTGGAGTCCAGATCTTCAGTGGCCAAGTTTCCAGTGACCATCCGCAATCCTGTCATACCCAAGCTGTACGACCCTGGACCAGAGAGGAAGCTCAGAAACCTGGTAACCATTGCCACCAAGACTTTCCTCCGCCCCCATAAGCTTATGACCATGCTCCGGAGTATTCGAGAGTATTACCCAGACTTGACCGTCATAGTGGCTGACGACAGTGGGAAGCCCCTGGAGATTAAAGACAATCACGTGGAATATTACACCATGCCGTTTGGGAAGGGGTGGTTTGCTGGTAGGAACCTGGCCATATCTCAGGTCACCACCAAATATGTTCTCTGGGTGGACGATGATTTTCTCTTCAACAGTGAGACCAAGATTGAGATGTTGGTGGATGTCCTGGAGAAAACGGAACTGGATGTG---------------------GTAGGCGGCAGTGTGCTGGGAAATGTGTTCCAGTTTAAGCTGTTGCTGGAACAGAGTGAGAACGGGGCCTGCCTTCACAAGAGGACAGGATTTTTCCAACCCCTGGATGGCTTCCCCAGCTGTGTGGTGACCAGTGGCGTGGTCAACTTCTTCCTGGCCCACACAGAGCGACTCCAGAGAGTTGGCTTTGATCCCCGCCTGCGACGAGTGGCTCACTCAGAATTCTTCATTGATGGGCTAGGGACTCTACTCGTGGGGTCATGCCCAGAAGTGACTATAGGTCACCAGTCTCGGTCTCCA---GTGGTGGACCCAGAGCTGGCTGCCCTGAAGAAGACCTACGACACATACCGGGCCAACACCCTCGCCCAGGTCCAGTTCAAGCTGGCTCTCCATTACTTCAAGAACCATCTCCAGTGTGCCACA------------------------
>dasNov3
--------------CTCT---------------AGATATCTGTGGCTCCTCAAGAGGTCA---CTCCTAATCTTTGGACTA------------GGGATTATTTTATTTCTATTAAGAAGTGTGTCCCTTGATGCTGATTTCGTTAGCCTCAAATCGAAGCGCCCAGGGCCTGTTGCG---------------------GCG---GCACATGTGCTGAAGCTTCTTCCTGAGGAACAGTTGAAGAACCTCTTTAGCTATGACGGAATCTGGCTGTTCCCGAAAAATCAGTGCAAATGTGAAGCCACCACACAGCTCAGAGGCTATAATTTTCAGGATGCCTACAGCCAGAGGGACCTTCCAGCAGTGAGAGTGAGGAGACAGGCTGAATTTGAACACTTTCAGAGGAGGGAAGGGCTGCCCCGCCCACCGCCCCTGCTGGCTCCACCCAACCTCCCTTTTGGGTACCCGGTCCACGGGGTGGAAGTGATGCCCCTGCACACGGTTCCCATCCCAGGTCTCCAGTTTGAAGGACCACATGCCCCCACCTATGAGGTCACCCTGACTGCTTCTCTGGGGACGCTGAACACCCTCGCTGATACCTCAGACAGTGTGGTGCAGGGCAGAGGCCAGAAGCAGCTGACCATTTCGACCAGTGACCGGAAGCTCTTGAACTTCATCCTCCGGCACGTGACGTACACCAGCACAGTGTACCAGCGCCACAGGGTGGACATGGTGAGCCTGGCGTCCAGCACCTCTGTGGTCAAGTTTCCAGTGACAATCTGCCATCCCATCATCCCCAAGTTACATGACCCTGGACCAGAGAGGAAGCTCAAAGACCTGGTGACCATTGCCACCAAGACCTTCCTCCGCCCCCACCAGCTGATGACCATGCTCCAGAGCATTCGTCAGTATTATCCAGACTTGACCGTGATCGTGACTGACGACAGCAAGGAGCCCCTGAAAATTGATGACAAGCATGTGGAGTATTACACTATGCCCTTTGGGAAGGGTTGGTTTGCTGGTAGGAACCTGGCCATATCTCAGGTCACCACCAAGTACGTTCTCTGGGTGGACGATGACTTTCTCTTCATCAACAAGACCAAGATTGAGGTGCTGGTGGATGTCCTGGAGAAAACGGAACTGGATGTG---------------------GTCGGTGGAAGTGTGCTTGGAAACGTGTTCCAGTTTAAGCTGTTACTGGAACAGAGTGAGAATGGGGACTGTCTTCACAAGAGATCAGGATCTTTCCAGCCCCTGGATGGCTTCCCCAGCTGCGTGGTGACCAGTGGCGTTGTCAACTTCTTCCTCGCCCACACGGAACGGCTCCAGAGAGTTGGCTTCGACCCCCGCCTGCAGCGAGTGGCTCACTCAGAGTTCTTTATTGATGGGCTAGGAATCCTGCTAGTGGGGTCATGCCCAGAAGTGATCATAGGTCACCAGCCCCGTTCTCAA---GTGCAGGACCCAGAGCTGGCTGCTCTACAGAAGACCTACAACACATACCGGGCCAACACCAATGCCCAGGTCCAGTACAAGCTGGCTCTCCACTACTTCAAGAACCATCTCCAGTGCTCCACATG----------------------
>tarSyr2
--------------------------------------------------------------------------------------------------------------------------------------------------------------------------------------------------------------CCAGAAGCTAAAGCTCCTACCTGAGAAGCGACTCAGGACCCTCTTTACCTACGATGGACTCTGGCTGTTCCCGAAAAACCAGTGCAAATGTGACACCAACGAAAGGCAGAGAAGTTATAACTTTCAGGCCGCCTATGACCAGAGAGACCTCCCAGCGGTGAAAGCGAGGAGACAGGCTGAGTTTGAACACTTTCAGAGGAGAGAAGGACTGCCCCGCCCGCCGCCTCTGCTGGCCCAGCCCAACCTCCCCTTTGGGTACCCAGTCCACGGAGTAGAGGTGATGCCCCTGCACACAGTCCGCATTCCAGGTCTTCAGTTTGATGGACCAAACGCCTCTGTCTATGAGATCAGCCTGACAACTTCTCTTGGGACGCTGAACACCCTCGCTGACATCCCAGACAGCATGGTGCAGGGCAAAGGTCAGAAGCGGCTGACCATTTCGACCAGCAACCGGCAGCTGTTGAACTTCGTCCTCCAGCATGTGACGTACACCAGCACGGGGTATCAACACAACAGGATGGACACTGTGAGTCTGGAGTTCAAGTCTTCAGTGGCCAAGTTTCCAGTGATCATCCGCTATCCTGTCATACCCAAGTTATATGACCCTGGACCAGNNNNNNNNNNCAGAAACCTGGTGACCATTGCCACCAAGACTTTCCTCCGTCCCCACAAGTTCATGATCTTACTCCGGAGTATTCGAGAGTATTACCCAGATTTGACCGTGATAGTGGCTGATGACAGCAAGAAGCCCCTGGAAATTAATGACAAGCATGTGGAGTATTACACCATGCCCTTTGGGAAGGGCTGGTTTGCAGGTCGGAACCTGGCTATATCTCAGGTCACCACCAAATATGTTCTCTGGGTGGACGATGACTTCCTCTTCAACAACAAGACCAAGATAGAGGTGCTGGTGGACGTCCTGGAGAAAACCGAACTGGATGTG---------------------GTGAGCGGCAGTGTGTTGGGAAATGTGTACCAGTTTAAGCTATTGCTGGAACAGAGTGAGAATGGGGACTGCCTTCACAAGAGGCCGGGCTTTTTCCAGTTCCTGGACGGCTTCCCTAGCTGCGTGGTGACCAGCAGCGTCACCAACTTCTTCCTGGCCCACACAGAGCGACTCCAAAGAGTTGGCTTCGATCCCCGCCTGCAACGAGTGGCTCACATAGAGTTCTTCATTGATGGGCTGGGGAGCCTTCTTGTGGGGTCCTGCCCAGAAGTAATCATAGGTCACCAGTCCCGAGCTCCA---CCAACCGACTCAGAGCAGGCTGCCCTGGAGAAGACCTACAGCACATACCGGGCCAACACTGATGCCCAGGTCCAATTCAAGCTGGCTCTCCACTACTTCAAGAACCATCTCCAATGTGCCACAT-A---------------------
>HLcamFer2
ATGACATCTTGCGGCCCT---------------AGATGCCTGTGGTTGCTCAAGATGTCG---GTCTTACTCTTGGCCCTG------------GGCATGGTGGTGTTCGTACTCAAAAGTACGAACCTTTATCCAGAGATCAGTAACCTCAAACCCGAGCTCCCTCACCCTGCTCCG---------------------GCT---GTCCAGATGCCGAAGCTTCTACCCGAGGAACGTGTCAAGAGCCTCTTCACCTACAATGGAATCTGGCTGTTCCCGAAAAACCAGTGCCACTGTGAAGCCTCCAGACAGCAGGAACACTATGTCTTTGAGGATGCTTACAGCCAGAAGGACCTCCCTGCCGTGAAAATGAGGAGACAGGCGGAGTTTGAACACTTTCAGAGGAGAGAAGGGCTTCCTCGCCCACCACCCCTGCTGGCTCAGCCCAACCTCCCCTTTGGGTACCCGGTCCATGGGGTGGAAGTGATGCCCCTGCACACGGTTCCCATCCCAGGTCTCCAGTTTGAAGGACCAGATGCTCCCACCTATGAGGTCACCCTGACAGCTTCTCTGGGGACACTGAACACCCTCGCTGACATCCCAGACAGTGTGGTGCAGGGCAGAGGTCAGAAGCAGCTGACCATTTCAACCAGTAACCGGAAGCTCTTGAATTTCATCCTCCAGCATATGACATACACCAGCACGGAGTACCAGCACCACAGGGTGGATGTGGTGAGTCTGGAGTCCCAGTCCTCAGTGGCCAAGTTTCCGGTGACCATCCGCCATCCTGTCATACCAAAGTTATATGACCCTGGACCAGAGAGGAAGCTCAGAGACCTGGTGACTGTTGCCACCAAAACTTTCCTCCGTCCCCACAAGCTCAAGACCATGATCCAGAGCATTCGCCAGTATTACCCAGACTTGACCGTGATCGTGGCTGATGACAGCAAGGAGCCCCTGAAAATTAATGACAACCACGTGGAGTATTACACCATGCCCTTTGGAAAGGGTTGGTTTGCTGGTAGGAACCTGGCCATATCTCAGGTCACCACCAAATACGTTCTCTGGGTGGACGATGACTTTATCTTCAACAACAAGACCAAGATTGAGGTGCTGGTGGATGTCCTGGAGAAAACAGAACTGGACGTGATTTCTCTGCCCACCGGCCAGGTAGGCGGCAGCGTGCTTGGAAACGTGTTCCAGTTTAAGCTGTTGCTGGAGCGCGGTGAGAATGGGGACTGTCTCCACCGGAGGTCAGGATTCTTCCGGCCCCTGGACGGCTTCCCCAGCTGCGTGGTGACCAGTGGCGTCGTCAACTTCTTCCTGGCCCACACAGAGCGACTCCAAAGGGTCGGCTTCGACCCCCGCCTGCAGCGGGTGGCTCACTCAGAGTTCTTCATTGATGGGCTCGGGAGCCTGCTTGTGGGGTCATGCTCAAACGTGATTATAGGTCACCAGTCCCGTTCTTCA---GTGGTGGACCCAGAGCTGGCAACCCTGGAGAAGACCTACAGCACATACCGGGCCAACACCAAAGGCCAGGTCCAGTTCAAGCTGGCTCTCCACTACTTCAAGAACCATCTGCACTGCTCTACA------------------------
>triMan1
------------------------------------------------------------------------------------------------------------------------------------------------------AAACCAGAGCTCCCACGTCTGGCTCCA---------------------ATA---GCACAGAAGCTGAAGCTTTTACCTGAGGAACGTCTCAGGAACCTCTTTACCTATGATGGAATTTGGTTGTTCCCGAAAAATGAGTGCAAATGTGAAACCACCAAACAGCAGAGAGGCTATAACTTTCAGGATGCCTACAGCAAGAGTGACCTCCCAGCAGTGAAAGCAAGGAGACAGGCTGAATATGAACACTTTCAGAGGAGAGAAGGGCTGCCCCGCCCACTGCCACTGCTGGCTCAGCCCAACCTTCCCTTTGGGTACCCTGTCCACGGGGTGGAGGTGATGCCCTTGCACACAGTTCCCATCCCAGGTCTCCAGTTTGAAGGACCAGATGCCTCCCTCTATGAGGTCACCCTGACAGCTTCTCTGGGGACACTGAACACCCTCGCTGACACTTCGGACAATGAGGTGCAGGGCAGAGGCCAGAAGCAGCTGATCATTTCAACCAGTAACCGGGTGCTTTTGAATTTCATCCTCCAACATGTGACTTACACCAGCACAGTGTACCAGCACCACCAGGTGGACATGGTGACTCTGGAGTCTAAGTCGTCAGTGGCGAAGTTTCCAGTGACTATCCGCCACCCTGTCATCCCCAAGTTATATGATCCTGGACCAGAGAGAAAGCTCAAAGACCTGGTGACCATTGCTACCAAGACTTTCCTCCGCCCTCATAAGCTCATGGTCCTGCTCCACAGTATTCGAGAGTATTACCCAGACTTGACCGTGATTGTGGCTGATGACGGCAAGGAGCCCCTGAAAATTAATGACAACCACGTGGAGTATTACACCATGCCCTTTGGGAAGGGTTGGTTTGCTGGTAGGAACCTGGCCATATCTCAGGTCACCACCAAATACGTTCTCTGGGTGGATGATGACTTTCTCTTCATCAGCAAGACCAAGATTGAGGTGCTGGTGGATGTCCTGGAAAAAACAGAACTAGATGTG---------------------GTAGGTGGCAGTGTGCTTGGAAACGTGTTCCAGTTTAAGCTGTTGCTGGAACAGAGTAAGAATGGGGCTTGTATTCACCGGAGACCAGGATCTTTCCGGCCCATGGACGGCTTCCCCAACTGCGTGGTGACAAGTGGTGTTGTCAACTTCTTTCTGGCCCACACCGAGCGACTCCAAAGAGTTGGCTTTGATCCCCGCCTGCAACGAGTGGCTCACTCAGAGTTTTTTATTGATGGGCTAGGCAGCCTGTTTGTGGGGTCTTGCCCAGAAGTGATTATAGGTCACCAGCCCCATTCTAAA---GCAGTGGACTCAGAGCTGGTTGCCCTGGAGAAAACCTACAACACATACCGGACCAACACGAAAGACCAGGTCCACTTCAAACTGGCTCTGCACTACTTCAAGAACCATCTACAGTGCTCCACA------------------------
>oryAfe1
---------------------------------A--TTTCTGTGGTTCCTCAAGAGATTC---CTCTTTATCATTGGACTT------------GGAATTATTTTATTTCTCTTTGGAAGTATGTTCCTTCATGCAGAGTTCATTAGCCTCACACGGGAGCCCTCCCATGCAGTTCCA---------------------ATA---GCACAGATGCTGAAGCTCTTACCTGAGGAGCGTATCAAAGACCTCTTTACCTATGACGGAATCTGGCTGTTCCCAAAAAACCAGTGCAAATGTGAAGCCACCAGACAACAGGAAAGCTATAACTTTCAGGATGCCTATGGCACAAATGACCTTCCAGCAGTGAAAGCAAGAAGACAGGCTGAATATGAACACTTTCAGAGAAGAGAAGGGCTGCCCCGCCCACCCCCCCTGCTGGCTCAGCCCAACCTTCCCTTTGGGTACCCGGTCCACGGGGTGGAGGTGATGCCCTTGCATACAGTTCCCATTCCAGGTCTCCAATTTGAAGGACCAGATGCCCACCTCTATGAGGTTACCCTGACAGCTTCTCTGGGGACACTAAACACCCTTGCTGACACTCCAGACAGTGTGGTGCAGGGCAGAGGCCAGAAGCAACTGATAATTTCGACCAGTAACCGGGGGCTTTTGAATTTCATCCTCCATCACGTGACTTATACCAGCACGGGGTACCAGCACCACCGGGTAGACATGGTGAGTCTCGAGTCTGAGTCTTCGGTGGCCAAGTTTCCAGTGACCATTCGCCACCCTCTCATCCCCAAGTTACATGACCCTGGACCAGAGAGAAAGCTCAGAGACCTGGTGACCATTGCCACCAAGACGTTCCTCCGCCCCCACAAGCTCAAGGTGCTGCTCCACAGCATTCGCAAGTATTACCCGGACCTGACTGTGATTGTGGCTGACGACAGCAAGCAACCCCTGAAGATTAATGACATCCATGTGGAGTATTACACCATGCCCTTTGGGAAGGGTTGGTTTGCTGGTAGGAACCTAGCCATATCTCAGGTCACCACCAAATACGTTCTCTGGGTGGATGATGACTTTTTCTTCGTCAACAAGACCAAGATTGAGGTGCTAGTGGATGTCCTGGAAAAAACGGAACTAGATGTG---------------------GTAGGAGGAAGTGTGCTTGGAAACGTGTTCCAGTTTAAGCTGTTGCTAGAACAGAGTAAGAGTGGGGATTGTATTCACCGGAGGCCAGGATCTTTCGGGCCACTGGACAGCTTCCCCAACTGTGTGGTGACAAGCGGAGTCGTCAACTTCTTCCTGGCCCACACAGAGCGACTCCAAAGAGTTGGCTTCGATCCTCACCTGCAACGAGTGGCTCACTCAGAGTTCTTTATTGATGGGCTAGGAAGCCTGTTTGTGGGGTCTTGCCCAGAAGTGATTATAAGTCACCAGGCCCGTTCCCAA---GCAGTGGACTCAGAGTTGGTTGCCTTGGAGAAGACCTATAGTATATACCGGGCCAACACCAATGCTCAGGTCCAGTTCAAGCTGGCTCTGCACTACTTCAAGAACCATCTACAGTGCTCCACAT-A---------------------
>bosTau8
ATGACTTCGTTCGGCTCT---------------AGATATCTGTGGATCCTCAAGATGTCC---GTCTTATTCTTGGCCCTG------------GGCATTGTGTTATTTATGTTCAGAAGTGTGTACCTGTATTCAGAATTCAGCAGCTACAAAGCACCACTCCTTCAGCCTAGTCCG---------------------GCT---GCCGGAATGTTGAAGCTTCTCCCTGAGGAACATATCAAGACCCTCTTTACCCACGATGGAATCTGGCTCTTCCCGAAAAACCAGTGCAAATGTGAAGCCTGGATACATCGGCAAAGATATAACTTTGAAAATGCCTATGACCAGACTGACCTCCCTGCGGTGAAAATGAGGAGACAAGCTGAATTTGAACACTTTCAGAGGAGAGAAGGGCTGCCTCGCCCACCACCCCTGCTGGCTCAGGCCAACCTCCCCTTTGGGTACCCGGTCCACGGAGTGGAGGTGATGCCCCTGCACACAATTCCCATCCCGGGTCTCCAGTTTGAAGGACCAGACGCTCCCATCTATAAGGTCACCCTGAAAGCTTCTCTGGGGACACTGAACACCCTCGCTGACACCCCAGACAGTGTGGTGCAGGGCCGAGGCCAGAAGCAGCTGACCATTTTGACCAGTAGCCGGAAGGTTTTGAATTTCATCCTCCAGCACGTGACATACACCAGCACAGAGTACCAGCACCACAGGGTGGATGTGGTGAGTCTGGAGTCCAACTCCTCAGTGGCCAAGTTTCCAGTGACCATCCGCTTTCCTGTTATGCCTAAGTTATACGACCCTGGACCAGAGAGGAAGCTCAGAAACCTGGTGTCCATTGCCACCAAAACTTTCCTCCGTCCCCACAAGCTCATGACCATGCTCCAGAGCATTCGTGAGTATTACCCAGACTTGACCGTGATCGTGGCTGATGACAGCAAGGAGCCCCTGAAAATTAATGACAGCCATGTGGAGTATTACACCATGCCCTACGGCAAGGGTTGGTTTGCTGGTAGGAACCTGGCCATATCTCAGGTCACCACCAAATACGTTCTCTGGGTGGACGATGACTTTCTCTTCAATGACAAGACCAAGATTGAGGTGCTGGTGGATGTCCTAGAGAAGACCGAACTGGATGTG---------------------GTAGGTGGCAGTGTGCTTGGAAATATGTTCCAGTTTAAGCTGTTCCTGGAGCACAGTAAGAACGGGGACTGTCTCCATCGGCGGACAGGATCTTTCGGGCCCCTGGACGGCTTCCCCAACTGCGTGGTGACCAGCGGCGTTGTTAACTTCTTCCTGGCCCACACAGAGCGGCTCCAAAGAGTTGGCTTTGACCCCCGCCTGCAGCGAGTGGCTCACTCAGAGTTCTTTATTGATGGGCTCGGGAGTCTGCTCGTGGGGTCCTGCTCAGATGTGATTATAGGTCACCAGCCGCATTCTCCA---GTGGAGGACCCAGAGCTGGCAGCCCTGGAGAAGACCTACCGCATATACCGGGCCAACACCAATGATAAGATCCAGTTCAAGCTAGCTCTCCACTACTTCAAGAACCACCTCCAATGTGCCACA------------------------
>HLmyoMyo6
---------------------------------------------------------------------------------------------GGCCTGGTTTTATTTATGTTCAGAAGTGTGTACCTTCATGAAGAGTTC---AGCCTCCACCCAGTGCTCCCTCATCCCGATCCGGTGCTCCCTCGTTCCAATCCGGCT---GTCCAGATGCCAAAGCTTCTACCCGAGGAACGTCTCCGGTCCCTCTTTTCCTACGATGGGATCTGGCTGTTCCCGAAAAATCAGTGCCATTGTGAAACTAAAGGCCAG------GGCTACAACTTTGAGGGTGCCTATGGCCAGAAAGACCTCCCTGCAGTGAAAGCGAGGAGACAGGCGGAATTTGCGCACTTTCAGAGGAGGGAAGGGCTGCCCCGCCCACCGCCCCTGCTGGCTCCGCCCAACCTCCCCTTTGGGTACCCCGTCCACGGGGTGGAGGTGATGCCCCTGCATACGGTTCCCATCCCAGGTCTGCAGTTTGATGGACCCAGTGCCCCCAACTATAAGGTCACCCTGACAGCTTCTCTGGGGACACTCAACACCCTCGCTGACCTCCCAGACAGTGTGGTGTGGGGAAGAGGCCAGAAGCAGCTGACCATTTCGACCAGTGACCGGAAGCTTTTGAATTTCATCCTCCAGCACGTGACCTACACCAGCACGGTGTACCAGCACCCCAGGGTGGATGTGGTGAGTCTGACGTCCAAGTCCTCAATAGCCAAGTTTCCAGTGACCATTCGCCATCCTGTCATACCCAAGTTATATGACCCTGGACCAGAGAGGAAGCTCAGAGACCTGGTGACCATTGCCACCAAAACGTTCCTCCGTCCCCACAAGCTCATGACCATGCTCCGGAGTGTCCGTGAGTATTATCCAGACTTGACCGTGATCGTGGCTGATGACAGCAAGGAGCCTTTGAAAATTAATGACAGCCACGTGGAGTACTACAGCATGCCCTTTGGGAAGGGCTGGTTTGCTGGCAGGAACCTCGCCATATCTCAGGTCACCACCAAATATGTTCTCTGGGTGGACGATGACTTTCTCTTCACCAACAAGACCAAGATTGAGAGGCTGGTGGACGTTCTGGAGAAAACGGAGCTGGATGTG---------------------GTAGGCGGCAGTGTGCTTGGCAACGTGTTCCAGTTTAAGCTGCTGCTGGAGCAGGGTGAGAATGGGGACTGTATTCATCGGCGGTCAGGATCTTTCCAGCCCCTGGACGGCTTCCCCAACTGCGTGGTGACCAGTGGCGTTGTCAACTTCTTCCTGGCCCACACGGAGCGGCTGCTAAGAGTTGGCTTCGACCCCCGTCTGCAGCGAGTGGCTCATTCAGAGTTTTTTATTGATGGGCTTGGGAGCCTGTTCGTGGGTTCGTGCCCAGACGTGATTATAGGTCACCAGGCCCATTCTCGA---GAGGTGGACCTGGAGCTGGCTGCCCTGGAGAAGACCTACAGCAAGTACCGGGCCAATACCAATGCCCAGATCCAGTTCAAGCTGGCTCTCCACTACTTCAAGAACCATCTCCAATGCTCCACA------------------------
>HLrhiFer5
ATGGTTTCGTGCGGCTCT---------------AGATTTCCATGGCTCATCAAGATGTCC---ATCTTCATCTTAGGACTT------------GGCATGGTATTATTTACATTGAAAAGTGTGTATCTTCATGAAGAGTTC---AGTCTCAAACCAGAGCTCCCTCGACCTGCTCAG---------------------GCT---GTCCAGATGCCAAAGCTTCTATCTGAAGAACGTCTCAGGAACCTCTTTACTTACGATGGGATCTGGCTGTTCCCGAAAAATCAGTGCAAATGTGAAATCAAACACCAG------GGCTACAACTTTCAGGATGCCTATGACCAGAGAGACCTCCCTGCAGTGAAAGTGAGGAGACAAGCTGAATTTGAACACTTTCAGAGAAGAGAAGGGCTGCCCCGCCCGCCACCCCTGCTGGCTCCTCCCAACCTGCCCTTTGCGTATCCTGTCCATGGGGTGGAGGTGATGCCCCTGCACACAGTTCCCATCCCAGGTCTCCAATTTGATGGACCCAAGGCCCCCATCTATGAGGTCACACTGACAGCTTCTCTGGGGACACTGAACACCCTCGCTGACAGTCCAGATGGAGTGGTGCAGGGCAGAGGCCAGAAGCAGCTGACCATTTCAACCAGTGACCAGAAGCTTTTGAATTTCATTCTCCAGCACGTGACCTACACCAGCACGGTGTACCAGCACCACAGGGTGGATATTGTGAGTCTGGAGTCCAAGTCCGCAGTGGCCAAATTTCCAGTGACCATCAGATATCCCGTCATGCCCAGGTTATATGACCCTGGACCAGAGAGGAAGCTCAGAGACCTGGTGACCATTGCCACCAAAACATTCCTCCGTCCCCACAAGCTCATAACCATGCTCAGGAGTGTCCGTGAGTATTACCCAGACTTGACCGTGATTGTGGCTGATGACAGCAAGGAGCCCTTGAAAATTAATGACAGCCACGTGGAGTACTACATCATGCCATTTGGGAAGGGTTGGTTTGCTGGTAGGAACCTGGCCATATCTCAGGTCACCACCAAATATGTTCTCTGGGTGGACGATGACTTTCTCTTCAACGAGAAGACCAAGATTGAGATGCTGGTGGATGTTCTGGAGAAAACTGAACTGGATGTG---------------------GTAGGCGGCAGTGTGCTGGGAAACTTGTTCCAGTTTAAGCTGTTTCTGGAGCAAAGTGAGAATGGGGACTGTCTTCACCGGAGGTCAGGATCTTTCCGGCCTTTGGATGGCTTCCCCAACTGTGTGGTGACCAGTGGCGTTGTCAACTTCTTCCTGGCCCACACAGAACGACTTCAAAGGGTTGGCTTTGACCCCCGCCTGCAACGAGTGGCACATTCAGAGTTCTTTATTGATGGGCTTGGGAGCCTGCTCGTGGGGTCATGCTCAGACGTGATTATAGATCACCAGCCCCATTCTCCA---GTGGTGGACTCAGAGCTGGCCACCTTGGAGAAGACCTACAGAAAATACCGGACCAACACCAACGCCCAGATCCAGTTCAAGCTGGCTCTCCACTATTTCAAGAACCATCTCCAATGCTCCACG------------------------
>HLrouAeg4
ATGACTTCGTACAGCTCT---------------AGATTTCTGTGGCTCTGCAAGATGTCC---ATCTTTATCTTAGGACCT------------GCCATGATTTTGTTTATGTTCAGAAGTATATACCTTTATGACACATTC---AACCACAAACCAGACCTCCCTCGTCCTGCTCCA---------------------GTT---GTCCAGATGCCAAAGCTTCTATCTGAAGAACGTCTCAGGAACCTCTTTACCTATGATGGGATCTGGCTGTTCCCGAAAAATGAGTGCAAATGTGAAACCAAACATCAG------GCCTACAACTTTCAGGATGCCTATGACCGGAAAGACCTCCCTGCAGTGAAAGCGAGGAGACAGGCTGAATTTGAACACTTTCAGAGGAGAGAAGGGCTTCCCCGCCCACCGCCCCTGCTGGCTGCTCCCAACCTCCCCTTTGGGTATCCGGTTCATGGGGTGGAGGTGATGCCCCTGCACACAGTTCCCATCCCAGGTCTCAAGTTTGATGGACCAGATGCCCCCATTTATAAGGTCATCCTGACCGCTTCTCTGGGGACGCTGAACACCCTCGTTGACATCTCAGAGAGTGTGGTATGGGGCAGAGGCCAGAAGCAGCTGACTATTTCAACCCATGACCAGAAGCTTTTGAACTTTATCCTCCAGCACATTACCTACACCAGCACAGTGTACCAGCACCACAGGGTGGACATGGTGAGTTTGGAGTTCAAGTCCTCAGTGGCCAAGTTTCCAGTAACCGTCCGCCATCCTGTCATACCCAAGTTATACGACCCTGGATCAGAGAAGAAGCTCAGAGACTTGGTAACCATCGCCACCAAAACTTTCCTCCGTCCGCACAAGCTCATGACCATGCTCAGGAGTGTTCGTGAGTATTACCCAGACTTGACCGTGATCGTAGCTGACGACAGCAAGGAGCCCTTGAAAATTAATGACAGCTATGTGGAGTACTACATCATGCCTTTTGGGAAGGGTTGGTTTGCTGGTAGGAACCTGGCTATATCTCAGGTTACCACCAAATATGTTCTCTGGGTGGACGATGACTTTCTCTTCAACAACAAGACCAAGATTGAGATGTTGGTGGAAGTTCTGGAGAAAACTGAACTGGATGTG---------------------GTAGGCGGCAGTGTGCTTGGAAACTTGTTCCAGTTTAAGCTGTTGCTGGAGCAGAGTGAGAATGGGGACTGTCTTCACCGGAGGTCAGGATCTTTCCGGCCCCTGGACGGCTTCCCCAACTGTGTGGTGACTAGTGGCGTTGTCAACTTCTTCCTGGCCCACACAGAACGCCTCCAAAGAGTTGGCTTCGATCCCCGCCTGCAACGAGTGGCTCATTCAGAGTTCTTTATTGATGGGCTTGGCAGCCTGCTCGTGGGGTCATGTCCAGATGTGATTATAGGTCACCAGGCCCATTCTCCA---GTAGTGGATTCGAAGCTGGCTGCCCTAGAGAAGAGCTACAGCAAATACCGGACCAACACGAATGCCCAAGTCCAGTTCAAGCTGGCTCTCCACTACTTCAAGAATCATCTCCAGTGTTCCACA------------------------
>HLmolMol2
---------------------------------------------------------------------------------------------------GTTTTATTTACGTTCAGAAGTATGTACCTTCATGAAAAGTTC---AGCCTCCAACTCGAACTTCCTCGTCCTGCTCTG---------------------GCT---GACCTGATGCCAAAGCTTCTACCTGAGGAGCGCCTCAGGACCCTCTTTACCTACAGTGAAGTCTGGCTGTTCCCGAAAAATCAGTGCCAATGTGAAACCAAACATCAG------GGCTACAACTTTCAGGATGCTTATGCCCGGACAGACCTCCCTGCGGTGGAAGCAAGGAGACGGGCTGAATTTGAACACTTTCAGAGGAGAGAAGGGCTGCCCCGCCCACCGCCCCTGCTGGCTCCGCCCAACCTCCCCTTTGGGTACCCGGTCCATGGGGTGGAGGTGATGCCCCTGCACACGGTTCCCATCCCAGGTCTCCAGTTTGATGGACCCAATGCCCCCGTCTATCAGGTCACCCTGACAGCTTCTCTGGGGACACTCAACACCCTCGTAGACATCCCAGACAATGTGGTGCAGGGCAGAGGCCAGAAGCATCTGACCATTTCTACCAGCGACCGGAAGCTTTTGAATTTCATCCTCCAGCACGTGACCTACACCAGCACGGTGTACCAGCTCCACAGGGTGGATGTGGTGAGTCTGAAGTTCAAGTCTTCAATAGTCAAGTTTCCAGTGGTCATCCGCCATCCTGTTGTACCCAAGTTATATGACCCTGGACCAGAGAGGAAACTGAGAGACCTCGTGACCATCGCCACCAAAACTTTCCTCCGTCCCCACAAACTCATGACCATGCTCCGGAGTCTTCGTGAGTATTATCCAGACTTGACTGTGATCGTGGCTGATGACGGCAAGGAACCTTTGAAAATTAATGACAGCCATGTGGAGTACTACATCATGCCCTTTGGGAAGGGTTGGTTTGCTGGTAGAAACCTGGCCATATCTCAGGTCACCACCAAATACGTCCTCTGGGTGGATGATGACTTTCTCTTCAACAACAAGACCAAGATTGAGATGCTGGTGGATGTTCTGGAGAAAACGGAACTGGATGTG---------------------GTGGGCGGCAGTGTGCTTGGAAACGTGTTCCAGTTTAGGCTGTTGCTGGAGCAGAGTGAGAACGGACATTGTCTTCACCGGAGGTCAGGCTCTTTCCGGCCCCTGGACGGCTTCCCCAACTGTGTGGTGACCAGTGGCGTTGTCAACTTCTTTCTTGCCCACACAGAACGACTCCAAAGGGTTGGCTTCGACCCCCGTCTGCAAAGAGTGGCTCATTCAGAGTTCTTTATTGACGGGCTCGGAAGCCTGCTGGTGGGTTCATGCCCAGACGTGAGTATAGGTCACCAGGCCCGTTCTCCA---GAGGTGGACCCACAGCTGGGTGCCCTGGAGAAGACCTACAGCAAATACCGGCTCAACACCAATGCCCAGGTCCAGTTCAAGCTGGCTCTCCACTACTTCAAGAACTATCTCCACTGCTCCACG------------------------
>tupChi1
ATGGCTTTGGCTGGCTCT---------------AACATTCTGTGGCTCCTTAAGATGTCA---GTCTTAATCTTAGGACTT------------GGAATTCTTTTATTTCTGTTCAGAAGTCTGTCCTATCAAACATCATTCAGTAGCCTCGAGCCAGAACGCCCACACTCTGCTTTG---------------------GGT---GTCCAGGAGCTGAAGCTTCTACCTGAGGAGCGTCTCAGGAGCCTGTTTACCTACGATGGAATCTGGCTCTTCCCTAAAAGTCAGTGCAAATGTGAAGCCACCACGCAGGAGAGAAGTTACAACTTGCAGGATGCCTACAACCAGAGCGACCTGCCGGCAGTGAAAGCGAGGAGACAAGCCGAATTTGAACACTTTCAGAGGAGAGAAGGGCTGCCCCGTCCACCGCCGCTGCTGGCTCAACCCAACCTCCCCTTCGGGTACCCAGTCCACGGAGTGGAGGTGATGCCCCTGCACACAGTGCCCATCCCAGGTCTCCAGTTTGAAGGACCAGAGGCCCCTGTCTACGAGGTCACGCTGACAGCTTCTTTGGGGACACTGAACACCCTCGCTGACATTCCAGATGGCGTGGTGCAGGGCAGAGGCCAGAAGCAGATGACCATCTCGACCCATGACCGGAAGATTTTGAAATTCATTCTCCAGCACGTGACATACACCAGCGTGGGGTACCAGCACAACAGGGTGGACACGGTGACTCTGGAGGCCAAGTCCTCAGTGGCCAAGTTTCCAGTGACCATCCGCCATCCTGTCACACCCAAGTTATATGACCCTGGACCAGAGAGGAAGCTCAGAAACCTGGTGACCATTGCCACCAAGACTTTCTTCCGCCCCCACAAGCTCATGATCTTGCTCCGGAGTATTCGACGCTATTACCCAGACTTGACTGTAATTGTGGCTGACGACAGTGAGAAGCCCATGGAAATTAAAGATGACCATGTGGAGTATTACGCTATGCCCTTTGGGAAGGGTTGGTTTGCTGGTAGGAACCTGGCCATATCGCAGGTCACAACCAAATATGTGCTCTGGGTGGATGATGACTTTTTCTTCAACAACAGGACCAAGATCGAGGTGCTGGTGGATGTCCTGGAGAACACCGAACTGGATGTG---------------------GTAGGCGGCAGCGTGCTGGGAAACACCTTCCAGTTCAAGCTGTTGCTGGAGCAGACTGAGAACGGAGACTGTCTTCACAAGAAGCTGGGGTCTTTCCACCCCCTGGGTGGCTTCCCCAACTGCATGGTGACCAGCGGTGTTGTCAACTTCTTCCTGGCGCACACAGAACGGCTCCGAAGTGTTGGCTTTGACCCCCGCCTGCAGAGAGTGGCTCACTCAGAGTTCTTTATTGATGGGCTAGGGAGCCTGCTCGTGGGGTCTTGCCCGGGCGTGATGGTCGGTCACCAGCCCCAGTTTCTA---AAAGTGAATGGAGAG---------CTGGAGAAGATCTACAGCAAGTACCGGGCCAACACCAGGGACCAGGTGCAGACTAAGTTGGCTCTCCACTACTTCAAGAACCACCTCCAGTGCCTCACA------------------------
>conCri1
--CGCTACATGT------------------------------TGGCTCCTCAAGGTGTCA---GTCTTCACCTTGGGGCTT------------GGCCTTGCTTTATTTATGTTGGGAAGCGAGTACCTTCACGGGGAGTCCAGTGGTCTCAAGCCACAGCAACCACTTTCTGTGCCA---------------------ACT---GTCCAGATACCGAAGCTTCTGCCTGAAGGCCGTCTCAGGGACCTCTTCACCTACGACGGGGTCTGGCTCTTCCCGAAAAATCAGTGTGACTGTGGAATTGCCAGATGGCAG---AGCTGTCACTTTCAGGCAGCCTACAGCCACAGCGACCTCCCTGCGGTGAGGGCCCGGCGGCAGGCCGAGTTTGACCACTTTCAGAGGAGAGAAGGGCTGCCCCGCCCAGCGCCCCTGCTGGCTCAGCCCAACCTCCCCTTTGGGTACCCGGTGCACGGGGTGGAGGTGATGCCCTTGCACACCATTCCAGTCCCAGGTCTCCAGTATGAAGGACCAGACGCCTCTGTCTATGAAGTCACCCTGACAGCTTCTCTGGGGACACTGAACACGCTCGCTAACATCCCAGACCGTGTGGTGAAAGGCAAAGGCCAGAAGCGGATGACCGTTTCAACCAATAACCGGGAACTTTTGAATTTCATCCTCCAGCACGTGACCTACACCAGCACACTGTACCAGCACCACCGGGTGGATGTGGTGAGTCTGGAGTCCAACTCCTCAGTGGCCAAGTTTCCAGTGACCATCCGCTACCCCATCATACCCAAGTTATATGACCCTGGACCAGAGAGGAAGCTCAGGAACCTGGTGACCATCGCCACCAAAACTTTCCTCCGTCCCCAAAAGTTCATGACCATGCTCCAGAGTGTTCGCAAGTATTACCCAGATTTGACCGTGATTGTGGCTGACGACAGCAAGGAACCCCTGAAAATCGATGACAAATACGTGGAGTATTACTTCATGCCCTTTGGGAAGGGCTGGTTTGCTGGTAGGAACCTGGCCATCTCTCAGGTCACCACCAAATATGTTCTCTGGGTGGACGATGACTTTCTCTTCAACGACAAGACCAAGGTGGAGGTGCTGGTAGACGTGCTGGAGAGAACCGAATTAGACGTG---------------------GTAGGCGGCAGTGTGCGTGGAAACACATTCCAGTTTAAACTGTTGCTGGAGCAGGGCAAGGATGGGGACTGTGTTCACCGGAGGAGAGGCTTTTTCCAGCGCCTGGAGGGCTTCCCCAACTGCGTGGTGACCAGTGGTGTCTTCAACTTCTTCCTGGCCCACACAGAGAGGCTCCAGAGAGTTGGCTTCGACCCCCGCCTGCAGCGAGTGGCTCACTCAGAGTTCTTTATTGATGGGCTCGGAAGCTTGTTCGTGGGGTCATGTCCAGAAGTAACTGTAGGCCACCAACCTTATTCTTCA---GTGGTGGATCCGGAGCTGACCACCCTGGAGAAGACTTACAAGACATACCGGGCCAACTCCAAGTCCCAGGTCCAATTCAAGATGGCCCTCCACTACTTCAAGAACCATTTCCACTGTTCCACTT-A---------------------
>oryCun2
ATGACTTCGGGCCACTGT---------------CGGTTTCTGTGGCTCCTCAAGATGTCA---GTCTTAATCTTAGGACTC------------GGCCTTGCCTTTTTTATATTCAGAAGCGTGTCCCTGCAAACAGAATTTGGGGGGCTCAAGCTGGAGTTCTCGCGCCCCGCGCCC---------------------GAG---GGCCAGCCGCTGAAGCTGCTCCCCGAGCAGCGTCTCAGGAACCTCTTTGCCTACAGCGGGATCTGGCTCTTCCCCAAGAACCAGTGCAGATGTGAAGCCTCCCAGGGGCAGAGGAGTTACAACCTCCAGGACGCCTACAACCAGCGCGACCTCCCGGCCGTGAATGCCAGGAGACAGGCGGAATTTGAACACTTTCAGAGGAGGGAGGGGCTGCCCCGCCCACCGCCGCTGCTGGCTCAGCCCAACCTCCCTTTTGGGTACCCGGTCCATGGAGTGGAGGTGATGCCCCTGCACACCATTCTCATCCCAGGTCTCCAGTTTGAAGGGCCAGATGCTCCCGTCTACGAGATCACCCTGAGAGCTTCTCTGGGGACCCTGAACACCCTTGCTGACGTCCCAGACAGCGCAGTGCAGGGAAGAGGCCAGAAGCAGCTGACCATTGCGACCAGCGACCGGAGGCTTTTGAAGTTCATCCTGCAGCACGTGACCTACACCAGCACGGGGTACCAGCACCCCAAGGTGGACATGGTGAGTCTGGAGTGGAAGTCCTCAGTGGCCAGGTTTCCAGTGAGCATCCGCCATCCCATCATGCCCAAGTTGTATGACCCTGGACCAGAGAGGAAGCTCAGAGACCTGGTGACCATTGCCACCAAGACCTTCCTCCGCCCCCACAAGCTCATGACCCTGCTCCGGAGTATTCGGGACTATTACCCAGACTTGACCGTGATCGTGGCTGACGACAGCAAGAGGCCCCTGGAGATCCGTGACAAGCACGTGGAGTACTACACCATGCCCTTTGGGAAGGGCTGGTTTGCTGGCAGGAACCTGGCCATATCTCAGGTCACCACCAAATACGTGCTCTGGGTGGACGATGACTTCCTCTTCAACAACAACACCAAGATCGAGGTGCTGGTGGACGTCCTGGAGAGATCCGAGCTGGATGTG---------------------GTGGGCGGCAGCGTGATGGGGAACGTGTTCCAGTTCATGCTGTTTTGGGAGCAGACTGAGAACGGGGCCTGTCTTCACCGGAGGCCGGGATCTTTCCGGCCGCTGCACGGCTTCCCCGGCTGCGTGGTGACCAGCGGCGTGGTCAACTTCTTCCTGGCCCACACGGAGCGGCTCCGGAGAGTCGGCTTCGACCCGCGCCTGAGGCGTGTGGCTCACTCAGAATTCTTTGTTGATGGGCTGGGGAGCCTGCTTGTGGGCTCATGCCCGAAGGTGATTGTGGGTCACCAGCCCCGGACTCCA---GCGCTGGACTCGGAGATGGCTGCCCTGGAGAGCGTCTACAGCAAATACCGGACCAACACCGGCGACGAGGTCCGGTTCAAGCTGGCCCTCCAGTACTTCAAGAACCACCTGCAGTGTGCCATG------------------------
>mm10
ATGACTTCCAGGTACGTGTCTTTTGCCAGCTTCAGGTTTCCATGGCTCCTCAAGACATTT---GTCCTCATGGTAGGACTT------------GCCGTG------------------------------------------------------------------------------------------------------------------CTGAAGCTTCTACCAGAGGAGCATCTGAGGAAACTCTTTACCTACAGTGACATCTGGCTCTTCCCCAAAAATCAGTGTGACTGTAACTCTGGCAAACTGCGAATGAAATATAAGTTTCAGGATGCCTATAACCAGAAGGACCTTCCAGCTGTGAATGCCAGAAGACAGGCAGAATTTGAGCACTTTCAGAGGAGAGAAGGGCTGCCTCGCCCACCACCTCTGCTGGCTCCACCCAATCTCCCCTTCGGATACCCAGTCCATGGTGTGGAGGTGATGCCCCTGCATACAATTCTCATCCCAGGCCTCCAGTATGAAGGGCCAGATGCTCCAGTCTATGAGGTCATCCTGAAAGCTTCTCTGGGGACACTGAACACCCTTGCTGATGTGCCAGATGATGAGGTTCAGGGCAGAGGCCAGAGGCAGCTGACCATTTCCACCAGACATCGGAAGGTCCTGAATTTCATCCTTCAGCATGTGACGTACACCAGCACAGAGTACTATCTCCACAAGGTGGACACAGTAAGTATGGAATACGAGTCGTCAGTGGCCAAGTTTCCAGTGACTATCAAACAACAGACTGTACCCAAGTTGTATGACCCTGGACCTGAGAGGAAGATCAGAAACCTGGTGACCATTGCCACGAAGACTTTTCTCCGTCCCCACAAGCTTAAGATCCTGCTTCAGAGTATTCGAAAATATTACCCAGACATCACCGTGATTGTAGCTGATGACAGCAAGGAGCCCCTGGAAATTAATGATGACTACGTGGAGTACTACACCATGCCCTTTGGGAAGGGCTGGTTTGCTGGGAGGAACCTGGCCATCTCACAGGTGACTACTAAATATGTCCTCTGGGTGGACGATGACTTTCTCTTCAGCGACAAGACCAAGATTGAGGTACTGGTGGATGTCCTGGAGAAAACCGAACTGGATGTG---------------------GTGGGTGGCAGCGTGCAGGGGAATACTTACCAGTTCAGGCTGCTGTATGAACAGACCAAGAATGGGAGCTGTCTTCACCAGAGGTGGGGATCATTCCAGGCCCTTGACGGCTTTCCCGGATGCACGTTGACCAGCGGCGTGGTGAACTTCTTCTTGGCTCACACGGAACAACTCCGAAGAGTTGGTTTTGATCCCATCTTGCAACGAGTGGCCCACGGAGAGTTCTTTATTGATGGGCTGGGGAGACTGTTGGTGGGCTCTTGCCCGGGTGTAATTATAAACCACCAAGTAAGAACACCA---CCAAAGGATCCAAAGCTGGCTGCCTTGGAGAAGACTTATGACAAATACCGGGCCAACACCAATTCTGTGATCCAATTCAAGGTTGCACTCCAGTACTTCAAGAACCATCTCTACTGCTCCACT------------------------
>micOch1
ATGACTTCCAGCTACTCC---------------AGAACTCTGTGGCTCCTCAAGCTATTG---CTCATGATCCTGGGACTT------------GCCGTTGTTCTGTTTATGTTCCGAAATGTGCCCCTGCAAGCAGTGTTCAGCACATCCAAGCCGCAGATCCCGAAGCCTGTGCCG---------------------GGT---GGCCCGGTGCTGAAGCTTCTACCTGAGAAGCACCTAAGGAACCTCTTTACCTACGATGACATCTGGCTCTTCCCCAAAAATCAGTGTGACTGTGATTCCGGCCAGCTGAAAAGAAAATACAATTTTCAGGGTGCCTATAACCAGAACGACCTCCCAGCTGTGAATGCCAGGAGACAGGCGGAATTTGAACACTTTCAGAGGAGAAAAGGGCTGCCCCGCCCACCGCCTCTGCTGGCGCCACCCAATCTCCCCTTTGGATACCCAGTGCATGGAGTGGAGGTGATGCCCCTGCACACAGTTCTCATCCCAGGCCTCCAGTATGAAGGGCCAGAAGCCCCGGTCTATGAGGTCACCCTGAGAGCTTCTCTGGGGACACTAAACACCCTTGCTGACGTCCCAAACAGTGTGGTGCAGGGCAGAGGCCAGAAGCAGCTGACCATTTCCACCGGTGACCGGACACTCCTGAAATTCATCCTTCAGCATGTGACGTACACCAGCACGGTGTACCAGCTCCGCAAGGTGGACATGGTGAGTTTGGAGTCCATGTCCTCAGTGGCCAGATTTCCAGTGACCATCAACCAACCGACTGTACCCAAGTTGTATGACCCTGGACCAGAGAGGAAGCTCAGGAACCTGGTGACCATTGCCACCAAGACTTTCCTCCGTCCCCACAAGCTTAAGACCCTGCTGCGGAGTATCCGAAAATATTACCCGGACTTAACTGTGATTGTGGCTGATGACAGCAAGGAGCCCCTGAAGATTCAGGATGACTACGTGGAGTATTACTTCATGCCCTTCGGGAAGGGCTGGTTTGCTGGTAGGAACCTGGCCATCTCACAGGTGACCACTAAATATGTCCTCTGGGTGGATGACGACTTTCTCTTCGACAGCAAGACCAAGATTGAGGTACTGGTGGATGTCCTGGAGAAAACTGAACTGGATGTG---------------------------------------------------------------------------------------------------------------------------------------------------------------------------------------------------------------------------------------------------------------------------------------------------------------------------------------------------------------------------------------------------------------------------------------------------------------------------------------
>criGri1
ATGACTTCCAGCTACTCC---------------AGATTTCTGTGGCTCCTC---------------ATGATTGTAGGACTT------------GCCATTGTTGTATTTATGTTCAGAAGTGAGTCCCTTCAAGCAATGTTCCACAGCTTCCAGCCAGAGTTCCTGAAGCCTGCACCG---------------------CAT---GTCCCCGCGCTGAAACTTCTCCCTGAGAAGGACCTGAGGAACCTCTTTACCTACGATGGTGTCTGGCTCTTTCCCAAAAACCAGTGCGACTGTAACTCCGGCCAACTGCAAAGAAAATACGACTTTCAGGGCGCCTATAACAAGAAGGACCTCCCAGCTGTGACTGCCAGGAGACAGGCAGAATTTGAACACTTCCAGAGGAGAAAAGGGCTGCCCCGCCCACCACCTATACTGGCTCCGCCCAAACTCCCCTTTGGATACCCAGTCCATGGAGTGGAGGTGATGCCCCTGCACACAATTCTCATCCCAGGTCTCCAGTATGAAGGGCCGTATGCCCCAGTCTATGAGGTCACTCTGAGAGCGTCTCTGGGGACACTAAACACCCTTGCTGACGTCCCAGACAATGTGGTGCAGGGCAGAGGCCAAAAGCAGCTGACCATTTCCACCAGCGACAAGAAGCTCCTGGGATTCATCCTGCAGTACGTGACATACACCAGCACGGAGTACCAGCTCCACAAGGTGGACATGGTGAGTCTGGAGTCCAAGTCCTCAGTGGCCAAGTTTCCAGTGACCATCAACCAACCTGTTGTACCCAAGTTGTATGACCCTGGACCTGAGAGGAAGCTCAGGAACCTGGTGACCATTGCCACCAAGACATTCCTCCGCCCCCACAAGCTTAAGATACTGCTGCAGAGTATTCGAAAATATTACCCAGACTTGACCGTGATTGTGGCCGATGACAGCAAGGAGCCCCTGGAAATTAAAGATGACTACATGGAGTATTACCTCATGCCCTTTGGGAAGGGCTGGTTTGCTGGTAGGAACCTAGCCATCTCACAGGTGACCACTAAATATGTCCTCTGGGTGGATGATGACTTTTTCTTCGACAACAACACCAAGATTGAGGTGCTGGTGGATGTCCTGGAAAAAACTGAACTGGATGTG---------------------GTGGGCGGCAGTGTGCAGGGAAATGCGTTCCAGTTCAGACTGTTATTGGAACAGAGTGAGAACGGGGACTGTCTTCACCAGAGGTGGGGAGGGTTCCAGGCCCTCGATGGCTTCCCCAGATGCGTGGTGACCAGCGGTGTTGTAAACTTCTTCTTGGCTCACACAGATCAACTCCGAAGAGTTGGTTTTGATCCCCGCCTGCAACGCGTGGCTCATTCAGAGTTCTTTGTTGATGGGCTGGGGAGCCTGTTGGTGGGCTCCTGCCCAGATGTCAGTGTACAGCACCAATCACATGCGCCGTGGAGTAAGGATGCAGAGGTGGCTGCCATGGAGAAGTCTTATAACACATACCGCGTCAACACCAATGCTCAGGTCCAATTCAAGCTCGCTCTCCACTACTTCAAGAACCATCTCCAGTGCTCCACT------------------------
>cavPor3
ATGACTGCGGGCGGCTTT---------------AGGGCCCTATGGCTCCTCAAGAGGTTG---GTACTGATCCTGGGACTCAGC------CTTGGTGTCCTTGTCATCATGCTCAGAAGCAACATCCTTCAAGTGATGCTGGCCAGCCCCGAGCCTGAGCACCCGCCGCCCACCCTT---------------------GAT---GCCCCCGTCCTCAGCCTCCTGCCCGAGCAGCATCTCCGGGGCCTGTTCTCCCTCAATGGGCTCTGGCTGTTCCCTAAAAACCAGTGCACATGTGCAAACACCCAGAGTCGAGGAGGATACAACTTCCGGAGCGCCTACAAGGAGAAAGACCTCCCCGCCGTGGACGCCAGGAGGCAGGCGGAGTACAAACACTTCCAGAGAAGAGAGGGGCTACCAGAGCCCCCGCCGCTGCTGGCCCAGCCCAACTTGCCCTTTGGGTACCCGGTGCACGGCGTGGCTCTGATGCCCCTGCACACCACGCGCATCCCAGGTCTCCAATTCGAAGGGCCAGAAGTCCCAGTCTATGAGGTCACGCTGACGGCCACTCTGGGGACACTGAACACCCTTGCTGATGTCTCGGACGGCGTGGTGCAGGGCAGGGGCCAGAAGCGGCTGAACATTTCCACCAGTGACCGGAAGCTGCTGAACTTCGTCCTGCGTCACGTGACCTACACAAGCACCAGCTATCAGCACAACCGCGTGGACGTGGTGAGCTTGGAATCCAGGTCTGCAGTCGCCAAGTTCCCTGTGAGCATCCGCTACCCCCCCATCCCCAAGCTGTACGACCCGGGACCAGAGAGAAAGCTGCGGAACCTGGTGACCATTGCCACCAAGACTTTCCAGCGCCCCCACAAGCTGCAGGCCCTGTTGCGGAGCATCCGGGAGTTCTACCCAGACCTCACGGTGATCGTGGCTGACGACAGTGACCGGCCCGTGAAGATCGATGATCCACATGTGGAGCACTACATCATGCCCTTTGGGAAGGGCTGGTTTGCGGGGCGGAACCTGGCCATCTCGCAGGTCACCACCAAGTACGTCCTCTGGGTGGACGACGACTTCCTCTTCACTCCCAAGAGCAGGATCGAGAGGCTGGTGGAGGTGCTGGAGGGCACGGAGCTGGACGTG---------------------GTGGGCGGCAGCGTGCAGGGAAATGTCTTCCAGTTCAAGCTGTTCCTGGAGCAGAGCGAAGACGGGGACTGCATTCACCGGAGGTCGGGGTCCTTCCAGCCCCTGGATGGCTTCCCTGGCTGCGTGGTGACCAGCGGGGTGATCAACTTCTTCCTGGCCCACACCGAGCGGCTGCAGAGAGTTGGCTTCGATCCCCGCCTGCAGCGGGTGGCTCACCTAGAGTTCTTTATAGACGGGCTGGGCAGCCTGCTGGTGGGCTCGTGCCCGGAGGTGGTCATGGGTCACCAGCCCCGCGTGCAG---GCCAAAGACGTGGAGCTGGCGGCGCTGGAGAAGAACTACAGCAGCTACCGGGCCAACACCCGCGAGCAGGTCCAGTTCAAACTGGCGCTGCACTACTTCAAGAACCGTTTCCTCTGCTCCACA------------------------
>hetGla2
ATGACGTCCAGTGGCTTT---------------AGGTCCCTGTGGCTCCTCAAGAAGCTG---GGGCTGATCCTAGGACTTGGC------CTTGGCGTTGTTCTCATTGTGTCCAGAAGAGCCTTCCTTGAAGCAGTGTTGCCCAGCCTCAATCCCAAGAGCCTGCTGCCCACACTG---------------------GAT---GTCCCCACACTCAGCCTCCTGCCCGAGCAGCAGCTCCGGGACCTCTTCTCCCGAGACCGGCTCTGGCTGTTCCCTAAAAACCAGTGCACATGCGAAAACGCCCAGAGCCAAGGAGCATACAACTTCCAGAGGGCCTACAAGGAGACCGACCTCCCAGGGGTGGACGCGAGGAGACAGGCTGAGTACAAACACTTTCAGAGGAGAGAGGGGCTGCCGCAGCCCCCGCCCCTGCTGGCCCAGCCCAACCTGCCCTTCGGGTACCCGGTGCACGGCCTGGCAGTGATGCCTCTGCACACGATCCCTGTCCCAGGTCTCCGGTTTGAAGGGCCGGATGCCCCGGTCTATGAGGTCACCCTGACGGCCACCCTGGGGACACTGAACACCCTCGCTGACGTCCCGGACAGTGTGGTGCGGGGCAAGGGCCAGAAGCGGCTGACCATTTCCACCAGTAACCGGAAGCTGCTGAACTTCGTCCTGCAGCACATGACCTACACGAGCACCAGCTACCAGCAGAACCGAGTGGACGTGGTGAGCTTGGAGTCCAGGTCCGCAGTGGCCAAGTTCCCTGTGAGCATCCGCTACCCTCCAATCCCCAAGTTGTATGATCCGGGCCCAGAGAGGAAGCTCCGGAACCTGGTAACCATTGCTACCAAGACTTTCCAGCGGCCCCACAAGCTGAAGACCTTGCTGCAGAGCATTCGGGAGTTCTACCCAGACTTGATGGTGATCGTGGCTGACGACAGTGAGAAGCCTGTGAAGATCGATGACAAATATGTGGAGCACTACATCATGCCCTTCGGGAAGGGCTGGTTTGCGGGGCGGAACCTGGCCATCTCACAGGTCACCACCAAGTACGTCCTCTGGGTGGACGACGACTTTCTCTTCATCCCCAAGAGCAAGATTGAGACACTGGTTGAGGTCCTGGAGAACACGGAGCTGGATGTG---------------------GTGGGCGGCAGCGTGCAGGGAAACACGTTCCAGTTCAAGCTGTTCCTGGAGCAGAGCGAAGGTGGGGACTGCATTCACCGGAGGCCCGGGTCCTTCCAGCGCCTGGACGGCTTCCCCAGCTGTGTGGTGACCAGCGGGGTGGTCAACTTCTTCCTGGCCCACACGGAGCGGCTGCAGAGAGTCGGCTTCGATCCCCGCCTGCAGCGGGTGGCTCACTTAGAATTTTTCATAGACGGGCTGGGCAGCCTGCTGGTGGGTTCGTGCCCAGGAGTGGTCATGGGTCACCAGTCCCGTGCGCCG---GCGACAGACAAGGAGCTGGCCGCGCTGGAGAAGAACTACAGCATCTATCGGGATAACACAAAAGCACAGATCCAGTTCAAACTGGCGCTGCACTACTTCAAAAACCATTTCCAGTGCTCCACA------------------------
