# Supplementary material for: Six reference-quality genomes reveal evolution of bat adaptations
Source: Nature. 2020 Jul 22;583(7817):578–84. doi: 10.1038/s41586-020-2486-3 (PMC8075899; doi:10.1038/s41586-020-2486-3)
Supplement: Supplementary file 6 — Alignments of 12,931 protein-coding genes across 48 mammals. [file 41586_2020_2486_MOESM6_ESM.gz › suppDataFile/ENST00000589998.aln.fasta]

>hg38
ATGCGTCCAATGCGAATTTTTGTGAATGATGACCGCCATGTGATGGCAAAGCATTCTTCCGTTTATCCAACACAAGAGGAGCTGGAGGCAGTCCAGAACATGGTGTCCCACACGGAGCGGGCGCTCAAAGCTGTGTCCGACTGGATAGACGAGCAGGAAAAGGGTAGCAGCGAGCAGGCAGAGTCCGATAACATGGATGTGCCCCCAGAGGACGACAGTAAAGAAGGGGCTGGGGAACAGAAGACGGAGCACATGACCAGAACCCTGCGGGGAGTGATGCGGGTGGGCCTGGTGGCAAAGGGCCTCCTACTCAAGGGGGACTTGGATCTGGAGCTGGTGCTGCTGTGTAAGGAGAAGCCCACAACCGCCCTCCTGGACAAGGTGGCCGACAACCTGGCCATCCAGCTTGCTGCTGTAACAGAAGACAAGTACGAAATACTGCAATCTGTCGACGATGCTGCGATTGTGATAAAAAACACAAAAGAGCCTCCATTGTCCCTGACCATCCACCTGACATCCCCTGTTGTCAGAGAAGAAATGGAGAAAGTATTAGCTGGA---GAAACGCTATCAGTCAACGACCCCCCGGACGTTCTGGACAGGCAGAAATGCCTTGCTGCCTTGGCGTCCCTCCGACACGCCAAGTGGTTCCAGGCCAGAGCCAACGGGCTGAAGTCTTGTGTCATTGTGATCCGGGTCTTGAGGGACCTGTGCACTCGCGTGCCCACCTGGGGTCCCCTCCGAGGCTGGCCTCTCGAGCTCCTGTGTGAGAAATCCATTGGCACGGCCAACAGACCGATGGGTGCTGGCGAGGCCCTGCGGAGAGTGCTGGAGTGCCTGGCGTCGGGCATCGTGATGCCAGATGGTTCTGGCATTTATGACCCTTGTGAAAAAGAAGCCACTGATGCTATTGGGCATCTAGACAGACAGCAACGGGAAGATATCACACAGAGTGCGCAGCACGCACTGCGGCTCGCTGCCTTCGGCCAGCTCCATAAAGTCCTAGGCATGGACCCTCTGCCTTCCAAGATGCCCAAGAAACCAAAGAATGAAAACCCAGTGGACTACACCGTTCAGATCCCACCAAGCACCACCTATGCCATTACGCCCATGAAACGCCCAATGGAGGAGGACGGGGAGGAGAAGTCGCCCAGCAAAAAGAAGAAGAAGATTCAGAAGAAAGAGGAGAAGGCAGAGCCCCCCCAGGCTATGAATGCCCTGATGCGGTTGAACCAGCTGAAGCCAGGGCTGCAGTACAAGCTGGTGTCCCAGACTGGGCCCGTCCATGCCCCCATCTTTACCATGTCTGTGGAGGTTGATGGCAATTCATTCGAGGCCTCTGGGCCCTCCAAAAAGACGGCCAAGCTGCACGTGGCCGTTAAGGTGTTACAGGACATGGGCTTGCCGACGGGTGCTGAAGGCAGGGACTCGAGCAAGGGGGAGGACTCGGCTGAGGAGACCGAGGCGAAGCCAGCAGTGGTGGCCCCTGCCCCAGTGGTAGAAGCTGTCTCCACCCCTAGTGCGGCCTTTCCCTCAGATGCCACTGCCGAG------------CAGGGGCCGATCCTGACAAAGCACGGCAAGAACCCAGTCATGGAGCTGAACGAGAAGAGGCGTGGGCTCAAGTACGAGCTCATCTCCGAGACCGGGGGCAGCCACGACAAGCGCTTCGTCATGGAGGTCGAAGTGGATGGACAGAAGTTCCAAGGTGCTGGTTCCAACAAAAAGGTGGCGAAGGCCTACGCTGCTCTTGCTGCCCTAGAAAAGCTTTTCCCTGACACCCCTCTCGCCCTTGATGCCAACAAAAAGAAGAGAGCCCCAGTACCCGTCAGAGGGGGACCGAAATTTGCTGCTAAGCCACATAACCCTGGCTTCGGCATGGGAGGCCCCATGCACAACGAAGTGCCCCCACCCCCCAACCTTCGAGGGCGGGGAAGAGGCGGGAGCATCCGGGGACGAGGGCGCGGGCGAGGATTTGGTGGCGCCAACCATGGAGGC---TACATGAATGCCGGTGCTGGGTATGGAAGCTATGGGTACGGAGGC---AACTCGGCGACAGCAGGCTACAGTGACTTTTTCACAGACTGCTACGGCTATCATGATTTTGGGTCTTCC---
>panTro5
ATGCGTCCAATGCGAATTTTTGTGAATGATGACCGCCATGTGATGGCAAAGCATTCTTCCGTTTATCCAACACAAGAGGAGCTGGAGGCAGTCCAGAACATGGTGTCCCACACGGAGCGGGCGCTCAAAGCTGTGTCTGACTGGATAGACGAGCAGGAAAAGGGTAGCAGCGAGCAGGCAGAGTCCGATAACATGGATGTGCCCCCAGAGGACGACAGTAAAGAAGGGGCCGGGGAACAGAAGACGGAGCACATGACCAGAACCCTGCGGGGAGTGATGCGGGTGGGCCTGGTGGCAAAGGGCCTCCTACTCAAGGGGGACTTGGATCTGGAGCTGGTGCTGCTGTGTAAGGAGAAGCCCACAACCGCCCTCCTGGACAAGGTGGCCGACAACCTGGCCATCCAGCTTGCTGCTGTAACAGAAGACAAGTACGAAATACTGCAATCTGTCGACGATGCTGCGATTGTGATAAAAAACACAAAAGAGCCTCCATTGTCCCTGACCATCCACCTGACATCCCCTGTTGTCAGAGAAGAAATGGAGAAAGTATTAGCTGGA---GAAACGCTATCAGTCAACGACCCCCCGGACGTTCTGGACAGGCAGAAATGCCTTGCTGCCTTGGCGTCCCTCCGACACGCCAAGTGGTTCCAGGCCAGAGCCAACGGGCTGAAGTCTTGTGTCATTGTGATCCGGGTCTTGAGGGACCTGTGCACTCGCGTGCCCACCTGGGGTCCCCTCCGAGGCTGGCCTCTCGAGCTCCTGTGTGAGAAATCCATTGGCACGGCCAACAGACCGATGGGTGCTGGCGAGGCCCTGCGGAGAGTGCTGGAGTGCCTGGCGTCGGGCATCGTGATGCCAGATGGTTCTGGCATTTATGACCCTTGTGAAAAAGAAGCCACTGATGCTATTGGGCATCTAGACAGACAGCAACGGGAAGATATCACACAGAGTGCGCAGCACGCACTGCGGCTTGCTGCCTTCGGCCAGCTCCATAAAGTCCTGGGCATGGACCCTCTGCCTTCCAAGATGCCCAAGAAACCAAAGAATGAAAACCCAGTGGACTACACCGTTCAGATCCCACCAAGCACCACCTATGCCATTACGCCCATGAAACGCCCAATGGAGGAGGACGGGGAGGAGAAGTCGCCCAGCAAAAAGAAGAAGAAGATTCAGAAGAAAGAGGAGAAGGCAGAGCCCCCCCAGGCTATGAATGCCCTGATGCGGTTGAACCAGCTGAAGCCAGGGCTGCAGTACAAGCTGGTGTCCCAGACTGGGCCCGTCCATGCCCCCATCTTTACCATGTCTGTGGAGGTTGATGGCAATTCATTCGAGGCCTCTGGGCCCTCCAAAAAGACGGCCAAGCTGCACGTGGCCGTTAAGGTGTTACAGGACATGGGCTTGCCGACGGGTGCTGAAGGCAGGGACTCGAGCAAGGGGGAGGACTCGGCTGAGGAGACCGAGGCGAAGCCAGCAGTGGTGGCCCCCGCCCCAGTGGTAGAAGCTGTCTCCACCCCTAGTGTGGCCTTTCCCTCAGATGCCACTGCCGAGAACGTAAAACAGCAGGGGCCGATCCTGACAAAGCACGGCAAGAACCCAGTCATGGAGCTGAACGAGAAGAGGCGTGGGCTCAAGTACGAGCTCATCTCCGAGACCGGGGGCAGCCATGACAAGCGCTTCGTCATGGAGGTCGAAGTGGATGGACAGAAGTTCCAAGGTGCTGGTTCCAACAAAAAGGTGGCGAAGGCCTACGCTGCTCTTGCTGCCCTAGAAAAGCTTTTCCCTGACACCCCTCTCGCCCTTGATGCCAACAAAAAGAAGAGAGCCCCAGTACCCGTCAGAGGGGGACCGAAATTTGCTGCTAAGCCACATAACCCTGGCTTCGGCATGGGAGGCCCCATGCACAACGAAGTGCCCCCACCCCCCAACCTTCGAGGGCGGGGAAGAGGCGGGAACATCCGGGGACGAGGGCGCGGGCGAGGATTTGGTGGCGCCAACCATGGAGGC---TACATGAATGCCGGTGCTGGGTATGGAAGCTATGGGTACGGAGGC---AACTCGGCGACAGCAGGCTACAGTGACTTTTTCACAGACTGCTACGGCTATCATGATTTTGGGTCTTCC---
>macFas5
ATGCGTCCAATGAGAATTTTTGTGAATGATGACCGCCATGTAATGGCAAAGCATTCTTCCGTTTATCCAACGCAAGAGGAGCTGGAGGCAGTCCAGAACATGGTGTCCCACACGGAGCGGGCACTCAAAGCTGTGTCCGACTGGATAGACGAGCAGGAAAAGGGTAGCAGCGAGCAGGCAGAGTCCGATAACATGGATGTGCCCCCAGAGGACGACAGTAAAGAAGGGGCTGGGGAACAGAAGACGGAGCATATGACCAGAACCCTGCGGGGAGTGATGCGGGTGGGCCTGGTGGCAAAGGGCCTCCTACTCAAGGGGGACTTGGATCTGGAGCTGGTGCTGCTGTGTAAGGAGAAGCCCACAACTGCCCTCCTAGACAAGGTGGCCGACAACCTGGCCATCCAGCTTGCTGCTGTAACAGAAGACAAGTACGAAATACTGCAATCTGTCGACGATGCTGCGATTGTGATAAAAAACACAAAAGAGCCTCCGTTGTCCCTGACCATCCACCTGACATCCCCTGTTGTCAGAGAAGAAATGGAGAAAGTATTAGCTGGA---GAAACGCTATCAGTCAACGACCCCCCGGACGTTCTGGACAGGCAGAAATGCCTTGCTGCCTTGGCGTCCCTTCGACACGCCAAGTGGTTCCAGGCTCGAGCCAACGGACTGAAGTCCTGTGTCATTGTGATCCGGGTCCTGAGGGACCTGTGCACTCGCGTGCCCACCTGGGGTCCCCTCCGAGGCTGGCCTCTCGAGCTCCTGTGTGAGAAATCCATTGGCACAGCCAACAGACCGATGGGTGCTGGCGAGGCCCTGCGAAGAGTGCTGGAGTGCCTGGCGTCGGGCATCGTGATGCCAGATGGTTCTGGCATTTATGACCCTTGTGAAAAAGAAGCCACTGATGCTATTGGGCATCTAGACAGACAGCAACGGGAAGATATCACACAGAGTGCGCAGCACGCACTGCGACTCGCTGCCTTCGGCCAGCTCCATAAAGTCCTGGGCATGGACCCTCTGCCTTCCAAGATGCCCAAGAAACCAAAGAATGAAAACCCAGTGGACTACACCGTTCAGATCCCACCCAGCACCACCTATGCTATTACGCCCATGAAACGCCCAATGGAGGAGGACGGGGAAGAGAAGTCTCCCAGCAAAAAGAAGAAGAAGATTCAGAAGAAAGAGGAGAAGGCAGAGCCCCCCCAAGCTATGAATGCCCTGATGCGGCTGAACCAGCTGAAGCCAGGGCTGCAGTACAAGCTGGTGTCCCAGACTGGGCCCGTCCATGCCCCCATCTTTACCATGTCTGTGGAGGTTGATGGCAATTCATTCGAGGCCTCTGGGCCCTCCAAAAAGACGGCCAAGCTGCACGTGGCCGTTAAGGTGTTACAGGACATGGGCTTGCCGACGGGTGCCGAAGGCAGGGACTCTAGCAAGGGGGAGGACTCGGCTGAGGAGACTGAGGCGAAGCCAGCTGTGGTGGCCCCCGCCCCAGTGGTAGAAGCTGTCTCAACCCCTAGTGCGGCCTTTCCCTCAGATGCCACTGCCGAGAACGTAAAACAGCAGGGGCCAATCCTGACAAAGCACGGCAAGAACCCAGTCATGGAGCTGAACGAGAAAAGGCGGGGGCTCAAGTACGAGCTCATCTCCGAGACCGGTGGCAGCCACGACAAGCGCTTCGTCATGGAGGTTGAAGTGGATGGACAGAAGTTCCAAGGTGCTGGTTCCAACAAAAAGGTGGCGAAGGCGTACGCTGCCCTTGCTGCCCTAGAAAAGCTTTTCCCTGACACCCCTCTCGCCCTTGATGCCAACAAAAAGAAGAGAGCCCCAGTACCCGTCAGAGGGGGACCGAAATTTGCTGCTAAGCCACATAACCCTGGCTTCGGCATGGGAGGCCCCATGCACAATGAAGTGCCCCCACCCCCCAACCTTCGAGGGCGGGGAAGAGGCGGGAACATCCGGGGACGAGGGCGCGGGCGAGGATTTGGTGGCGCCAACCACGGAGGC---TACATGAATGCTGGCGCTGGATATGGAAGCTACGGGTACGGAGGC---AACTCGGCGACAGCAGGCTACAGTGACTTTTTCACAGACTGCTACGGCTATCATGATTTTGGGTCTTCC---
>saiBol1
ATGCGTCCGATGCGAATTTTTGTGAATGATGACCGCCATGTGATGGCAAAACATTCTTCCGTTTACCCAACGCAAGAGGAACTGGAGGCAGTCCAGAACATGGTGTCCCACACGGAGCGGGCACTCAAAGCTGTGTCCGACTGGATAGATGAGCAGGAAAAGGGTAGCAGCGAGCAAGCAGAGTCTGATAACATGGACGTACCCCCGGAGGACGACAGTAAAGAAGGGGCTGGGGAACAGAAGACGGAGCACATGACTAGAACCCTGCGGGGAGTGATGCGGGTGGGCCTCGTGGCAAAGGGTCTCCTACTCAAAGGGGACTTGGATCTGGAGCTGGTGCTGCTGTGTAAGGAGAAGCCCACCACCGCCCTCCTGGACAAGGTGGCCGACAACCTGGCCATTCAGCTTGCTGCTGTAACAGAAGACAAGTATGAAATACTGCAATCCGTCGATGATGCTGCAATTCTGATAAAAAATACAAAAGAGCCTCCGTTGTCACTGACCATCCACCTGACATCCCCTGTTGTCAGAGAAGAAATGGAGAAAGTATTAGCTGGA---GAAACGCTATCAGTCAACGACCCCCCGGACGTTCTGGACAGGCAGAAATGCCTTGCTGCCCTGGCGTCCCTCCGACACGCCAAGTGGTTCCAGGCCAGAGCCAATGGGCTGAAGTCGTGTGTCATTGTGATCCGGGTCCTGAGGGACCTGTGCACTCGCGTGCCTACTTGGGGTCCCCTCCGAGGCTGGCCTCTCGAGCTCCTGTGTGAGAAATCCATTGGCACGGCCAACAGACCGATGGGTGCTGGCGAGGCCTTGCGGAGAGTGCTGGAATGCCTGGCGTCGGGCATCGTGATGCCAGATGGTTCTGGCATTTATGACCCTTGTGAAAAAGAAGCCACTGATGCTATTGGGCATCTAGACAGACAGCAACGGGAAGATATCACACAGAGTGCGCAGCACGCACTGCGGCTCGCTGCTTTCGGCCAGCTCCATAAAGTCCTGGGCATGGACCCTCTGCCTTCCAAGATGCCCAAGAAACCAAAGAATGAAAACCCAGTGGACTACACCGTTCAGATCCCGCCTAGCACCACCTATGCCATTACGCCCATGAAACGCCCAATGGAGGAGGACGGGGAGGAGAAGTCTCCCAGCAAAAAGAAGAAGAAGATTCAGAAGAAAGAGGAGAAGGCAGAGGCCCCCCAAGCTATGAATGCCCTGATGCGGTTGAATCAGCTGAAGCCAGGGCTGCAGTACAAGCTGGTGTCCCAGACTGGGCCTGTCCATGCCCCCATCTTTACCATGTCTGTGGAGGTTGATGGCAATTCATTTGAGGCCTCTGGGCCCTCCAAAAAGACGGCCAAGCTGCATGTGGCTGTTAAGGTGTTACAGGACATGGGCTTACCGACGGGTGCCGAAGGCAGGGACTTGAGCAAGGGGGAGGACTCAGCCGAGGAGACTGAGGCGAAGCCAGCAGTGGTGGCCCCTGCCCCAGTGGTAGAAGCTGTCTCAACCCCCAGCGCTGCCTTTCCCTCAGATGCCACTGCCGAGAACGTAAAACAGCAGGGGCCGATCCTGACAAAGCACGGCAAGAACCCAGTCATGGAGCTGAATGAGAAGAGACGTGGGCTCAAGTACGAGCTCATCTCTGAGACCGGGGGCAGCCATGACAAGCGTTTCGTCATGGAGGTTGAAGTTGATGGACAGAAGTTCCAAGGTGCTGGTTCCAACAAAAAGGTGGCAAAGGCCTATGCTGCCCTTGCTGCTCTAGAAAAGCTTTTCCCTGACACCCCTCTCGCCCTTGATGCCAATAAAAAGAAGAGAGCCCCGGTACCTGTCAGAGGAGGTCCGAAATTTGCTGCTAAGCCACATAATCCTGGCTTTGGCATGGGAGGCCCCATGCACAATGAAGTGCCCCCACCCCCCAACCTTCGAGGTCGGGGAAGAGGCGGGAACATCCGGGGGCGAGGGCGAGGGCGAGGATTTGGTGGCGCCAACCATGGAGGC---TACATGAATGCCGGTGCTGGGTATGGAAGCTACGGGTACGGAGGC---AACTCGGCAACAGCGGGCTACAGTGACTTTTTCACAGACTGCTACGGCTATCATGATTTTGGGTCTTCC---
>tarSyr2
ATGCGTCCGATGCGAATTTTTGTGAATGATGATCGCCACGTGATGGCAAAACATTCTTCTGTGTATCCAACGCAAGAGGAACTGGAGGCTGTGCAAAACATGGTGTCCCACACTGAGCGGGCACTCAAAGCTGTGTCTGACTGGATAGACGAGCAGGAGAAAGGCAGTGGCGAGCACACGGAGTCTGAAAACATGGATGTGCCCCCGGAGGATGAGGGCAAGGAAGGGGCTGGGGAACAAAAGACGGAACATATGACAAGAACCCTGAGGGGTGTGATGCGAGTGGGTCTCGTGGCAAAGGGTCTCCTGCTCAAGGGAGACTTGGATCTGGAGCTGGTGTTGCTGTGTAAGGAGAAGCCCACGACTGCCCTCCTGGACAAGGTGGCTGACAACCTGACTATCCAGCTTGCTGCTGTAACAGAAGACAAGTACGAAATACTGCAATCTGTTGATGATGCTGCAATTGTGATAAAAAACACAAAAGAGCCGCCATTGTCCCTGACCATCCACCTGACTTCCCCCGTTGTCAGAGAAGAAATGGAGAAAGTTTTAGCTGGA---GAAACGCTATCAGTCAACGATCCCCCGGACGTTCTGGACAGGCAGAAATGCCTTGCTGCCTTGGCGTCCCTCCGCCACGCCAAGTGGTTCCAGGCCAGAGCCAATGGGCTGAAGTCATGTGTCATTGTCATTCGAGTCCTGAGGGACCTATGCACCCGAGTGCCCACCTGGGGTCCCCTCCGAGGCTGGCCCCTCGAGCTCCTGTGTGAGAAGTCCATCGGCACAGCCAACAGACCCATGGGTGCTGGCGAGGCCCTGCGCAGAGTGCTGGAGTGCCTGGCGTCGGGCATCGTGATGCCAGATGGTTCTGGCATTTATGACCCTTGTGAAAAAGAAGCCACTGATGCTATTGGGCATCTAGACAGACAGCAACGGGAAGATATCACACAGAGTGCGCAGCATGCACTGCGACTTGCTGCGTTTGGCCAGCTACATAAAGTCCTGGGCATGGACCCTCTGCCTTCCAAGATGCCCAAGAAACCAAAGAATGAGAACCCCATCGACTACACGGTTCAAATCCCCCCCAGCACCACATACGCCATCACACCCATGAAGCGCCCTATGGAGGAGGATGGGGAGGAGAAGTCTCCTAGCAAAAAGAAAAAGAAGATTCAGAAGAAAGAGGAGAAGGCAGAGCCTCCCCAAGCCATGAACGCCTTGATGCGATTGAACCAGCTAAAGCCGGGGCTGCAGTACAAACTGGTGTCCCAGACTGGGCCCGTCCATGCCCCCATCTTCACCATGTCTGTGGAGGTTGATGGCAATTCATTCGAGGCATCTGGGCCATCCAAAAAGACTGCCAAGCTGCACGTGGCTGTTAAGGTGTTACAGGACATGGGCTTGCCGACAGGCGCCGAAGGCAGGGACTCCAGCAAGGGGGAGGACTCAGCCGAGGAGACCGAGGCGAAGCCGGCAGCGGTGGCCCCTGCCCCCGTAGTGGAAACTGTATCAACCCCCAGTGCTGCCTTTCCCTCAGATGCCACTGCCGAGAACGTAAAACAGCAGGGGCCGATCCTGACAAAGCACGGCAAGAACCCTGTCATGGAGCTGAACGAGAAGAGGCGTGGCCTCAAGTATGAGCTCGTGTCTGAGACCGGCGGCAGCCACGACAAGCGCTTCGTCATGGAGGTGGAGGTGGATGGACAGAAGTTCCAAGGTGCTGGTTCCAACAAGAAGGTGGCAAAGGCATACGCTGCCCTTGCAGCCCTAGAGAAACTCTTCCCTGACGCCCCTCTCGCCCTTGATGCTAACAAGAAGAAGAGGGCCCCCGTGCCAGTCCGAGGCGGACCCAAGTTTGCCGCCAAGCCACATAACCCCGGCTTTGGTATGGGAGGTCCCATGCACAATGAAGTGCCCCCACCCCCCAACCTGCGAGGGCGGGGAAGAGGAGGCAACATCCGTGGGCGAGGGCGAGGACGAGGATTTGGTGGCGCCAACCACGGAGGC---TACATGAATGCTGGCGCTGGGTATGGAAGCTATGGGTACGGAGGC---AACTCGGCGACAGCAGGCTACAGTGACTTTTTCACAGACTGCTACGGCTATCATGATTTTGGGTCTTCC---
>otoGar3
ATGCGTCCAATGCGAATTTTTGTGAATGATGATCGCCATGTGATGGCAAAGCATTCTTCCGTTTATCCAACACAAGAGGAACTGGAGGCAGTCCAGAACATGGTGTCTCACACTGAGCGGGCACTCAAAGCTGTATCTGATTGGATAGATGAGCAGGAAAAAGGCAGTGGTGAACATGCTGAATCTGACAGTATGGATGTGCCCCCTGAGGATGAAAGCAAAGAAGGGGCTGGGGAACAGAAGACTGAGCACATGACAAGAACCCTGCGAGGTGTGATGCGTGTGGGCCTTGTGGCAAAGGGTCTTCTGCTCAAGGGGGATTTGGATCTGGAGCTGGTACTGCTATGTAAAGAGAAGCCCACAACTGCCCTCTTGGACAAGGTGGCCGACAACCTGGCCATCCAGCTTGCTGCTGTAACAGAAGACAAGTACGAAATACTGCAATCTATCGATGATGCTGCAATTGTGATAAAAAACACAAAAGAGCCTCTGTTGTCTCTAACCATCCACCTGACATCCCCTGTTGTCAGAGAAGAAATGGAAAAAGTATTAGCTGGA---GAAACGCTATCAGTCAACGATCCCCCGGACGTTCTGGACAGGCAGAAATGCCTTGCTGCCTTGGCGTCCCTCCGACACGCCAAGTGGTTCCAGGCCAGAGCTAATGGGCTGAAGTCCTGTGTCATTGTCATTCGGGTCCTCAGGGACCTATGCACCCGTGTGCCCACCTGGGGGCCACTTCGAGGCTGGCCTCTTGAGCTCCTGTGTGAAAAATCCATCGGCACAGCCAACAGACCGATGGGGGCTGGTGAGGCCCTCCGGAGAGTCCTGGAGTGCCTGGCTTCGGGCATCGTGATGCCAGATGGTTCTGGCATTTATGACCCTTGTGAAAAAGAAGCCACTGATGCTATTGGGCATCTAGACAGACAGCAACGGGAAGATATCACACAGAGTGCGCAGCATGCATTGCGGCTTGCTGCATTTGGCCAGCTCCATAAAGTCCTGGGTATGGACCCTCTGCCTTCCAAGATGCCCAAGAAACCAAAGAATGAAAACCCAGTGGACTACACTGTTCAAATCCCCCCCAGCACCACCTATGCCATTACGCCTATGAAACGACCAATGGAAGAAGATGGGGAGGAAAAGTCTCCCAGCAAAAAGAAGAAGAAGATTCAAAAGAAAGAGGAGAAGGCAGAACCTCCCCAAGCGATGAATGCCCTGATGCGGCTGAATCAGCTGAAGCCAGGCCTGCAGTACAAACTGGTTTCCCAAACTGGGCCTGTCCATGCCCCCATCTTCACTATGTCAGTGGAGGTTGATGGCAATTCATTCGAGGCCTCTGGACCATCCAAAAAGACTGCCAAGCTGCATGTGGCTGTTAAAGTGTTACAGGACATGGGCTTGCCGACGGGTGCCGAGGGCAGGGACTCAAGCAAGGGGGAAGACTCTGCTGAGGAGACAGAAGCGAAGCCTGCTGTGGTGGCCCCTACTCCTGTGGTGGAAGCTGTCTCAACCCCCAGTGCTGCTTTTCCCTCAGATGCCACTACCGAGAACGTGAAACAGCAGGGGCCGATCCTGACGAAGCATGGCAAGAACCCAGTTATGGAGCTGAATGAGAAGAGGCGTGGCCTCAAGTATGAGCTCATCTCAGAGACTGGGGGAAGCCATGACAAGCGGTTTGTCATGGAGGTTGAGGTAGATGGACAGAAGTTTCAAGGTGCTGGTTCCAACAAAAAGGTGGCAAAGGCATATGCTGCCCTTGCAGCACTAGAAAAGCTCTTCCCTGACACCCCTCTTGCGCTTGATGCTAATAAAAAGAAGAGAGCCCCAGTACCTGTCAGAGGTGGACCGAAATTTGCTGCTAAGCCGCATAACCCTGGCTTTGGCATGGGAGGCCCCATGCACAATGAAGTCCCCCCACCCCCTAACCTTCGAGGACGGGGACGAGGAGGGAATATCCGTGGGCGAGGACGAGGACGAGGATTTGGTGGCACCAACCACGGAGGC---TACATGAATGCTGGTGCTGGGTATGGAAGCTACGGGTATGGAGGC---AACTCAGCAACAGCAGGCTACAGTGACTTTTTCACAGACTGCTACGGCTATCATGATTTTGGGTCTTCC---
>micMur3
ATGCGTCCGATGCGAATTTTTGTGAATGATGATCGCCATGTGATGGCGAAGCATTCTTCCGTTTATCCAACGCAAGAGGAGCTGGAGGCAGTCCAGAACATGGTGTCCCACACTGAGCGGGCGCTCAAAGCCGTGTCTGACTGGATAGACGAGCAGGAAAAAGGCAGTGGCGAGCACACCGAGTCCGACAGCATGGACGCACCGCCTGAGGATGAGAGCAAAGAAGGGGCTGGGGAACAGAAGACAGAGCACATGACCAGAACCCTGCGGGGCGTGATGCGGGTGGGCCTCGTGGCAAAGGGTCTTCTGCTCAAGGGGGACTTGGATCTGGAGCTAGTACTGCTGTGTAAAGAGAAGCCCACAACTGCCCTCTTGGACAAGGTGGCTGACAACCTGGCCATCCAGCTCGCTGCTGTAACAGAAGACAAGTACGAAATACTGCAATCTGTCGATGATGCTGCAATTGTGATAAAAAACACAAAAGAGCCTCCGTTATCTCTGACCATCCACCTGACATCCCCTGTTGTCAGAGAAGAAATGGAAAAAGTATTAGCTGGA---GAAACGCTATCAGTCAACGATCCCCCGGACGTTCTGGACAGGCAGAAATGCCTTGCTGCCTTGGCGTCCCTCCGACACGCCAAGTGGTTCCAGGCCAGAGCCAATGGGCTGAAGTCGTGTGTCATTGTCATCCGGGTCCTGAGGGACCTATGCACCCGTGTGCCCACCTGGGGTCCCCTCCGAGGCTGGCCTCTCGAGCTACTGTGTGAGAAATCCATCGGCACAGCCAACAGACCCATGGGGGCCGGCGAGGCCCTGCGGAGAGTGCTGGAGTGCCTGGCGTCGGGCATCGTGATGCCAGATGGTTCTGGCATTTATGACCCTTGTGAAAAAGAAGCCACTGATGCTATTGGGCATCTAGACAGACAGCAACGGGAAGATATCACACAGAGTGCGCAGCACGCATTGCGACTCGCCGCATTTGGCCAGCTCTACAAAGTCCTGGGTATGGACCCTCTGCCTTCCAAGATGCCCAAGAAACCAAAGAATGAAAACCCAGTGGACTACACTGTTCAGATCCCACCCAGCACCACCTACGCCATCACGCCCATGAAACGCCCGATGGAGGAGGATGGGGAGGAGAAGTCTCCCAGCAAGAAGAAGAAGAAGATTCAAAAGAAAGAGGAGAAGGCGGAGCCTCCCCAGGCTATGAATGCGCTGATGCGGCTGAACCAGCTGAAGCCGGGCCTGCAGTACAAACTGGTCTCGCAGACCGGGCCTGTCCACGCGCCCATCTTCACCATGTCAGTGGAGGTCGATGGCAACTCATTTGAGGCCTCCGGGCCCTCCAAAAAGACCGCCAAGCTGCACGTGGCCGTTAAGGTGTTACAGGACATGGGCTTGCCGACTGGCGCGGAGGGCAGGGACTCGAGCAAGGGGGAGGATTCAGCAGAGGAGACGGAGTCGAAGCCTGCTGTGGTGGCCCCTACCCCTGTGGTGGAAGCTGTCTCAACCCCCAGCGCTGCCTTTTCATCGGATGCCACTGCCGAGAACGTGAAACAGCAGGGGCCGATCCTGACAAAGCATGGCAAGAACCCTGTCATGGAGCTGAACGAGAAGCGGCGAGGCCTCAAGTACGAGCTCATCTCGGAGACCGGGGGCAGCCACGACAAGCGCTTCGTCATGGAGGTGGAGGTGGATGGCCAGAAATTCCAAGGTGCTGGTTCCAACAAAAAGGTGGCGAAGGCATACGCTGCCCTCGCGGCACTAGAAAAGCTTTTCCCTGACACCCCTCTTACCCTCGATGCTAACAAAAAGAAGAGAACCCCCGTTCCTGTCAGAGGTGGACCGAAATTTGCTGCTAAGCCACATAACCCCGGCTTTGGCATGGGCGGCCCCATGCACAATGAAGTGCCCCCACCCCCCAACCTTCGAGGGCGGGGACGAGGAGGCAACATCCGAGGGCGAGGCCGAGGCCGAGGATTTGGTGGCGCCAACCACGGAGGC---TACATGAATGCTGGCGCTGGATATGGAAGCTACGGGTATGGAGGC---AACTCAGCGACAGCGGGCTACAGTGACTTTTTCACAGACTGCTACGGCTATCATGATTTTGGGTCTTCC---
>oryCun2
ATGCGCCCAATGCGAATTTTTGTGAACGATGATCGCCACGTGATGGCGAAGCACTCTTCAGTTTATCCAACACAAGAGGAGCTGGAGGCTGTGCAGAACATGGTGTCCCACGCCGAGCGGGCCCTCAAAGCCGTGTCTGACTGGATCGACGAGCAGGAGAAAGGCAGCGGCGACCAGGCTGAAGCCGACAACGTGGACGTGCCGGCTGAGGACGAGAACAAAGAAGGGGCTGGGGAGCAGAAGACGGAGCACATGACCAGAACCCTGCGGGGCGTCATGCGGGTCGGCCTTGTAGCCAAGGGTCTCCTGCTCAAGGGGGACCTGGATCTGGAGCTGGTGCTGCTCTGTAAGGAGAAGCCCACGGCGGCCCTCTTGGACAAGGTGGCTGACAACCTGGCCATCCAGCTCGCTGCCGTGACAGAAGACAAGTATGAGATCCTGCAGTCTGTGGACGATGCTGCAATTGTGATAAAAAACACAAAAGAGCCTCCATTGTCCTTGACTATCCACCTGACTTCCCCCGTGGTCAGAGAAGAGATGGAGAAAGTATTAGCTGGA---GAAACGCTATCAGTCAACGACCCCCCGGACGTTCTGGACAGGCAGAAATGCCTTGCTGCCTTGGCGTCCCTGCGCCACGCCAAGTGGTTCCAGGCCAGAGCCAACGGGCTGAAGTCCTGTGTCATTGTCATCCGGGTCCTGAGGGACCTGTGCACCCGAGTGCCCACCTGGGGTCCTCTCAGAGGATGGCCTCTGGAGCTCCTGTGCGAGAAGTCCATCGGCACAGCCAACAGACCCATGGGTGCCGGCGAGGCCCTGCGGAGGGTGCTGGAGTGCCTGGCGTCAGGCATCGTGATGCCAGATGGTTCTGGCATTTATGACCCTTGTGAAAAAGAAGCCACTGATGCTATTGGGCATCTAGACAGACAGCAACGGGAAGATATCACACAGAGTGCGCAGCATGCACTGCGGCTTGCAGCGTTTGGCCAGCTCCATAAAGTCCTGGGCATGGACCCCCTGCCTTCCAAATTGCCCAAGAAACCAAAGAACGAAAACCCCGTGGACTACACCGTTCAAATCCCCCCCAGCACCACCTACGCCATCACCCCCATGAAGCGCCCAATGGAAGAGGACGGGGAGGAGAAGTCGCCCAGCAAAAAGAAGAAGAAGATTCAGAAGAAAGAGGAGAAGGCCGAGCCACCGCAGGCCATGAACGCGCTGATGCGGCTGAACCAGCTGAAGCCGGGGCTGCAGTACAAGCTGGTCTCGCAGACCGGCCCCGTGCACGCGCCCATCTTCACCATGTCCGTGGAGGTGGATGGCAATTCCTTTGAGGCCTCGGGGCCGTCCAAGAAGACTGCCAAGCTGCACGTGGCCGTCAAGGTGTTGCAGGACATGGGCTTGCCCACGGGCACCGAGGGCAGGGACTCCAGCAAGGGGGAGGACTCGGCCGAGGAGACCGAGTCGAAGCCTGCGGTGGTGGCCCCGCCCCCTGTGGTCGAAGCCGTGTCCACCCCCAGCGCTGCCTTCCCCACGGATGCCACGGCCGAGAACGTAAAACAGCAGGGGCCGATCCTGACTAAGCATGGCAAGAACCCAGTCATGGAGCTGAACGAGAAGAGGCGTGGCCTCAAGTACGAGCTCATCTCCGAGACCGGGGGCAGCCACGACAAGCGCTTCGTCATGGAGGTGGAGGTGGACGGACAGAAGTTTCAAGGTGCTGGCTCCAACAAAAAGGTGGCAAAGGCCTACGCTGCCCTGGCAGCCCTGGAGAAGCTTTTCCCCGATGCCCCTCTCGCCCTGGAAGCCAACAAGAAGAAGCGAGCCCCGGTCCCTGTCAGAGGCGGGCCGAAGTTTGCTGCCAAGCCGCATAACCCTGGCTTCGGCATGGGAGGCCCCATGCACAACGAGGTGCCCCCGCCCCCCAACCTTCGAGGCCGGGGCCGAGGAGGGAACATCCGCGGGCGAGGGCGAGGCAGAGGCTTTGGC---GCCAACCACGGAGGC---TACATGAATGCTGGCGCCGGGTACGGCAGCTACGGGTACGGAGGC---AACTCGGCGACAGCAGGCTACAGTGACTTTTTCACAGACTGCTACGGCTATCATGATTTTGGGTCTTCC---
>oryAfe1
ATGCGTCCGGTGCGAATTTTTGTGAATGATGACCGCCATGTGATGGCTAAACATTCTTCCGTTTATCCAACCCAAGAGGAACTAGAGGCTGTTCAGAACATGGTGTCCCACACTGAGCGGGCTCTCAAAGCTGTGTCAGACTGGATAGACGAGCAGGAGAAAGGGAGCAGCGAGAATGCCGAGTCTGAGAACATGGATGTGCCCCCAGAGGATGAGACCAAAGAAGGGGCTGGGGAACAGAAGACAGAGCACATGACCAGGACCCTGCGGGGTGTGATGCGTGTTGGCCTGGTGGCAAAGGGTCTTCTGCTCAAGGGGGACTTGGATCTGGAGCTGGTGCTGTTATGTAAGGAGAAGCCGACCACTGCCCTCCTGGACAAGGTGGCTGACAACCTGGCCATCCAGCTTGCTGCTGTTACAGAAGACAAGTATGAAATACTCCAATCTGTCGATGATGCTGCGATTGTGATTAAAAATACGAAAGAGCCTCCATTGTCCCTGACCATCCACCTTACATCCCCTGTTGTCAGAGAAGAAATGGAGAAAGTATTAGCTGGA---GAAACGCTATCAGTCAACGATCCCCCGGACGTTCTGGACAGGCAGAAATGCCTTGCTGCCTTGGCGTCCCTCCGACACGCCAAGTGGTTCCAGGCCAGAGCCAATGGGCTGAAGTCCTGTGTCATTGTCATCCGGGTTCTGAGAGACCTGTGTACACGTGTGCCCACCTGGGGTCCCCTCAGAGGATGGCCTCTGGAGCTTCTCTGTGAGAAATCCATCGGCACAGCCAACAGACCCATGGGTGCCGGCGAGGCCCTCCGAAGAGTGCTGGAGTGCCTGGCGTCCGGAATCGTGATGCCAGATGGTTCTGGCATTTATGACCCTTGTGAAAAAGAAGCCACTGATGCTATTGGGCATCTAGACAGACAGCAACGGGAAGATATCACACAGAGTGCGCAGCATGCGTTGCGACTCGCTGCTTTTGGCCAGCTCCATAAAGTCCTGGGTATGGACCCTCTGCCTTCTAAGATGCCCAAGAAACCAAAGAATGAAAACCCAGTGGACTATACTGTTCAAATCCCCCCTAGTACCACTTACGCCATTACACCCATGAAACGCCCAATGGAGGAGGATGGGGAGGAAAAGTCTCCCAGTAAGAAGAAGAAGAAGATTCAGAAAAAAGAGGAGAAGGCGGAGCCTCCCCAAGCTATGAATGCTTTGATGAGGTTGAACCAGCTGAAACCTGGGCTGCAGTACAAACTGGTTTCCCAGACTGGGCCAGTCCATGCCCCCATCTTCACGATGTCTGTTGAGGTAGATGGGAATTCATTTGAGGCCTCGGGGCCATCCAAAAAGACTGCCAAGCTGCACGTGGCTGTTAAGGTGTTACAGGACATGGGCTTGCCGACAGGTGCTGAAGGCAGGGACTCCAGCAAGGGGGAGGATTCCGCTGAGGAAACGGAGGCGAAGCCTGCAGTAGTGGCCCCTCCCCCTGTGGTGGAAGCTGTCTCCACCCCTAGCGCTGCCTTCCCCTCAGATTCCACCACTGAGAACGTAAAACAGCAGGGGCCGATCCTGACCAAGCATGGCAAGAACCCAGTCATGGAACTGAATGAAAAGAGGCGCGGACTCAAGTACGAACTCATCTCGGAGACGGGGGGCAGCCATGACAAGCGCTTCGTCATGGAGGTTGAAGTGGATGGGCAGAAGTTCCAAGGTGCTGGATCAAATAAAAAGGTGGCAAAGGCATATGCTGCCCTCGCTGCACTAGAAAAGCTGTTCCCTGATGCCCCTCTTGCCCTTGATGCAAACAAAAAGAAGAGAGCCCCAGTACCTGTCCGAGGGGGCCCTAAATTTGCTGCTAAGCCACATAACCCTGGGTTTGGAATGGGAGGCCCCATGCACAATGAAGTGCCCCCACCCCCAAACCTTCGTGGTCGGGGAAGAGGAGGGAACATCCGTGGACGAGGGCGAGGCAGAGGATTCGGCGGTGCCAACCATGGAGGC---TACATGAATGCTGGTGCTGGGTATGGGAGCTACGGGTACGGAGGC---AACTTGGCAACAGCAGGCTACAGTGACTTTTTCACAGACTGCTACGGCTATCATGATTTTGGGTCTTCC---
>triMan1
ATGCGTCCGGTGCGAATTTTTGTGAATGATGATCGCCATGTGATGGCAAAACATTCTTCTGTTTATCCAACCCAAGAGGAACTGGAAGCTGTTCAGAACATGGTGTCCCACACTGAGCGAGCTCTCAAAGCTGTGTCGGACTGGATAGATGAACAGGAGAAAGGAAGCAGTGAGAATGCCGAGTCCGAGAACATGGATGTGCCCCCAGAAGACGAGACCAAAGAAGGGGCCGGAGAACAGAAGACAGAGCACATGACCAGGACCCTGCGGGGTGTGATGCGTGTTGGCCTCGTGGCGAAGGGCCTCCTGCTCAAGGGGGACTTGGATCTGGAGCTGGTGCTGTTATGTAAGGAGAAGCCCACCACTGCTCTCCTGGATAAGGTGGCTGACAACCTGGCCATCCAGCTTGCTGCTGTTACAGAAGACAAGTATGAAATACTCCAATCTGTCGATGATGCTGCGATTGTAATAAAAAACACAAAAGAGCCTCCATTGTCCCTGACCATCCACCTGACATCCCCTGTTGTCAGAGAAGAAATGGAGAAAGTACTAGCTGGA---GAAACGCTATCAGTCAACGATCCCCCGGACGTTCTGGACAGGCAGAAATGCCTTGCTGCCTTGGCGTCCCTTCGACACGCCAAGTGGTTCCAGGCCAGAGCCAATGGGCTGAAGTCCTGTGTCATTGTCATCCGGGTTCTGAGAGACCTGTGCACCCGCGTGCCCACCTGGGGTCCCCTCAGAGGATGGCCTCTTGAGCTTCTCTGTGAGAAATCCATCGGCACGGCCAACAGACCCATGGGTGCTGGTGAGGCCCTCCGAAGAGTGCTGGAGTGCCTGGCGTCGGGAATCGTGATGCCAGATGGTTCTGGCATTTATGACCCTTGTGAAAAAGAAGCCACTGATGCTATTGGGCATCTAGACAGACAGCAACGGGAAGATATCACACAGAGTGCGCAGCACGCACTGCGACTTGCTGCTTTTGGCCAGCTCCATAAAGTCCTGGGTATGGACCCTCTGCCTTCTAAGATGCCCAAGAAACCAAAGAATGAAAACCCAGTGGACTACACCGTTCAAATCCCTCCCAGTACCACCTATGCCATTACACCCATGAAACGCCCAATGGAGGAAGATGGGGAAGAGAAGTCTCCCAGCAAGAAGAAGAAGAAGATTCAGAAGAAAGAAGAGAAGGCAGAGCCTCCCCAAGCTATGAATGCTTTGATGAGATTGAACCAGCTGAAACCCGGGCTGCAGTACAAACTGGTTTCCCAGACCGGGCCAGTCCACGCCCCCATTTTCACAATGTCTGTCGAGGTAGACGGGAATTCATTCGAGGCCTCGGGGCCATCCAAAAAGACCGCCAAGCTGCATGTGGCTGTTAAGGTGTTACAGGACATGGGCTTGCCGACAGGCGCTGAAGGCAGGGACTCGAGCAAGGGGGAGGACTCAGCCGAGGAGACAGAAGCGAAGCCAGCGGTGGTGGCCCCTCCCCCCGTGGTGGAAGCTGTCTCCACCCCCAGTGCTGCCTTCCCTGCAGATTCCACCGCTGAGAACGTAAAACAGCAAGGGCCGATCCTAACCAAGCATGGCAAGAACCCTGTCATGGAACTGAATGAAAAGAGGCGCGGCCTCAAGTACGAACTCATCTCAGAGACAGGGGGGAGCCATGACAAGCGCTTCGTCATGGAGGTGGAGGTGGATGGGCAGAAGTTTCAAGGTGCTGGATCAAACAAAAAGGTTGCAAAGGCATATGCTGCCCTCGCTGCACTAGAAAAGCTTTTCCCTGATGCCCCTCTTGCCCTTGATGCAAACAAAAAGAAGAGAGCCCCAGTACCCGTCCGAGGGGGACCTAAATTTGCTGCTAAGCCACATAACCCTGGGTTTGGAATGGGAAGCCCCATGCACAATGAAGTGCCCCCGCCCCCAAACCTTCGTGGTCGGGGAAGAGGAGGGAACATCCGTGGACGAGGGCGAGGCAGAGGATTCGGCGGTGCCAACCACGGAGGC---TACATGAATGCTGGAGCTGGGTATGGAAGCTATGGATACGGAGGC---AACTTGGCAACAGCAGGCTACAGTGACTTTTTCACAGACTGCTACGGCTATCATGATTTTGGGTCTTCC---
>loxAfr3
ATGCGTCCAGTACGAATTTTTGTGAATGATGATCGCCATGTGATGGCAAAACATTCTTCCGTTTATCCAACCCAAGAGGAACTGGAAGCTGTTCAGAACATGGTGTCCCACACTGAACGGGCTCTCAAAGCTGTGTCGGACTGGATAGATGAGCAGGAGAAAGGAAGCAGTGAGAATGCTGAGTCTGAGAACATGGATGTGCCCCCAGAGGACGAGACCAAAGAAGCGGCTGGAGAACAGAAGACAGAGCACATGACCAGGACCCTGCGGGGTGTGATGCGTGTTGGCCTCGTGGCAAAGGGCCTCCTGCTCAAGGGAGACTTGGATCTGGAGCTGGTGCTGTTATGTAAGGAGAAGCCCACCACTGCCCTCCTGGACAAGGTGGCTGACAACCTGGCCATCCAGCTCGCTGCTGTTACAGAAGACAAATACGAAATACTCCAATCTGTTGATGATGCTGCGATTGTGATAAAAAACACAAAAGAGCCTCCATTGTCCCTGACCATCCACCTGACATCCCCTGTTGTCAGAGAAGAAATGGAGAAAGTATTAGCTGGA---GAAACGCTATCAGTCAACGATCCCCCGGACGTTCTGGACAGGCAGAAATGCCTTGCTGCCTTGGCGTCCCTTCGACACGCCAAGTGGTTCCAGGCCAGAGCTAATGGGCTGAAGTCCTGTGTCATTGTCATCCGAGTTCTGAGAGACCTGTGCACCCGCGTGCCCACCTGGGGTCCCCTCAGAGGATGGCCTCTTGAGCTTCTCTGTGAGAAATCCATCGGCACAGCCAACAGACCAATGGGTGCTGGCGAGGCCCTCCGAAGAGTGCTGGAGTGCCTGGCGTCGGGAATCGTGATGCCAGATGGTTCTGGCATTTATGACCCTTGTGAAAAAGAAGCCACTGATGCTATTGGGCATCTAGACAGACAGCAACGGGAAGATATCACACAGAGTGCGCAGCACGCACTGCGACTTGCTGCTTTTGGCCAGCTCCATAAAGTCCTGGGTATGGACCCATTGCCTTCTAAGATGCCCAAGAAACCAAAGAATGAAAACCCAGTGGACTACACTGTTCAAATTCCCCCCAGTACCACCTATGCCATTACACCCATGAAACGCCCAATGGAGGAAGATGGGGAAGAAAAGTCTCCCAGCAAGAAGAAGAAGAAGATTCAGAAGAAAGAAGAGAAGGCAGAGCCTCCCCAAGCTATGAATGCTTTGATGAGATTGAACCAGCTGAAACCCGGGCTGCAATACAAACTGGTTTCCCAGACTGGGCCGGTCCATGCCCCCATCTTCACGATGTCTGTCGAGGTAGATGGAAATTCGTTTGAGGCCTCAGGGCCATCCAAAAAGACTGCCAAGCTGCACGTGGCCGTTAAGGTGTTACAGGACATGGGCTTGCCGACAGGCGCTGAAGGCAGGGAGTCGAGCAAGGGGGAGGACTCAGCTGAGGAGACAGAGGCGAAACCTGCAGTGGTGGCCCCTCCCCCTGTGGTGGAAGCTGTCTCCACCCCCAGCGCTGCCTTCCCTGCAGATTCCACTGCTGAGAACGTAAAACAGCAGGGGCCGATCCTAACCAAGCATGGCAAGAACCCAGTCATGGAACTGAATGAAAAGAGGCGCGGCCTCAAGTACGAACTCATCTCGGAGACGGGGGGCAGCCATGACAAGCGCTTTGTCATGGAGGTGGAGGTGGATGGGCAGAAGTTTCAAGGTGCTGGATCAAACAAAAAGGTGGCAAAGGCTTATGCTGCCCTCGCTGCACTAGAAAAGCTTTTCCCTGATGCCCCTCTTGCCCTTGATGCAAACAAAAAGAAGAGAGCCCCGGTACCTGTCAGAGGGGGACCTAAATTTGCTGCTAAGCCACATAACCCTGGGTTTGGTATGGGAAGCCCCATGCACAATGAAGTGCCCCCACCCCCAAACCTTCGTGGTCGGGGAAGAGGAGGAAACATCCGTGGACGAGGGCGAGGCAGAGGATTCGGCGGTGCCAACCATGGAGGC---TACATGAATGCTGGCGCTGGGTATGGAAGCTATGGGTATGGAGGC---AACTTGGCGACAGCAGGCTACAGTGACTTTTTCACAGACTGCTACGGCTATCATGATTTTGGGTCTTCC---
>HLphyDis3
ATGCGTCCATTGCGAATTTTTGTGAATGATGATCGCCACGTAATGGCAAAACATTCTTCCGTTTATCCAACCCAAGAGGAACTGGAGGCAGTCCAGAACATGGTGTCCCACACAGAACGTGCTCTCAAAGCTGTGTCCGACTGGATTGATGAGCAAGAGAAAGGCAGTGGTGAGCAAGCTGAGTCTGAGAACTTGGACATGCCCCCGGAGGATGAGACCAAAGAAGGGGCCGGGGAACAGAAGACAGAGCACATGACCAGAACCCTGCGGGGGGTTATGCGTGTTGGCCTTGTGGCAAAGGGCCTGCTGCTCAAGGGGGACTTGGACCTAGAGCTGGTGCTGCTATGCAAAGAGAAGCCTACGACTGCCCTCTTGGACAAGGTGGCAGACAATTTGGCCATCCAGCTTGCTGCTGTTACAGAAGACAAGTATGAAATACTCCAGTCTGTTGATGATGCTGCGATAGTGATAAAAAACACAAAAGAACCTCCATTGTCCTTGACCATCCACCTGACATCCCCTGTTGTCAGAGAAGAAATGGAGAAAGTACTCGCTGGA---GAAACGCTATCAGTCAACGACCCCCCGGACGTCCTGGACAGGCAGAAATGCCTTGCTGCCTTGGCGTCCCTCCGACACGCCAAGTGGTTCCAGGCCAGAGCCAATGGGCTGAAGTCGTGTGTTATTGTCATCCGGGTCCTGAGGGACCTGTGCACCCGTGTGCCCACCTGGGGTCCTCTAAGAGGATGGCCCCTTGAGCTTCTCTGTGAGAAGTCCATCGGCACAGCCAACAGACCCATGGGTGCTGGCGAGGCCCTGCGGAGAGTGCTGGAATGCCTGGCTTCAGGAATCGTGATGCCAGATGGTTCTGGCATTTATGACCCTTGTGAAAAAGAAGCCACTGATGCTATTGGGCATCTAGACAGACAGCAACGGGAAGATATCACACAGAGTGCGCAGCATGCTTTGCGACTAGCTGCATTTGGCCAGCTGCATAAAGTCCTGGGTATGGATCCTCTGCCTTCTAAGATGCCCAAGAAACCAAAGAATGAAAACCCAGTGGACTACACGGTTCAAATCCCCCCGAGTACCACCTATGCCATTACACCAATGAAACGCCCAATGGAGGAGGATGGAGAGGAAAAGTCTCCCAGCAAAAAGAAGAAGAAGATTCAGAAGAAAGAGGAGAAGGCAGAGCCTCCCCAGGCTATGAATGCCCTAATGAGGCTGAACCAGCTGAAGCCCGGGCTGCAGTATAAACTGGTTTCCCAGGCGGGGCCAGTCCACGCCCCCATCTTCACCATGTCTGTGGAAGTAGACGGCAGCTCGTTCGAGGCCTCGGGACCATCCAAGAAGACTGCCAAGCTGCATGTGGCTGTTAAGGTGTTACAAGACATGGGCTTGCCTACCGGTGCCGAAGGCAGAGACTCCAATAAGGGGGAGGACTCAGCTGAGGAGACGGAGGCCAAGCCAGCTGTGGTGGCCCCTCCGCCCGTGGTAGAAGCCGCTTCGACCCCCAGTGCTGCCTTCACCTCAGATCCCACTGCCGAGAACGTAAAACAGCAGGGGCCGATCCTTACCAAGCATGGCAAGAACCCTGTCATGGAGCTTAACGAGAAGAGACGTGGCCTCAAGTATGAGCTCATCTCAGAGACTGGTGGCAGCCATGACAAGCGCTTTGTCATGGAGGTCGAGGTAGATGGACAGAAGTTTCAAGGTGCTGGCTCAAACAAAAAGGTGGCAAAAGCATATGCCGCCCTTGCTGCACTAGAAAAGTTGTTCCCAGATGCCCCTCTGGCCCTTGAAGCCAATAAGAAGAAGAGAACACCTGTGCCTGTCAGGGGTGGACCGAAATTTGCTGCTAAGCCACATAACCCTGGCTTTGGCATGGGAGGCCCCATGCATAATGAAGTGCCCCCACCCCCGAACCTTCGAGGGCGGGGAAGAGGAGGGAACATCCGTGGTCGAGGGAGAGGGAGAGGATTTGGTGGTGCCAACCATGGAGGC---TACATGAATGCTGGCGCGGGATATGGCAGCTATGGATACGGAGGC---AATTCTGCAACAGCCGGCTACAGTGACTTTTTCACAGACTGCTACGGCTATCATGATTTTGGGTCTTCC---
>HLmolMol2
ATGCGTCCATTGCGAATTTTTGTGAATGATGATCGCCATGTGATGGCAAAGCATTCTTCCGTTTATCCAACCCAAGAGGAACTGGAGGCAGTCCAGAACATGGTGTCCCATACAGAGCGGGCTCTCAAAGCTGTGTCCGACTGGATCGATGAGCAGGAGAAAGGCAGCGGCGAGCATGCTGAGTCCGAGAATTTGGACATGCCCCCGGAGGACGAGACCAAAGAAGGGGCTGGGGAACAGAAGACAGAGCATATGACCAGAACCCTGCGGGGCGTGATGCGTGTTGGCCTTGTGGCAAAAGGCCTGCTTCTCAAGGGGGACTTGGACCTGGAGCTGGTGCTGCTATGCAAAGAAAAGCCCACAACTGCCCTCCTGGACAAGGTGGCTGACAACCTGGCCATTCAGCTCACTGCTGTTACAGAAGACAAGTATGAAATACTACAATCTGTTGATGATGCTGCAATAGTGATAAAAAATACAAAAGAGCCTCCATTGTCCCTGACCATCCACCTGACATCCCCCGTTGTCAGAGAAGAAATGGAGAAAGTATTAGCTGGA---GAAACGCTATCAGTCAACGATCCCCCGGACGTCCTGGACAGGCAGAAATGCCTTGCTGCCTTGGCGTCCCTCCGACACGCCAAGTGGTTCCAGGCCAGAGCCAATGGGCTGAAGTCTTGTGTTATTGTCATTCGGGTTCTGAGGGATCTGTGCACCCGTGTGCCCACCTGGGGTCCTCTAAGAGGATGGCCCCTTGAGCTTCTCTGTGAGAAGTCCATCGGCACAGCCAACAGACCCATGGGTGCTGGCGAGGCCCTGCGGAGAGTGCTGGAGTGCCTGGCGTCAGGCATCGTGATGCCAGATGGTTCTGGCATTTATGACCCTTGTGAAAAAGAAGCCACTGATGCTATTGGGCATCTAGACAGACAGCAACGGGAAGATATCACACAGAGTGCGCAGCATGCTCTGCGACTTGCTGCATTTGGCCAACTGCATAAAGTCCTAGGTATGGACCCTCTGCCTTCTAAGATGCCCAAGAAACCAAAGAATGAAAACCCAGTGGACTACACAGTTCAAATCCCCCCCAGTACCACCTATGCCATTACGCCAATGAAACGCCCAATGGAGGAGGATGGGGAGGAAAAGTCTCCCAGCAAAAAGAAGAAGAAGATTCAGAAGAAAGAGGAGAAGGCAGAGCCTCCCCAGGCTATGAATGCCTTGATGAGGCTGAACCAGCTGAAGCCCGGGCTGCAGTATAAACTGGTTTCCCAGGCGGGACCGGTCCACGCCCCCATCTTCACCATGTCTGTGGAAGTAGATGGCAGCTCATTCGAGGCCTCCGGACCATCCAAAAAGACTGCCAAGCTGCATGTGGCTGTTAAGGTGTTACAGGACATGGGCTTGCCTACGGGAGCTGAAGGCAGAGACTCTAGTAAAGGGGAGGACTCGGCTGAGGAGACTGAGGCCAAGCCAGCCGTTGTGGCCCCTCCACCTGTGGTAGAAGCTGCTTCGACCCCCAGTGCTGCCTTTACCTCGGATCCCACTGCTGAGAATATAAAACAGCAGGGGCCAATCCTGACCAAGCATGGCAAGAACCCTGTCATGGAGCTTAATGAGAAGAGGCGTGGCCTCAAGTATGAGCTCATCTCAGAGACTGGTGGGAGCCATGACAAGCGCTTTGTCATGGAGGTCGAGGTAGATGGACAGAAGTTTCAAGGTGCTGGCTCAAACAAAAAGGTGGCAAAAGCATATGCTGCTCTTGCTGCACTAGAGAAACTGTTCCCTGATGCCCCTCTTGCCCTTGAAGCCAATAAGAAGAAGAGAGCACCTGTGCCTGTCAGAGGTGGACCGAAATTTGCTGCTAAGCCGCACAATCCTGGCTTTGGCATGGGAGGCCCCATGCACAACGAAGTGCCCCCGCCCCCAAATCTTCGAGGGCGGGGAAGAGGAGGGAACATCCGTGGTCGAGGAAGAGGGCGAGGATTTGGTGGTGCCAACCACGGAGGT---TACATGAATGCTGGCGCTGGATATGGCAGCTATGGGTATGGAGGC---AACTCGGCGACAGCTGGCTACAGTGACTTTTTCACAGACTGCTACGGCTATCATGATTTTGGGTCTTCC---
>felCat8
ATGCGTCCGATGCGAATTTTTGTGAATGATGATCGCCACGTGATGGCAAAGCATTCTTCTGTTTATCCAACCCAAGAGGAACTGGAGGCCGTCCAGAACATGGTGTCCCACACAGAGAGGGCTCTCAAAGCTGTGTCTGACTGGATAGATGAGCAAGAGAAAGGAAGCGGTGAGCATGCCGAGTCTGAGAACGTGGATGTGCCCCCAGAGGACGAGACCAAAGAAGGGGCTGGGGAGCAGAAAACGGAGCACATGACCAGAACCCTGCGGGGCGTGATGCGTGTTGGCCTCGTGGCAAAGGGCCTGCTGCTCAAGGGGGACTTGGATTTGGAGCTGGTGCTGCTATGTAAGGAGAAGCCCACGACTGCCCTCCTGGACAAGGTGGCCGACAACCTGGCCATCCAGCTCGCTGCTGTTACAGAAGACAAGTACGAAATACTCCAGTCTGTCGATGATGCTGCGATTGTGATAAAAAACACAAAAGAGCCTCCATTGTCCCTGACCATCCACCTGACCTCCCCTGTTGTCAGAGAAGAAATGGAGAAAGTATTAGCCGGA---GAAACGCTATCAGTCAACGATCCCCCGGACGTTCTGGACAGGCAGAAATGCCTTGCTGCCTTGGCGTCCCTCCGACACGCCAAGTGGTTCCAGGCCAGAGCCAACGGGCTGAAGTCGTGTGTCATTGTCATCCGGGTCCTGAGGGACCTGTGTACCCGCGTGCCCACCTGGGGTCCCCTCAGAGGATGGCCCCTCGAGCTTCTTTGTGAGAAGTCCATCGGCACAGCCAACAGACCCATGGGTGCCGGCGAGGCCCTGCGGAGAGTGCTGGAGTGCCTGGCGTCGGGCATCGTGATGCCAGATGGTTCTGGCATTTATGACCCTTGTGAAAAAGAAGCCACTGATGCTATTGGGCATCTAGACAGACAGCAACGGGAAGATATCACACAGAGTGCGCAGCATGCTCTGCGGCTTGCTGCGTTTGGCCAGCTCCATAAAGTTCTGGGTATGGACCCTCTGCCTTCTAAGATGCCCAAGAAACCAAAGAATGAAAACCCAGTGGACTACACAGTTCAAATCCCCCCCAGCACCACCTATGCCATTACACCCATGAAACGCCCGATGGAGGAAGACGGGGAGGAAAAGTCTCCCAGCAAAAAGAAGAAGAAGATTCAGAAGAAAGAGGAGAAGGCAGAGCCACCTCAGGCTATGAATGCTCTCATGAGACTAAACCAGCTGAAGCCAGGACTGCAGTATAAGCTGGTTTCCCAGACCGGTCCAGTCCACGCCCCCATCTTTACCATGTCTGTGGAGGTAGATGGCAACTCATTCGAGGCCTCTGGACCGTCCAAAAAGACTGCCAAGCTTCATGTGGCCGTTAAGGTGTTACAGGACATGGGCCTCCCTACTGGGGCTGAAGGCAGAGACTCCAGCAAGGGGGAGGACTCGGCCGAGGAAACGGAAGCGAAGCCGGCCGTGGTGGCCCCTCCACCTGTGGTGGAAGCCGCTTCGACCCCCAGCACCACCTTCCCCTCAGATCCCACTGCCGAGAACGTAAAACAGCAGGGGCCGATCCTGACCAAGCACGGCAAGAACCCTGTTATGGAACTCAACGAGAAGAGGCGCGGCCTCAAGTACGAGCTCATCTCCGAGACCGGGGGCAGCCACGACAAGCGCTTCGTCATGGAGGTCGAGGTGGATGGACAGAAGTTTCAGGGTGCTGGCTCGAACAAAAAGGTGGCAAAAGCATATGCTGCTCTCGCTGCCCTAGAAAAGCTGTTCCCCGATGCCCCTCTCGCCCTGGAGGCCAACAAGAAGAAGAGAGCCCCCGTGCCTGTGAGAGGTGGACCGAAATTTGCTGCTAAGCCACATAACCCTGGCTTCGGCATGGGAGGCCCCATGCATAATGAAGTGCCCCCGCCCCCCAACCTCCGAGGGCGGGGAAGAGGAGGGAACATCCGAGGTCGAGGGAGAGGGAGAGGATTTGGTGGCGCCAACCACGGAGGC---TACATGAACGCCGGCGCCGGATATGGCAGCTATGGGTACGGAGGC---AGCTCGGCAACGGCAGGCTACAGTGACTTTTTCACAGACTGCTACGGCTATCATGATTTTGGGTCTTCC---
>ailMel1
ATGCGTCCGATGCGAATTTTTGTGAATGACGATCGCCATGTGATGGCAAAGCATTCTTCTGTTTATCCAACCCAAGAGGAACTGGAGGCAGTCCAGAACATGGTGTCCCACACAGAGAGGGCTCTCAAAGCTGTGTCTGACTGGATAGATGAACAGGAGAAAGGCAGCGGCGAGCACGCGGAGTCTGAGAACGTGGATGTGCCCCCGGAGGATGAGACCAAAGAAGGGGCTGGGGAGCAGAAGACAGAGCACATGACCAGAACCCTGCGGGGCGTAATGCGCGTTGGCCTCGTGGCAAAGGGCCTGCTGCTCAAGGGGGACTTGGATTTAGAGCTGGTGCTGCTATGTAAGGAGAAGCCCACGACCGCCCTCCTGGACAAGGTGGCTGACAACCTGGCCATCCAGCTCGCTGCTGTCACAGAAGACAAGTACGAAATACTCCAGTCTGTTGATGATGCTGCGATTGTGATAAAAAACACAAAAGAGCCTCCATTGTCCCTGACCATCCACCTGACATCCCCCGTTGTCAGAGAAGAAATGGAGAAAGTATTAGCCGGA---GAAACGCTATCAGTCAACGATCCCCCGGACGTTCTGGACAGGCAGAAATGCCTTGCTGCCTTGGCGTCCCTCCGACACGCCAAGTGGTTCCAGGCCAGAGCCAACGGGCTGAAGTCGTGTGTCATTGTCATCCGGGTCTTGAGGGACCTGTGTACTCGCGTGCCCACCTGGGGTCCCCTCAGAGGATGGCCCCTTGAGCTTCTCTGTGAGAAGTCCATCGGCACGGCCAACAGACCAATGGGTGCTGGCGAGGCCCTGCGGAGAGTGCTGGAGTGTTTGGCTTCGGGGATCGTGATGCCAGATGGTTCTGGCATTTATGACCCTTGTGAAAAAGAAGCCACTGATGCTATTGGGCATCTAGACAGACAGCAACGGGAAGATATCACACAGAGTGCGCAGCATGCTCTGCGACTTGCTGCGTTTGGCCAGCTCCATAAAGTTCTGGGTATGGACCCTCTGCCTTCTAAGATGCCCAAGAAACCAAAGAATGAAAACCCAGTGGACTACACAGTTCAAATCCCCCCCAGCACCACCTATGCCATTACGCCCATGAAACGCCCGATGGAGGAAGATGGGGAGGAAAAGTCTCCTAGCAAAAAGAAGAAGAAGATTCAGAAGAAAGAGGAGAAGGCAGAGCCGCCTCAAGCCATGAATGCCCTCATGAGACTAAACCAGTTGAAGCCGGGACTGCAGTATAAGCTGGTTTCCCAGACCGGCCCGGTCCACGCCCCCATCTTTACCATGTCTGTGGAGGTGGATGGCAACTCTTTCGAGGCCTCTGGACCGTCTAAAAAGACAGCCAAGCTGCATGTGGCTGTCAAGGTGTTACAGGACATGGGCCTGCCTACCGGCGCTGAAGGCAGAGACTCCAGCAAGGGGGAGGATTCCGCTGAGGAAACGGAAGCAAAGCCGGCCGTGGTGGCCCCTCCGCCTGTGGTGGAAGCTGCTTCAACCCCCAGTGCTACCTTCCCCTCTGATCCCACCGCCGAGAACGTAAAACAGCAGGGGCCGATCCTGACCAAGCATGGCAAGAACCCTGTTATGGAACTTAATGAAAAGAGGCGTGGCCTCAAATACGAGCTCATATCTGAGACCGGGGGCAGCCACGACAAGCGCTTCGTCATGGAGGTCGAGGTGGATGGACAGAAATTTCAGGGTGCTGGCTCAAACAAAAAGGTGGCAAAAGCCTATGCTGCTCTTGCCGCACTAGAGAAGCTGTTCCCTGATGCTCCTCTCGCCCTGGAAGCCAACAAGAAGAAGAGAGCCCCCGTGCCCGTCAGAGGTGGACCGAAATTTGCTGCTAAGCCACATAACCCTGGGTTTGGCATGGGAGGCCCCATGCACAATGAAGTGCCCCCGCCCCCAAACCTACGAGGGCGGGGAAGAGGAGGGAACATCCGAGGTCGAGGGAGAGGGAGAGGATTTGGTGGCGCCAACCACGGAGGC---TACATGAACGCTGGCGCTGGATATGGCAGCTATGGGTATGGAGGC---AACTCGGCGACAGCAGGCTACAGTGACTTTTTCACAGACTGCTACGGCTATCATGATTTTGGGTCTTCC---
>conCri1
ATGCGTCCAATGCGAATTTTTGTGAATGATGATCGCCATGTGATGGCAAAACATTCCTCTGTTTATCCGACCCAAGAGGAACTGGAGGCGGTTCAGAACATGGTGTCCCACACAGAACGGGCTCTCAAAGCTGTGTCTGACTGGATAGATGAGCAGGAAAAAGGCAGTGGTGAGCATGCTGAGTCTGAGAACCTGGACATGCCCCCAGAGGATGAAGCCAAAGAAGGAGCTGGGGAGCAGAAGACGGAGCATATGACCAGGACCCTTCGAGGTGTAATGCGTGTAGGCCTTGTGGCAAAGGGCCTGCTACTCAAGGGGGACCTAGATCTGGAGCTAGTGCTGCTATGTAAAGAGAAGCCTACGACTGCCCTTCTGGACAAGGTGGCTGACAACCTGGCCATCCAGCTCACTGCTGTTACAGAAGACAAGTACGAAATCGTCCAGTCAGTGGATGATGCTGCAATTGTGATAAAAAACACAAAAGAGCCTCCATTGTCCTTGACCATCCACTTGACATCCCCTGTCGTCAGAGAAGAAATGGAGAAAGTATTAGCTGGA---GAAACGCTATCAGTCAACGACCCCCCGGACGTTCTGGACAGGCAGAAATGCCTTGCTGCCTTGGCGTCCCTCCGACACGCCAAGTGGTTTCAGGCCAGAGCCAATGGGCTGAAGTCGTGTGTCATTGTCATCCGGGTTCTAAGGGACCTGTGTACCCGTGTGCCCACCTGGGGACCCCTCAGAGGATGGCCCCTTGAGCTTCTCTGTGAGAAGTCCATTGGCACAGCCAACAGACCGATGGGTGCTGGCGAGGCCTTGCGGAGGGTGCTGGAGTGCTTGGCGTCAGGCATCGTGATGCCAGATGGTTCTGGCATTTATGACCCTTGTGAAAAAGAAGCCACTGATGCTATTGGGCATCTAGACAGACAGCAACGGGAAGATATCACACAGAGTGCGCAGCATGCTCTGCGGCTTGCTGCGTTTGGTCAGCTCCATAAAGTCCTGGGCATGGACCCCCTGCCTTCTAAGATGCCCAAGAAACCAAAGAATGAAAACCCAGTGGACTACACGGTTCAAATTCCCCCCAGTACCACCTACGCCATTACACCCATGAAACGCCCAATGGAGGAAGATGGGGAGGAAAAGTCTCCCAGCAAAAAGAAGAAGAAGATTCAGAAAAAAGAGGAGAAGGCAGAGCCGCCGCAAGCCATGAATGCACTGATGAGACTGAACCAGCTGAAGCCAGGGCTGCAGTATAAACTGGTTTCTCAGACAGGGCCGGTCCATGCGCCCATCTTCACCATGTCTGTGGAGGTAGATGGCAACTCATTTGAAGCATCTGGTCCGTCCAAAAAGACTGCCAAGCTACATGTGGCTGTTAAGGTGTTACAGGACATGGGCTTACCTACTGGCGCTGAAGGCAGGGATTCCAGTAAGGGGGAGGACTCAGCTGAGGAGACTGAGGCAAAGCCGGCTGTGGTGGCTCCTCCACCTGTGGTGGAAGCTGTCTCAACCCCTAGTTCTGCCTTCCCTTCTGATCCCACTGCCGAGAACGTAAAACAGCAGGGGCCGATCCTGACAAAGCATGGCAAGAACCCAGTTATGGAGCTGAACGAGAAGAGACGTGGCCTGAAGTACGAACTCATCTCAGAGACAGGGGGCAGCCATGACAAACGCTTCGTCATGGAGGTTGAGGTAGATGGACAGAAGTTTCAAGGTGCTGGCTCAAATAAAAAGGTGGCAAAAGCATATGCAGCCCTCGCTGCACTTGAAAAGCTGTTCCCTGATGCCCCTCTTGCCCTTGAAGCCAACAAGAAGAAGAGAACCCCTGTGCCTGTCAGGGGAGGGCCAAAATTTGCTGCAAAGCCACATAACCCTGGGTTTGGCATGGGAGGTCCCATGCACAATGAGGTGCCTCCGCCCCCAAATCTTCGAGGGCGGGGAAGAGGAGGGAACATCCGAGGTCGAGGGAGAGGGAGAGGATTTGGTGGCGCCAACCATGGAGGT---TACATGAATGCTGGTGCCGGCTATGGCAGCTATGGATATGGAGGC---AACTCGGCGACAGCTGGCTACAGTGACTTTTTCACAGACTGCTACGGCTATCATGATTTTGGGTCTTCC---
>canFam3
ATGCGTCCGATGCGAATTTTTGTGAATGACGACCGCCACGTGATGGCAAAGCATTCTTCTGTTTATCCAACCCAAGAGGAACTGGAGGCAGTCCAGAACATGGTGTCCCACACAGAGAGGGCTCTCAAAGCTGTGTCTGACTGGATAGATGAACAAGAGAAAGGCAGCAGTGAGCACACTGAGTCGGAGAATGTGGACGTGCCCCCGGAGGATGAGACCAAAGAGGGGGCTGGGGAGCAGAAGACTGAGCACATGACCAGAACCCTGCGGGGCGTGATGCGAGTTGGCCTTGTAGCAAAGGGCCTGCTGCTCAAGGGGGACTTGGATTTGGAGCTGGTGCTGCTATGTAAGGAGAAGCCCACGACTGCCCTCCTGGACAAGGTGGCTGACAACCTGGCCATCCAGCTCGCTGCTGTTACAGAAGACAAGTACGAAATACTCCAGTCTGTTGATGATGCTGCGATTGTGATAAAAAACACAAAAGAGCCTCCATTGTCCCTGACCATCCACCTGACATCCCCTGTTGTCAGAGAAGAAATGGAGAAAGTATTAGCCGGA---GAAACGCTATCAGTCAACGACCCCCCGGACGTTCTGGACAGGCAGAAATGCCTTGCTGCCTTGGCGTCCCTCCGACACGCCAAGTGGTTCCAGGCCAGAGCCAACGGGCTGAAGTCGTGTGTCATTGTCATCCGGGTCCTGAGGGACCTGTGTACCCGAGTGCCCACCTGGGGTCCTCTCAGAGGATGGCCCCTTGAGCTTCTCTGTGAGAAGTCCATCGGCACTGCCAACAGACCAATGGGTGCCGGCGAGGCCCTGCGGAGAGTGCTGGAGTGCCTGGCGTCGGGCATCGTGATGCCAGATGGTTCTGGCATTTATGACCCTTGTGAAAAAGAAGCCACTGATGCTATTGGGCATCTAGACAGACAGCAACGGGAAGATATCACACAGAGTGCGCAGCATGCTCTGCGACTTGCTGCGTTTGGCCAGCTCCATAAAGTTCTGGGTATGGATCCTCTGCCTTCTAAGATGCCCAAGAAACCAAAGAATGAAAACCCAGTGGACTACACAGTTCAAATTCCCCCCAGCACCACCTACGCCATTACACCCATGAAACGTCCTATGGAAGAAGATGGGGAGGAGAAGTCCCCTAGCAAAAAGAAGAAGAAAATTCAGAAGAAAGAGGAGAAGGCCGAGCCGCCTCAAGCAATGAACGCTCTCATGAGACTAAACCAGCTGAAGCCGGGACTGCAGTATAAGCTGGTTTCCCAGACTGGTCCAGTCCATGCCCCCATCTTCACCATGTCTGTGGAGGTAGATGGCAACTCCTTCGAGGCTTCTGGACCGTCCAAAAAGACTGCCAAGCTGCACGTGGCTGTGAAGGTGTTACAGGACATGGGCCTGCCTACTGGCGCTGAAGGCAGAGACTCCAGCAAGGGAGAGGATTCGGCTGAAGAAACAGAAGCAAAGCCGGCTGTGGTGGCCCCTCCGCCTGTGGTGGAAGCTGCTTCGACTCCCAGTGCTGCCTTCCCCTCAGATCCCACTGCCGAGAACGTAAAACAGCAGGGGCCGATCCTGACCAAGCATGGCAAGAACCCTGTTATGGAACTTAATGAAAAGAGGCGTGGCCTCAAGTACGAGCTCATCTCAGAGACTGGGGGCAGCCACGACAAGCGCTTCGTCATGGAGGTCGAGGTGGATGGACAGAAATTTCAGGGTGCTGGCTCAAACAAAAAGGTGGCAAAAGCATATGCCGCTCTTGCTGCACTAGAAAAGCTATTCCCTGATGCTCCTCTCGCCCTGGAAGCCAACAAGAAGAAGAGAGCCCCTGTGCCTGTCAGAGGTGGACCGAAATTTGCTGCTAAGCCACATAACCCTGGGTTCGGCATGGGAGGCCCCATGCACAATGAAGTACCCCCACCCCCAAACCTTCGAGGGCGGGGAAGAGGAGGGAACATCCGAGGTCGAGGTCGAGGGAGAGGATTTGGCGGCGCCAATCATGGAGGC---TACATGAATGCTGGCGCTGGATATGGCAGCTATGGGTATGGAGGC---AACTCGGCGACGGCAGGCTACAGTGACTTTTTCACAGACTGCTACGGCTATCATGATTTTGGGTCTTCC---
>musFur1
ATGCGTCCAATGCGAATTTTTGTGAATGACGACCGCCATGTGATGGCAAAGCATTCTTCTGTTTATCCGACCCAAGAGGAACTGGAGGCGGTCCAGAACATGGTGTCGCACACAGAGAGGGCGCTCAAGGCCGTGTCCGACTGGATAGACGAGCAGGAGAAAGGCAGCAGTGAGCACGCGGAGTCCGAGAATGTGGACGTGCCCCCAGAGGACGAGGCCAAAGAAGGGGCTGGGGAGCAGAAGACGGAGCACATGACCAGAACCCTGCGCGGCGTGATGCGCGTGGGCCTCGTGGCAAAGGGCCTGCTGCTCAAGGGGGACTTGGATTTAGAGCTGGTGCTGCTCTGTAAGGAGAAGCCCACAACTGCCCTCCTGGACAAGGTGGCTGACAACCTGGCCATCCAGCTCGCTGCGGTCACAGAAGACAAGTACGAAATACTCCAGTCTGTTGACGATGCTGCAATTGTGATAAAAAACACAAAAGAGCCTCCGTTGTCCCTGACCATCCATCTGACATCCCCCGTTGTCAGAGAAGAAATGGAGAAAGTATTAGCTGGA---GAAACGCTATCAGTCAACGATCCCCCGGACGTTCTGGACAGGCAGAAATGCCTTGCTGCCTTGGCGTCCCTCCGACACGCCAAGTGGTTCCAGGCCAGAGCCAACGGGCTGAAGTCGTGTGTCATTGTCATCCGGGTCCTGAGGGACCTGTGTACCCGCGTGCCCACCTGGGGTCCCCTCAGAGGATGGCCCCTTGAGCTTCTCTGTGAGAAATCCATCGGCACAGCCAACAGACCAATGGGTGCCGGCGAGGCCCTGCGGAGAGTGCTGGAGTGCCTGGCGTCGGGGATCGTGATGCCAGATGGTTCTGGCATTTATGACCCTTGTGAAAAAGAAGCCACTGATGCTATTGGGCATCTAGACAGACAGCAACGGGAAGATATCACACAGAGTGCGCAGCATGCTCTGCGACTTGCTGCGTTTGGCCAGCTCCATAAAGTTCTGGGTATGGACCCTCTGCCTTCTAAGATGCCCAAGAAACCAAAGAATGAAAACCCAGTGGATTACACAGTTCAAATCCCCCCCAGCACCACCTATGCCATTACGCCCATGAAACGCCCGATGGAAGAAGATGGAGAGGAGAAGTCTCCCAGTAAAAAGAAGAAGAAGATTCAGAAGAAAGAGGAGAAGGCAGAGCCTCCCCAAGCTATGAATGCACTCATGAGACTCAACCAGCTGAAGCCGGGGCTGCAGTATAAGTTGGTTTCCCAGACGGGCCCGGTCCACGCCCCCATCTTTACCATGTCTGTGGAGGTGGATGGCAACTCATTTGAGGCCTCTGGGCCATCCAAGAAGACCGCCAAGCTGCACGTGGCCGTTAAGGTGTTACAGGACATGGGCCTGCCTACCGGCGCGGAAGGCAGAGACTCTAGCAAGGGGGAGGACTCTGCTGAAGAGACGGAAGCAAAGCCGGCCGTGCTGGCCCCTCCGCCTGTGGTGGAAGCTGCTTCGACCCCCAGCACTGCCTTCCCCTCCGATCCCACCGCCGAGAACGTAAAACAGCAGGGGCCGATCCTGACCAAGCATGGCAAGAACCCTGTTATGGAACTTAACGAAAAGAGGCGTGGCCTCAAGTACGAGCTCATCTCCGAGACCGGGGGCAGCCACGACAAGCGCTTTGTCATGGAGGTCGAGGTGGATGGACAGAAATTTCAGGGTGCTGGCTCGAACAAAAAGGTGGCAAAAGCATATGCCGCTCTTGCCGCACTAGAAAAGCTGTTCCCAGATGCTCCTCTCGCCCTGGAGGCCAACAAGAAGAAGAGAGCCCCTGTGCCCGTCAGGGGGGGACCGAAATTTGCTGCTAAGCCACATAACCCTGGGTTTGGCATGGGAGGCCCCATGCACAACGAAGTGCCCCCGCCCCCGAACCTTCGAGGGCGGGGAAGAGGAGGGAACATCCGAGGTCGAGGTCGAGGGAGAGGATTTGGTGGCGCCAACCATGGAGGC---TACATGAATGCTGGCGCTGGGTATGGCAGCTACGGGTACGGAGGC---AACTCGGCAACAGCAGGCTACAGTGACTTTTTCACAGACTGCTACGGCTATCATGATTTTGGGTCTTCC---
>lepWed1
ATGCGTCCAATGCGAATTTTTGTGAATGATGATCGCCACGTGATGGCAAAGCACTCTTCTGTTTATCCAACCCAAGAGGAACTGGAGGCAGTCCAGAACATGGTGTCCCACACAGAGAGGGCTCTCAAAGCTGTGTCTGACTGGATAGACGAACAGGAGAAAGGCAGCAGCGAGCACGCGGAGTCCGAGAATGTGGATGTGCCCCCAGAGGATGAGACCAAAGAAGGGGCTGGGGAGCAGAAGACGGAGCACATGACCAGAACCCTGCGGGGTGTGATGCGCGTTGGCCTCGTGGCAAAGGGCCTGCTGCTCAAGGGGGACTTGGATTTAGAGCTGGTGCTGCTATGTAAGGAGAAGCCCACTACCGCCCTCCTGGACAAGGTGGCTGACAACCTCGCCATCCAGCTCGCTGCGGTCACAGAAGACAAGTACGAAATACTCCAGTCTGTTGACGATGCTGCGATTGTGATAAAAAACACAAAAGAGCCTCCATTGTCCCTGACCATCCACCTGACATCCCCTGTTGTCAGAGAAGAAATGGAGAAAGTATTAGCTGGA---GAAACGCTATCAGTCAACGATCCCCCGGACGTTCTGGACAGGCAGAAATGCCTTGCTGCCTTGGCGTCCCTCCGACACGCCAAGTGGTTCCAGGCCAGAGCCAACGGGCTGAAGTCGTGTGTCATTGTCATCCGGGTCCTGAGGGACCTGTGTACCCGCGTGCCCACCTGGGGTCCCCTCAGAGGATGGCCCCTTGAGCTTCTCTGTGAGAAGTCCATCGGCACGGCCAACAGACCAATGGGTGCCGGCGAGGCCCTGCGGAGAGTGCTGGAGTGCCTGGCGTCGGGGATCGTGATGCCAGATGGTTCTGGCATTTATGACCCTTGTGAAAAAGAAGCCACTGATGCTATTGGGCATCTAGACAGACAGCAACGGGAAGATATCACACAGAGTGCGCAGCATGCCCTGCGACTCGCTGCGTTCGGCCAGCTCCATAAAGTTCTGGGTATGGACCCTCTGCCTTCTAAGATGCCCAAGAAACCAAAGAATGAAAACCCAGTGGACTACACAGTTCAAATCCCCCCCAGCACCACGTATGCCATTACGCCCATGAAGCGCCCGATGGAAGAAGATGGGGAGGAAAAGTCTCCCAGCAAAAAGAAGAAGAAGATTCAGAAGAAAGAGGAGAAGGCAGAGCCCCCTCAAGCTATGAACGCCCTCATGAGACTCAACCAGCTGAAGCCAGGCCTGCAGTATAAGCTGGTTTCCCAGACCGGCCCGGTGCACGCCCCCATCTTTACCATGTCTGTGGAGGTGGACGGCAGCTCATTCGAGGCCTCCGGACCATCCAAGAAGACGGCCAAGCTGCACGTGGCCGTGAAGGTGTTACAGGACATGGGCCTGCCTACCGGCGCAGAAGGCAGAGACTCCAGCAAGGGGGAGGATTCCGCTGAGGAAACGGAAGCAAAGCCGGCCGTGGTGGCCCCTCCGCCTGTGGTGGAAGCCTCTTCGACCCCCAGTGCTGCCTTCCCCTCAGATCCCACCGCCGAGAACGTAAAACAGCAGGGGCCGATCCTGACCAAGCATGGCAAGAACCCTGTTATGGAACTTAACGAAAAGAGGCGTGGCCTCAAGTATGAGCTCATCTCCGAGACCGGGGGCAGCCACGACAAGCGTTTCGTCATGGAGGTCGAGGTGGACGGACAGAAGTTTCAGGGTGCTGGCTCAAACAAAAAGGTGGCAAAAGCATATGCCGCTCTTGCCGCACTAGAAAAGCTATTCCCTGATGCCCCTCTCGCCCTGGAAGCCAACAAGAAGAAGAGAGCCCCCGTCCCCGTCAGAGGTGGACCGAAATTTGCTGCTAAGCCACATAACCCTGGGTTTGGCATGGGAGGCCCCATGCACAATGAAGTGCCCCCGCCCCCGAACCTTCGAGGGCGGGGAAGAGGAGGAAACATCCGAGGTCGAGGGAGAGGGAGAGGCTTTGGTGGCGCCAACCATGGAGGC---TACATGAACGCTGGCGCGGGATATGGCAGCTATGGGTATGGAGGC---AACTCGGCGACAGCAGGCTACAGTGACTTTTTCACAGACTGCTACGGCTATCATGATTTTGGGTCTTCC---
>balAcu1
ATGCGTCCAGTGAGAATTTTTGTGAATGATGATCGCCATGTGATGGCAAAGCATTCTTCCGTTTATCCAACACAAGAGGAGCTGGAGGCAGTCCAGAACATGGTGTCCCACACGGAGCGGGCTCTCAAAGCTGTGTCCGACTGGATCGATGAGCAGGAGAAAGGCAGCGGCGATCACGCCGAGTCCGAGAATATGGATGTGCCCCCAGAGGACGAGACCAAAGAAGGGGCCGGGGAGCAGAAGTCAGAGCACGTGACCAGAACCCTGAGGGGCGTGATGCGTGTTGGCCTCGTGGCAAAGGGCCTGCTGCTCAAGGGGGACCTGGACCTGGAGCTGGTGCTGCTGTGTAAGGAGAAGCCCACGACCGCCCTCCTGGACAAGGTGGCTGACAACCTGGCCATCCAGCTCGCTGCTGTTACAGATGACAAGTACGAAATACTCCAATCTGTCGACGATGCTGCGATTGTGATAAAAAACACAAAAGAGCCTCCATTGTCCCTGACCATCCACCTGACATCCCCTGTTGTCAGAGAAGAAATGGAGAAAGTATTAGCTGGA---GAAACGCTATCAGTCAACGATCCCCCGGACGTTCTGGACAGGCAGAAATGCCTTGCTGCCTTGGCGTCCCTCCGACACGCCAAGTGGTTCCAGGCCAGAGCCAACGGGCTGAAGTCGTGTGTCATTGTCATCCGGGTCCTGAGGGACCTGTGCACCCGCGTTCCCACCTGGGGTCCCCTCAGAGGATGGCCCCTCGAGCTTCTCTGTGAGAAGTCCATCGGCACAGCCAACAGACCAATGGGTGCCGGCGAGGCCCTGCGGAGAGTGCTGGAGTGCCTGGCTTCAGGCATCGTGATGCCAGATGGTTCTGGCATTTATGACCCTTGTGAAAAAGAAGCCACTGATGCTATTGGGCATCTAGACAGACAGCAACGGGAAGATATCACACAGAGTGCGCAGCACGCTCTGCGACTTGCTGCGTTTGGCCAGCTCCATAAGGTCCTGGGTATGGACCCCCTGCCTTCGAAGATGCCCAAAAAACCAAAGAATGAAAACCCAGTGGACTACACAGTTCAAATACCCCCCAGTACCACCTACGCCATTACGCCCATGAAACGCCCAATGGAGGAAGATGGGGAGGAAAAGTCTCCCAGCAAAAAGAAGAAGAAGATTCAGAAGAAAGAGGAGAAAGCAGAGCCTCCCCAAGCGATGAACGCCCTGATGAGACTGAACCAGCTCAAGCCGGGGCTGCAGTACAAACTGGTTTCCCAGACCGGTCCAGTTCACGCCCCCATCTTCACCATGTCTGTGGAGGTAGACGGCAACTCATTCGAGGCCTCTGGGCCCTCCAAAAAGACTGCCAAGTTGCACGTGGCTGTTAAGGTGTTACAGGACATGGGCTTGCCCACGGGTGCCGAAGGCAGAGACTCCAGCAAGGGGGAAGACTCAGCTGAGGAGACAGAGGCGAAGCCAGCCGTGGTGGCCCCGCCACCTGTGGTGGAAGCTGTCTCGACCCCCAGCGCTGCCTTCCCCTCAGATCCCACTGCCGAGAACGTAAAACAGCAGGGGCCGATCCTGACCAAGCATGGCAAGAACCCTGTTATGGAACTTAACGAGAAGAGGCGTGGCCTCAAGTATGAGCTCATCTCAGAGACAGGGGGTAGCCATGACAAGCGCTTCGTCATGGAGGTCGAGGTGGACGGACAGAAGTTTCAAGGCGCTGGCTCAAACAAAAAGGTGGCCAAAGCATATGCCGCCCTTGCTGCGCTAGAAAAACTGTTCCCCGATGCCCCTCTCGCCCTCGAGGCCAACAAGAAGAAGAGAGCCCCCGTGCCTGTGAGAGGTGGACCGAAATTTGCTGCTAAGCCACATAACCCTGGGTTCGGCATGGGGGGCCCCATGCACAATGAAGTGCCCCCGCCCCCCAATCTCCGAGGACGGGGAAGAGGAGGGAACATCCGCGGTCGAGGGAGAGGGAGAGGCTTTGGTGGCGCCAACCATGGAGGC---TACATGAATGCTGGTGCCGGGTATGGCAGCTATGGGTATGGAGGC---AACTCGGCAACCGCTGGCTACAGTGACTTTTTCACAGACTGCTACGGCTATCATGATTTTGGGTCTTCC---
>HLrouAeg4
ATGCGTCCATTGCGAATTTTTGTGAACGATGATCGCCACGTGATGGCAAAGCATTCTTCCGTTTATCCAACTCAAGAGGAACTAGAGGCAGTCCAGAACATGGTGTCCCACACAGAGCGGGCTCTCAAAGCTGTGTCTGACTGGATCGATGAGCAGGAGAAAGGCAGCAGCGAGCACGCTGAGTCCGAAAACTTGGACATGCCCCCAGAGGATGAGACCAAAGAAGGGGCCGGGGAGCAGAAGACAGAACATATGACTAGAACCCTGCGGGGCGTAATGCGTGTTGGCCTTGTGGCGAAGGGGCTGCTGCTCAAGGGAGACTTGGACTTGGAGCTGGTGCTGCTATGTAAGGAGAAGCCCACGACTGCCCTCTTGGACAAGGTGGCTGACAACCTGGCCATCCAGCTTGCTGCTGTTACAGAAGACAAATATGAAATACTCCAATCTATCGATGATGCTGCAATTGTGATAAAAAACACAAAAGAGCCTCCATTGTCCTTGACCATCCACTTGACATCTCCTGTTGTCAGAGAAGAAATGGAGAAAGTATTAGCTGGA---GAAACGCTATCAGTCAACGACCCCCCGGACGTCCTGGACAGGCAGAAATGCCTTGCTGCCTTGGCGTCCCTCCGACACGCCAAGTGGTTCCAGGCCAGAGCCAACGGGCTGAAGTCATGTGTCATTGTCATTCGCGTCCTGAGGGACTTGTGTACCCGAGTGCCAACCTGGGGCCCTCTCAGAGGATGGCCCCTCGAGCTTCTCTGTGAGAAGTCCATTGGCACAGCCAACAGACCCATGGGTGCTGGCGAGGCCCTTCGGAGAGTGCTGGAGTGCTTGGCGTCGGGCATCGTGATGCCAGATGGTTCTGGCATTTATGACCCTTGTGAAAAAGAAGCCACTGATGCTATTGGGCATCTAGACAGACAGCAACGGGAAGATATCACACAGAGTGCGCAGCATGCTCTGCGACTCGCCGCGTTTGGCCAGCTGCATAAAGTCCTGGGTATGGACCCTCTGCCTTCTAAGATGCCCAAGAAACCAAAGAATGAAAACCCAGTGGACTACACGGTTCAAATCCCCCCCAGTACCACCTATGCCATTACGCCCATGAAACGCCCGATGGAGGAAGATGGAGAGGAAAAGTCTCCCAGCAAAAAAAAGAAGAAAATTCAGAAGAAAGAGGAGAAGGCAGAGCCTCCCCAGGCTATGAATGCCCTGATGAGGCTGAACCAGCTGAAGCCGGGGCTGCAGTATAAACTGGTTTCCCAGGCCGGGCCGGTCCACGCTCCCATCTTCACCATGTCTGTGGAGGTAGATGGCAGCTCATTCGAGGCCTCCGGACCATCCAAAAAGACTGCCAAGCTGCATGTGGCTGTTAAGGTGTTACAGGACATGGGTTTGCCTACGGGCACCGAAGGCAGAGACTCCAGTAAGGGGGAGGATTCAGCTGAGGAGACAGAAGCCAAGCCAGCCATGGTGGTCCCTCCACCTGTGGTGGAAGCCGTCTCAACTCCCAGCGCTACCTTCACCTCAGACCCCACTGCCGAGAACGTAAAACAGCAGGGGCCGATCCTGACCAAGCACGGCAAGAACCCTGTCATGGAGCTTAATGAGAAGAGGCGTGGCCTCAAGTATGAGCTCATCTCAGAGACTGGCGGCAGCCATGACAAGCGCTTTGTCATGGAGGTGGAGGTGGATGGACAGAAGTTTCAAGGTGCTGGCTCAAACAAAAAGGTGGCAAAAGCATATGCTGCCCTTGCTGCACTGGAAAAGCTGTTCCCTGATGCCCCTCTTGCCCTTGAAGCAAATAAAAAGAAGAGAGCTCCTGTTCCTGTCAGAGGTGGACCGAAATTTGCTGCTAAGCCCCATAACCCCGGCTTTGGCATGGGAGGCCCCATGCACAACGAAGTGCCCCCGCCCCCAAACCTTCGAGGGCGGGGAAGAGGAGGGAACATCCGTGGTCGAGGGAGAGGGAGAGGGTTCGGTGGTGCCAACCATGGAGGC---TACATGAATGCTGGCGCTGGATATGGCAGCTATGGGTACGGCGGC---AACTCGGCGACAGCCGGCTATAGTGACTTTTTCACAGACTGCTACGGCTATCATGATTTTGGGTCTTCC---
>cerSim1
ATGCGTCCAGTGCGAATTTTTGTGAATGATGATCGCCATGTGATGGCAAAGCATTCTTCCGTTTATCCAACCCAAGAGGAGCTGGAGGCCGTCCAGAACATGGTGTCGCACACGGAGCGGGCTCTCAAAGCTGTGTCCGACTGGATAGATGAGCAGGAGAAGGGCAGCAGCGAGCACGCGGAGTCGGAGAACATGGACGTGCCCCCGGAGGACGAGACCAAAGAAGGGGCCGGGGAGCAGAAGACGGAGCACATGACCAGAACCCTGCGGGGGGTGATGAGGGTGGGCCTCGTGGCCAAGGGCCTGCTGCTCAGGGGGGACCTGGACCTGGAGCTGGTGCTGCTGTGTAAGGAGAAGCCCACGACCGCCCTCCTGGACAAAGTGGCCGACAACCTGGCCATCCAGCTCGCTGCTGTCACAGAAGACAAGTACGAAATCCTCCAGTCTGTCGGTGATGCCGCCATTGTGATAAAAAACACAAAAGAGCCGCCGTTGTCCCTCACCATCCACCTGACGTCCCCTGTTGTCAGAGAAGAGATGGAGAAAGTGTTAGCTGGA---GAAACGCTATCAGTCAACGATCCCCCGGACGTTCTGGACAGGCAGAAATGCCTTGCTGCCTTGGCGTCCCTCCGACACGCCAAGTGGTTCCAGGCCAGAGCCAACGGGCTGAAGTCGTGTGTCATTGTCATCCGGGTCCTGAGGGACCTGTGCACCCGCGTGCCCACCTGGGGTCCCCTCAGAGGATGGCCCCTCGAGCTTCTCTGTGAGAAGTCCATCGGCACGGCCAACAGACCCATGGGGGCCGGCGAGGCCCTGCGGAGAGTGCTGGAGTGCCTGGCGTCGGGCATCGTGATGCCAGATGGTTCTGGCATTTATGACCCTTGTGAAAAAGAAGCCACTGATGCTATTGGGCATCTAGACAGACAGCAACGGGAAGATATCACACAGAGTGCGCAGCACGCTCTGCGACTTGCTGCGTTTGGCCAGCTCCATAAAGTCCTGGGGATGGACCCTCTGCCTTCTAAGATGCCCAAGAAACCAAAGAACGAAAACCCAGTGGACTACACGGTTCAAATCCCCCCCAGTACCACCTATGCCATTACACCCATGAAGCGCCCCATGGAGGAGGATGGGGAGGAGAAGTCACCCAGCAAAAAGAAGAAGAAGATTCAGAAGAAAGAGGAGAAGGCGGAGCCCCCCCAAGCTATGAATGCCTTGATGAGGCTGAACCAGCTGAAGCCGGGGCTGCAGTATAAACTGGTTTCCCAGACTGGGCCTGTCCACGCGCCCATCTTCACCATGTCTGTGGAGGTAGACGGCAACTCATTCGAGGCCTCCGGACCGTCCAAAAAGACCGCCAAGCTGCACGTGGCGGTTAAGGTGTTACAGGACATGGGCTTGCCCACCGGTGCTGAGGGCAGGGACTCCAGCAAGGGGGAGGACTCAGCTGAGGAGGCGGAGGCCAAGCCGGCCGTGGCGGCCCCCCCGCCCGTGGTGGAGACCGTCGCTACCCCCAGCGCCGCCTTCCCCTCGGATCCCACTGCTGAGAACGTAAAACAGCAGGGGCCGATCCTCACCAAGCATGGCAAGAACCCAGTCATGGAGCTGAACGAGAAGAGGCGCGGCCTCAAGTATGAGCTCATCTCGGAGACCGGGGGCAGCCATGACAAGCGCTTCGTCATGGAGGTCGAGGTGGACGGACAGAAGTTCCAAGGTGCTGGCTCGAACAAAAAGGTGGCGAAAGCATACGCTGCACTGGCTGCGCTTGAGAAGCTGTTCCCCGATGCCCCCCTCGCCCTCGAGGCCAACAAGAAGAAGAGAGCCCCCGTGCCCGTCAGAGGTGGACCCAAGTTTGCTGCTAAGCCACATAATCCTGGGTTTGGCATGGGGGGCCCAATGCACAATGAAGTGCCCCCGCCCCCGAACCTTCGAGGGCGGGGCAGAGGAGGGAACATCCGCGGTCGAGGGAGAGGGAGAGGATTCGGTGGCGCCAACCATGGAGGC---TACATGAATGCTGGCGCCGGGTACGGCAGCTACGGGTATGGAGGC---AACTCGGCGACGGCCGGCTACAGTGACTTTTTCACAGACTGCTACGGCTATCATGATTTTGGGTCTTCC---
>dasNov3
ATGCGCCCAATGCGAATTTTTGTGAATGATGATCGCCATGTGATGGCCAAACATTCTTCCGTTTACCCGACGCAAGAGGAGCTGGAGGCTGTCCAGAACATGGTGTCGCACACGGAGCGGGCTCTCAAAGCCGTGTCCGACTGGATCGATGAGCAGGAGAAGGGCACTGGCGAGCACGCCGAGTCCGAGAGCATGGACGTTCCCCCAGAGGACGAGACCAAAGAAGGGGCCGGGGAACAGAAGACGGAGCACATGACCAGAACCCTGCGGGGCGTGATGCGCGTTGGCCTGGTGGCCAAGGGCCTTCTGCTCAAGGGGGACTTGGACCTGGAGCTGGTCCTGCTGTGTAAGGAGAAGCCCACGACCGCCCTCCTGGACAAGGTGGCCGACAACCTGGCCATCCAGCTCGCTGCTGTCACAGAAGACAAGTATGAAATCCTCCAGTCTGTCGATGATGCTGCAATTGTGATAAAAAACACAAAAGAGCCTCCGTTGTCCCTGACCATCCACCTGACATCCCCTGTTGTCAGAGAAGAGATGGAGAAAGTGTTAGCTGGA---GAAACGCTATCAGTCAACGACCCCCCGGACGTTCTGGACAGGCAGAAATGCCTTGCTGCCTTGGCGTCCCTCCGACACGCCAAGTGGTTCCAGGCCAGGGCCAATGGGCTGAAGTCTTGTGTCATTGTCATCCGGGTTCTGAGAGACCTGTGCACCCGCGTGCCCACCTGGGGTCCCCTCAGAGGATGGCCCCTGGAGCTTCTGTGTGAGAAATCCATCGGCACCGCCAATAGGCCCATGGGGGCGGGCGAGGCCCTCCGCCGCGTGCTCGAGTGCCTGGCGTCTGGGATCGTGATGCCAGATGGTTCTGGCATTTATGACCCTTGTGAAAAAGAAGCCACTGATGCTATTGGGCATCTAGACAGACAGCAACGGGAAGATATCACACAGAGTGCGCAGCACGCGCTGCGACTCGCCGCTTTCGGCCAGCTCCATAAAGTCCTGGGCATGGACCCTCTGCCCTCCAAGATGCCCAAGAAACCAAAGAACGAGAACCCGGTGGACTACACCGTCCAAATCCCCCCCAGTACCACCTACGCCATTACGCCCATGAAACGCCCGATGGAGGAGGACGGGGAGGAGAAGTCTCCCAGCAAGAAGAAGAAGAAGATCCAGAAGAAAGAGGAGAAGGCGGAGCCTCCGCAAGCGATGAACGCGCTGATGAGGCTGAACCAGCTGAAGCCGGGCCTGCAGTATAAGCTGGTTTCCCAGGCCGGCCCGGTGCACGCCCCCATCTTCACCATGTCTGTGGAGGTCGACGGCAGCTCGTTCGAGGCCTCCGGGCCCTCGAAAAAGACCGCCAAGCTGCATGTGGCCGTCAAGGTGTTACAGGACATGGGCTTGCCCACAGGCGCCGAAGGCCGGGAGTCCAGCAAGGGGGAGGACTCGGCCGAGGAGGCGGAGGCGAAGCCGGCGGTGGTGGCCCCTCCCCCTGTGGTGGAAGCCGTGTCGACCCCTAGCGCAGCCTTCCCCGCGGACCCCACCGCCGAGAACGTAAAACAGCAGGGGCCGATCCTGACCAAGCATGGCAAGAACCCCGTCATGGAGCTGAACGAGAAGAGGCGCGGCCTCAAGTACGAGCTCATCTCGGAGACGGGCGGCAGCCACGACAAGCGCTTCGTCATGGAGGTTGAGGTGGACGGGCAGAAGTTTCAAGGTGCTGGTTCCAATAAGAAGGTGGCAAAGGCATATGCTGCCCTTGCTGCGCTAGAGAAGCTTTTCCCCGACGCCCCTCTTGCCCTAGAAGCAAATAAAAAGAAGAGAGCCCCAGTACCCGTCAGAGGCGGACCTAAATTTGCTGCTAAGCCACACAACCCTGGGTTTGGAATGGGCGGCCCCATGCACAACGAAGTGCCCCCGCCCCCAAACCTCCGCGGGCGGGGGAGAGGAGGGAACCTCCGCGGACGGGGCCGAGGTCGAGGATTTGGTGGCGCCAACCACGGAGGC---TACATGAACGCCGGCGCCGGGTATGGGAGCTACGGGTACGGAGGC---AACTCGGCGACGGCGGGCTACAGTGACTTTTTCACAGACTGCTACGGCTATCATGATTTTGGGTCTTCC---
>HLrhiFer5
ATGCGTCCATTGCGAATTTTTGTGAATGATGATCGCCACGTGATGGCAAAGCATTCTTCCGTGTATCCAACCCAAGAGGAGCTGGAGGCAGTCCAGAACATGGTGTCCCACACAGAGCGGGCTCTCAAAGCTGTGTCCGACTGGATCGATGAGCAGGAGAAAGGCAGTAGCGAGCACGCTGAGTCTGAGAACTTGGACATGCCCCCGGAGGACGAGACCAAAGAAGGGGCAGGGGAGCAGAAGCCAGAGCATATGACCAGAACCCTGCGGGGTGTGATGCGTGTTGGCCTTGTGGCGAAGGGCCTGCTGCTCAAGGGGGACTTGGACCTGGAGTTGGTGCTGCTATGCAAGGAGAAGCCCACGACCGCCCTCTTGGACAAAGTGGCTGACAACCTGGCCATCCAGCTCACCGCCGTTACAGAAGACAAGTACGAAATACTCCAATCTGTTGATGACGCTGCGATTGTGATAAAAAACACAAAAGAACCTCCATTGTCCTTGACCATCCACCTGACATCTCCTGTTGTGAGAGAAGAAATGGAGAAAGTATTAGCTGGA---GAAACGCTATCAGTCAACGACCCCCCGGACGTCCTGGACAGGCAGAAATGCCTTGCTGCCTTGGCGTCTCTCCGACACGCCAAGTGGTTCCAGGCCAGAGCCAATGGGCTGAAGTCATGTGTCATTGTCATCCGGGTCCTGAGAGACCTGTGCACCCGAGTGCCCACCTGGGGTCCTCTCAGAGGATGGCCCCTCGAGCTTCTCTGTGAGAAGTCCATCGGCACAGCCAACAGACCCATGGGTGCTGGCGAGGCCCTGCGGAGAGTGCTGGAGTGCTTGGCGTCAGGCATCGTGATGCCAGATGGTTCTGGCATTTATGACCCTTGTGAAAAAGAAGCCACTGATGCTATTGGGCATCTAGACAGACAGCAACGGGAAGATATCACACAGAGTGCGCAGCATGCTCTGCGACTCGCTGCGTTTGGCCAGCTACATAAAGTCCTGGGTATGGACCCTCTGCCTTCTAAGATGCCCAAGAAACCAAAGAATGAAAACCCAGTGGACTATACAGTTCAAATCCCCCCCAGTACCACCTATGCCATTACGCCCATGAAACGCCCAATGGAGGAGGATGGGGAGGAAAAATCTCCGAGCAAAAAGAAGAAGAAGATTCAGAAGAAAGAGGAGAAGGCAGAGCCTCCGCAGGCCATGAATGCCCTGATGAGGCTGAACCAGCTGAAGCCGGGGCTGCAGTATAAACTGGTTTCCCAGGCCGGCCCGGTCCACGCCCCCATCTTCACCATGTCTGTGGAGGTCGATGGCAGCTCATTCGAGGCCTCTGGACCATCCAAAAAGACTGCCAAGCTGCACGTTGCTGTTAAGGTTTTACAGGATATGGGCTTGCCTACGGGCGCCGAAGGCAGGGACTCCAGTAAAGGGGAGGACTCGGCTGAGGAGATGGAAGCCAAGCCGGCTGTAGCGGCCCCTCCGCCCGTGGTGGAAACCACCTCGACCCCCAGCGCTGCCTTCACCTCAGATCCCGCTGCCGAGAACGTAAAACAGCAGGGGCCGATCCTGACCAAGCATGGCAAGAACCCTGTCATGGAGCTTAACGAGAAGAGGCGTGGCCTCAAGTACGAGCTCATCTCAGAGACTGGTGGCAGCCATGACAAGCGCTTTGTCATGGAGGTCGAGGTGGATGGACAGAAGTTTCAAGGTGCTGGCTCAAACAAAAAGGTGGCAAAAGCGTACGCTGCCCTTGCGGCACTAGAAAAGCTGTTCCCCGACGCCCCTCTCGCCCTCGAAGCCAATAAAAAGAAGAGAGCGCCCGTGCCTGTCAGAGGTGGACCGAAATTTGCTGCTAAGCCTCATAACCCTGGCTTTGGCATGGGAGGCCCCATGCACAACGAAGTGCCCCCGCCCCCAAACCTTCGAGGGCGGGGAAGAGGAGGGAACATCCGTGGTCGAGGGAGAGGGAGAGGATTTGGTGGTGCCAACCATGGAGGC---TACATGAATGCTGGCGCTGGGTATGGCAGCTACGGGTACGGAGGC---AACTCGGCAACAGCTGGCTACAGTGACTTTTTCACAGACTGCTACGGCTATCATGATTTTGGGTCTTCC---
>HLcamFer2
ATGCGTCCAGTGCGAATTTTTGTGAATGATGATCGCCATGTGATGGCAAAGCATTCTTCCGTTTATCCAACACAAGAGGAGCTGGAGGCGGTCCAGAACATGGTTTCCCACACGGAGCGGGCTCTCAAAGCCGTGTCCGACTGGATCGATGAGCAGGAGAAAGGCAGCAGCGATCATGCCGAGTCTGAGAACGTGGACGTACCCCCAGAGGATGACAGCAAAGAAGGGGCCGGGGAGCAGAAGACAGAGCACATGACCAGAACCCTGAGGGGCGTCATGCGTGTTGGCCTCGTGGCAAAGGGCCTGCTGCTCAAGGGGGACTTGGACCTGGAGCTGGTGCTGCTGTGTAAGGAGAAACCCACGACCACCCTCCTGGACAAGGTGGCTGACAACCTGGCCATTCAGCTTGCTGCTGTTACAGAAGACAAGTACGAAATACTCCAATCTGTCGATGATGCTGCGATTGTGATAAAAAACACAAAAGAGCCTCCATTGTCCCTGACCATCCACCTGACATCCCCTGTTGTCAGAGAAGAAATGGAGAAAGTATTAGCTGGA---GAAACGCTATCAGTCAACGATCCCCCGGACGTTCTGGACAGGCAGAAATGCCTTGCTGCCTTGGCGTCCCTCCGACACGCCAAGTGGTTCCAGGCCAGAGCCAACGGGCTGAAGTCTTGTGTCATTGTCATCCGGGTCCTGAGGGACCTGTGCACCCGCGTGCCCACCTGGGGTCCCCTCAGAGGATGGCCCCTCGAGCTTCTCTGTGAGAAGTCCATTGGCACAGCCAACAGACCAATGGGTGCCGGCGAGGCCCTGCGGAGAGTGCTGGAATGCCTGGCGTCAGGCATCGTGATGCCAGATGGTTCTGGCATTTATGACCCTTGTGAAAAAGAAGCCACTGATGCTATTGGGCATCTAGACAGACAGCAACGGGAAGATATCACACAGAGTGCGCAGCACGCTCTGCGACTTGCTGCGTTTGGCCAGCTCCATAAAGTCCTGGGTATGGACCCTCTGCCTTCTAAGATGCCCAAGAAACCAAAGAATGAAAACCCAGTGGACTACATAGTTCAAATACCCCCCAGTACCACCTATGCCATTACGCCCATGAAACGCCCAATGGAGGAGGATGGGGAGGAAAAGTCTCCCAGCAAAAAGAAGAAGAAGATTCAGAAGAAAGAGGAGAAGGCAGAGCCTCCCCAAGCTATGAATGCCCTGATGAGACTGAACCAGCTGAAGCCAGGGCTGCAGTACAAACTGGTTTCCCAGACTGGCCCAGTCCATGCCCCCATCTTCACCATGTCTGTGGAGGTAGACGGCAACTCATTCGAGGCCTCTGGACCATCCAAAAAGACTGCCAAGCTGCATGTGGCTGTTAAGGTGTTACAGGACATGGGCTTGCCCACGGGTGCCGAAGGCAGAGACTCCAGCAAGGGAGAGGACTCAGCTGAGGAGACGGAAGCGAAGCCGGCCGTGGTGGCCCCTCCACCTGTGGTGGAAGCTGTCTCCACCCCCAGCGCTGCCTTCCCCTCGGACCCCACTGCCGAGAACGTAAAACAGCAGGGGCCGATCCTGACCAAGCACGGCAAGAACCCTGTCATGGAGCTTAATGAGAAGAGGCGTGGCCTCAAGTACGAGCTCATCTCAGAGACAGGGGGCAGCCATGACAAGCGCTTTGTCATGGAGGTTGAGGTGGACGGACAGAAGTTTCAAGGTGCTGGCTCAAACAAAAAGGTGGCCAAAGCGTATGCCGCCCTTGCTGCACTAGAAAAACTGTTCCCTGATGCCCCTCTCGCCCTTGAGGCCAACAAGAAGAAGAGAGCCCCTGTGCCTGTGAGAGGTGGACCGAAATTTGCTGCTAAGCCACATAACCCTGGGTTCGGCATGGGGGGCCCCATGCACAATGAGGTGCCCCCGCCCCCCAACCTTCGAGGCCGGGGCAGAGGAGGGAACATCCGCAGTCGAGGGAGAGGGAGAGGATTTGGTGGCGCCAACCATGGAGGC---TACTTGAATGCTGGCGCCGGGTACGGCAGCTACGGGTATGGAGGC---AACTCGGCGACCGCCGGCTACAGTGACTTTTTCACAGACTGCTACGGCTATCATGATTTTGGGTCTTCC---
>manPen1
ATGCGCCCGATGCGAATTTTTGTGAATGATGATCGCCACGTGATGGCAAAGCATTCTTCCGTTTACCCAACCCAAGAGGAACTGGAGGCAGTCCAGAACATGGTGTCCCACACAGAGCGGGCCCTCAAAGCAGTGTCTGACTGGATAGATGAGCAGGAAAAAGGCACTGGCGAGCATGCCGAGTCTGAGAACGTGGACGTAACCCCAGAGGATGAGACCAAAGAAGGGGCCGGGGATCCGAAGGCAGAGCACATGACCAGAACCTTGCGGGGTGTGATGCGTGTCGGCCTGGTGGCGAAGGGTCTGCTGCTGAAGGGTGACTTGGACCTGGAGCTGGTGCTGCTATGCAAGGAGAAGCCTACAACTGCCCTCCTGGACAAAGTGGCTGACAACCTGGCCATCCAGCTCGCTGCTGTTACAGAAGACAAGTACGAAATACTCCAGTCTGTCAATGACGCTGCAATTGTGATAAAAAACACAAAAGAACCTCCATTGTCCCTGACCATCCACCTGACATCCCCCGTTGTCAGAGAAGAAATGGAGAAAGTGTTAGCTGGA---GAAACGCTATCAGTCAACGATCCCCCGGACGTTCTGGACAGGCAGAAATGCCTTGCTGCCTTGGCGTCCCTCCGCCACGCCAAGTGGTTCCAGGCCAGAGCCAATGGGCTGAAGTCATGTGTCATTGTCATCCGGGTCCTAAGGGACCTGTGCACACGTGTGCCCACCTGGGGTCCCCTCAGAGGATGGCCTCTTGAGCTTCTCTGTGAGAAGTCCATCGGCACAGCCAACCGACCCATGGGCGCCGGCGAGGCCCTGAGAAGAGTGCTGGAGTGCCTGGCCTCCGGCATCGTGATGCCAGATGGTTCTGGCATTTATGACCCTTGTGAAAAAGAAGCCACTGATGCCATTGGGCATCTAGACAGACAGCAACGGGAAGATATCACACAGAGTGCGCAGCACGCTCTGCGGCTTGCTGCGTTTGGCCAGCTCCATAAGGTCTTGGGAATGGATCCTCTGCCTTCGAAGATGCCCAAGAAACCAAAGAACGAGAACCCTGTGGACTATACAGTGCAAATCCCCCCGAGCACCACCTATGCCATCCCGCCCATGAAACGCCCAATGGAGGAGGATGGGGAGGAAAAGTCTCCCAGCAAAAAGAAGAAGAAGATTCAGAAGAAAGAGGAGAAGGCCGAGGCACCCCAAGCTATGAATGCCCTGATGAGACTGAACCAGCTGAAGCCAGGGCTACAGTATAAGCTGGTGTCCCAGACTGGGCCGGTCCACGCCCCCATCTTCACCATGTCTGTGGAGGTAGATGGCAACTCATTTGAGGCCTCTGGACCATCCAAAAAGACTGCTAAGCTCCACGTGGCCGTTAAGGTGTTACAGGACATGGGCTTGCCTACGGGCGCCGAAGGCAGAGACTCCAGTAAAGGGGAGGACTCGGCCGAAGAGACAGAAGCGAAGCCAGCCGTGGTGGCCCCCCCCCCCGTGGTGGAAGCTGTCTCGACCCCCAGTGCCACCTTCCCCTCAGATCCCACTGCCGAGAACGTAAAACAGCAGGGGCCGATCCTGACCAAGCATGGCAAGAACCCCGTTATGGAACTTAACGAGAAGAGACGTGGCCTCAAGTATGAGCTCATCTCAGAGACAGGGGGCAGCCACGACAAACGCTTCGTCATGGAGGTGGAGGTGGACGGACAGAAGTTTCAAGGTGCTGGCTCAAACAAAAAGGTAGCGAAGGCGTATGCTGCCCTTGCTGCTCTAGAAAAGCTCTTCCCTGATGCCCCTCTTGCCCTTGAAGCCAACAAGAAGAAGAGAGCCCCCGTGCCTGTCCGAGGTGGACCGAAATTTGCTGCTAAGCCTCACAACCCTGGGTTTGGCATGGGAGGCCCCATGCACAACGAGGTGCCCCCGCCCCCGAACCTTCGAGGGCGGGGCCGCGGAGGGAATATCCGCGGCCGAGGGAGAGGAAGAGGATTTGGTGGCACCAACCATGGCGGC---TACATGAATGCTGGCGCGGGCTATGGCAGCTACGGATACGGAGGC---AACTCAGCAACGGCCGGCTACAGTGACTTTTTCACAGACTGCTACGGCTATCATGATTTTGGGTCTTCC---
>HLmanJav1
ATGCGCCCAATGCGAATTTTTGTGAATGATGATCGCCACGTGATGGCAAAGCATTCTTCCGTTTACCCAACCCAAGAGGAACTGGAGGCAGTCCAGAACATGGTGTCCCACACGGAGCGGGCCCTCAAAGCAGTGTCCGACTGGATAGATGAGCAGGAAAAAGGCACTGGCGAGCATGCTGAGTCTGAGAACGTGGACGTAACCCCGGAGGATGAGACCAAAGAAGGGGCCGGGGATCCGAAGGCAGAGCACATGACCAGAACCTTGCGGGGTGTGATGCGTGTCGGCCTGGTGGCGAAGGGTCTGCTGCTGAAGGGTGACTTGGACCTGGAGCTGGTGCTGCTATGCAAGGAGAAGCCTACAACTGCCCTCCTGGACAAAGTGGCTGACAACCTGGCCATCCAGCTCGCTGCTGTTACAGAAGACAAGTACGAAATACTCCAGTCTGTCAGTGACGCTGCAATTGTGATAAAAAACACAAAAGAACCTCCATTGTCCCTGACCATCCACCTGACGTCCCCCGTTGTCAGAGAAGAAATGGAGAAAGTGTTAGCTGGA---GAAACGCTATCAGTCAACGATCCCCCGGACGTTCTGGACAGGCAGAAATGCCTTGCTGCCTTGGCGTCCCTCCGCCACGCCAAGTGGTTCCAGGCCAGAGCCAATGGGCTGAAGTCATGTGTCATTGTCATCCGGGTCCTGAGGGACCTGTGCACACGTGTGCCCACCTGGGGTCCCCTCAGAGGATGGCCTCTTGAGCTTCTCTGTGAGAAGTCCATCGGCACAGCCAACCGACCCATGGGCGCCGGCGAGGCCCTGAGAAGAGTGCTGGAGTGCCTGGCCTCCGGCATCGTGATGCCAGATGGTTCTGGCATTTATGACCCTTGTGAAAAAGAAGCCACTGATGCCATTGGGCATCTAGACAGACAGCAACGGGAAGATATCACACAGAGTGCGCAGCATGCTCTGCGGCTTGCTGCCTTTGGCCAGCTTCATAAGGTCTTGGGAATGGATCCTCTGCCTTCAAAGATGCCCAAGAAACCAAAGAACGAGAACCCTGTGGACTATACAGTGCAAATCCCCCCGAGCACCACCTATGCCATCCCGCCCATGAAACGCCCGATGGAGGAGGATGGGGAGGACAAGTCTCCCAGCAAAAAGAAGAAGAAGATTCAGAAGAAAGAGGAGAAGGCCGAGCCACCCCAAGCTATGAATGCCCTGATGAGACTGAACCAGCTGAAGCCAGGGCTACAGTATAAGCTGGTGTCCCAGACTGGGCCGGTCCACGCCCCCATCTTCACCATGTCTGTGGAGGTAGATGGCAACTCATTTGAGGCCTCTGGACCATCCAAAAAGACTGCTAAGCTCCACGTGGCCGTTAAGGTATTACAGGACATGGGCTTGCCTACGGGCGCTGAAGGCAGAGACTCCAGTAAAGGGGAGGACTCGGCCGAAGAGACAGAAGCGAAGCCAGCCGTGGTGGCCCCTCCCCCCGTGGTGGAAGCTGTCTCGACCCCCAGTGCCACCTTCCCCTCAGATCCCACTGCCGAGAACGTAAAACAGCAGGGGCCGATCCTGACCAAGCATGGCAAGAACCCCGTTATGGAACTTAACGAGAAGAGACGTGGCCTCAAGTATGAGCTCATCTCAGAGACAGGGGGCAGCCACGACAAACGCTTCGTCATGGAGGTGGAGGTGGACGGACAGAAGTTTCAAGGTGCTGGCTCAAACAAAAAGGTGGCGAAGGCATATGCTGCCCTTGCTGCTCTAGAAAAGCTCTTCCCTGACGCCCCTCTTGCCCTCGAAGCCAACAAGAAGAAGAGAGCCCCTGTGCCTGTCCGAGGTGGACCGAAATTTGCTGCTAAGCCTCACAACCCTGGGTTTGGCATGGGAGGCCCCATGCACAACGAGGTACCCCCGCCCCCGAACCTTCGAGGGCGGGGTCGCGGAGGGAATATCCGCGGCCGAGGGAGAGGAAGAGGATTTGGTGGCACCAACCATGGCGGC---TACATGAATGCTGGCGCGGGCTACGGCAGCTACGGATACGGAGGC---AACTCAGCAACGGCCGGCTACAGTGACTTTTTCACAGACTGCTACGGCTATCATGATTTTGGGTCTTCC---
>speTri2
ATGCGTCCAATGCGAATTTTTGTGAATGATGATCGCCATGTGATGGCAAAGCATTCTTCAGTTTATCCAACACAAGAGGAACTGGAGGCAGTGCAGAACATGGTGTCTCACACTGAGCGGGCCCTCAAAGCTGTGTCTGATTGGATTGATGAGCAGGAGAAGGGCAGTGGCGAGCATGCTGAGTCTGACAACATGGATGTGCCCCCAGACGATGAGAGCAAAGAAGGGTCAGGGGAACAGAAGGCAGAACATATGACCAGGACTCTGCGGGGTGTGATGAGGGTTGGCCTTGTGGCAAAAGGCCTTCTCCTGAAGGGAGACTTGGATCTGGAGCTGGTGCTGCTATGTAAGGAGAAGCCCACAACTGCCCTCCTGGACAAGGTGGCTGACAACTTGGCCATCCAGCTCGCCGCTGTAACAGAAGACAAGTACGAAATACTCCAATCTGTGGATGATGCTGCAATTGTGATAAAAAATACAAAAGAACCTCCATTGTCCCTGACCATCCACCTGACATCCCCTGTTGTCAGAGAAGAAATGGAAAAAGTATTAGCTGGA---GAAACGCTATCAGTCAACGATCCCCCGGATGTTCTGGACAGGCAGAAATGCCTTGCTGCCTTGGCGTCCCTCCGACACGCCAAATGGTTCCAGGCAAGAGCCAATGGGCTGAAGTCATGTGTCATTGTCATTCGAGTTCTGAGGGATCTGTGTACTCGTGTACCCACCTGGGGCCCCCTCAGAGGATGGCCCCTGGAGCTCCTGTGTGAGAAGTCCATTGGAACAGCCAATCGGCCCATGGGTGCTGGCGAGGCCCTGAGGAGAGTGCTGGAGTGCTTGGCGTCCGGCATCGTGATGCCAGATGGTTCTGGCATTTATGACCCTTGTGAAAAAGAAGCCACTGATGCTATTGGGCATCTAGACAGACAGCAACGGGAAGATATCACACAGAGTGCGCAGCATGCACTACGACTTGCTGCATTTGGCCAGCTTCATAAAGTACTCGGAATGGACCCCTTGCCTTCCAAGATGCCCAAGAAACCAAAGAATGAGAATCCAGTGGATTACACCGTTCAAATCCCCCCCAGCACTACTTATGCCATTACGCCCATGAAACGCCCAATGGAAGAAGATGGTGAAGAAAAGTCTCCCAGCAAGAAGAAGAAGAAGATTCAAAAGAAAGAGGAGAAGGCTGAGCCTCCCCAAGCTATGAATGCTCTGATGCGGCTGAACCAGCTGAAGCCAGGGCTGCAGTACAAGCTGGTTTCCCAGACGGGCCCTGTCCATGCCCCTATCTTCACTATGTCTGTGGAGGTGGATGGAAGTTCATTTGAGGCTTCTGGGCCATCCAAAAAGACTGCCAAGCTGCACGTGGCTGTTAAGGTGTTACAGGACATGGGCCTGCCAACTGGCGCTGAAGGCAGGGACTCCAGCAAGGGGGAGGATTCTGCTGAGGAGACGGATGCGAAGCCTGCAGTGGCGGCCCCGCCTCCCGTAGTGGAAGCTGTTTCAGCGCCCAGTGCTGCCTTTCCCTCAGATGCAACTGCCGAGAACGTAAAACAGCAGGGGCCGATCCTAACTAAGCATGGCAAGAACCCAGTTATGGAGCTTAATGAGAAGAGGCGTGGCCTCAAGTATGAGCTCATCTCTGAGACTGGGGGCAGCCACGACAAGCGATTTGTCATGGAGGTCGAGGTGGATGGACAGAAGTTTCAAGGGGCTGGTTCAAACAAAAAGGTGGCAAAGGCATATGCTGCCCTTGCTGCACTGGAAAAGCTTTTCCCTGATGCTCCCCTTGCCCTCGAAGCCAACAAAAAAAAGAGAGCCCCAGTCCCTGTCAGAGGGGGACCTAAATTTGCTGCCAAGCCACACAACCCTGGCTTTGGCATGGGAGGCCCCATGCACAATGAAGTGCCTCCACCTCCAAACCTCCGAGGACGGGGAAGAGGAGGCAACATTCGTGGACGAGGGCGAGGGAGAGGATTTGGTGGCACCAATCATGGAGGC---TACATGAATGCTGGTGCTGGGTACGGAAGCTATGGGTACGGAGGC---AACTCGGCGACAGCAGGCTACAGTGACTTTTTCACAGACTGCTACGGCTATCATGATTTTGGGTCTTCC---
>HLequCab3
ATGCGTCCAGTGCGAATTTTTGTGAATGATGATCGCCACGTGATGGCAAAGCATTCGTCCGTTTATCCGACCCAAGAGGAGCTGGAGGCGGTGCAGAACATGGTGTCGCACACGGAACGGGCTCTCAAAGCCGTATCCGACTGGATCGATGAGCAGGAGAAAGGCAGCAGCGAGCATGCCGAGTCGGAGAGCATGGATGCACCCCCAGAGGATGAGAGCAAAGAAGGCGCCGGGGAGCAGAAGACGGAGCACATGACCAGAACCCTGCGTGGGGTGATGCGTGTTGGCCTTGTGGCCAAGGGCCTGCTGCTCAAGGGGGACTTGGACCTCGAGCTGGTGCTGCTGTGCAAGGAGAAGCCCACGACCGCCCTCCTGGACAAAGTAGCCGACAACCTGGCCATCCAGCTCGCTGCTGTCACAGAAGACAAGTACGAAATCCTCCAGTCTGTCGATGACGCTGCGATTGTGATAAAAAACACGAAAGAGCCTCCATTGTCCCTGACCATCCACCTGACGTCCCCTGTTGTCAGAGAAGAAATGGAGAAGGTGTTAGCTGGA---GAAGCGCCCTCAGTCAACGACCCCCCGGACGTTCTGGACAGGCACAAATGCCTTGCTGCCTTGGCGTCCCTCCGACACGCCAAGTGGTTCCAGGCCAGAGCCAACGGGCTGAAGTCGTGTGTCATTGTCATCCGGGTCCTGAGGGACCTGTGCACCCGTGTGCCCACCTGGGGTCCCCTCAGAGGATGGCCGCTCGAGCTGCTGTGCGAGAAGTCCATCGGCACGGCCAACAGGCCCATGGGCGCCGGCGAGGCCCTGCGCAGAGTGCTGGAGTGCCTGGCCTCGGGCATCGTGATGCCAGATGGTTCTGGCATTTATGACCCTTGTGAAAAAGAAGCCACTGATGCTATTGGGCATCTAGACAGACAGCAACGGGAAGATATCACACAGAGTGCGCAGCATGCTCTGCGACTTGCTGCGTTTGGCCAGCTCCATAAAGTCCTGGGGATGGACCCTTTGCCTTCTAAGATGCCCAAGAAACCAAAGAACGAAACTCCGGTGGACTACACGGTTCAAATCCCCCCCAGTACCACCTACGCCATTACGCCCATGAAGCGCCCGATGGAGGAGGACGGGGAGGAGAAGTCGCCCAGCAAAAAGAAGAAGAAGATCCAGAAGAAAGAGGAGAAGGCAGAGCCGCCCCAGGCGATGAACGCCTTGATGAGGCTCAACCAGCTGAAGCCGGGGCTGCAGTACAAACTGGTTTCCCAGACTGGGCCGGTGCACGCGCCCATCTTCACCATGTCTGTGGAGGTGGATGGCAATTCGTTCGAGGCCTCGGGCCCATCCAAAAAGACCGCCAAGCTGCACGTGGCCGTCAAGGTGCTGCAGGACATGGGCTTGCCCACTGGTGCCGAGGGCAGGGACTCCAGCAAGGGCGAGGACTCGGCCGAGGAGACGGAGGCGAAGCCGGCTGTGGTGGCCCCGCCCCCTGTGGTGGAGACCGTCTCTACCCCCAGTGCGGCCTTCCCCTCAGATCCCACCACTGAGAACGTAAAACAGCAGGGGCCGATCCTCACTAAGCATGGCAAGAACCCAGTCATGGAGCTGAACGAGAAGAGGCGGGGCCTCAAATACGAGCTCATCTCGGAGACCGGGGGCAGCCACGACAAGCGCTTCGTCATGGAGGTCGAGGTGGATGGGCAGAAATTTCAAGGTGCTGGCTCGAACAAAAAGGTGGCCAAAGCATATGCTGCCCTGGCTGCGCTCGAGAAGCTGTTCCCCGACGCCCCACTCGCCCTCGAGGCCAACAAGAAGAAGAGGGCCCCTGTGCCTGTCAGAGGTGGACCCAAGTTTGCTGCTAAGCCTCATAACCCTGGGTTTGGCATGGGGGGCCCCATGCACAACGAAGTGCCCCCGCCCCCAAACCTCCGAGGGCGGGGCAGAGGAGGGAACATCCGCAGTCGAGGGAGAGGGAGAGGATTCGGTGGCGCCAACCACGGAGGC---TACATGAATGCTGGCGCCGGGTATGGCAGCTACGGGTATGGAGGC---AACTCGGCGACCGCCGGCTACAGTGACTTTTTCACAGACTGCTACGGCTATCATGATTTTGGGTCCTCC---
>echTel2
ATGCGTCCAGTGCGGATTTTTGTGAATGATGACCGCCACGTGATGGCGAAGCATTCTTCAGTGTACCCGACCCAAGAGGAACTGGAAGCTGTTCAGAACATGGTTTCCCACACGGAGCGGGCTCTCAAAGCTGTGTCTGACTGGATAGATGAGCAGGAGAAAGGGAGCAGTGAGAATGCCGAGTCTGAGAACATGGATGCGCCCCCGGAGGAGGAAAGCAAGGAAGGCGCTGGGGAACAGAAGACAGAGCACATGACCAGGACCCTGCGGGGCGTGATGCGTGTTGGCCTCGTGGCAAAGGGCCTGTTACTCAAGGGGGACTTGGACCTGGAGCTGGTGCTGCTGTGTAAGGAGAAGCCCACCACTGCCCTCTTGGACAAGGTGGCAGACAACCTGGGCATCCAGCTTGCTGCTGTTACAGAAGACAAGTACGAAATCCTCCAATCTGCCGACGATGCTGCGATTGTGATAAAAAACACAAAAGAGCCTCCCTTGTCCCTGACCATCCATCTGACATCTCCTGTTGTCCGGGAAGAAATGGAGAAAGTGTTAGCTGGA---GAAACGCTATCAGTCAACGACCCCCCGGACGTTCTGGACAGGCAGAAATGCCTTGCTGCCTTGGCGTCCCTCCGCCATGCCAAGTGGTTCCAGGCCAGAGCCAATGGACTGAAGTCTTGTGTCATTGTCATCCGAGTTTTGAGAGACCTGTGCACCCGTGTGCCCACCTGGGGTCCCCTCAGAGGATGGCCCTTGGAGCTACTCTGTGAGAAGTCTATCGGCACTGCTAACCGGCCCATGGGGGCCGGCGAGGCCCTGCGGAGAGTGCTGGAGTGCCTGGCCTCGGGGATCGTCATGCCAGATGGTTCTGGCATTTATGACCCTTGTGAAAAAGAAGCCACTGATGCTATTGGGCATCTAGACAGACAGCAACGGGAAGATATCACACAGAGTGCGCAGCATGCTCTGCGGCTTGCTGCTTTTGGCCAGCTCCACAAGGTTCTGGGCATGGACCCTCTGCCTTCTAAGATGCCTAAGAAGCCAAAGAATGAAAACCCAGTGGACTACACCGTTCAAATTCCGCCCAGTACCACCTATGCCATTACGCCCATGAAGCGGCCGATGGAGGAAGACGGGGAGGAGAAGTCTCCCAGCAAGAAGAAGAAGAAGATCCAGAAAAAAGAGGAGAAGGCAGAGCCTCCCCAAGCCATGAACGCGCTGATGCGGCTGAACCAACTGAAACCCGGACTGCAGTACAAACTGCTTTCCCAGACCGGGCCAGTCCACGCCCCTATTTTCACGATGTCTGTGGAAGTAGACGGGAATTCATTCGAGGCCTCGGGGCCATCCAAAAAGACTGCCAAGCTGCACGTGGCTGTTAAGGTGTTACAAGACATGGGTTTGCCGACGGGCGCTGAAGGCAGGGACTCCAGCAAGGGGGAAGACTCTGCTGAAGAGACGGAGGCGAAGCCA---GTGGTGGCCCCTCCACCTGTGGTGGAAGCTGTCTCCACCGCCAGCTCTACCTTCCCCTCGGACTCCACCACTGAGAACGTAAAACAGCAGGGGCCAATCCTGACCAAGCATGGCAAGAACCCAGTCATGGAGCTGAACGAGAAGCGGCGTGGGCTGAAGTATGAGCTCATCTCGGAGACTGGCGGCAGCCACGACAAGCGCTTTGTCATGGAGGTGGAGGTGGATGGGCAGAAGTTCCAAGGCGCTGGCTCCAACAAAAAGGTGGCCAAGGCCTATGCTGCCCTGGCTGCCCTGGAGAAGCTCTTTCCTGACGCCCCTCTCGCCCTTGATGCGAACAAAAAGAAGAGGGCCCCTGTCCCCGTCCGCGGGGGCCCTAAATTTGCTGCTAAGCCACATAACCCGGGGTTTGGCATGGGAGGTCCCATGCACAATGAAGTTCCCCCGCCCCCAAACCTGCGCGGCCGTGGCAGAGGAGGGAATATCCGTGGCCGAGGGCGAGGCCGAGGGTTTGGCGGTGCCAACCATGGAGGC---TACATGAATGCTGGTGCTGGGTACGGGAGCTACGGGTACGGAGGC---AACTTGGCGACCGCAGGCTACAGTGACTTTTTCACAGACTGCTACGGCTATCATGATTTTGGGTCTTCC---
>cavPor3
ATGCGTCCAATGCGGATTTTTGTGAATGATGATCGCCACGTGATGGCGAAGCATTCTTCGGTGTATCCCACACAAGAGGAGCTGGAAGCAGTGCAGAACATGGTGTCCCACACAGAGCGGGCTCTCAAAGCTGTGTCCGACTGGATTGATGAGCAGGAGAAGGGCAGCAGTGAGCAGGCCGAGTCCGACAACATGGATGTGCCTGCAGATGATGAAAGCAAGGAAGGGGCCGGGGAACAGAAGGCGGAACACATGACCAGGACCCTGCGGGGCGTGATGCGGGTTGGCCTGGTGGCAAAGGGCCTTCTTCTCAAGGGGGACTTGGATCTAGAGCTGGTGCTGCTATGTAAGGAGAAGCCCACAACTGCCCTTCTGGACAAGGTGGCTGACAACCTGGCCATCCAGCTTGCTGCTGTAACAGAAGACAAGTATGAAATACTCCAGTCTGTGGATGATGCTGCAATTGTGATTAAAAACACAAAAGAGCCCCCGCTGTCCCTGACTATTCACCTGACATCCCCTGTGGTCAGAGAAGAGATGGAGAAGGTGCTAGCTGGA---GAAACGCTATCAGTCAACGACCCCCCGGACGTTCTGGACAGGCAGAAATGCCTTGCTGCCTTGGCGTCCCTCCGACACGCCAAGTGGTTTCAGGCCAGGGCCAATGGGCTGAAGTCCTGTGTCATTGTGATCCGAGTCCTGAGGGACCTATGCACGCGCGTGCCCACCTGGGGTCCTCTCAGAGGATGGCCCCTGGAGCTCCTGTGTGAAAAGTCCATCGGCACGGCCAATAGGCCGATGGGTGCCGGCGAGGCCCTGCGGAGAGTGTTGGAATGCCTGGCGTCTGGCATCGTGATGCCAGATGGTTCTGGCATTTATGACCCTTGTGAAAAAGAAGCCACTGATGCTATTGGGCATCTAGACAGACAGCAACGGGAAGATATCACACAGAGTGCGCAGCATGCACTGCGGCTTGCTGCCTTTGGCCAGCTCCACAAAGTCTTAGGCATGGACCCTCTGCCTTCCAAGATGCCCAAGAAACCAAAGAATGAGAACCCAGTGGACTACACCGTTCAGATCCCCCCCAGCACCACTTATGCCATTACACCTATGAAACGCCCGATGGAGGAGGATGGGGAGGAGAAGTCCCCCAGCAAGAAGAAGAAGAAGATTCAGAAGAAAGAGGAGAAGGCTGAGCCTCCTCAAGCCATGAATGCACTGATGCGGCTGAACCAGCTGAAGCCGGGGCTGCAGTACAAGCTGGTGTCCCAGACAGGCCCCGTGCACGCCCCCATCTTCACTATGTCCGTGGAGGTGGACGGCAGTTCGTTCGAGGCCTCGGGGCCCTCCAAGAAGACCGCTAAGCTGCACGTGGCTGTGAAGGTGTTACAGGACATGGGCTTGCCGACAGGTGCCGAAGGCAGGGACTCCAGCAAGGGGGAGGACTCTGCTGAGGAGACCGAGGCGAAGCCACCTGTGGTGGCCCCGCCCCCAGTGGTGGAGGCCGCGTCCACCCCCAGCGCCGCCTTTCCCTCCGATGCCACCACTGAGAACGTAAAACAGCAGGGGCCGATCCTGACCAAGCATGGCAAGAACCCAGTTATGGAACTGAACGAGAAGAGGCGCGGGCTGAAGTACGAGCTCATCTCCGAGACTGGAGGCAGCCACGACAAGCGCTTCGTCATGGAGGTCGAAGTGGATGGACAAAAGTTTCAAGGTGCTGGCTCGAATAAGAAAGTAGCAAAGGCATATGCTGCGCTTGCCGCACTTGAAAAACTGTTTCCTGATACCCCCCTTACCCTCGATGCCAACAAGAAGAAGAGGACCCCGGTTCCTGTCCGCGGTGGACCAAAATTTGCTGCCAAGCCACACAACCCGGGCTTTGGGATGGGCGGCCCCATGCACAATGAGGTACCCCCGCCCCCCAACCTCCGGGGACGAGGCCGAGGTGGCAGCATCCGCGGGCGAGGCCGAGGTCGAGGATTTGGCGGTGCCAACCATGGAGGC---TACATGAACGCTGGCGCGGGGTATGGAAGTTACGGGTACGGCGGC---AACTCGGCGACAGCAGGCTACAGTGACTTTTTCACAGACTGCTACGGCTATCATGATTTTGGGTCTTCC---
>hetGla2
ATGCGTCCAATGCGGATTTTTGTGAATGATGATCGCCACGTGATGGCAAAGCATTCTTCGGTGTATCCAACACAAGAGGAACTGGAGGCAGTGCAGAACATGGTATCCCACACCGAGAGGGCTCTCAAAGCTGTGTCTGACTGGATCGACGAGCAAGAAAAAGGCAACAGCGAGCAGGCCGAGTCTGACAACATGGATGTGCCCGCGGATGATGAGAGCAAAGAAGGGGCCGGGGAACAGAAGGCAGAACACATGACCAGGACCCTGCGGGGCGTGATGCGGGTTGGCCTGGTGGCAAAGGGCCTTCTGCTGAAGGGGGACTTGGATCTAGAGCTGGTGCTGCTATGTAAGGAGAAGCCCACAACTGCCCTCCTGGACAAGGTGGCTGACAACCTGGCCATCCAGCTTGCTGCTGTAACAGAAGACAAGTACGAAATACTCCAGTCTGTGGATGATGCTGCAATTGTGATAAAAAATACAAAAGAGCCCCCGCTGTCTCTGACCATTCACCTAACATCCCCCGTTGTCAGAGAAGAGATGGAGAAGGTGCTAGCTGGA---GAAACGCTATCAGTCAACGACCCCCCGGACGTTCTGGACAGGCAGAAATGCCTTGCTGCCTTGGCGTCCCTCCGACACGCCAAGTGGTTCCAGGCCAGGGCCAACGGGCTGAAGTCCTGTGTCATTGTTATCCGGGTCCTGAGGGACCTGTGTACCCGTGTGCCCACCTGGGGTCCCCTCAGAGGATGGCCCCTGGAGCTCCTGTGTGAGAAGTCCATCGGCACAGCCAACAGGCCGATGGGCGCTGGCGAGGCCCTGCGGAGAGTGCTGGAGTGCCTGGCGTCCGGCATCGTGATGCCAGATGGTTCTGGCATTTATGACCCTTGTGAAAAAGAAGCCACTGATGCTATTGGGCATCTAGACAGACAGCAACGGGAAGATATCACACAGAGTGCGCAGCATGCACTGCGGCTCGCTGCCTTTGGCCAGCTCCACAAAGTCCTGGGCATGGACCCCCTGCCTTCCAAGATGCCCAAGAAACCAAAGAACGAGAATCCAGTGGACTACATCGTTCAAATCCCTCCCAGCACCACCTATGCCATTACCCCCATGAAACGCCCAATGGAGGAGGACGGTGAAGAAAAGTCCCCCAGCAAGAAGAAGAAGAAGATTCAAAAGAAAGAGGAGAAGGCTGAGCCTCCCCAGGCCATGAATGCACTGATGCGTTTGAACCAGCTGAAGCCGGGGCTGCAGTATAAGCTGGTCTCCCAGACAGGCCCTGTGCACGCCCCCATCTTCACCATGTCTGTGGAAGTGGATGGCAGCTCATTTGAGGCCTCAGGGCCCTCCAAGAAGACCGCCAAGCTGCACGTGGCTGTTAAGGTGTTACAGGACATGGGCTTGCCGACAGGTGCTGAAGGCAGGGATTCCAGCAAGGGGGAGGACTCTGCTGAGGAAACGGAGGCAAAGCCTGCTGTGGCGGTCCCGCCCCCCGTGGTAGAAGCTGTGTCGACCCCCAGCGCCACCTTCTCCTCGGATGCCACCACTGAGAACGTAAAACAGCAGGGGCCGATCCTGACTAAGCATGGCAAGAACCCGGTTATGGAACTGAATGAGAAGAGGCGAGGCCTCAAGTACGAGCTCATCTCTGAGACCGGAGGCAGCCATGACAAGCGCTTCGTCATGGAGGTCGAGGTTGACGGACAGAAGTTCCAAGGTGCTGGTTCAAACAAGAAAGTAGCAAAGGCATATGCTGCTCTTGCTGCACTTGAAAAGCTTTTCCCTGATGCCCCTCTTGCCCTCGATGCCAACAAAAAGAAGAGAGCACCAGTTCCTGTCCGAGGCGGACCAAAATTTGCTGCCAAGCCCCACAACCCGGGCTTCGGGATGGGCGGCCCCATGCACAATGAGGCGCCCCCGCCCCCCAACCTCCGAGGGCGGGGGCGAGGTGGCAGCATCCGAGGGCGAGGCCGGGGCCGAGGATTTGGGGGCGCCAACCACGGAGGC---TACATGAATTCTGGCGCCGGGTACGGAAGTTATGGGTACGGCGGC---AGCTCTGCGACTGCAGGCTATAGTGACTTTTTCACAGACTGCTACGGCTATCATGATTTTGGGTCTTCC---
>HLmyoMyo6
ATGCGTCCATTGCGAATTTTTGTGAATGATGATCGCCACGTGATGGCAAAGCATTCTTCTGTTTATCCAACCCAAGAGGAACTGGAGGCAGTCCAGAACATGGTGTCCCACACAGAGCGGGCTCTCAAAGCTGTGTCTGATTGGATTGATGAGCAGGAGAAAGGCAGCAGTGAACATGCCGAGTCCGAGAACTTGGACGTGCCCCAAGAGGATGAGAGCAAAGAAGGGGCCGGGGAGCAAAAGACGGAGCATATGACCAGAACCCTGCGGGGTGTAATGCGTGTTGGCCTTGTGGCAAAGGGCCTCCTGCTCAAGGGGGACTTGGACCTGGAGCTGGTGCTTCTATGCAAGGAGAAACCCACAACTGCCCTCCTGGACAAGGTGGCTGACAACCTGGCCATCCAGCTCGCTGCTGTTACAGAAGATAAGTACGAAATACTCCAATCTGTCGATGATGCTGCGATAGTGATAAAAAATACAAAAGAGCCTCCATTGTCCCTGACTATCCACCTGACATCCCCCGTTGTCAGAGAAGAAATGGAGAAAGTATTAGCTGGA---GAAACGCTATCAGTCAACGACCCCCCGGACGTCCTGGACAGGCAGAAATGCCTTGCTGCCTTGGCGTCCCTCCGACACGCCAAGTGGTTCCAGGCCAGAGCCAATGGGCTGAAGTCTTGTGTTATTGTCATCCGGGTCCTGAGGGACCTGTGCACCCGAGTGCCCACCTGGGGTCCTCTAAGAGGATGGCCCCTTGAGCTTCTCTGTGAAAAGTCCATCGGCACAGCCAACAGACCCATGGGTGCTGGCGAGGCCCTGCGGAGAGTGCTGGAGTGCCTGGCGTCAGGCATCGTGATGCCAGATGGTTCTGGCATTTATGACCCTTGTGAAAAAGAAGCCACTGATGCTATTGGGCATCTAGACAGACAGCAACGGGAAGATATCACACAGAGTGCGCAGCATGCTCTGCGACTTGCTGCATTTGGACAGCTGCATAAAGTCCTGGGTATGGACCCTCTGCCTTCTAAGATGCCCAAGAAACCAAAGAATGAAAACCCAGTGGACTACACGGTTCAAATCCCCCCCAGTACCACCTATGCCATTACGCCAATGAAACGCCCAATGGAGGAGGATGGAGAGGAAAAGTCTCCCAGCAAAAAGAAGAAGAAGATTCAGAAGAAAGAGGAGAAGGCAGAGCCTCCCCAGGCTATGAATGCCCTGATGAGGTTGAACCAGCTGAAGCCCGGGCTGCAGTATAAACTGGTTTCCCAGGCGGGGCCGGTCCATGCCCCCATCTTCACCATGTCTGTGGAAGTAGATGGCAGCTCATTCGAGGCCTCCGGACCATCCAAAAAGACTGCCAAGCTGCATGTGGCTGTTAAGGTGTTACAGGACATGGGCTTGCCTACCGGTGCTGAAGGCAGAGACTCCAGTAAGGGGGAGGACTCGGCTGAGGAAACTGAGGCCAAGCCAGCTGTCATGGCCCCTCCACCTGTGGTAGAAGCCGCTTCCACCCCCACTGCTGCCTTTACTGCGGATCCCACTACCGAGAACATAAAACAGCAGGGGCCGATTCTGACCAAGCATGGCAAGAACCCCGTCATGGAACTTAATGAGAAGAGGCGTGGCCTCAAGTATGAGCTCATCTCAGAGACTGGTGGCAGCCATGACAAGCGCTTTGTGATGGAGGTTGAGGTAGATGGACAGAAGTTTCAAGGTGCTGGCTCAAATAAAAAGGTGGCAAAAGCACATGCTGCCCTTGCTGCGCTAGAAAAGCTATTCCCTGATGCCCCTCTCTCCCTGGAAGCCAATAAGAAGAAGAGAGCACCTGTGCCTGTCAGAGGTGGACTGAAATTTGCTGCTAAGCCACATAACCCTGGTTTTGGCATGGGAGGCCCCATGCACAACGAAGTGCCCCCACCCCCAAACCTTCGAGGGCGGGGAAGAGGAGGGAGCATCCGTGGTCGGGGTAGAGGAAGAGGATTTGGTGGCGCCAACCATGGAAAC---TACATGAATGCTGGCGCTGGGTATGGCAGCTATGGGTATGGAGGC---AACTCAGCAACAGCTGGCTACAGTGACTTTTTCACAGACTGCTACGGCTATCATGATTTTGGGTCTTCC---
>HLpipKuh2
ATGCGTCCATTGCGAATTTTTGTGAATGATGACCGCCATGTGATGGCAAAGCATTCTTCTGTTTATCCAACCCAAGAGGAGCTGGAGGCAGTCCAGAACATGGTGTCCCACACAGAGCGGGCTCTCAAAGCTGTATCTGATTGGATTGATGAGCAGGAGAAAGGCAGCAGTGAACAAGCCGAGTCCGAGAACGTGGACGTGCCCCCGGAGGATGAGAACAAAGAAGGGGCCGGGGAGCAGAAGACGGAGCATATAACCAGAACCCTGCGGGGTGTAATGCGCGTTGGCCTTGTGGCAAAGGGCCTCCTGCTCAAGGGGGACTTGGACTTGGAGCTGGTGCTGCTATGTAAGGAGAAACCCACAACTGCCCTCCTGGATAAAGTGGCTGACAACCTGGCCATCCAGCTCGCTGCTGTTACAGAAGATAAGTACGAAATACTCCAATCTGTCGATGATGCTGCAATAGTGATAAAAAACACAAAAGAGCCTCCATTGTCCCTGACTATCCACCTGACATCCCCTGTTGTCAGAGAAGAAATGGAGAAAGTATTAGCTGGA---GAAACGCTATCAGTCAACGACCCCCCGGACGTCCTGGATAGGCAGAAATGCCTTGCTGCCTTGGCGTCCCTCCGACACGCCAAGTGGTTCCAGGCCAGAGCCAATGGGCTGAAGTCTTGTGTTATTGTCATCCGGGTCCTGAGGGATCTGTGCAGCCGAGTGCCCACGTGGGGTCCTCTAAGAGGATGGCCCCTTGAGCTTCTCTGTGAAAAGTCCATCGGCACAGCCAACAGACCCATGGGCGCTGGCGAGGCCCTGCGGAGAGTGCTGGAGTGCCTGGCGTCAGGCATCGTGATGCCAGATGGTTCTGGCATTTATGACCCTTGTGAAAAAGAAGCCACTGATGCTATTGGGCATCTAGACAGACAGCAACGGGAAGATATCACACAGAGTGCGCAGCATGCTCTGCGACTTGCTGCATTTGGCCAGCTGCATCAAGTCCTGGGTATGGACCCTCTGCCTTCTAAGATGCCCAAGAAACCAAAGAATGAAAACCCAGTGGACTACACGGTTCAAATCCCGCCCAGTACCACCTACGCCATTACGCCAATGAAACGCCCAATGGAGGAGGATGGAGAGGAAAAGTCTCCCAGCAAAAAGAAGAAGAAGATTCAGAAGAAAGAGGAAAAGGCAGAGCCTCCCCAGGCTATGAATGCCCTGATGAGGCTGAACCAGCTGAAGCCCGGGCTGCAGTATAAACTGGTTTCCCAGGCGGGTCCGGTCCATGCCCCCATCTTCACCATGTCTGTGGAAGTAGATGGCAGCTCATTTGAGGCCTCAGGACCATCCAAAAAGACTGCCAAGCTGCATGTGGCTGTTAAGGTGTTACAGGACATGGGCTTGCCTACTGGTGCTGAAGGCAGAGACTCCAGTAAGGGGGAGGACTCGGCTGAGGAAACTGAGGCCAAGCCAGCTGTCATGGCCCCTCCACCCGTGGTAGAAGCCGCTTCAACCCCCACTGCCACCTTTACTGCGGATCCCACTACTGAGAACATAAAACAGCAGGGGCCGATCCTGACCAAGCATGGCAAGAACCCCGTTATGGAACTTAATGAGAAGAGGCGTGGCCTCAAATATGAGCTCATCTCAGAAACTGGTAGCAGCCATGACAAGCGCTTTATCATGGAGGTCGAGGTAGATGGACAGAAGTTTCAAGGTGCTGGCTCAAACAAAAAGGTGGCAAAAGCACATGCTGCCCTGGCTGCGTTAGAAAAGCTATTCCCTGATGCCCCCCTCTCCCTGGAAGCCAATAAGAAG---AGGGCACCTGTGCCTGTCAGAGGTGGACTGAAATTTGCTGCTAAGCCACATAACCCTGGTTTTGGCATGGGAGGCCCTATGCACAAAGAAGCGCCCCCGCCCCCCAACCTTCGAGGGCGGGGGAGAGGAGGGAGCATCCGTGGTCGAGGTAGAGGAAGAGGATTTGGTGGCGCCAACCATGGAAAC---TACATGAATGCGGGCGCTGGGTATGGCAGCTATGGGTATGGAGGC---AACTCAGCAACAGCTGGCTACAGTGACTTTTTCACAGACTGCTACGGCTATCATGATTTTGGGTCTTCC---
>micOch1
ATGCGTCCCATGAGAATTTTTGTGAATGATGATCGCCATGTCATGGCAAAACATTCTTCAGTATACCCAACGCAAGAGGAGCTGGAGGCCGTACAGAATATGGTATCTCACACTGAGCGAGCCCTCAAGGCTGTCTCTGACTGGATTGATGAGCAGGAGAAGGGCAAT---GAGTTCACCGAGGCAGACAATATGGACACACCCCCAGACGACGAGAGCAAAGAAGGGGCTGGGGAACAGAAGGCGGAACACATGACTAGGACCCTGAGGGGCGTGATGCGGGTTGGCCTGGTAGCCAAGGGTCTTCTGCTCAAGGGGGACTTGGATCTGGAGCTGGTTCTGCTCTGTAAGGAGAAGCCCACAACCACCCTTCTGGACAAGGTGGCTGACAACCTGGCCATCCAGCTCACTACTGTGACAGAAGACAAGTACGAAATACTCCAGTCTGTGGATGATGCTGCGATTTTGATAAAAAACACAAAAGAACCCCCTTTGTCCTTGACCATCCACCTGACCTCCCCTGTTGTCAGAGAAGAAATGGAGAAAGTATTAGCCGGA---GAAACGCTATCAGTCAACGACCCCCCGGACGTTCTGGACAGGCAGAAATGCCTTGCTGCCTTGGCGTCCCTCCGACACGCCAAGTGGTTCCAGGCCAGAGCCAATGGGCTGAAGTCATGCGTCATTGTCATCCGTGTCCTAAGGGACTTGTGTACCCGAGTGCCCTCCTGGGGTCCCCTCAGAGGCTGGCCTCTGGAGCTGCTATGTGAGAAGTCCATCGGCACTGCCAATAGGCCAATGGGTGCTGGTGAAGCCCTGCGAAGAGTGCTTGAGTGTCTGGCATCCGGCATCGTAATGCCAGATGGTTCTGGCATTTATGACCCTTGTGAAAAAGAAGCCACTGATGCTATTGGGCATCTAGACAGACAGCAACGGGAAGATATCACACAGAGTGCGCAGCATGCTCTGCGGCTGGCTGCTTTTGGTCAACTCCATAAAGTCCTAGGAATGGACCCCCTGCCTTCCAAAATGCCCAAGAAACCAAAGAACGAAAACCCAGTGGACTACACTGTTCAAATCCCCCCCAGTACCACCTACGCCATCACACCCATGAAACGCCCCATTGAAGAAGATGGGGAGGAGAAGTCTCCCAGCAAAAAGAAAAAGAAGATTCAGAAGAAAGAGGAGAAGGCTGAACCTCCCCAAGCTATGAATGCCCTGATGAGGCTGAACCAGCTGAAGCCAGGGCTGCAGTACAAGCTGATCTCCCAGACAGGTCCTGTTCATGCCCCCATATTCACCATGTCTGTGGAGGTAGATGGCAGTACCTTTGAGGCTTCAGGGCCATCTAAAAAGACCGCCAAACTACATGTGGCTGTAAAGGTGTTACAAGACATGGGCTTGCCAACAGGAGCTGAAGGCAGAGAATCCAGCAAGGGGGAGGACTCAGCTGAGGAGTCAGATGGGAAGCCAACAATAGTGGCCCCGCCCCCTGTGGTAGAAGCTGTCTCCAACCCTAGTTCTGTCTTCCCTTCAGATGCCACTACTGAGGACGGCAAGCAGCAGGGGCCAATATTGACTAAGCATGGCAAGAACCCGGTTATGGAGCTTAATGAGAAGAGGCGTGGCCTCAAATATGAGCTCATTTCTGAGACTGGGGGCAGCCACGACAAACGATTTGTTATGGAGGTTGAAGTGGATGGACAGAAGTTTCAAGGTGCTGGTTCAAACAAAAAGGTGGCAAAGGCTTATGCTGCTCTTGCTGCATTAGAAAAGCTTTTCCCTGATGCCCCCCTGGCCCTTGAAGCCAACAAAAAGAAAAGAGCCCCCGTACCTGTCCGAGGTGGACCTAAATTTGCTGCCAAGCCACACAATCCTGGCTTCGGCATGGGAGGTCCCATGCATAATGAGGTACCCCCACCTCCCAACCTTCGAGGCCGAGGCAGAGGAGGGAATATCCGTGGGCGAGGACGAGGACGAGGATTTGGTGGCGCCAACCATGGAGGAGGCTACATGAATGCTGGCGCTGGATATGGAAGCTATGGGTACGGCAGC---AATTCGGCCACAGCAGGCTACAGTGACTTTTTCACAGACTGCTACGGCTATCATGATTTTGGGGCTTCC---
>criGri1
ATGCGTCCCATGAGAATTTTTGTGAACGATGATCGCCATGTGATGGCAAAGCATTCTTCAGTGTACCCAACGCAAGAGGAGCTGGAGGCCGTGCAGAATATGGTATCTCACACTGAGCGGGCCCTCAAGGCTGTCTCTGACTGGATTGATGAGCAGGAGAAGGGCAGCAGCGAGCTCGCTGAGGCAGAAAATATGGACACGCCCCCAGATGATGAGAGCAAAGAAGGGGCTGGGGAACAGAAGGCGGAACACATGACTAGGACCCTGAGGGGCGTGATGCGGGTCGGCCTGGTAGCCAAGGGTCTTCTGCTCAAAGGTGACTTGGATCTGGAGCTGGTTCTGCTCTGTAAGGAGAAGCCCACAACCACCCTTCTGGACAAAGTGGCTGACAACCTGGCCATCCAGCTCACTACTGTAACAGAAGACAAGTACGAAATACTCCAGTCTGTGGATGATGCTGCAATTGTGATAAAAAACACAAAAGAGCCCCCCTTGTCCTTGACCATCCACCTGACCTCCCCTGTTGTCAGAGAAGAAATGGAGAAAGTATTAGCCGGA---GAAACGCTATCAGTCAACGACCCCCCGGATGTTCTGGACAGGCAGAAATGCCTTGCTGCCTTGGCGTCCCTCCGACACGCCAAGTGGTTCCAGGCCAGAGCCAATGGGCTGAAGTCTTGTGTCATTGTCATCCGTGTCCTAAGGGACTTGTGTACCCGAGTGCCCTCTTGGGGTCCCCTCAGAGGATGGCCTCTGGAGCTGCTATGTGAGAAGTCCATCGGTACTGCCAATAGGCCAATGGGTGCTGGCGAAGCCCTTCGAAGAGTGCTGGAGTGCCTGGCATCCGGCATCGTAATGCCAGATGGTTCTGGCATTTATGACCCTTGTGAAAAAGAAGCCACTGATGCTATTGGGCATCTAGACAGACAGCAACGGGAAGATATCACACAGAGTGCGCAGCATGCTCTGCGGCTTGCTGCGTTTGGTCAACTCCATAAAGTCCTAGGAATGGACCCCCTGCCTTCCAAAATGCCCAAGAAACCAAAGAACGAGAACCCAGTGGACTACACTGTTCAAATCCCCCCCAGCACCACCTACGCCATCACACCCATGAAACGCCCCATGGAAGAAGATGGGGAGGAGAAGTCTCCCAGCAAAAAGAAAAAAAAGATCCAGAAGAAAGAGGAGAAAGCCGAGCCTCCCCAAGCTATGAATGCCCTGATGAGGCTAAACCAGCTGAAGCCAGGGCTGCAGTACAAGCTGATCTCCCAGACAGGTCCTGTTCATGCCCCCATCTTCACCATGGCTGTGGAGGTAGATGGCAGTACCTTCGAGGCCTCCGGCCCATCTAAAAAGACTGCCAAACTACATGTGGCTGTAAAGGTGTTACAGGACATGGGCTTGCCAACAGGCGCTGAAGGCAGAGACTCCAGCAAGGGGGAGGACTCAGCTGAGGAGTCGGATGGGAAGCCAGCAGTAGTGGCCCCGCCCCCTGTGGTAGAAGCTGTCTCCAACCCTAGTTCTGTCTTCCCTTCAGATGCCACTACTGAGGGCGTCAAGCAGCAGGGGCCAATATTGACTAAGCATGGCAAGAACCCAGTTATGGAGCTTAATGAGAAGAGGCGTGGCCTTAAATATGAGCTCATTTCTGAGACTGGGGGCAGCCACGACAAACGGTTTGTCATGGAGGTTGAAGTGGATGGACAGAAGTTTCAAGGTGCTGGTTCAAATAAAAAGGTGGCAAAGGCTTATGCTGCTCTTGCTGCATTAGAAAAGCTTTTTCCTGATGCCCCCCTTGCCCTTGAAGCCAACAAAAAGAAAAGAGCCCCTGTACCTGTCCGAGGTGGACCCAAATTTGCTGCCAAGCCACACAATCCTGGGTTTGGCATGGGAGGTCCCATGCATAACGAGGTGCCCCCACCTCCCAACCTTCGAGGCCGGGGTCGAGGAGGGAACATCCGTGGGCGAGGACGAGGGCGAGGATTTGGTGGCACCAACCATGGAGGAGGCTACATGAATGCTGGTGCCGGATATGGAAGCTATGGTTACGGCAGT---AATTCCGCCACGGCAGGCTACAGTGACTTTTTCACAGACTGCTACGGCTATCATGATTTTGGGGCTTCC---
>mm10
ATGCGTCCCATGAGAATTTTTGTGAATGATGATCGCCACGTGATGGCAAAGCATTCTTCAGTGTACCCAACACAAGAGGAGCTGGAGGCTGTACAGAACATGGTGTCCCATACTGAGCGGGCCCTGAAGGCTGTCTCTGACTGGATTGATGAGCAGGAGAAAGGCAACAGCGAGCTCTCTGAGGCAGAAAATATGGACACACCCCCAGACGATGAGAGCAAAGAAGGGGCTGGGGAACAGAAGGCGGAACACATGACTAGGACCCTGAGGGGCGTGATGCGGGTCGGCCTGGTAGCCAAGGGTCTTCTGCTCAAGGGGGACTTGGATCTGGAGCTGGTTCTGCTCTGTAAGGAGAAGCCCACAACCGCCCTTCTGGACAAGGTGGCTGACAACCTGGCCATCCAGCTCACTACTGTAACAGAAGACAAGTATGAAATACTCCAGTCTGTGGATGATGCTGCGATTGTGATAAAAAACACAAAAGAGCCCCCCTTGTCCTTGACCATCCATCTGACCTCCCCTGTTGTCAGAGAAGAAATGGAGAAAGTATTAGCTGGA---GAAACGCTATCAGTCAACGATCCCCCGGACGTTCTGGACAGGCAGAAATGCCTTGCTGCCTTGGCGTCCCTCCGACACGCCAAGTGGTTCCAGGCCAGAGCCAATGGACTGAAGTCATGTGTCATTGTCATCCGTGTCCTAAGGGACTTGTGTACCCGAGTGCCCACCTGGGGTCCCCTCAGAGGATGGCCTCTGGAGCTGCTGTGTGAGAAGTCCATCGGCACTGCCAATAGGCCAATGGGTGCTGGTGAAGCCCTGCGGAGAGTGCTGGAGTGCCTGGCATCCGGCATCGTAATGCCAGATGGTTCTGGCATTTATGACCCTTGTGAAAAAGAAGCCACTGATGCTATTGGGCATCTAGACAGACAGCAACGGGAAGATATCACACAGAGTGCGCAGCATGCTCTGCGGCTTGCTGCCTTTGGTCAACTCCATAAAGTACTGGGAATGGACCCCCTGCCTTCCAAAATGCCCAAGAAACCAAAGAACGAGAACCCGGTGGACTACACTGTTCAAATTCCTCCCAGCACCACCTATGCTATCACACCCATGAAACGCCCTATGGAAGAGGATGGGGAGGAGAAGTCTCCCAGCAAGAAGAAAAAGAAGATCCAGAAGAAAGAGGAGAAGGCTGATCCTCCTCAAGCTATGAATGCCCTGATGAGGTTAAATCAGCTGAAGCCAGGGCTGCAGTACAAGCTGATCTCCCAGACAGGCCCTGTTCATGCTCCCATCTTCACCATGTCTGTGGAGGTAGACGGCAGTAACTTCGAGGCCTCGGGGCCATCTAAAAAGACTGCCAAGCTTCATGTAGCTGTGAAGGTGTTACAGGACATGGGCTTGCCAACAGGCGCTGAAGGCAGAGACTCCAGCAAGGGGGAAGACTCCGCTGAGGAGTCAGATGGGAAGCCAGCAATAGTGGCCCCACCCCCTGTGGTGGAAGCTGTCTCCAACCCCAGTTCTGTCTTCCCTTCAGATGCCACTACTGAG------------CAGGGACCGATTTTGACTAAGCATGGCAAGAACCCTGTTATGGAGCTTAATGAGAAGAGACGTGGCCTCAAATATGAGCTCATTTCTGAGACGGGGGGCAGCCACGACAAAAGGTTTGTTATGGAGGTTGAGGTGGACGGACAGAAGTTTCAAGGTGCTGGTTCAAACAAAAAGGTGGCAAAGGCTTATGCTGCACTTGCCGCATTAGAAAAACTTTTCCCTGATACCCCTCTTGCTCTTGAAGCCAACAAAAAGAAAAGGACCCCAGTACCTGTCCGAGGTGGACCCAAATTTGCTGCCAAGCCACACAACCCTGGTTTTGGCATGGGAGGCCCCATGCATAATGAAGTGCCGCCACCTCCTAACATCCGAGGTCGGGGCCGAGGAGGTAACATCCGAGGGCGAGGACGGGGGCGAGGATTTGGTGGCGCCAACCATGGAGGAGGCTACATGAATGCTGGTGCTGGATATGGAAGCTATGGGTACAGCAGC---AATTCGGCCACAGCAGGCTACAGTGACTTTTTCACAGACTGCTACGGCTATCATGATTTTGGGGCTTCC---
>rn6
ATGCGTCCCATGAGAATTTTTGTGAATGATGATCGCCATGTGATGGCAAAGCATTCTTCAGTATACCCAACACAAGAGGAGCTGGAGGCTGTACAGAACATGGTGTCCCACACTGAGCGGGCCCTCAAGGCTGTCTCTGACTGGATTGATGAGCAGGAGAAAGGCAACAGCGAGCTCTCTGAAGCAGAAAATATGGACACACCCCCAGATGATGAGAGCAAAGAAGGGGCTGGGGAACAGAAGGCGGAACACATGACTAGGACCCTGAGGGGCGTGATGCGGGTCGGCCTGGTAGCCAAGGGTCTTCTGCTCAAGGGGGACTTGGATCTGGAGCTGGTTCTGCTCTGTAAGGAGAAGCCCACAACTGCCCTTCTGGACAAGGTGGCTGACAACCTGGCCATCCAGCTTACTACTGTAACAGAAGACAAGTATGAAATACTCCAATCTGTGGATGATGCTGCGATTGTGATAAAAAACACAAAAGAGCCCCCCTTGTCCTTGACCATCCATCTGACCTCCCCTGTTGTCAGAGAAGAAATGGAGAAAGTATTAGCTGGA---GAAACGCTATCAGTCAACGACCCCCCGGACGTTCTGGACAGGCAGAAATGCCTTGCTGCCTTGGCGTCCCTCCGACACGCCAAGTGGTTCCAGGCTAGAGCCAATGGGCTGAAGTCATGTGTCATTGTCATCCGTGTCCTAAGGGACTTGTGTACCCGAGTGCCCACCTGGGGTCCTCTCAGAGGATGGCCTCTGGAGCTGCTGTGTGAGAAGTCCATCGGCACTGCCAATAGGCCAATGGGTGCTGGTGAAGCCCTGCGGAGAGTACTGGAGTGCCTGGCTTCCGGCATCGTAATGCCAGATGGTTCTGGCATTTATGACCCTTGTGAAAAAGAAGCCACTGATGCTATTGGGCATCTAGACAGACAGCAACGGGAAGATATCACACAGAGTGCGCAGCATGCTCTGCGGCTTGCTGCCTTTGGCCAGCTCCATAAAGTACTGGGAATGGACCCACTGCCTTCCAAAATGCCCAAGAAACCAAAGAACGAGAACCCGGTGGACTATACTGTTCAAATCCCCCCCAGCACCACCTACGCCATCACACCCATGAAACGCCCTATGGAAGAAGATGGGGAGGAGAAGTCTCCCAGCAAAAAGAAAAAGAAGATCCAGAAGAAAGAGGAGAAGGCTGAGCCTCCCCAAGCTATGAATGCCCTGATGAGGTTAAACCAGCTGAAGCCAGGGCTACAGTACAAGCTGATCTCCCAGACGGGTCCTGTTCACGCTCCCATCTTCACCATGTCTGTGGAGGTAGACGGCAGTACCTTTGAGGCCTCAGGGCCATCTAAAAAGACCGCCAAGCTACATGTGGCTGTGAAGGTGTTACAGGACATGGGATTGCCAACAGGCGCTGAAGGCAGAGACTCCAGCAAGGGGGAGGACTCTGCTGAGGAGTCAGATGGGAAGCCAGCAGTAGTGGCCCCACCCCCTGTGGTGGAAGCAGTCTCCAACCCCAGTTCTGTCTTCCCTTCAGATGCCACTACTGAG------------CAGGGGCCGATTTTGACTAAGCACGGCAAGAATCCTGTAATGGAGCTTAATGAGAAGAGACGTGGCCTCAAATATGAGCTCATTTCTGAGACAGGGGGCAGCCACGACAAACGGTTTGTTATGGAGGTTGAGGTGGACGGACAGAAGTTTCAAGGTGCTGGCTCAAACAAAAAGGTAGCAAAGGCTTATGCTGCACTTGCCGCATTAGAGAAGCTTTTCCCTGACGCCCCTCTTGCTCTTGAAGCCAACAAGAAGAAAAGAGCCCCTGTGCCTGTCCGAGGCGGACCCAAATTTGCTGCCAAGCCACATAACCCTGGCTTTGGCATGGGAGGCCCCATGCATAATGAAGCGCCCCCACCTCCCAACATCCGAGGTCGGGGCCGAGGAGGTAACATCCGAGGGCGAGGACGGGGGCGAGGATTTGGTGGCACCAACCACGGAGGAGGCTACATGAATGCTGGCGCTGGATATGGAAGCTATGGGTACAGCAGC---AATTCGGCCACAGCAGGCTACAGTGACTTTTTCACAGACTGCTACGGCTATCATGATTTTGGGGCTTCC---
>tupChi1
ATGCGTCCCATGCGGATTTTCGTGAACGATGACCGCCACGTGATGGCAAAGCATTCTTCGGTTTACCCGACACAAGAGGAGCTGGAGGCGGTGCAGAACATGGTGTCGCACACCGAGCGCGCGCTCAAGGCTGTGTCCGACTGGATAGACGAGCAGGAGAAGGGCAGC---GAGCAGGCCGAGGCCGACAACATGGATGTGCCTGCCGAGGACGAGAGCAAGGAAGGGGCCGGGGAACAGAAGACGGAGCACATTACCAGAACCCTGCGGGGTGTGATGCGGGTTGGGCTTGTGGCAAAGGGCCTTCTGCTCAAGGGGGACTTGGACCTGGAGCTGGTGCTGCTGTGTAAGGAGAAGCCCACAACTGCCCTTCTGGACAAGGTGGCCGACAACCTGGCCATCCAGCTTGCTGCTGTAACAGAAGACAAGTATGAAATACTCCAATCTGTGGATGATGCCGCAATTGTGATAAAAAACACAAAGGAGCCTCCATTGTCCCTGACCATCCACCTGACATCCCCCGTTGTCAGAGAAGAAATGGAGAAAGCGGGAGCTGGA---GAAACGCTATCAGTCAACGACCCCCCGGACGTTCTGGACAGGCAGAAATGCCTTGCTGCCTTGGCGTCCCTCCGACACGCCAAGTGGTTCCAGGCCAGAGCCAATGGGCTGAAGTCGTGCGTCATTGTCATCCGGGTCCTGAGGGACCTGTGCACCCGCGTGCCCACCTGGGGTCCCCTTCGAGGCTGGCCTCTCGAGCTCCTGTGTGAGAAGTCCATCGGCACGGCCAACAGACCCATGGGTGCCGGCGAGGCCCTGCGCAGAGTGCTGGAGTGCCTGGCGTCGGGCATCGTCATGCCAGATGGTTCTGGCATTTATGACCCTTGTGAAAAAGAAGCCACTGATGCTATTGGGCATCTAGACAGACAGCAACGGGAAGATATCACACAGAGTGCGCAGCACGCCCTGCGCCTCGCCGCCTTCGGCCAGCTCCACAAAGTCCTGGGCATGGACCCTCTGCCTTCCAAGATGCCCAAGAAACCAAAGAACGAGAACCCAGTGGACTACACCGTTCAAATCCCCCCCAGCACTACCTACGCCATTACCCCCATGAAACGCCCAATGGAGGAGGACGGGGAGGAGAAGTCTCCTAGCAAGAAGAAGAAGAAGATTCAAAAGAAAGAGGAGAAGGCCGAGCCCCCACAAGCCATGAACGCCCTGATGAGATTGAACCAGCTGAAGCCAGGGCTGCAGTACAAGCTGGTCTCCCAGACGGGCCCCGTGCACGCCCCCATCTTCACCATGTCTGTGGAGGTGGACGGCAGCTCCTTCGAGGCCTCTGGGCCGTCCAAGAAGACTGCCAAGCTGCATGTGGCCGTTAAGGTGTTGCAGGACATGGGCTTGCCGACGGGCGCCGAGGGCAGGGACTCGAGCAGGGGGGAGGACTCTGCCGAGGAGAGCGATATGAAGCCG---GTGCTGGCCCCTCCCCCCATGGTGGAAGCCATCTCCAACCCCAGCGCTGTCTACCCCTCAGATGCCACCGCTGAGAACGTAAAACAGCAGGGGCCGATCCTCACCAAGCACGGCAAGAACCCCGTCATGGAGCTCAACGAGAAGCGGCGCGGCCTCAAGTACGAGCTCATCTCGGAGACGGGCGGCAGCCACGACAAGCGCTTTGTCATGGAGGTCGAGGTGGACGGGCAGAAGTTTCAAGGTGCCGGGTCCAACAAAAAGGTGGCCAAGGCGTTCGCTGCCCTGGCAGCGCTGGAGAAGCTGTTCCCCGATGCCCCTCTTGCCCTCGACATTAACAAAAAGAAGAGAGCCCCGGTGCCCGTCAGAGGGGGCCCCAAGTTTGCTGCTAAGCCGCACAGCCCTGGCTTTGGCATGGGTGGCCCCATGCACAACGAGGTGCCCCCGCCCCCCAGCCTTCGAGGCCGGGGACGAGGAGGCAACATCCGCGGGCGAGGCCGAGGGCGAGGATTTGGTGGTGCCAACCATGGAGGC---TACATGAATGCTGGCGCTGGCTACGGCAGCTACGGGTACGGCGGC---AACTCGGCCACGGCCGGCTACAGTGACTTTTTCACAGACTGCTACGGCTATCATGATTTTGGGTCTTCC---
>sorAra2
ATGCGTCCCATGCGAATCTTTGTGAATGATGACCGGCACGTGATGGCCAAGCACTCGTCCGTCTACCCGACCCAGGAGGAGCTGGAGGCTGTGCAGAACATGGTGTCCCACACAGAACGCGCACTCAAGGCCGTGTCAGACTGGATCGACGAGCAGGAGAAGGGCAGCGGCGAGCACGCCGAGGCCGAGAGTGTGGACCTGCCCGCCGAGGACGAGACCAAAGAAGGAGCCGGGGAGCAGAAGACAGAGCACATGACGCGGACGCTGCGTGGCGTGATGCGTGTGGGCCTGGTGGCCAAGGGCCTGCTGCTCAAGGGCGACCTGGACCTGGAGCTGGTGCTGCTGTGTAAGGAGAAGCCCACCACCGCGCTCCTGGACAAGGTGGCCGACAACCTGGCCATTCAGCTCACTGCCGTTACAGAAGACAAGTACGAAATCCTGCAGTCTGTGGACGATGCTGCCATTGTCATTAAGAACACGAAAGAGCCCCCCCTGTCCCTTACCATCCACTTGACGTCCCCTGTGGTCAGAGAAGAGATGGAGAAAGTGTCAGCCGGA---GAGACGCTTCCGGTCAGCGACCCCCCGGATGTGCTGGACAGGCAGAAATGTCTAGCTGCCTTGGCATCCCTTCGGCATGCAAAGTGGTTCCAGGCCAGAGCCAATGGGCTGAAGTCGTGTGTCATAGTCATCCGGGTACTGAGGGATCTGTGCACGCGCGTGCCCACCTGGGGGCCCCTCCGAGGATGGCCCCTGGAGCTCCTGTGTGAGAAGTCCATCGGCACGGCCAACAGGCCCATGGGCGCTGGCGAGGCCCTGCGGAGGGTGCTGGAGTGCCTGGCGTCGGGCATCGTCATGCCAGATGGTTCTGGCATTTATGACCCTTGTGAAAAAGAAGCCACTGATGCTATTGGGCATCTAGACAGACAGCAACGGGAAGATATCACGCAGAGCGCGCAGCACGCGCTGCGCCTCGCAGCCTTTGGGCAGCTCCACAAGGTCCTGGGCATGGACCCCCTCCCCTCCAAGATGCCCAAGAAGCCAAAGAACGAGAACCCGGTGGACTACACGGTCCAGATCCCCCCCAGCACCACCTACGCCGTCACACCCATGAAGCGCCCCATGGAGGAGGACGGGGAGGAGAAGTCGCCCAGCAAGAAGAAGAAGAAACTGCAGAGGAAAGAGGAGAAGGCGGAGCCACCTCAGGCCATGAATGCGCTGATGCGGCTGAATCAGCTGAAGCCGGGGCTGCAGTACAAGCTGGTCTCGCAGACTGGCCCGGTGCACGCCCCCATCTTCACCATGGCCGTGGAGGTGGATGGCAGCTCCTTCGAGGCCTCAGGCCCTTCCAAGAAGACGGCCAAGCTGCACGTGGCCGTGAAGGTGTTACAGGACATGGGCCTGCCCACGGGTGCCGAGGGCCGGGACTCCAGCAAGGGGGATGACTCCGCCGAGGAGACGGACAGCAAGCCGGCCGCTGTGGCCGCGCCGCCCGTGGTGGAGACCATCTCCACGCCCAGCGCTGCCTTCCCTTCCGACCCCAGCTCCGAG------------CAGGGGCCCATTCTGACCAAGCACGGCAAGAACCCGGTCATGGAGCTCAACGAGAAGCGGCGGGGGCTCAAGTACGAGCTGGTGTCCGAGACGGGTGGCAGCCATGACAAGCGCTTCGTCATGGAGGTAGAGGTGGACGGGCAGAAGTTCCAGGGCTCCGGCTCCAACAAGAAGGTGGCAAAGGCCTACGCTGCCTTGGCTGCCCTGGAGAAACTCTTCCCCGATGCGCCCCTCGCCCTGGATGCCAACAAGAAGAAGCGCACCCCAGTGCCTGTCAGAGGGGGCCCCAAGTTTGCCACGAAGCCACACAACCCTGGGTTTGGCATGGGGGGGCCCATGCACAACGAGGTGCCCCCACCCCCCAATCTGCGTGGGCGGGGCCGAGGCGGGAACATTCGCGGCCGAGGGAGAGGGCGAGGATTCGGTGGCGCCAACCACGGAGGC---TACATGAACGCTGGCGCCGGCTACGGCAGCTACGGTTACGGCGGCGGCAACTCGGCCACGGCCGGCTACAGTGACTTTTTCACAGACTGCTACGGCTATCATGATTTTGGGTCTTCC---
>ochPri3
ATGCGTCCGATGCGGATCTTCGTGAACGATGACCGGCACGTGATGGCCAAGCACTCCTCGGTGTACCCGACCCAGGAGGAGCTGGAGGCCGTGCAGACCATGGTGTCCCACGCCGAGCGGGCGCTCAAGGCCGTGTCCGACTGGATCGACGAGCAGGAGAAGGGCGGCAGCGACCAGGCCGAGGCCGACGGCGCCGATGTGCCCGCCGAGGACGAGGGCAAAGAAGGGGCGGGGGAGCAGAAGACAGAACACATGACCAGGACCCTGCGGGGCGTGATGCGCGTGGGCCTCGTGGCCAAGGGCCTCCTGCTCAAGGGGGATCTCGACCTGGAGCTGGTGCTGCTCTGCAAGGAGAAGCCCACGACCGCCCTCCTGGACAAGGTGGCCGACAACCTGGGCATCCAGCTCGCTGCCATAACAGAAGACAAGTACGAGATACTCCAGTCTGTTGATGATGCCGCCATTGTGATAAAAAACACAAAAGAGCCTCCGCTGTCCCTGACCATCCACCTGACCTCCCCGGTGGTCAGAGAAGAGATGGAGAAAGTGTTAGCCGGAGCAGAAGTGCTCTCGGTCAGTGACCCCCCGGACGTCCTGGACAGGCAGAAGTGCCTTGCTGCCCTGGCGTCGCTGCGCCACGCCAAGTGGTTCCAGGCCAGAGCCAACGGACTGAAGTCCTGTGTCATCGTCATCCGGGTCCTGAGGGACTTATGCACCCGTGTGCCCACCTGGGGTCCTCTCAGAGGATGGCCTCTGGAGCTCCTGTGTGAGAAGTCCATCGGCACGGCCAACAGGCCCATGGGTGCCGGCGAGGCCCTGCGGAGGGTGCTGGAGTGCCTGGCGTCCGGCATCGTGATGCCAGATGGTTCTGGCATTTATGACCCTTGTGAGAAAGAAGCCACTGATGCTATTGGGCATCTAGACAGACAGCAACGGGAAGATATCACACAGAGTGCGCAGCACGCGCTGCGGCTTGCGGCGTTTGGCCAGCTCCACAAAGTCCTGGGCATGGACCCCCTGCCATCCAAGATGCCCAAGAAACCAAAGAACGAGAACCCGGTGGACTACACTGTTCAAATCCCCCCCAGCACCACGTACGCCGTCACACCCATGAAGCGCCCTGTGGAGGAGGACGGGGAAGAGAAGTCACCCAGCAAAAAGAGGAAGAAGATTCAGAAGAAAGAGGAGAAGGCCGAGCCCGCGCAGGCCATGAACGCGTTGATGCGCCTGAACCAGCTCAAGCCGGGGCTGCAGTACAAGCTGGTGTCGCAGACGGGGCCTGTGCATGCGCCCATTTTCACCATGTCCGTTGAGGTGGATGGCAACTCCTTCGAGGCCTCGGGGCCATCCAAGAAGACCGCCAAGCTGCACGTGGCCGTCAAGGTGTTGCAGGACATGGGTTTGCCCACGGGCGCCGAAGGCAGGGACTCGAGCAAGGGGGAGGACTCGGCCGAGGAGACGGAGACGAAGCCCGCCGTGGTGGCCCCGCCGCCGGTGGTGGAAACCGTTGCCACGCCTAGCGCAGCCTTCCCTGCAGACACCACGGCCGAGAATGTCAAACAGCAGGGGCCCATCCTGACCAAGCATGGCAAGAACCCTGTGATGGAGCTCAACGAGAAGAGGCGTGGCCTCAAGTATGAACTCATCTCCGAGACGGGCGGCAGCCACGACAAGCGCTTCGTGATGGAGGTGGAGGTGGACGGCCAGAAGTTCCAAGGCGCTGGCTCCAACAAGAAGGTGGCAAAGGCGTACGCTGCCCTCGCGGCGCTGGAGAAGCTGTTCCCGGACGCTCCGCTCGCCCTGGAAGCCAACAAAAAGAAGAGAACCCCAGTGCCCGTCAGGGGCGGGCCCAAGTTCGCCCCCAAGCCACATAACCCCGGCTTCGGCATGGGTGGCCCCATGCACAACGAGGTGCCCCCGCCCCCCAACCTGCGCGGCCGTGGCCGAGGGGGCAACATCCGTGGGAGAGGCCGAGGCCGAGGATTCGGCGGTGCCAACCACGGAGGC---TACATGAATGCCGGTGCTGGGTACGGGAGCTACGGGTACGGAGGC---AACTCGGCGACAGCCGGCTACAGTGACTTTTTCACAGACTGCTACGGCTCTCATGATTTTGGGTCTTCC---
>susScr11
ATGCGTCCAGTACGAATTTTTGTGAATGACGATCGCCATGTGATGGCAAAGCATTCTTCTGTTTATCCAACACAAGAGGAACTGGAAGCAGTCCAGAACATGGTGTCCCACACAGAACGAGCTCTCAAAGCTGTGTCTGACTGGATCGATGAGCAGGAGAAAGTCAACAGTGATAATGCTGAGTCTGAGAACGTGGATGTGCCCCAGGAGGATGAGACCAAAGAAGGGACTGGGGAGCAGAAGACAGAGCACATGACCAGAACCCTGAGGGGTGTGATGCGTGTTGGCCTTGTGGCAAAGGGCCTGCTGCTCAAGGGGGACTTGGACCTGGAGCTGGTGCTGTTGTGTAAGGAGAAGCCCACAACGGCCCTCCTGGACAAGGTGGCTGACAATCTGGCCATCCAGCTCGCTGCTGTTACAGAAGACAAGTATGAAATACTCCAATCTGTCGATGATGCTGCAATTGTGATAAAAAACACAAAAGAGCCTCCATTGTCCCTGACCATCCACCTGACATCCCCTGTTGTCAGAGAAGAGATGGAGAAAGTATTAGCTGGA---GAAACGCTATCAGTCAACGATCCCCCGGACGTTCTGGACAGGCAGAAATGCCTTGCTGCCTTGGCGTCCCTCCGACACGCCAAGTGGTTCCAGGCCAGAGCCAATGGGCTGAAGTCGTGTGTCATTGTCATCCGGGTCCTGAGGGACCTGTGCACTCGCGTGCCCACTTGGGGTCCCCTCAGAGGATGGCCCCTCGAGCTCCTCTGTGAGAAGTCCATTGGCACAGCCAACAGACCAATGGGTGCCGGCGAGGCCCTGCGGAGAGTGCTGGAGTGCCTGGCGTCAGGCATCGTGATGCCAGATGGTTCTGGCATTTATGACCCTTGTGAAAAAGAAGCCACTGATGCTATTGGGCATCTAGACAGACAGCAACGGGAAGATATCACACAGAGTGCGCAGCATGCTCTGCGACTTGCTGCATTTGGCCAGCTGCATAAAGTCCTGGGTATGGATCCTCTGCCTTCTAAGATGCCCAAGAAACCAAAGAATGAAAACCCAGTGGACTACACGGTTCAAATACCCCCCAGTACCACCTACGCCATTACGCCCATGAAACGCCCGATGGAGGAAGATGGGGATGAAAAGTCTCCCAGCAAAAAGAAGAAGAAGATTCAGAAGAAAGAGGAGAAGGCAGAGCCTCCCCAAGCTATGAACGCCCTAATGAGACTGAACCAGCTCAAGCCGGGGCTGCAGTACAAACTGGTTTCCCAGACTGGACCAGTCCACGCCCCCATCTTCACCATGTCTGTGGAGGTAGATGGCAACTCATTCGAGGCTTCTGGACCATCCAAAAAGACTGCCAAGCTGCACGTGGCTGTTAAGGTGTTACAGGACATGGGCTTACCCACGGGCGCCGAAGGCAGAGAC---TCCAAAGGGGAGGACTCAGCCGAGGAGATGGACACAAAGCCAGCCTTGCTGATGCCTCCGCCTATGATGGAAGCTCTCTCAGCCCACAGCTCTCTCTTC---TGTGATCCCACTGCCGAGAACGTAAAACAGCAGGGGCCGATCCTGACCAAGCATGGCAAGAACCCTGTTATGGAACTTAATGAAAAGAGGCGTGGCCTCAAGTATGAGCTCATCTCAGAGACCGGGGGCAGCCATGACAAACGCTTTGTCATGGAGGTCGAGGTGGATGGACAAAAGTTTCAAGGTGCTGGTTCCAACAAAAAGGTGGCCAAAGCATATGCCGCCTTTGCTGCACTAGAAAAACTGTTCCCTGATACCCCTCTTGCCCTTGATGCCAACAAGAAGAAGAGGGTCCCTGTGCCTGTGAGAGGGGGACCGAAATTTGCTGCTAAGCCACATAACCCTGTGTATGGCATGGGCGGCCCCATGCACAATGAAGTACCCCCGCCCCCTAACCTTCGAGGGCGGGGAAGAGGAGGAAACATCCGTGGTCGAGGGAGAGGTAGAGGATTTGGTGGTGCCAACCATGGAGGC---TACATGAATGCTGGCGCCGGGTATGGCAGCTAC---TATGGAGCC---AACTCGGCAACCGCCGGCTACAGTGACTTTTTCACAGACTGCTACGGCTATCATGATTTTGGGTCTTCC---
>eriEur2
------------------------------------------------------------------------------------------------------------------------------------------------------------------------------------------------------------------------------------------------------------------------------------------------------------------------------------------------------------------------------------------------------------------------ATGTCTGTCACAGAGGACAAATACGAGATCGTGCAGTCCGTGGATGATGCGGCCATCGTCATCAAGAACACGAAAGAGCCCCTCCTCTCCCTCACCATCCACCTCACGTCGCCCGTCGTCCGAGAAGAGATGGAGAAGGTGTCCGCCGGA---GAGACGCCCGCAGTTACCGACCCCCCAGATGTCCTGGACCGCCAGAAATGCCTAGCTGCCCTGGCGTCCCTCCGCCACGCCAAGTGGTTTCAGGCCAGGGCCAACGGGCTGAAGTCCTGTGTCATCGTCATCCGGGTCCTACGGGACCTTTGCTCCCGAGTGCCCACCTGGGGGCCCCTGCGAGGATGGCCCCTCGAGCTTCTCTGTGAGAAGTCCATCGGCACGGCCAACAGACCCATGGGCGCCGGCGAGGCCCTGCGGAGGGTGCTGGAGTGCCTGGCGTCGGGCATCGTCATGCCAGATGGTTCTGGCATTTATGACCCTTGTGAAAAAGAAGCCACTGATGCCATTGGGCATCTAGACAGACAGCAACGGGAAGATATCACACAGAGCGCGCAGCATGCACTGCGGCTCGCCGCCTTCGGTCAGCTCCACAAAGTCCTGGGCATGGACCCGCTGCCCTCCAAGATGCCCAAGAAACCAAAGAACGACAACCACGTGGACTACACGGTCCAAATCCCCCCCAGCACGACCTACGCCGTGGCCCCCGTGAAACGGCCGATGGAAGAGGACGCCGAGGAGAAGTCCCCCAGCAAGAAGAAGAAGAAGATCCAGAAGAGAGAGGAGAAGGCCGACCCCCCGCAGGCCATGAACGCGCTGATGCGGCTGAACCAGCTCAAGCCCGGGCTGCAGTACAAGCTGGTGTCGCAGACTGGGCCCGTGCACGCCCCCATCTTCACTATGTCCGTCGAGGTGGACGGCAGCTCCTTTGAGGCCTCGGGCCCCTCCAAGAAGACCGCCAAGCTGCACGTGGCCGTCAAGGTGTTGCAGGACATGGGGCTGCCCACGGGCGCCGAGGGTAGGGACTCCAACAAGGGCGACGACTCGGCTGAGGAGGTGGACGCCAAGCCGGCCGCGGTGGCCCCCCCGCCCATGGCAGAAGCCGTGTCAGCCCCCAGCGCCCCCTTCACCTCCGATCCCACGGCCGAGAACGGCAAGCAGCTGGGGCCCATCCTCACCAAGCACGGCAAGAACCCGGTCATGGAGCTGAACGAGAAGCGCCGCGGCCTCAAGTACGAGCTCGTCTCCGAGACGGGGGGCAGCCATGACAAGCGCTTCGTCATGGAGGTGGAGGTGGACGGACAGAAGTTTCAGGGCGCCGGCTCCAACAAGAAGGTAGCCAAGGCCTACGCCGCCCTCGCCGCCCTGGAGAAGCTCTTCCCCGACACCCCCCTCGCGTTGGACGCCAACAAGAAGAAGCGCACCCCGGTGCCCGTCCGGGGGGGCCCCAAATTCGCCGCCAAGCCACACAACCCGGGCTTTGGCATGGGCGGCCCTGTGCACAACGAGGTGCCCCCGCCCCCCAGCCTCCGGGGGCGCGGCCGGGGCGGCAACATCCGGGGCCGAGGCCGAGGGAGGGGCTTCGGCGGCGCCAACCACGGGGGC---TACATGAACGCCGGCGCGGGCTACGGCGGCTACGGCTACGGAGGG---AACTCGGCCACGGCCGGCTACAGTGACTTTTTCTCAGACTGCTACGGCTATCATGATTTTGGGTCCTCC---
