# Supplementary material for: Six reference-quality genomes reveal evolution of bat adaptations
Source: Nature. 2020 Jul 22;583(7817):578–84. doi: 10.1038/s41586-020-2486-3 (PMC8075899; doi:10.1038/s41586-020-2486-3)
Supplement: Supplementary file 6 — Alignments of 12,931 protein-coding genes across 48 mammals. [file 41586_2020_2486_MOESM6_ESM.gz › suppDataFile/ENST00000373166.aln.fasta]

>hg38
ATGTCGAGGCAGGCGAACCGTGGCACCGAGAGCAAGAAAATGAGCTCTGAGCTCTTCACCCTGACCTATGGTGCCCTGGTCACCCAGCTATGTAAGGACTATGAAAATGATGAAGATGTGAATAAACAGCTGGACAAAATGGGCTTTAACATTGGAGTCCGGCTGATTGAAGATTTCTTGGCTCGGTCAAATGTTGGGAGGTGCCATGACTTTCGGGAAACTGCGGATGTCATTGCCAAG---GTGGCGTTCAAGATGTACTTGGGCATCACTCCAAGCATTACTAATTGGAGCCCAGCTGGTGATGAATTCTCCCTCATTTTGGAAAATAACCCCTTGGTGGACTTTGTGGAACTTCCTGATAACCACTCATCCCTTATTTATTCCAATCTCTTGTGTGGGGTGTTGCGGGGAGCTTTGGAGATGGTCCAGATGGCTGTGGAGGCCAAGTTTGTCCAGGACACCCTGAAAGGAGACGGTGTGACAGAAATCCGGATGAGATTCATCAGGCGGATTGAGGACAATCTTCCAGCTGGAGAGGAA---
>panTro5
ATGTCGAGGCAGGCGAACCGTGGCACCGAGAGCAAGAAAATGAGCTCTGAGCTCTTCACCCTGACCTATGGTGCCCTGGTCACCCAGCTATGTAAGGACTATGAAAATGATGAAGATGTGAATAAACAGCTGGACAAAATGGGCTTTAACATTGGAGTCCGGCTGATTGAAGATTTCTTGGCTCGGTCAAATGTTGGGAGGTGCCATGACTTTCGGGAAACTGCGGATGTCATTGCCAAG---GTGGCGTTCAAGATGTACTTGGGCATCACTCCAAGCATTACTAATTGGAGCCCAGCTGGTGATGAATTCTCCCTCATTTTGGAAAATAACCCCTTGGTGGACTTTGTGGAACTTCCTGATAACCACTCATCCCTTATTTATTCCAATCTCTTGTGTGGGGTGTTGCGGGGAGCTTTGGAGATGGTCCAGATGGCTGTGGAGGCCAAGTTTGTCCAGGACACCCTGAAAGGAGACGGTGTGACAGAAATCCGGATGAGATTCATCAGGCGGATTGAGGACAATCTTCCAGCTGGAGAGGAA---
>gorGor5
ATGTCGAGGCAGGCGAACCGTGGCACCGAGAGCAAGAAAATGAGCTCTGAGCTCTTCACCCTGACCTATGGTGCCCTGGTCACCCAGCTATGTAAGGACTATGAAAATGATGAAGATGTGAATAAACAGCTGGACAAAATGGGCTTTAACATTGGAGTCCGGCTGATTGAAGATTTCTTGGCTCGGTCAAATGTTGGGAGGTGCCATGACTTTCGGGAAACTGCGGATGTCATTGCCAAG---GTGGCGTTCAAGATGTACTTGGGCATCACTCCAAGCATTACTAATTGGAGCCCAGCTGGTGATGAATTCTCCCTCATTTTGGAAAATAACCCCTTGGTGGACTTTGTGGAACTTCCTGATAACCACTCATCCCTTATTTATTCCAATCTCTTGTGTGGGGTGTTGCGGGGAGCTTTGGAGATGGTCCAGATGGCTGTGGAGGCCAAGTTTGTCCAGGACACCCTGAAAGGAGACGGTGTGACAGAAATCCGGATGAGATTCATCAGGCGGATTGAGGACAATCTTCCAGCTGGAGAGGAA---
>oryAfe1
ATGTCGAGGCAGGCGAACCGTGGCACGGAGAGCAAGAAAATGAGCTCTGAGCTCTTCACTCTGACCTATGGGGCTCTGGTCACCCAGCTGTGCAAGGACTATGAAAATGATGAAGATGTGAATAAACAGCTGGACAAAATGGGCTATAATATTGGTGTCCGGCTGATTGAAGATTTCTTGGCACGGTCAAATGTCGGGAGGTGCCATGACTTTCGGGAAACTGCAGATGTTATCGCCAAG---GTGGCGTTTAAGATGTACTTGGGCATTACTCCAAGCATCACCAATTGGAGCCCAGCAGGTGACGAATTCTCCCTCATTTTGGAAAATAACCCCTTGGTGGACTTTGTGGAACTTCCTGATAACCACTCATCCCTTATTTATTCCAATCTCTTGTGTGGGGTGTTGCGGGGAGCCTTGGAGATGGTCCAGATGGCTGTAGAAGCCAAGTTTGTCCAGGATACCCTGAAAGGAGACGGTGTGACAGAAATCCGGATGAGATTCATCAGGCGGATTGAGGACAACCTCCCAGCTGGAGAGGAA---
>ponAbe2
ATGTCGAGGCAGGCGAACCGTGGCACCGAGAGCAAGAAAATGAGCTCTGAGCTCTTCACCCTGACCTATGGTGCCCTGGTCACCCAGCTATGCAAGGACTATGAAAATGATGAAGATGTGAATAAACAGCTGGACAAAATGGGCTTTAACATTGGAGTCCGGCTGATTGAAGATTTCTTGGCTCGGTCAAATGTCGGGAGGTGCCATGACTTTCGGGAAACTGCGGATGTCATTGCCAAG---GTGGCGTTCAAGATGTACTTGGGCATCACTCCAAGCATTACTAATTGGAGCCCAGCTGGTGATGAATTCTCCCTCATTTTGGAAAATAACCCTTTGGTGGACTTTGTGGAACTTCCTGATAACCACTCATCCCTTATTTATTCCAATCTCTTGTGTGGGGTGTTGCGGGGAGCTTTGGAGATGGTCCAGATGGCTGTGGAGGCCAAGTTTGTCCAGGACACCCTGAAAGGAGACGGTGTGACAGAAATACGGATGAGATTCATCAGGCGGATTGAGGACAATCTTCCAGCTGGAGAGGAA---
>macFas5
ATGTCCAGGCAGGCGAACCGTGGCACCGAGAGCAAGAAAATGAGCTCTGAGCTCTTCACCCTGACCTATGGTGCTCTGGTCACCCAGCTATGCAAGGACTATGAAAATGATGAAGATGTGAATAAACAGCTGGACAAAATGGGCTTTAACATTGGAGTCCGGCTGATTGAAGATTTCTTGGCTCGGTCAAATGTCGGGAGGTGCCATGACTTTCGGGAAACTGCGGATGTCATTGCCAAG---GTGGCGTTCAAGATGTACTTGGGCATCACTCCAAGCATTACTAATTGGAGCCCAGCTGGTGATGAATTCTCCCTCATTTTGGAAAATAACCCCTTGGTGGACTTTGTGGAACTTCCTGATAACCACTCATCCCTTATTTATTCCAATCTCTTGTGTGGGGTATTGCGGGGAGCTTTGGAGATGGTCCAGATGGCTGTGGAGGCAAAGTTTGTCCAGGACACCCTGAAAGGAGACGGTGTGACAGAAATCCGGATGAGATTCATCAGGCGGATTGAGGACAATCTTCCAGCTGGAGAGGAG---
>calJac3
ATGTCGAGGCAGGCGAACCGTGGCACCGAGAGCAAGAAAATGAGCTCTGAGCTCTTCACCCTGACCTATGGTGCTCTGGTCACCCAGCTATGCAAGGACTATGAAAATGATGAAGATGTGAATAAACAGCTGGACAAAATGGGCTATAACATTGGAGTTCGACTGATTGAAGATTTCTTGGCACGGTCAAATGTCGGGAGGTGCCATGACTTTCGGGAAACTGCAGATGTCATTGCCAAG---GTGGCGTTCAAGATGTACTTGGGCATCACGCCAAGTATTACTAATTGGAGCCCAGCTGGTGATGAGTTCTCCCTCATTTTGGAAAATAACCCCTTGGTGGACTTTGTGGAACTTCCTGATAACCACTCATCCCTTATTTATTCCAACCTCTTGTGTGGGGTGTTGCGGGGAGCCTTGGAGATGGTCCAGATGGCTGTGGAGGCCAAGTTTGTCCAGGATACCCTGAAAGGAGACGGTGTGACAGAAATCCGGATGAGGTTCATCAGGCGGATTGAGGACAATCTTCCAGCTGGAGAGGAA---
>conCri1
ATGTCGAGACAAGCGAACCGTGGCACCGAAAGCAAAAAGATGAGCTCTGAGCTCTTCACCCTGACCTATGGTGCTCTGGTCACCCAGCTGTGCAAAGACTATGAAAATGATGAAGATGTGAATAAACAGCTGGACAAAATGGGCTATAACATTGGAGTCCGACTGATAGAAGATTTCTTGGCACGATCGAATGTTGGGAGGTGCCACGACTTTCGGGAAACTGCAGATGTCATCGCCAAG---GTGGCGTTCAAGATGTACTTGGGCATCACTCCCAGTATCACCAATTGGAGCCCAGCTGGTGATGAATTCTCTCTCATTTTGGAAAATAACCCCTTGGTGGACTTTGTGGAACTTCCTGATAACCACTCATCCCTTATTTATTCCAATCTCTTGTGTGGGGTGTTGCGGGGAGCCTTGGAGATGGTCCAGATGGCTGTGGAGGCCAAGTTTGTCCAGGACACTCTGAAAGGAGATGGTGTGACAGAAATCCGGATGAGGTTCATCAGGAGGATTGAGGACAATCTCCCCGCTGGAGAGGAA---
>sorAra2
ATGTCGAGGCAGGCGAACCGTGGCACCGAAAGCAAGAAAATGAGCTCTGAGCTGTTCACCTTGACCTACGGGGCTCTGGTCACCCAGCTGTGCAAGGACTATGAGAATGATGAAGACGTGAATAAACAACTGGACAAAATGGGCTACAACATCGGAGTCCGACTGATTGAAGATTTCTTGGCACGGTCGAATGTCGGGAGGTGCCACGACTTTCGGGAAACGGCAGATGTCATCGCCAAG---GTGGCCTTCAAGATGTACTTGGGCATCACTCCAAGTATCACTAACTGGAGTCCAGCCGGTGACGAATTCTCCCTCATTTTGGAAAATAACCCGTTGGTGGACTTTGTGGAGCTTCCTGATAATCACTCCTCTCTTATTTACTCCAACCTCTTGTGTGGGGTGTTGCGGGGAGCCCTGGAGATGGTCCAGATGGCCGTGGAGGCCAAGTTTGTCCAGGACACCCTGAAAGGAGACGGTGTGACAGAAATCCGGATGAGGTTCATCAGGCGGATTGAGGACAATCTCCCAGCTGGAGAGGAG---
>saiBol1
ATGTCGAGGCAGGCGAACCGTGGCACCGAGAGCAAGAAAATGAGCTCTGAGCTCTTCACCCTGACCTATGGTGCTCTGGTCACCCAGCTATGCAAGGACTATGAAAATGATGAAGATGTGAATAAACAGCTGGACAAAATGGGCTATAACATTGGAGTTCGACTGATCGAAGATTTCTTGGCACGGTCAAATGTCGGGAGGTGCCATGACTTTCGGGAAACTGCAGATGTCATTGCCAAG---GTGGCGTTCAAGATGTACTTGGGCATCACTCCAAGTATTACTAATTGGAGCCCAGCTGGTGATGAGTTCTCCCTCATTTTGGAAAATAACCCCTTGGTGGACTTTGTGGAACTTCCCGATAACCACTCATCCCTTATATATTCCAACCTCTTGTGTGGGGTGTTGCGGGGAGCCTTGGAGATGGTCCAGATGGCTGTGGAGGCCAAGTTTGTCCAGGACACCCTGAAAGGAGACGGTGTGACAGAAATCCGGATGAGGTTCATCAGGAGGATTGAGGACAATCTTCCAGCTGGAGAGGAA---
>tarSyr2
ATGTCGAGGCAGGCGAACCGTGGCACCGAGAGCAAGAAAATGAGCTCTGAGCTCTTCACCCTGACCTATGGGGCTCTGGTCACCCAGCTATGCAAGGACTATGAAAACGATGAAGATGTGAATAAACAGCTGGATAAAATGGGCTATAACATTGGAGTCCGACTGATTGAAGATTTCTTGGCACGGTCAAATGTTGGAAGGTGCCACGACTTTCGGGAAACTGCGGATGTCATTGCCAAG---GTGGCGTTCAAGATGTACTTGGGCATCACTCCAAGCATTACTAATTGGAGCCCAGCTGGTGACGAATTCTCCCTCATTTTGGAAAATAACCCCTTGGTGGACTTTGTGGAACTTCCCGATAACCACTCATCCCTTATTTATTCCAATCTCTTGTGTGGGGTGTTGCGGGGAGCCTTGGAGATGGTCCAGATGGCTGTGGAAGCCAAGTTTGTCCAGGACACCCTGAAAGGAGACGGTGTGACAGAAATCCGGATGAGGTTCATCAGGCGGATTGAGGATAACCTCCCAGCTGGAGAGGAG---
>otoGar3
ATGTCGAGGCAAGCGAATCGTGGCACCGAGAGCAAGAAAATGAGCTCTGAGCTCTTCACTCTGACCTATGGAGCTCTGGTCACACAACTTTGCAAGGACTATGAAAATGATGAAGATGTGAATAAACAGCTGGACAAAATGGGCTATAATATTGGAGTCCGACTGATTGAAGATTTCTTGGCACGGTCAAATGTTGGAAGGTGCCATGACTTTCGGGAAACTGCAGATGTCATTGCCAAG---GTGGCGTTCAAGATGTACCTGGGCATCACTCCAAGCATTACTAATTGGAGCCCAGCTGGTGACGAATTCTCCCTCATTTTGGAAAATAACCCCTTGGTGGACTTTGTGGAACTTCCTGATAACCACTCATCCCTTATTTATTCCAATCTCTTGTGTGGGGTGTTGCGGGGAGCCTTAGAGATGGTCCAGATGGCTGTGGAGGCCAAGTTTGTCCAAGACACCCTGAAAGGAGATGGTGTGACAGAAATCCGGATGAGGTTCATCAGGCGGATTGAGGACAATCTTCCAGCTGGAGAGGAA---
>HLmolMol2
ATGTCGAGACAGGCGAACCGTGGCACCGAGAGCAAGAAAATGAGCTCTGAGCTCTTCACCCTGACCTATGGGGCTCTGGTCACCCAACTGTGCAAGGACTATGAAAATGATGAAGATGTGAACAAACAGCTGGACAAAATGGGCTATAACATTGGAGTTCGACTGATTGAAGATTTCTTGGCACGGTCAAATGTGGGGAAGTGCCACGACTTTCGGGAAACTGCGGATGTTATTGCCAAG---GTAGCATTCAAGATGTACTTGGGCATCACTCCAAGCATCACCAATTGGAGCCCAGCTGGTGATGAATTCTCCCTCATTTTGGAAAATAACCCCTTGGTGGACTTTGTGGAACTTCCTGATAACCACTCATCCCTTATTTATTCCAATCTCTTGTGTGGGGTGTTGCGGGGAGCCTTGGAGATGGTCCAGATGGCTGTGGAGGCCAAGTTTATCCAGGACACCCTGAAAGGAGACGGTGTGACAGAGATCCGGATGCGGTTCATCAGACGGATTGAGGACAATCTCCCAGCTGGAGAGGAA---
>HLphyDis3
ATGTCGAGGCAGGCGAATCGTGGCACAGAGAGCAAGAAAATGAGCTCTGAGCTCTTCACCCTGACCTATGGGGCTCTGGTCACCCAGCTGTGCAAGGACTATGAGAACGATGAAGATGTGAACAAACAGCTGGACAAAATGGGCTATAACATTGGAGTTCGGCTGATTGAAGATTTCTTGGCGCGATCTAACGTGGGGAGGTGCCACGACTTTCGGGAAACGGCAGATGTCATTGCCAAG---GTGGCGTTCAAGATGTACTTGGGCATCACGCCAAGCATCACCAACTGGAGTCCAGCTGGTGACGAATTCTCCCTGATTTTGGAAAATAACCCCTTGGTGGACTTTGTGGAACTTCCTGATAACCACTCATCCCTTATCTATTCCAATCTGTTGTGTGGGGTGTTGCGGGGAGCCTTGGAGATGGTCCAGATGGCTGTGGAGGCCAAGTTTGTCCAGGACACCCTGAAAGGAGACGGTGTGACAGAAATCCGGATGCGGTTCATTAGGCGGATTGAGGACAATCTCCCCGCTGGAGAGGAG---
>micMur3
ATGTCGAGGCAGGCGAACCGTGGCACCGAGAGCAAGAAAATGAGCTCTGAGCTCTTCACTTTGACCTATGGGGCTCTGGTCACCCAGCTGTGCAAGGACTATGAAAATGATGAAGACGTGAATAAACAGCTGGACAAAATGGGCTATAATATTGGAGTCCGACTGATTGAAGATTTCTTGGCACGGTCAAATGTTGGGAGGTGCCACGACTTTCGGGAAACTGCAGATGTCATTGCCAAG---GTGGCGTTCAAGATGTACTTGGGCATCACTCCAAGCATTACTAATTGGAGCCCAGCTGGTGACGAATTCTCCCTCATTTTGGAAAATAACCCCTTGGTGGACTTTGTGGAACTTCCTGATAACCACTCATCCCTTATTTATTCCAATCTCTTGTGTGGGGTGTTGCGGGGAGCCTTAGAGATGGTCCAGATGGCTGTGGAGGCCAAGTTTGTCCAGGACACCCTGAAAGGAGACGGTGTGACAGAAATCCGGATGAGGTTCATCAGGCGGATTGAGGACAATCTCCCAGCTGGAGAGGAA---
>HLrouAeg4
ATGTCGAGGCAGGCGAACCGTGGCACCGAGAGCAAGAAAATGAGCTCTGAGCTCTTCACCCTGACCTATGGGGCTCTGGTCACCCAGCTATGCAAGGACTATGAAAATGATGAAGATGTGAATAAACAGCTGGATAAAATGGGCTATAACATTGGAGTCCGACTGATTGAAGATTTCTTGGCACGGTCAAATGTCGGGAGGTGCCACGACTTTCGGGAAACTGCAGATGTTATCGCCAAG---GTGGCATTCAAGATGTACTTGGGCATCACTCCAAGCATCACCAATTGGAGCCCAGCTGGTGACGAATTCTCCCTCATTTTGGAAAATAACCCCTTGGTGGACTTTGTGGAACTTCCTGATAACCACTCATCTCTTATTTATTCCAATCTCTTGTGTGGGGTGTTACGGGGAGCCTTGGAGATGGTCCAGATGGCTGTGGAGGCCAAGTTTGTCCAGGACACCCTGAAAGGAGACGGTGTGACAGAAATCCGAATGAGGTTCATCAGGCGGATTGAGGACAATCTCCCAGCTGGAGAGGAG---
>HLmanJav1
ATGTCGAGACAGGCGAACCGTGGCACAGAGAGCAAGAAAATGAGCTCTGAGCTCTTCACCCTGACCTATGGGGCTCTGGTCACCCAGCTGTGCAAGGACTATGAAAATGATGAAGATGTGAATAAACAGCTGGACAAAATGGGCTATAACATTGGAGTCCGACTGATTGAAGATTTCTTGGCAAGGTCAAATGTCGGGAGGTGCCATGACTTTCGGGAAACTGCAGATGTCATTGCCAAG---GTGGCATTCAAGATGTACTTGGGCATCACGCCAAGTATCACCAATTGGAGCCCCGCTGGTGACGAGTTCTCCCTCATTTTGGAAAATAACCCTTTGGTGGACTTTGTGGAGCTTCCTGATAACCACTCATCTCTTATTTATTCCAATCTCTTGTGTGGGGTGTTGCGAGGAGCCTTGGAGATGGTTCAGATGGCTGTGGAGGCCAAGTTTGTCCAGGACACCCTGAAAGGAGATGGTGTGACAGAAATCCGGATGAGGTTCATCAGGCGAATTGAGGACAATCTCCCAGCTGGAGAGGAG---
>manPen1
ATGTCGAGACAGGCGAACCGTGGCACAGAGAGCAAGAAAATGAGCTCTGAGCTCTTCACCCTGACCTATGGGGCTCTGGTCACCCAGCTGTGCAAGGACTATGAAAATGATGAAGATGTGAATAAACAGCTGGACAAAATGGGCTATAACATTGGAGTCCGACTGATTGAAGATTTCTTGGCAAGGTCAAATGTCGGGAGGTGCCATGACTTTCGGGAAACTGCAGATGTCATTGCCAAG---GTGGCATTCAAGATGTACTTGGGCATCACGCCAAGTATCACCAATTGGAGCCCCGCTGGTGACGAGTTCTCCCTCATTTTGGAAAATAACCCTTTGGTGGACTTTGTGGAGCTTCCTGATAACCACTCATCCCTTATTTATTCCAATCTCTTGTGTGGGGTGTTGCGGGGAGCCTTGGAGATGGTTCAGATGGCTGTGGAGGCCAAGTTTGTCCAGGACACCCTGAAAGGAGATGGTGTGACAGAAATCCGGATGAGGTTCATCAGGCGAATTGAGGACAATCTCCCAGCTGGAGAGGAG---
>lepWed1
------------------------------------------AGCTCTGAGCTCTTCACCCTCACCTACGGGGCTCTGGTCACACAGCTGTGCAAGGACTATGAAAATGATGAAGATGTGAATAAACAGCTGGACAAAATGGGCTATAACATTGGAGTCCGACTGATTGAAGATTTCTTGGCACGGTCAAATGTTGGGAGGTGCCACGACTTTCGGGAAACCGCAGATGTCATCGCCAAG---GTGGCGTTCAAGATGTACTTGGGCATCACTCCAAGCATCACCAATTGGAGCCCAGCTGGTGACGAATTCTCCCTCATTTTGGAAAATAACCCCTTGGTGGACTTTGTGGAACTTCCTGATAACCACTCATCCCTTATTTATTCCAATCTCTTGTGTGGGGTGTTGCGGGGAGCCTTGGAGATGGTCCAGATGGCTGTGGAGGCCAAGTTTGTCCAGGACACCCTGAAAGGAGACGGTGTGACAGAAATCCGGATGAGGTTCATCAGGCGGATTGAGGACAATCTCCCAGCTGGAGAGGAG---
>ailMel1
ATGTCTCGGCAGGCGAACCGTGGCACCGAGAGCAAGAAAATGAGCTCTGAGCTCTTCACCCTCACCTACGGGGCTCTGGTCACGCAGCTGTGCAAGGACTATGAAAACGATGAAGATGTGAATAAACAGCTGGACAAAATGGGCTATAACATTGGAGTCCGACTGATTGAAGATTTCTTGGCTCGGTCAAATGTTGGGAGGTGCCACGACTTTCGGGAAACCGCAGATGTCATCGCCAAG---GTGGCGTTCAAGATGTACTTGGGTATCACTCCAAGCATCACCAATTGGAGCCCAGCTGGTGATGAATTCTCCCTCATTTTGGAAAATAACCCCTTGGTGGACTTTGTGGAACTTCCTGATAACCACTCATCCCTTATTTATTCCAATCTCTTGTGTGGGGTGTTGCGGGGAGCCTTGGAGATGGTCCAGATGGCTGTGGAGGCCAAGTTTGTCCAGGACACCCTGAAAGGAGACGGTGTGACAGAAATCCGAATGCGGTTCATCAGGAGAATTGAGGACAATCTTCCAGCTGGAGAGGAG---
>musFur1
ATGTCTAGGCAGGCGAACCGTGGCACCGAGAGCAAGAAAATGAGCTCTGAGCTCTTCACCCTGACCTATGGGGCTCTGGTCACACAGCTGTGCAAGGACTATGAAAATGATGAAGATGTGAATAAACAGCTGGACAAAATGGGCTATAACATTGGAGTCCGACTGATTGAAGATTTCTTGGCACGGTCAAATGTTGGGAGGTGCCACGACTTTCGGGAAACCGCAGATGTCATTGCCAAG---GTGGCGTTCAAGATGTACTTGGGCATCACTCCAAGCATCACCAATTGGAGCCCAGCTGGTGACGAATTCTCCCTCATTTTGGAAAATAACCCCTTGGTGGACTTTGTGGAACTTCCTGATAACCACTCATCCCTTATTTATTCTAACCTCTTGTGTGGGGTGTTGCGGGGAGCCTTGGAGATGGTCCAGATGGCCGTGGAGGCCAAGTTTGTCCAAGACACCCTGAAAGGAGACGGCGTGACAGAAATCCGGATGAGGTTCATCAGGCGGATTGAGGACAATCTCCCAGCCGGAGAGGAG---
>canFam3
ATGTCCAGGCAGGCGAACCGCGGCACCGAGAGCAAGAAAATGAGCTCTGAGCTCTTCACCCTCACCTACGGGGCTCTGGTCACACAGCTGTGCAAGGACTATGAAAATGATGAAGATGTGAATAAACAGCTGGACAAAATGGGCTATAACATTGGAGTCCGACTGATTGAAGATTTCTTGGCACGGTCCAATGTTGGGAGGTGCCATGACTTTCGGGAAACCGCAGATGTCATCGCCAAG---GTGGCGTTCAAGATGTACTTGGGCATCACTCCAAGCATCACCAATTGGAGCCCAGCTGGTGACGAATTCTCCCTCATTTTGGAAAATAACCCCTTGGTGGACTTTGTGGAACTTCCTGATAACCACTCATCCCTTATTTATTCCAATCTCTTGTGTGGGGTGTTGCGGGGAGCCTTGGAGATGGTCCAGATGGCTGTGGAGGCCAGGTTTGTCCAGGACACCCTGAAAGGAGACGGTGTGACAGAAATCCGCATGAGGTTCATCAGGCGAATTGAGGACAATCTCCCAGCTGGAGAGGAG---
>felCat8
ATGTCTAGGCAGGCGAACCGTGGCACCGAGAGCAAGAAAATGAGCTCTGAGCTTTTCACCCTTACCTATGGGGCCCTGGTCACCCAGCTATGCAAGGACTATGAAAATGATGAAGATGTGAATAAACAGCTGGATAAAATGGGCTATAACATTGGAGTCCGACTGATAGAAGATTTCTTGGCACGGTCAAATGTTGGAAGGTGCCACGACTTTCGGGAAACTGCAGACGTCATCGCCAAG---GTGGCGTTCAAGATGTACTTGGGCATCACTCCAAGCATCACCAATTGGAGCCCAGCTGGTGACGAATTCTCCCTCATTTTGGAAAATAATCCCTTGGTGGACTTTGTGGAACTTCCTGATAACCACTCATCCCTTATTTATTCCAATCTCTTGTGTGGGGTGTTACGGGGAGCCTTGGAAATGGTCCAGATGGCTGTGGAGGCCAAGTTTGTCCAGGACACCCTGAAAGGAGACGGTGTGACAGAAATCCGGATGAGGTTCATCAGGCGGATTGAGGACAATCTCCCAGCTGGAGAGGAG---
>tupChi1
ATGTCGAGGCAGGCGAACCGCGGCACGGAGAGCAAGAAAATGAGCTCTGAGCTCTTTACCCTGACCTATGGTGCTCTGGTCACTCAGCTGTGCAAGGACTACGAAAATGATGAAGACGTGAATAAACAACTTGACAAAATGGGCTATAACATTGGAGTCCGACTGATTGAAGATTTTTTGGCACGATCGAATGTTGGAAGGTGCCATGACTTTCGGGAAACTGCAGATGTCATTGCCAAG---GTCGCGTTCAAGATGTACTTGGGCATCACTCCAAGCATCACCAACTGGAGCCCCGCCGGCGACGAGTTCTCCCTCATTTTGGAAAATAACCCCCTGGTGGACTTTGTGGAACTTCCTGATAACCACTCCTCCCTCATTTATTCCAATCTCTTATGTGGGGTGTTACGGGGAGCCTTGGAGATGGTCCAGATGGCTGTGGAGGCCAAGTTTGTCCAAGACACCCTGAAAGGAGACGGTGTGACAGAAATCCGGATGAGGTTCATCAGGCGGATTGAGGACAATCTCCCAGCTGGGGAGGAG---
>HLequCab3
ATGTCGAGGCAGGCGAACCGTGGCACCGAGAGCAAGAAAATGAGCTCTGAGCTCTTCACCCTGACCTATGGGGCTCTGGTCACCCAACTATGCAAGGACTATGAAAATGACGAAGATGTGAATAAACAGCTCGACAAAATGGGCTACAACATTGGAGTCCGGCTGATTGAAGATTTCTTGGCACGGTCAAATGTCGGGAGGTGCCACGACTTTCGGGAAACTGCAGATGTCATTGCCAAG---GTGGCGTTCAAGATGTACCTGGGCATCACTCCAAGCATCACCAATTGGAGCCCAGCTGGTGACGAATTCTCCCTCATTTTGGAAAATAACCCCTTGGTGGACTTTGTGGAACTTCCCGATAACCACTCATCCCTTATTTATTCCAATCTCTTGTGTGGGGTGTTGCGGGGAGCCTTGGAGATGGTCCAGATGGCTGTGGAGGCCAAGTTTGTCCAGGACACCCTGAAAGGAGACGGTGTGACAGAAATCCGGATGAGGTTCATCAGGCGGATTGAGGACAATCTCCCAGCTGGAGAAGAG---
>susScr11
ATGTCGAGGCAGGCGAATCGTGGCACCGAGAGCAAGAAAATGAGCTCTGAGCTCTTCACCCTGACCTATGGGGCTCTGGTCACCCAGCTGTGCAAGGACTATGAAAATGACGAAGATGTGAATAAACAGCTGGACAAAATGGGCTATAACATTGGAGTCCGACTGATTGAAGATTTCTTGGCACGGTCAAATGTCGGGAGGTGCCATGACTTTCGGGAAACTGCAGATGTCATTGCCAAG---GTGGCGTTCAAGATGTATTTGGGCATCACTCCAAGCATCACCAATTGGAGCCCAGCTGGTGACGAATTCTCCCTCATTTTGGAAAATAATCCCTTGGTGGACTTTGTGGAACTTCCTGATAACCACTCATCCCTCATTTATTCCAATCTCTTGTGCGGGGTGTTACGAGGCGCCTTGGAGATGGTCCAGATGGCTGTGGAGGCCAAATTTGTCCAGGACACCCTGAAAGGAGATGGTGTGACAGAAATCCGGATGAGATTCATCAGGCGGATTGAGGACAACCTCCCAGCTGGAGAGGAA---
>bosTau8
ATGTCGAGGCAGGCGAACCGTGGCACCGAGAGCAAGAAAATGAGCTCTGAGCTCTTCACCCTGACCTACGGGGCTCTAGTTACCCAGCTCTGCAAGGACTATGAAAATGATGAAGATGTGAATAAACAGCTGGACAAAATGGGCTATAACATTGGAGTCCGACTGATTGAAGATTTCTTGGCACGGTCAAACGTCGGGCGGTGCCATGACTTTCGGGAAACTGCAGATGTCATTGCCAAG---GTGGCATTCAAGATGTACTTGGGCATCACTCCAAGCATCACCAATTGGAGCCCAGCTGGTGACGAATTCTCCCTCATTTTGGAAAATAATCCCTTGGTGGACTTCGTGGAACTTCCTGATAACCACTCATCCCTTATTTATTCCAATCTCTTGTGTGGGGTGTTGCGAGGAGCCTTGGAGATGGTCCAGATGGCTGTGGAGGCCAAATTTGTCCAGGATACCCTGAAAGGAGATGGTGTGACAGAAATCCGGATGAGGTTCATCAGGCGGATTGAGGACAACCTCCCAGCTGGAGAGGAA---
>balAcu1
ATGTCGAGGCAGGCGAACCGTGGCACCGAGAGCAAGAAAATGAGCTCTGAGCTCTTCACCCTGACCTATGGGGCTCTAGTCACCCAGCTGTGCAAGGACTATGAAAATGATGAAGATGTGAATAAACAGCTGGACAAAATGGGCTATAACATTGGAGTCCGACTGATTGAAGATTTCTTGGCACGGTCAAATGTCGGGAGGTGCCATGACTTTCGGGAAACTGCAGATGTCATTGCCAAG---GTGGCGTTCAAGATGTACTTGGGCATCACTCCAAGCATCACCAATTGGAGCCCAGCTGGTGACGAATTCTCCCTCATTTTGGAAAATAATCCCTTGGTGGACTTTGTGGAACTTCCTGATAACCACTCATCCCTTATTTATTCCAATCTCTTGTGTGGGGTGTTGCGAGGAGCCTTGGAGATGGTCCAGATGGCTGTGGAGGCCAAATTTGTCCAGGACACCCTGAAAGGAGACGGTGTGACAGAAATCCGGATGCGGTTCATCAGGCGGATTGAGGACAACCTCCCAGCTGGAGAGGAA---
>HLturTru3
ATGTCGAGGCAGGCGAACCGTGGCACCGAGAGCAAGAAAATGAGCTCTGAGCTCTTCACCCTGACCTATGGGGCTCTAGTCACCCAGCTGTGCAAGGACTATGAAAATGATGAAGATGTGAATAAACAGCTGGACAAAATGGGCTATAACATTGGAGTCCGACTGATTGAAGATTTCTTGGCACGGTCAAATGTCGGGAGGTGCCATGACTTCCGGGAAACTGCAGATGTCATTGCCAAG---GTGGCGTTCAAGATGTACTTGGGCATCACTCCAAGCATCACCAATTGGAGCCCAGCTGGTGACGAATTCTCCCTCATTTTGGAAAATAATCCCTTGGTGGACTTTGTGGAACTTCCTGATAACCACTCGTCCCTTATTTATTCCAATCTCTTGTGTGGGGTGTTGCGAGGAGCCTTGGAGATGGTCCAGATGGCTGTGGAGGCCAAATTTGTCCAGGACACCCTGAAAGGAGACGGTGTGACAGAAATCCGGATGAGGTTCATCAGGCGGATTGAGGACAACCTCCCAGCTGGAGAGGAA---
>HLcamFer2
ATGTCGAGGCAGGCAAACCGTGGCACCGAGAGCAAGAAAATGAGCTCTGAGCTCTTCACCCTGACCTATGGGGCTTTAGTCACCCAGCTGTGCAAGGACTATGAAAATGATGAAGATGTGAATAAACAGCTGGACAAAATGGGCTATAACATTGGAGTCCGACTGATTGAGGATTTCTTGGCACGGTCAAATGTTGGGAGGTGCCATGACTTTCGAGAAACTGCAGATGTCATTGCCAAG---GTGGCCTTCAAGATGTACTTGGGCATCACTCCAAGCATCACCAATTGGAGCCCAGCTGGTGACGAATTCTCCCTCATTTTGGAAAATAATCCCTTGGTGGACTTTGTGGAACTTCCTGATAACCACTCATCCCTTATTTATTCCAATCTCTTGTGTGGGGTCTTGCGGGGAGCCTTGGAGATGGTCCAGATGGCTGTGGAAGCCAAGTTTGTCCAGGACACCCTGAAAGGAGACGGTGTGACAGAAATCCGGATGAGGTTCATCAGGCGGATTGAGGACAACCTCCCAGCTGGAGAGGAA---
>ochPri3
ATGTCGAGGCAGGCGAACCGTGGCACCGAGAGCAAGAAGATGAGCTCGGAGCTCTTCACCCTGACCTATGGAGCTCTGGTCACCCAGCTATGCAAGGACTATGAAAATGATGAAGATGTGAATAAACAGCTGGACAAAATGGGCTATAATATTGGAGTTCGACTGATAGAAGACTTTTTGGCACGGTCAAACGTTGGGAGGTGTCATGATTTTCGGGAAACTGCAGATGTCATTGCCAAG---GTGGCGTTCAAGATGTACCTGGGCATCACTCCGAGCATCACTAATTGGAGCCCAGCTGGCGACGAGTTCTCCCTCATCTTGGAAAATAACCCCTTGGTGGACTTTGTGGAGCTTCCTGATAACCACTCATCCTTAATCTATTCTAACCTTTTGTGTGGGGTCTTGCGAGGAGCTCTAGAGATGGTCCAGATGGCTGTGGAGGCCAAATTTGTCCAGGATACCCTGAAAGGAGACGGTGTGACAGAAATCCGAATGAGGTTCATCAGGCGGATTGAGGACAATCTCCCAGCTGGCGAAGAG---
>mm10
ATGTCGAGGCAGGCGAACCGTGGCACGGAGAGCAAGAAAATGAGTTCTGAGCTGTTCACGCTGACCTATGGAGCGCTTGTCACCCAGCTGTGCAAGGACTATGAAAACGACGAAGACGTGAACAAGCAGCTGGACAGAATGGGCTACAACATTGGAGTCCGACTGATTGAAGATTTTTTGGCACGGTCAAATGTTGGAAGATGTCATGACTTTCGGGAAACTGCAGATGTTATTGCTAAG---GTGGCGTTCAAGATGTACCTGGGCATCACTCCAAGCATCACCAACTGGAGCCCAGCCGGAGATGAATTCTCCCTCATCCTGGAAAACAACCCTCTGGTGGACTTTGTGGAGCTTCCCGATAACCACTCGGCCCTCATTTACTCCAACCTCCTGTGTGGGGTGTTGCGGGGAGCCCTGGAGATGGTCCAGATGGCTGTGGAGGCCAAGTTTGTCCAGGACACTCTGAAGGGAGATGGCGTGACAGAAATCAGGATGAGGTTCATCAGGCGGATTGAAGACAACCTCCCAGCTGGAGAAGAG---
>speTri2
ATGTCGAGGCAGGCGAACCGTGGTACCGAAAGCAAGAAAATGAGCTCTGAGCTCTTCACCCTGACCTATGGGGCTCTTGTCACCCAGCTGTGCAAGGACTATGAAAATGATGAAGATGTGAATAAACAGCTGGACAAAATGGGCTATAACATTGGAGTTCGGCTGATTGAAGATTTTTTGGCACGGTCAAATGTTGGGAGATGCCATGATTTTCGGGAAACTGCGGATGTCATTGCCAAG---GTGGCGTTCAAGATGTACTTGGGCATCACTCCAAGCATCACTAATTGGAGTCCAGCTGGTGATGAATTCTCCCTCATTTTGGAAAATAACCCCTTGGTGGACTTTGTGGAACTCCCTGATAACCACTCGTCCCTTATTTATTCCAATCTCTTATGTGGGGTGCTGCGAGGAGCCTTGGAAATGGTCCAGATGGCTGTGGAGGCCAAGTTTGTCCAGGACACCCTGAAAGGTGACGGTGTGACAGAAATCCGGATGAGGTTCATCAGGCGGATCGAAGACAATCTCCCAGCTGGAGAAGAA---
>cavPor3
ATGTCGAGGCAGGCGAACCGCGGCACTGAGAGCAAGAAAATGAGCTCTGAACTCTTCACCCTGACCTATGGGGCTCTTGTCACCCAGCTATGCAAAGACTATGAAAATGATGAAGATGTGAATAAACAGCTGGACAAAATGGGCTATAACATAGGAGTCCGACTGATTGAAGATTTTTTGGCACGGTCAAATGTTGGCAGATGCCATGACTTTCGGGAAACTGCAGATGTCATCGCCAAG---GTGGCGTTCAAGATGTACTTGGGCATCACTCCAAGCATCACTAATTGGAGCCCAGCTGGTGATGAATTCTCCCTCATTTTAGAAAATAACCCCTTGGTGGACTTTGTGGAACTTCCTGATAACCACTCATCCCTTATTTATTCCAATCTCTTGTGTGGGGTATTGCGGGGAGCCTTGGAAATGGTCCAAATGGCAGTGGAGGCCAAGTTTGTCCAGGACACCCTGAAAGGAGATGGTGTAACAGAAATCCGGATGAGGTTCATCAGGAGGATTGAAGACAATCTCCCAGCTGGAGAAGAG---
>hetGla2
ATGTCGAGGCAAGCGAACCGTGGCACCGAGAGCAAGAAAATGAGCTCTGAACTCTTCACCCTGACCTACGGAGCTCTTGTCACCCAGCTATGCAAAGACTATGAAAATGATGAAGATGTGAATAAACAGCTAGACAAAATGGGCTATAACATAGGAGTCCGACTGATTGAAGATTTCTTGGCACGGTCAAATGTTGGGAGATGCCATGACTTTCGGGAAACTGCAGATGTCATCGCCAAG---GTGGCGTTCAAGATGTACTTGGGCATCACTCCAAGCATCACTAACTGGAGCCCAGCTGGTGACGAATTCTCCCTCATTTTGGAAAATAACCCCTTGGTGGACTTTGTGGAACTTCCTGATAACCACTCATCCCTTATTTATTCCAATCTCTTGTGTGGGGTATTGCGGGGAGCCTTGGAGATGGTCCAGATGGCAGTGGAGGCCAAGTTTGTCCAGGACACCCTGAAAGGAGACGGTGTAACAGAAATCCGGATGAGGTTCATCAGGAGGATTGAAGACAATCTCCCAGCTGGAGAAGAA---
>rn6
ATGTCGAGGCAGGCGAACCGTGGCACCGAGAGCAAGAAAATGAGTTCAGAGCTGTTCACGCTGACCTATGGGGCACTTGTCACCCAGCTGTGTAAGGACTATGAAAATGACGAGGACGTGAATAAGCAGCTGGACAGAATGGGCTATAACATTGGAGTCCGACTGATTGAAGATTTTTTGGCAAGGTCAAATGTTGGAAGATGTCATGACTTTCGGGAAACTGCTGATGTCATTGCTAAG---GTGGCGTTCAAGATGTACCTGGGCATCACTCCAAGCATCACCAACTGGAGCCCAGCTGGAGATGAGTTCTCCCTCATCTTGGAAAATAACCCCTTGGTGGACTTTGTGGAGCTCCCCGATAACCACTCAGCCCTCATTTACTCCAATCTCCTGTGTGGGGTGTTGCGGGGAGCCCTGGAGATGGTCCAGATGGCTGTGGAGGCCAAGTTTGTCCAGGACACTCTGAAGGGAGATGGCGTGACAGAAATCAGGATGAGGTTCATCAGGCGGATTGAAGACAATCTCCCAGCTGGAGAAGAG---
>HLpipKuh2
ATGTCGAGGCAGGCGAACCGAGGCACTGAGAGCAAGAAAATGAGCTCTGAGCTCTTCACCCTGACCTATGGGGCTCTGGTCACCCAACTGTGCAAGGACTATGAGAATGACGAAGATGTGAATAAACAGCTGGACAAAATGGGCTATAACATTGGCGTTCGACTGATTGAAGATTTCTTGGCACGGTCAAATGTGGGGAAGTGCCACGACTTTCGGGAAACGGCAGATGTCATCGCCAAG---GTGGCGTTCAAGATGTACTTGGGCATCACTCCAAGCATCACCAACTGGAGCCCAGCTGGTGACGAATTCTCCCTCATTTTGGAAAATAACCCCCTGGTGGACTTTGTAGAACTTCCCGATAACCACTCATCCCTTATTTATTCCAACCTCTTGTGCGGGGTGTTGCGGGGAGCTTTGGAGATGGTCCAGATGGCTGTGGAGGCCAAGTTTGTCCAGGACACCCTGAAGGGAGACGGCGTGACAGAAATCCGGATGCGGTTCATCAGGCGGATTGAGGACAATCTCCCAGTCGGGGAGGAA---
>dasNov3
ATGTCGAGGCAGGCGAACCGTGGCACCGAGAGCAAGAAAATGAGCTCTGAGCTCTTCACCCTGACCTATGGAGCTCTGGTCACCCAGTTATGCAAGGACTATGAAAATGATGAAGATGTGAATAAACAGCTGGACAAAATGGGCTATAACATTGGAGTCCGACTGATTGAAGATTTCTTGGCACGGTCAAATGTTGGAAGGTGCCATGACTTTCGGGAAACTGCGGATGTCATTGCCAAG---GTGGCATTTAAGATGTACTTGGGCATCACGCCAGGCATCACCAATTGGAGCCCAGCTGGTGACGAATTCTCCCTCATTTTGGAAAATAACCCCTTGGTGGACTTTGTGGAACTTCCTGATAACCACTCATCCCTTATTTATTCCAATCTCTTGTGTGGGGTGTTGCGGGGAGCCTTGGAGATGGTCCAGATGGCTGTGGAGGCCAAGTTTGTCCAGGATACCCTGAAAGGGGATGGTGTGACAGAAATCCGGATGAGGTTCATCAGGCGGATTGAGGACAATCTCCCAGCTGGAGAGGAA---
>HLrhiFer5
ATGTCGAGGCAAACGAACCGAGGCACCGAGAGCAAGAAAATGAGCTCTGAGCTCTTCACCCTGACCTATGGGGCTCTAGTCACTCAGCTTTGCAAGGACTATGAAAATGATGAAGATGTGAATAAACAGCTGGACAAAATGGGCTATAACATCGGAGTCCGACTGATTGAAGATTTCTTGGCACGGTCAAATGTCGGCAGGTGCCACGACTTTCGGGAAACTGCGGATGTTATCGCCAAG---GTGGCGTTCAAAATGTACCTGGGCATCACTCCAGGCATCACCAATTGGAGCCCAGCTGGCGACGAATTCTCCCTCATATTGGAAAACAACCCCTTGGTGGACTTTGTGGAACTTCCTGATAACCACTCGTCCCTTATTTATTCCAATCTCTTGTGTGGGGTGTTGCGGGGAGCCTTGGAGATGGTCCAGATGGCTGTGGAGGCCAAGTTTGTCCAAGACACCCTGAAAGGAGACGGAGTGACAGAAATCCGGATGAGATTCATCAGGCGGATTGAGGACAATCTCCCAGCTGGAGAGGAA---
>criGri1
ATGTCGAGGCAGGCGAACCGTGGCACCGAGAGCAAGAAAATGAGTTCTGAGCTATTTACGCTGACGTATGGAGCGCTTGTCACCCAGCTGTGCAAGGACTATGAAAACGATGAAGACGTGAATAAGCAGCTGGACAGAATGGGCTATAACATTGGAGTCCGACTAATTGAAGATTTTTTGGCACGTTCAAATGTTGGAAGATGTCATGATTTTCGGGAAACTGCGGATGTCATTGCTAAG---GTGGCATTCAAGATGTACTTAGGCATCACTCCAAGCATCACGAATTGGAGCCCAGCTGGCGATGAATTCTCCCTCATCTTGGAAAATAACCCGTTGGTGGACTTTGTGGAGCTTCCCGATAGCCACTCATCCCTTATTTACTCCAACCTCCTGTGTGGGGTGCTGCGGGGAGCCTTGGAGATGGTCCAGATGGCTGTGGAAGCCAAGTTTGTCCAGGACACTCTGAAGGGAGATGGTGTGACAGAGATCAGGATGAGGTTCCTCAGGCGGATTGAAGACAATCTTCCAGCTGGAGAAGAA---
>micOch1
ATGTCGAGGCAGGCGAACCGTGGCACCGAGAGCAAGAAAATGAGTTCTGAGCTGTTCACCCTGACCTATGGCGCTCTTGTCACCCAGCTGTGCAAGGACTATGAGAATGATGAGGACGTGAATAAGCAGCTGGACAGAATGGGTTATAACATTGGAGTCCGACTAATTGAAGATTTTTTGGCACGCTCAAATGTAGGAAGATGTCATGACTTTCGGGAAACTGCGGATGTCATTGCTAAG---GTGGCATTCAAGATGTACTTGGGCATCACACCAAGTATCACAAATTGGAGCCCAGCTGGCGATGAATTCTCCCTCATCCTGGAAAATAACCCATTGGTGGACTTCGTGGAACTTCCCGATAGCCACTCATCCCTTATTTACTCGAACCTTCTGTGTGGGGTGCTGCGGGGAGCCTTGGAGATGGTCCAGATGGCTGTGGAGGCCAAGTTTGTCCAGGACACTCTGAAGGGAGATGGTGTGACAGAAATCAGGATGAGGTTCATCAGGCGGATTGAAGACAATCTCCCGGCTGGAGAAGAA---
>cerSim1
ATGTCGAGGCAGGCGAACCGAGGCACCGAGAGCAAGAAAATGAGCTCTGAGCTCTTCACCCTGACCTATGGAGCTCTGGTCACCCAGCTGTGCAAGGACTATGAAAATGATGAAGATGTGAATAAACAGCTCGACAAAATGGGCTACAACATTGGAGTTCGACTGATTGAAGATTTCTTGGCACGGTCAAATGTCGGGAGGTGCCACGACTTTCGGGAAACTGCAGATGTCATCGCCAAG---GTGGCGTTCAAGATGTACCTCGGCATCACTCCAAGCATCACCAGTTGGAGCCCAGCTGGTGATGAATTTTCCCTCATTTTGGAAAATAACCCCTTGGTGGACTTTGTGGAACTTCCTGATAACCACTCATCCCTTATTTATTCCAATCTCTTGTGTGGGGTGTTGCGGGGAGCCTTGGAGATGGTCCAGATGGCTGTGGAGGCCAAGTTTGTCCAGGACACCCTGAAAGGAGACGGTGTGACAGAAATCCGGATGAGGTTCATCAGGCGGATTGAGGACAATCTCCCAGCTGGAGAGGAA---
>triMan1
ATGTCGAGGCAGTCGAACCGTGGTACCGAGAGCAAGAAAATGAGCTCTGAGCTCTTCACCCTGACCTATGGGGCTCTGGTCACCCAGCTTTGCAAGGACTATGAAAATGATGAAGATGTGAATAAACAGCTGGACAAAATGGGCTATAACATTGGCGTCCGACTGATTGAAGATTTCTTGGCAAGGTCAAATGTCGGGAGATGCCACGACTTTCGGGAAACTGCAGATGTCATCGCTAAG---GTGGCGTTTAAGATGTACTTGGGCATCACTCCAAGCATCACCAATTGGAGCCCAGCGGGTGACGAATTCTCCCTCATTTTGGAAAATAACCCCTTGGTGGACTTTGTGGAACTTCCTGATAACCACTCATCCCTTATTTATTCCAATCTCTTGTGTGGGGTGTTGCGGGGAGCCTTGGAGATGGTCCAGATGGCTGTGGAAGCCAAGTTTGTCCAGGATACCCTGAAAGGAGACAGTGTGACAGAAATCCGGATGAGGTTCATCAGGCGGATTGAGGACAATCTCCCAGCTGGAGAGGAA---
>oryCun2
ATGTCGAGGCAGGCGAACCGTGGCACCGAGAGCAAGAAAATGAGCTCGGAGCTCTTCACCCTGACCTATGGAGCTCTGGTCACCCAACTGTGCAAGGACTATGAAAACGATGAAGATGTGAATAAACAGCTGGACAAAATGGGCTATAACATTGGCGTCCGACTGATAGAAGATTTCTTGGCACGGTCAAATGTCGGGAGGTGCCATGACTTTCGGGAAACTGCGGATGTCATTGCCAAG---GTGGCGTTCAAGATGTACTTGGGCATCACTCCAAGCATCACTAATTGGAGCCCAGCTGGTGACGAATTCTCCCTCATTTTGGAAAATAACCCCTTGGTGGACTTTGTGGAACTTCCTGATAACCACTCATCCCTTATTTATTCTAACCTTTTGTGTGGGGTGTTGCGAGGAGCCTTAGAGATGGTCCAGATGGCTGTGGAGGCCAAGTTTGTCCAGGATACCCTGAAAGGAGACAGTGTGACAGAAATCCGGATGAGGTTCATCAGGCGGATTGAGGACAATCTCCCAGCTGGCGAGGAG---
>loxAfr3
ATGTCGAGGCAGTCGAACCGTGGCACCGAGAGCAAGAAAATGAGCTCTGAGCTCTTCACCCTGACCTATGGGGCTCTGGTCACCCAGCTTTGCAAGGACTATGAAAATGATGAAGATGTGAATAAACAGCTGGACAAAATGGGCTATAACATTGGTGTCCGACTGATTGAAGATTTCTTGGCACGGTCAAATGTTGGGAGGTGCCACGACTTTCGAGAAACTGCAGATGTCATCGCCAAGCAGGTGGCGTTCAAGATGTACTTGGGCATCACCCCAAGCATCACCAATTGGAGCCCAGCAGGTGACGAATTCTCCCTCATTTTGGAAAATAACCCCTTGGTGGACTTTGTGGAACTTCCTGATAACCACTCATCCCTCATTTATTCCAATCTCTTGTGTGGGGTGTTGCGGGGAGCCTTGGAGATGGTCCAGATGGCTGTGGAAGCCAAGTTTGTCCAGGATACCCTGAAAGGAGACAGTGTGACAGAAATCCGGATGAGGTTCATCAGGCGGATTGAGGACAATCTTCCGGCTGGAGAGGAA---
>eriEur2
ATGTCGAGGCAAGCGAGCCGTGGCACCGAAAGCAAGAAAATGAGCTCTGAGCTCTTCACTTTGACCTATGGGGCTCTGGTCACCCAGCTGTGCAAAGACTATGAAAATGATGAAGATGTGAATAAACAGCTGGACAAAATGGGCTATAACATCGGAGTCCGACTGATTGAAGATTTCTTGGCACGGTCAAATGTTGGGAGGTGCCATGACTTTCGGGAAACTGCAGATGTCATCGCCAAG---GTGGCGTTCAAGATGTACTTGGGCATCACTCCAAGCATCACGAATTGGAGCCCAGCTGGTGACGAGTTCTCCCTCATTTTAGAAAATAACCCCTTGGTGGACTTTGTGGAACTTCCTGATAACCACTCATCCCTTATTTATTCCAATCTCTTGTGTGGGGTGTTGCGGGGAGCCTTGGAGATGGTCCAGATGGCTGTGGAGGCCAGGTTTGTCCAGGACACCCTGAAAGGCGACGGTGTGACAGAAATCCGGATGAGGTTCATCAGGCGAATTGAGGACAATCTCCCAGCTGGAGAGGAA---
>echTel2
ATGTCGAGGCAGGCGAATCGTGGCACCGAGAGCAAGAAAATG---------------------------------------------------------------------------------------------------------------------------------------------------------------------------------------------------------GTGGCGTTTAAGATGTACCTGGGCATCACTCCCAGCATCACCAATTGGAGCCCAGCGGGTGACGAATTCTCCCTCATTTTGGAAAATAACCCCTTGGTGGACTTTGTGGAACTTCCTGATAACCACTCATCCCTGATTTATTCCAATCTCTTGTGTGGGGTGTTGCGGGGAGCCCTGGAGATGGTCCAGATGGCTGTAGAAGCCAAGTTTGTCCAGGACACCCTGAAAGGAGACGGCGTGACAGAAATCCGGATGCGATTCATCAGGCGAATTGAGGATAATCTCCCCGCTGGAGAGGAG---
>HLmyoMyo6
ATGTCGAGGCAGGCGAACCGTGGCACTGAGAGCAAGAAAATGAGCTCTGAGCTCTTCACCCTGACCTATGGGGCTCTGGTCACCCAACTATGCAAGGACTATGAAAATGACGAAGATGTGAATAAGCAGCTGGACAAAATGGGCTATAACATTGGAGTTCGACTGATTGAAGATTTCTTGGCACGGTCAAATGTGGGGAAGTGCCACGACTTTCGGGAAACTGCAGATGTCATCGCCAAG---GTGGCATTCAAGATGTACTTGGGCATCACTCCAAGCATCACCAATTGGAGCCCAGCTGGTGACGAATTCTCCCTCATTTTGGAAAATAACCCCTTGGTGGACTTTGTAGAACTTCCTGATAACCACTCGTCCCTTATTTATTCCAATCTCTTGTGTGGGGTGTTGCGGGGAGCTTTGGAGATGGTCCAGATGGCTGTGGAGGCCAAGTTTGTCCAGGACATCCTGAAAGGAGACGGCGTGACAGAAATCCGGATGAGGTTCATCAGGCGGATTGAGGACAATCTCCCAGTTGGAGAGGAA---
