# Supplementary material for: Six reference-quality genomes reveal evolution of bat adaptations
Source: Nature. 2020 Jul 22;583(7817):578–84. doi: 10.1038/s41586-020-2486-3 (PMC8075899; doi:10.1038/s41586-020-2486-3)
Supplement: Supplementary file 6 — Alignments of 12,931 protein-coding genes across 48 mammals. [file 41586_2020_2486_MOESM6_ESM.gz › suppDataFile/ENST00000251507.aln.fasta]

>conCri1
ATGGAGGTCAGAGCTTCATTACAGAAGGTTAGTGGGTCATCCGATTCTGTGGCTACACTGAACAGTGAAGAATTTGTTTTGGTTCCTCAGCATGCAGATGATACTTCTACAAAAGATGATGAGAAACCACAGCTGAAGATAGTTTCTAATGGTGATGAACAATTGGAAAAAGCCATGGAGGAGATTTTGAGAGATTCTGAGAAAGGGCAAAGCTGTCTT---GTTGAT---GGTCAGAATTCCTGTGAGATTTCAGACCATTCATTTGGAGATGTTTCAGCCAGCCAAAAAAATAAGCCATCCCTTCAGTTAATTTTGGATCCATCAAGTACAGAAATTTCTACACCCAGACCATCTTCTCCAAGTGGATTTCCTGAAGAAGATAGTGTTTTGTTTAACAAACTGACATATTTAGGATGCATGAAGGTTTCTTCCCCACGTAATGAAGTGGAGGCTTTACGGGCAATGGCTACTATGAAATCTTCTAGTCAGTATCCCTTTCCTGTTACACTATATGTGCCAAATGTTCCAGAAGGTTCAGTGAGAATCATAGATCAATCCAGAAATAAGGAGATAGCATCTTTTCCAATCTATAAGGTGTTATTCTGTGCACGAGGACATGATGGAACAACAGAGAGCAATTGTTTTGCATTTACAGAGAGTTCTCATGGTGCAGAAGAATTTCAGATACATGTTTTCTCTTGTGAAATTAAAGAGGCAGTAAGCAGAATTTTATATAGTTTCTGTACAGCATTCAAACGTTCTTCCAAACAAGTGTCTGATGTTAAAGATTCAATTATTCCTACCCCTGACAGTGATGTATATACCTTCAGTGTCTCTTTGGAGGTTAAAGAAGATGATGGGAAAGGAAACTTTAGTCCTGTGCCTAAGGACAGAGATAAATTTTATTTCAAATTAAAGCAAGGAATAGAGAAGAAGGTCGTGATTACAGTCCAGCAACTTTCTAACAAAGAATTAGCAATTGAAAGATGTTTTGGAATGTTATTAAGCCCAGGTCGAAATGTGAAGAACAGTGACATGCATTTATTGGATATGGAATCCATGGGGAAGAGCTATGATGGGAGAGCATACGTTATCACTGGCATGTGGAACCCTAATGCTCCAATATTTCTGGCACTTAATGAAGAAACCCCAAAAGATAAACGCGTGTACATGACAGTGGCAGTAGATATGGTCATTACTGAGGTGGTGGAACCTGTTCGCTTTCTCCTGGAGACAGTAGTGCGTGTGTACCCTACAAATGAGAGATTTTGGTATTTTAGCCGGAAGACCTTCACAGAGACTTTCTTCATGAGGTTGAAACAGTCTGAGGGTAAAGGCCATACTAATACTGGAGATGCAATATACGAGGTGGTGAGTTTGCAGCGAGAGTCCGAGAAGGAGGAGCCAATCACTCCTATTAGTGGAGGAGGCCCAATGTCACCCCAGGAGGATGAAGCAGAAGAGGAGAGTGATAATGAACTCTCAAGTGGAACAGGGGATGTGTCTAAAGATTGTCCTGAGAAGATCCTGTATTCTTGGGGAGAATTGCTGGGAAGATGG---------------------------------------------CATAATAACCTTGGTGCACGACCTAAAGGGCTGTCCACTCTGGTGAAGAGTGGTGTCCCTGAAGCATTGAGGGCAGAGGTGTGGCAGTTATTAGCAGGCTGCCATGACAACCAGGCGATGCTGGATAGATACCGACTTCTTATCACAAAGGACTCAGCCCAGGAGAGTGTTATTACTCGAGATATTCATCGTACATTTCCTGCACATGATTACTTTAAAGATACTGGAGGAGATGGTCAAGAATCTCTTTACAAGATCTGTAAGGCATACTCTGTCTATGATGAAGACATTGGGTACTGTCAAGGGCAGTCTTTTCTTGCTGCTGTATTGCTGCTGCATATGCCTGAGGAGCAAGCTTTCTGTGTTTTGGTGAAAATCATGTATGACTATGGTTTACGAGACCTCTACAAAAACAACTTTGAAGATCTTCATTGCAAATTCTATCAGTTGGAGAGATTGATGCAGGAGCAATTACCGGACCTGCATAACCATTTTTGTGATCTGAACCTGGAAGCACATATGTATGCATCTCAGTGGTTTCTCACTCTTTTTACTGCCAAGTTCCCACTCTGCATGGTCTTCCACATCATTGACTTACTACTTTGCGAGGGTTTGAACATAATTTTTCATGTAGCCTTGGCTCTCCTAAAGACCTCAAAAGAAGATCTTCTGCAGGCTGATTTTGAAGGTGCTTTAAAGTTCTTCAGAGTTCAGCTTCCAAAGAGATACAGGGCAGAGGAAAATGCGAGAAGATTGATGGAACAGGCTTGCAATATCAAGGTACCCACCAAGAAGCTGAAGAAATATGAGAAAGAATATCAGACAATGCGAGAGAGTCAGCTGCAGCAGGAAGACCCAATGGATAGATACAAGTTTGTATATTTG---
>hg38
ATGGAGGTCAGAGCTTCATTACAGAAGGTTAGTGGATCATCTGATTCTGTGGCTACAATGAACAGTGAAGAATTTGTTTTGGTTCCTCAGTATGCAGATGATAATTCTACAAAACATGAAGAAAAACCTCAACTGAAGATAGTTTCTAATGGTGATGAACAATTGGAAAAAGCCATGGAAGAGATTTTGAGAGATTCCGAGAAAAGGCCAAGCAGTCTTCTTGTTGAT---TGTCAAAGTTCCAGTGAGATTTCAGACCATTCGTTTGGAGATATTCCAGCCAGCCAAACAAATAAGCCATCTCTTCAGTTAATTTTGGATCCGTCTAACACAGAAATTTCTACACCCAGACCATCTTCTCCAGGTGGACTACCTGAAGAAGATAGTGTTTTATTTAATAAACTGACCTACTTAGGATGTATGAAGGTTTCTTCCCCACGTAATGAAGTAGAGGCTTTACGGGCAATGGCAACCATGAAATCTTCCAGTCAATACCCCTTTCCTGTTACCCTGTATGTACCAAATGTTCCAGAAGGTTCTGTGAGAATTATAGACCAATCCAGCAATGTGGAGATAGCATCTTTTCCAATCTATAAGGTGTTATTCTGTGCACGTGGACATGACGGAACAACAGAGAGCAATTGCTTTGCATTTACAGAGAGTTCCCATGGTTCGGAAGAATTTCAGATACATGTTTTCTCCTGTGAAATTAAAGAGGCAGTAAGCAGAATTTTGTACAGTTTCTGTACAGCATTCAAACGTTCTTCCAGACAAGTGTCTGATGTTAAAGACTCAGTTATTCCTACCCCCGACAGTGATGTGTTTACCTTCAGTGTCTCCTTGGAGGTAAAAGAAGACGATGGAAAAGGAAACTTTAGCCCTGTGCCTAAGGATAGAGATAAATTTTATTTCAAATTAAAGCAAGGAATAGAGAAGAAGGTTGTGATTACAGTGCAGCAACTTTCTAACAAAGAATTAGCTATTGAAAGATGTTTTGGAATGTTATTAAGCCCAGGTCGAAACGTGAAGAACAGTGACATGCATTTACTGGATATGGAATCCATGGGAAAGAGCTATGATGGGAGAGCTTATGTCATCACTGGCATGTGGAACCCCAATGCACCAGTATTTCTGGCACTTAACGAGGAAACCCCAAAAGATAAGCAAGTATACATGACTGTGGCAGTGGATATGGTAGTCACAGAGGTGGTGGAGCCTGTTCGCTTTCTCCTGGAGACAGTAGTCCGTGTGTACCCTGCAAATGAGCGATTTTGGTATTTCAGCAGAAAGACTTTCACAGAGACTTTCTTCATGAGATTGAAACAGTCTGAGGGAAAAGGCCATACCAATGCTGGAGATGCAATATATGAGGTGGTGAGTCTACAGCGAGAGTCTGACAAGGAGGAACCAGTCACTCCTACTAGTGGAGGGGGTCCAATGTCACCCCAGGATGATGAAGCAGAAGAGGAGAGTGATAATGAACTCTCAAGTGGAACAGGTGATGTGTCTAAGGATTGTCCTGAGAAGATCCTGTATTCTTGGGGAGAGTTGCTAGGAAAATGG---------------------------------------------CACAGTAACCTTGGTGCACGACCGAAAGGGCTGTCTACTCTGGTGAAGAGTGGTGTCCCTGAAGCATTGAGGGCAGAGGTATGGCAGTTATTGGCAGGCTGCCATGACAACCAGGCAATGCTGGATAGATACCGAATTCTTATCACAAAGGACTCAGCCCAGGAGAGTGTTATTACTCGAGATATTCATCGTACATTTCCCGCACATGATTACTTTAAAGATACTGGAGGAGATGGTCAAGAATCGCTCTATAAGATCTGCAAGGCCTACTCTGTGTATGATGAAGACATTGGGTACTGTCAAGGGCAGTCTTTTCTTGCTGCTGTATTACTGCTGCATATGCCAGAGGAACAAGCATTCTGTGTTTTGGTGAAAATCATGTACGACTATGGTTTGAGAGACCTCTACAGAAACAACTTCGAAGATCTTCATTGCAAATTCTACCAGTTGGAGAGACTAATGCAGGAACAGCTACCGGACCTGCATAGCCATTTTTCTGATCTGAACCTGGAAGCTCATATGTATGCATCCCAGTGGTTTCTCACTCTTTTTACTGCCAAGTTCCCACTCTGCATGGTGTTCCACATCATTGACTTACTGCTTTGTGAGGGTTTGAACATAATCTTTCATGTAGCTTTGGCTCTCCTAAAGACCTCAAAGGAAGACCTTCTGCAGGCTGATTTTGAAGGTGCTTTAAAGTTCTTTAGAGTTCAGCTTCCAAAGAGATACAGGGCAGAGGAAAATGCAAGAAGACTGATGGAGCAGGCTTGCAATATTAAAGTACCAACCAAGAAGCTGAAGAAATATGAGAAAGAATATCAGACAATGCGAGAGAGTCAGCTGCAACAGGAAGACCCAATGGATAGATACAAGTTTGTATATTTG---
>panTro5
ATGGAGGTCAGAGCTTCATTACAGAAGGTTAGTGGATCATCTGATTCTGTGGCTGCAATGAACAGTGAAGAATTTGTTTTGGTTCCTCAGTATGCAGATGATAATTCTACAAAACATGAAGAAAAACCTCAACTGAAGATAGTTTCTAATGGTGATGAACAATTGGAAAAAGCCATGGAAGAGATTTTGAGAGATTCCGAGAAAAGGCAAAGCAGTCTTCTTGTTGAT---TGTCAAAGTTCCAGTGAGATTTCAGACCATTCGTTTGGAGATATTCCAGCCAGCCAAACAAATAAGCCATCTCTTCAGTTAATTTTGGATCCGTCTAACACAGAAATTTCTACACCCAGACCATCTTCTCCAGGTGGACTACCTGAAGAAGATAGTGTTTTATTTAATAAACTGACCTACTTAGGATGTATGAACGTTTCTTCCCCACGTAATGAAGTAGAGGCTTTACGGGCAATGGCAACCATGAAATCTTCCAGTCAATACCCCTTTCCTGTTACCCTGTATGTACCAAATGTTCCAGAAGGTTCTGTGAGAATTATAGACCAATCCAGCAATGTGGAGATAGCATCTTTTCCAATCTATAAGGTGTTATTCTGTGCACGTGGACATGACGGAACAACAGAGAGCAATTGCTTTGCATTTACAGAGAGTTCCCATGGTTCAGAAGAATTTCAGATACATGTTTTCTCCTGTGAAATTAAAGAGGCAGTAAGCAGAATTTTGTACAGTTTCTGTACAGCATTCAAACGTTCTTCCAGACAAGTGTCTGATGTTAAAGACTCAGTTATTCCTACCCCCGACAGTGATGTGTTTACCTTCAGTGTCTCCTTGGAGGTAAAAGAAGACGATGGAAAAGGAAACTTTAGCCCTGTGCCTAAGGATAGAGATAAATTTTATTTCAAATTAAAGCAAGGAATAGAGAAGAAGGTTGTGATTACAGTGCAGCAACTTTCTAACAAAGAATTAGCTATTGAAAGATGTTTTGGAATGTTATTAAGCCCAGGTCGAAACGTGAAGAACAGTGACATGCATTTACTGGATATGGAATCCATGGGAAAGAGCTATGATGGGAGAGCTTATGTCATCACTGGCATGTGGAACCCCAATGCACCAGTATTTCTGGCACTTAATGAGGAAACCCCAAAAGATAAGCAAGTATACATGACTGTGGCAGTGGATATGGTAGTCACAGAGGTGGTGGAGCCTGTTCGCTTTCTCCTGGAGACAGTAGTCCGTGTGTACCCTGCAAATGAGCGATTTTGGTATTTCAGCAGAAAGACTTTCACAGAGACTTTCTTCATGAGATTGAAACAGTCTGAGGGAAAAGGCCATACCAATGCTGGAGATGCAATATATGAGGTGGTGAGTCTACAGCGAGAGTCTGACAAGGAGGAACCAGTCACTCCTACTAGTGGAGGGGGTCCAATGTCACCCCAGGATGATGAAGCAGAAGAGGAGAGTGATAATGAACTCTCAAGTGGAACAGGTGATGTGTCTAAGGATTGTCCTGAGAAGATCCTGTATTCTTGGGGAGAGTTGCTAGGAAAATGG---------------------------------------------CACAGTAACCTTGGTGCACGACCGAAAGGGCTGTCTACTCTGGTGAAGAGTGGTGTCCCTGAAGCATTGAGGGCAGAGGTATGGCAGTTATTGGCAGGCTGCCATGACAACCAGGCAATGCTGGATAGATACCGAATTCTTATCACAAAGGACTCAGCCCAGGAGAGTGTTATTACTCGAGATATTCATCGTACATTTCCCGCACATGATTACTTTAAAGATACTGGAGGAGATGGTCAAGAATCACTCTATAAGATCTGCAAGGCCTACTCTGTGTATGATGAAGACATTGGGTACTGTCAAGGGCAGTCTTTTCTTGCTGCTGTATTACTGCTGCATATGCCAGAGGAACAAGCATTCTGTGTTTTGGTGAAAATCATGTACGACTATGGTTTGAGAGACCTCTACAGAAACAACTTCGAAGATCTTCATTGCAAATTCTACCAGTTGGAGAGACTAATGCAGGAACAGCTACCGGACCTGCATAGCCATTTTTCTGATCTGAACCTGGAAGCTCATATGTATGCATCCCAGTGGTTTCTCACTCTTTTTACTGCCAAGTTCCCACTCTGCATGGTGTTCCACATCATTGACTTACTGCTTTGTGAGGGTTTGAACATAATCTTTCATGTAGCTTTGGCTCTCCTAAAGACCTCAAAGGAAGACCTTCTGCAGGCTGATTTTGAAGGTGCTTTAAAGTTCTTTAGAGTTCAGCTTCCAAAGAGATACAGGGCAGAGGAAAATGCAAGAAGACTGATGGAGCAGGCTTGCAATATTAAAGTACCAACCAAGAAGCTGAAGAAATATGAGAAAGAATATCAGACAATGCGAGAGAGTCAGCTGCAACAGGAAGACCCAATGGATAGATACAAGTTTGTATATTTG---
>macFas5
ATGGAGGTCAGAGCTTCATTACAGAAGGTTAGTGGATCATCTGATTCTGTGGCTACAATGAACAGTGAAGAATTTGTTTTGGTTCCTCAGTATGCAGATGATAATTCTACAAAACATGAAGAAAAACCTCAACTGAAGATAGTTTCTAATGGTGATGAACAATTGGAAAAAGCCATGGAAGAGATTTTGAGAGATTCCGAGAAAAGGCAAAGTGGTCTTCTTGTTGAT---TGTCAAAGTTCCAGTGAGATTTCAGACCATTCATTTGGAGATATTCCAGCCAACCAAACAAATAAGCCATCTCTTCAGTTAATTTTGGATCCGTCTAACACAGAAATTTGTACACCCAGACCATCTTCTCCAGGTGGACTACCTGAAGAAGATAGTGTTTTATTTAATAAACTGACCTACTTAGGATGTATGAAGGTTTCTTCCCCACGTAATGAAGTAGAGGCTTTACGGGCAATGGCAACCATGAAATCTTCCAGTCAGTACCCCTTTCCTGTTACCCTGTATGTACCAAATGTTCCAGAAGGTTCTGTGAGAATCATAGACCAATCCAGCAATGTGGAGATAGCATCTTTTCCAATCTATAAGGTTTTATTCTGTGCACGTGGACATGACGGAACAACAGAGAGCAATTGCTTTGCATTTACAGAGAGTTCCCATGGTTCAGAAGAATTTCAGATACATGTTTTCTCCTGTGAAATTAAAGAGGCAGTAAGCAGAATTTTGTATAGTTTCTGTACAGCATTCAAACGTTCTTCCAGACAAGTGTCTGATGTTAAAGACTCAGTTATTCCTACCCCTGACAGTGATGTGTTTACCTTCAGTGTCTCTTTGGAGGTAAAAGAAGACGATGGAAAAGGAAACTTTAGCCCTGTGCCTAAGGATAGAGATAAATTTTATTTCAAATTAAAGCAAGGAATAGAGAAGAAGGTTGTGATTACAGTGCAGCAACTTTCTAACAAAGAATTAGCTATTGAAAGATGTTTTGGAATGTTATTAAGCCCAGGTCGAAACGTGAAGAACAGTGACATGCATTTACTGGATATGGAATCCATGGGAAAGAGCTATGATGGGAGAGCTTATGTCATCACTGGCATGTGGAACCCCAATGCACCAATATTTCTGGCACTTAATGAGGAAACACCAAAAGATAAGCGAGTATACATGACTGTGGCAGTGGATATGGTAGTCACAGAGGTGGTGGAGCCTGTTCGCTTTCTCCTGGAGACAGTAGTCCGTGTGTACCCTGCAAATGAGCGATTTTGGTATTTCAGCAGAAAGACTTTCACAGAGACTTTCTTCATGAGATTGAAACAGTCTGAGGGAAAAGGCCATACCAATGCTGGAGATGCAATATATGAGGTGGTGAGTCTACAGCGAGAGTCTGACAAGGAGGAACCAGTCACTCCTACTAGTGGAGGGGGTCCAATGTCACCCCAGGATGATGAAGCAGAAGAGGACAGTGATAATGAACTCTCAAGTGGAACAGGTGATGTGTCTAAGGATTGTCCTGAGAAGATCCTGTATTCTTGGGGAGAATTGCTAGGAAAATGG---------------------------------------------CACAATAACCTTGGTGCACGACCAAAAGGGCTATCTACTCTGGTGAAGAGTGGTGTCCCCGAAGCATTGAGGGCAGAGGTATGGCAGTTACTGGCAGGCTGCCATGACAACCAGGCAATGCTGGATAGATACCGAATTCTTATCACAAAGGACTCAGCCCAGGAGAGTGTTATTACTCGAGATATTCATCGTACATTTCCCGCACATGATTACTTTAAAGATACTGGAGGAGATGGTCAGGAATCGCTCTATAAGATCTGCAAGGCCTACTCTGTGTATGATGAAGACATTGGATACTGTCAAGGGCAGTCTTTTCTTGCTGCTGTATTACTGCTGCATATGCCAGAGGAACAAGCATTCTGTGTTTTGGTGAAAATCATGTACGACTATGGTTTGAGAGACCTCTACAAAAACAACTTTGAAGATCTTCATTGCAAATTCTACCAGTTGGAGAGACTAATGCAGGAACAGCTACCGGACCTGCATAGCCATTTTTGTGATCTGAACCTGGAAGCTCATATGTATGCATCCCAGTGGTTTCTCACTCTTTTTACTGCCAAGTTCCCACTCTGCATGGTGTTCCACATCATTGACTTACTGCTTTGTGAGGGTTTGAACATAATCTTTCATGTAGCTTTGGCTCTCCTAAAGACTTCAAAGGAAGACCTTCTGCAGGCTGATTTTGAAGGTGCTTTAAAGTTCTTTAGAGTTCAGCTTCCAAAGAGATACAGGGCAGAGGAAAATGCAAGAAGACTGATGGAGCAGGCTTGCAATATTAAAGTACCAACCAAGAAGCTGAAGAAATATGAGAAAGAATATCAGACAATGCGAGAGAGTCAGCTGCAACAGGAAGACCCAATGGATAGATACAAGTTTGTATATTTG---
>calJac3
ATGGAGGTCAGAGCTTCATTACAGAAGGTTAGTGGATCATCTGATTCTGTGGCTACAATGAACAGTGAAGAATTTGTTTTGGTTCCTCAATATGCAGATGATAATTCTACAAAACATGAAGAAAAACCTCAACTGAAGATAGTTTCTAATGGTGATGAACAATTGGAAAAAGCCATGGAAGAGATTTTGAGAGATTCTGAGAAAAGGCAAAGCAGTCTTCTTGTTGAC---TGTCAACGTTCCAGTGACATTTCAGATCATTCATTTGGAGATATACCAGTCAGCCAAACCAATAAGCCATCTCTTCAGTTAATTTTGGATCCATCTAACACAGAAATTTCTACACCCAGATCATCTTCTCCAGGTGGACTACCTGAAGAAGACAGTGTTTTATTTAATAAACTGACCTACTTAGGATGTATGAAGGTTTCTTCACCACGTAATGAAGTAGAGGCTTTACGGGCAATGGCAACCATGAGATCTTCCAGTCAGTACCCCTTTCCTGTTACCCTGTATGTGCCAAATGTACCGGAAGGTTCTGTGAGAATCATAGACCAATCCAGCAATGTGGAGATAGCATCTTTTCCAATCTATAAGGTGTTATTCTGTGCGCGTGGACATGATGGAACAACAGAGAGCAATTGCTTTGCATTTACAGAGAGTTCCCATGGTTCAGAAGAATTTCAGATCCATGTTTTCTCCTGTGAAATTAAAGAGGCAGTAAGCAGAATTTTGTATAGTTTCTCTACAGCATTCAAACGTTCTTCCAGACAAGTGTCTGATGTTAAAGACTCAATTATTCCTACCCCCGACAGTGATGTATTTACCTTCAGTGTCTCCTTGGAGGTAAAAGAAGACGATGGAAAAGGAAACTTTAGCCCTGTGCCTAAGGATAGAGATAAATTTTATTTCAAATTAAAGCAAGGAATAGAGAAGAAGGTTGTGATTACAGTGCAGCAACTTTCTAACAAAGAATTAGCTATTGAAAGATGTTTTGGAATGTTATTAAGCCCAGGTCGAAACGTGAAGAACAGTGACATGCATTTACTGGATATGGAATCTATGGGAAAGAGCTATGATGGGAGAGCTTATGTTATCACTGGCATGTGGAACCCCAATGCACCAATATTTCTGGCACTTAACGAGGAAACCCCAAAAGATAAACGAGTATACATGACTGTGGCAGTGGATATGGTAGTCACAGAGGTGGTAGAGCCTGTTCGCTTTCTCCTGGAGACGGTAGTCCGTGTGTACCCTGCAAATGAGCGATTTTGGTATTTCAGCAGAAAGACTTTCACAGAGACTTTCTTCATGAAATTGAAACAGTCTGAGGGAAAAGGCCATACCAATGCTGGAGATGCAATATATGAGGTGGTGAGTCTACAGCGAGAGTCTGACAAGGAGGAACCAGCCACTCCTACTAGTGGAGGGGGTCCAATGTCACCCCAGGATGATGAAGCGGAAGAGGAGAGTGATAATGAACTTTCAAGTGGAACAGGTGATGTGTCTAAGGATTGTCCTGAGAAGATCCTATATTCTTGGGGAGAATTGCTAGGAAAATGGAGTTGTAAAGGGAGTGTGAATGGATTACTTTCTTGTCTTCTCATGCACAATAACCTTGGTGCACGACCGAAAGGGCTCTCTACTCTGGTGAAGAGTGACGTCCCCGAAGCATTGAGAGCAGAGGTATGGCAGTTACTGGCCAGCTGCCATGACAGCCAGGCAATGCTGGATAGATACCGAATTCTTATCACAAACGACTCGGCCCAGGAGAGTGTTATTACTCGAGATATTCATCGTACATTTCCCGCACATGATTACTTTAAAGATACTGGAGGAGATGGTCAGGAATCACTCTATAAGATCTGCAAGGCCTACTCTGTGTATGATGAAGATATTGGGTACTGTCAAGGGCAGTCTTTTCTTGCTGCTGTATTACTGCTGCATATGCCAGAGGAACAAGCATTCTGCGTTTTGGTGAAAATCATGTATGACTATGGTTTGAGAGACCTCTACAAAAACAACTTTGAAGATCTTCATTGCAAATTCTACCAGTTGGAGAGACTAATGCAGGAACAGCTGCCGGACCTGCATAGCCATTTTTGTGATCTGAACCTGGAAGCTCATATGTATGCATCCCAGTGGTTTCTCACTCTTTTTACTGCCAAGTTCCCACTCTGCATGGTGTTCCACATCATTGACCTACTGCTTTGTGAGGGTTTGAACATAATCTTTCATGTAGCTTTGGCTCTCCTAAAGACCTCAAAGGAAGACCTTCTGCAGGCTGATTTTGAAGGCGCTTTAAAGTTCTTTAGAGTTCAGCTTCCAAAGAGATACAGGGCAGAGGAAAATGCAAGAAGACTGATGGAGCAGGCTTGCAATATCAAAGTACCAACCAAGAAGCTGAAGAAATATGAGAAAGAATATCAGACAATGCGAGAGAGTCAGCTGCAGCAGGAAGACCCAATGGATAGATACAAGTTTGTATATTTG---
>saiBol1
ATGGAGGTCAGAGCTTCATTACAGAAGGTTAGTGGATCATCTGATTCTGTGGCTACAATGAACAGTGAAGAATTTGTTTTGGTTCCTCAATATGCAGATGATAATTCTACAAAACATGAAGAAAAACCTCAACTGAAGATAGTTTCTAATGGTGATGAACAATTGGAAAAAGCCATGGAAGAGATTTTGAGAGATTCTGAGAAAAGGCAAAGCAGTCTTCTTGTTGAC---TGTCAAAGTTCCAGTGAGATTTCAGATCATTCGTTTGGAGATATTCCAGTCAGCCAAACCAATAAGCCATCTCTTCAGTTAATTTTGGATCCATCTAACACAGAAATTTCTACACCCAGATCATCTTCTCCAGGTGGACTACCTGAAGAAGACAGTGTTTTATTTAATAAACTGACCTACTTAGGATGTATGAAGGTTTCTTCCCCACGTAATGAAGTGGAGGCTTTACGGGCAATGGCAACCATGAAATCTTCCAGTCAGTACCCCTTTCCTGTTACCCTGTATGTGCCAAATGTACCGGAAGGTTCTGTGAGAATCATAGACCAATCCAGCAATGTGGAGATAGCATCTTTTCCAATCTATAAGGTGTTATTCTGTGCACGTGGACATGATGGAACAACAGAGAGCGATTGCTTTGCATTTACAGAGAGTTCCCATGGTTCAGAAGAATTTCAGATCCATGTTTTCTCCTGTGAAATTAAAGAGGCAGTAAGCAGAATTTTGTATAGTTTCTCTACAGCGTTCAAACGTTCTTCCAGACAAGTGTCTGATGTTAAAGACTCAATTATTCCTACCCCCGACAGTGATGTATTTACCTTCAGTGTCTCCTTGGAGGTAAAAGAAGACGATGGAAAAGGAAACTTTAGCCCTGTGCCTAAGGATAGAGATAAATTTTATTTCAAATTAAAGCAAGGAATAGAGAAGAAGGTTGTGATTACAGTGCAGCAACTTTCTAACAAAGAATTAGCTATTGAAAGATGTTTTGGAATGTTATTAAGCCCAGGTCGAAACGTGAAGAACAGTGACATGCATTTACTGGATATGGAATCCATGGGAAAGAGCTATGATGGGAGAGCTTATGTTATCACTGGCATGTGGAACCCCAATGCACCAATATTTCTGGCACTTAATGAGGAAACCCCAAAAGATAAACGAGTATACATGACTGTGGCCGTGGATATGGTAGTTACAGAGGTGGTAGAGCCTGTTCGCTTTCTCCTGGAGACAGTAGTCCGTGTGTACCCTGCAAATGAGCGATTTTGGTATTTCAGCAGAAAGACTTTCACAGAGACTTTCTTCATGAGATTGAAACAGTCTGAGGGAAAAGGCCATACCAATGCTGGAGATGCAATATATGAGGTGGTGAGTCTACAGCGAGAGTCTGACAAGGAGGAACCAGTCACTCCTACTAGTGGAGGGGGCCCAATGTCACCCCAGGATGATGAAGCAGAAGAGGAGAGTGATAATGAACTCTCAAGTGGAACAGGTGATGTGTCTAAGGATTGTCCTGAGAAGATCCTATATTCTTGGGGAGAATTGCTAGGAAAATGG---------------------------------------------CACAATAACCTTGGTGCACGGCCGAAAGGGCTATCTACTCTGGTGAAGAGTGGCGTCCCTGAAGCATTGAGAGCGGAGGTATGGCAGTTACTGGCGGGCTGTCACGACAGCCAGGCAATGCTGGATAAATACCGAATTCTTATCACAAAGGACTCGGCCCAGGAGAGTGTTATTACTCGAGATATTCATCGTACATTTCCCGCACATGATTACTTTAAAGATACTGGAGGAGATGGTCAGGAATCACTCTATAAGATCTGCAAGGCCTACTCTGTGTATGATGAAGACATCGGGTACTGTCAAGGGCAGTCTTTTCTTGCTGCTGTATTACTGCTGCATATGCCAGAGGAACAAGCATTCTGTGTTTTGGTGAAAATCATGTACGACTATGGTTTGAGAGACCTTTACAAAAACAACTTTGAAGATCTTCATTGCAAATTCTACCAGTTGGAGAGACTAATGCAGGAGCAGCTACCGGACCTGCATAGCCATTTTTGTGATCTGAACCTGGAAGCTCATATGTATGCATCCCAGTGGTTTCTCACTCTTTTTACTGCCAAGTTCCCACTCTGCATGGTGTTCCACATCATTGACCTACTGCTTTGTGAGGGTTTGAACATAATCTTTCATGTAGCTTTGGCGCTCCTAAAGACCTCAAAGGAAGACCTTCTGCAGGCTGATTTTGAAGGTGCTTTAAAGTTCTTTAGAGTTCAGCTTCCAAAGAGATACAGGGCAGAGGAAAATGCAAGAAGACTGATGGAGCAGGCTTGCAATATTAAAGTACCAACCAAGAAGCTGAAGAAATATGAGAAAGAATATCAGACAATGCGAGAGAGTCAGCTGCAACAGGAAGACCCAATGGATAGATACAAGTTTGTATATTTG---
>HLmyoMyo6
ATGGAGGTCAGAGCTTCCTTACAGAAGGTTACTGGGTCATCAGATTCTGTGGCTGCACAGAACAGTGAAGAATTTGTTTTGGTTCCTCAGCATGCAGATGATACTTCTACAAAAGATGAAGAAAAACCTGAACTGAAGATAGTTTCTAATGGTGATGAACAATTGGAAAAAGCCATGGAAGAGATTTTGAGAGATTCTGAAAAAGGGCAAGGCAGCCTTCTAGTGGAT---CGTCAAAGTTCCAGTGAGATTTCAGACCATTCGCTTGGAGGTGTTTCAGCCAGCCAAACAAATAAGCCATCTCTTCAGTTAATTTTGGATCCATCAAATACAGAAATTTCTGCACTCAGACCATCTTCTCCAAGTGGATTGCCGGAAGAAGATAGTGTTTTATTTAACAAACTGACCTACTTAGGATGTATGAAGGTTTCTTCCCCACGTAATGAAGTAGAGGCTTTACGGGCAATGGCAACTATGAAATCTTCGAGTCAGTACCCCTTTCCCGTTACTCTGTATGTGCCAAATGTTCCAGAAGGTTCTGTGAGAATCATAGATCAGTCCAGCAATGTGGAGATAGCATCTTTTCCCATCTATAAGGTGCTGTTCTGTGCACGTGGACATGATGGGACAACAGAGAGCAATTGCTTTGCATTTACAGAGAGTTCCCATGGTTCAGAAGAATTTCAGATACACGTTTTCACCTGTGAAATTAAAGAGGCAGTAAGCAGAATTTTATATAGTTTCTGTACAGCATTCAAACGTTCTTCCAGACAAGTGTCTGATGTTAAAGACTCAGTTATTCCTACACCCGACAGTGATGTGTTTACCTTCAGTGTCTCCTTGGAGGTAAAAGAAGATGATGGAAAAGGAAACTTTAGTCCTGTGCCTAAGGACAGAGATAAATTTTATTTCAAATTGAAGCAAGGAATAGAGAAGAAGGTTGTGATTACAGTGCAGCAACTTTCTAACAAAGAATTAGCTATTGAAAGATGTTTTGGAATGTTATTAAGCCCAGGTCGAAACGTGAAGAACAGTGACATGCATTTACTGGATATGGAATCCATGGGAAAGAGCTATGACGGGAGGGCTTACGTTATCACCGGCATGTGGAACCCCAATGCACCCATATTTCTGGCACTTAATGAAGAAACCCCAAAAGATAAACGAGTGTACATGACTGTGGCAGTGGATATGGTCGTCACGGAGGTGGTGGAGCCTGTCCGCTTTCTCCTGGAGACAGTAGTACGTGTATACCCTGCAAATGAGCGATTCTGGTATTTCAGCAGAAAGACTTTCACGGAGACTTTCTTCATGAGGTTGAAACAGACAGAGGGAAAAGGTCACACCAGTGCTGGAGATGCAATCTATGAGGTGGTGAGTCTACAGAGAGAGTCTGAGAAGGAGGAACCTGTCACTCCTACTAGTGGAGGGGGCCCAATGTCACCCCAGGAGGATGAAGCAGAAGAGGAGAGTGATAATGAACTCTCAAGTGGAACAGGTGATGTGTCTAAGGATTGTCCTGAGAAGATCCTGTATTCCTGGGGAGAATTGCTAGGAAGATGG---------------------------------------------CACAATAACCTTGGTGTACGACCAAAAGGACTGTCCACGCTGGTGAAGAGTGGCATCCCTGAAGCTCTGAGGGCAGAGGTATGGCAGTTGTTAGCAGGCTGCCATGACAACCAGGCAATGCTGGATAGATACCGACTTCTCATCACAAAGGACTCCGCCCAGGAGAGTGTTATCACTCGAGACATTCATCGGACGTTCCCTGCACATGATTACTTTAAAGACACAGGAGGAGATGGCCAGGAATCGCTCTACAAGATCTGCAAGGCCTACTCTGTCTACGACGAAGACATTGGGTACTGCCAAGGACAGTCTTTTCTTGCTGCTGTATTGCTTCTGCATATGCCAGAAGAACAAGCATTCTGTGTTTTGGTGAAAATTATGTATGACTATGGTTTACGAGATCTCTACAAAAACAACTTTGAAGATCTTCATTGCAAATTTTATCAGTTGGAGAGACTAATGCAGGAGCAGCTACCGGATCTGCACAGCCATTTTTGTGACTTGAACCTGGAGGCCCATATGTATGCTTCCCAGTGGTTTCTCACTCTTTTCACCGCCAAGTTCCCACTCTGCATGGTCTTCCACATCATTGACTTACTGCTCTGTGAGGGTTTGAATATAATCTTTCATGTAGCCTTGGCTCTTCTAAAGACCTCAAAGGAAGATCTTCTGCAGGCTGATTTTGAAGGGGCTTTAAAGTTCTTCAGAGTTCAGCTTCCAAAGAGATACAGGGCAGAGGAAAATGCAAGAAGATTGATGGAGCAGGCTTGTAATATCAAGGTACCGACCAAGAAGCTGAAGAAATATGAGAAGGAATATCAGACAATGCGTGAGAGTCAGCTGCAGCAGGAGGACCCCATGGACAGATACAAGTTTATATATTTG---
>HLpipKuh2
ATGGAGGTCAGAGCTTCATTACAGAAGGTTACTGGGTCATCGGATTATGTGGCTACACAGAACAGTGAAGAATTTGTTTTGGTTCCTCAGCATGCAGATGATACTTCTACAAAAGATGAAGAAAAACCTGAACTGAAGATAGTTTCTAAT---GATGAACAATTGGAAAAAGCCATGGAAGAGATTTTGAGAGATTCTGAGAAAGGGCAAGGCAGCCTTCTTGTGGAT---CGTCAAAGTTCCAGTGAGATTTCAGACCATTCACTTGGAGGTGTTTCAGCCAGCCAAACAACTAAGCCATCTCTTCAGTTAATTTTGGATCCATCAAATACAGAAATTTCTACTCCCAGGCCATCTTCTCCAAGTGGATTGCCAGAAGAAAATAGTGTTTTATTTAACAAACTGACCTACTTAGGATGTATGAAGGTTTCTTCCCCACGTAATGAAGTGGAGGCTTTACGGGCAATGGCAACTATGAAATCTTCGAGTCAGTACCCCTTTCCTGTTACTCTGTATGTGCCAAATGTCCCAGAAGGTTCTGTAAGAATCATAGATCAGTCCAGCAATATGGAGATAGCATCTTTTCCAATCTATAAGGTGCTGTTCTGTGCACGTGGACATGATGGGACAACAGAGAGCAATTGCTTTGCATTTACAGAGAGTTCCCATGGTTCAGAAGAATTTCAGATACACGTTTTCACCTGTGAAATTAAAGAGGCAGTAAGCAGAATTTTATATAGTTTCTGTACAGCATTCAAACGTTCTTCTAGACAAGTTTCTGATGTTAAAGACTCAGTTATTCCTACCCCCGACAATGATGTGTTTACCTTCAGTGTCTCCTTGGAGGTAAAAGAAGATGATGGAAAAGGAAACTTTAGTCCTGTGCCTAAGGACAGAGATAAATTTTATTTCAAATTGAAGCAAGGAATAGAGAAGAAGGTAGTGATTACAGTGCAGCAACTTTCTAACAAAGAATTAGCTATTGAAAGATGTTTTGGAATGTTATTAAGCCCAGGTCGAAACGTGAAGAACAGTGACATGCATTTACTGGATATGGAATCCATGGGAAAAAGCTATGATGGGAGGGCTTATGTTATCACTGGCATATGGAACCCTAATGCACCCATATTTCTGGCACTTAATGAAGAAACCCCAAAAGATAAACGAGTGTACATGACGGTGGCAGTGGATATGGTGGTCACGGAGGTGGTGGAGCCTGTCCGCTTTCTCCTGGAGACAGTAGTGCGTGTATACCCTGCAAATGAGCGGTTCTGGTATTTCAGCAGAAAGACTTTCACGGAGACTTTCTTCATGAGGTTGAAACAGACTGAGGGAAAAGATCACACCAGTGCTGGAGATGCAATATATGAGGTGGTGAGTCTACAGAGAGAGTCTGAGAAGGAGGAACCTGTCACTCCTACTAGTGGAGGGGGCCCAATGTCACCCCAGGAGGATGAAGCAGAAGAGGAGAGTGATAATGAACTCTCAAGTGGAACAGGTGATGTATCTAAGGATTGTCCTGAGAAGATCCTGTATTCCTGGGGAGAATTGCTAGGAAGATGG---------------------------------------------CACAATAACCTTGGTGCACGACCGAAAGGACTGTACCCGCTGGTGAAGAGTGGCGTCCCTGAAGCTCTGAGGGCAGAGGTATGGCAGTTGTTAGCAGGCTGTCATGACAACCAGGCAATGCTGGATATATACCGAGTTCTCATCACAAAGGATTCCGCCCAGGAGAGTGTTATCACTCGAGACATTCATCGGACGTTCCCTGCACATGATTACTTTAAGGACACAGGAGGAGATGGCCAGGAATCGCTCTACAAGATCTGCAAGGCCTATTCTGTCTACGACGAAGACATTGGGTACTGCCAAGGACAGTCTTTTCTTGCTGCTGTATTGCTTCTGCATATGCCAGAAGAACAAGCATTCTGTGTTTTGGTGAAAATCATGTATGACTATGGTTTACGAGATCTCTACAAAAACAATTTTGAAGATCTTCATTGCAAATTTTATCAGTTGGAGAGACTATTGCAGGAGCAGCTACCGGACCTGCACAGCCATTTTTGTGACCTTAACCTGGAGGCCCATATGTATGCTTCACAGTGGTTTCTCACTCTTTTCACCGCCAAGTTCCCGCTCTGCATGGTCTTCCACATCATTGACTTACTGCTCTGTGAGCGTTTGAATATAATCTTTCATGTAGCCTTGGCTCTTCTAAAGACCTCAAAGGAAGATCTTCTGCAGGCTGATTTTGAAGGGGCTTTAAAGTTCTTCAGAGTTCAGCTTCCAAAGAGATACAGGGCAGAGGAAAATGCAAGAAGATTGATGGAGCAGGCTTGTAATATTAAGGTATCGACCAAGAAGCTGAAGAAGTATGAGAAGGAATATCAGACAATGCGCGAGAGTCAGCTGCAGCAGGAGGACCCCATGGACAGATACAAGTTTGTATATTTA---
>HLrhiFer5
ATGGAGGTCAGAGCTTCATTACAGAAGGTTACTGGGCCATCGGATTGTGTGGCTACCTTGAACAGTGAAGAATTTGTTTTGGTTCCTCAGCATGCAGATGATGCTTCTACAAAAGATAAAGGAAAACCTGAACTGAAGATAGTTTCTAATGGTGATGAACAATTGGAAAAAGCCATGGAAGAGATTTTGAGAGATTCGGAGAAAGGGCAAAGCAGTCTTCTTGTTAAT---CGTCAAAGTTCCAGTGAGATCTCAGACCATTCATTTGGAGATATTTCAGCCAGCCAAACAAATAAGCCATCTCTTCAGTTAATTTTGGATCCATCGAATACAGAAATTTCTACACCCAGACCATCTTCTCCAAGTGGATTTCCTGAAGAAGATAGCGTTTTATTTAACAAATTGACCTACTTAGGATGTATGAAAGTTTCCTCTCCACGTAATGAAGTGGAGGCTTTACGGGCAATGGCAACTATGAAATCTTCCAGTCAGCACCCCTTTCCTGTTACTCTGTATGTGCCAAATGTTCCAGAAGGTTCTGTGAGAATTATACAACAAGCCAGCAATGTGGAGATAGCATCTTTTCCAATCTATAAGGTGTTGTTCTGTGCACGTGGACATGATGGGACAACAGAGAGCAATTGCTTTGCATTCACAGAGAGTTCCCATGGTTCAGAAGAATTTCAGATACATGTTTTCACCTGTGAAATTAAAGAGGCAGTAAGCAGAATTTTGTATAGTTTCTGTACAGCATTCAAACGTTCTTCCAGACAAGTGTCTGATGTTAAAGACTCAGTCATTCCCACCCCCGACAGTGATGTGTTTACCTTCAGTGTCTCCTTGGAGGTAAAAGAAGATGATGGAAAAGGAAACTTTAGTCCTGTACCTAAGGATAGAGATAAATTTTATTTCAAATTAAAACAAGGAATAGAGAAGAAGGTTGTGATTACAGTGCAGCAACTTTCTAACAAAGAATTAGCTATTGAAAGATGTTTTGGAATGTTATTAAGCCCAGGTCGAAACGTGAAGAACAGTGACATGCATTTACTGGATATGGAATCCATGGGGAAGAGCCATGATGGGAGAGCTTATGTTATCACTGGCATGTGGAACCCCAATGTACCAATATTTCTGGCACTTAATGAAGAAACCCCAAAAGATAAACGAGTGTACATGACCGTGGCAGTGGATATGGTTGTCACGGAGGTGGTGGAGCCCGTCCGCTTTCTCCTGGAGACAGTAGTACGTGTATACCCTGCGAATGAGCGATTTTGGTATTTTAGCAGAAAGACTTTCACGGAGACTTTCTACATGAGGTTGAAACAGTCGGAGGGAAAAGGCCATACCAGTGCTGGAGATGCGATATATGAGGTGGTGAGTCTACATCGAGAGTCTGAGAAGGAGGAACCAGTCACTCCCACTAGTGGAGGGGGTCCACTGTCACCCCAGGACGATGAAGCAGAAGAAGAGAGTGACAATGAACTGTCAAGTGGAACAGGTGATGTGTCCAAGGACTGTCCCCAGAAGATCCTATATTCTTGGGGAGAATTGCTAGGAAGATGG---------------------------------------------CACAGTAACCTTGGTGCACGACCGAAAGGGCTATCCACCCTGGTGAAGAGTGGCGTCCCTGAAGCTTTGAGGGCAGAGGTATGGCAGTTGTTAGCAGGCTGCCATGACAACCAGGCAATGCTGGATAGATACCGACTTCTTATCACAAAGGACTCAGCCCAGGAGAGTGTTATTACTCGAGATATTCATCGTACGTTTCCTGCACATGATTACTTTAAGGATACCGGAGGAGATGGCCAGGAATCGCTCTACAAGATCTGCAAGGCCTACTCCGTCTACGATGAAGATATCGGGTACTGTCAAGGGCAGTCTTTTCTTGCTGCTGTATTGCTGCTGCATATGCCAGAGGAACAAGCATTCTGTGTTCTGGTGAAAATCATGTATAACTATGGTTTACGAGACCTCTACAAAAACAACTTTGAAGATCTTCATTGCAAATTCTATCAGTTGGAGAGACTAATGCAGGAGCAGTTACCGGACCTGCACAGCCATTTCTGTGGTCTGAACCTGGAAGCTCATATGTATGCATCGCAGTGGTTTCTGACTCTTTTCACAGCCAAGTTCCCACTTTGCATGGTGTTCCACATCATCGACTTACTGCTGTGTGAGGGTTTGAACATAATCTTTCACGTAGCCTTGGCTCTTCTGAAAACCTCAAAGGAAGACCTTCTGCAGGCTGATTTTGAAGGTGCTTTAAAGTTCTTCAGAGTTCAGCTTCCAAAGAGATACAGGGCAGAGGAAAATGCAAGAAGATTGATGGAGCAGGCTTGCAATATTAAGGTACCGACCAAAAAGCTGAAGAAATATGAGAAGGAATATCACACGGTGCGCGAGAGCCAGCTGCAGCAGGAAGATCCCATGGACAGATACAAGTTTGTATATTTG---
>HLrouAeg4
ATGGAGGTCAGAGCCTCATTACAGAAAGTTACTGGGTCATCGGATTCTGTGGCTGCACTGAACAGTGAAGAATTTGTTTTGGTTCCTCAGCATGCAGATGATACTTCTACTAAAGATGAAGGCAAACCTGAACTGAAGATCGTTTCTAATGGTGATGAACAATTGGAAAAAGCCATGGAAGAGATTTTGAGAGATTCTGAGAAAGGACAAAGTGGCCTTCTTGTTGATGATCATCAAAGTTCCAGTGAGATCTCAGACCATTCATTTGGAGATGTTTCAGCTAGCCAAACAAATAAGCCATCTCTTCAGCTAATTTTGGATCCATCGAATACAGAAATTTCTACGCCCAGACCGTCTTCTCCAAGTGGAGTACCTGAAGAAGATAGCGTTTTATTTAACAAACTGACCTACCTAGGATGTTTGAAAGTTTCTTCCCCACGTAATGAAGTGGAGGCATTACGGGCAATGGCAACTATGAAATCTTCCAGTCAGTCCCCTTTTCCTGTTACTCTGTATGTTCCAAATGTTCCAGAAGGTTCTGTGAGAATCATAGACCAATCCAGGGGTGTGGAGATAGCATCTTTTCCCATCTATAAGGTGCTGTTCTGTGCACGCGGACACGACGGGACAACGGAGAGCAACTGCTTTGCATTTACAGAGAGTTCCCACGGTTCAGAAGAGTTTCAGATACATGTTTTCACCTGTGAAATTAAAGAGGCAGTAAGCAGAATTTTATATAGTTTCTGTACAGCATTCAAACGTTCTTCCAGACAAGTGTCTGATGTCAAAGACTCAGTTATCCCTACCACCGACAGTGATGTGTTTACCTTCAGTGTCTCCTTGGAGGTAAAAGAAGATGATGGAAAAGGAAACTTCAGCCCTGTGCCTAAGGATAGAGATAAATTTTATTTCAAATTAAAACAAGGAATAGAGAAGAAGGTGGTGATTACAGTGCAGCAACTTTCTAACAAAGAACTGGCTATCGAAAGATGTTTTGGAATGTTATTAAGCCCAGGTCGAAACGTGAAGAACAGTGACATGCATTTACTGGATATGGAGTCCATGGGGAAGAGCTGTGATGGGAGAGCTTATGTTATCACCGGCATATGGAACCCCAATGCGCCAATATTTATGGCACTTAATGAAGAAACCCCAAAAGATAAACGCGTGTACATGACGGTGGCAGTGGACATGGTGGTCACGGAGGTGGTGGAGCCCGTCCGCTTTCTCCTGGAGACGGTGGTCCGCGTGTACCCCGCCAATGAGCGCTTTTGGTATTTCAGCAGAAAGACTTTCACGGAGACTTTCTTCATGAGGTTGAAACAGTCTGAGGGAAAAGGCCACACCAGTGCTGGAGATGCCATCTATGAGGTGGTGAGCCTGCAGCGAGAGTCTGAGAAAGAGGAACCAGTCACCCCTATTAGTGGCGGGGGTCCGATGTCACCCCAGGAGGATGAAGCGGAAGAGGAGAGTGATAACGAACTCTCGAGTGGAACAGGAGACGTGTCTAAGGATTGTCCTGAGAAGATCCTGTATTCTTGGGGAGAATTGCTAGGAAGATGG---------------------------------------------CACAGTAACCTTGGCGCACGGCCGAAGGGGCTCTCCACCCTGGTGAAGAGCGGAGTCCCTGAGGCTCTGAGGGCAGAGGTGTGGCAGCTGTTAGCAGGCTGCCATGACAACCAGGCCTTGCTGGATAGATACCGCATTCTTATCACAAAGGACTCGGCGCAGGAGAGTGTCATCACACGGGACATCCACCGCACGTTTCCTGCGCACGAGCACTTCAAGGACACGGGGGGCGACGGCCAGGAGTCGCTCTACAAGATCTGCAAGGCCTACTCCGTGTACGACGAAGACATCGGGTACTGCCAAGGACAGTCCTTTCTCGCTGCCGTGCTGCTGCTGCACATGCCAGAGGAACAAGCATTCTGTGTTTTGGTGAAAATCATGTACGACTATGGCTTACGAGAGCTCTACAAAAACAACTTTGAAGATCTTCATTGCAAATTCTATCAGTTGGAGAGACTAATGCAGGAGCAGCTGCCGGACCTGCACAGCCACTTCTGCGGCCTGAACCTGGAAGCTCACATGTATGCGTCCCAGTGGTTCCTCACCCTTTTCACGGCTAAGTTCCCGCTCTGCATGGTCTTCCACATCATCGACCTCCTGCTCTGCGAGGGTTTGAACATAATCTTTCATGTAGCCTTGGCTCTTCTAAAGACCTCAAAGGAAGATCTTCTGCAGGCTGATTTTGAAGGTGCTTTAAAGTTCTTCAGAGTTCAGCTTCCAAAGAGATACAGGGCAGAGGAAAATGCGAGAAGATTGATGGAGCAGGCTTGCAATATTAAGGTACCGACTAAGAAGCTGAAGAAATATGAGAAGGAATACCAGACCATGCGGGAGAGCCAGCTGCAGCAGGAAGACCCGATGGACAGATACAAGTTTGTATATTTG---
>hetGla2
ATGGAGGTCGGAGCTTCATTACAGAAGGTTAGTGGGTCATCTGATTCTGTGGCTGCAGTGAACAGTGAAGAATTTGTTTTGGTTCCTCAGCATGCAGATGATACTTCTACAAAAGATGATGAAAAACCTCAACTCAAGATAGTTTCTAATGGAGATGAGCAATTGGAAAAAGCCATGGAAGAAATTCTGAGAGATTCTGAGAAAGGGCAAAGCAGTCTTCTTGTTGAT---TGTCAGAGTTCCAGTGAGATATCAGACCGTTTCCTTGGAGATGTTCCAGCCAGCCAAATACATAAGCCATCTCTTCAGTTAATTTTGGACCCATCTAATACAGAAATTTCCACACCCAGACCGTCTTCTCCAAGTGGAATACCTGAAGAAGATAGTGTTTTATTTAATAAACTGACCTACTTAGGATGTATGAAAGTTTCTTCTCCAAGGAATGAAGTGGAAGCTTTACGGGCAATGGCAGCCATGAGATCTTCTAGTCAGAACCCCTTTCCTGTTACTCTGTATGTGCCAAATGTTCCAGAAGGTTCTGTGAGAATCATTGACCAATCCAGAAATATGGAGATAGCATCTTTTCCAATCTATAAGGTCTTATTCTGTGCACGTGGACATGATGGGACAACAGAGAGCAATTGCTTTGCTTTTACAGAGAGCTCCCTTGGATCAGAAGAATTTCAGATACATGTTTTCTCCTGTGAAATTAAAGAGGCAGTAAGCAGAATTTTATATAGTTTCTGTACGGCATTTAAACGTTCTTCCAGACAAGTGTCTGATGTTAAGGACTTGATTATTCCTACCCCCGACAGTGATGTGTTTACCTTCAGTGTTTCTCTGGAGGTAAAAGAAGATGATGGAAAAGGAAACTTTAGTCCTGTGCCTAAGGATAGAGATAAATTTTATTTCAAATTAAAACAAGGAATAGAGAAGAAGGTTGTGATCACAGTGCAACAACTTTCTAACAAAGAATTAGCTATTGAAAGATGTTTTGGAATGTTATTAAGCCCAGGTCGAAACGTGAAGAACAGTGACATGCATTTACTGGATATGGAATCCATGGGAAAGAGTTATGATGGGAGAGCCTATGTTATTACTGGCATGTGGGACCCTAATGCACCAATATTTCTAGCACTTAATGAAGAAACACCAAAAGATAAACGAGTGTACATGACTGTGGCAGTGGATATGGTAGTCACGGAGGTGGTAGAGCCTGTCCGCTTTCTCCTGGAGACAGTAGTTCGTGTGTACCCTGCAAATGAGCGATTTTGGTATTTCAGCAGAAAGACTTTCACAGAGACTTTCTTCATGAGATTAAAACAGTCTGAGGGAAAAGGCCACGCCAATGCTGGAGATGCAATATATGAGGTGGTGAGTCTACAGCGAGAGTCTGACAAGGAGGAACCAGTTACTCCTACTAGTGGAGGGGGTCCACTGTCACCTCAAGAGGATGAAGCAGAAGAAGAGAGTGATAATGAACTCTCAAGTGGAACAGGTGATGTGTCTAAAGATTGTCCTGAGAAAATCCTATATTCTTGGGGAGAATTGCTAGGAAGATGG---------------------------------------------CACAGTAACCTTGGTGCACGACCGAAAGGGCTATCCACCTTGGTAAAGAGTGGTGTTCCCGAAGCATTGAGGGCCGAAGTATGGCAGTTATTAGCAGGCTGCCATGACAACCAGGCAATGCTGGATAGATACCGAATTCTTATCACAAAGGACTCATCCCAGGAAAGTGTTATTACACGAGATATTCATCGTACATTTCCTGCACATGATTACTTCAAAGACACAGGAGGAGATGGTCAGGAATCACTCTACAAGATCTGTAAGGCATATTCTGTGTATGATGAAGACATTGGGTACTGTCAAGGACAGTCTTTTCTTGCTGCTGTATTGCTGTTGCATATGCCAGAGGAACAAGCATTCTGTGTTTTGGTGAAAATCATGTATGACTATGGTTTGCAAGACCTCTACAAAAATAACTTTGAAGATCTTCATTGCAAATTCTATCAGCTGGAGAGACTAATGCAGGAACAGCTACCAGATCTGCACAGCCATTTTTGTGATCTGAACCTGGAAGCTCATATGTATGCATCCCAGTGGTTCCTCACTCTCTTTACTGCCAAGTTCCCACTCTGCATGGTGTTCCACATCATTGACTTGCTGCTTTGTGAGGGATTGAACATTATCTTTCATGTAGCCTTGGCTCTCCTAAAGACCTCCAAGGAAGATCTTCTACAAGCTGATTTTGAAGGTGCTTTAAAGTTCTTCAGAGTTCAGCTTCCAAAGAGATACAGGGCAGAGGAAAATGCAAGAAGATTGATGGAGCAGGCTTGCAATATTAAAGTACCAACTAAAAAGCTGAAGAAATATGAAAAAGAATATCAGACAATGCGGGAGAGCCAGCTGCAACAGGAAGACCCAATGGATAGATACAAGTTTGTATATTTG---
>HLturTru3
ATGGAGGTCAGAGCTTCATTACAGAAGATTAGTGGGTCATCGGATTCTGTGACTACACTGAACAGTGAAGAATTTGTTTTGGTTCCTCAGCATGCAGATGATACTTCTACAAAAGATGATGAAAAACCTGAACTGAAGATAGTTTCTAATGGTGATGAACAACTGGAAAAAGCCATGGAAGAGATTTTGAGAGATTCTGAGAAAGGGCAAAGCAGCCTTCTTTTTGAT---TGTCCGAGTTCCAGTGAGATTTCAGACCATTCATTTGGAGATGTTTCGGCCAGCCAAATAAATAAGCCGTCTCTTCAATTAATTTTGGATCCGTCGAATACAGAAATTTCTACACCCAGACCATCTTCTCCAAGTGGAATACCTGAAGAAGATAGTGTTTTATTTAACAAACTGACCTACTTAGGATGTATGAAGGTTTCTTCCCCACGTAATGAAGTGGAGGCTTTACGGGCAATGGCAACTATGAAATCTTCCAGTCAGCACCCCTTTCCTGTTACTCTGTATGTGCCAAATGTTCCGGAAGGTTCTGTGAGAATCATAGACCAATCCAACAACATGGAGATAGCATCTTTTCCAATTTATAAGGTGTTATTCTGTGCACGTGGACATGATGGGACAGTAGAGAGCAATTGCTTTGCATTTACAGAGAGTTCCCATGGCTCAGAAGAATTCCAGATACATGTTTTCTCCTGTGAAATTAAAGAGGCAGTAAGCAGAATTTTGTATAGTTTCTGTACAGCTTTCAAACGGTCTTCTAGACAAGTATCTGACGTTAAAGACTCAGTTATTCCTACCCCTGACAGTGATGTATTTACCTTCAGTGTCTCCTTGGAGGTAAAAGAAGATGATGGAAAAGGAAACTTTAGTCCTGTGCCTAAGGATAGAGATAAATTTTATTTCAAATTAAAACAAGGAATAGAGAAGAAGGTTGTGATTACAGTGCAGCAACTTTCTAACAAAGAATTAGCTATTGAAAGATGTTTTGGAATGTTATTAAGCCCAGGTCGAAACGTGAAGAACAGTGACATGCATTTACTGGATATGGAATCCATGGGAAAGAGCTATGATGGGAGAGCTTATGTTATCACCGGCATGTGGAACCCCAATGCACCAATATTTCTGGCACTTAATGAAGAAACCCCAAAAGATAAACGAGTGTACATGACCGTGGCGGTGGATATGGTAGTCACGGAGGTGGTGGAGCCTGTCCGCTTTCTCCTGGAGACAGTAGTACGCGTGTACCCTGCAAACGAGCGATTTTGGTATTTCAGCAGAAAGACTTTCACGGAGACTTTCTTCATGAGGTTGAAACAGTCTGAGGGAAAAGGCCATACCAATGCTGGAGATGCAATATATGAGGTGGTGAGTCTACAGCGAGAGTCTGAGAAGGAGGAACCAATCACTCCTACTAGTGGAGGGGGCCCATTGTCACCCCAGGAGGATGAAGCAGAAGAGGAGAGTGATAATGAACTCTCGAGTGGAACAGGTGATGTGTCTAAGGATTGTCCTGAGAAGATCCTATATTCTTGGGGAGAATTGCTAGGAAGATGG---------------------------------------------CACAATAATCTTGGTGCGCGACCAAAAGGGCTGTCTACTCTGGTGAAGAGTGGTGTTCCTGAAGCATTGAGGGCAGAGGTATGGCAATTATTAGCAGGCTGCCATGACAACCAGGCAATGCTGGATAGGTACCGACTTCTTATCACAAAGGACTCAGCCCAGGAGAGTGTTATTACTCGAGATATTCATCGTACATTTCCTGCACATGATTACTTTAAAGATACTGGAGGAGATGGCCAGGAATCTCTGTACAAGATCTGCAAGGCCTACTCTGTCTATGACGAAGACATTGGGTACTGTCAAGGACAGTCTTTTCTTGCTGCTGTGTTGCTGCTGCATATGCCAGAGGAACAAGCATTCTGTGTTTTGGTGAAAATCATGTATGACTATGGTTTACGAGACCTCTACAAAAACAACTTTGAAGATCTTCACTGCAAGTTCTATCAGTTGGAGAGACTAATGCAGGAGCAGTTACCGGACCTGCACGGCCATTTTTCTGATCTGAACCTGGAAGCTCATATGTATGCATCCCAGTGGTTTCTCACTCTTTTTACTGCCAAGTTCCCACTCTGCATGGTCTTCCACATCATTGACTTACTGCTTTGTGAGGGTTTGAACATAATCTTTCATGTAGCCTTGGCTCTCCTAAAGACCTCAAAGGAAGATCTTCTGCAGGCTGATTTTGAAGGTGCTTTAAAGTTCTTCAGAGTCCAGCTTCCAAAGAGATACAGGGCAGAGGAAAATGCAAGAAGGTTAATGGAGCAGGCTTGCAATATTAAGGTACCGACCAAGAAGCTAAAGAAATATGAGAAAGAATATCAGGCAATGCGAGAGAGTCAGCTGCAGCAGGAAGACCCAATGGATAGATACAAGTTTGTATATTTG---
>balAcu1
ATGGAGGTCAGAGCTTCATTACAGAAGATTAGTGGGTCATCAGATTCTGTGACTACACTGAACAGTGAAGAATTTGTTTTGGTTCCTCAGCATGCAGATGATACTTCTACAAAAGATGATGAAAAACCTGAACTGAAGATAGTTTCTAATGGTGATGAACAACTGGAAAAAGCCATGGAAGAGATTTTGAGAGATTCTGAGAAAGGGCAAAGCAGCCTTCTTGTTGAT---TGTCCGAGTTCCAGTGAGATTTCAGACCATTCATTTGGAGATGTTTCGGCCAGCCAAATAAATAAGCCGTCTCTTCAATTAATTTTGGATCCGTCAAATACAGAAATTTCTGCACCCAGATCATCTTCTCCAAGTGGAATACCTGAAGAAGATAGTGTTTTATTTAACAAACTGACCTACTTAGGATGTATGAAGGTTTCTTCCCCACGTAATGAAGTGGAGGCTTTACGGGCAATGGCAACTATGAAATCTTCCAGTCAGCACCCCTTTCCTGTTACTCTGTATGTGCCAAATGTTCCGGAAGGTTCTGTGAGAATCATAGACCAATCCAACAACATGGAGATAGCATCTTTTCCAATTTATAAGGTGTTATTCTGTGCACGTGGACATGATGGGACAGTAGAGAGCAATTGCTTTGCATTTACAGAGAGTTCCCATGGTTCAGAAGAATTCCAGATACATGTTTTCTCCTGTGAAATTAAAGAGGCAGTAAGCAGAATTTTGTATAGTTTCTGTACAGCTTTCAAACGGTCTTCTAGACAAGTATCTGATGTTAAAGACTCAGTTATTCCTACCCCTGACAGTGATGTATTTACCTTCAGTGTCTCCTTGGAGGTAAAAGAAGATGATGGAAAAGGAAACTTTAGTCCTGTGCCTAAGGATAGAGATAAATTTTATTTCAAATTAAAACAAGGAATAGAGAAGAAGGTTGTGATTACAGTGCAGCAACTTTCTAACAAAGAATTAGCTATTGAAAGATGTTTTGGAATGTTATTAAGCCCAGGTCGAAACGTGAAGAACAGTGACATGCATTTACTGGATATGGAATCCATGGGAAAGAGCTATGATGGGAGAGCTTATGTTATCACCGGCATGTGGAACCCCAATGCACCAATATTTATGGCACTTAATGAAGAAACCCCAAAAGATAAACGAGTGTACATGACTGTGGCGGTGGATATGGTAGTCACGGAAGTGGTGGAGCCTGTCCGCTTTCTCCTGGAGACAGTAGTACGCGTGTACCCTGCAAACGAGCGATTTTGGTATTTCAGCAGAAAGACTTTCACGGAGACTTTCTTCATGAGGTTGAAACAGTCTGAGGGAAAAGGCCATACCAATGCTGGAGATGCAATATATGAGGTGGTGAGTCTACAGCGAGAGTCTGAGAAGGAGGAACCAATCACTCCTACTAGTGGAGGGGGCCCATTGTCACCCCAGGAGGATGAAGCAGAAGAGGAGAGTGATAATGAACTCTCGAGTGGAACAGGTGATGTGTCTAAGGACTGTCCTGAGAAGATCCTATATTCTTGGGGAGAATTGCTAGGAAGATGG---------------------------------------------CACAGTAATCTTGGTGCGCGACCAAAAGGGCTATCTACTCTGGTGAAGAGTGGTGTTCCTGAAGCATTGAGGGCAGAGGTATGGCAATTATTAGCAGGCTGCCATGACAACCAGGCAATGCTGGATAGGTACCGACTTCTTATCACAAAGGACTCAGCCCAGGAGAGTGTTATTACTCGAGATATTCATCGTACATTTCCTGCACATGATTACTTTAAAGATACTGGAGGAGATGGCCAGGAATCTCTGTACAAGATCTGCAAGGCCTACTCTGTCTATGACGAAGACATTGGGTACTGTCAAGGACAGTCTTTTCTTGCTGCTGTATTGCTGCTGCATATGCCAGAGGAACAAGCATTCTGTGTTTTGGTGAAAATCATGTATGACTATGGTTTACGAGACCTCTACAAAAACAACTTTGAAGATCTTCACTGCAAATTCTATCAGTTGGAGAGACTAATGCAGGAGCAGTTACCGGACCTGCACGGCCATTTTTCTGATCTGAACCTGGAAGCTCATATGTATGCATCCCAGTGGTTTCTCACTCTTTTTACTGCCAAGTTCCCACTCTGCATGGTCTTCCACATCATTGACTTACTGCTTTGTGAGGGTTTGAACATAATCTTTCATGTAGCCTTGGCTCTCCTAAAGACCTCAAAGGAAGATCTTCTGCAGGCTGATTTCGAAGGTGCTTTGAAGTTCTTCAGAGTCCAGCTTCCAAAGAGATACAGGGCAGAAGAAAATGCAAGAAGGTTAATGGAGCAGGCTTGCAATATTAAGGTACCGACCAAGAAGCTAAAGAAATATGAGAAAGAATATCAGACAATGCGAGAGAGTCAGCTGCAGCAGGAAGACCCAATGGATAGATACAAGTTTGTATATTTG---
>susScr11
ATGGAGGTCAGAGCTTCGTCACAGAAGGTTAGTGGGTCATCGGATTCTGTGACTACACCGAACAGTGAAGAATTTGTTTTGGTTCCTCAGCATGCAGATGACACTTCTACAAAAGATGATGAAAAACCTGAACTGAAGATAGTTTCTAATGGTGATGAGCAGTTGGAAAAAGCCATGGAAGAGATTTTGAGAGATTCTGAGAAAGGGCAAAGTAGCCTTCTTGTTGAT---TGTCCAAGTTCCAGTGAGATTTCAGACCATTCATTTGGAGATGTTTCAGCCAGCCAACCAAATAAGCCATCTCTTCAGTTAATTTTGGATCCATCGAATACAGAAATT---ACACCCAGACCATCTTCTCCAAGTGGAATACCTGAAGAAGATAGTGTTTTATTTAACAAACTGACCTACTTAGGTTGTATGAAAGTTTCCTCCCCACGTAATGAAGTGGAGGCTTTACGGGCAATGGCAACTATGAAATCTTCCAGTCAGTACCCCTTTCCGGTTACCCTGTATGTGCCAAATGTTCCAGAAGGCTCTGTGAGAATCATAGACCAATCCAACAATGTGGAGATAGCGTCTTTTCCAATTTATAAGGTGTTATTCTGTGCACGTGGACATGATGGGACGGCAGAGAGCAATTGCTTTGCATTTACAGAGAGTTCCCATGGTTCAGAAGAATTCCAAATACATGTTTTCTCCTGTGAAATTAAAGAGGCAGTAAGCAGAATTTTATATAGTTTCTGTACAGCTTTCAAACGTTCTTCTAGACAAGTATCTGATGTTAAAGACCCAGTTATTCCTACCCCTGACAGTGATGTGTTTACCTTCAGTGTCTCCTTGGAGGTAAAAGAAGATGATGGAAAAGGAAACTTTAGTCCTGTGCCTAAGGATAGAGATAAATTTTATTTCAAATTAAAACAAGGAATAGAGAAGAAGGTTGTAATTACCGTGCAGCAACTTTCTAACAAGGAATTAGCTATTGAAAGATGTTTTGGAATGTTATTAAGCCCAGGTCGAAACGTGAAGAACAGTGACATGCATTTACTGGATATGGAATCCATGGGAAAGAGCTATGATGGGAGAGCTTATGTTATCACTGGCATGTGGAATCCCAATGCACCAATATTTCTGGCACTTAATGAAGAAACCCCAAAAGATAAAAGAGTGTACATGACTGTAGCCGTGGATATGGTCGTCACAGAGGTGGTGGAGCCTGTCCGCTTTCTCCTGGAGACAGTTGTGCGTGTGTACCCTGCAAACGAGCGATTTTGGTATTTCAGCAGGAAGACTTTCACAGAGACTTTTTTCATGAGGTTGAAACAGTCTGAGGGAAAAGGCCATACCAATGCTGGAGATGCAATATATGAGGTTGTGAGTCTACAGCGAGAGTCTGAGAAGGAGGAACCAGTCACTCCTACTAGTGGAGGGGGTCCATTGTCACCCCAGGAGGATGAAGCAGAAGAGGAGAGTGATAATGAACTTTCAAGTGGAACAGGTGATGTGTCTAAGGATTGTCCTGAGAAGATCCTATATTCTTGGGGAGAATTGCTAGGAAGATGG---------------------------------------------CACAGTAACCTTGGGGCACGACCAAAAGGGCTATCCACTCTGGTGAAGAGTGGTGTTCCTGAAGCATTGAGGGCAGAGGTATGGCAATTATTAGCAGGCTGCCATGACAACCAGGCAATGCTGGATAGATACCGACTTCTTATCACAAAGGACTCAGCCCAGGAGAGTGTTATTACCCGAGATATTCACCGTACGTTTCCTGCACATGATTACTTTAAAGATACTGGAGGAGACGGCCAGGAATCGCTCTATAAGATCTGCAAGGCCTACTCTGTCTATGACGAAGACATTGGGTACTGTCAAGGACAGTCTTTTCTTGCTGCTGTATTGCTGCTGCATATGCCAGAAGAACAAGCATTCTGTGTTTTGGTGAAAATCATGTATGACTATGGTTTACGAGACCTCTACAAAAACAACTTTGAAGATCTTCACTGCAAATTCTATCAGTTGGAGAGACTAATGCAGGAGCAGTTACCGGACCTGCACAGCCATTTTTCTGATCTGAACCTGGAAGCTCATATGTATGCATCCCAGTGGTTTCTCACTCTTTTTACTGCCAAGTTCCCACTCTGCATGGTCTTCCACATCATTGACTTACTGCTTTGTGAGGGTTTGAACATAATCTTTCATGTAGCCTTGGCTCTCCTAAAGACCTCAAAGGAAGATCTTCTGCAGGCTGATTTTGAAGGTGCTTTAAAGTTCTTCAGAGTCCAGCTTCCAAAGAGATACAGGGCGGAAGAAAATGCAAGAAGGTTAATGGAGCAGGCTTGCAATATTAAGGTACCGACCAAGAAGCTAAAGAAATATGAGAAAGAATATCAGACAATGCGAGAGAGTCAGCTGCAGCAGGAAGACCCCATGGATAGATACAAGTTTGTATATTTG---
>HLequCab3
ATGGAGGTCAGAGCTTCATTACAGAAGGTTAGTGGGTCATCAGATTCTGTGGCTACCCAAAACAGTGAAGAATTTGTTGTGGTTTCTCAGCATGCAGATGATACTTCTACAAAACATGATGAAAAACCTGAACTGAAGATAGTTTCTAATGGTGATGAACAGTTGGAAAAAGCCATGGAAGAGATTTTGAGAGATTCTGAGAAAGGGCAAAACAGTCTTCTTGTTGAT---TCTCAAAGTTCCAGTGAGATTTCAGACCATTCATTTGGAGATGTTTCAACCAGCCAAATAAATAAGCCATCTCTTCAGTTAATTTTGGATCCGTCAAATACAGAAATTTCTACACCCAGACCATCTTCTCCAAGTGGATTACCTGAAGAAGATAGTGTTTTATTTAACAAACTGACCTACTTAGGATGTATGAAAGTTTCTTCCCCACGTAATGAGGTGGAGGCTTTACGGGCAATGGCAACTATGAAATCTTCCAGTCAGTACCCCTTTCCTGTTACTCTATATGTGCCAAATGTTCCAGAAGGTTCTGTAAGAATCATAGACCAATCCAGCAATGTGGAAATAGCATCTTTTCCAATCTATAAGGTGTTATTCTGTGCACGTGGACATGATGGGACAACAGAGAGCAATTGCTTTGCATTTACAGAGAGTTCCCATGGTTCAGAAGAATTTCAGATACATGTTTTCTCCTGTGAAATTAAAGAGGCAGTAAGCAGAATTTTGTATAGTTTTTGTACAGCATTCAAACGTTCTTCCAGACAAGTGTCTGATGTTAAAGACTCAGTTATTCCTACCCCTGACAGTGATGTGTTTACCTTCAGTGTCTCCTTGGAGGTAAAAGAAGATGATGGAAAAGGAAACTTTAGTCCTGTGCCTAAGGATAGAGATAAGTTTTATTTCAAATTAAAACAAGGAATAGAGAAGAAGCTTGTGATTACAGTACAGCAACTTTCTAACAAAGAATTAGCTATTGAAAGATGTTTTGGAATGTTATTAAGCCCAGGTCGAAACGTGAAGAACAGTGACATGCATTTACTGGATATGGAATCCATGGGAAAGAGCTATGATGGGAGAGCTTACGTTATCACCGGCATGTGGAATCCCAATGCACCAATATTTCTAGCACTTAATGAAGAAACCCCAAAAGATAAGCGAGTGTACATGACGGTGGCAGTGGATATGGTGGTCACGGAGGTGGTGGAACCTGTCCGCTTTCTCCTGGAGACAGTAGTACGTGTGTACCCTGCAAATGAGCGATTTTGGTATTTCAGCCGAAAGACTTTCACGGAGACATTCTTCATGAGGTTGAAACAGTCTGAGGGAAAAGGCCATACCAATGCTGGAGATGCAATATATGAGGTGGTTAGTCTACAGCGAGAGTCTGAGAAGGAGGAGCCAGTCACTCCTACTAGTGGAGGGGGTCCAATGTCACCCCAGGAGGATGAAGCAGAAGAGGAGAGTGATAACGAACTCTCAAGTGGAACAGGTGATGTGTCTAAGGATTGTCCTGAGAAGATCCTGTATTCTTGGGGAGAATTGCTTGGAAGATGG---------------------------------------------CACAGCAACCTTGGTGCACGACCGAAAGGGCTCTCCACTCTGGTGAAGAGTGGCGTTCCTGAAGCGTTGAGGGCAGAGGTGTGGCAGTTACTAGCAGGCTGCCATGACAACCAGGCAATGCTGGATAGATACCGACTTCTCATCACAAAGGACTCAGCCCAGGAGAGTGTTATTACTCGAGATATTCATCGTACATTTCCTGCACATGATTACTTTAAAGATACTAGAGGAGATGGCCAGGAGTCACTCTACAAGATCTGCAAGGCCTACTCTGTCTACGATGAAGACATTGGGTATTGTCAAGGACAGTCTTTTCTTGCTGCTGTACTGCTGCTGCATATGCCAGAAGAACAAGCATTCTGTGTTTTGGTGAAAATCATGTATGACTATGGTTTACGAGATCTCTACAAAAACAACTTTGAAGATCTTCATTGCAAATTCTATCAGTTGGAGAGACTAATGCAGGAGCAGTTACCGGACCTGCACAGCCATTTCTGTGATCTGAACCTGGAAGCCCATATGTATGCATCCCAGTGGTTTCTCACTCTGTTTACTGCCAAGTTCCCGCTCTGCATGGTCTTCCACATCATTGACTTACTGCTTTGCGAGGGTTTGAACATAATCTTTCATGTAGCCTTGGCTCTCCTAAAGACCTCAAAGGAAGATCTTCTGCAGGCTGATTTTGAAGGTGCTTTAAAGTTCTTCAGAGTTCAGCTTCCGAAGAGATACAGAGCAGAGGAAAATGCAAGAAGATTGATGGAGCAGGCTTGCAATATTAAGGTACCAACCAAGAAGCTGAAGAAATATGAGAAAGAATATCAGACAATGCGAGAGAGCCAGCTGCAGCAGGAAGACCCCATGGATAGATACAAGTTTGTATATTTG---
>cerSim1
ATGGAGGTCAGAGCTTCATTACAGAAGGTTAGTGGGTCATCAGATTCTGTGGCTACACGAAACAATGAAGAATTTGTTTTGGTTCCTCAGCATGCAGATGATACTGCTACAAAACATGACGAAAAACCTGAACTGAAGATAGTTTCTAATGGTGATGAACAACTGGAAAAAGCCATGGAAGAGATTTTGAGAGATTCTGAGAAAGAGCAAAGCAGTCTTCTTGTTGAT---CGCCAAAGTTCCAGTGAGATTTCAGATCATTCATTTGAGGATGTTTCAGCCAGCCAAACAAATCGGCCATCTCTTCAGTTAATTTTGGATCCATCAAATACAGAAATTTCTACACCCAGACCATCTTCTCCAAGTGGATTACCTGAAGAAGATAGTGTTTTATTTAACAAACTGACCTACTTAGGATGTATGAAAGTTTCTTCCCCACGTAACGAGGTGGAGGCTTTACGGGCAATGGCAACTATGAAATCTTCCAGTCAGTACCCCTTTCCTGTTACTCTATATGTGCCAAATGTTCCAGAAGGTTCTGTGAGAATCATAGACCAGTCCAGCAATGTAGAGATAGCATCTTTTCCAATCTATAAGGTGTTATTCTGTGCACGTGGACACGATGGGACAACAGAGAGCAATTGCTTTGCGTTTACAGAGAGTTCCCATGGTTCAGAAGAGTTTCAGATACATGTTTTCTCCTGTGAAATTAAAGAGGCAGTAAGCAGAATTTTATATAGTTTCTGTACAGCATTCAAACGTTCTTCCAGACAAGTGTCGGATGTTAAAGACTCAGTTATTCCTACCCCTGACAGTGATGTGTTTACCTTCAGTGTCTCCTTGGAGGTAAAAGAAGATGATGGAAAAGGAAACTTTAGTCCTGTGCCTAAGGATAGAGATAAATTTTATTTCAAGTTAAAGCAAGGAATAGAGAAGAAGGTTGTGATTACAGTGCAGCAACTTTCTAACAAAGAATTAGCTATTGAAAGATGTTTTGGAATGTTATTAAGCCCAGGTCGAAACGTGAAGAACAGTGACATGCATTTACTGGATATGGAATCCATGGGAAAGAGCTATGATGGGAGAGCTTATGTTATCACTGGCTTGTGGAACCCCAATGCACCAATCTTTCTGGCACTTAATGAAGAAACCCCAAAAGATAAACGAGTGTACATGACGGTGGCAGTGGATATGGTAGTCACGGAGGTGGTGGAGCCTGTCCGCTTTCTCCTGGAGACAGTAGTACGTGTGTACCCTGCAAATGAGCGGTTTTGGTATTTCAGCAGAAAGACTTTCACGGAGACTTTCTTTATGAAGTTGAAACAGTCTGAGGGAAAAGGCCATACCAATGCTGGAGATGCAATATATGAGGTGGTGAGTCTACAGCGAGAGTCTGAGAAGGAAGAACCAGTCACTCCTACCAGTGGAGGGGGTCCTATGTCACCCCAGGAGGATGATGCAGAAGAGGAGAGTGATAATGAACTCTCAAGTGGAACAGGTGATGTGTCTAAGGATTGTCCTGAGAAGATCCTATATTCTTGGGGAGAATTGCTAGGAAGATGG---------------------------------------------CACAGCAACCTTGGTGCACGACCAAAAGGGCTCTCCACTCTGGTGAAGAGTGGTGTTCCTGAAGCGTTGAGGGCAGAGGTGTGGCAGTTATTAGCAGGCTGCCATGACAACCAGGCAATGCTGGATAGATACCGACTTCTCATCACAAAGGACTCAGCCCAGGAGAGTGTTATTACTCGAGATATTCATCGTACATTTCCTGCACATGATTACTTTAAAGATACTGGAGGAGATGGCCAGGAATCACTCTACAAGATCTGCAAGGCCTACTCTGTCTATGATGAAGACATTGGGTACTGTCAAGGACAGTCTTTTCTTGCTGCTGTATTGCTGCTGCACATGCCAGAGGAACAAGCTTTCTGTGTTTTGGTGAAAATCATGTATGACTACGGTTTACGAGATCTCTACAAAAACAACTTTGAAGATCTTCATTGCAAATTCTATCAGTTGGAGAGACTAATGCAGGAGCAGTTACCGGACCTGCACAACCATTTTTGTGATCTGAACCTGGAAGCTCATATGTATGCATCCCAGTGGTTTCTCACTCTTTTTACTGCCAAGTTCCCACTCTGCATGGTCTTCCACATCATTGACTTACTGCTCTGTGAGGGTTTGAACATAATCTTTCATGTAGCCTTGGCTCTCCTCAAGACCTCAAAGGAAGATCTTCTGCAGGCTGATTTTGAAGGTGCTTTAAAGTTCTTCAGAGTTCAGCTTCCGAAGAGATACAGGGCAGAGGAAAATGCAAGAAGATTAATGGAGCAGGCTTGCAATATTAAGGTACCAACTAAGAAGCTGAAGAAATATGAGAAAGAATATCAGACAATGCGGGAGAGTCAGCTGCAGCAGGAAGACCCAATGGATAGATACAAGTTTGTATATTTG---
>canFam3
ATGGAGGTCAGAGCTTCATTACAGAAGGTTAGTGGGTCATCGGATTCTGTGGCTACACTGAACAGTGAAGAGTTTGTTTTGGTTCCTCAGCATGCAGATGATACTTCTGCAAAAGATGATGAAAAACCTGAACTGAAGGTAGTTTCTAATGGTGATGAACAATTGGAGAAAGCCATGGAAGAGATTCTGAGAGATTCTGAGAAAGGGCAAAGCAGTCATCTTGTTGAT---TGTCAAAGTTCCAGTGAGATTTCAGACCATTCATTTGGAGATGTTTCAACCAGTCAAACAAATAAGCCATCGCTTCAATTAATTTTGGATCCCTCAAATACAGAAATTTCTACACCCAGACCATCTTCTCCAAGTGGATTACCTGAGGAAGATAGTGTTTTATTTAACAAACTGACCTACTTAGGATGTATGAAGGTTTCTTCCCCACGTAATGAAGTGGAGGCTTTACGGGCAATGGCAACTATGAAATCTTCCAGTCATCACCCCTTTCCTGTTACTCTGTATGTACCTAATGTTCCAGAAGGTTCTGTGAGAATTATAGACCAATCCAACAATGTGGAGTTAGCTTCTTTTCCGATCTATAAGGTGTTATTCTGTGCACGTGGACATGATGGGACAACAGAGAGCAATTGCTTTGCATTTACAGAGAGTTCCCATGGTTCAGAAGAATTTCAGATACATGTTTTCTCCTGTGAAATTAAAGAGGCTGTAAGCAGAATTTTATATAGTTTCTGTACAGCATTCAAACGTTCTTCCAGGCAAGTGTCTGATGTTAAAGACTCAGTTATTCCTACCCCTGACAGTGACGTGTTTACCTTCAGTGTCTCCTTGGAGGTAAAAGAAGATGATGGAAAAGGAAACTTTAGTCCTGTGCCTAAGGATAGAGATAAATTTTATTTCAAATTAAAACAAGGAATAGAGAAGAAGGTTGTGATTACAGTGCAGCAACTTTCTAACAAAGAATTAGCTATTGAAAGATGTTTTGGAATGTTATTAAGCCCAGGTCGAAACGTGAAGAACAGTGACATGCATTTACTGGATATGGAATCCATGGGAAAGAGCTATGATGGGAGAGCTTATGTTATTACTGGCATGTGGAACCCCAATGCACCAATATTTCTGGCACTTAATGAAGAAACCCCAAAAGATAAACGAGTATACATGACTGTGGCAGTGGATATGGTAGTCACAGAGGTGGTGGAGCCTGTGCGCTTTCTCCTGGAAACAGTAGTACGTGTGTATCCTGCAAATGAGCGATTTTGGTATTTCAGTAGAAAGACTTTCACAGAGACTTTCTTCATGAGATTGAAACAGTCTGAGGGAAAAGGTCACGCCAATGCTGGAGATGCAATATATGAGGTAGTAAGTCTTCAGCGACAATCTGAGAAGGAGGAACCAGTCACTCCCACTAGTGGAGGGGGTCCAATGTCACCACAGGAGGATGAAGCAGAAGAGGAGAGTGATAATGAACTTTCAAGTGGAACAGGCGATGTGTCTAAGGATTGTCCTGAGAAGATCCTATATTCTTGGGGAGAATTGCTAGGAAGATGG---------------------------------------------CACAGTAACCTTGGTGCACGACCAAAGGGGCTGTCCACTCTAGTGAAGAGTGGAGTCCCTGAAGCACTGAGGGCAGAGGTATGGCAGTTATTAGCAGGTTGCCATGACAACCAGGCAATGCTGGATAGATATCGCCTTCTTATCACAAAGGACTCAGCCCAGGAGAGTGTCATCACTCGAGATATTCATCGTACATTTCCTGCACATGATTACTTTAAAGATACTGGAGGAGATGGCCAGGAATCACTCTACAAGATCTGCAAGGCCTACTCCGTCTACGACGAAGACATTGGGTACTGTCAAGGACAGTCCTTTCTTGCTGCTGTATTGCTGCTGCATATGCCAGAGGAACAAGCATTCTGTGTTTTGGTGAAAATCATGTATGACTATGGTTTACGAGATCTCTACAAAAACAACTTTGAAGATCTTCATTGCAAGTTCTATCAGTTGGAAAAACTAATACAGGAGCAGTTACCGGACCTGCACCACCATTTTTGTGTTCTGAACCTGGAAGTTCATATGTATGCCTCCCAGTGGTTCCTCACTCTTTTTACAGCCAAATTCCCACTCTGCATGGTCTTCCACATCATCGACTTACTGCTTTGTGAGGGTTTGAATATAATCTTTCATGTAGCCTTGGCTCTCCTAAAGACCTCAAAGGAAGATCTTCTGCAGGCTGATTTTGAAGGTGCTTTAAAGTTTTTCAGAGTTCAGCTTCCAAAGAGATACAGGGCGGAGGAAAATGCCAGAAGATTGATGGAGCAGGCTTGCAATATTAAGGTACCAACCAAGAAACTGAAGAAATATGAGAAAGAATACCAGACAATGCGAGAGAGTCAGCTGCAGCAGGAAGACCCAATGGATAGATACAAGTTTGTATATTTG---
>lepWed1
ATGGAGGTCAGAGCTTCATTACAGAAGGTTAGTGGGTCATCGGATTCTGTGGCTACACTGAACAGTGAAGAATTTGTTTTGGTTACTCAGCATGCAGATGATACTTCTACAAAAGATGATGAAAAACCTGAACTGAAGATAGTTTCTAATGGTGATGAACAATTGGAAAAAGCCATGGAAGAGATTTTGAGAGATTCTGAGAAAGGGCAAAACAGTCTTCTTGTTGAT---TGTCAAAGTTCCACTGAGATTTCAGACCATTCATTTGGAGATGTTTCAGCCAGCCAAACAAATAAGCCATCTCTTCAGTTAATTTTGGATCCATCAAATACAGAAATTTCTACACCCAGACCGACTTCTCCAAGTGGATTACCTGAAGAAGATAGTGTTTTATTTAACAAACTGACCTACTTAGGATGTATGAAGGTTTCTTCCCCACGTAATGAAGTGGAGGCTCTACGGGCAATGGCAACTATGAAATCTTCCAGTCAGCACCCCTTTCCTGTTACTCTGTATGTGCCAAATGTTCCAGAAGGTTCTGTGAGAATTATAGACCAATCCAACAATCTGGAGTTAGCTTCTTTTCCGATCTATAAGGTGTTATTCTGTGCACGTGGACATGATGGGACAACAGAGAGCAATTGCTTTGCATTTACAGAGAGTTCCCATGGTTCAGAAGAATTTCAGATACATGTTTTCTCTTGTGAAATTAAAGAGGCTGTAAGCAGAATTTTATATAGTTTCTGTACAGCATTCAAACGTTCTTCCAGACAAGTGTCTGATGTTAAAGACTCGGTTATTCCTACTCCTGACAGTGACGTGTTTACCTTCAGTGTCTCCTTGGAGGTAAAAGAAGATGATGGAAAAGGAAACTTTAGTCCTGTGCCTAAGGATAGAGACAAATTTTATTTCAAATTAAAACAAGGAATAGAGAAGAAGGTTGTGATTACAGTGCAGCAACTTTCTAACAAAGAATTGGCTATTGAAAGATGTTTTGGAATGTTATTAAGCCCAGGTCGAAACGTGAAGAACAGTGACATGCATTTACTGGATATGGAATCCATGGGAAAGAGCTATGATGGGAGGGCTTATGTTATTACTGGCATGTGGAACCCCAATGTACCAATATTTCTGGCACTTAATGAAGAAACCCCAAAAGATAAGCGAGTGTACATGACTGTGGCGGTGGATATGGTCGTCACAGAGGTGGTGGAGCCCGTGCGCTTTCTTCTGGAGACGGTAGTACGTGTGTACCCTGCGAATGAGCGGTTTTGGTATTTCAGCAGAAAGACTTTCACAGAGACTTTCTTCATGAGGTTGAAACAGTCTGAGGGAAAAGGGCACACCAATGCTGGAGATGCAATATATGAGGTAGTAAGTCTACAGCGACAGTCTGAGAAGGAGGAACCAGTCACTCCCACTAGTGGAGGGGGTCCACTGTCACCACAGGAGGATGAAGCAGAAGAGGAGAGTGATAATGAACTCTCAAGTGGAACAGGTGATGTGTCTAAGGATTGTCCTGAGAAGATCCTGTATTCTTGGGGAGAATTGCTAGGAAGATGG---------------------------------------------CACAGTAACCTTGGTGCACGACCGAAGGGGCTGTCCACTCTGGTGAAGAGTGGCGTCCCCGAAGCCCTGAGGGCAGAGGTGTGGCAGTTATTAGCAGGCTGCCATGACAACCAGGCAATGCTGGATAGATACCGACTTCTTATCACAAAGGACTCAGCCCAGGAGAGTGTTATCACTCGAGATATTCATCGTACATTTCCTGCACATGATTACTTTAAAGATACTGGAGGAGATGGCCAGGAATCACTCTACAAGATCTGCAAGGCCTACTCTGTCTATGACGAAGACATTGGCTACTGTCAAGGACAGTCTTTTCTGGCTGCTGTATTACTGCTGCATATGCCAGAGGAACAAGCATTCTGTGTTTTGGTGAAAATCATGTATGACTATGGTTTACGAGATCTCTACAAAAACAACTTTGAAGATCTTCATTGCAAGTTTTATCAGTTGGAGAGACTAATACAGGAGCAGTTACCGGACCTGCACCACCATTTTTGTGTTCTGAACCTGGAAGTTCATATGTATGCCTCCCAGTGGTTCCTCACTCTTTTTACAGCCAAGTTCCCACTCTGCATGGTCTTCCACATCATCGACTTACTGCTGTGTGAGGGTTTGAATATAATCTTTCATGTAGCCTTGGCTCTCCTAAAGACCTCAAAGGAAGATCTTCTGCAGGCTGATTTTGAAGGTGCTTTAAAGTTTTTCAGAGTTCAGCTTCCAAAGAGATACAGGGCGGAGGAAAATGCCAGAAGACTGATGGAGCAGGCTTGCAATATTAAGGTACCAACCAAGAAACTGAAGAAATATGAGAAAGAATATCAGACAATGCGAGAGAGTCAGCTGCAGCAGGAAGACCCGATGGATAGATACAAGTTTGTATATTTG---
>ailMel1
ATGGAGGTCAGAGCTTCATTACAGAAGGTTAGTGGGTCATCGGATTCTGTGGCTACGCTGAACAGTGAAGAATTTGTTTTGGTTCCTCAGCATGCAGATGATACTTCTACAAAAGACGATGAAAAACCTGAACTGAAGATAGTTTCTAATGGTGATGAACAATTGGAAAAAGCCATGGAAGAGATTTTGAGAGATTCTGAGAAAGGGCAAAGTAGTCTTCTTGTTGAT---TGTCAAAGTTCCACTGAGATTTCAGACCATTCATTTGGAGATGTTTCAGCCAGCCAAACAAATAAGCCATCTCTTCAGTTAATTTTGGATCCATCAAATACAGAAATTTCTACACCCAGACCATCTTCTCCAAGTGGATTACCTGAAGAAGATAGTGTTTTATTTAACAAACTGACCTACTTAGGATGTATGAAGGTTTCTTCCCCACGTAATGAAGTAGAGGCTTTACGGGCAATGGCAACTATGAAATCTTCCAGTCAGCACCCCTTTCCTGTTACTCTGTATGTGCCAAATGTTCCGGAAGGTTCTGTGAGAATTATAGACCAGTCCAACAATGTGGAGTTAGCTTCTTTTCCGATCTATAAGGTGTTATTCTGTGCACGTGGACATGATGGGACAACAGAGAGCAATTGCTTTGCATTTACAGAGAGTTCCCATGGTTCAGAAGAATTTCAGATACATGTTTTCTCCTGTGAAATTAAAGAGGCTGTAAGCAGAATTTTATATAGTTTCTGTACAGCATTCAAACGTTCTTCCAGACAAGTGTCTGATGTGAAAGACTCAGTTATTCCTACCCCTGACAGTGATGTGTTTACCTTCAGTGTCTCCTTGGAGGTAAAAGAAGATGATGGAAAAGGAAACTTTAGCCCTGTGCCTAAGGATAGAGACAAATTTTATTTCAAATTAAAACAAGGAATAGAGAAGAAGGTTGTAATTACAGTGCAGCAACTTTCTAACAAAGAATTAGCTATTGAAAGATGTTTTGGAATGTTATTAAGCCCAGGTCGAAACGTGAAGAACAGTGACATGCATTTACTGGATATGGAATCCATGGGAAAGAGCTATGATGGGAGGGCTTATGTTATTACTGGCATGTGGAACCCCAATGTACCAATATTTCTGGCACTTAATGAAGAAACCCCAAAAGATAAACGAGTGTACATGACTGTGGCAGTGGATATGGTCGTCACAGAGGTGGTGGAGCCTGTGCGCTTTCTTCTGGAGACGGTTGTCCGCGTGTACCCTGCGAACGAGCGATTCTGGTATTTCAGCAGGAAGACTTTCACAGAGACTTTCTTCATGAGGTTGAAACAGTCTGAGGGAAAAGGGCACACCAATGCTGGAGATGCAATATATGAGGTAGTAAGTCTACAGCGACAGTCTGAGAAGGAAGAACCAGTCACTCCCACTAGTGGAGGGGGTCCAGTGTCTCCACAGGAGGATGAAGCAGAAGAGGAGAGTGATAATGAACTCTCAAGTGGAACAGGTGATGTGTCTAAGGATTGTCCTGAGAAGATCCTGTATTCTTGGGGAGAATTGCTAGGAAGATGG---------------------------------------------CACAATAACCTTGGTGCACGACCGAAGGGGCTGTCCACTCTGGTGAAGAGTGGCGTCCCTGAAGCACTGAGGGCAGAGGTGTGGCAGTTATTAGCAGGCTGCCATGACAACCAGGCAATGCTGGATAGATACCGACTTCTTATCACAAAGGACTCAGCCCAGGAGAGTGTTATCACTCGAGATATTCATCGTACATTTCCTGCACATGATTACTTTAAAGACACTGGAGGAGATGGCCAGGAATCACTCTACAAGATCTGCAAGGCCTACTCTGTCTACGACGAAGACATCGGGTACTGTCAAGGACAGTCTTTTCTGGCTGCTGTATTGCTGCTGCATATGCCAGAGGAACAAGCGTTCTGTGTTTTGGTGAAAATCATGTATGACTATGGTTTACGAGATCTCTACAAAAACAATTTTGAAGATCTTCATTGCAAGTTCTATCAGTTGGAGAGACTAATACAGGAGCAGTTACCGGACCTGCACCACCATTTTTGTGTTCTGAAACTGGAAGTTCATATGTATGCCTCCCAGTGGTTCCTCACTCTTTTTACAGCCAAGTTCCCACTCTGCATGGTCTTCCACATCATCGACTTACTGCTTTGTGAGTTTCTGGAA---------CATTTA---------------------------------------------------------------------------------------------------------------------------------------------------------------------------------------------------------------------------------------------------------------
>musFur1
ATGGAGGTCAGAGCTGCATTGCAGAAGGTTAGTGGGTCATCGGATTCTGTGGCCACGCTGAACAGTGAAGAATTTGTTTTGGTTCCTCAGCATGCAGATGATACTTCTACAAAAGAGGATGAAAAACCCGAACTGAAGATAATTTCTAATGGTGATGAGCAATTGGAAAAAGCCATGGAAGAGATTTTGAGAGATTCTGAGAAAGGGCAAAGCAGTCTTCCTGTTGAT---TGTCAAAGTTCCACTGAGATTTCCGAGCATTCATTTGGAGATATTTCAGCCAGCCAAACAAATAAGCCATCTCTCCAGTTAATTTTGGATCCATCAAATACAGAAATTTCTACACCCAGACCATCTTCTCCAAGTGGATTACCTGAAGAAGATAGTGTTTTATTTAACAAACTGACCTACTTAGGATGTATGAAGGTTTCTTCCCCACGTAATGAAGTGGAGGCTTTACGAGCAATGGCAACTATGAAATCTTCCAGTCAGCACCCCTTTCCTGTTACTCTGTATGTGCCAAATGTTCCAGAAGGTTCTGTGAGAATTATAGACCAATCCAACAATGTGGAGTTAGCTTCTTTCCCGATCTATAAGGTGTTATTCTGTGCACGTGGACATGATGGGACAACAGAGAGCAATTGCTTTGCATTTACAGAGAGTTCCCATGGTTCAGAAGAATTTCAGATACATGTTTTCTCCTGTGAAATTAAAGAGGCTGTAAGCAGAATTTTATATAGTTTCTGTACAGCATTCAAACGTTCTTCCAGACAAGTGACTGATGTTAAAGACTCGATTATTCCTACCCCTGACAGTGACGTGTTCACCTTCAGTGTCTCCTTGGAGGTAAAAGAAGATGATGGAAAAGGAAACTTTAGTCCTGTTCCTAAGGATAGAGACAAATTTTATTTCAAATTAAAACAAGGAATAGAGAAGAAGGTTGTGATTACAGTGCAGCAACTTTCTAACAAAGAATTAGCTATTGAAAGATGTTTTGGAATGTTATTAAGCCCAGGTCGAAACGTGAAGAACAGTGACATGCATTTACTGGATATGGAATCCATGGGCAAGAGCTATGATGGGAGGGCTTACGTTATTACTGGCATGTGGAACCCCAATATACCAATATTTCTGGCACTTAATGAAGAAACCCCAAAAGATAAGCGAGTGTACATGACGGTGGCAGTGGATATGGTCGTCACAGAGGTCGTGGAACCTGTGCGCTTCCTTCTGGAGACAGTAGTACGTGTGTACCCTGCGAATGAGCGGTTTTGGTATTTCAGCAGGAAGACTTTCACGGAGACTTTCTTCATGAGGTTGAAACAGTCTGAGGGAAAAGGGCACACCAGTGCTGGAGATGCAATATATGAGGTAGTAAGTCTACAGCGACAGTCTGAAAAGGAGGAACCAGTCACTCCCACTAGTGGAGGGGGTCCAATGTCACCGCAGGAGGATGAAGCAGATGAGGAGAGTGATAATGAACTCTCAAGTGGAACAGGTGATGTGTCTAAGGATTGTCCTGAGAAGATCCTGTATTCTTGGGGAGAACTGCTAGGAAGATGG---------------------------------------------CACAGTAACCTTGGTGCACGACCGAAGGGGCTGTCCACTCTGGTGAAGAGCGGTGTCCCCGAAGCCCTGAGGGCAGAAGTGTGGCAGTTATTAGCAGGCTGCCACGACAACCAGGCAATGCTGGATAGATACCGACTTCTTATCACAAAGGACTCAGCCCAGGAGGGTGTTATCACCCGAGACATTCATCGTACATTTCCTGCACATGATTACTTTAAAGATACCGGAGGAGATGGCCAGGAATCACTCTACAAGATCTGCAAGGCCTACTCTGTCTATGATGAAGATATCGGGTACTGTCAAGGACAGTCTTTTCTGGCTGCTGTATTGCTCCTGCATATGCCAGAAGAGCAGGCGTTCTGTGTTTTGGTGAAAATCATGTATGACTATGGCTTACGAGATCTCTACAAAAACAACTTTGAAGATCTTCATTGCAAGTTCTATCAGTTGGAGAGACTAATACAGGAGCAGTTACCGGACCTGCATCACCATTTTTGTGTTCTGAACCTGGAAGTTCATATGTATGCCTCCCAGTGGTTCCTCACTCTTTTTACAGCCAAGTTCCCACTCTGCATGGTCTTCCACATCATCGACTTACTGCTCTGTGAGGGTTTGAATATAATCTTTAATGTAGCCTTGGTGCTCCTAAAGACCTCAAAGGAAGATCTTCTGCAGGCTGATTTTGAAGGTGCTTTAAAGTTTTTCAGAGTTCAGCTTCCAAAGAGATACAGGGCGGAGGAAAATGCCAGAAGATTGATGGAGCAGGCTTGCAACATTAAGGTACCAACCAAGAAACTGAAGAAATATGAGAAAGAGTATCAGACGATGCGGGAGAGTCAGCTGCAGCAGGAAGACCCAATGGATAGATACAAGTTTGTATATTTG---
>felCat8
ATGGAGGTCAGAGCTTCATTACAGAAGGTTAGTGGGTCATCAGATTCTGTGGCTACACTGAACAGTGAAGAATTTGTTTTGGTTTCTCAGCATGCAGATGATACGTCTACAAAAGATGATGAAAAACCTGAACTGAAGATTGTTTCTAATGGTGATGAACAATTGGAAAAAGCCATGGAAGAGATTCTGAGAGATTCTGAGAAAGGGCAAAGCAGTCCTCTTGCTGAT---TGTCAGAGTTCCAGTGAGAGTTCAGACCATTCATTTGGAGATGTTTCAGCCAGCCAAACAAATAAGCCATCTCTTCAGTTAATTTTGGATCCATCGAATACAGAAATTTCTACACCCAGACCATCTTCTCTAAGTGGATTACCTGAAGAAGATAGTGTTTTATTTAACAAACTGACCTACTTGGGATGTATGAAGGTTTCTTCCCCACGTAATGAAGTGGAGGCTTTACGGGCAATGGCAACTATGAAATCTTCGAGTCAGCACCCCTTTCCTGTTACTCTTTATGTGCCAAATGTTCCAGAAGGTTCTGTGAGAATTATAGACCAATCCAGCAATGTGGAGATAGCTTCTTTTCCAATTTACAAGGTGTTATTCTGTGCACGTGGACATGATGGGACAACAGAGAGCAATTGTGTTGCATTTACAGAGAGTTCCCATGGTTCAGAAGAATTTCAGATACATGTTTTCTCCTGTGAAATTAAAGAGGCAGTAAGCAGAATTTTATATAGTTTCTGTACAGCATTCAAACGTTCTTCCAGACAAGTGTCTGATGTTAAAGACTCAGTTATTCCTACCCCTGACAGTGACGTGTTTACCTTCAGTGTCTCCTTGGAGGTAAAAGAAGATGATGGAAAAGGAAACTTTAGTCCTGTGCCTAAGGATAGAGAGAAATTTTATTTCAAGTTAAAACAAGGAATAGAGAAGAAGGTGGTAATTACAGTGCAGCAACTTTCTAACAAAGAATTAGCTATTGAAAGATGTTTTGGAATGTTATTAAGCCCAGGTCGAAACGTGAAGAACAGTGACATGCATTTACTGGATATGGAATCCATGGGAAAGAGCTATGATGGAAGAGCTTATGTTATTACTGGCATTTGGAACCCCAATGTGCCAATATTTCTGGCACTTAATGAAGAAACCCCAAAAGATAAGCGGGTGTACATGACTGTGGCAGTGGATATGGTAGTCACAGAGGTGGTGGAGCCTGTCCGCTTTCTCCTGGAGACTGTCGTACGGGTGTACCCTCCAAATGAGCGATTTTGGTATTTCAGCAGAAAGACTTTCACAGAGACGTTCTTCATGAGGTTGAAACAGTATGAGGGAAAAGGCCATACCAATGCTGGAGATGCAATATATGAGGTAGTAAGTCTGCAGCGACAGTCTGAGAAGGAGGAACCGGTCACTCCCACTAGTGGAGGGGGTCCCATGTCACCACAGGAGGATGAAGCAGAAGAGGAGAGTGATAATGAACTCTCAAGTGGAACCGGTGATGTGTCTAAGGATTGTCCTGAGAAGATCCTTTATTCTTGGGGAGAACTGCTAGGAAGATGG---------------------------------------------CACAATAACCTTGGTGCCCGACCAAAGGGGCTGTCCACTCTGGTGAAGAGCGGTGTTCCTGAAGCATTGAGGGCAGAGGTATGGCAGTTACTATCAGGCTGCCATGACAACCAGACAATGCTGGATAGATACCGACTTCTTATCACAAAGGACTCAGCCCAGGAGAGTGTTATCACTCGAGATATTCATCGTACGTTTCCTGCACATGATTACTTTAAAGATACTGGAGGAGATGGCCAGGAATCACTTTACAAGATTTGCAAGGCCTACTCTGTCTACGATGAAGACATTGGGTACTGTCAGGGACAGTCCTTTCTTGCTGCTGTATTGCTGCTGCATATGCCAGAGGAACAAGCATTCTGTGTTTTGGTGAAAATCATGTATGACTATGGTTTGCGAGATCTCTACAAAAACAACTTTGAAGATCTTCACTGTAAATTCTATCAGTTGGAGAGACTAATGCAGGAGCAGTTACCAGACCTGCATACCCATTTTTGTGATCTGCACCTGGAAGCACATATGTACGCGTCCCAGTGGTTTCTCACTCTTTTCACTGCCAAGTTCCCTCTCTGCATGGTCTTCCACATCATTGACTTACTGCTTTGTGAGGGTTTGAATATTATCTTTCATGTAGCCTTGGCTCTCCTAAAGACCTCAAAGGAAGATCTTCTGCAGGCTGATTTTGAAGGTGCTTTAAAGTTTTTCAGAGTTCAGCTTCCAAAAAGATACAGGGCTGAGGAAAATGCCAGAAGATTGATGGAGCAGGCTTGCAATATTAAGGTACCGACCAAGAAACTGAAGAAATATGAGAAAGAATATCAGACAATGCGAGAGAGTCAGCTGCAACAAGAAGACCCAATGGATAGATACAAGTTTGTATATTTG---
>HLmolMol2
ATGGAGGTCAGAGCTTCATTACAGAAGGTTACTGGGTCATCGGATTCTGTGGCTACACTGAACAGTGAAGAATTTGTTTTGGTTTCTCAGCATGCAGAAGATACCTCTACAAAAGATGAAGGAAAACCTGAACTGAAGATAGTTTCTAATGGTGATGAACAACTGGAAAAAGCCATGGAAGAGATTTTGAGAGATTCTGAGAAAGGGCAAAGCAGCCTT---------------CAAAGTTCCAGTGAGATTTCAGACCATTTACTTGGAGATGTTTCAGCCAGCCAAACAAATACGCCATCTCTTCAGTTAATTTTGGATCCGTCAAATACTGAAATTTCTACACCCAGACCGTCTTCTCCAAGTGGATTACCCGAAGAAGATAGTGTTTTATTTAACAAACTGACCTACTTAGGATGTATGAAGGTTTCTTCCCCACGTAATGAAGTGGAGGCTTTACGCGCAATGGCAACTATGAAATCTTCCAGTCAGTACCCCTTTCCTGTTACTCTGTATGTGCCAAATATTCCAGAAGGTTCTGTGAGAATCATAGACCAGTCCAGCAATGTGGAGATAGCATCTTTTCCAATTTATAAGGTGCTATTCTGTGCACGTGGACATGATGGGACAACAGAGAGCAATTGCTTTGCATTTACAGAGAGTTCCCATGGTTCAGAAGAATTTCAGATACACGTTTTCACCTGTGAAATTAAAGAGGCAGTAAGCAGAATTTTGTATAGTTTCTGTACAGCATTCAAACGTTCGTCTAGACAAGTGTCTGATGTTAAAGACTCAGTTATTCCTACCCCCGACAGTGATGTGTTTACCTTCGGTGTCTCCTTGGAGGTAAAAGAAGATGATGGAAAAGGAAACTTTAGTCCTGTGCCTAAGGATAGAGATAAATTTTATTTCAAATTAAAACAAGGAATAGAGAAGAAGGTTGTGATTACAGTGCAGCAACTTTCTAACAAAGAATTAGCTATTGAAAGATGTTTTGGAATGTTATTAAGCCCAGGTCGAAACGTGAAGAACAGTGACATGCATTTACTGGATATGGAATCCATGGGGAAGAGCTACGATGGGAGGGCCTACGTTATCACCGGCATGTGGAACCCCAATGCACCCATATTTCTGGCACTTAATGAAGAAACTCCAAAAGATAAACGAGTGTATATGACCGTGGCAGTGGACATGGTCGTCACGGAGGTGGTGGAGCCCGTCCGCTTTCTCCTGGAGACACTGGTACGTGTGTACCCTGCAAATGAGCGCTTTTGGTATTTCAGCAGGAAGACTTTCACGGAGACTTTCTTCATGAGGCTGAGACAGTCTGAGGGCAAAGGTCACAGCAGTGCTGGAGATGCAATCTATGAGGTGGTGAGTCTGCAGCGAGAGTCTGAGAGAGAGGAACCCGTCACTCCCACTAGTGGAGGGGCCCCAATGTCACCCCAGGAGGATGAAGCAGAAGAGGAGAGTGATAATGAACTCTCGAGTGGAACAGGTGATGTGTCTAAGGATTGTCCTGAGAAGATCCTGTATTCTTGGGGAGAACTGCTGGGAAGATGG---------------------------------------------CACAATAACCTTGGTGCACGACCGAAAGGGCTGTCCACGCTGGTGAAGAGTGGTGTCCCTGAAGCTTTGAGAGCAGAGGTATGGCAGTTGTTAGCAGGCTGCCATGACAACCAGGCAATGCTGGATAGATACCGGCTTCTCATCACAAAGGATTCTGCCCAGGAGAGTGTTATCACTCGAGACATTCATCGCACGTTCCCTGCACACGATTACTTTAAGGACACTGGAGGGGACGGCCAGGAGTCTCTCTATAAGATCTGCAAGGCCTACTCTGTCTACGACGAAGACATCGGGTACTGCCAGGGACAGTCCTTTCTCGCTGCTGTGCTGCTGCTGCATATGCCAGAGGAACAAGCATTCTGTGTTTTGGTGAAAATCATGTATGACTATGGTTTACGAGACCTCTACAAAAACAACTTTGAGGATCTTCATTGCAAATTTTATCAGTTGGAGAGGCTAATGCAGGAGCAGTTACCGGACCTGCACAGCCATTTCTGTGACCTGAGCCTGGAGGCCCATATGTATGCTTCGCAGTGGTTTCTCAGCCTCTTCACCGCCAAGTTCCCGCTCTGCATGGTCTTCCACATCATTGACCTGCTGCTCTGCGAGGGTTTGAACATAATCTTTCATGTAGCCTTGGCTCTTCTAAAGACCTCCAAGGAAGACCTTCTGCAGGCTGATTTTGAGGGTGCTTTAAAGTTCTTCAGAGTTCAGCTTCCAAAGAGATACAGGGCAGAGGAAAATGCAAGAAGATTGATGGAGCAGGCTTGCAATATTAAGGTGCCCACCAAGAAGCTGAAGAAATATGAGAAGGAATATCAGACAATGCGCGAGAGCCAGCTGCAGCAGGAGGACCCCATGGACAGATACAAGTTTGTATATTTG---
>HLcamFer2
ATGGAGGTCAGAGCTTCATTACAGAAGGTTAGTGGGTCATCGGATTCTGTGACTGCACTGAACAGTGAAGAATTTGTTTTGGTTCCTCAGCATGCAGATGATCTTTCTACAAAAGATGATGAAAAACCTGAACTGAAGATAGTTTCTAATGGTGATGAACAATTGGAAAAAGCCATGGAAGAGATTTTGAGAGATTCTGAGAAAGGGCAAAGCAGCCTTCTTGTTGAT---TGTTCAAGTTCCAGTGAGATTTCAGACCATTCATTTGGAGATGTTTCAGCCAGCCAAACAAATAAGCCATCTCTTCAGTTAATTTTGGATCCGTCAAATACAGAAATTTCTACACATAGACCATCTTCTCCAGGTGGAATAGCTGAAGAAGATAGTGTTTTATTTAACAAACTGACCTACTTAGGATGTATGAAGGTTTCTTCCCCACGTAATGAAGTGGAGGCTTTACGGGCGATGGCAACTATGAAATGTTCCAGTCAGTACCCCTTTCCTGTTACTCTGTATGTGCCAAATGTTCCAGAAGGTTCTGTGAGAATCATAGACCAATCTAACAACGTGGAGATAGCATCTTTTCCAATCTATAAGGTGTTATTCTGTGCACGTGGACATGATGGAACAACAGAGAGCAATTGCTTTGCATTTACAGAGAGCTCCCATGGTTCAGAAGAATTCCAGATACATGTTTTCTCCTGTGAAATTAAAGAGGCAGTAAGCAGAATTTTATATAGTTTCTGTACAGCATTCAAACGTTCTTCTAGACAAGTTTCTGATGTCAAAGACTCAGTTATTCCTACCCCCGACAGTGATGTGTTTACATTCAGTGTCTCCTTGGAGGTAAAAGAAGATGATGGAAAAGGAAACTTTAGTCCTGTGCCTAAGGATAGAGATAAATTTTATTTCAAATTAAAACAAGGAATAGAGAAGAAGGTTGTGATTACAGTGCAGCAACTTTCTAACAAAGAATTAGCTATTGAAAGATGTTTTGGAATGTTATTAAGCCCAGGTCGAAATGTGAAGAACAGTGACATGCACTTACTGGATATGGAATCCATGGGAAAGAGTTATGATGGGAGAGCTTATGTTATCACTGGCATGTGGAACCCCAATGCACCAATATTTCTGGCACTTAATGAAGAAACCCCCAAAGATAAACGAGTGTACATGACTGTGGCAGTGGACATGGTAGTCACGGAGGTGGTGGAGCCTGTCCGCTTTCTCCTGGAGACAGTAGTACGTGTGTACCCTGCAAATGAGCGATTTTGGTATTTCAGCAGAAAGACTTTCACAGAGACTTTCTTCATGAGGTTGAAACAGTCTGAGAGAAAAGGCCATACCAGTGCTGGAGATGCAATATACGAAGTGGTGAGTCTACAGCGAGAGTCTGAGAAGGAGGAACCAGTCACACCTACTAGTGGAGGGGGTCCACTGTCACCGCAGGAGGATGAAGCAGAAGAGGAGAGTGACAATGAACTCTCAAGTGGAACAGGTGATGTGTCTAAGGATTGTCCTGAGAAGATCCTATATTCTTGGGGAGAATTACTAGGAAGATGG---------------------------------------------CACAATAACCTTGGTGCACGACCGAAAGGGCTGTCCACTCTGGTGAAGAGTGGTGTTCCTGAAGCATTGAGAGCAGAGGTATGGCAGTTATTAGCAGGCTGCCATGACAACCAGGCAATGCTGGATAGGTACCGACTTCTCATCACAAAGGACTCAGCCCAGGAGAGTGTTATTACTCGAGATATTCATCGTACATTTCCTGCACATGATTATTTTAAAGATACCGGAGGAGATGGCCAGGAATCACTCTATAAGATCTGCAAGGCCTACTCTGTCTATGACGAAGACATTGGGTACTGTCAAGGACAGTCTTTCCTTGCTGCTGTGTTGCTGCTGCACATGCCAGAGGAACAAGCGTTCTGTGTGTTGGTGAAAATCATGTATGACTATGGCTTACGAGACCTCTACAAAAACAACTTTGAAGATCTTCATTGCAAATTCTATCAGTTGGAGAGACTAATGCAGGAGCAGTTACCGGACCTGCACAACCACTTTTCTGATCTGAACCTGGAAGCGCATATGTATGCATCCCAGTGGTTTCTCACTCTTTTTACTGCCAAGTTCCCACTCTGCATGGTCTTCCACATCATTGACCTCCTGCTTTGTGAGGGTTTGAACATAATCTTTCATGTAGCGTTGGCTCTCCTAAAG---------------------------------------------------------------------------------------------------------------------------------------------------------------------------------------------------------------------------------------------
>loxAfr3
ATGGAGGTCAGAGCTTCATCACAGAAGGTTAGTGGGTCATCTGATTCCGAGGCTACACTGAACAGAGAAGAATTTGTTTTGGTTCCTCAGCACGCAGATGATACATCTGCAAAAGATGACGGAAAACCTCAACTGAAGGTAGTTTCTAATGGTGATGAACAATTGGAGAAAGCCATGGAAGAGATTTTGAGAGATTCTGAAAAAGAGCAAAGTAGTCTTCTTGTTGGT---TGTGAGGATTCCGGTGAGGTTTCAGAACACACATTTGGGGACTTCTCAGCCAGCCAAACAAATAAGCCGTCTCTTCAGTTAATTTTGGACCCATCTAATACAGAAATTTCTACACCCAGACCATCTTCTCCAGTTGGACTAACCGAAGAAGATAGTGTTTTATTTAACAAACTGACCTACTTAGGCTGTATGAAGGTTTCTTCCCCACGTAATGAAGTGGAGGCCTTACGGGCAATGGCAACTATGAAATCATCCAGTCAATATCCCTTTCCTGTTACTTTGTATGTGCCAAATGTTCCAGAAGGTTCTGTGAGAATTATAGACCAGTCCAGCAATATGGAGATAGCATCTTTTCCAATCTATAAGGTGTTATTCTGTGCACGTGGACATGATGGGACAACAGAGAGTGATTGCTTTGCATTTACGGAGAGCTCCCATGGTTCAGAAGAATTTCAGATACATGTCTTCTCCTGTGAAATTAAAGAGGCAGTAAGCAGAATTTTATATAGTTTCTGTACAGCCTTCAAACGTTCTTCCAGACAAGTGTCTGATGTTAAAGACTTGATTATTCCTACCCCCGACAGTGATGTGTTTACCTTCAGCGTCTCTTTGGAGGTAAAAGAAGATGACGGAAAAGGAAACTTTAGTCCTGTGCCAAAGGATAGAGATAAATTTTATTTCAAATTAAAACAAGGAATAGAGAAGAAGGTTGTGATTACAGTGCAGCAACTTTCTAACAAAGAATTAGCTATTGAAAGATGTTTTGGAATGTTATTAAGCCCAGGTCGAAACGTGAAGAACAGTGACATGCATTTACTGGATATGGAATCCATGGGAAAGAGCTATGATGGGAGAGCTTATGTTATCACTGGCATGTGGAACCCAAATGCACCAATATTTCTGGCACTTAATGAAGAAACACCAAAAGATAAACGAGTGTACATGACTGTGGCAGTGGATATGGTAGTCACAGAGGTGGTAGAGCCTGTCCGTTTTCTCCTGGAGACAGTAGTTCGTGTGTACCCTGCAAATGAGCGATTTTGGTATTTCAGCAGAAAGACTTTCACAGAGACGTTCTTCATGAGGTTGAAACAGTCTGAGGGAAAAGGCCATGCTAGTGCTGGAGATGCAATATATGAGGTGGTGAGTCTACAGCGAGAGTCTGAGAAGGAGGAACCAGTCACTCCTACTAGTGGAGGGGGTCCAATGTCACCTCAAGAAGATGAACCAGAAGAAGAGAGTGATAACGAACTCTCAAGTGGAACAGGTGATGTGTCTAAGGATTGTCCTGAGAAGATCCTATATTCTTGGGGAGAATTGCTAGGAAGATGG---------------------------------------------CACAATAACCTTGCTGCACGGCCAAAAGGGCTGTCCACGTTGGTGAAAAGTGGCGTCCCTGAAGCATTGAGGGCAGAGGTATGGCAGTTGTTAGCAGGCTGCCATGACAACCAGGCGATGCTGGACAGATACCGAATTCTTATCACAAAGGACTCAGCCCAGGAGAGTGTTATTACTCGAGATATTCATCGTACATTTCCTGCACACGATTACTTTAAAGATACTGGAGGAGATGGTCAGGAATCTCTCTACAAGATTTGCAAGGCTTACTCTGTGTACGATGAAGACATTGGCTACTGTCAAGGACAGTCTTTTCTTGCTGCTGTATTGCTGCTGCATATGCCAGAGGAACAAGCATTCTGTGTTTTGGTGAAAATCATGTATGACTATGGTTTGCGAGACCTCTACAAAAATAACTTTGAAGATCTTCATTGCAAATTCTATCAGTTGGAGAGACTAATGCAGGAGCAGTTACCAGACCTGCACAGCCATTTTTGTGATCTGAACCTGGAAGCTCATATGTATGCATCCCAGTGGTTTCTCACTCTTTTCACTGCCAAGTTTCCTCTCTGCATGGTCTTCCACATCATTGACTTGCTGCTTTGTGAGGGTTTGAACATAATCTTTCATGTAGCCTTGGCTCTCCTAAAGACATCAAAGGAAGACCTTCTGCAAGCTGATTTTGAAGGTGCTTTAAAGTTCTTCAGAGTTCAGCTTCCTAAGAGATACAGAGCAGAAGAAAATGCAAGAAGATTGATGGAGCAGGCATGCAATATTAAGGTACCAACCAAGAAGCTGAAGAAATATGAGAAAGAATACCAGACAATGCGAGAGAGTCAGCTGCAGCAGGAAGACCCCATGGATAGATACAAGTTTGTATATTTA---
>triMan1
ATGGAGGTCAGAGCTTCATTACAGAAGGTTAGTGGGTCATCTGATTCTGTGGCTATGCTGAACAGTGAAGAATTTGTTTTGGTTCCTCAGCATGCAGATGATGCTTCTACAAAAGAAGATGAAAAACCTCAACTGAAGATAGTTTCTAATGGTGATGAACAATTGGAGAAAGCCATGGAAGAGATTTTGAGAGATTCTGAAAAAGGGCAGAGTAGTCTTCTTGTTGGT---TGTCAGAATTCCAGTGAGATTTCAGACGACTCGTTTGGAGACGTTTCAGCCAGACAGACAAATAAGCCACCTCTTCAGTTAATATTGGATCCATCTAATACAGAAATTTCTGCACCCAGACCATCTTCTCCAGGTGGACTAACTGAAGAAGATAGTGTTTTATTTAACAAACTGACCTACTTAGGCTGTATGAAGGTTTCTTCCCCACGTAATGAACTGGAGGCTTTACGGGCAATGGCAACTATGAAATCTTCCAGTCAATACCCCTTTCCTGTTACTCTGTATGTGCCAAATGTTCCAGAAGGCTCTGTGAGAATTATAGACCAGTCCAGCAATGTGGAGATAGCATCTTTCCCGATCTATAAGGTGTTATTCTGTGCACGTGGACATGATGGGACAACAGAGAGTGATTGCTTTGCATTTACGGAGAGTTCCCATGGTTCAGAAGAATTTCAGATACATGTCTTCTCCTGTGAAATTAAAGAGGCAGTAAGCAGAATTTTGTATAGTTTCTGTACAGCATTCAAACGTTCTTCCAGACAAGTGTCTGATGTTAAAGACTCCGTTATTCCTACCCCCGACAGTGATGTGTTTACCTTCAGTGTTTCCTTGGAGGTAAAAGAAGATGATGGAAAAGGAAACTTTAGTCCTGTGCCAAAGGATAGAGATAAATTTTATTTCAAATTAAAACAAGGAATAGAAAAGAAGGTTGTGATTACAGTGCAACAACTTTCTAACAAAGAATTAGCTATTGAAAGATGTTTTGGAATGTTATTAAGCCCAGGTCGAAACGTGAAGAACAGTGACATGCATTTACTGGATATGGAATCCATGGGAAAGAGCAGTGATGGGAGAGCTTATGTCATCACTGGCATGTGGAACCCGAATGCACCAATATTTCTGGCACTTAATGAAGAAACACCGAAAGATAAACGAGTGTACATGACTGTGGCAGTGGATATGGTAGTCACAGAAGTGGTGGAGCCTGTCCGCTTTCTGCTGGAGACAGTAGTTCGTGTGTACCCTGCAAATGAACGATTTTGGTATTTCAGCAGAAAGACTTTCACTGAGACGTTCTTCATGAGGTTGAAACAGTCTGAGGGAAAAGGCCATACCAGTACTGGTGATGCAATATATGAGGTGGTGAGTCTACAGCGAGAGTCTGAGAAAGAGGAACCACTCACTCCTACTAGTGGAGGGGGTCCAATGTCACCTCAAGAAGATGAACCAGAAGAGGAGAGTGATAACGAACTCTCAAGTGGAACAGGAGATGTGTCTAAGGATTGTCCTGAGAAGATCCTGTATTCTTGGGGAGAATTGCTAGGAAGATGG---------------------------------------------CACAGTAACCTTGGTGCACGACCAAAAGGACTGTCCACACTGGTGAAGAGTGGCGTCCCCGAAGCATTGAGGGCAGAGGTATGGCAGTTGTTAGCAGGCTGCCATGACAACCAGGCGATGCTGGATAGATACCGAATCCTTATCACAAAGGACTCAGCCCAGGAGAGTGTTATTACTCGAGATATTCATCGTACATTTCCTGCACATGATTACTTTAAAGATACTGGAGGAGATGGTCAGGAATCTCTCTACAAGATCTGCAAGGCCTACTCTGTGTACGATGAAGACATTGGATACTGTCAAGGACAGTCTTTCCTTGCTGCTGTATTGCTGCTGCATATGCCAGAGGAACAAGCATTCTGTGTTTTGGTGAAAATCATGTATGACTATGGTTTGCGAGACCTCTACAAAAATAACTTTGAAGATCTTCATTGCAAATTCTATCAGTTGGAGAAACTAATGCAGGAGCAGTTACCGGACCTGCACAGCCATTTTTGTGATCTGAACCTGGAAGCTCATATGTATGCATCCCAGTGGTTTCTCACTCTTTTCACTGCCAAGTTTCCTCTCTGCATGGTCTTCCACATCATTGACTTACTGCTTTGCGAGGGTTTGAACATAATCTTTCATGTAGCCTTGGCTCTCCTAAAGACCTCAAAGGAAGATCTTCTGCAAGCTGATTTTGAAGGTGCTTTAAAGTTCTTCAGAGTTCAGCTTCCTAAGAGATACAGAGCAGAGGAAAATGCAAGAAGATTGATGGAGCAGGCATGCAATATTAAGGTACCAACCAAGAAGCTGAAGAAATATGAGAAAGAATATCAGACAATGCGAGAGAGTCAGCTGCAGCAGGAAGACCCCATGGATAGATACAAGTTTGTATATTTA---
>otoGar3
ATGGAGGTCACAGCTTCTTTACAGAAGGTTAGTGGGCCATCTGATTCTGTGGGTACACTGAACAGTGAAGAATTTGTTTTGGTTCCTCAGCATGCAGCTGATACTTCTACAAAAGATGAAGAAAAACCTCACCTGAAGATAGTTTCTAATGGTGATGAACAATTGGAAAAAGCCATGGAAGAGATATTGAGAGATTCTGAGAAAGGGCAAAGTGGTCTTCTTGTTGAC---TGTCACAGTTCCAGTGAGATTTCAGAACATTCATTTGGAGATACTACAGCTAGCCAAACAAATAAGCCATCTCTCCATCTAATTTTGGATCCCTCTAATACAGAAATTTCTACACCAAGACCATCTTCTCCAAGTGGACTACCTGAGGAAGATAGTGTTTTATTTAACAAATTGACCTACTTAGGATGTATGAAGGTTTCTTCCCCACGTAATGAAGTGGAGGCTTTACGGGCAATGGCAACCATGAAATCTTCCAGTCAGTACCCCTTTCCTGTTACTCTGTATGTGCCAAATGTTCCAGAAGGTTCTGTGAGAATCATAGACCAGTCCAGCAATGTGGAGATAGCATCTTTTCCAATCTATAAGGTGTTATTCTGTGCACGTGGACATGATGGGACAACAGAGAGCAATTGCTTTGCATTTACAGAGAGTTCCCATGGTTCAGAAGAATTCCAGATACATGTTTTTTCCTGTGAAATTAAAGAGGCAGTAAGCAGAATTTTATATAGTTTCTGTACAGCATTCAAACGTTCTTCCAGACAAGTGTCTGATGTGAAAGACTCCATTATTCCTACCCCTGACAGTGATGTGTTTACCTTCAGTGTTTCCTTAGAGGTAAAAGAAGATGATGGAAAAGGAAACTTCAGTCCTGTGCCTAAGGATAGAGACAAATTTTATTTCAAATTAAAGCAGGGAATAGAGAAGAAAGTTGTGATTACAGTGCAGCAACTTTCTAACAAAGAATTAGCTATTGAAAGATGTTTTGGAATGTTATTAAGCCCAGGTCGAAACGTGAAGAACAGTGACATGCATTTACTGGATATGGAATCCATGGGAAAGAGCTATGATGGGAGAGCTTATGTTATCACCGGCATGTGGAACCCCAATGCACCAATATTTCTGGCACTTAATGAGGAAACCCCGAAAGATAAACGAGTGTACATGACCGTGGCAGTGGATATGGTAGTCACAGAGGTGGTGGAGCCTGTCCGCTTTCTCCTGGAGACAGTAGTTCGTGTGTACCCTGCAAATGAGCGATTTTGGTATTTCAGCAGAAAGACTTTCACAGAGACTTTCTTCATGAGATTGAAACAGTCTGAGGGAAAGGGTCATACCAATGCTGGAGATGCAATATATGAGGTGGTGAGTCTACAGCGAGAATCAGACAAGGAGGAACCAGTCACTCCTACTGGTGGAGGGGGTCCATTGTCACCCCAGGAGGATGAAGCAGAAGAGGAGAGTGATAATGAACTCTCAAGTGGAACAGGTGATGTGTCTAAGGATTGTCCTGAGAAGATCCTATATTCTTGGGGAGAATTGCTGGGAAGATGG---------------------------------------------CATAGTAACCTTGGTGCACGACCGAAAGGGCTATCTACCTTGGTGAAGAGTGGTGTTCCTGAAGCATTAAGGGCAGAGGTATGGCAGTTATTGGCAGGCTGTCATGACAACCAGGCAATGCTGGATAGATACAGAATTCTTATCACAAAGGAATCAGCCCAGGAAAGTGTCATTACTCGAGATATTCATCGTACATTTCCTGCACATGATTACTTTAAAGATACTGGAGGAGATGGTCAGGAATCACTCTATAAGATCTGCAAGGCCTACTCTGTGTATGATGAAGACATTGGGTACTGTCAAGGACAGTCTTTTCTTGCTGCTGTGTTGCTTCTGCATATGCCAGAGGAGCAAGCATTCTGTGTTTTGGTGAAAATCATGTATGACTATGGTTTGCGAGACCTGTACAAAAACAACTTTGAGGATCTTCATTGCAAATTCTATCAGTTGGAAAGACTAATGCAGGAGCAGCTACCAGACCTGCACAGCCATTTCTGTGACCTGAACCTGGAGGCTCATATGTATGCATCCCAGTGGTTTCTCACTCTTTTCACAGCCAAGTTCCCACTCTGCATGGTGTTCCACATCATTGACTTACTGCTTTGTGAGGGTTTGAACATAATCTTTCATGTAGCTTTGGCTCTCCTAAAGACCTCAAAGGAAGACCTTCTGCAGGCTGATTTTGAAGGTGCTTTAAAGTTCTTCAGAGTTCAGCTTCCAAAGAGATACAGGGCAGAGGAAAATGCAAGAAGATTGATGGAGCAGGCTTGCAATATAAAAGTACCAACCAAGAAGCTGAAGAAATATGAGAAAGAATATCAGGCAATGCGAGAGAGTCAGCTGCAGCAGGAAGACCCAATGGATAGATACAAGTTTGTATATTTG---
>micMur3
ATGGAGGTCAGAGCTTCATTACAGAAGGTTAGTGGGTCATCTGATTCTGTGGGTACACTGAACAGCGAAGAATTTGTTTTGGTTCCTCAGCATGCAGATGATACTTCTACAAAAGATGAAGAAAAACCTCAACTGAAGATAGTTTCCAATGGTGATGAACAACTGGAAAAAGCCATGGAAGAGATTTTGAGAGATTCCGAGAAAGGGCAAAGCAGTCTTCTTTTTGAC---TGTCATAGTTCCAGTGAGATTTCAGAGAATTCATTTGGAGATGTTACAGCCAGCCAAACAAATAAGCCATCTCTTCAGTTAATTTTGGATCCATCTAATACAGAAATTTCTACACCGAGACCATCTTCTCCAAGTGGACTACCTGAGGAAGATAGTGTTTTATTTAACAAACTGACCTACTTAGGATGTATGAAGGTTTCTTCTCCACGTAATGAAGTGGAGGCCTTACGGGCAATGGCAACCATGAAATCTTCCAGTCAGTACCCATTTCCTGTTACTTTGTATGTGCCAAATGTTCCAGAAGGTTCTGTGAGAATCATAGACCAATCCAGCAATGTGGAGATAGCATCTTTTCCAATCTATAAGGTGTTATTCTGTGCACGTGGACATGATGGGACAACAGAGAGCAATTGCTTTGCATTTACAGAGAGTTCCCATGGTTCAGAAGAATTTCAGATACATGTTTTCTCCTGTGAAATTAAAGAGGCAGTAAGCAGAATTTTATATAGTTTCTGTACAGCATTCAAACGTTCTTCCAGACAAGTATCTGATGTTAAAGACTCTATTATTCCTACTCCCGACAGTGATGTGTTTACCTTCAGTGTCTCCTTGGAGGTAAAAGAAGATGATGGAAAAGGAAATTTTAGTCCTGTGCCTAAGGATAGAGATAAATTTTATTTCAAATTAAAGCAAGGAATAGAGAAAAAGATTGTGATTACAGTGCAGCAACTTTCTAACAAAGAATTAGCCATTGAAAGATGTTTTGGAATGTTATTAAGCCCAGGTCGAAACGTGAAGAACAGTGACATGCATTTACTGGATATGGAATCCATGGGCAAGAGCTATGATGGGAGAGCTTATGTTATCACTGGCATGTGGAACCCCAATGCACCGATATTTCTGGCACTTAATGAGGAAACCCCAAAAGATAAGCGAGTATACATGACTGTGGCAGTGGATATGGTAGTCACGGAGGTGGTGGAGCCTGTCCGCTTTCTCCTGGAGACAGTAGTTCGTGTGTACCCTGCAAATGAGCGATTCTGGTACTTCAGCAGGAAGACTTTCACAGAGACTTTCTTCATGAGGTTGAAACAGTCTGAGGGAAAGGACCATACCAGTGGTGGAGATGCAATATATGAGGTGGTGAGTCTGCAGCGAGAGTCAGACAAGGAGGAACCAGTCACTCCTACTGGTGGAGGGGGTCCAATGTCACCCCAGGAGGATGAAGCAGAAGAAGAGAGTGATAATGAACTCTCAAGTGGAACAGGTGATGTTTCTAAGGATTGTCCTGAGAAGATCCTATATTCTTGGGGAGAATTGCTAGGAAGATGG---------------------------------------------CACAATAACCTTGGTGCACGACCAAAAGGGCTATCCACGCTGGTGAAGAATGGCGTCCCTGAAGCATTGAGGGCAGAGGTATGGCAGTTATTAGCAGGCTGCCATGACAACCAGGCAATGCTGGATAGATACCGAATTCTTATCACAAAGGACTCAGCCCAGGAGAGTGTTATTACTCGAGATATTCATCGTACGTTTCCTGCACATGATTACTTTAAAGATACTGGAGGAGATGGTCAGGACTCACTGTATAAGATCTGCAAGGCCTACTCTGTGTATGATGAAGACATTGGGTACTGTCAAGGGCAGTCTTTCCTTGCTGCTGTATTGCTGCTGCATATGCCAGAGGAACAAGCATTCTGTGTTTTGGTGAAAATCATGTATGACTATGGTTTGCGAGACCTCTACAAAAACAACTTTGAAGATCTTCATTGCAAATTCTATCAGTTGGAGAGACTAATGCAGGAGCAGCTACCAGAACTGCACAGCCATTTCTGTGATCTGAACCTAGAGGCTCATATGTATGCATCCCAGTGGTTTCTCACTCTTTTTACTGCCAAGTTCCCACTCTGCATGGTGTTCCACATCATTGACTTACTGCTTTGTGAGGGTTTGAACATAATCTTTCATGTAGCCTTGGCTCTCCTAAAGACCTCAAAGGAAGATCTTCTGCAGGCTGATTTTGAAGGTGCTTTAAAGTTCTTCAGAGTTCAGCTTCCAAAGAGATACAGGGCAGAGGAAAATGCAAGAAGACTGATGGAGCAGGCTTGCAATATTAAAGTACCAACCAAGAAGCTGAAGAAATATGAGAAAGAATATCAGACAATGCGAGAGAGTCAGCTACAGCAGGAAGACCCAATGGATAGATACAAGTTTGTATATTTG---
>tupChi1
ATGGAGGTCAGAGCTTCCTTACAGAAGGTTAGTGGGTCATCTGATTCTGTGACTGCCCTGAACAGTGAAGAATTTGTTTTGGTTCCTCAGCACGCAGATGATACTTCTCTAAAGGATGATGAAAAGCCTCAGCTGAAGATAGTTTCTAATGGTGATGAACAATTAGAAAAAGCCATGGAAGAGATTTTGAGGGACTCTGAAAAAGGACAAAGCAGTCTT---GTTGAT---TGTCAAAGTTCCACTGAGATTTCAGACCATTCATTTGGAGATGATCCAGTCAGCCAATCAAATAAACCATCTCTTCAGTTACTTTTGGATCCATCTACCACAGAAATTTCTAAACCCAGATCATCTTCTCCAAGTGGACAACCTGAAGAAGATAGTGTCTTATTTAACAAGCTGATCTATTTAGGATGTATGAAGGTTTCTTCCCCACGTAATGAAGTGGAGGCATTAAGGGCAATGGCAACCATGAAGTCTTCCAGTCAGTACCCCTTCCCTGTTACTCTGTATGTGCCAAATGTTGCAGAAGGTTCTGTGAGAATCATAGACCAATCCAGCAATGTGGAGATAGCATCTTTTCCAATCTATAAGGTGTTATTCTGTGCACGTGGACATGATGGGACCACAGAGAGCAATTGCTTTGCATTTACAGAGAGTTCTCATGGTTCAGAAGAATTTCAGATACATGTTTTCTCCTGTGAAATTAAAGAGGCAGTAAGCAGAATTTTATATAGTTTCTGTACAGCATTCAAACGTTCTTCCAGACAAGTGTCTGATGTTAAAGATTCGATTATTCCTACCCCTGACAGTGATGTATTTACCTTCAGTGTCTCCTTGGAGGTAAAAGAAGATGATGGAAAAGGCAACTTTAGTCCTGTGCCTAAGGATAGAGATAAATTTTATTTCAAGTTAAAGCAAGGAGTGGAGAAGAAGGTTGTGATTACAGTGCAGCAACTTTCTAACAAAGAATTAGCTATTGAAAGATGTTTTGGAATGTTATTAAGCCCAGGTCGAAACGTGAAGAACAGTGACATGCATTTACTGGATATGGAATCCATGGGAAAGAGCTATGATGGGAGAGCTTATGTTATCACTGGCATGTGGAACCCCAATGCACCAATATTTCTGGCACTTAATGAAGAAACTCCAAAAGATAAACGAGTGTACATGACTGTGGCAGTGGATATGGTAGTGACAGAGGTGGTGGAGCCTGTCCGCTTTCTTCTGGAGACGGTAGTTCGTGTGTATCCTGCAAATGAACGGTTTTGGTATTTTAGCAGAAAGACTTTCACAGAGACTTTCTTCATGAGATTGAAACAGTCTGAGGGAAAAGGCCATTCCAGTGCTGGAGATGCAATATATGAGGTGGTAAGTCTACAGAGAGAGTCTGACAAGGAGGAACCAGTCACGCCTACTAGTGGAGGTTGTCCAATGTCACCCCAGGAGGAGGAAGCCGAAGATGAGAGTGATAATGAACTCTCAAGTGGAACAGGTGATGTGTCTAAGGATTGTCCTGAGAAGATCTTATATTCTTGGGGAGAATTGCTGGGAAGATGG---------------------------------------------CACAACAACCTTGGTGCACGGCCGAAAGGGCTGTCAACTCTGGTGAAGAGTGGTGTCCCTGAAGCATTGAGAGCAGAGGTATGGCAGTTATTAGCAGGCTGCCATGACAACCAGGCAATGCTGGATAGATACCGAATTCTCATCACAAAGGACTCAGCCCAGGAGAGTGTTATTACTCGAGATATTCATCGTACATTTCCTGCACATGATTACTTTAAAGACACTGGAGGAGATGGTCAGGAATCACTCTACAAGATCTGCAAGGCCTACTCTGTGTACGATGAAGACATTGGGTATTGTCAAGGACAGTCTTTTCTTGCTGCTGTATTGCTTCTTCATATGCCAGAGGAACAAGCATTCTGTGTTTTAGTGAAAATCATGTACGACTATCATTTGCGAGACCTCTACAAAAACAACTTTGAAGATCTTCATTGCAAATTCTATCAGTTGGAGAGACTAATGCAGGAGCAGCTACCGGACCTGCACAGCCATTTTTGTGATCTGAACCTGGAAGCACATATGTATGCATCCCAGTGGTTTCTCACTCTGTTTACTGCCAAGTTCCCACTCTGCATGGTGTTCCACATCATTGACTTACTGCTTTGTGAGGGTTTGAACATAATCTTTCATGTAGCCTTGGCTCTCCTAAAGACCTCAAAGGAAGATCTTCTGCAGGCTGATTTTGAAGGTGCTCTGAAGTTCTTCAGAGTTCAGCTTCCAAAGAGATATAGGGCAGAGGAAAATGCAAGAAGATTGATGGAGCAAGCTTGTAATATTAAGGTACCAACCAAGAAGCTGAAGAAATATGAGAAAGAATATCAGGCCATGCGGGAGAGCCAGCTGCAGCAGGAAGACCCAATGGACAGATACAAGTTTGTATATTTG---
>HLphyDis3
ATGGAGGTCAGAGCTTCGTCACAGAAGGTTACTGGGTCATCGGATTCTGTGGCCACACTGAACAGTGAAGAATTTGTTTTGGTGCCTCAGCATGCAGATGACACCTCTACCAAAGATGAAGGAAAACCTGAACTGAAGATAGTTTCTAATGGTGATGAACAGTTGGAAAAAGCCATGGAAGAGATTTTGAGGGATTCTGAGAAAGGGCAAAGCATCCTTCTCGCTGAT---TGTCAGAGTTCCAGTGATATTGTAGACCATTCGTTTGGAGATGTTTCAGCCAGCCAAACAACTAAGCCATCTCTTCAGTTAGTTTTGGATCCATCAAATACAGAAATTTCTACACCCAGACCATCTTCTCCAAGTGGATTACCTGAAGAAGATAGTGTTTTATTTAACAAACTGACCTACTTAGGATGCATGAAGGTTTCTTCCCCCCGTAATGAGGTGGAGGCCTTACGGGCAATGGCAACCATGAAGTCTTCCAGCCAACACCCCTTTCCGGTTACTCTGTATGTGCCAAATGTTCCCGAAGGCTCTGTGAGAATCATAGACCAGGCCAGCAATGTGGAGATAGCTTCCTTTCCAATCTACAAGGTGCTGTTCTGTGCACGTGGACATGATGGGACAACCGAGAGCAATTGCTTTGCATTTACAGAGAGTTCCCATGGTTCAGAAGAATTTCAGATACATGTTTTCACCTGTGAAATTAAAGAGGCAGTAAGCAGAATCTTGTACAGTTTCTCCACAGCATTCAAACGCGCCTCCAGATGTGTGTCGGATGTTAAAGACTCAGCTATGCCGACCCCCGACAGTGACGTGTTCACCTTCAGTGTCTCCTTGGAGGTAAAAGAGGACGATGGGAAAGGAAACTTTAGTCCTGTGCCTAAGGATAGAGATAAATTTTATTTCAAATTGAAACAAGGAATAGAGAAGAAGGTTGTGATTACAGTGCAGCAGCTTTCTAACAAAGAATTAGCTATTGAAAGATGTTTTGGAATGTTGTTAAGCCCAGGTCGAAACGTGAAGAACAGTGACATGCATTTACTGGATATGGAGTCTATGGGAAAGAGCTGTGATGGGAGGGCCTACGTCATCACTGGGATATGGAACCCCAATGCACCCGTCTTTCTGGCACTTAATGAAGAAACCCCAAAAGACAAGCGAGTGTACATGACGGTGGCGGTGGACATGGTGGTCACGGAGGTGGTGGAGCCCGTGCGCTTCCTGCTGGAGACGCTGGTCCGTGTGTACCCTGCCAACGAGCGGTTCTGGTATTTCAGCAGGAAGACTTTCACGGAGACTTTCTTCATGAGGCTGAAACAGTCCGAGGGCAAAGGTCACACCAGTGCTGGAGATGCAATCTATGAGGTGGTGAGTCTCCAGCGAGAGTCTGAGAAGGAGCAGCCCCTGACTCCTACTAGTGGAGGGGGCCCACTGTCGCCCCAGGAGGATGAAGCAGAAGAGGAGAGTGATAATGAACTCTCAAGTGGAACAGGTGATGTGTCTAAGGATTGTCCTGAGAAGATCCTGTATTCTTGGGGAGAATTGCTAGGAAGATGG---------------------------------------------CACAACAACCTTGGGGCACGACCGAAAGGGCTGTGGACTCTGGTGAAGAGTGGCGTCCCCGAAGCTCTGAGGGCAGAGGTGTGGCAGTTGTTAGCAGGCTGCCATGACAACCAGGCGATGCTGGATGTGTACCGACTGCTCATCACAAAGGACTCCGCCCAGGAGAGTGTTATCACTCGAGACATTCACCGCACATTCCCCGCACACGACTACTTTAAGGATACCGGAGGCGACGGCCAGGAGTCGCTGTACAAGATCTGCAAGGCCTACTCTGTCTACGACGAGGACATCGGGTACTGCCAGGGGCAGTCTTTTCTTGCTGCCGTGTTGCTGCTGCATATGCCGGAAGAGCAAGCGTTCTGTGTTTTGGTGAAAATCATGTATGGCTATGGCTTGCGAGACCTCTACAAAAACAACTTTGAAGATCTGCATTGCAAATTTTATCAGCTGGAGAGACTACTGCAGGAGCAGTTGCCGGACCTGCACGGCCATTTCTGTGACCTGAACCTGGAGGCCCACATGTATGCGTCCCAGTGGTTCCTCACGCTCTTCACGGCCAAGTTCCCGCTGTGCATGGTCTTCCACATCCTGGACCTGCTGCTCTGTGAGGGTTTGAACATAATCTTTCACGTGGCCTTGGCTCTTCTAAAGACCTCCAAGGAAGATCTTCTGCAGGCTGATTTTGAAGGCGCTTTAAAGTTCTTCAGAGTTCAGCTTCCGAAGAGATACAGGGCAGAGGAAAATGCAAGAAGATTGATGGAGCAGGCCTGCAATATTAAGGTGCCGACCAAGAAGCTGAAGAAGTATGAGAAGGAGTACCAGGCGATGCGCGAGAGCCAGCTGCAGCAGGAGGACCCCATGGACAGATACAAGTTTGTATATTTG---
>speTri2
ATGGAGGTCAGAGCTTCACTACAGAAGGTTAGTGGGTCATCTGATTCTGTGGCTACACTGAACAGTGAAGAATTTGTTTTGGTTCCTCAGCACACAGATGATACTTCTACAAAAGATGATGAGAAACCTCAACTGAAGATAGTTTCTAATGGTGATGAACAACTGGAAAAAGCCATGGAAGAAATTTTGAGAGATTCTGAGAAGGGACAAAGCAGT------GTTGAC---TGTCAAAGTTCCACTGAGATTTCAGACCATTCATTTGGAGATATTCCAGCCAGCCAAACAAATACACCATCTCTTCAGTTAATTTTGGATCCATCTAACACAGAAATTTCCACACCCAGACCATCTTCTCCAACTGGACTATCTGAAGAAGATAGTGTTTTATTTAACAAACTGACCTACTTAGGATGTATGAAGGTTTCTTCCCCACGTAATGAAGTGGAGGCTTTACGGGCAATGGCAACCATGAGATTATCCAGTCAGTACCCCTTTCCTGTTACTCTGTATGTGCCAAATGTTCCAGACGGTTCTGTGAGAATCATAGACCAATCCAGCAATGTGGAGATAGCATCTTTCCCGATCTATAAAGTGTTGTTCTGTGTTCGTGGACACGATGGGACAACAGAGAGCAATTGCTTTGCATTTACAGAGAGTTCTCATGGTTCAGAAGAATTTCAGATACATGTTTTTTCCTGTGAAATTAAAGAGGCAGTAAGCAGAATTTTATATAGTTTCTGTACAGCATTCAAACGTTCTTCCAGACAAGTGTCTGATGTTAAAGACTCGATTATTCCTACCCCTGACAGTGATGTGTTTACCTTTGGTGTCTCCTTGGAGGTAAAAGAAGATGATGGAAAAGGAAACTTTAGCCCTGTGCCAAAGGATAGAGATAAATTTTATTTCAAATTAAAGCAAGGAATAGAGAAGAAGGTTGTGATTACAGTGCAGCAACTTTCTAACAAAGAATTAGCTATTGAAAGATGTTTTGGAATGTTATTAAGCCCAGGTCGAAACGTGAAGAACAGTGACATGCATTTACTGGATATGGAATCCATGGGAAAGAGCCATGATGGGAGAGCTTATGTTATTACTGGCATGTGGAACCCTAATGCACCAGTGTTTTTGGCACTTAATGAAGAAACCCCAAAAGATAAGCGTGTGTACATGACAGTGGCAGTGGATATGGTGGTCACAGAGGTGGTGGAGCCTGTCCGTTTCCTCCTGGAGGCAGTGGCACGTGTGTACCCTGCAAATGAGCGTTTTTGGTATTTTAGCAGAAAGACTTTCACGGAGACTTTCTTCATGAGGCTGAAACAGTCTGAGGGAAAAGGCCATACCAGTGCTGGAGATGTGATATATGAGGTGGTGAGTCTACAGCGGGAGTCTGACAAGGAGGAACCCATCACTCCTACTAGTGGAGGGGGTCCCTTGTCACCCCAGGAGGATGAAGCCGAAGAGGAGAGTGATAATGAACTCTCAAGTGGAACAGGTGATGTGTCTAAGGATTGTCCTGAGAAGATTCTGTACTCTTGGGGAGAATTGCTAGGAAGATGG---------------------------------------------CACAATAACCTTGGTGCACGACCGAAAGGGCTACTCACTTTGGTGAAGAGTGGTGTTCCTGAAGCATTGAGGGCAGAAGTATGGCAGCTCTTAGCGGGCTGCCATGACAACCAGGCGATGCTGGACAAATACCGAATTCTTATCACAAAGGACTCAGCGCAGGAGAGTGTTATTACTCGAGATATTCATCGTACTTTTCCTGCTCATGATTACTTCAAGGACACAGGAGGAGATGGTCAGGAATCGCTTTACAAGATCTGCAAGGCCTACTCTGTGTATGATGAAGACATTGGATACTGTCAAGGACAGTCTTTCCTTGCTGCTGTATTGCTGCTGCATATGCCAGAGGAACAAGCTTTCTGTGTTTTGGTGAAAATCATGTATGACTATAATTTGCGAGACCTCTACAAAAACAACTTTGAAGATCTTCATTGCAAATTCTATCAGTTGGAAAGGCTAATGCAGGAACAGCTTCCAGACCTGCACAGCCATTTTTGTGATCTGAACCTGGAGGCTCATATGTATGCATCCCAGTGGTTCCTCACTCTCTTTACTGCCAAGTTTCCGCTATGTATGGTGTTCCACATCATTGACCTGTTGCTCTGTGAGGGTTTGAACATAATCTTTCATGTTGCCTTGGCTCTCCTAAAGACCTCAAAGGAAGATCTTCTACAGGCTGATTTTGAAGGTGCTTTAAAGTTCTTCAGAGTTCAGCTTCCAAAGAGATACAGAGCAGAGGAAAATGCGAGAAGACTGATGGAGCAGGCTTGCAATATTAAAGTACCAACCAAAAAGCTGAAAAAATATGAAAAAGAATATCAGACAATGCGAGAGAGTCAGCTGCAGCAGGAAGACCCAATGGATAGATACAAGTTTGTATATTTG---
>oryCun2
ATGGAGGTCAGAGCTTCATTACAGAAGGTTAGTGGGTCATCTGATTCTGTGGCCACAGTGAACAGTGAAGAATTTGTTTTGGTTTCTCAGCATGCAGACGGTACTTCTACAAAGGATGATGAAAAACCTCAACTGAAGATGGTTTCTGATGATGATGAACAACTGGAGAAAGCCATGGCAGAGATTTTGAGAGATTCTGAGAAAGGGCAGAGACGTCTT---GTTGAT---GGTCAGAGTTCCAGTGAGGTTTCAGACCGTTCATTTGGAGACAGTCCAGCCAGTCAAACAAATAAGTCATCTCTTCAGTTAATTTTGGATCCGTCTAACACAGAAATTTCTACACCCAGACCATCTTCTCCAAGTGGACTAGCTGAAGAAGATAGTGTTTTATTTAACAAACTGACCTACTTAGGATGTATGAAAGTTTCTTCCCCACGAAATGAAGTGGAGGCTTTGCGGGCAATGGCCACCATGAAGTCTTCTAGTCAGTACCCTTTTCCTGTTACTCTGTATGTGCCAAATGTTCCTGAAGGTTCTGTGAGAATCATAGACCAATCCAGCAATGTTGAGATAGCGTCTTTTCCGATCTATAAAGTGTTGTTCTGTGCACGTGGACATGATGGGACAGCAGAGAGTGATTGTTTTGCATTTACAGAGAGCTCCCATGGTTCAGAAGAATTTCAGATACATGTTTTCTCCTGTGAAATTAAAGAGGCAGTAAGCAGAATTTTGTATAGTTTCTGTACAGCATTCAAACGTTCTTCCAGACAAGTATCTGATGTTAAAGACTCAATTGTCCCTACTCCTGACAGTGATGTGTTCACCTTCAGTGTCTCCTTGGAGGTAAAAGAAGATGATGGAAAAGGAAACTTTAGTCCTGTGCCTAAGGATAGAGATAAGTTTTATTTCAAATTAAAGCAAGGAATAGAGAAGAAGGTTGTGATTACTGTGCAGCAACTTTCGAACAAAGAATTAGCTATCGAAAGATGTTTTGGAATGCTATTAAGCCCAGGTCGAAATGTGAAGAACAGTGATATGCATTTACTGGATATGGAATCCATGGGGAAGAGCTGTGATGGGAGAGCCTATGTTATTACGGGCATGTGGAACCCCAATGCACCGATATTTCTGGCACTTAATGAAGAAACACCAAAAGATAAGCGGGTGTACATGACTGTGGCAGTGGACATGGTAGTCACGGAGGTGGTGGAGCCTGTCCGTTTTCTCCTGGAGACCGTGGTCCGTGTGTACCCTGCAAACGAGCGATTCTGGTATTTCAGCCGCAAGACTTTCACAGAGACTTTCTTCATGAGGTTGAAACAGTCTGAAGGGAAAGGCCACACCAGTGCTGGAGATGCCATATATGAGGTGGTGAGTCTACAGCGAGAGTCTGACAAGGAGGAGCCAGTCACTCCTACTAGTGGAGGGGCACCAATGTCACCCCAGGAGGATGAGGCGGACGAGGAGAGTGATAATGAACTCTCAAGTGGAACAGGTGATGTGTCTAAGGATTGTCCTGAGAAGATCCTGTATTCTTGGGGAGAATTGCTAGGAAGATGG---------------------------------------------CACAATAACCTTGGTGCACGGCCAAAAGGGCTGCCTACTCTGGTGAAGAGTGGTGTTCCCGAAGCATTAAGGGCAGAGGTGTGGCAGTTATTAGCTGGCTGTCATGACAACCAGGAAATGCTGGATAAATACCGAATTCTCATCACGAAGGACTCAGCCCAGGAGAGCGTCATCACTCGAGACATCCACCGCACGTTTCCCGCGCATGATTACTTTAAAGATACTGGAGGAGACGGTCAGGAATCGCTGTACAAAATCTGCAAGGCGTACTCTGTGTATGATGAAGACATTGGGTACTGTCAAGGACAGTCGTTTCTCGCTGCTGTCTTGCTGTTACATATGCCGGAGGAACAAGCCTTCTGTGTTCTGGTGAAAATCATGTATGACTATCATTTGCGAGACCTCTACAAAAACAACTTTGAAGATCTTCATTGCAAATTCTATCAGCTGGAGAGACTAATGCAGGAGCAGCTACCAGACCTGCACAGCCATTTTTGTGATCTGAACCTGGAAGCTCATATGTATGCATCCCAGTGGTTTCTCACCCTTTTCACGGCCAAGTTCCCGCTCTGCATGGTGTTCCACATCATTGACCTGCTGCTCTGTGAGGGTTTGAACATCATCTTTCATGTAGCCCTGGCTCTCCTGAAGACCTCAAAGGAAGACCTCTTGCAGGCTGATTTTGAAGGTGCTTTGAAGTTCTTCAGAGTTCAGCTTCCAAAGAGATACAGGGCAGAGGAAAATGCGAGAAGATTGATGGAACAAGCTTGCAATATTAAAGTCCCAACCAAGAAGCTGAAGAAATATGAGAAGGAGTATCAGACCATGCGAGAGAGCCAGCTGCAGCAGGAGGACCCGATGGACAGATACAAGTTTGTATATTTG---
>cavPor3
ATGGAGGTCAGAGCTTCATTACAGAAGGTTAGCGGATCATCTGATTCTGTGGCAGCAATGAACAGTGAAGGATTTGTTTTGGTTCCTCAGCAAGCAGATGATGCTTCTACAAAAGATGATGAAAAACCTCAACTGAAGATAGTTTCTAATGGAGATGAACAATTGGAAAAAGCCATGGAAGAGATTCTGAGAGATTCTGAGAAGGGGCAGAGCAGTCCTCTTGTTGAC---TGTCAAAGTTCCAGTGAGAAGCCAAACCGTTCCACTGGAGATGTTTCAGCCAGCCAAACATATAAGCCATCTCTTCATTTAATTTTGGACCCATCGAACACAGAAATTTCCACACCCAGACCATCTTCTCCCAGTGGAATATCTGAAGAAGACAGTGTTTTATTTAATAAACTGACCTACTTAGGATGTATGAAAGTTTCTTCTCCACGTAATGAAGTAGAGGCTTTACGGGCAATGGCAACCATGAAATTTTCTAGTCAGAACCCCTTTCCTGTTACTCTGTATGTGCCAAATGTTCCAGAAGGTTCTGTGAGAATCATTGACCAATCCAGAAATATGGAGATAGCATCTTTTCCAATATATAAAGTCTTATTCTGTGCTCGTGGACATGATGGGACAACAGAGAGCAATTGCTTTGCATTTACAGAGAGTTCCCATGGTTCAGAAGAATTTCAGATACATGTTTTCTCCTGTGAAATTAAAGAGGCAGTGAGCAGAATTTTATATAGTTTCAGTACAGCATTCAAACGTTCTTCCCGACAAGCGCCTGATGTCAAGGACTCAATTATTCCTACCCCTGACAGTGATGTGTTTACCTTCAGTGTTTCTTTGGAGGTAAAGGAAGATGATGGGAAAGGAAACTTTAGTCCTGTGCCTAAGGATAGAGATAAATTTTATTTCAAATTAAAACAAGGAATAGAGAAGAAGATTGTGATCACAGTGCAGCAACTTTCAAATAAAGAATTAGCTATTGAAAGATGTTTTGGAATGTTATTAAGTCCAGGTCGAAACGTGAAGAACAGTGACATGCATTTACTGGATATGGAATCCATGGGGAAGAGTTCTGATGGGAGAGCGTATGTTATTACTGGCATGTGGAATCCTAATGCACCGATATTTCTGGCACTTAATGAAGAAACACCAAAAGATAAACGAGTGTACATGACTGTGGCGGTGGATATGGTAGTCACGGAGGTGGTAGAGCCTGTCCGCTTTCTCCTGGAGACTGTAGTTCGTGTGTACCCTGCAAATGAGCGATTTTGGTATTTCAGCAGAAAGACTTTCACAGAGACTTTCTTCATGAGGTTAAAACAGTCTGAAGGTAAAGGCCATGCCAGTGCTGGAGATGCAATCTATGAGGTAGTGAGTCTACAGCGACAGTGTGACAAGGAGGAACCAGTCACTCCTACTAGTGGAGGGGTTCCAGTGTCACCCCAAGAGGATGAAGCAGAAGAAGAGAGTGATAATGAACTCTCAAGTGGAACAGGTGATGTGTCTAAAGATTGTCCTGAGAAAATCCTTTATTCTTGGGGAGAGTTACTAGGAAGATGG---------------------------------------------CACAGCAACCTCGGTGTGCGACCAAAGGGGCTATCTACCTTGGTGAAGAGCGGTGTTCCTGAAGCATTGAGGGCAGAAGTATGGCAGTTACTAGCAGGCTGCCATGACAACCAGGCAATGCTGGATAGATACCGAATTCTTATCACAAAGGATTCGGCCCAGGAGAATGTTATTACACGAGATATTCATCGTACATTTCCTGCACATGATTACTTCAAAGACACGGGAGGAGATGGTCAGGAATCACTCTACAAGATTTGCAAGGCGTACTCTGTGTTTGATGAAGACATTGGGTATTGTCAAGGACAGTCTTTTCTTGCTGCTGTATTGCTGTTACATATGCCAGAGGAACAAGCATTTTGTGTTTTGGTGAAAATCATGTATGATTATGGTTTGCGAGACCTCTACAAAAATAACTTTGAAGATCTTCATTGCAAATTCTATCAGTTGGAGAGACTAATGCAGGAACAGCTACCAGACCTGCATAGCCGGTTTTGTGATCTGAACCTGGAAGCTCATATGTATGCATCCCAATGGTTTCTCACTCTCTTTACTGCCAAGTTCCCACTCTGCATGGTGTTCCACATCATTGACTTGCTGCTTTGTGAGGGATTGAACATAATCTTTCATGTAGCTTTGGCTCTCCTAAAGACCTCCAAGGAAGATCTTCTGCAAGCTGATTTTGAAGGTGCTTTAAAGTTCTTCAGAGTTCAGCTTCCCAAGAGATACAGAGCAGAGGAAAATGCAAGAAGACTGATGGAGCAGGCTTGCAACATCAAAGTACCAACCAAAAAGCTGAAGAAGTATGAAAAAGAATATCAGACAATGCGGGAGAGCCAGCTGCAGCAGGAAGACCCAATGGATAGATACAAGTTTGTATATTTG---
>micOch1
ATGGAGGTCAGAGCTTCATTACAGAAGGTTAGTGGGTCATCTGATTCTGTGGTCACAGAGAACAGTGAAGAATTTGTTTTGGTTCCTCAGCCTGCAGATGATACTTCTACAAAGGATGATGGAAAGCCACGGCTGAAGATAGCTTCCAATGGTGATGAACAGTTGGAAAAAGCCATGGCAGAGATTTTGAGAGATTCTGAGAAAGGACAAAGCAGCCTACTTGTTGAT---TGTCAGGGTTCCAGTGAGATTTCAGACTACTCCTTTGGAGATGTTCCAGCCGGTCAAACAAATAAGCCATCTCTTCAGTTAGTTTTGGATCCATCCAATACAGAAATTTCCAAACCCAGACTGTCTTCTCCAAGTGGACTTCCTGAAGAAGACAGTGTCCTATTTAACAAATTGACCTACTTAGGATTTATGAAAGTTTCTTCCCCACGTAGCGAAGTAGAGGCTTTACGGGCAATGGCAACCATGAGAGCTTCCAGTCAGTGCCCCTTTGCTGTTACACTGTATGTGCCCAATGTTCCAGAAGGTTCTGTGAGAATCATAGACCAGTCAAGCAATGTGGAGATAGCATCTTTCCCAATTTATAAGGTGCTATTCTGTGCACGAGGGCATGATGGGACAATGGAGAGCAACTGCTTTGCATTTACAGAGAGTTCTCATGGTTCAGAGGACTTTCAGATACATGTTTTCTCCTGTGAAATTAAAGAGGCAGTAAGCAGAATTTTATATAGTTTCTGTACTGCATTCAAACGTTCTTCCAGACAAGTGTCTGATGTTAAAGATTCAATCATCCCGACCCCGGACAGTGATGTATTTACCTTTAGTGTCTCCTTGGAGGTAAAAGAAGATGATGGAAAAGGAAACTTTAGTCCTGTGCCTAAGGATAGAGATAAATTTTATTTCAAAATAAAGCAAGGAGTAGAGAAGAAGGTTGTGATTACAGTTCAGCAACTTTCTAACAAAGAATTAGCTATTGAGAGATGTTTTGGGATGTTACTAAGTCCAGGTCGAAACGTGAAGAACAGTGACATGCATTTACTGGATATGGAATCCATGGGAAAGAGCTACGATGGTAGAGCTTATGTCATCACAGGCATGTGGAACCCCAATGCACCAATATTTCTGGCACTTAATGAAGAAACTCCGAAAGATAAAAGGGTGTACATGACTGTGGCAGTGGATATGGTAGTCACAGAGGTGGTGGAACCAGTTCGCTTTCTCCTGGAGACAGTAGTTCGTGTATATCCTGCAAATGAAAGATTTTGGTATTTTAGCAGAAAGACTTTTACAGAGACTTTCTTCATGAGGTTGAAGCAGTCTGAGGGAAAAGGCCATAGCAGTGCTGGAGATGCAATATATGAAGTGGTGAGTCTTCACAGAGAGTCTGACAAAGAAGAGCCAGTCACTCCTACTAGTGGAGGGGGGCCAATGTCACCCCAGGAGGATGAAGCAGAAGAGGAGAGTGATAATGAACTCTCAAGTGGAACAGGTGATGTGTCAAAAGACTGTCCTGAGAAGATCCTCTATTCTTGGGGAGAATTGTTAGGAAGATGG---------------------------------------------CACAGTAACCTTGGTACCCGGCCGAAAGGGCTACACACTTTGGTAAAGAGTGGTGTTCCTGAGGCATTAAGGGCAGAAGTATGGCAGCTATTAGCAGAATGCCATGACAACCAGGCAATGCTGGATAGTTACCGAATTCTTATCACAAAGGACTCTGCACAGGAGAGTGTAATTACTCGAGATATCCATCGTACATTTCCCGCTCATGATTACTTCAAAGACACTGGAGGAGATGGACAGGAATCTCTCTATAAGATCTGCAAGGCCTACTCTGTGTTTGATGAAGACATTGGGTATTGTCAAGGACAGTCTTTTCTTGCTGCTGTATTGCTGTTGCATATGCCAGAAGAGCAAGCATTCTGTGTCTTGGTGAAAATCATGGATAAGTATGGATTACGAGATCTATATAAAAACAATTTTGAAGATCTCCATTGCAAATTTTATCAACTTGAGAAACTAATGCAGGAACAACTGCCAGACCTGTACAACCATTTTTGTGATCTGAACCTAGAAGCTCATATGTACGCATCCCAGTGGTTCCTCACACTTTTTACTGCCAAGTTTCCTCTCTGCATGGTGTTCCACATCATTGACCTACTGCTGTGTGAGGGTTTGAACATAATCTTTCATGTAGCCTTGGCTCTCCTAAAGACCTCAAAGGAAGACCTCCTGCAGGCTGATTTCGAAGGCGCTTTGAAGTTCTTCAGAGTTCAGCTTCCAAAGAGGTACCGGGCAGAGGAGAATGCAAGAAGACTGATGGAACAGGCTTGCAATATTAAAGTACCAACCAAAAAGCTGAAGAAATATGAAAAAGAGTATCAGGCAATGCGGGAGAATCAGCTACAACAGGAAGACCCAATGGATAGATACAAGTTTGTATATTTT---
>criGri1
ATGGAGGTCAGAGCTTCATTACAGAAGGTTAGTGGGTCATCGGATTCTGTGGCCACCGAGAACAGTGAAGAATTTGTTCTGGTTCCTCAGCATACAGATGATACTTCTACAAAGGATGATGGAAAGCCACGGCTGAAGATAGCTTCCAATGGTGATGAACAGTTGGAAAAAGCCATGGAAGAGATTTTGAGAGATTCTGAGAAAGGACAAAGCAGTCTACTTGTTGAC---TGTCAGGGTTCCAGTGAGACTTCAGACTACTCATTTGGAGATGTTCCAGCCAGCCAAACAAATAAGCCATCTCTTCAGCTAATTTTGGATCCAGCTAATACTGAAATTTCCAAACCCAGGCCGTCTTCTCCAAGTGGACTTCCTGAAGAAGACAGTGTTCTATTTAACAAATTGATTTACTTAGGATGTATGAAAGTTTCTTCCCCACGTAGTGAAGTGGAGGCCTTACGGGCAATGGCAACCATGAGAGCTTCCAGTCAGTACCCCTTTGCTGTTACACTGTATGTGCCCAATGTTCCAGAAGGTTCTGTGAGAATTATAGACCAGTCAAGCAATGTGGAGAGAGCATCTTTCCCAATTTATAAGGTGCTATTCTGTGCACGTGGGCATGATGGGACAACAGAGAGCAATTGCTTTGCATTTACAGAGAGTTCTCATGGTTCAGAAGAATTTCAGATACATGTTTTCTCCTGTGAAATTAAAGAGGCAGTAAGCAGAATTTTATATAGTTTCTGTACTGCATTCAAACGTTCTTCCAGACATGTGGCTGATGTTAAAGATTCTATCATCCCGACCCCGGACAGTGATGTGTTTACCTTTAGTGTCTCCTTGGAGGTAAAAGAAGATGATGGAAAAGGAAACTTTAGTCCTGTGCCTAAGGATAGAGATAAATTTTACTTCAAAATAAAGCAAGGAGTAGAGAAGAAGGTTGTGATTACTGTTCAGCAACTTTCTAACAAAGAATTAGCTATTGAGAGATGTTTTGGAATGTTATTAAGCCCAGGTCGAAACGTGAAGAACAGTGACATGCATTTGCTGGATATGGAATCCATGGGAAAGAGCTATGATGGCAGAGCTTATGTCATCACAGGCATGTGGAACCCTAATGCACCAATATTTCTGGCACTTAATGAAGAAACCCCAAAAGATAAAAGGGTGTATATGACTGTGGCAGTGGACATGGTAGTCACAGAGGTGGTGGAGCCAGTCCGCTTTCTCCTGGAGACAGTAGTTCGTGTATACCCTGCAAATGAAAGATTTTGGTATTTCAGTAGGAAGACTTTTACAGAGACTTTCTTCATGAGGTTGAAGCAGTCTGAGGGAAAAGGCCATAGCAGTGCTGGAGATGCAATATATGAAGTGGTGAGTCTGCAGAGAGAATCTGACAAGGAGGAGCCAGTCACTCCTACTAGCGGAGGGGGGCCAATGTCACCCCAGGAGGATGAAGCAGAAGAGGAGAGTGATAATGAACTCTCAAGTGGAACAGGCGATGTGTCAAAAGACTGTCCTGAGAAGATCCTCTATTCTTGGGGAGAATTGTTAGGAAGATGG---------------------------------------------CACAATAACCTTGGTGCCCGACCAAAAGGGCTATCCACTTTGGTAAAGAGTGGTGTTCCTGAGGCATTAAGAGCAGAAGTATGGCAGCTATTAGCAGGATGCCATGACAACCAGGCAATGCTGGATAGATACCGAATTCTTATCACAAAGGACTCTGCACAAGAGAGTGTTATTACTCGAGATATTCATCGTACGTTTCCTGCACATGATTACTTCAAAGACACAGGAGGAGATGGACAGGAATCTCTCTACAAGATCTGCAAGGCCTACTCAGTGTATGATGAAGACATTGGGTACTGTCAAGGACAGTCTTTTCTTGCTGCTGTATTGCTGTTGCATATGCCAGAGGAGCAAGCCTTCTGTGTTTTGGTGAAAATCATGTGTAACTATGGATTGCGAGATTTGTACAAAAACAATTTTGAAGATCTTCATTGCAAATTCTATCAACTTGAGAAACTAATGCAGGAACAGCTGCCGGACCTGTACAACCATTTTTGTGATCTGAACCTGGAAGCTCATATGTACGCATCCCAGTGGTTCCTCACTCTTTTTACTGCCAAGTTTCCTCTCTGCATGGTGTTCCACATCATTGACCTACTGCTGTGTGAGGGTTTGAACATAATTTTTCATGTAGCCTTGGCTCTCCTAAAGACCTCAAAGGAAGACCTCCTGCAGGCTGATTTTGAAGGCGCTTTGAAATTCTTCAGAGTTCAGCTTCCAAAGAGATACCGGGCAGAGGAGAATGCAAGAAGATTGATGGAGCAGGCTTGCAATATTAAAGTACCAACCAAAAAGCTGAAGAAATATGAAAAAGAATATCAGGCAATGCGAGAGAATCAGCTGCAACAGGAAGACCCAATGGACAGATACAAGTTTGTGTATTTA---
>mm10
ATGGAGGTCAGAGCTTCGTTCCAGAAGGTTAGTGGGTCATCTGATTCTGTGGCCACACTGAACAGTGAAGAATTTGTTTTGGTTTCTCAGCACACAGATGCCACTTCTATAAAGGATGATGGGAAGCCACAGCTGAAGATAGCTTCCAATGGTGATGAGCAGTTGGAAAAAGCCATGGAAGAGATTTTGAGAGATTCCGAGAAAGGACAAAGCGGTCTACCTGTTGAT---TGCCAAGGATCCAGTGAGATTTCAGACTGTCCCTTTGGAGATGTGCCGGCCAGCCAAACAACTAAGCCGCCTCTCCAGTTAATTTTGGATCCATCTAATACAGAAATTTCCACACCCAGACCATCTTCTCCAAGCAGATTTCCTGAAGAAGACAGTGTTCTCTTTAACAAGCTGACATACTTAGGATGTATGAAGGTTTCTTCCCCACGCAGTGAAGTGGAGGCTTTACGGGCCATGGCCACCATGAGAGCTTCCAGTCAGTACCCCTTTGCTGTTACTCTGTATGTGCCCAATGTTCCAGAAGGATCTGTGAGAATCATAGACCAGTCAAGCAATGTGGAGATAGCATCTTTTCCAATTTATAAAGTGCTTTTCTGTGCACGTGGGCATGATGGGACAGCCGAGAGCAATTGCTTTGCATTTACAGAGAGTTCTCATGGCTCAGAAGAATTTCAGATACATGTTTTCTCCTGTGAAATTAAAGAGGCAGTAAGCAGAATTTTATATAGTTTCTGCACTGCATTCAAACGTTCTTCCAGACAAGTGTCTGATGTTAAAGACTCAGTCATCCCGACTCCCGACAGTGATGTGTTTACCTTCAGTGTTTCCTTGGAGGTCAAAGAAGATGATGGAAAAGGAAACTTTAGTCCCGTGCCTAAGGATAGAGATAAATTTTATTTCAAAATAAAGCAAGGAATAGAGAAGAAGGTTGTGATTACAGTTCAGCAACTGTCTAACAAAGAATTAGCTATTGAGAGATGTTTTGGAATGTTATTAAGCCCAGGTCGAAACGTGAAGAACAGTGACATGCATTTACTGGATATGGAGTCCATGGGAAAGAGCTATGATGGGAGAGCTTACGTCATCACGGGCATGTGGAACCCCAACGCACCAATATTTCTGGCTCTTAATGAAGAAACGCCCAAAGATAAACGGGTGTACATGACCGTTGCAGTGGACATGGTGGTCACAGAGGTGGTGGAGCCAGTCCGTTTTCTCCTGGAGACAGTAGTTCGTGTATACCCTGCAAATGAGAGATTTTGGTATTTCAGCAGAAAGACTTTCACAGAGACTTTCTTCATGAGGTTGAAACAGTCTGAGGGAAAAGGCCACAGCAGTGCTGGAGATGCAATATATGAAGTGGTGAGTCTGCAGAGAGAATCTGACAAGGAGGAGCCCATCACCCCTACTAGTGCTGGGGGCCCAATGTCACCACAGGAGGATGAAGCAGAAGAGGAGAGTGATAATGAACTCTCGAGTGGAACAGGTGATGTGTCAAAAGACTGTCCTGAGAAGATTCTCTATTCTTGGGGAGAATTGTTAGGAAGATGG---------------------------------------------CACAATAACCTTGGTGGCCGACCAAAAGGACTATTCACCTTGGTAAAGAGTGGTGTTCCTGAGGCACTAAGGGCAGAAGTATGGCAACTATTAGCAGGATGCCATGACAATCAGGAAATGCTGGATAAATACCGAATCCTTATCACAAAGGACTCTGCACAGGAGAGTGTTATTACTCGAGATATTCATCGTACATTTCCTGCACACGATTACTTCAAAGACACTGGAGGCGATGGTCAAGAATCCCTTTACAAAATCTGCAAGGCCTACTCGGTGTTCGATGAAGACATTGGGTACTGTCAAGGACAGTCTTTTCTTGCTGCTGTACTACTGTTGCATATGCCAGAGGAGCAAGCATTCTGTGTTTTGGTGACTATTATGTATGGTTATAAATTGAGAGACTTATACAGAAACAATTTTGAAGATCTTCATTGCAAATTCTATCAACTTGAGAAACTAATGCAGGAACAGCTGCCAGACCTGTACAGCCACTTCTGTGATCTGAACCTGGAAGCTCATATGTATGCATCCCAGTGGTTCCTCACTCTCTTTACTGCCAAGTTTCCACTCTGCATGGTGTTCCACATCATTGACCTTCTGCTGTGTGAGGGTTTGAATATAATCTTTCATGTAGCTTTGGCTCTTCTAAAGACCTCAAAGGAAGACCTCCTTCAGGCTGATTTTGAAGGTGCTTTGAAGTTTTTCAGAGTTCAGCTTCCAAAGAGATACCGGGCAGAGGAGAATGCAAGAAGATTGATGGAACAGGCTTGCAATATTAAAGTACCAACCAAAAAGCTGAAGAAATATGAAAAAGAATATCAGGCGATGCGGGAGAATCAGCTGCAGCAGGAGGACCCAATGGATAGATACAAGTTTGTATATTTA---
>rn6
ATGGAGGTCAGAGCTTCCTTACAGAAGGTCAGTGGGTCACCTGATTCTGCGGCCACACTGAACAGTGAAGAGTTTGTTTTGGTTCCTCAGCACACAGATGACACTTCTATAAAGGATGATGGGAAGCCACAGCTGAAGATAGCTTCCAATGGTGATGAGCAGTTGGAAAAAGCCATGGAAGAGATTTTGAGAGATTCCGAGAAAGGGCAAAGCAGTCTACCTGTTGAT---GGCCAAGGATCCAGTGAGATTTCAGACCATTCCTTTGGAGATGTTCCAGCCAGCCAATCAAATAAACCACCTCTCCAGTTAATTTTGGATCCATCTAATACAGAAATTTCCACACCCAGACCATCTTCTCCAAGTGGATTTCCTGAAGAAGACAGTGTTCTCTTTAACAAGTTGACATACTTAGGATGTATGAAGGTTTCTTCCCCACGTAGTGAAGGGGAGGCTTTACGTGCAATGGCCACCATGAGAGCTTCCAGTCAATACCCCTTTGCTGTTACTCTGTATGTGCCCAATGTTCCAGAAGGATCCGTGAGAATCATCGACCAGTCAAGCAATGTGGAGATAGCATCTTTTCCAATTTATAAAGTCTTGTTCTGTGCGCGTGGGCATGATGGGACAACAGAGAGCAATTGCTTTGCATTTACAGAGAGTTCTCATGGTTCAGAAGAGTTTCAGATACACGTTTTCTCCTGTGAAATTAAAGAGGCAGTCAGCAGAATTTTATATAGTTTCTGTACTGCATTCAAACGTTCTTCCAGACAAGTGTCTGATGTTAAAGACTCGATCATCCCGACTCCTGACAGTGACGTGTTTACCTTCAGTGTCTCCTTGGAGGTCAAAGAAGATGATGGAAAAGGCAACTTTAGTCCTGTGCCTAAGGATAGAGATAAATTTTATTTCAAAATAAAGCAAGGAATAGAGAAGAAGGTTGTGATTACAGTTCAGCAACTATCTAACAAAGAATTAGCTATTGAGAGATGTTTTGGAATGTTATTAAGCCCAGGTCGAAACGTGAAGAACAGTGACATGCATTTACTGGATATGGAGTCTATGGGAAAGAGCTATGATGGGAGAGCTTATGTCATCACCGGCATGTGGAACCCCAACGCACCAATATTTCTGGCTCTTAATGAGGAAACGCCAAAAGATAAACGGGTGTACATGACTGTTGCAGTGGACATGGTGGTCACAGAGGTGGTAGAGCCAGTCCGCTTTCTCCTGGAGACAGTAGTGCGTGTATACCCTGCAAATGAGAGATTTTGGTATTTCAGCAGAAAGACTTTTACAGAGACTTTCTTCATGAGGTTGAAACAGTCTGAGGGAAAAGGCCATAGCAGTGCTGGAGATGCAATATATGAAGTGGTGAGTCTGCAGAGAGAATCTGACAAAGAGGAGCCGGTCACCCCTACTAGTGGAGGGGGCCCAGCCTCACCCCAGGAGGATGAAGCAGAAGAGGAGAGTGATAATGAACTCTCAAGTGGAACAGGTGATGTGTCAAAAGACTGTCCTGAGAAGATCCTCTATTCTTGGGGAGAATTGTTAGGAAGATGG---------------------------------------------CATAATAACCTTAATGCCCGACCAAAAGGGCTACCCACCTTGGTAAAGAGCGGTGTTCCTGAGGCATTAAGGGCAGAAGTATGGCAGCTTTTAGCAGGATGCCATGACAACCAGGCAATGCTGGATAAATACAGAATCCTTATCACAAAGGACTCTGCACAGGAGAGTGTTATTACTCGAGACATTCATCGTACATTTCCTGCACACGATTACTTCAAAGACACTGGAGGAGATGGTCAGGAATCTCTTTACAAGATCTGCAAGGCATACTCCGTGTATGATGAAGACATCGGGTACTGTCAAGGACAGTCTTTTCTTGCTGCTGTACTACTGTTGCATATGCCAGAGGAGCAAGCATTCTGTGTTTTGGTGAATATTATGTATAAATATAAATTGAGAGACTTATACAAAAACAATTTTGAAGATCTTCATTGCAAATTCTATCAACTTGAGAAACTAATGCAGGAACAGCTGCCAGACCTGTACAGCCACTTCTGTGATCTGAACCTGGAAGCTCATATGTACGCATCCCAGTGGTTCCTCACTCTTTTTACTGCCAAGTTCCCACTCTGCATGGTGTTCCACATCATTGACCTGCTGCTGTGCGAGGGTTTGAATATAATCTTTCATGTAGCTTTGGCTCTTCTAAAGACCTCAAAGGAAGACCTCCTGCAGGCTGATTTTGAAGGTGCTTTGAAGTTTTTCAGAGTTCAGCTTCCAAAGAGATACCGGGCAGAGGAGAATGCAAGAAGATTGATGGAGCAGGCTTGCAATATTAAAGTACCAACCAAAAAGTTGAAGAAATATGAAAAAGAATATCAGGCAATGCGGGAGAACCAGCTACAGCAGGAGGACCCAATGGATAGATACAAGTTTGTATATTTA---
>echTel2
ATGGAGGTCAGAGCTTCAGTGCAGAAGGCCGGGGGGTCATCCGATTCTGTGGCTACACTGAACAGTGAGGACTTTGTTTTGGTTCCACAGCATGCAGATGAGACTTCTACAAAAGACGACGAAAGACCTAGACTAAAGATAGCTTCTAATGGCGATGAGCAGTTGGAGAAAGCCATGGAAGAGATTTTGAGAGATTCTGAAAAAGGACAAAACAGTCTT---GTTAGT---TCTCAGAATTCCAGTGAGATTTTGGATCATTCATTTGGAGATATTTCAGCCATTCAAACAAATAAGCCATCTCTTCAGTTAATTTTGGATCCATCTAATACAGAAATCTGTACACCCGGACCATCTTCTCCAAGTGGACTAACTGAAGAAGATAGTGTTTTATTTAACAAACTGACTTACTTAGGCTGTATGAAGGTTTCTTCCCCACGTAATGAAGTGGAGGCTTTACGGGCGATGGCAATTATGAAGTCTTCCAATCAATATCCCTTTCCTGTTACTCTGTATGTGCCAAATGTTCCAGAAGGTTCTGTGAGAATTATAGACCAGTCCAGCAATTTGGAGATAGCATCTTTTCCGATCTATAAGGTGTTATTCTGTGCACGTGGTCATGATGGGACAACGGAGAGTAATTGCTTTGCATTTACAGAAAGTTCCCATGGTTCAGAAGAATTTCAGATACATGTTTTCTCCTGTGAAATTAAAGAGGCAGTAAGCAGAATTTTATATAGCTTCTGTACAGCATTCAAACGTTCTTCTAGACAAGTGTCTGATGTTAAAGAGTCGGTGATTCCTACCCCTGACAATGATGTGTTTACCTTCAGTGTCTCCTTGGAGGTAAAAGAAGATGATGGAAAAGGAAACTTTAGTCCTGTGCCGAAGGATAGAGAGAAATTTTATTTCAAGTTGAAACAAGGAGTAGAGAAGAAGGTTGTGATTACAGTGCAGCAGCTTTCTAACAAAGAATTAGCCATTGAAAGATGTTTTGGAATGTTATTAAGCCCAGGTCGAAATGTGAAGAACAGTGACATGCATTTACTGGATATGGAATCTATGGGAAAGAGCTATGATGGGAGAGCCTATGTTATCACTGGCATGTGGAATCCAAATGTACCAATATTTCTGGCACTTAATGAAGAAACACCAAAAGATAAGCGAGTGTACATGACTGTGGCTGTGGATATGGTTGTCACAGAAGTGGTGGAGCCTGTCCGCTTCCTCCTGGAGACAGTAGTCCGTGTGTACCCTGCAAATGAGCGATTTTGGTATTTCAGCAGAAAAACTTTCACGGAGACTTTCTTCATGAGATTGAAACAGTCTGAGGGAAAAGGCCATATCAGTGCTGGAGATTCAATATATGAGGTGGTGAGTCTACAGCGAGAGTCTGAGAAGGAGGAGCCAATCACTCCTACTAGTGGAGGTGGTCCAATGTCACCCCAAGAGGATGAACCAGAAGAGGAGAGTGATAATGAACTCTCAAGTGGAACAGGTGATGTCTCAAAAGATTGTCCTGAGAAGATCCTGTATTCTTGGGGAGAACTACTAGGAAGATGG---------------------------------------------TACAATAACCTTAGTGGACGGCCAAAAGGGTTATCCACACTGGTGAAGAGTGGAGTCCCTGAAGCTTTGAGGGCAGAAGTATGGCAATTATTAGCAGGCTGCCACGACAACCAAGCCATGCTGGATAAATATCGGATTCTTATTACAAAGGACTCCGCTCAGGAGAGTGTTATTACTCGAGATATTCATCGCACATTTCCTGCACATGAATACTTTAAAGATACTGGAGGAGATGGTCAGGAATCTCTCTACAAGATCTGCAAGGCCTACTCTGTGTATGATGACGATATTGGATACTGTCAAGGACAGTCTTTTCTTGCTGCTGTATTGCTGCTTCATATGCCAGAGGAACAAGCATTCTGTGTTTTGGTGAAAATCATGTATGACTATGGTTTGCGAGACCTCTACAAAAATAACTTTGAAGATCTTCATTGCAAATTTTATCAGTTGGAGAAACTATTGCAGGAGCAATTGCCGGACCTGCACAATCATTTTTGTGACCTGAACCTGGAAGCTCATATGTACGCATCCCAGTGGTTTCTCACACTCTTCACTGCCAAGTTTCCTCTCTGCATGGTCTTCCACATCATTGACTTGCTGCTCTGTGAGGGTTTGAACATAATCTTCCATGTAGCCTTGGCTCTCCTAAAGACCTCAAAGGAAGATCTACTGCAAGCTGATTTTGAAGGTGCTTTGAAGTTCTTCAGAGTTCAGCTTCCTAAGAGATACCGGGCAGAGGAAAATGCAAGAAGATTGATGGAGCAGGCATGCAATATTAAGGTACCGACCAAGAAGCTGAAGAAGTATGAGAAAGAATATCAAGCAATGCGGGAGAGCCAGCTGCAGCAGGAGGACCCCATGGACAGATACAAGTTTGTATATTTA---
