# Supplementary material for: Six reference-quality genomes reveal evolution of bat adaptations
Source: Nature. 2020 Jul 22;583(7817):578–84. doi: 10.1038/s41586-020-2486-3 (PMC8075899; doi:10.1038/s41586-020-2486-3)
Supplement: Supplementary file 6 — Alignments of 12,931 protein-coding genes across 48 mammals. [file 41586_2020_2486_MOESM6_ESM.gz › suppDataFile/ENST00000372861.aln.fasta]

>HLmyoMyo6
ATGAAGCAGCAGAGCGTGCGCACCGCCGCGCTGGTCCTGTGCATCCTGTCCTACCTGCTGGTGGGCGCCGCCGTCTTCGATGCGCTCGAGTCCGAGGCGGAGAGC---GGCCGCCAGCGGCTGCTGGCCCAGAAGCGGAGCGAGCTCCGGAGGAAGTACGGCTTCTCGGCCGAGGACTACCGCGAGCTGGAGCGCCTGGCGCTG---CAGGCCGAGCCGCACCGCGCCGGCCGCCAGTGGAAGTTCGCGGGCTCCTTCTACTTCGCCATCACTGTCATCACCACCATCGGGTATGGCCACGCCGCACCCGGCACGGACTCGGGCAAAGTCTTC---TGCATGTTCTACGCGCTCCTGGGCATCCCCCTGACGCTGGTCACCTTCCAGAGCCTGGGCGAGCGGCTGAATGCGCTGGTGCGGCGCCTCCTGCTGGCGGCCAAGCGCTGCCTGGGCCTGCGGCGGCCG---CGCGTGTCCACGGAGAACATGGTAGTGGCCGGGCTGCTGGTGTGCGCGGCCACGCTGGCCCTCGGGGCCGCCGCTTTCGCGCACTTCGAGGGCTGGACCTTCTTCCATGCCTACTACTACTGCTTCATCACTCTCACCACCATCGGCTTCGGCGACTTCGTGGCGCTGCAGAGCGACGAGGCGCTACAGAGGAAGCCGCCCTACGTGGCCTTCAGCTTTCTCTACATCCTTTTAGGGCTCACGGTCATCGGCGCCTTCCTCAACCTCGTGGTCCTGCGCTTCCTGGCGGCCAGCACC------GACGCGCCCGAGCGCTCTGCT---CGCCGCGCCAGCCCGCTCCGCCTGGGGGCGCCCGAGAGC---------------------CGC------------------TGCTCG---GAGCGCCCCGGGGGCTCC---------TCCGTCTCCTACCGCATCCACCAGCTGGAGATGTGGGCCCGCGACAATCTGGGCTTCTCGCCCCCCGCGAGCCCTGGGGCT---ATG------------GGTGGCCGC---------------------GGCGGGGCAGGCAGACCC------CCCGTC---CGGCGGAAGTCCATC---
>bosTau8
ATGAGGAAGCAGAGCGCGCGCACCGCCGCGCTCGTCCTGTGCATCCTCTCCTACCTCCTGGTGGGCGCCGCCGTCTTCGACGCGCTCGAGTCCGAGGCGGAGAGC---GGCCGCAAGCGGCTGCTGGCCCAGAAGCGGAGCGAGTTGCGGAGGAAGTACGGCTTCTCGGCCGAGGACTACCGCGAGCTGGAGCGTCTGGCGCTG---CAAGCCGAGCCGCACCGCGCCGGCCGCCAGTGGAAGTTCGCCGGCTCCTTCTACTTCGCCATCACCGTCATCACCACCATCGGGTACGGCCACGCCGCGCCGGGCACGGACTCGGGCAAGGTCTTC---TGCATGTTCTACGCGCTCCTGGGCATCCCCCTGACCCTGGTCACCTTCCAGAGCCTCGGCGAGCGGCTGAACGCGCTGGTGCGGCGCCTCCTGCTGGCGGCCAAGCGCTGCCTGGGCCTGCGGCGGCCG---CGCGTGTCCCCCGAGAACATGGCGGTGGCCGGGCTGCTGGTGTGCGCGGGCACCCTGGCCCTCGGGGCCGCCGCCTTCGCGCACTTCGAGGGCTGGACCTTCTTCCACGCCTACTACTACTGCTTCATCACGCTCACCACCATCGGCTTCGGCGACTTTGTGGCGCTGCAGAACGACGAGGCGCTGCAGAGAAAGCCGCCCTACGTGGCCTTCAGCTTCCTGTACATCCTCCTGGGGCTCACGGTCATCGGCGCCTTCCTCAACCTCGTGGTCCTGCGCTTCCTGGCGGCCGGCGCG------GACGCGCCTGAGCGCGCTGCC---CGC---------CCGCTCCGCCGGGGGGCGCCCGAGAAC---------------------CGAGGC------------------CCC---GCGCGCCGCGCCGGCCTCATC------TCCGTCTCCTGCCGCCTCCACCGGCTGGAGCTGTGCTCCCGCGACAATCCCGGCTTCTCGCCCCCCGCCAGCCCCGGGGCT---GCG------------GGCGGCGGC------------------------AGAGCCGATAGGCCC------CCGGCC---CGGCGGAAGTCCATC---
>HLrhiFer5
ATGAGGCAGCAGAGCGTGCGCACCGCCGCGCTCGTCCTGTGCATCCTGTCCTACCTGCTGGTGGGCGCCGCGGTCTTCGACGCACTTGAGTCGGAGGCGGAGAGC---GGCCGCCAGCGGCTGCTGGCCGAGAAACAGAGAGAGCTCCAGAGGAAGTACGGCTTCTCCGCGGAGGACTACCGCGAGCTGGAGCGCTTGGCGCTC---CAGGCTGAGCCGCACCGCGCCGGCCGCCAGTGGAAGTTCGCCGGCTCCTTCTACTTCGCCATCACCGTCATCACCACCATCGGTTACGGCCACGCGGCGCCAGGTACGGACTCGGGCAAGGTCTTC---TGCATGTTGTATGCGCTCCTGGGCATTCCCCTGACGCTGGTCACCTTCCAGAGCCTGGGCGAGCGGCTGAATGCGCTGGTGCGGCACCTCCTGCTGGCGGCCAAGCGCTGCCTGGGCCTGCAGCGGCCA---CGCGTGTCCACCGAGAACATGGTGGTGGCCGGGCTGCTGGTCTGCGCGGCCACCCTGGCCCTCGGGGCCGCCGCCTTCGCGTACTTTGAGGGTTGGACCTTCTTCCACGCTTACTACTACTGCTTCATCACCCTCACCACCATCGGCTTCGGCGACTTCGTGGCGCTGCAGAGAGACGAGGCGCTGCAGAGGAAGCCGCCCTACGTGGCCTTCAGCTTCCTCTATATCCTCTTAGGGCTCACGGTCATTGGCGCCTTCCTCAACCTGGTGGTCCTGCGCTTCCTGGCGGCCAGCACC------GATGCGCCCGAGCGTGCCGTC---CGCCGGACCAGCCCGATCCGCCTGGGGGCGCCGGAGAGC---------------------CGCGGC------------------CCG---GCCCGCCCCGGGGGCTCCTCG------TCCGTCTCCTACCGCATCCACCAACTTGAGATGTGGGCCCGCGACAATCTGGGCTTCTCGCCCCCTGCGAGTCCGGGGGCT---GTG------------GGCGGCTGC------------------------GGGGCAGGCAGGCTC------CCAGCC---CGTCGGAAGTCCATC---
>calJac3
ATGCGGAGGCCGAGCGTGCGCGCGGCCGGGCTGGTCCTGTGCACCCTGTGCTACCGGCTGGTGGGCGCCGCTGTCTTCGACGCGCTAGAGTCCAAGGCGGAGAGC---GGCCGCCAGCGGCTGCTGGTCCAGAAGCGGGGCGCGCTCAGGGGGAAGTTCGGCTTCTCGGCCGAGGACTGCCGCGAGCTGGAGCGCCTGGCGCTAGGCCGAGCCCCACCGCGCCGC------CGCCAGTGGAAGTTCGCTGGCTCCTTCTACTTCGCCATCACCGTCATCACTACGATCGGGTACAGCCACGCCGCGCCAGGCACTGACTCCGGCAAGGTCTTC---TGCATGTTCTCTGCGCTCCTGGGCATCCCCCTGACGCTGGTCACCTTCCAGAGCCTGGGCGAGCGGCTGAACGCGCTGGTCCAGTGCCTCCTGCTGGCGGCCAAGCGCTGCCTGGGCCTGCGGCGGGCT--GCGCGTGTCCACAGAGAACCTGGTGGTGGCCGGGCTGCTGGCGTGCGCCACCACCCTGGCCCTCGGGGCCGTCGCCTTCACGCACTTCGAGGGCTGGACCTTCTTCCACGCCTACTACTACTGCTTCATCACTCTCACCACCATCGGCTTCAGCGACTTCGTGGCGCTGCAGAGCGGAGAGGCGCTGCAGAGGAAGCCCCCCTACGTGGCCTTCAGCTTCCTCTATATCCTCCTGGGGCTCACGGTCATCGGCGCCTTCCTCAACCTCGTGGTCCTGCGTTTCCCTGCCGCCAGCGCC------GATGGGTCCGAGCGCGCTGCC---TGTGGCCCCAGCCCGCACCACCAGGGGGAGCCCGAGAGC---------------------CGCGACCCCTCATTGCCCCG-CGCCCG---GCAGGCTCTGGCGGCTCCGCC------TCTGTCTCCTGCCACGTGCACCAGATGGAGAAGTGCGCCCGCCACAACCTGGGCTTCTTGCCCCCCTCGAGCCCGGGGGTC---GTG------------CACGAAGGC---------------------AGGCAGTCAGGCCCGGGG------CCCGGT---GGAAGTCCATCT------
>speTri2
------------------------------------------------------------------------------------------------------------------------------------------------------------------------------------------------------------------------------------------------------------------------------------------------GG-TATGGCCACGTGGCGCCAGGCACGGACTCGGGCAAGGTCTTC---TGCATGTTCTACGCCCTCCTGGGCATCCCCCTGACGCTGGTCACCTTCCAGAGCCTGGGCGAGCGGCTGAATGCGCTGGTGCGGTGCCTCCTGCTGGGGGCCAAGCGCTGCCTGGGCCTACGACGGCCC---CACGTGTCCACCGAGAACATGGTGGTGGCCGGGCTGCTGGCGTGCGCCGCCACCCTGGCGCTCGGGGCCGCCACCTTCTCGCACTTCGAGGGCTGGTCCTTCTTCCACGCCTACTACTACTGCTTCATCACCCTCACCACCATCGGCTTCGGGGACTTCGTGGCGCTGCAGAGCGAGGAGGCCCTGCAGAGGAAGCCGCCCTACGTGGCCTTCAGCTTCCTCTACATCCTGCTGGGGCTCACGGTCATCGGCGCCTTTCTCAACCTCGTCGTCCTGCGCTTCCTGGCCGCCAGCGCG------GAGGGGCCCCAGCGCGCTGCC---CGCCTGGCCGGCTCGCTTCACCGGGCGGCGCCCGAGAGC---------------------CACGCG---------------CGGCCC---CGCCGAGCCGCCGGGGGCTCCATCTGCGGCTCCTGCCGCCGCATCCGGCAGCTGGAGAGGTGCGCCCGCGACAATCTGGGCTTCTCGCCCCCCTCGAGCCCTGTGGCC---GTG------------CGCGGCAGC------------------------AAGGCAGACAGGCCC------CGGGCC---CGG------TCCATCT--
>eriEur2
ATGAGGAAGCAGAGCGCGCGCACGGCCGCGCTCATCCTCTGCATCCTATCCTACCTGCTGGTGGGCGCCGCGGTCTTCGACGCGCTGGAGTCCGAGGCAGAGAGC---GGCCGCCAGCGGCTGCTGGCCCAGAAGCGCGGCGAGCTCCGCAGGAAATACGGCTTCTCGGCAGAGGACGACAGAGAGCTGGAGCGCCTGGCGCTG---CAAGCCGAGCCCCACCGCGCCGGCCGCCAGTGGAAGTTCGCGGGTTCCTTCTACTTCGCCATCACCGTCATCACCACCATCGGGTATGGCCACGCTGCGCCAGGCACGGACTCGGGCAAGGTCTTC---TGTATGTTCTACGCGCTGCTGGGCATCCCCCTGACCCTGGTCACCTTCCAGAGCCTGGGCGAGCGGCTGAACGCGCTGGTGCGGCGCCTCCTGCTGGCAGCCAAGCGCTGCCTGGGCCTGCGGCGCCCG---CTCGTGTCCACCGAGAACATGGTGGTGGCCGGGCTGCTGGTGTGCGCCGCCACCCTGGGCCTCGGGGCCGCGGCCTTCGCGCACTTCGAGGGCTGGACCTTCTTCCACGCCTACTACTACTGCTTCATCACCCTCACCACCATCGGCTTTGGCGACTTCGTGGCGCTGCAGAGTGACGAGGCGCTGCAGAGGAAGCCGCCCTACGTGGCCTTCAGCTTCCTCTACATCCTCCTGGGGCTCACGGTCATCGGCGCCTTCCTCAACCTGGTGGTGCTGCGCTTCCTGGCGGCCAGCAGC------GACCTGCCCGAGCGCGCCGCC---CGCTGCGCCAGCCTCCTCCGCCAGGGGGCGCCCGAGAGC---------------------CACGGC---------------CGTCCG---GCC------------------------TCCGTCTCCCACCGAGTCCACCGGCTGGAGCTGGGGGCCCGCGACAACCTGGCCTTCTCGCCCCCGGTGAGCCCGCAGGCT---GTG------------GGCGACGGC------------------------CGGGCAGGCAGACCC------CCGGCC---CGTAGGAAGTCCATC---
>micMur3
ATGAGGGAGCAGAGCGCGCGCACGGCCGCGCTCGTCCTGTGCATCCTGTCCTACCTGCTGGTGGGCGCCGCCGTCTTCGACGCGCTGGAGTCGGACGCGGAGAGC---GGCCGCCAGCGGCTGCTGGCGCGGAAGCGCGGCGAGTTCCGCAGGAAGTACGGCTTCTCGGCCGAGGACTACCGCGAGCTGGAGCGCCTGGCGCGG---CAGGCGGAGCCGCACCGCGCCGGCCCGCAGTGGCAGTTCGCCGGCTCCTTCTACTTCGCCATCACCGTCGTCACCACCATCGGGTACGGCCACGCCGCGCCGGGCACGGACTCGGGCAAGGTCTTC---TGCATGTTCTACGCGCTGCTGGGCATCCCCCTGGCGCTGGTCACCTTCCAGAGCCTGGGCGAGCGGCTGAACACGCTGGCGCGGCGCCTCCTGCTGGCGGCCAAGCGCTGCCTGGGCCTGCGGCGGCCG---CGCGTGTCCACCGAGAACATGGTGGTGGCCGGGCTGCTGGCGTGCGCCGCCACCCTGGCCCTCGGGGCCGCCGCCTTCGCGCACTTCGAGGGCTGGACCTTCTTCCACGCCTACTACTACTGCTTCATCACCCTCACCACCATCGGCTTCGGCGACTTCGTGGCGCTGCAGAACGACGGGGCGCTGCAGAGGAAGCCGCGCTACGTGGCCTTCAGCTTCCTCTACATCCTCCTGGGGCTCACGGTCATCGGCGCCTTCCTCAACCTCGTGGTCCTGCGCTTCCTCGCCGCCAGCGCC------GGCGCCCCGCAGCGCGCTGCC---CGCCGCGCCAGCGCGCGCCGCCCGGGGGCGCCCGACAGC------------------------------AGCCGGCCCGGCCGCGCG---CCCCGCCCCGGGGGCTCCGCC------TCCGCCGCCCGCCGCGCGCACCGGCTGGAGACGTGCGCCCGCGACAATCTGGGCTTCTCGCCCCCCTCCAGCCCCGGCGCC---GAG------------CGCCGCGGC------------------------GAGCCAGACAGGCCC------CGGGCC---CGGCGGAGGTCCATC---
>sorAra2
------------------------------------------------------------------------------------------------------------------------------------------------------------------------------------------------------------------------------------------------------------------------------------------------GG-TACGGCCACGCGGCGCCGGGCACCGACTCGGGCAAGGTCTTC---TGCATGTTCTACGCGCTGCTGGGCATCCCCCTGACGCTGGTCACCTTCCAGAGCCTGGGCGAGCGGCTGAACGCGCTGGTGCGGCGCCTCCTGCTGGCGGCCAAGCGCGGCCTGGGCCTGCCGCGGCCG---CGCGTGTCCACGGAGAACATGGTGGTGGCCGGGCTGCTGGGCTGTGCGGCCACGCTGGCCCTGGGCGCCGCGGCCTTCGCGCACTTCGAGGGCTGGACCTTCTTCCACGCCTACTACTACTGCTTCATCACGCTCACCACCATCGGCTTCGGCGACTTCGTGGCGCTGCAGAGCGGCGAGGCGCTGCAGCGCCGGCCGCCCTACGTGGCCTTCAGCTTCCTCTACATCCTGCTGGGGCTCACGGTCATCGGCGCCTTCCTCAACCTCGTGGTCCTGCGCTTCCTGGCGGCCAGCGCC------GACAGCCCCGCGCGCGCCCCC------------------------------GGCCCGGGCCCC---------------------CGC---------------------------GCGCGGCCG------TCCCCG------TCCCTCTCCTACCGCGTCCAGCAGCTGGAGCTGGGGGCCCGCGACAACCCGGGCTTCTCGCCCCCCGCGAGCCCGAAGCGC---GCG------------CGTGGGGGC------------------------CGGCGCTGCGGGCCC------CGCGCC---AGGCGGAAGTCCATCT--
>oryCun2
ATGAGGACGCAGAGCGTGCGCGCGGCGGCGCTCACTGGGTGCATCCTGTCCTACCTGCTGGTGGGCGCCGCGGTATTCGACGCGCTCGAGTCAGAGGCGGAGAGG--CGGCCGCCGGCGGCTGCTGGCCCAGAAGCGGGGCGAGTTCCGCAGAAAGTACGGCTTCTCGGCCGAGGACTACCGCGAGCTGGAGCGCCTGGCGCTG---CAGGCCGAGCCGCACCGCGCCGGCCGCCAGTGGCAGTTCGCGGGCTCCTTCTACTTCGCCATCACCGTCATCACGACCATCGGCTATGGCCACGCCGCGCCGGGCACGGACTCGGGCAAGGTCTTC---TGCATGTTCTATGCGCTGCTGGGCATCCCGCTGACACTTGTCACCTTCCAGAGCCTGGGCGAGTGGCTGAACACACAGGTGCAGCGCGTCCTGCTGGCGGCCAAGCGCTGCCTGGGCCTGCGGCGGGAG---CGCGTCTCGGCGGAGACCGTGGCGGCGGCAGGGCTGCTAGTGTGCGTCGCCACCCTGGCCCTCGGCGCCGCCGCCTTCGCGCACTTCGAGGGCTGGACCTTCTTCCACGCCTACTACTACTGCTTCATCACCCTCACCACCATCGGCTTCGGAGACTTCGTGGCGCTGCAGAGCGACGAGGCGCTGCAGAGGAAGCTGCCCTACGTGGCTTTCAGCTTCTTCTACATCCTCCTGGGGCTCACAGTCATCGGCGCCTTCCTCAACCTCGTGGTCCTGCGCTTCCTCGCCGCCAGCACC------GATCCACCCGAACGTGCCGCT---CGCCGCGCGGGCCCGCTCCATCTGGGGGCGCCCGCGAGC---------------------CGG------------CCCCGCTGCCCA---GCCCGCGCCCGAGGT------------------TCCCACTGTGTCCACCGGCTAGAGACAGGGGCCCGCGACAACCCGAGCTTCTCGCCCCCCTCGAGTCCTGGGGCC---GAG------------CGCGGCAGC------------------------CGGGCAGACAGACCC------CGGGCC---AGGCGAAAGTCCGTCTG-
>ailMel1
ATGAGGAAGCAGAGCGTGCGCACGGCCGCGCTCATCCTGTGCATCCTGTCCTACCTGCTGGTGGGCGCCGCTGTCTTCGACGCGCTCGAGTCCGAGGCGGAGCGC---GGCCGC------------------------------------------------------------------------------------GCGC-C------------------CGCTCCGGCCGCCAGTGGAAGTTCGCCGGTTCCTTCTACTTCGCCATCACCGTCATCACCACCATCGGGTATGGCCACGCCGCGCCGGGCACCGACTCGGGCAAGGTCTTC---TGCATGTTCTATGCGCTCCTGGGCATCCCCCTGACGCTGGTCACCTTCCAGAGCCTGGGCGAGCGCCTGAACACGCTGGTGCGGCGCCTCCTGCTGGCGGCCAAGCGCTGCCTGGGGCTGCGGCGGCCG---CGCGTGTCCACCGAGAACATGGTGGTGGCCGGGCTGCTGGTGTGCGCCGCCACCCTGGCCCTCGGGGCCGCCGCCTTCGCGCACTTCGAGGGTTGGACCTTCTTCCACGCCTACTACTACTGCTTCATCACCCTCACCACCATCGGCTTCGGCGACTTCGTGGCGCTGCAGAGCGACGAGGCGCTGCAGAGGAAGCCGCCCTACGTGGCCTTCAGCTTCCTCTACATCCTCCTGGGGCTCACGGTCATCGGCGCCTTCCTCAACCTCGTGGTCCTGCGCTTCCTGGCGGCCAGT-CC---------------------------------------------------------------------------------------------------------------------------------------------------------------CGCGTGCACCAGCGGCAGATGGGGGCCCTCGACAACCTGGGCTTCTCGCCCCCCTCGAGCCCTGGGGCT---GTG------------GGCGGCGGC------------------------GGGGCGGGCAGGCCC------CCGGCC---CGGCGGGAGGCCAT----
>lepWed1
ATGAGGAAGCAGAGCGTGCGCACGGCCGCGCTCGTCCTGTGCATCCTGTCCTACCTGCTGGTGGGCGCCGCCGTCTTCGACGCGCTCGAGTCCGAGGCGGAGCGC---GGCCGCCAGCGGCTGCTGGCCCAGAAGCGCGGCGAGTTCCGGAGGAAGTACGGCTTCTCGGCCGAGGACTACCGCGAGCTGGAGCGCCTGGCGCTG---CAGGCCGAGCCGCACCGCGCCGGCCGCCAGTGGAAGTTCGCCGGCTCCTTCTACTTCGCCATCACCGTCATCACCACCATCGGGTATGGCCACGCCGCGCCGGGCACGGACTCGGGCAAGGTCTTC---TGCATGTTCTATGCGCTCCTGGGCATCCCCCTGACGCTGGTCACCTTCCAGAGCCTGGGCGAGCGTCTGAACGCGCTGGTGCGGCGCCTCCTGCTGGCGGCCAAGCGCTGCCTGGGGCTGCGGCGGCCG---CGCGTGTCCACCGAGAACATGGTGGTGGCCGGGCTGCTGGTGTGCGCCGCCACCCTGGCCCTCGGGGCCGCCGCCTTCGCGCACTTCGAGGGCTGGACCTTCTTCCACGCCTATTACTACTGCTTCATCACGCTCACCACCATCGGCTTCGGCGACTTCGTGGCGCTGCAGAGCGACGAGGCACTGCAGAGGAAGCCGCCCTACGTGGCCTTCAGCTTCCTCTACATCCTCCTGGGGCTCACGGTCATCGGCGCCTTCCTCAACCTCGTGGTCCTGCGCTTCCTGGCGGCCAGCACC------GACGCGCCCGAGCGCGCCGCC---CGCCGTCCCAGCCCGCTCCGCCCGGGGGCGCCN--CACC------------------------------------------------------------------------------TCCGTCTCCTCTCGCGTGCACCAGCTGCAGACGGGGGCCCGCGACAACCTGGGCTTCTCGCCCCCCTCGAGCCCTCGGGCT---GTG------------GCCGACGGC---------------------TGCGGGGCGGGCAGGCCC------CCGGCC---CGGCGCAAGTCCATCTG-
>gorGor5
ATGCGGGGGCCGAGCGTGCGCGCCGCCGGGCTGATCCTGTGCACCCTGTGTTACCTGCTAGTGAGCGCTGCTGTCTTCGACGCGCTCGAGTCCGAGGCGGAAAGC---GGCCGCCAGCGACTGCTG-TCCAGAAGCGGGGCGCTCTCCGGAGGAAGTTCGGCTTCTCGGCCGAGGACTACCGCGAGCTGGAGCGCCTGGCGCGC---CAGGCTGAGCCCCACCGCGCCGGCCGCCAGTGGAAGTTCCCCGGCTCCTTCTACTTCGCCATCACCGTCATCACTACCATCGGGTACGGCCACACCGCGCCGGGTACGGACTCCGGCAAGGTCTTCTTCTGCATGTTCTACGCGCTCCTGGGCATCCCGCTGACGCTGGTCACTTTCCAGAGCCTGGGCGAACGGCTGAACGCGGTGGTGCGGCGCCTCCTGTTGGCGGCCAAGCGCTGCCTGGGCCTGCGGCGGACG---TGCATGTCCACGGAGAACCTGGTGGTGGCCGGGCTGCTGGCGTGTGCCGCCACCCTGGCCCTCGGGGCCGTCGCCTTCGCGCACTTCGAGGGCTGGACCTTCTTCCACGCCTACTACTATTGCTTCATCACCCTCACCACCATCGGCTTCGGCGACTTCGTGGCACTGCAGAGCGGCGAGGCGCTGCAGAGGAAGCTCCCCTACGTGGCCTTCAGCTTCCTCTACATCCTCCTGGGGCTCACGGTCACTGGCGCCTTCCTCAACCCGGTGGTCCTGCGCTTCCTCGCTGCCAGCGCC------GACTGGCCCGAGCGCGCTGCC---CGCC-CCCCAGCCCGCGCCGCCCGGGGGCGCCCGAGAGC---------------------CGTGGCCTCTGGCTGCCCCGCCGCCCG---GCCCGCTCCGTGGGCTCCGCC------TCTGTCTCCTGCCACGTGCACAAGCTGGAGAGGTGCCCCCGCGACAACTGGGCTTCTCGCCCCCCTCGAGCCCGGGGATCGTGCGTG------------GCGGGCAGG---------------------CACCCCCGGGCCAGGCTT------GGGGCC---CGGCGGAAGTCCATCTG-
>HLphyDis3
ATGAAGCAGCAGAGCGTGCGCACCGCCGCGCTCGTCCTGTGCATCCTGTCCTACCTGCTGGTGGGCGCCGCCGTCTTCGATGCGCTGGAGTCCGAGGCGGAGAGC---GGCCGCCAGAGACTGCTGGCCCAGAAGCGGAGAGAGCTTCGGAGGAAGTACGGCTTCTCGGCCGAGGACTACCGCGAGCTGGAGCGCCTGGCGCTG---CAGGCCGAGCCGCACCGCGCGGGCCGTCAGTGGAAGTTCGCCGGCTCTTTCTACTTCGCCATCACGGTCATCACGACCATCGGCTATGGCCACGCCGCGCCAGGCACCGACTCGGGCAAGGTCTTC---TGCATGTTCTATGCGCTGCTGGGCATCCCCTTGACGCTCGTTACTTTCCAGAGCCTGGGCGAGAGGCTGAACGCGCTGGTGCGGCGCCTCCTGCTGGCGGCCAAGCGCTGCCTGGGCCTGCGGCGGCCG---CACGTGTCCACGGAGAACATGGTGGTGGCGGGGCTGCTGGTGTGCGCGGCCACCCTGGCCCTCGGGGCCGCCGCCTTCGCGCACTTCGAGGGCTGGACCTTCTTCCACGCCTACTACTACTGCTTCATCACCCTCACCACCATCGGCTTCGGCGACTTCGTGGCGCTGCAGAGCGACGAGGCGCTGCAGAGGAAGCCGCCCTACGTGGCCTTCAGCTTCCTCTACATCCTGTTGGGGCTCACGGTCATCGGCGCCTTCCTCAACCTCGTGGTCCTGCGCTTTCTGGCGGCCAGCACC------GACGCGCCCGAGCGCGCTGCC---CACCGCGCCAGCCCGCTCCGCCTAGGGGCGCCGGAGAGC---------------------CACGGTTCCGCCCTGCCCCGGCGCCCG---ATGCGCCCCGAGGGCTCC---------TCCGTCTCCTCCCGCGTCCACCAGCTGGAGATGTGGGCCCGAGACAATCTGGGCTTCTCGCCCCCTGCAAGCCCTGGGGCT---ATG------------GGTGGCTGC---------------------GGCGGGACAGGCAAGCTC------CAGGTG---CGGCGGAAGTCCGTC---
>HLmanJav1
ATGAGGAAGCAGAGCGTGCGCACGGCCGCGCTCGCCCTGTGCATCCTGTCCTACCTGCTGGTGGGCGCCGCGGTCTTCGACGCGCTCGAGTCCGAGGCGGAGAGC---GGCCGTCAGCGACTGCTGGCCCAGAAGCGGAGTGAGCTCCGGAGGAAGTACGGCTTCTCGGCCGAGGACTTCCGCGAGCTGGAGCGCCTGGCGCTG---CAGGCCGAGCCGCACCGCGCCGGCCGCCAGTGGAAGTTCGCGGGCTCCTTCTACTTCGCCATCACCGTCATCACCACCATCGGCTACGGCCACGCCGCGCCGGGCACGGACTCGGGCAAGGTCTTC---TGCATGTTCTATGCGCTCCTGGGCATCCCTCTGACGCTGGTCACTTTCCAGAGCCTGGGAGAGCGGCTGAACGCGCTGGTGCGGCGCCTCCTGCTGGCGGTCAAGCGCTGCCTGGGCCTGCGGCGGCCG---CGCGTGTCCACCGAGAACATGGTGGTGGCCGGGCTGCTGGTGTGCGCGGCCACTCTGGCCCTCGGGGCCGCCGCCTTCGCGCACTTCGAGGGCTGGACCTTCTTCCACGCCTACTACTACTGCTTTATCACCCTCACTACCATCGGCTTCGGCGACTTCGTGGCGCTGCAGAGCGACGAGGCGCTGCAGAGGAAGCCGCCCTACGTGGCCTTCAGCTTCCTCTACATCCTCCTGGGACTCACGGTCATCGGCGCCTTCCTCAACCTTGTGGTCCTGCGCTTCCTGGCGGCCAGCACC------GGCGCGCCCGAGCGCTCTGCC---CGCCGTGCCAGCCAGCTCCGCCCGGGGGCGCCCGAGAGC---------------------------------------GGCCGCCGC---GCCCCGTCCGGGGGCTCCACC------TCCGTCTCCTTCCGCGTCCACCAGCTCGAGTCCTGGGCCCGAGACAATCTGGGCTTCTCGCCCCCCTCTAGCCCTGGGGCT---GTG------------GGCTGCGGC------------------------AGGGCAGGCCGACCC------CGAGCC---CGGCGGAAGTCCATC---
>musFur1
ATGAGGAAGCAGAGCGTGCGCACGGCCGCGCTCATCCTGTGCATCCTGTCCTACCTGCTGGTGGGCGCCGCCGTCTTCGACGCGCTCGAGTCCGAGGCGGAGCGC---GGCCGCCAGCGGCTGCTGGCCCAGAAGCGCGGCGAGTTCCGCAGGAAGTACGGCTTCTCGGCCGAGGACTACCGCGAGCTGGAGCGCCTGGCGCTG---CAGGCCGAGCCGCACCGCGCCGGCCGCCAGTGGAAGTTCGCCGGCTCCTTCTACTTCGCCATCACCGTCATCACCACCATCGGGTATGGCCACGCCGCGCCAGGCACAGACTTGGGCAAGGTCTTC---TGCATGTTCTATGCGCTCCTGGGCATCCCCCTGACGCTGGTCACCTTCCAGAGCCTGGGCGAGCGCCTGAATGCGCTGGTGCGGCGCCTCCTGCTGGCGGCCAAGCGCTGCCTGGGGCTGCCGCGGCCA---CGGGTGTCCACCGAGAACATGGTAGTGGCCGGGCTGCTGGTATGCGCCACCACCCTGGCCCTCGGGGCCGCTGCCTTCGCGCACTTCGAGGGTTGGACCTTCTTCCACGCCTACTACTACTGCTTCATCACCCTCACCACCATCGGCTTCGGCGACTTCGTGGCGCTGCAGAGCGACGAGGCGCTGCAGAGGAAGCCGCCCTACGTGGCCTTCAGCTTCCTCTACATCCTCCTGGGGCTCACGGTCATCGGCGCCTTCCTCAACCTCGTGGTCCTGCGCTTCCTGGCGGCCAGCACC------GACGCTCCCGNNNNNNNNNNN---NNNNNNNNNNNNNNNNNNNNNNNNNNNNNNNNNNNNNNNNNNNNNNNNNNNNNNNNNNGCCGCGGCCGCTCCCCGCCCCGCCGCCCC---ATCCGCGCCCGGGGCTCCACC------TCCGTGTCCTCGCGCGTGTACCAGCTGCAGATGGGGGCCCGCGACAACCTGGGCTTCTCGCCTCCCTCCAGTCCTGGGGCT---GTG------------GGCAGCGGC------------------------GGGGCGGGCAGGCTC------CCGGCC---CGGCGGAAGTCCATC---
>felCat8
------------------------------------------------------------------------------------------TCCGAGGCGGAGCGC---GGCCGCCAGCGGCTGCTGGCCCAGAAGCGCGGCGAGTTCCGGAGGAAGTACCGCTTCTCGGCCGAGGACTACCGCGAGCTGGAGCGCCTGGCGCTG---CAGGCCGAGCCGCACCGCGCCGGCCGCCAGTGGAAGTTCGCCGGCTCCTTCTACTTCGCCATCACCGTCATCACCACCATCGGGTACGGCCACGCCGCGCCGGGCACGGACTCGGGCAAGGTCTTC---TGCATGTTCTATGCGCTCCTGGGCATCCCCCTGACGCTGGTCACCTTCCAGAGCCTGGGCGAGCGCCTGAACGCGCTGGTGCGGCGCCTCCTGCTGGCGGCCAAGCGCTGCCTGGGCCTGCGGCGGCCG---CGCGTGTCCACCGAGAACATGGTGGTGGCCGGGCTGCTGGTGTGCGCCGCCACCCTGGCCCTCGGGGCCGCCGCCTTCGCGCACTTCGAGGGCTGGACCTTCTTCCACGCCTACTACTACTGCTTCATCACCCTCACCACCATCGGCTTCGGTGACTTCGTGGCGCTGCAGAGCGACGAGGCCCTTCAGAGGAAGCCGCCCTACGTGGCCTTCAGCTTCCTCTACATCCTCCTGGGGCTCACGGTCATCGGCGCCTTCCTCAACCTCGTGGTCCTGCGCTTTTTGGCGGCCAGCACC------GAGGCGCCCGAGCGCGCCACC---CGCCGCGCCAGCCCGCTCCGCCTGGGGGCGCCCGAGAGC---------------------CGCGGCCGCCCTCCGCCCCGCTGCCCT---GCCCGCGCCGGGGGCTCCGCC------TCCATCTCGTCCCGCGTGCACCGGCTGCAGCTGGGGGCCCGCGACAACCTGGCCTTCTCACCCCCCTCGAGCCCTGGGGCT---GTG------------GGCGGCGGC------------------------ACGGTGGGCAGGCCC------CCGGCC---CGGCGGAAGTCCATC---
>tupChi1
------------------------------------------------------------------------------------------------------------------------------------------------------------------------------------------------------------------------------------------------------------------------------------------------GA-TACGGCCACGCCGCGCCGGGCACGGACTCGGGCAAGGTCTTC---TGCATGTTCTATGCGCTCTTGGGCATTCCCCTGACGCTGGTCACCTTCCAGAGCCTGGGTGAGCGACTGAACGCTCTGGTGCGGCGCCTCCTGCTGGCCGCCAAGCGCTGCCTGGGCCTGCGGCGGCCG---CGCGTGTCCACCGAGAACATGGTGGTGGCTGGGCTGCTGGTGTGCGCCGCCACCCTGGCCCTCGGGGCCGCCGCCTTCGCGCATTTCGAGGGCTGGACCTTCTTCCACGCTTACTACTACTGCTTCATCACCCTCACCACCATCGGCTTTGGGGACTTCGTGGCACTGCAGAGCGACGAGGCGCTGCAGAGGAAGCCGCCCTATGTGGTCTTCAGTTTCCTCTACATCCTGCTCGGCCTCACGGTCATCGGCGCCTTCCTCAACCTA------------------GCCGCCGGCACC------GACGCGCCGGAGCGCGCAGCT---CGCCGCGCCAGCCCGCTCCGCCTGGGGGCGCCCGAGAGC---------------------CGCGCCCCCGCCAGGGCCCACGGTCCG---GCCGTTCCCTGGGGCTCCACC------TCCATCTCCTACCGCATCCACCAGCTGGAGAAGTGGGCTCGCGACAATCTGGGCTTCTCGCCCCCCTCCAGCCCTGAGGCC---GTG-CACAGCCGCGGGGGGGGGGG------------------------GGGGCAGGCAGGCCC------CGGGTC---CGGCGGAAGTCCATCTG-
>HLcamFer2
ATGAGGAAGCAGAACGTGCGCACCGCCGCGCTCATCCTGTGCATCCTGTCCTACCTGCTGGTGGGCGCCGCGGTCTTCGACGCGCTGGAGTCCGAGGCAGAGAGC---GGCCGCAAGATGCTGCTGGCCCAGAAGCGGAGTGAGTTGCGGAGGAAGTACGGCTTCTCGGCCGAGGACTACCGCGAGCTGGAGCGCCTGGCGCTG---CAAGCCGAGCCGCACCGCGCCGGCCGCCAGTGGAAGTTCGCCGGCTCCTTCTACTTCGCCATCACCGTCATCACCACCATCGGGTACGGCCACGCTGCGCCGGGCACGGACTCAGGCAAGGTCTTC---TGCATGTTCTATGCACTCCTGGGCATCCCCCTGACGCTGGTCACCTTCCAGAGCCTGGGCGAGCGATTGAACGCACTGGTGCGGCGCCTCCTGCTGGCATCTAAGCGCTGCCTGGGCCTGCGGCGGCCG---CGCGTGTCCACCAAGAACATGGTGGTGGCGGGGCTGACGGTGTGCGCGGCCACCCTGGCCCTCGGGGCCGTGGCCTTCGCGCACTTCGAAGGCTGGACCTTCTTCCACGCCTTCTACTACTGCTTCATCACCCTCACCACCATCGGCTTCGGCGACTTCGTGGCGCTGCAGAGCGACGAGGTGCTGCAGAGGAAGCCACCCTACGTGGTCTTCAGCTTCCTCTACATCCTCCTAGGGCTCGCAGTCATCGGTGCCTTCCTCAACCTTGTGGTCCTGCGCTTCTTGGCCGCCAGCGCG------GATGCGCCCGAGCGCGCTGCC---CGG---------CCGCTCCGCCGGGGGGCGCCCGAG---------------------------------------------------------------------------------------------------------------------------------------------------------------------------------------------------------------------------------------------------------------------
>HLturTru3
ATGAGGAAGCAGAGTGTGCGCACCGCCGCGCTCATCCTGTGCATCCTGTCCTACCTGCTGGTGGGCGCCGCCGTCTTCGACGCGCTCGAGTCCGAGGCGGAGAGC---GGCCGCAAGCGGCTGCTGGCCCAGAAGCGGAGCGAGTTGCGGAGGAAGTACGGCTTCTCGACCGAGGATTACCGCGAGCTGGAGCGCCTGGCGCGG---CAAGCCGAGCCGCACCGCGCCGGCCGCCAGTGGAAGTTCGCCGGCTCCTTCTACTTCGCCATCACCGTCATCACCACCATCGGGTACGGTCACGCCGCGCCGGGCACGGACTCGGGCAAGGTCTTC---TGCATGTTCTATGCGCTCCTGGGCATCCCCCTGACGCTGGTCACCTTCCAGAGCCTGGGTGAGCGGCTGAACGCGCTGATGCGGCGCCTCCTGCTGGCGGCCAAGCGCTGCCTGGGCCTGCGGCGGCCG---CACGTGTCCACCGAGAATATGGTGGTGGCCGGGCTGCTGGTGTGCGCGGCCACCCTGGCCCTCGGGGCCGCCGCCTTCGCGCATTTCGAGGGCTGGACCTTCTTCCACGCCTACTACTACTGCTTCATCACCCTCACCACCATCGGCTTTGGCGACTTCGTCGCGCTGCAGAACGACGAGGCGCTGCAGAGGAAGCCGCCCTACGTGGTCTTCAGCTTCCTCTACATCCTCCTGGGGCTCACGGTCATCGGCGCTTTCCTCAACCTGGTGGTCCTGCGCTTCCTGGCGGCCAGCGCG------GACGCGCCCGAGCGTGCTGCC---CGC---------CCGCTCCGCCGGGGGGCGCCCGAGAGC---------------------CGAGGCCCCGCCCTGCTCCGCCGCCCC---GCCCACCCCGCCGGCTCCACC------TCCATCTCCTACCGCATCCACCAGCTGGAGTTGCGGGCCCGCGACAATCTGGGCTTCTCGCCCCCCGCGAGCCCTGGGGCT---GGA------------GGCGGCGGCGGCGGCGGCGGCGGCGGCGGCTGCAGGGCAGGCAGGCCC------CTGGCC---CGGCGTAAGTCCATC---
>cerSim1
ATGAGGCAGCAGAGCGCGCGCACGGGCGCGCTCGTCGTGTGCATCCTGTCCTACCTGCTGGTGGGCGCCGCCGTCTTCGACGCGCTCGAGTCCGAGGCGGAGAGC---GGCCGCAAGCGCCTGCTGGCCCAGACGCGGGCCGAGCTGCGGAGGAAGTACGGCTTCTCGGCCGAGGACGACCGCGAGCTGGAGCGCCTGGCGCTG---CAGGCCGAGCCGCACCGCGCCGGCCGCCAGTGGAAGTTCGCCGGCTCCTTCTACTTCGCCATCACCGTCATCACCACCATCGGGTACGGCCACGCCGCGCCGGGCACGGACTCGGGCAAGGTCTTC---TGTATGTTCTATGCGCTCCTGGGCATCCCCCTGACGCTGGTCACCTTCCAGAGCCTGGGCGAGCGGCTGAACGCGCTGGTGCGGCGCCTCCTGCTGGCGGCCAAGCGCTGCCTGGGCCTGCGGCGGCCG---CGCGTGTCCACCAAGAACATGGTGCTGGCCGGGCTGCTGGTGTGCGCGGCCACCCTGGCCCTCGGGGCCGCCGCCTTCGCGCACTTCGAGGGCTGGACCTTTTTCCACGCCTACTACTACTGCTTCATCACCCTCACCACCATCGGCTTCGGCGACTTCGTGGCGCTGCAGAGCGACGAGGCGCTGCAGAGGAAGCCGCCCTACGTGGCCTTCAGCTTCCTCTACATCCTCTTGGGGCTCACGGTCATCGGCGCCTTCCTCAACCTCGTGGTCCTGCGCTTCCTCGCCGCCAGCACC------GACGCGCCCTC----------------------------------------------------------------------------------------------------------------------------------TCCGTCTCCTACCGCATCCACCAGCTGGAGGTGTGGGCCCGCGACAATCTGGGCTTCTCGCCCCCCGCGAGTCCCGGGGCT---GTG------------GGCGGCGGC------------------------AGGGCAGGCAGGCCC------CCGGCC---CGGCGGAAATCCATCT--
>HLmolMol2
ATGAGGCAGCAGAGCGTGCGCACCGCCGTGCTGGTCCTGTGCATCCTGTCCTACCTGCTGGTGGGCGCCGCCGTCTTCGACGCGCTCGAGTCCGAGGCGGAGAGC---GGCCGCCAGCGGCTGCTGGCCCAGAAGCGGAGCGAGCTGCGGAGGAAGTACGGCTTTTCGGCCGAGGACTACCGCGAGCTGGAGCGCCTGGCGCTG---CAGGCCGAGCCGCACCGCGCCGGCCGCCAGTGGAAGTTCGCCGGCTCCTTCTACTTCGCCATCACCGTCATCACGACCATCGGATATGGCCACGCCGCACCAGGTACGGACTCTGGCAAGGTCTTC---TGCATGTTCTATGCGCTCCTAGGCATCCCCCTGACATTGGTCACCTTCCAGAGCCTGGGCGAGCGGCTGAACGCACTGGTGCGACACCTTCTGCTGGCGGCCAAGCGCTGCCTGGGCCTGCGGCGGCCG---CGAGTGTCCACGGAGAACATGGTGGTGGCTGGGCTGCTGGTGTGCGCAGCCACCCTGGCTCTTGGGGCCGCCGCCTTCGCGCACTTCGAGGGATGGACCTTCTTCCACGCCTACTACTACTGCTTCATCACCCTCACCACCATCGGCTTCGGCGACTTCGTGGCTCTGCAGAGCGACGAGGCGCTGCAGAGGAAGCCGCCCTACGTGGCCTTTAGCTTTCTCTACATCCTTTTGGGGCTCACGGTCATCGGCGCCTTCCTCAATCTGGTGGTCCTGCGCTTTCTGGCGGCCAGCACC------GACGCACCGGAGCGCGCTGCC---CGCAGCGCCAGCCCGCTCCACCTGAGGGCACCCGAGAGC---------------------CGAGGACCCTCCCTGCCCCGCCGCCCC---GAGCGCTCCGGGGGCTCC---------TCCGTCTCCTACCGCATCCACCAGATGGAGATGTGGGCCCGTGACAACCTGGGCTTCTCGCCCCCCGCGAGCCCTGGGGCT---CTG------------GGTGGCAGC---------------------TGCGGGGCAGGCAGACCCCTGGCCCCGGCC---CGGCGGAAGTCCATC---
>hg38
ATGCGGAGGCCGAGCGTGCGCGCGGCCGGGCTGGTCCTGTGCACCCTGTGTTACCTGCTGGTGGGCGCTGCTGTCTTCGACGCGCTCGAGTCCGAGGCGGAAAGC---GGCCGCCAGCGACTGCTGGTCCAGAAGCGGGGCGCTCTCCGGAGGAAGTTCGGCTTCTCGGCCGAGGACTACCGCGAGCTGGAGCGCCTGGCGCTC---CAGGCTGAGCCCCACCGCGCCGGCCGCCAGTGGAAGTTCCCCGGCTCCTTCTACTTCGCCATCACCGTCATCACTACCATCGAGTACGGCCACGCCGCGCCGGGTACGGACTCCGGCAAGGTCTTC---TGCATGTTCTACGCGCTCCTGGGCATCCCGCTGACGCTGGTCACTTTCCAGAGCCTGGGCGAACGGCTGAACGCGGTGGTGCGGCGCCTCCTGTTGGCGGCCAAGTGCTGCCTGGGCCTGCGGTGGACG---TGCGTGTCCACGGAGAACCTGGTGGTGGCCGGGCTGCTGGCGTGTGCCGCCACCCTGGCCCTCGGGGCCGTCGCCTTCTCGCACTTCGAGGGCTGGACCTTCTTCCACGCCTACTACTACTGCTTCATCACCCTCACCACCATCGGCTTCGGCGACTTCGTGGCACTGCAGAGCGGCGAGGCGCTGCAGAGGAAGCTCCCCTACGTGGCCTTCAGCTTCCTCTACATCCTCCTGGGGCTCACGGTCATTGGCGCCTTCCTCAACCTGGTGGTCCTGCGCTTCCTCGTTGCCAGCGCC------GACTGGCCCGAGCGCGCTGCC---CGCACCCCCAGCCCGCGCCCCCCGGGGGCGCCCGAGAGC---------------------CGTGGCCTCTGGCTGCCCCGCCGCCCG---GCCCGCTCCGTGGGCTCCGCC------TCTGTCTTCTGCCACGTGCACAAGCTGGAGAGGTGCGCCCGCGACAACCTGGGCTTTTCGCCCCCCTCGAGCCCGGGGGTC---GTG------------CGTGGCGGG------------------------CAGGCTCCCAGGCTT------GGGGCC---CGGTGGAAGTCCATC---
>panTro5
ATGCGGAGGCCGAGCGTGCGCGCGGCCGGGCTGGTCCTGTGCACCCTGTGTTACCTGCTGGTGGGCGCTGCTGTCTTCGACGCGCTCGAGTCCGAGGCGGAAAGC---GGCCGCCGGCGACTGCTGGTCCAGAAGCGGGGCGCTCTCCGGAGGAAGTTCGGCTTCTCGGCCGAGGACTACCGCGAGCTGGAGCGCCTGGCGCGC---CAGGCTGAGCCCCACCGCGCCGGCCGCCAGTGGAAGTTCCCCGGCTCCTTCTACTTCGCCATCACCGTCATCACTACCATCGGGTATGGCCACGCCGCACCGGGTACGGACTCCGGCAAGGTCTTC---TGCATGTTCTATGCGCTCCTGGGCATCCCGCTGACGCTGGTCACTTTCCAGAGCCTGGGCGAACGGCTGAACGCGGTGGTGCGGCGCCTCCTGTTGGCGGCCAAGCGCTGCCTGTGCCTGCGGTGGACG---TGCGTGTCCACGGAGAACCTGGTGGTGGCCGGGCTGCTGGCGTGTGCCGCCACCCTGGCCCTCGGGGCCGTCGCCTTCTCGCACTTCGAGGGCTGGACCTTCTTCCACGCCTACTACTACTGCTTCATCACCCTCACCACCATCGGCTTCGGCGACTTCGTGGCACTGCAGAGCGGCGAGGCGCTGCAGAGGAAGCTCCCCTACGTGGCCTTCAGCTTCCTCTACATCCTCCTGGGGCTCACGGTCATTGGCGCCTTCCTCAACCTGGTGGTCCTGCGCTTCCTCGCTGCCAGCGCC------GACTGGCCCGAGCGCGCTGCC---CGCCCCCCCAGCCCGTGCCGCCCGGGGGCGCCCGAGAGC---------------------CGTGGCCTCTGGCTGCCCCACCGCCTG---GCCCGCTCCGTGGGCTCCGCC------TCTGTCTCCTGCCACGTGCACAAGCTGGAGAGGTGCGCCCGCGACAACCTGGGCTTCTCGCCCCCCTCAAGCCCGGGGGTC---GTG------------CGTGGCGGG------------------------CAGGCTCCCAGGCTT------GGGGCC---CGGCGGAAGTCCATC---
>micOch1
ATGAGGAAGCAGAGCGCGCGCACGGCCGCGCTCGTCCTGTGCATTCTGTCCTACTTGCTGGTGGGCGCCGCGGTCTTCGATGCGCTGGAGTCAGAGGCCGAGCGC---AACCGGCAGCGGCTGCTGGCCCGGAAGCGCAGCGAGTTCCGCAGAAAGTACGGCTTCTCCGCCGACGACTACCGCGAGCTGGAGCGCTTGGCGCTG---CAGGCAGAGCCGCACCGCGCCGGCCGCCAGTGGCGTTTCGCAGGTTCCTTCTACTTCGCCATCACGGTCATCACCACTATCGGGTATGGCCATGCTGCCCCAGGCACGGACTCCGGTAAGGTCTTC---TGTATGTTCTATGCACTCCTGGGCATCCCCCTGACGCTGGTCACCTTCCAGAGCCTGGGCGAGCGTCTAAATGCGCTGGTGAGGTTTCTGCTGCTGGAGGCCAAGCGCTGCCTGGGTCTGCAGCGGCCG---CACGTTTCCGCAGAGAACATGGTGGTAGCCGGGCTTCTGCTGTGCGCTACCACCCTGGCCCTCGGCGCCGCTGCCTTTGCGCACTTCGAGGGCTGGACCTTCTTCCATGCCTACTACTACTGCTTCATCACTCTCACCACCATCGGCTTTGGCGACTTCGTGGCGCTACAGAGAGACGAGGCGCTACAGAGGAAGCCGCCCTACGTGGCCTTCAGTTTCCTCTACATCCTTCTGGGGCTCACGGTCATCGGTGCCTTCCTCAACCTGGTGGTCCTGCGCTTTCTT---GCCAGCGCC------GACACTCCTGAGCGCTCAGTC---CGCTGCGCCAGC---------------------------------------------------------------------------------------------------------------------------------------------GCATGCGACAACCCGGCCTTCTCGCCTCCCTTGAGTCCAGAAGCT---CTG------------TACCACTGCCAC------------------AATAGTACAGACAGACGC------CGAGCT---CGGAGGAAGTCCATC---
>mm10
ATGAGGAAGCAGAGCGCGCGCACGGCGGCGCTCATTCTGTGCATCCTGTCCTACCTGCTGGTGGGTGCCGCTGTTTTCGATGCGCTGGAATCCGAGGCGGAGCGC---AGCCGGCAGCGGCTGCTGGCTCGGAAGCGGGGCGAGTTCCGCAGAAAGTACCGCTTCTCCGCCGACGACTACCGCGAGCTGGAGCGCCTGGCGCTG---CAGGCCGAGCCGCACCGCGCCGGCCGCCAGTGGCGCTTCGCAGGCTCCTTCTACTTCGCCATCACGGTCATCACCACCATCGGGTATGGTCATGCCGCGCCGGGCACGGACTCGGGCAAAGTGTTC---TGCATGTTCTATGCCCTCCTGGGCATACCCCTGACGCTGGTCACCTTCCAGAGCCTGGGCGAGCGTCTAAACACACTGGTGCGGTGTCTGCTGCTGACAGCCAAGCGCTGCCTGGGCCTGCGGCGGCCG---CACGTCTCTGCTGAGAACATGGTGGTGGCCGGGCTGCTGCTCTGCGCAGCCACCCTGGCCCTAGGTGCCATTGCCTTCGCGCACTTCGAGGGCTGGACCTTCTTCCACGCCTACTACTACTGCTTCATCACTCTCACCACCATAGGCTTCGGCGACTTCGTGGCGTTGCAGAGAGATGAGGCGCTGCAGAGGAAGCCGCCCTACGTGGCCTTCAGCTTCCTCTACATCCTGCTCGGGCTCACGGTCATCGGTGCCTTCCTCAACCTGGTGGTCCTGCGCTTCCTC---GCCAGCTCC------GACGCCCCGGAACGCGCAGTCCACCGCCGTGTCAGCGTGTTCCGCAGGGGGGCGCCCGAGAGC---------------------CGC---------------------------GTCCGCGCCGGCGCCTCCACC------TGCATCCCCTACCCCTTCCATCAGCTGGAGACCTGGGCCCGTGACAACCCGGCCTTCTCACCCCCCTTGAGCCCAGAAGCC---ACG------------CATCATTGCCAC------------------AGCAGCCCAGACAGACCC------CGAGCC---CGGAGGAAGTCCATC---
>rn6
ATGAGGAAGCAGAGCGCGCGCACGGCGGCGCTCATCCTGTGCATCCTGTCCTACCTGCTGGTGGGCGCCGCGGTCTTCGATGCTTTGGAGTCGGAGGCGGAGCGC---AGCCGGCAGCGACTGCTGGCTCGGAAGCGAGGCGAGTTCCGCAGAAAGTACCGCTTCTCCGCCGACGACTACCGCGAGTTGGAGCGCCTGGCGCTG---CAGGCGGAGCCGCACCGCGCCGGCCGCCAGTGGCGCTTCGCGGGCTCTTTCTACTTCGCCATCACGGTCATCACCACCATCGGGTATGGCCATGCTGCTCCAGGCACCGACTCGGGCAAAGTGTTC---TGCATGTTCTATGCCCTCCTGGGCATCCCCCTGACTCTGGTTACCTTCCAGAGCCTGGGCGAGCGTCTGAACGCGCTGGTACGGTGTCTGCTGCTAGCAGCCAAGCGCTGCCTGGGCCTGCGGCGGCCA---CACGTGTCTGCTGAGAACATGGTGGTGGCTGGGTTGCTGCTGTGCGCCGCCACCCTGGCCCTGGGCGCCGCTGCCTTCGCGCACTTCGAGGGCTGGACCTTCTTCCACGCCTACTACTACTGCTTCATCACCCTCACCACCATCGGCTTCGGAGACTTCGTGGCGTTGCAGAGAGACGAGGCGCTGCAGAAGAAGCCGCCCTACGTAGCCTTCAGCTTCCTCTACATCCTGCTGGGGCTCACAGTCATTGGTGCTTTCCTCAACCTGGTGGTCCTGCGATTCCTT---GCCAGCGCT------GAGGCCCCAGAGCGCGCAGCTCTCCGCCGTGCTAGCGTGTTCCGCAGGGGGGCGCCCGAGAGC---------------------CGC---------------------------GTCCGC------------------------ATCCCTTACCCCTTTCATCCGCTGGAGACCTGGGCCCGTGACAACCCGGCCTTCTCACCCCCTTTGAGCCCAGAAGCA---GTG------------CATGATTGCCAC------------------AGCAGCCCAGACAGACTC------CGGGCC---CGGAGGAAGTCCATC---
>echTel2
------------------------------------------------------------------------------------------------------------------------------------------------------------------------------------------------------------------------------------------------------------------------------------------------G-TTATGGCCACGCCGCGCCGGGCACCGACTCAGGCAAGGTCTTC---TGCATGTTCTATGCGCTGCTGGGCATCCCGCTGACGCTGGTCACCTTCCAGAGCCTGGGCGAGCGGCTGAACGCGCTGGTGCGGCGTCTTCTGCTGGCCGCCAAGCGCTGCCTGGGCCTGCGGCGGCCG---CGCGTGTCCACTGAAAACATGGTGGTGGCCGGGCTGCTGGTGTGCGCGGCCACGCTGGCCCTCGGGGCCGCCACCTTTGCGCACTTCGAGGGCTGGACTTTCTTCCACGCCTACTACTACTGCTTCATCACGCTCACCACCATCGGCTTCGGCGACTTCGTGGCGCTGCAGAGCAACGAGGCGCTGCAGAAGAAGCCGCCCTACGTTGTCTTCAGCTTCCTCTACATCCTCCTGGGGCTCACGGTCATCGGCGCCTTCCTCAACCTCGTGGTCCTGCGCTTCCTCGCGGCCAGCACC------GACGGCCCCGAGCGCGCAGCCCCTAGCAGCGCCAGCGCACCCCGCCTGGGGACGCCCAGGAGC---------------------CATGGCCCCTCCCTGGCCCGCCGCCCA---GCCCGCCCCGGGGTCCCCACC------TCCATCTCATGTCGCATCCACCAGCTGGAGATGTGGGCCCGCGACAACCTGGGCTTCTCACCTCCCTCGAGCCCCGGCGCC---GTG------------GGCGGCAGG---------------------------GTAGGCAGGCCC------CTAGTC---AGGCGGAAGTCTATCT--
>triMan1
ATGAGGAAGCAGAACGTGCGCACGGCCGCACTCATCCTGTGCATTTTTTCGTACTTGCTGGTGGGCGCCGCCGTCTTCGACGCTCTCGAGTCCGAGGCGGAAAGC---GGCCGCAAGCGGCTGCTGGCCCAGAAGCGGAGCGAGTTCCGGAGGAAGTACGGCTTCTCGGCCGAGGACTACCGGGAGCTCGAGCGCCTGGCGCTG---CAGGGCGAACCGCACCGCGCCGGTCCCCAGTGGAAGTTCGCCGGCTCCTTCTACTTCGCTATCACGGTCATCACCACCATCGGGTACGGCCACGCCGCGCCGGGCACTGACTCGGGCAAGGTCTTC---TGCATGTTCTATGCGCTCCTGGGCATACCGCTGACGCTGGTCACCTTCCAGAGCCTGGGCGAGAGGCTGAATGCGCTGGTGCGGCGCCTCCTGCTGGCGGCCAAGCGCTGCCTGCGCCTGCGGCGGCCG---CGCGTGTCCACTGAGAACATGGTGGTGGCCGGGCTGCTGGTGTGCGCGGCTACCCTGGCCCTCGGGGCCGCCGCCTTCGCGCACTTCGAGGGCTGGACCTTCTTCCACGCCTACTACTACTGCTTCATCACCCTCACCACCATCGGCTTCGGCGACTTCGTGGCGCTGCAGAGCGATGAGGCGCTGCAGAGGAAGCCGCCGTATGTGGCCTTCAGCTTCCTCTATATCCTCTTGGGGCTTACGGTCATCGGCGCCTTCCTCAACCTGGTGGTCCTGCGCTTCCTCGCGGCCAGCACC------GACGTGCCGCAGTGCGCAGCC---CGTCACGCCAGGCCGCTCCGCCTGGGGGCGCCCGAGACC---------------------AGCGGCCCCTCCCTGGCCGGCCGCCCA---GGCCTTCCCGGGGGCCCCACC------TCCATCTCTTATCGCATCCACCAGCTGGAGATGTGGGCCCGCGACAATCTGGGTTTCTCGCCCCCCTCGAGCCCCAGAGCC---TTG------------AGCGGCAGG---------------------------GCAGGCAGGCCC------CTGGTC---AGGCGGAAGTCCATA---
>oryAfe1
ATGAGGAAGCAGAGCGTGCGCACGGCCGCGCTCATCTTGTGCATCCTGTCGTACTTGCTGGTGGGCGCCGCCGTCTTCGACGCGCTCGAGTCGGAAGCCGAGAGC---GGCCGCAAGCGGCTGCTGGCCCAGAAGCGGAGCGAGTTCAGGAGGAAGTACGGCTTCTCGGCCGAGGACTACCGCGAGCTGGAGCGTCTGGCGCTG---CAGGCCGAGCCGCACCGCGCCGGTCGCCAGTGGAAGTTCGCCGGCTCCTTCTACTTCGCCATCACGGTCATCACCACCATCGGGTACGGCCACGCCGCGCCGGGCACCGACTCGGGCAAGGTCTTC---TGCATGTTCTATGCGCTCCTGGGCATCCCGCTGACGCTGGTCACCTTCCAGAGCCTGGGCGAGCGGCTGAACGCGCTGGTACGGCGCCTCCTGCTGGCGGCCAAGCGCTGCCTGGGCCTGCGGCGGCCG---CGCGTGTCCACCGAGAACATGGTGGTGGCTGGGCTGCTGGTGTGCGTGGCCACCCTGTCCCTTGGGGCCGCCACCTTCGCGCACTTCGAGGGCTGGACCTTCTTTCACGCCTACTACTACTGCTTCATCACCCTCACCACCATCGGTTTCGGCGATTTCGTGGCGCTGCAGAGCGATGAGGCGCTGCAGAGGAAGCCGCCCTACGTGGCCTTCAGCTTCCTTTACATCCTCTTGGGGCTCACGGTCATTGGCGCCTTCCTCAACCTTGTAGTCCTGCGTTTCCTTGCGGCTAGCACC------GATGCGCCGGAGCGCGCTGCC---CGCCGTGCCAGCCCGCTCCGCTTGGGGGCGCCCGAGAGC---------------------CGCGGCCCCTCCTCGGCCCGCCGCCCA---GCCCGCCCCGGGGGCCCCACC------TCCATCTCTTATCGCATCCACCAGCTGGAGATGTGGGCTCGCGACAATCTGGGTTTCTCGCCCCCTTCGAGCCCCCGAGCC---GTG------------GGCGGCCAA---------------------------CCAAGCAGGCCC------CTGGCC---AGGCGTAAATCTATA---
>HLpipKuh2
ATGGAGCAGCAGAGCGTGCGCACCGCCGCGCTGGTCCTGTGCATCCTGTCCTACCTGCTGGTGGGCGCCGCCGTCTTCGACGCGCTGGAGTCGGAGGCGGAGAGC---GGCCGCCAGCGGCTGCTGGCCCAGAAGCGCAGCGAGCTCCGGAGGAAGTACGGCTTCTCGGCCGAGGACTACCGCGAGCTGGAGCGCTTGGCGCTG---CAGGCCGAGCCGCACCGCGCCGGCCGCCAGTGGAAGTTCGCGGGCTCCTTCTACTTCGCCATCACGGTCATCACCACCATCGGGTACGGCCACGCCGCCCCCGGCACAGACTCGGGCAAGGTCTTC---TGCATGTTCTACGCGCTCCTGGGCATCCCCCTGACGCTGGTCACCTTCCAGAGCCTGGGCGAGCGGCTGAACGCGCTGGTGCGGCGCCTCCTGCTGGCGGCCAAGCGCTGCCTGGGCCTGCAGCGGCCG---CGCGTGTCCACGGAGAACATGGTGGTGGCCGGGCTGCTGGTGTGCGCCGCCACGCTGGCGCTCGGGGCGGCCGCCTTCGCGCACTTCGAGGGCTGGAGCTTCTTCCACGCCTACTACTACTGCTTCATCACGCTCACCACCATCGGCTTCGGCGACTTCGTGGCGCTGCAGAGCGACGAGGCGCTGCAGAGGAAGCCGCCCTACGTGGCCTTCAGCTTCCTCTACATCCTCCTGGGGCTCACGGTCATCGGCGCCTTCCTCAACCTCGTGGTCCTGCGCTTCCTGGCGGCCAGCACCAGCACCGACCCGCCCGAGCGCGCTGAT---TGCCGCGCCAGCCCTCCCCGCCTGGGGGCGCCCGAGAGC---------------------CGCGGTGCCGCCCTGACCCGCCGCCCC---GAGCGCCCCGGGGGCTCCTCC------TCCGTCTCCTACCGCATCCACCAGCTGGAGATGTGGGCCCGCGACAACCTGGGCTTCTCACCCCCCGGGAGCCCTGGGGCT---CTG------------GGTGGCCGC---------------------GGCGGGGCGGGCAGGCTC------CCTGCC---CGGCGGAAGTCCATC---
>HLrouAeg4
ATGAGGCGGCAGAGCGTGCGCACCGCCGCGCTCGTCCTGTGCATCCTGTCCTACCTGCTGGTGGGCGCCGCGGTCTTCGACGCGCTCGAGTCCGAGGCAGAGAGC---GGGCGCCAGCGGCTGCTGGCCCAGAAGCGGAGCGAGCTCCGGAGGAAGTACGGCTTCTCCACCGAGGACTACCGCGAGCTGGAGCGCCTGGCGCTG---CAGGCTGAGCCGCACCGCGCCGGCCGCCAGTGGAAGTTTGCAGGCTCCTTCTACTTCGCCATCACCGTCATCACCACCATCGGGTACGGCCACACCGTGCCAGGCACGGACTCGGGCAAGGTCTTC---TGCATGTTCTATGCGCTCCTGGGCATCCCCCTGACGCTGGTCACCTTCCAGAGCCTGGGCGAGCGGCTGAATGCGCTGGTGCGGCACCTCCTGCTGGCGGCCAAGCGCTGCCTGGGCCTGCGGCGGCCG---CGCGTCTCCACCGAGAACATGGTGGTGGCGGGGCTGCTGGTGTGCGCGGCCACTCTGGCCCTCGGGGCCGCAGCCTTCGCGCACTTCGAGGGCTGGACTTTCTTCCACGCCTACTACTACTGTTTCATCACCCTCACCACTATCGGCTTCGGCGACTTCGTGGCGCTGCAGAGAGACGAGGCGCTACAGAGGAAGCCGCCCTATGTGGTCTTCAGCTTCCTCTACATCCTCTTGGGGCTCACGGTAATCGGCGCCTTCCTCAACCTCGTGGTCCTGCGCTTCCTGGCAGCCAGCACC------GACGCGCCAGAGCGTGCCGCC---CGCCGCGCCAGCCCGCCCCGCCTGGGGGCGCCCGAGAGC---------------------CACGGCCCCGCTCTGCCCCGCTGCCCG---CCCCGCCCCGGGGGCTCCTCT------TCAGTCTCCTACCGCATCCACCAGCTGGAGATGTGGGCCCGCGACAATCTAGGCTTCTCGCCCCCTGCGAGCCCTGAGGCT---GTG------------GGCAGCGGC------------------------GGGGCAGGCAGGCCC------CCATCCCAGAGGCGGAAGTCCATC---
>susScr11
ATGAGGAAGCAGAGCTTGCGCACCGCCGCGCTCATCCTGTGCATTCTGTCCTACCTGCTGGTGGGCGCTGCCGTCTTCGACGCGCTCGAGTCGGAGGCGGAGAGC---GGCCGCAAGCGCCTGCTGGCCCAGAAGCGGAGCGAGTTGCGGAGGAAGTACGGCTTCTCCACGGAAGACTACCGCGAGCTGGAGCGCCTGGCGCTG---CAAGCCGAGCCGCACCGCGCCGGCCGCCAGTGGAAGTTCGCCGGCTCCTTCTACTTCGCCATCACCGTCATCACCACCATCGGGTACGGCCACGCCGCTCCGGGCACAGACTCAGGCAAGGTCTTC---TGCATGTTCTATGCGCTCCTGGGCATCCCCCTGACGCTGGTCACCTTCCAGAGCCTGGGTGAGCGGCTGAATGCGCTGGTGCGGCGCCTCCTGCTGGCAGCCAAGCGCTGCCTGGGCCTGCGGCGGCCG---CACGTGTCCACCGAGAACATGGTCGTGGCCGGGCTGCTGGGGTGCGCGGCCACTCTGGCCCTCGGGGCTGCCGCCTTCGCGCACTTCGAGGGCTGGACCTTCTTCCACGCCTACTACTACTGCTTCATCACCCTCACTACCATCGGCTTCGGCGACTTCGTGGCGCTGCAGAGAGACGAGGCGCTACAGAGGAAGCCGCCCTACGTGGCCTTCAGCTTCCTCTACATCCTCCTGGGGCTCACGGTCATCGGCGCCTTCCTCAACCTCGTGGTCCTGCGCTTCCTGGCGGCCAGCGCA------GAGGCGCCCGAGCGCAGTGCT---CGC---------CAGCTCCGCCGGGGGGCGCCCGAGAGC---------------------TGCGGCCCCGCCCTGCCCCGCCGCCCC---GCCCACCCTGCCGGCTCCACC------CCCGCCTACTTCCGCGTCCACCAGCTGGAGTTGTGGGTCCGCGACAATCTGGGCTTCTCGCCCCCGGCGAGCCCTGGGGTA---CGG------------GGAGGCGGC---------------------AGCGGGGCAGGCAGGGCC------CCTGCG---CGGCGTAAATCCATC---
>HLequCab3
ATGCGGGAGCCGAGCGTGCGCGCGGCGGCGCTCGTGCTGTGCATCCTGTCCTACCTGCTGGTGGGCGCCGCCGTCTTCGACGCGCTCGAGTCCGAGGCGGAGAGC---GGCCGGCAGCGGCTGCTGGCCCGGAAGCGCGGCGAGCTGCGGCGCAAGTACGGCTTCTCGGCCGAGGACGACCACGAGCTGGAGCGCCTGGCGCTG---CAGGCCGAGCCGCACCGTGCTGGGCGCCGGTGGAAGTTCGCCGGCTCCTTCTACTTCGCCATCACCGTCATCACCACCATCGGGTACGGCCATGCCGCGCCAGGCACGGACTCGGGCAAGGTCTTC---TGCATGTTCTATGCGCTCCTGGGCATCCCCCTGACGCTGGTCACCTTCCAGAGCCTGGGCGAGCGGCTGAACGCGCTGGTGCGGCGCCTCCTGCTGGCGGCGAAGCGCTGCCTGGGCCTGCGGCGGCCG---CGCGTGTCCACCGAGAACATGGTGGTGGCCGGGCTGCTGGTGTGCGCGGCCACCCTGGCCCTCGGGGCCGCCGCCTTCGCGCACTTCGAGGGCTGGACCTTCTTCCACGCCTACTACTACTGCTTCATCACCCTCACCACCATCGGTTTTGGCGACTTCGTGGCGCTGCAGAGGGACGAGGCGCTGCAGAGGAAGCCGCCCTACGTGGCTTTCAGCTTCCTCTACATCCTCTTGGGGCTCACGGTCATCGGCGCCTTCCTCAACCTTGTGGTCCTGCGCTTCCTCGCCGCCAGCACC------GGCGCGCTCGAGCGCGCTGCC---CGCCGCGCCGGCCCGCTCCGCCTGGGGGCGCCCGAGAGC---------------------CGCGGCCGCTGCCCGGCCCGCCGCCCC---GCCCGCCCCGGGGGCCCCGCC------TCGGTCTCCCACCGCGTCCACCAGCTGGAGGTGTGGGCCCGCGACAATCTGGGCTTCTCGCCCCCCGCGAGCCCGAGGGCT---GTG------------GGCGGCGGC------------------------AGGGCAGGCGGGCCT------CTGGCC---CGGCGGAAGTCCATC---
>canFam3
ATGAGGCAGCAGAGCGTGCGCACGGCCGCGCTCATCCTGTGCATCCTGTCCTACCTGCTGGTGGGCGCCGCGGTCTTCGACGCGCTCGAGTCCGAGGCGGAGCGC---GGCCGGCAGCGGCTGCTGGCCCAGAAGCGCGGCGAGCTCCGCAGGAAGTACGGCTTCTCGGCCGAGGACGACCGCGAGCTGGAGCGCCTGGCGCGG---CAGGCCGAGCCGCACCGCGCCGGCCGCCAGTGGAAGTTCGCCGGCTCCTTCTACTTCGCCATCACCGTCATCACCACCATCGGGTACGGCCACGCGGCGCCGGGCACGGACTCGGGCAAGGTCTTC---TGCATGTTCTACGCGCTCCTGGGCATCCCCCTGACGCTGGTCACCTTCCAGAGCCTGGGCGAGCGCCTGAACGCGCTGGTGCGGCGCCTCCTGCTGGCGGCCAAGCGCTGCCTGGGCCTGCGGCGGCCG---CGCGTGTCCCCCGAGAACATGGTGGTGGCCGGGCTGCTGGGGTGCGCCGCCACCCTGGCCCTCGGGGCCGCCGCCTTCGCGCACTTCGAGGGCTGGACCTTCTTCCACGCCTACTACTACTGCTTCATCACCCTCACCACCATCGGCTTCGGCGACTTCGTGGCGCTGCAGAGCGGCGAGGCGCTGCAGAGGAAGCCGCCCTACGTGGCCTTCAGCTTCCTCTACATCCTCCTGGGGCTCACGGTCATCGGCGCCTTCCTCAACCTCGTGGTCCTGCGCTTCCTGGCGGCCAGCGCC------GAGGCGCCCGAGCGCGCCGCC---CGCCGCCCCGGCCCGCTCCGCGCGGGGGCGCCCGAGAGC---------------------CGCGGCCGCTCCCCGCCCCGCCGCCCCCGGGCCCGCGCCCGCGGCTCCGCC------TCGGTCTCCTCCCGCGCGCAGCGGCCGCAGCCGGGGGCCCGCGACAACCTGGGCTTCTCGCCTCCCTCGAGCCCCGGGGCC---GTG------------GGCGGCGGC------------------------GCGGCGGGCAGGCCC------CCGGCC---CGGCGGAAGTCCATC---
>otoGar3
ATGAGGAAGCAGAGCGCGCGGACGGCCGCGCTCATCCTGTGCATCCTGTCCTACCTGCTGGTGGGCGCCGCCGTCTTCGACGCGCTCGAGTCCGAGGCGGAGAGG---GGCCGCCAGCGGCTGCTGGCCCAGAAGCGCGGCGAGTTCCGGAGGAAGTACGGCTTCTCGGCCGAGGATTACCGCGAGCTGGAGCGCCTGGCGCGG---CAGGCCGAACCGCACCGTGCCGGCCGCCAGTGGAAGTTCGCCGGCTCCTTCTACTTCGCCATCACCGTCATCACCACCATCGGGTACGGCCACGCCGCGCCGGGCACGGACTCGGGCAAGGTCTTC---TGCATGTTCTATGCGCTGCTGGGCATCCCCCTGACGCTGGTCACCTTCCAGAGCCTGGGCGAGCGGCTGAACGCGCTGGTGTGGCGCCTCCTGCTGGCGGCCAAGCGCTGCCTGGGCCTGCGGCGGCCG---CGCGTGTCCACCCAGAACATGGTGGTGGCCGGGCTGCTGGCGTGCGTCGCCACCCTGGCGCTCGGGGCCGCCGCTTTCGCGCACTTCGAGGGCTGGACCTTCTTCCACGCCTACTATTACTGCTTCATCACCCTCACCACCATCGGCTTCGGCGACTTTGTGGCGCTGCAGAGCGACGAGGCGCTGCAAAGGAAGCCACCCTACGTGGCCTTCAGCTTCCTCTACATCCTCTTGGGGCTCACGGTCATCGGCGCCTTCCTCAACCTGGTGGTACTGCGCTTCCTCGCAGCCAGCGCC------GACCTGCCCCAGCGCGCTGCC---GGCCGCGCCAGCTTGCGCCGCCTGGGGGCGCCCGGGAGC---------------------AGCGGCCTCGCGCGGCCCGGCAGCCCG---CCCCACCCCGGGGGCTCCGCC------TCAGTCTCCCACCGTGTGCATCAGCTGGAGACATGCGCCCGCGACAATCTGGGCTTCTCGCCCCCCTCGAGCCCTGAGACC---GGG------------CGCAGCGGC---------------------GGCGAGACAGATCCGCCC------CGAGCC---CGGCGGAGGTCCATC---
>hetGla2
ATGAGCAAGCAGAGCGTGCGCACCGCCGCGCTCGTCCTGTGCATCCTGTCCTACCTGCTCGTCGGTGCCGCGGTCTTCGACGCGCTCGAGTCCGAGGCGGAGCGC---GGCCGGCAGCAACTGCTGGCCCAGAAGCGAAGCGAGTTCCGGAGGAAGTACGGCTTCTCAGCCGAGGACTACCGCGAGCTGGAGCGCCTGGCGCTG---CAGGCCGAGACGCACCGCGCCGGCCGCCAGTGGAAGTTCGCCGGCTCCTTCTACTTCGCCATCACCGTCATCACCACCATCGGGTACGGCCACGCCGCGCCAGGCACGGACTCGGGCAGGGTCTTC---TGCATGTTCTACGCGCTCCTGGGCATCCCCCTGACGCTGGTCACCTTCCAGAGCCTGGGCGAGCGGCTGAATGCGCTAGTGCGGCGCCTCCTGCTGGCGGCCAAGCGCTACCTGGGCCTGCGGCGGCCG---CGAGTGTCCACCGAGAACATGGTGGTGGCCGGGCTGCTGGTGTGCGTCGCCACCCTGGCCCTCGGGGCCGCCACCTTCGCGCATTTTGAGGGATGGACCTTCTTCCACGCCTACTACTACTGCTTCATCACCCTCACCACCATCGGCTTCGGCGACTTCGTGGCGCTGCAGAGTGACGAGGCTCTGCAGAGGAAGCCGCCCTATGTGGCCTTCAGCTTCCTCTACATCCTGCTGGGGCTCTCGGTCATCGGCGGCTTCCTCAACCTCGTGGTCCTGCGCTTCCTCGCCGCCAGCTCC------GACACGCCCGAGAGTGCTGCC---CGCCGCGTCAGCCCTTTCCGCCGGGGGGCGCCCAAGAGC---------------------CGCGGCCTAGACCGGCCCCGCCGCGTT---GCCGGCGTCCGGGCCGACACC------TGGGTCGCGCACCGCATCCTCCAGCTGCAGATGCCGGCCTGTGACAATCCAGGCTTCTCCCCGCCTTGGAGTCCCACGGCT---GTG------------CGCGGTGGC------------------------AGGGCAGACAGGCCC------CGCGCC---AGGCGGAAGTCCGTC---
>cavPor3
ATGAGGAAGCAGAGCGTGCGCACGGCCGCACTCATCCTGTGCATCCTGTCCTACCTGCTGGTGGGCGCCGCGGTCTTCGACGCGCTCGAGTCCGAGGCGGAGCGC---GGCCGGCAGCGGGCGCTGGCCCAGAAGCGCGGCGAGCTCCGGAGGAAGTACGGCTTCTCGGCCGAGGACGACCGCGAGCTGGAGCGCCTGGCGCGG---CAGGCCGAGGCGCACCGCGCCGGCCGCCAGTGGAAGTTCGCCGGCTCCTTCTACTTCGCCATCACCGTCATCACCACCATCGGGTACGGCCACGCCGCGCCGGGCACGGACTCAGGCAAGGTCTTC---TGCATGTTCTACGCGCTCCTGGGCATCCCGCTGACGCTGGTCACCTTCCAGAGCCTGGGCGAGCGGCTGAACGCGCTGGTGCGGCGCCTCCTGCTGGCGGCCAAGCGCTGCCTGGGCCTGCGGCGACCG---CGCGTGTCCACCGAGAACATGGTGGTGGCCGGGCTGCTGGCGTGCGTCGCCACCCTGGCCCTCGGGGCCGCCACCTTCGCCCACTTCGAGGGCTGGACCTTCTTCCATGCCTACTACTACTGCTTCATCACCCTCACCACCATCGGCTTCGGCGACTTCGTGGCGCTGCAGAGTGACGAGGCCCTGCAGAGGAAGCCGCCCTACGTGGCTTTCAGCTTCCTCTACATCCTGCTGGGGCTCACGGTCATCGGCGCCTTCCTCAATCTCGTGGTCCTGCGCTTTCTCGCCGCCAGCGCA------GACGCGCCCGAGCGCGCTGCC---AGCCGCGCCAGCCCGTCCCGCCGGGGGGCGCCCGAGAGC---------------------CGCGGCCTCCACTGGCCCCGCGGCGCT---GCGGGTGCCCGGGCCGCCACC------TGCGTAGCCCACCGCACCCTCCAGCTGCAGATGCACGCCTGTGACAATCCAGGCTTCTCTCCGCCTTGGAGCCCCACGCCC---GTA------------CGCGGCAGC------------------------AGGGCAGATAGGCCC------CGCGCC---CGGAGGAAGTCCATC---
>ochPri3
ATGGGCAAGCAGAGCGTGCGCGCGGCGGCGCTCGTCGTGTGCATTCTTTCCTACCTGCTGGTGGGCGCCGCAGTCTTCGACGCGCTGGAGTCCGAGGCGGAGAGG---GGCCGCCAGAAGCTGCTGGCCCAAAAACGCGGCGAGTTCCGCAGGAAGTACCGTTTCTCCACTGAAGACTACCGCGAGCTGGAGCGCCTGGCGCTG---CGGGCCGAGCCGCACCGTGCCGGCCGCCAGTGGAAGTTCGCGGGCTCCTTCTACTTCGCCATCACCGTCATCACCACTATCGGGTATGGCCACGCAGCACCAGGTACGGATCCCGGCAAGGTCTTC---TGCATGTTCTATGCGCTCCTTGGCATCCCACTGACACTTGTCACCTTCCAGAGCCTGGGGGAGCGGCTGAACGCGCTGGTGCAGCATCTCCTGCTGGCAGCCAAGCGGGGCCTGGGCCTGCAGGGAGCG---CGCGTCTCCACTGAGAACATGGTGGCCGCTGGGCTGCTGGTTTGTGTTGCCACCCTGGCCCTCGGGGCTGCCGCCTTCGCCCATTTTGAGGGCTGGACCTTCTTCCATGCCTACTACTACTGCTTCATCACGCTCACAACCATAGGCTTTGGCGACTTTGTGGCGCTGCAGAGCGACGAGGCGTTGCAGAAGAAGCCACCCTATGTGGCCTTCAGCTTCCTCTACATCCTCCTGGGGCTCACGGTCATTGGCGCCTTCCTCAACCTTGTGGTCCTTCGTTTTCTGGCTGCCAGCACT------GATGCATCTGAGAGCACTGCA---CGCTGCACCTGTCCACTCCATTTGGGGGCGAGCAGGAGC---------------------------------------------------CGACACCACCGCTGCGCCACC------CCTGTCTTCCGCAGCATCCACAGGCTAGAGACATGGGCCTGTGACAATATGGGCTTCTCTCCCCCCATGAGCCCTGGGGCT---GTG------------CGTGGCAGC------------------------CGGGCAGAGAGGTCT------TGGGCC---AGGCGAAAGTCCATC---
