# Supplementary material for: Six reference-quality genomes reveal evolution of bat adaptations
Source: Nature. 2020 Jul 22;583(7817):578–84. doi: 10.1038/s41586-020-2486-3 (PMC8075899; doi:10.1038/s41586-020-2486-3)
Supplement: Supplementary file 6 — Alignments of 12,931 protein-coding genes across 48 mammals. [file 41586_2020_2486_MOESM6_ESM.gz › suppDataFile/ENST00000395407.aln.fasta]

>hg38
ATGCTGAGCCTGAAGCTCCCCAGGCTGTTTAGCATAGACCAGATACCCCAGGTGTTCCATGAGCAAGGCATCCTGTTCGGCTACCGCCATCCACAGAGTTCTGCCACTGCCTGCATCCTCAGCCTTTTCCAAATGACCAATGAGACTCTCAACATTTGGACTCACTTGCTGCCCTTCTGGTTCTTTGCATGGAGGTTTGTGACTGCACTGTATATGACAGACATCAAGAATGACAGCTACTCCTGGCCCATGCTTGTGTACATGTGCACCAGCTGCGTGTACCCACTTGTGTCCAGCTGTGCGCACACCTTCAGCTCTATGTCCAAGAATGCCCGGCACATTTGCTACTTCCTGGACTATGGTGCCGTCAACCTCTTCAGCCTGGGCTCAGCCATTGCCTACTCTGCATACACGTTCCCGGATGCGCTCATGTGCACCACTTTCCATGACTACTACGTGGCCCTGGCTGTACTGAACACCATCCTCAGCACAGGCCTCTCCTGCTACTCCAGGTTTCTTGAAATCCAGAAGCCCAGACTCTGTAAGGTGATTCGTGTCCTCGCCTTTGCTTATCCGTACACCTGGGACTCCCTCCCCATCTTCTACAGGCTATTCCTGTTCCCAGGGGAGAGTGCACAAAATGAAGCCACCTCGTACCACCAGAAGCACATGATCATGACCCTCCTGGCCTCTTTCTTGTACTCTGCACATCTGCCAGAACGCCTAGCCCCTGGACGCTTTGAC------------------------TACATCGGTCACAGTCACCAGCTGTTTCACGTGTGTGTGATCCTGGCCACGCACATGCAGATGGAAGCCATACTTCTGGACAAGACTCTGAGGAAGGAATGGCTCCTGGCCACCTCCAAGCCCTTCTCTTTCTCTCAGATAGCTGGAGCCATACTTCTGTGCATCATCTTCAGCCTCAGCAACATAATTTATTTCTCAGCTGCTCTGTATCGGATTCCCAAGCCAGAATTACATAAAAAAGAAACA---
>gorGor5
ATGCTGAGCCTGAAGCTCCCCAGGCTGTTTAGCATAGACCAGATACCCCAGGTATTCCATGAGCAAGGCATCCTGTTCGGCTACCGCCATCCACAGAGTTCTGCCACTGCCTGCATCCTCAGCCTTTTCCAAATGACCAATGAGACTCTCAACATTTGGACTCACTTGCTGCCCTTCTGGTTCTTTGCATGGAGGTTTGTGACTGCACTGTATATGACAGACATCAAGAATGACAGCTACTCCTGGCCCATGCTTGTGTACATGTGCACCAGCTGCGTGTACCCACTTGTGTCCAGCTGTGCGCACACCTTCAGCTCTATGTCCAAGAATGCCCGGCACATTTGCTACTTCCTGGACTATGGCGCCGTCAACCTCTTCAGCCTGGGCTCAGCCATTGCCTACTCTGCATACACGTTCCCGGATGCGCTGATGTGCACCACTTTCCATGACTACTACGTGGCCCTGGCTGTACTGAACACCATCCTCAGCACAGGCCTCTCCTGCTACTCCAGGTTTCTTGAAATCCAGAAGCCCAGACTCTGTAAGGTGATTCGTGTCCTCGCCTTTGCTTATCCGTACACCTGGGACTCCCTCCCCATTTTCTACAGGCTATTCCTGTTCCCAGGGGACAGTGCACAAAATGAAGCCACCTCGTACCACCAGAAGCACATGATCATGACCCTCCTGGCCTCTTTCTTGTACTCTGCACATCTGCCAGAACGCCTAGCCCCTGGACGCTTTGAC------------------------TACATCGGTCACAGTCACCAGCTGTTTCACGTGTGTGTGATCCTGGCCACGCACATGCAGATGGAAGCCATACTTCTGGACAAGACTCTGAGGAAGGAATGGCTCCTGGCCACCTCCAAGCCCTTCTCTTTCTCTCAGATAGCTGGAGCCATACTTCTGTGCATCATCTTCAGCCTCAGCAACATAATTTATTTCTCAGCTGCTCTGTATCGGATTCCCAAGCCAGAATTACATAAAAAAGAAACA---
>ponAbe2
ATGCTGAGCCTGAAGCTTCCCAGGCTGTTTAGCATAGACCAGATACCCCAGGTGTTCCATGAGCAAGGCATCCTGTCCGGCTACCGCCATCCACAGAGTTCTGCCACTGCCTGCATCCTCAGCCTTTTCCAAATGACCAATGAGACTCTCAACATTTGGACTCACTTGCTGCCCTTCTGGTTCTTTGCATGGAGGTTTGTGACTGCACTGTATATGACAGACATCAAGAATGACAGCTACTCCTGGCCCATGCTTGTGTACATGTGCACCAGCTGCGTGTACCCGCTTGTGTCCAGCTGTGCGCACACCTTCAGCTCTATGTCCAAGAATGCCCGGCACATTTGCTACTTCCTGGACTATGGCGCCGTCAACTTCTTCAGCCTGGGCTCAGCCATTGCCTACTCTGCATACACGTTCCCGGATGCACTGATGGGCACCACCTTCCATGACTACTATGTGGCCCTGGCTGTACTGAACACCATCCTCAGCACAGGCCTCTCCTGCTACTCCAGGTTTCTTGAAATCCAGAAGCCCAGACTCTGTAAGGTGATTCGTGTCCTCGCCTTTGCTTATCCGTACACCTGGGACTCCCTCCCCATCTTCTACAGGCTATTCCTGTTCCCAGGGGAGAGTGCACAAAATGAAGCCACCTCGTACCACCAGAAGCACATGATCATGACCCTCCTGGCCTCTTTCTTGTACTCTGCACATCTGCCGGAACGCCTAGCCCCTGGACGCTTTGAC------------------------TACATTGGTCACAGTCACCAGCTGTTTCACGTGTGTGTGATCCTGGCCACGCACATGCAGATGGAAGCCATACTTCTGGACAAGACTCTGAGGAAGGAATGGCTCCTAGCCACCTCCAAGCCCTTCTCTTTCTCTCAGATAGCTGGAGCCATACTTCTGTGCATCATCTTCAGCCTCAGCAACATAATTTATTTCTCAGCTGCTCTGTATCGGATTCCCAAGCCAGAATTACATAAAAAAGAAACA---
>macFas5
ATGCTGAGCCTGAAGCTCCCCAGGCTGTTTAGCACAGACCAGATACCACAGGTGTTCCATGAGCAAGGCATCCTCTTCGGCTACCGCCATCCACAGAGTTCTGCCACTGCCTGTATCCTCAGCCTTTTCCAAATGACCAATGAGACTCTCAACATTTGGACTCACTTGCTGCCCTTCTGGTTCTTTGCATGGAGGTTTGTGACTGCACTGTATGTGACAGACATCAAGAATGACAACTACTCCTGGCCCATGCTTGTGTACATGTGCACCAGCTGCGTGTACCCGCTTGCGTCCAGCTGTGCACACACCTTCAGCTCTATGTCCAAGAATGCCCGGCACATTTGCTACTTCCTGGACTATGGCGCCGTCAACCTCTTCAGCCTGGGCTCAGCCATTGCCTATTCTGCATACACGTTCCCAGACACGCTGGTGTGCACCACCTTCCACAACTACTACGTGGCCATGGCTGTACTGAACACCGTCCTCAGCACAGGCCTCTCCTGCTACTCCAGGTTTCTTGAAATCCAGAAGCCCAGACTCTGTAAGGTGATTCGTGTGCTCGCCTTTGCTTATCCGTACATGTGGGACTCCCTGCCCATCTTCTACAGGCTATTCCTGTTCCCAGGGGAGAGTGCACAAAATGAAGCCACCTCCTACCACCAGAAGCACATGATCATGACCCTCCTGGCCTCCTTCTTGTACTCTGCACACCTGCCGGAGCGCCTAGCCCCAGGACGCTTTGAC------------------------TACATCGGTCACAGTCACCAGCTGTTTCACGTGTGTGTGATCCTGGCCACGCATATGCAGATGGAAGCCATACTTCTGGACAAGACTCTGAGGAAGGAATGGCTCCTAGCCACCTCCAAGCCCTTCTCTTTCTCTCAGATAGCCGGAGCCATACTTCTGTGCATCATCTTCAGCCTCAGCAACATAATTTATTTCTCAGCTGCTCTGTATCGGATTCCCAAGCCAGAATTACACAAAAAAGAAACA---
>saiBol1
ATGCTAAGCCTGAAGCTCCCCAGGCTGTTTAGCATAGACCAGATACCCCAGGTGTTCCATGAACAAGGCATCCTGTTTGGCTACCGCCATCCACAGAGTTCTGCCACGGCCTGCATCCTCAGTCTCTTCCAAATGACCAATGAGACTCTCAACATTTGGACTCACTTGCTGCCTTTCTGGTTCTTTGCGTGGAGGTTTGTGACTGCACTGTACGTGACAGACGTCAAGAATGACAGCTACTCCTGGCCCATGCTTGTGTACATGTGCACCAGCTGCGTGTATCCACTTGTGTCCAGCTGTGCACACACCTTCAGCTCTATGTCCAAGAATGCCCGGCACATATGCTACTTCCTGGACTATGGTGCCGTCAACCTCTTCGGCCTGGGCTCGGCCATTGCCTACTCTGCGTACACGTTCCCGGACGCGCTGGTATGCACCACCTTCCATGACTACTACGTGGCTCTGGCTGTGCTGAACACCACCCTCAGCACAGGCCTCTCCTGCTACTCCAGGTTTCTTGAAATCCAGAAGCCCAGACTCTGTAAGGTGATTCGTGTCCTCGCCTTTGCTTATCCCTACACCTGGGACTCCCTCCCCATCTTCTACAGGCTATTCCTGTTCTCAGGGGAGAGTGCACAGAATGAAGCCACCTTGTACCACCAGAAGCACATAATCATGACCCTCCTGGCGTCTTTCTTGTACTCCGCACACCTGCCAGAGCGCCTAGCCCCGGGACGCTTTGAC------------------------TACATTGGTCACAGTCACCAGCTGTTTCATGTGTGTGTGATCCTGGCCACGCACCTGCAGATGGAAGCCATACTTCTGGACAAGACTCTGAGGAAGGAATGGCTCCTGGCCACCTCCAAGCCCTTCTCTTTCTCTCAGATAGCTGGAGCCATACTTCTGTGCATCATCTTCAGCCTCAGCAACGTAATTTATTTCTCAGCTGCTCTGTATCGGACTCCTGAGCCAGAATTACATAAAAAAGAAACA---
>calJac3
ATGCTGAGCCTGAAGCTCCCCAGGCTATTTAGCATAGACCAGATACCCCAGGTGTTCCATGAACAAGGCATCCTGTTCGGCTACCGCCATCCACAGAGTTCTGCCACGGCCTGCATCCTCAGTCTTTTCCAAATGACCAATGAGACTCTCAACATTTGGACTCACTTGCTGCCTTTCTGGTTCTTTGTGTGGAGGTTTGTGACTGCACTGTACATGACAGACATCAAGAATGACAGCTACTCCTGGCCCATGCTTGTGTACATGTGCACCAGCTGCGTGTACCCACTTGTGTCCAGCTGTGCACATACCTTCAGCTCTATGTCCAAGAATGCCCGGCACATATGCTACTTCCTGGACTATGGCGCCGTCAACCTCTTCAGCCTGGGCTCGGCCATCGCCTACTCTGCATACACGTTCCCAGACGCGCTGGTGTGCACCACCTTCCATGACTACTATGTGGCTCTGGCTGTGCTGAACACCACCCTCAGCACAGGCCTCTCCTGCTACTCCAGGTTCCTTGAAATCAAGAAGCCCATACTCTGTAAGGTGATTCGCATCCTCGCCTTTGCTTATCCCTACATTTGGGACTCCCTCCCCATCTTCTACAGGCTATTCCTGATCCCAGGGGAGAGTGCACAGAATGAAGCCTCCTTGTACCACCAGAAGCACATGATCATGACCCTCCTGGCCTCTTTCTTGTACTCTGCACACCTGCCAGAGCGCCTAGCCCCGGGACGCTTTGAC------------------------TACATCGGTCACAGTCACCAGCTGTTTCATGTGTGTGTGATCCTGGCCACACACCTACAGATGGAAGCCATACTTCTGGACAAGACTCTGAGGAAGGAATGGCTCCTGGCCACCTCCAAGCCCTTCTCTTTCTCTCAGATAGCTGGAGCCATACTTCTGTGCATCATTTTCAGCCTCGGCAACATAATTTATTTCTCAGCTGCTCTGTATCGGACTCCTGAGCCAGAATTACGCAAAAAAGAAATT---
>otoGar3
ATGCTGAGTCTGAAGCTCCCCAGGCTGCTTGGCATAGACCAGATACCACAGGTGTTCCATGAGCAGGGCATCCTCTTTGGCTACCGACATCCACAGAGTTCTGCCACTGCCTGTATCCTCAGCCTTTTCCAAATGACCAATGAGACCCTCAACATCTGGACTCACTTGTTGCCCTTCTGGTTCTTTGTGTGGAGGTTTGTGACTGTACTATACGTGACGGACATCCAGAATGACAGCTACTCATGGCCCCTGCTTGTGTACATGTGCACCAGCTGCGTATACCCCCTTGTGTCCAGCTGTGCGCACACCTTCAGCTCCATGTCTAAGAATGCCCGGCACATCTGCTACTTCCTGGACTATGGTGCCGTCAACCTCTTCAGCCTGGGCTCGGCCATCGCCTACTCTGCATACACGTTCCCGGACACCCTGGTGAGCACAGCCTTCCATGACTACTACGTGACCCTGGCCGTGCTGAACACCATCCTCAGCACTGGCCTCTCCTGCTACTCCAGGTTCCTTGAAGTCCAGAAACCCGGGCTTTGTAAGGTGCTTCGTGTCCTTGCCTTTGCTTATCCCTACGCCTGGGACTCCCTCCCCATCTTCTACAGGCTATTCCTGTTCCCAGGGGAGAGTGCACAAAATGAAGCCACCTTGTACCACCAGAAGCACATGGTCATGACCCTCCTGGCCAGTTTCTTATACTCTGCACACCTGCCAGAGCGCCTAGCCCCTGGACGCTTTGAC------------------------TACATCGGTCACAGTCACCAGCTGTTCCACGTGTGTGTGATCCTGGCCACCCACATGCAGATGCAAGCCATACTTCTGGACAAGACTCTGCGGAGGGAATGGCTCCTGGCCACCTCTCGGCCCTTCTCTTTCCCTCAGATAGCTGGAGCCATACTTCTGTGCATCATCTTCAGCCTCAGTAACATAATTTATTTCTCAGCTGCTCTGTATCGGATTCCGGAGCCAGAATTACATAAAAAAGAAACA---
>oryCun2
ATGCTGAGCCTGAAGCTGCCCAGGCTGTTCCGCATAGACCAGGTGCCCCAGGTGTTCCATGAGCAAGGCATCCTCTTTGGCTACCGGCACCCGCAGAGTTCCGCCACTGCCTGCATCCTCAGCCTTTTCCAGATGACCAATGAGACCCTCAACATCTGGACTCACTTGCTGCCCTTCTGGTTCTTCGTGTGGAGGTTTGTAACTGCGCTCTACGTGACTGACATCCCCAATGACAGCTACTCGTGGCCCATGCTCGTGTACATGTGCACCAGCTGTGTGTACCCCCTCGCGTCCAGCTGCGCACACACCTTCAGCTCCATGTCCAGGAACGCCCGGCACATCTGCTACTTCCTGGACTACGGCGCTGTCAACCTCTTCAGCCTGGGCTCTGCCATCGCCTACTCTGCATACGCGTTCCCCGACGCGCTGGTGCGCACCAGCTTCCACGATTACTTTGTGACCATGGCTGTGCTGAACACCATCCTCAGCACCGGCCTCTCCTGCTACTCCAGGTTTCTTGAGATCCAGAAGCCAGGACTCTGCAAGTTGCTTCGTATCCTCGCCTTTGCGTACCCCTACACCTGGGACTCCCTGCCCATCTTCTACAGGCTCTTCCTGTTCCCAGGGGAGAGCGGCCAGAACGAAGCCACCCTGTACCACCAGAAGCACATGGTCATGACGCTCTTGGCCTCTTTCCTGTACTCGGCACACCTGCCCGAGCGCCTGGCCCCGGGCCGCTTTGAC------------------------TACATCGGTCACAGCCACCAGCTGTTCCACGTGTGTGTGATCCTGGCCACACACATGCAGATGGAAGCCATACTCCTGGACAAGACTCTGCGGAAGGAGTGGCTGCTGGCCGCCGCCAGGCCCTTGTCTTTCCCTCAGATAGCCGGAGCCGTGCTTCTCTGCGTCATCTTCAGCCTCAGCAACATAATTTATTTCTCAGCTGCTCTGTATCGGATTCCTGAGCCAGAAATACATAAAAAAGAAACA---
>micOch1
ATGCTGAGTTGGAAGCTCCCTAGGCTGTTCCGTGTAGACCAGGTGCCTCAGGTGTTCCATGAGCAGGGCATCCTCTTTGGCTACCGACACCCACAGAGTTCCGCCACTGCCTGTATCCTCAGCCTTTTCCAAATGACCAATGAGACTCTCAACATCTGGACGCACTTGCTACCCTTCTGGTTCTTTGTGTGGAGGTTCGTGACTGCACTGTATATGACAGACATCCAGAATGACAGCTACTCGTGGCCTATGCTCGTGTACATGTGCACCAGCTGTGTGTACCCCCTCGCATCCAGCTGTGCACACACCTTCAGCTCTATGTCCAAGAACGCCCGGCATATCTGCTACTTTCTGGACTATGGTGCTGTCAACCTCTTCAGCCTGGGCTCCGCCATCGCCTACTCTGCATACACGTTCCCTGATGCACTGATCTGCAGTACCTTCCATGAATGCTACGTAGCCCTGGCCGTGCTGAACACCATTCTCAGCACTGGTCTCTCCTGCTACTCCAGGTTTCTTGAACTCCAGAAGCCCCGGCTCTGTAAGCTGCTCCGAGTCCTTGCCTTTGCCTACCCCTACACCTGGGACTCGCTTCCTATCTTCTACCGGCTCTTCCTGTTCCCAGGAGAGAGTTCAAGAAATGAAGCCATCTTGTATCACCAGAAGCACATGGTCATGACCCTCCTGGCCTCTTTCCTGTACTCTGCTCACTTGCCAGAGCGACTGGCTCCTGGACGCTTTGAC------------------------TACATCGGTCACAGTCACCAGCTGTTTCATGTGTGCGTGATCCTGGCCACACACTTGCAGATGGAAGCCATCCTGCTGGATAAGACTCTAAGGAAGGAGTGGCTTTTGGCCACCTCCAGACCCTTCTCCTTGCCCCAGATAGCAGCAGCCTTGCTTCTGTGCATCATCTTCAGCCTCAGCAACATTATTTATTTCTCGGCTGCTCTCTATCGGATCTCTGAGCCTGAATTACATGAAAAGGAAACG---
>rn6
ATGCTGAGCCTGAAGCTCCCCAGGCTGTTCCGCATAGACCAGGTGCCACAGGTGTTCCATGAGCAGGGCATCCTCTTTGGCTACCGACACCCACAGAGTTCCGCCACTGCCTGCATCCTCAGCCTCTTCCAAATGACCAATGAGACCCTCAACATCTGGACGCATTTGCTACCCTTCTGGTTCTTTATGTGGAGGTTCATGACTGCACTGTATATGACAGACATCCAGAATGACAGCTACTCATGGCCTTTGCTCGTGTACATGTGCACCAGCTGTGTGTACCCCCTCGCATCCAGCTGCGCACACACGTTCAGCTCTATGTCCAAGAACGCCCGGCATATCTGCTATTTTCTGGACTATGGTGCGGTCAATCTCTTCAGCCTGGGCTCAGCCATCGCCTACTCCGCATACACGTTCCCTGATGCACTGGTCTGCAGCACCTTCCATGAGTGTTACGTAGCCCTGGCCGTGCTGAACACCATTCTCAGCACTGGCCTCTCCTGCTACTCCAGGTTTCTTGAACTCCAGAAGCCCCGGCTCTGCAAGCTGCTCCGGGTCCTGGCCTTCGCCTACCCCTACGCCTGGGACTCACTCCCCATCTTCTACAGGCTCTTCCTGTTCCCAGGGGAGAGTTCAAGAAATGAAGCCATGCTGTACCACCAGAAGCACATGGTCATGACCCTCCTGGCCTCTTTCTTGTACTCTGCTCACCTGCCAGAGCGACTGGCTCCTGGACGCTTTGAC------------------------TACATTGGCCACAGTCACCAGCTGTTTCACGTGTGCGTCATCCTGGCCACACACTTGCAGATGGAAGCCATCCTTCTGGACAAGACGCTGAGAAGAGAGTGGCTCTTGGCCACCTCCAGACCCTTCTCTTTGCCTCAGATAGCAGCGGCCATACTTCTGTGCATCATCTTCAGCCTCAGCAACATTATTTATTTCTCAGCTGCTCTGTATCGGATCCCTGAGCCTGAATTACATGAAAAGGAAACA---
>mm10
ATGCTGAGCCTAAAGCTCCCTAGGCTATTCCGCATAGACCAGGTGCCCCAGGTGTTCCATGAGCAGGGCATCCTCTTTGGTTACCGACACCCACAGAGTTCCGCCACTGCCTGCATCCTCAGCCTCTTCCAAATGACCAATGAGACCCTCAACATCTGGACGCACTTGCTACCCTTCTGGTTCTTTGTGTGGAGGTTCATGACTGCACTCTATGTGACAGACATCCAGAATGACAGCTACTCGTGGCCGATGCTTGTGTACATGTGTACCAGCTGCGTGTACCCCCTCGCCTCCAGCTGTGCACACACATTCAGCTCTATGTCCAAGAACGCCCGGCATATCTGCTATTTTCTGGACTATGGTGCCGTCAATCTCTTCAGCCTGGGCTCAGCCATCGCCTACTCTGCATACACGTTCCCTGATGCACTGGTCTGCAGTACCTTCCATGAGTGCTACGTAGCACTGGCCGTGCTAAACACCATTCTCAGCACTGGCCTCTCCTGCTACTCCAGGTTTCTTGAACTCCAGAAGCCCCGGCTCTGCAAGCTACTCCGGGTCCTGGCCTTCGCCTACCCCTACACTTGGGACTCACTCCCCATCTTCTACAGGCTCTTCCTGTTCCCAGGGGAGAGTTCAAGAAATGAAGCCATGTTGTACCACCAGAAGCACATGGGCATGACTCTCCTGGCCTCTTTCTTCTACTCTGCTCACCTGCCAGAGCGACTAGCCCCTGGACGCTTTGAC------------------------TACATTGGCCACAGTCACCAGCTGTTTCATGTGTGCGTCATCCTGGCCACACACTTGCAGATGGAAGCCATCCTTCTGGACAAGACCCTGAGGAGGGAGTGGCTCCTGGCCACCTCCAGACCCTTCTCTTTCCCTCAGATAGCAGCGGCCATGCTTCTGTGCATCATCTTCAGCCTCAGCAACATTATTTATTTCTCAGCTGCTCTGTATCGGATCCCTGAGCCTGAATTACATGAAAAGGAAACA---
>criGri1
ATGCTGAGCCAGAAGCTCCCCATGCTGTTCCGCATAGACCAGGTGCCACAGGTGTTCCATGAGCAGGGCATCCTCTTTGGCTACCGACACCCACAGAGTTCCGCCACTGCCTGTGTCCTCAGCCTTTTCCAAATGACCAATGAGACCCTCAACATCTGGACGCACCTATTGCCCTTCTGGTTCTTTGTGTGGAGGTTCGCGACTGCATTGTATATGACAGACATCCAGAATGACAGCTACTCATGGCCCATGCTCGTGTACATGTGTACCAGCTGTGTGTACCCCCTGGCATCCAGCTGTGCACACACCTTCAGCTCTATGTCCAAGAACGCCCGGCATATCTGCTACTTTCTGGACTATGGTGCTGTCAACCTCTTCAGCCTGGGGTCAGCCATCGCCTACTCTGCATACACGTTCCCTGATGCACTGGTCAGCAGTACTTTCCATGAATGCTACGTAGCCCTGGCTGTGTTCAACACCATTCTCAGCACTGGTCTCTCCTGCTATTCCAGGTTTCTTGAACTCCAGAAGCCCCGGCTCTGCAAGCTGCTCCGAGTCCTCGCCTTTGCCTACCCCTACACGTGGGACTCACTCCCCATCTTCTACAGGCTCTTCCTGCTCCCCGGGGAGAGTTCAAGAAATGAAGCCATCTTGTACCACCAGAAGCACATGGTCATGACCCTCCTGGCCTCTTTCTTGTACTCTGCTCACCTGCCAGAGCGACTGGCTCCTGGACGCTTTGAC------------------------TACATC---------------------------------------------------------------------------------------------------------------------------------------------------------------------------------------------------------------------------------------------------
>tupChi1
ATGCGGAGTCTGAAGGTCCCCAGGCTGTTCAGCATAGACCAGATGCCCCAGGTGTTCCATGAGCAGGGCATCCTCTTTGGCTACCGGCACCCGCAGAGTTCTGCCGCTGCCTGTGTCCTCAGCCTTTTCCAAATGACCAATGAGACCCTCAACATCTGGACTCACTTGCTGCCCTTCTGGTTCTTCACGTGGAGGTTCGTGACCACGCTGTGTGTGACAGATGTCCAGAACGACAGCTACTCGTGGCCCATGCTCGTGTACATGTGCACCAGCTGCGTGTACCCCCTGGCGTCCAGCTGTGCACACACCTTCAGCTCCATGTCCAAGAACGCCCGGCATATCTGCTACTTCCTGGACTACGGCGCCGTCAACCTCTTCAGCCTGGGCTCCGCCATCGCCTACTCTGCGTACGCGTTCCCCGACGCGCTGGTGTGCACCACCTTCCACGACTGCTACGTGGCCCTGGCGGTGCTGAACACCATCCTCAGCACCGGCCTGTCCTGCTACTCCAGGTTCCTTGAAATCCAGAAGCCCAGGCTCTGCAAGGTGCTTCGGGTCCTCGCCTTTGCGTATCCATACACCTGGGACTCCCTCCCCATCTTCTACAGGCTGTTCCTGTTCCCCGGGGAGAGCGCATGCAACGAGGCCACCTTGTACCACCAGAGGCACATGCTCATGACCTTCCTGGCTTCCTTCCTGTACTCCGCACACCTGCCGGAGCGCCTGGCCCCAGGACGCTTCGAC------------------------TACATCGGTCACAGCCATCAGCTGTTCCACGTGTGTGTGATCCTGGCCACGCACATGCAGATGGAAGCCATCCTTCTGGACAAGACCCTGAGGAAGGACTGGCTCCTGGCCACCTCCAGGCCCCTCTCCTTCCCCCAGATAGCCGGGGCCGTCCTTCTGTGCCTCGTCTTCAGCCTCAGCAACATAATCTATTTCTCAGCTGCTCTGTATCGGATTCCTGAGCCAGAACTACATAAAAAAGAAACA---
>micMur3
ATGCTGAGCCTGAAGCTCCCCAGGCTGCAGAGAATAGAGCAGATGCCCAAGGTGTTCCATGAGCATGGCATCCTCTTTGGCTACCGACACCCACAAAGTTCCGCCACTGCCTGTATCCTCAGCCTTTTCCAAATGACCAACGAGACCATCAACATCTGGACTCACTTGCTGCCCTTCTGGTTCTTTGTGTGGAGGTTTGTGACTGCACTGTATGTGACAGACATCCAGAATGACAGCTACTCCTGGCCCATGCTTGTGTACATGTGCACCAGCTGCGTGTACCCCTTCGTGTCCAGCTGTGCGCACACCTTCAGCTCTATGTCCAAGAATGCCCGGCACATCTGCTACTTCCTGGACTATGGCGCCGTCAACCTCTTCAGCCTGGGCTCGGCCATCGCCTACTCGGCGTACACGTTCCCGGACGCGCTGGTGTGCACCGCCTTCCACGACTACTACCTGGCCCTGGCCGTGCTGAACACCATGCTCAGCACAGGCCTGTCCTGCTACTCCAGGTTCCTTGAAATCCAGAGGCCCAGGCTCTCCAAGCTGCTCCGCATCCTCGCCTTTGCTTATCCCTACACCTGGGACTCCCTCCCCATCTTCTACAGGCTATTCCTGTTCCCAGGGGAGAATGCAGGAAATGAAGCCACCTTATACCACCAGAAGCACATGGTCATGACCCTCCTGGCCACTTTCTTGTATTCTGCACACCTGCCGGAGTGCCTAGCCCCTGGACGCTTTGAC------------------------TATATCGGTCACAGTCACCAGCTGTTCCACGTGTGTGTGATCCTGGCCACGCACATGCAGATGGAAGCCATACTTCTGGACAAGACTCTGAGGAAGGAGTGGCTCCTGGCCACCTCCAAGCCCATCTCGTTCCCTCAGCTAGCAGGAGCCATATTTCTGTGCATCATCTTCAGCCTCAGCAACATAATTTATTTCTCAGCTGCTCTGTATCGGATTCCCGAGCCAGAATTACATAAAAAAGAATCA---
>ochPri3
ATGCTGAGCCTGAAGCTCCCCAGACTCTTCCGCATGGACCAGGTGCCCCAGGTGTTCCATGAGCAGGGCATCCTCTTTGGCTACCGGCACCCACAGAGTTCCGCCACTGCCTGCATCCTCAGTCTCTTCCAAATGACCAATGAGACCCTCAACATCTGGACCCACTTGCTACCCTTCTGGTTCTTTGCGTGGAGGTTTACAACGGCACTGTATGGGACCGACATCCAGAACGACAGCTACTCGTGGCCAATGCTCGTGTACATGGGCACCAGCTGCGTGTACCCCCTCGCGTCCAGCTGTGCGCACACCTTCAGCTCCATGTCCAGGAATGCCCGGCACATCTGCTACTTCCTGGACTATGGCGCTGTCAACCTCTTCAGCCTGGGCTCAGCCATCGCCTACTCGGCATATGCATTTCCTGACGCGCTGCTGTGTACCACCTTCCATGACTACTTCGTGACCATGGCCGTGCTCAACACCATCCTCAGCACCGGCCTCTCCTGCTACTCCAGGTTTCTTGAAATCCAGAATCCAGGGCTCTGCAAGGTGCTTCGCATCCTGGCCTTTGCCTACCCCTACACCTGGGACTCCCTCCCCATCTTCTACAGGCTATTCCTGTTCCCAGGGGAGAGTGACCAGAACGAAGCCACCCTGTACCACCAGAAGCACACAGTCATGACCCTGCTGGCCTCTTTCCTGTACTCCGCACACCTGCCTGAGCGCCTGGCCCCTGGACGCTTCGAC------------------------TACATCGGTCACAGTCACCAGCTGTTTCATGTGTGTGTGATCCTGGCCACGCACTTGCAGATGGAAGCCATACTCCTGGACAAGACGTCGAGGAAGGAGTGGCTGCTGGCCACCACCAGGCCCTTCTCTTTCCCGCAGATAGCCGGAGCCATACTTCTGTGTGTCATCTTCAGCCTCGGCAACATAATTTATTTCTCAGCTGCTCTGTATCGAATTCCTGAGCCGGAAATACATAAAAAAGAAACA---
>HLequCab3
ATGCTGAGCGTGAAGCTCCCCAGGCTGTTCAGCATAGAGCAGATGCCCCAGGTGTTCCATGAGCAGGGCATCCTCTTTGGCTACCGACATCCACAGAGTTCCGCCACTGCCTGTGTCCTCAGCCTTTTCCAAATGACCAATGAGACTCTCAACATCTGGACTCACTTGCTGCCCTTCTGGTTCTTCGCGTGGAGGTTTGTGACCGTACTGTATGTGACAGACATCCAGAATGACAGCTACTCCTGGCCTCTGCTTGTGTACATGGGCACCAGCTGCGTGTACCCCCTTGCGTCTAGCTGTGCGCACACCTTCAGCTCCATGTCCAGGAACGCCCGGCACATCTGCTACTTCCTGGACTACGGTGCCGTCAACCTCTTCGGCCTGGGCTCAGCCATCGCCTACTCGGCCTATACGTTTCCTGATGCACTGGTGCATACCACCTTCCACGACTACTATGTGACCCTGGCTGTGCTGAACACCATCATCAGCACCGGCCTCTCCTGCTACTCCAGGTTTCTTGAAATCCAGAAGCCCAGGCTCTATAAGATGCTTCGCGTCCTCGCCTTTGCATATCCCTACCTCTGGGACTCCGTTCCCATCTTCTACAGGCTGTTCCTGTTCCCTGGGGAGAGCGCACAGAACGAAGCCACCTTGTACCACCAGAAGCACACGGCCATAACCCTCCTGGCCTCTTTCTTCTACTCTGCGCACCTGCCGGAGCGCCTGGCCCCTGGACGCTTCGAC------------------------TACATCGGTCACAGTCATCAGCTGTTCCACGTGTGTGTGATCCTGGCCACGCACGTGCAGATGGAAGCCATACTTCTGGACAAGACTCTGAGACAGGAGTGGCTCCTGGTCAACTCCAGACCCCTGTCTTTCCCTCAGATCGCTGGAGCCATACTTCTGTGCCTTGTCTTCAGCCTCGGCAACATAATTTATTTCTCAGCTGCTCTGTATCGGATTCCCGAGCCAGAATTACATAAAAAAGAAACG---
>cerSim1
ATGCTGAGCCTGAAGCTCCCCAGGCTGTTCAGCATAGACCAGGTGCCCCAGGTGTTCCATGAGCAGGGCATCCTCTTTGGCTACCGACATCCACAGAGTTCCGCCACTGCCTGTGTCCTCAGCCTTTTCCAAATGACCAATGAGACTCTCAACATCTGGACTCACTTGCTGCCTTTCTGGTTCTTCATGTGGAGGTTTGTGACTGTGCTGTATGTGACAGACATCCAGAATGACAGCTACTCCTGGCCTCTGCTTGTGTACATGGGCACCAGCTGTGTGTACCCCCTTGCCTCTAGCTGTGCACACACCTTCAGCTCCATGTCCAAGAACGCCCGGCACATCTGCTACTTCCTGGACTACGGCGCTGTCAACCTCTTTGGCCTGGGCTCAGCCATCGCCTACTCTGCCTATACGTTCCCCGACGCGCTGGTGCGCACCACCTTCCACGACTACTACGTGACCCTGGCTGTGCTGAACACCATCATCAGCACCGGCCTCTCCTGCTACTCCAGGTTTCTTGAAGTCCAGAAGCCCAGGCTCTATAAGATGCTTCGCGTCCTCGCCTTTGCCTATCCCTATATCTGGGACTCCGTCCCCATCTTCTACAGGCTATTCCTGTTCCCGGGGGAGAGCGCACAGAATGCAGCGACCTTGTACCACCAGAAGCACACGGCCATAACCCTCCTGGCCTCTTTCTTCTACTCTGCGCACCTCCCGGAGCGCCTGGCCCCCGGACGCTTCGAC------------------------TACGTCGGTCACAGTCACCAGCTGTTCCATGTGTGTGTGATCCTGGCCACACACGTGCAGATGGAAGCCATACTTCTGGACAAGACTCTGAGGAAGGAATGGCTCCTGGCCAACTCCAGGCCCCTGTCTTTCCCTCAGATAGCTGGAGCCATACTTCTGTGCCTTGTCTTCAGCCTCAGCAACATAATTTATTTCTCAGCTGCTCTGTATCGGATTCCTGAGCCAGAATTACGTAAAAAAGAAACA---
>HLmyoMyo6
ATGCTGAGCCTGAAACTGCCCAGGCTGTTCAGCATAGACCAGGTGCCCCAGGTGTTCCATGAACAGGGCATCCTCTTTGGCTACCGACACCCACAGAGCTCTGCCACCGCCTGCATCCTCAGCCTTTTCCAAATGACCAACGAGACCCTCAACATCTGGACTCACTTGCTGCCTTTCTGGTTCTTCGTGTGGAGGTTTGTGACGGCACTGTATGTGATAGATGTCCAGAATGACAGCTACTCCTGGCCCCTGCTTGTGTACATGAGCACCAGCTGCGTGTACCCCTTTGCCTCCAGCTGTGCACACACCTTCAGCTCCATGTCCAAGAACGCCCGGCACATCTGCTTCTTCCTGGACTACGGCGCTGTCAACCTTTTCAGCCTGGGCTCGGCCATCGCCTACTGTGCCTATTCCTTCCCGGACACTCTGGTGTGCACCACCTTCCGGGACTACTACATGACCCTGGCTGTGCTGAACACCATCATCAGCACCGGCCTCTCCTGCTACTCCAGGTTTCTGGAGCTCCACAAGCCCAGGCTCTGTAAGATGCTCCGTGTCCTCGCATTTGCTTATCCCTACACCTGGGACTCTCTCCCCATCTTGTACCGGGTATTCCTGTTCCCAGGGGAGAGTCCGCAGAACGAAGTCACCTTGTACCACCAGAAGCACGTGGTCATGACCCTCCTGGCCTCTTTCTTCTACTCCGCGCACCTGCCAGAGCGCCTGGCCCCTGGATTCTTTGAC------------------------TATGTTGGTCACAGTCACCAGCTGTTCCACGTGTGTGTGATCCTGGCTACGCACATGCAGATGGAAGCCATACTTCTGGACAAGACTCTGAGGAGGGAATGGCTCATGGCCAACGCCAGGGCCCTGTCTTTCCCTCAGATAGCAGGAGCCATACTTCTGTGCCTCATCTTCAGCCTCGTCAACATAATTTATTTCTCAGCTGCTCTGTATCGGATGCCTGAGCCAGAATTACATAAAAAGGAAACA---
>HLpipKuh2
ATGCTGAGCCTGAAGCTCCCCAGGCTGCTCAGCATAGACCAGATGCCCCAGGTGTTCCATGAGCAGGGCATCCTCTTTGGCTACCGACATCCGCAGAGTTCTGCCACTGCCTGCATCCTCAGCCTTTTCCAAATGACCAATGAGACCCTCAACATCTGGACTCACTTGCTGCCTTTCTGGTTCTTCGTGTGGAGGTTTGTGACGGCACTGTATGGGATAGATGTCCAGAACGACAGCTACTCCTGGCCTCTGCTCGTGTACATGAGCACCAGCTGCGTGTACCCCTTAGCCTCCAGCTGCGCACACACCTTCAGCTCCATGTCCAAGAACGCCCGGCACATCTGCTACTTCCTGGACTATGGCGCTGTCAACCTCTTCAGCCTGGGCTCGGCCATCGCCTACTGCGCCTATTCGTTCCCGGACACGCTGGTGTGCACCCGCTTCCAGGACTACTACATGACCCTGGCCGTGCTCAACACCATCATCAGCACCGGCCTCTCCTGCTACTCCAGGTTTCTGGAGCTCCACAAGCCCGGCCTCTGTAAGATGCTCCGTGTCCTCGCATTTGCTTATCCCTACACCTGGGACTCTCTCCCCATCTTCTACCGGGTATTCCTGTTCCCAGGGGAGAGTCCACAGAACGAGGTTACCTTGTACCACCAGAAGCACGTGGCCATGACTCTCCTGGCCACTTTCTTATACTCCGCGCACCTGCCGGAGCGCCTGGCCCCAGGATGCTTCGAC------------------------TACATCGGTCACAGTCACCAGCTGTTCCACGTGTGTGTGATCCTGGCTACGCACATGCAGATGGAAGCCATACTTCTGGACAAGACTCTGAGGAAGGAATGGCTCGTGGCCAACGCCAGGGCCCTGTCTTTCCCTCAGATGGCAGGAGCCATACTTCTGTGCCTCATCTTCAGCCTCATCAACATAATTTATTTCTCATCTGCTCTGTATCGGATGCCTGAGCCAGAATTACATAAAAAAGAAACA---
>HLrouAeg4
ATGCTGAGCCTGAAGCTCCCCAGGGTGTTCAGCATAGACCAGATGCCCCAGGTGTTCCATGAACAGGGCATCCTCTTCGGCTACCGACATCCACAGAGTTCTGCCACTGCCTGTATCCTCAGCCTTTTTCAAATGACCAATGAGACCCTCAACATCTGGACTCACTTGCTGCCTTTCTGGTTCTTCGTGTGGAGGTTTGTTACCACACTGTATGTGACAGATGTCCAGAATGACAGCTACTCCTGGCCTCTGCTTGTGTACATGAGCACCAGCTGCGTGTACCCCCTTGCATCCAGCTGTGCACATACCTTCAGCTCCATGTCCAAGAACGCCCGGCACATCTGCTACTTCCTGGACTATGGCGCCGTCAACCTCTTCAGCCTGGGCTCAGCCATCGCCTACTCTGCCTATACATTTCCCGATGCTCTGGTGCGTACCACCTTCTACGACTACTACGTGACCCTGGCTGTGCTGAACACCATCGTCAGCACTGGCCTCTCCTGCTACTCCAGGTTTCTGGAACTCCAGAGGCCCAGGCTCTGTAAGATGCTCCGCGTCCTTGCATTTGCTTATCCCTACACCTGGGACTCCCTCCCCATCTTCTACAGGCTATTCCTGTTCCCAGGGGAGAGTGCACAGAACGAAGCCACTGTATACCACCAGAAGCACATGGTCTTGACTCTCCTGGCCTCTTTCTTCTACTCTGCCCACCTGCCGGAGCGCCTAGCCCCTGGATGCTTTGAC------------------------TACATCGGTCACAGTCACCAGCTGTTCCATGTATGCGTGATCCTGGCCACACACATCCAGATGGAAGCCATACTTCTGGACAAGACTCTGAGGAAAGAATGGCTTCTAGCCAACTCCAGGGCCCTGTCTTTCCCTCAGATAGCTGGAGCCATACTTCTGTGCCTCATCTTCAGCCTCATCAACATAATTTATTTCTCAGCTGCTCTGTATCGGATTCCCGAGCCAGAATTACGTAAAAAGGAAACA---
>HLmolMol2
ATGCTGAGCCTGAAGCTCCCCAGGCTGTTCCACATAGACCAGATGCCCCAGGTGTTCCATGAACAGGGCATCCTCTTTGGCTACCGACATCCACAGAGTTCCGCCACTGCCTGTGTCCTCAGCCTTTTCCAAATGACCAATGAGACCCTCAACATCTGGACTCACTTGCTGCCTTTCTGGTTCTTCATGTGGAGGTTCGTGACAGCACTGTATGTGATAGACGTCCAGAATGACAGCTACTCCTGGCCTCTGCTTGTGTACATGAGCACCAGCTGCGTGTACCCCCTTGCGTCCAGCTGTGCACACACCTTCAGCTCCATGTCCAAGAATGCCCGGCACATCTGCTACTTCCTGGACTATGGCGCTGTCAACCTTTTCAGCCTGGGCTCAGCCATTGCCTACTCTGCCTATTCGTTCCCGGACACGCTGGTGTGCACCACCTTCCGTGACTACTACGTGACCCTGGCTGTGCTGAACACCATCTTCAGCACCGGCCTCTCCTGCTACTCCAGGTTTCTGGAGCTCCAGACACCCAGGCTCTGTAAGATGCTCCGTGTCCTCGCATTTGCGTATCCCTACACCTGGGACTCTCTCCCCATCTTCTACAGGCTATTCGTGTTCCCAGGGGAGAGTACTCAGAACGAAGCCACCTTGTACCACCAGAAGCACATGGCCATGACTCTCCTGGCCTCCTTCTTCTACTCTGCGCACCTGCCGGAGCGCCTGGCTCCTGGATGCTTCGAC------------------------TACATCGGTCACAGTCACCAGCTGTTCCACGTGTGTGTGATCCTGGCTACGCACATGCAGATGGAGGCCATACTTCTGGACAAGACTCTGAGGAAGGAATGGCTCCTGGCCAACTCCAGGGCCCTGTCTTTCCCTCAGATAGCCGGCGCCATACTTCTGTGCCTCATCTTCAGCCTCAGCAACATAATTTATTTCTCAGCTGCTCTGTATCGGATGCCCGAGCCAGAATTACATAAAAAAGAAACA---
>HLrhiFer5
ATGCTCAGCGTGAAGCTCCCCCGGCTGTTCAGCATAGATCAGATGCCACAGGTTTTCCATGAACAGGGCATCCTCTTTGGCTACCGACATCCACAGAGTTCTGCCACTGCCTGTATCCTCAGCCTTTTCCAAATGACTAACGAGACCCTCAACATCTGGACTCACTTGCTGCCCTTCTGGTTCTTCACGTGGAGGTTTGTGACCACTCTGTATGTGACAGATGTCGAGAATGACAACTACTCCTGGCCTCTGCTCGTGTACATGAGCACCAGCTGCGTGTATCCCCTTGTGTCCAGCTGTGCACACACCTTCAGCTCCATGTCCAAAAACGTCCGGCACATCTGCTACTTCCTGGACTATGGTGCCGTCAACCTCTTCAGCCTGGGCTCAGCCATCGCCTACTCTGCCTATGCGTTCCCTGATGTGCTGGTGTGTACCACCTTCCGTGACTTCTACGTGACCCTGGCTGTGCTGAACACCATCGTCAGCACCGGCCTGTCCTGCTACTCCAGGTTTCTGGAACTCCAGAGGCCCAGGCTCTGTAAGACACTCCGGGTCCTCGCGTTTGCTTATCCCTACACCTGGGACTCCCTCCCCATCTTCTACAGGCTATTCCTGTTCCCAGGGGAGAGTGCACAGAACGAAGCCTCCTTGTACCACCAGAAGCACATGCTCGTGACTCTCCTGGCCTCTTTCTTCTACTCTGCGCACCTGCCGGAGCGCCTGGCCCCTGGATGCTTCGAC------------------------TACATTGGTCACAGTCACCAGCTGTTCCATGTCTGTGTGATCCTGGCCACGCACATGCAGATGGAAGCCATACTTCTGGACAAGAATCTGAGGAAGGAATGGATCCTGGCCAACTCCAGGACCCTGTCTTTCCCACAGCTAGCTGGAGCCATCCTTCTGTGTCTCATCTTCAGCCTCAGCAACATAATTTATTTCTCAGCTGCTCTGTATCGGATTCCCGAGCCAGAATTACATAAAAAAGAAACA---
>HLphyDis3
ATGCTGAGCCTGAAGCTCCCCAGGGTGTTCAGCATTGACCAGATGCCCCAGGTGTTCCACGAGCAGGGCATCCTCTTTGGCTACCGACACCCACAGAGTTCCGCCACCGCCTGCATCCTCAGCCTCTTCCAAATGACCAATGAGACCCTCAACATCTGGACTCACTTGCTGCCCTTCTGGTTCTTCGTGTGGAGGCTTGTGACCGCACTGTATGTGATAGACGTCCAGAACGACAGCTACTCCTGGCCTCTGCTTGTGTACATGAGCACGAGCTGCGTGTACCCCCTCGTGTCCAGCTGTGCACACACCTTCAGCTCCATGTCCAAGAATGCCCGACACATCTGCTACTTCCTGGACTACGGTGCTGTCAACCTCTTCAGCCTGGGCTCAGCCATTGCCTACTGTGCGTATTCGTTCCCTGACACCCTGGTGCGTGCCACCTTCCGTGACTACTACCTGATCCTGGCTGTGCTGAACACCATCATCAGCACCGGCCTCTCCTGCTACTCCAGGTTTCTTGAAGTCCAGAAGCCCAGGCTCTGTAAGATGCTCCGAGTCCTCGCCTTTGCTTATCCCTACACCTGGGACTCTCTCCCCATCTTCTACAGGCTATTCCTGTTCCCAGGGGAGAGTGCTCAGAATGAAGCCACCTTGTACCACCAGAAGCACGTGGCCATGACTCTCCTGGCCTCTTTCTTTTACTCTGCGCACCTGCCGGAGCGCCTGGCCCCTGGATGCTTCGAC------------------------TACATCGGTCACAGTCACCAGCTGTTCCACGTGTGTGTGATCCTGGCTACGCACATGCAGATGGAAGCCATCCTCCTGGACAAGACTCTGAGGAAGGAGTGGCTCCTGGCCAGCTCCGGGGCCCTGTCTTTTCCTCAGATCGCCGGAGCCATACTCCTGTGCCTCGTCTTCAGCCTCAGCAACATAATTTACTTCTCAGCTGTTCTGTATCGGGCACCTGAGCCAGAACCACATAAAAAAGAAGCA---
>triMan1
ATGCTGAGCTTGAAGCTCCCGAGGCCGCTCAGCATAGACCAGATGCCCCAGGTGTTCCATGAGCAGGGCATCATCTTTGGCTACCGGCACCCGCAGAGTTCGGCCACTGCCTGCCTTCTCAGCCTTTTCCAGATGAACAATGAGACCCTCAACATCTGGACTCACTTGCTGCCCTTCTGGTTCTTCATGTGGAGGTTTGTGACTGTGCTGTATGTGACAGATGTCCAGAATGACAGCTACTCCTGGCCTCTGCTTGTGTACATGGGCACCAGCTGCGTGTACCCCTTTGCATCCAGCTGTGCACACACCTTCAGCTCTATGTCCAAGAATGCCCGACACATCTGCTACTTCCTGGACTATGGTGCTGTTAACCTCTTCAGCCTGGGCTCAGCCGTTGCCTACTCTGCATATACCTTCCCCGACACGCTGGTGTGCACCACCTTCCATGACTACTACGTGGCCCTGGCTGTGCTGAACACCATCATCAGCACCGGCCTCTCCTGCTACTCCAGGTTTCTTGAAATCCAGAAGCCCAGGCTCTGTAAGATGCTTCGTGTCCTTGCCTTTGCTTACCCCTACACCTGGGACTCCTTCCCCATCTTCTACAGGCTGTTCCTGTTCCCCGGGGAGAGTGCACAGAACGAAGCCAGCATGTACCATCAGAAGCACATGGCCATGACCCTCCTGGCCTCCTTCCTCTACTCCGCACACCTACCTGAGCGCCTGGCTCCCGGACGCTTTGAC------------------------TACATCGGTCACAGTCATCAGCTGTTTCATGTGTGCGTGATCCTGGCCACACACATGCAGATGGAAGCCATACTTCTGGACAAGACCCTGAGGAAGGAATGGCTGCTGGCCTCCTCCAGGCCCCTTTCTTTGCTCCAGATCACCGGAGCCATACTTCTGTGCATCGTCTTCACCCTCAGCAACATCCTTTATTTCTCAGCTGCTCTCTATCGGATTCCCGAGCCAGAATTACATAAAAAAGAAACA---
>oryAfe1
ATGCTGCACGTGAAGTTCCCCAGAACTGTCAGCATAGACCAGGTGCCCCAGGTCTTCCATGAACAGGGCATCCTCTTTGGCTACCGGCACCCACAGAGTTCAGCTATTGACTGCCTCCTCAGCCTTTTCCAGATGACCAATGAGACCCTCAACATCTGGACTCACTTGCTGCCCTTCTGGTTCTTCATGTGGAGATTTGTGACTATGCTGTATGTGACAGATGTTCAGAATGACAGCTACTCCTGGCCTCTGCTTGTATACATGGGCACTAGCTGTGTGTACCCCTTTGTATCCAGCTGTGCACACACCTTCAGCTCTATGTCCAAGAATGCCCGACACATCTGCTACTTCCTGGACTATGGTGCCGTCAACCTCTTCAGCCTGGGCTCAGCCATCGCCTACTCTGCATATACCTTCCCTGACATGCTGGTGTCCACCACCTTCCATGACTACTACGTGACCCTGGCTGTGCTGAACACCATCATCAGCACTGGCCTCTCCTGCTACTCCAGGTTTATTGAAATCCAGAAGCCCAGGCTCTGTAAGGTGCTTCGTGTCCTCGCCTTTGCTTACCCCTACACCTGGGACTCCTTCCCCGTCTTTTACAGGCTATTCCTGTTCCCAGGAGAGAGTCCACAGAATGAAGCCAGTGTGTACCATCAGAAGCACATAGCCATGACCCTCCTGGCCTCATTCTTCTACTCTGCACACCTACCGGAGCGCCTGGCTCCTGGACTGTTTGAC------------------------TACATTGGTCACAGTCACCAGCTGTTTCATGTGTGTGTGATCCTGGCCACGCACATGCAGATGGAAGCCATAATCCTGGACAAGACCCTGAGGAAGGAATGGCTCCTGGCCTTCTCCAGGCCCCTTTCTCTCCTCCAGATCACTGGAGCCATACTTCTTTGTATCATCTTTAGCCTCAGCAACATACTTTATTTCTCAGCTGCTCTGTATCGGATTCCTGAGCCAGAATTACATAAAAAAGAAACA---
>echTel2
ATGCTGAGCACGAAGCTCCCCAGGCTGCTCAACATAGACGAGATACCCCAGGTGTTCCAGGAACATGGAATCCTCTTTGGCTACCGGCACCCACAGAGTTCAGCCACTGCCTGCCTCCTCAGCCTTTTCCAGATGACCAATGAGACCCTCAACATCTGGACTCACTTGCTGCCTTTCTGGTTCTTTGTGTGGAGATTCATGAGCATGCTCTGTGTGACAGATGTCCAGAATGACAGCTACTCCTGGCCTCTGCTTGTGTACATGGGCACCAGCTGTGTGTACCCCTTGGCGTCCAGCTGTGCGCACACCTTCAGCTCCATGTCCAAGAATGCCAGACACATCTGCTACTTCCTGGACTATGGTGCCGTCAACCTCTTCGGCCTGGGCTCAGCCATCGCCTACTCCGCATATACCTTCCCCGACACGCTGGTGTGTACCACCTTCCATGACTACTACGTGGCCCTGGCAGTACTGAACACCATCATCAGTACCGGACTCTCCTGCTACTCCAGGTTTCTCGAGATCCAGAAGCCCCGGCTCTGTAAGATGCTCCGAGTGCTCGCCTTCGCTTACCCCTACACCTGGGACTCCCTCCCCATCTTCTACAGGCTGTTCCTGTTCCCAGGGGAGAGTGCCCAGAACGAAGCCAGCCTGTACCACCAGAAGCACCTGGCCATGACCCTCCTGGCGTCCTTCCTCTACTCTGCGCACCTGCCGGAGCGCCTGGCTCCCGGGCGCTTTGAC------------------------TACATCGGTCACAGTCACCAGCTGTTTCACGTGTGTGTGATCCTGGCCACGCACATGCAGATGGAAGCCATCCTGCTGGACAAGACGCTGAGGCAGGAGTGGCTCTTGGCCTCCTCCAGGCCCCTTTCTGTCCTTCAGATCACCGGAGCCATCCTTTTGGGGGTCCTCTTCAGCCTCAGCAACATCTTTTACTTCTCAGCTGCTCTCTATCGGACCCCCGAGCCAGAACAACGCAAGAAAGAGACG---
>speTri2
ATGCTGAGCCTGAAGATCCCCAGGCTGTTCAGCATAGACCAGGTGCCCCAGGTGTTCCATGAGCGGGGCATCCTCTTTGGCTACCGGCATCCACAGAGCTCCGCCACAGCCTGTGTCCTCAGCCTTTTCCAAATGACCAATGAGACCCTCAACATCTGGACTCACTTGCTGCCCTTCTGGTTCTTTGTGTGGAGGTTTGTGACAGCACTCTATGTGACAGACATCCAGAATGATACCTATTCGTGGCCTCTGCTTGTGTACATGTGCACCAGCTGCGTGTACCCTCTCGCATCCAGCTGTGCGCACACCTTCAGCTGCATGTCCAAGAATGCCCGGCACATCTGCTACTTCCTAGACTATGGTGCCGTCAACCTCTTCAGCCTGGGCTCAGCCATCGCCTACTCTGCATATACGTTTCCTGAAGCGCTGGTGCAAACCCCCTTCCATGACTACTACATAGTGCTGGCCGTGCTGAACACCATCCTCAGCACCGGCCTTTCCTGCTACTCCAGGTTTCTTGAAATCCAGAAGCCCCGTCTCTGCAAGGTGCTTCGAGTCCTCGCCTTTGCTTACCCTTACACCTGGGACTCCCTGCCCATCTTCTACAGGCTCTTCCTGTTCCCAGACGAGGACATTGAAAATGAAGCCACCTTGTACCACCAGAAGCACGTTGTCATGACCCTCCTGGCCTCAGTCTTGTATTCTGCACACCTGCCGGAGTGCCTGGCCCCTGGATGCTTTGAC------------------------TACATTGGTCACAGCCACCAGCTGTTTCACGTGTGCGTGATTCTGGCCACACACCTGCAGATGGAAGCCATACTTCTGGACAAGACTCTAAGGAAGGAGTGGCTCATGACCGCCTTCAGGCCCTTCTCTTTTTCTCAGATAGCTGTAGCCGTAATGCTGTGCCTCATCTTCAGCCTCAGCAACATAATTTATTTCTCTGCTGCTCTGTATCGGATTCCTGAGCCAGAATTACATAAAAAAGAAACA---
>conCri1
ATGCTGAGCCTGAAGCTCCCCAGGCTGTTCAGCATTGACCAGATGCCACAGGTCTTCCATGAACAGGGCATCCTCTTTGGCTACCGACATCCACAGAGCTCTGCTACTGCCTGTCTCCTCAGCCTTTTTCAGATGACCAATGAGACCCTCAACATCTGGACTCACTTGCTACCCTTCTGGTTCTTCGCGTGGAGGTTTGTAAGCGCACTGTCTGTGACAGACGTCTGGAATGACAGCTACTCCTGGCCTCTGCTTGTGTACATGGGCACGAGCTGCGTGTACCCCTTCGTGTCCAGCTGTGCACATACCTTCAGCTCCATGTCCAAGAACGCCAGGCACATCTGCTACTTCCTGGACTACGGCGCCGTCAACCTCTTCAGCCTGGGCTCAGCCATTGCCTACTCTGCGTACGTGTTCCCCGAAGCACTGGTGAGCACCACCTTCCACGACTGCTACGTGAGCCTGGCCGTGCTGAACACCATCGTCAGCACAGGCCTGTCCTGCTACTCCAGGTTCCTTGAAGTCCAGAAACCCAGGCTCTGTAAGGTGCTCCGCATCCTTGCCTTCGCTTACCCCTACACCTGGGACTCCTTGCCCATCTTCTACAGGCTGTTCATGTTCCCAGAGGAGAATGCACAGAGCGAAGCCACCCTGTACCATCAGAAGCACATGGCCATGACCCTCCTGGCCTCTTTCTTCTACTCTGCACACCTGCCCGAACGCCTGGCTCCCGGATGCTTCGAC------------------------TACATCGGTCACAGTCACCAGTTGTTCCACATATGTGTGATCATGGCCACGCACATGCAGATGGAGGCCATACTTCTGGACAAGACTCTGAGGAAGGAGTGGCTCCTGGCCACCTCCCGGCCCCTGACCTTCTCTCAGATCTCTGGAGCCATGCTTCTATGCATCGTCTTCAGCCTCAGCAACATAATGTATTTCTCAGCTGCTCTGTATCGGATTCCTGAGCCAGAATTACATAAGAAAGAAACA---
>balAcu1
ATGCTGAGCGTGAAGCTCCCCAGGCTGTTCAGCATAGAACAGGTGCCCCAGGTGTTCCACGAGCAGGGCATCCTCTTTGGCTACCGACATCCACAGAGTTCCGCCACGGCCTGTCTCCTCAGCCTTTTCCAAATGACTAATGAGACCCTCAACATCTGGACGCACTTGCTGCCCTTCTGGTTCTTCACGTGGAGGTTTGTGAGCACCCTGCGTGGGACGGACGTCCTGAATGACAGCTACGCCTGGCCCCTGCTCGTGTACATGGGCGCCAGCTGTGTGTACCCCCTCGCATCCAGCTGTGCACACACCTTCAGCTCCATGTCCAGGAACGCCCGGCACATCTGCTACTTCCTGGACTACGGCGCCGTCAACCTCTTCAGCCTGGGCTCGGCCATCGCCTACTCTGCCTATGTGTTCCCGGACGCGCTGGTGAACACCGTCTTCCACGACTACTACGTGGCCCTGGCTGTGCTGAACACCAGCATTAGCACCGGCCTCTCCTGCTATTCCAGGTTTCTTGAGGTCCAGAAGCCCAGGCTCTGTAAGATGCTTCGTGTCCTGGCCTTCGCTTATCCCTACACCTGGGACTCCCTTCCCATCTTCTCCAGGCTATTCCTGTTCCCTGGGGAGAGTGCACAGAACGAAGCCAGCTTGTACCATCAGAAGCACATGGCCATGACCCTCCTGGCCTCTTTCCTCTACTCCGCGCATCTGCCGGAGCGCCTGGCTCCTGGACGCTTCGAC------------------------TACATCGGTCATAGTCACCAGCTGTTTCATGTGTGTGTGATCCTGGCCACACACATGCAGATGGAAGCCATCCTTCTGGACAAGACTCTAAGGAAGGAATGGCTCCTGGCCCACTCCAGGCCCCTGTTGTTCTCTCAGATAGCCGGAGCCATACTTCTGTGTCTCATCTTCAGCCTCAGCAACATAGTTTATTTCTCAGCTGCTCTGTATCGGATTCCTGAGCCAGAATTACATAAAAAAGAAACA---
>susScr11
ATGCTGAGCCTGAAGCTGCCCAGGCTGTTCAGCATAGAACAGATGCCCCAGGTGTTCCATGAGCAGGGCATTCTCTTCGGCTACCGACATCCACAGAGTTCCGCCACCGCCTGTGTCCTCAGTCTTTTCCAGATGACCAATGAGACCCTCAACATCTGGACGCACTTGCTGCCCTTCTGGTTCTTCATGTGGAGGTTTGTGAGCACCCTGCGTGTGACGGACATCCTGAATGACAGCTACTCCTGGCCTCTGCTCGTGTACATGGGTGCCAGCTGCGTGTACCCCCTTGCATCCAGCTGTGCACACACCTTCAGCTCCATGTCCAAGAACGCCCGGCACATCTGCTACTTCCTGGACTATGGAGCTGTCAACCTCTTCAGCCTGGGCTCGGCCATCGCCTACTCTGCGTATGTGTTCCCAGACACGCTGGTGTGCACCACCTTTCACGACTACTACGTGGCCCTGGCCGTGCTGAACACCGTCGTCAGCACTGGCCTCTCCTGCTACTCCAGGTTTCTTGAGATCCGGAAGCCCGGGCTCTGTAAGATCCTTCGTGTCTTGGCCTTTGCTTATCCGTATACCTGGGACTCCCTCCCCATCTTCTCCAGGCTGTTCTTATTCCCTGGGGAGAGTGCGCAGAACGAAGCCACCATGTACCACCAGAAGCACATGGCCATGACCCTCCTGGCCTCTTTCTTCTACTCTGCACATCTGCCAGAGCGCCTGGCCCCTGGACGCTTTGAC------------------------TACATCGGTCACAGTCACCAGCTGTTTCATGTGTGTGTGATCCTAGCCACACACATGCAGATGGAAGCCATACTTCTGGACAAGTCTCTGAGGAAGGAATGGCTCCTGGCCAACTGCAAGCCCCTGTTGTTCCCTCAGATAGCCGGAGCCATACTTCTGTGCCTCATCTTCAGCCTCAGCAACATCATTTATTTCTCAGCTGCTCTGTATCGGATTCCCGAGCCAGAATTACATAAAAAAGAAACA---
>bosTau8
ATGCTGAGCCTGAAGCTACCCAGGCTGCTGAGCATGGAGCAGGTGCCCCAGGTGTTCCATGAACAGGGCATCCTCTTCGGCTACCGACACCCACAGAGTTCCGCCACTGCCTGCCTCCTCAGCCTTTTTCAAATGACCAATGAGACCCTCAACATCTGGACGCACTTGCTGCCCTTCTGGTTCTTCTCGTGGAGGTTTGTGAGCACCCTGCAAGTGACGGACATCCTGAATGACAGCTACTCCTGGCCTCTGCTCGTGTACATGGGCGCCAGCTGCTTGTTCCCCTTGGCATCCAGCTGTGCACACACCTTCAGCTCCATGTCCAGGAACGCCCGCCATATCTGCTACTTCCTGGACTACGGCGCCGTCAACCTCTTCAGCCTGGGCTGTGCCATCGCCTACTCTGCCTATGTTTTCCCGGACACGCTGGTGAGCACCACCTTCCATGACTACTACCTGACCCTGGCTGTGCTGAACACCATCATTAGCATCTGGCTCTCCTGCTACTCCAGGTTTTTTGAGATACAGAAGCCTGGGATCTGTAAGATGCTTCGTGTCCTGGCCTTTGCTTTTCCCTATACCTGGGACTCCCTTCCCGTCTTATTCAGGGTATTCCTGCTCCCCTGGGAGAGCGCGGAGAACGAAGCCACCGTGTACCACCAGAAGCACGTGGCCATGACCCTCCTGGCCTCTTTCTTCTACTCTGCGCATCTGCCGGAGCGCCTGGCCCCTGGACGCTTCGAC------------------------TACATCGGTCACAGCCACCAGCTGTTTCACGTGTGTGTGATCCTGGCCACACACATGCAGATGGAAGCCATCCTTCTGGACAAGACTCTGAGGAAGGAATGGCTGCTGACCCACTGCAGGCCCCTGGTGTTCGCCCAGATAGCCGGAGCCATACTTCTATGCCTCATCTTCAGCCTCAGCAACATAGTTTATTTCTCAGCTGCTCTGTATAGGATTCCCGAGCCGGAATTACATAAAAAGGAAACC---
>ailMel1
ATGTTGAGCTTGAAGCTTCCGCGGCTGTTCACCATCGACCAGATGCCCCAGGTGTTCCATGAGCAGGGCATCCTCTTCGGCTACCGACACCCACAGAGCTCCGCCACTGCCTGTGTCCTCAGCCTTTTCCAGATGACCAATGAGACCCTCAACATCTGGACTCACTTGCTGCCCTTCTGGTTCTTCGTGTGGAGGTTTGTGACCGCCCTGTCTGTGACGGACATCCAGAGGGACAGCTACTCCTGGCCTCTGTTCGTGTACATGGGCACCAGCTGCGTGTACCCCTTCGCGTCCAGCTGCGCGCACACCTTCAGCTCCATGTCCAGGAACGCCCGGCACATCTGCTACTTCCTGGACTACGGGGCCGTCAACCTCTTCAGCCTGGGCTCAGCCATCGCATACTCGGCTTACTCGATCCCGGACGTGATGGTGCACACCGCCTTCCACGACTGCTACGTGCCCCTGGCCGTGCTGAACACCATCCTTAGCACCGGCCTCTCCTGCTACTCCAGGTTTCTCGAAGTCCAGAAGCCCGGGCTCTGTAAGATGCTTCGCGTCCTCGCCTTTGCTTATCCCTACACCTGGGACTCCCTCCCCATCTTCTACAGGCTGTTCCTGCACCCCGGGGAGAGTGCGCAGAACGAAGCCATCTTGAGCCACCAGAAGCACATGGCCATGACCATCCTGGCCTCTTTCTTCTACTCCGCACACCTGCCAGAGCGCCTGGCACCTGGACGCTTCGAC------------------------TACATCGGTCACAGTCACCAGCTGTTCCATGTGTGTGTGATCCTGGCCACTCACATGCAGATGGAAGCCATACTTCTGGACAAGACCCTGAGGAAGGAATGGCTCCTGGCCCACTCCAGGCCCCTGTCTTTCCCTCAGATAGTTGCGGCCATACTCCTGTGCCTCGTCTTCAGCCTCAGCAACATAATTTATTTCTCAGCTGCTCTGTATCGGATTCCTGAGCCAGAATCACATAAAAAAGAAACA---
>canFam3
ATGCTGAGCCTCAAGCTCCCCCGGCTGTTCAGCATCGATCAGATACCCCAGGTGTTCCATGAGCAGGGCATCCTCTTCGGCTACCGACATCCACAGAGCTCCGCCACTGCCTGTGTCCTCAGCCTTTTCCAAATGACCAATGAGACCCTCAACATCTGGACTCACCTGCTGCCCTTCTGGTTCTTCGTGTGGAGGTTTGTGACCGCCTTGTACGTGACAGACATCCAGAACGACAGCTACTCCTGGCCGCTGTTCGTGTACATGGGCACCAGCTGCGTGTACCCCCTTGCGTCCAGCTGTGCACACACCTTCAGCTCCATGTCCAGGAACGCCCGGCACATCTGCTACTTCCTGGACTACGGGGCCGTCAACCTCTTCAGCCTGGGCTCAGCCATCGCCTACTCGGCCTATTCGATCCCGGACGTGATGGTGGACACCACCTTCCACGACTACTACGTGACCCTGGCCGTGCTGAACACCATCGTCAGCACCGGCCTCTCCTGCTACTCCAGGTTTCTTGAAATCCAGAAACCCGGGCTGTGTAAGGTGCTTCGCGTCCTCGCCTTTGCTTATCCCTACACGTGGGACTCCCTCCCCATCTTCTACAGGCTGTTCCTGGTGCCCGGGGAGAGCGCACAGAACGAAGCTGTCTTGTACCACCAGAAGCACACGGCCATGACCCTCCTGGCCTCTTTCCTCTACTCTGCGCACCTGCCAGAGCGCCTGGCCCCTGGACGCTTTGAC------------------------TACATCGGTCACAGTCACCAGCTATTCCATGTGTGTGTGATCCTGGCCACTTACATGCAGATGGAAGCCATACTTCTGGACAAGACTCTGAGGAAGGATTGGCTCCTGGTCAACTCCCGGCCCCTGTCTTTCCCTCAGATAGCTGGAGCCATACTTCTGTGCCTCATCTTCAGCCTCAGCAACATAATTTATTTCTCAGCTGCTGTGTATCGGATTCCCGAGCCAGAATTACATAAAAAAGAAACA---
>musFur1
ATGCTGAGCCTGAAGCTGCCCCGGCTGTTTAGCATCGACCAGGTGCCCCAGGTGTTCCATGAGCAGGGTATCCTCTTCGGCTACCGACACCCACAGAGCTCCGCCACTGCCTGTGTCCTCAGTCTTTTCCAAATGACCAATGAGACCCTCAACATCTGGACGCACTTGCTGCCCTTCTGGTTCTTCGTGTGGAGGTTTGTGACCGCCTTGTATATAACAGACATCCAGAATGATAGCTACTCCTGGCCTCTGTTTGTGTACATGGGCACCAGCTGCGTGTACCCGCTTGTGTCTAGCTGTGCACACACCTTCAGCTCCATGTCCAAGAACGCCCGGCACATCTGTTACTTCCTGGACTACGGGGCCGTCAACCTCTTCAGCCTGGGCTCAGCGATTGCGTACTCAGCCTATTCCCTCCCGGACGTGATGGTGTGCACCACCTTCCATGACTACTACGTGCCCTTGGCCGTGATGAACACCATCCTCAGCACCGGCCTCTCCTGCTACTCCAGGTTTCTTGAGATCCAGAAGCCTGGGCTCTGTAAGATGCTTCGCATCCTTGCTTTTGCTTATCCCTACACCTGGGACTCCCTCCCCATCTTCTACAGGCTGTTCCTGCTGCCTGGGGAGGGTGTACAGAATGAAGCCATCTTGAACCACCAGAAGCACATGGCCATGACCCTCCTGGCCTCTTTCTTCTACTCCGCACACCTGCCAGAGCGCCTGGCACCCGGTCGCTTCGAC------------------------TACATTGGTCACAGTCACCAGCTGTTCCATGTGTGTGTGATCCTGGCCACTCACATGCAGATGGAAGCCATACTTCTGGACAAGACTCTGAGGAAGGAATGGCTCCTGGCATACACCAGGCCCCTGTCTTTCCCTCAGATAGCTGGAGCCATCCTTCTGTGCCTTGTCTTCAGCCTCAGCAACATAATTTATTTCTCAGCTGCTCTGTATCGGATTCCCGAGCCAGAATTACATAAAAAAGAAACA---
>lepWed1
ATGCTGAGCCTGAAGCTGCCCCGGCTGTTTAGCATCGACCAGATGCCCCAGGTGTTCCATGAGCAGGGCATCCTCTTCGGCTACAGACACCCGCAGAGCTCCGCCACTGCCTGTATCCTCAGCCTTTTCCAAATGACCAATGAGACTCTCAACATCTGGACTCACTTGCTGCCCTTCTGGTTCTTCGTGTGGAGGTTTGTGACCGCCTTGTATGTGACAGACATCCAGAATGACAGCTACTCCTGGCCTCTGTTCGTGTACATGGGCACCAGCTGTGTGTACCCCCTCGCGTCCAGCTGTGCACACACCTTCAGCTCCATGTCCAAGAATGCCCGGCACATCTGCTACTTCCTGGACTACGGGGCCGTCAACCTCTTCAGCCTGGGCTCAGCCATCGCATACTCGGCCTATTCGATCCCGGACGTGATGGTGTGCACCACATTCCATGACTACTACGTGCCCCTGGCCGTGCTGAACACCATCGTCAGCACCGGCCTCTCCTGCTACTCCAGGTTTCTTGAAATCCCGAAGCCCGGGCTCTGTAAGATGCTTCGTGTCCTGGCCTTTGCTTATCCCTACACCTGGGACTCCCTCCCCATCTTCTACAGGCTGTTCCTGCTCCCCGGGGAGAGTGTGCAGAATGAAGCCGTCCTGAACCACCAGAAGCACATGGCCATGACCCTCCTGGCCTCTTTCTTCTACTCCGCGCACCTGCCAGAGCGCCTGGCACCTGGACGCTTCGAC------------------------TACATCGGTCACAGTCACCAGCTGTTCCATGTGTGTGTGATCCTGGCCACTCACATGCAGATGGAAGCCATACTTCTGGACAAGACTCTGAGGAAGGAATGGCTCCTGGCCCACTCCAGGCTCCTGTCTTTCCCTCAGATAACTGGAGCCATCCTTCTGTGCCTCATCTTCAGCCTCAGCAACATAATTTATTTCTCAGCTGCTCTGTATCGGATTCCTGAGCCAGAATTACATAAAAAAGAAACA---
>felCat8
ATGCTGAGCCTGAAGCTCCCCCGGCTGTTTCGCATCGACCAGGTGCCCCAGGTGTTCCATGAGCAGGGCATCCTCTTTGGCTACCGGCATCCGCAGAGTTCCGCCACGGCCTGCGTCCTCAGCCTTTTCCAAATGACCAATGAGACCCTCAACATCTGGACTCACTTGCTGCCCTTCTGGTTCTTCACGTGGAGGTTTGTGACCGCCTTGTACGTGACAGACATCTGGAATGACAGCTACTCCTGGCCTCTGTTTGTGTACATGGGCACCAGCTGCGTGTACCCGCTTGCGTCCAGCTGTGCGCATACCTTCAACTCCATGTCCAAGAACGCCCGGCACATCTGCTACTTCCTGGACTACGGTGCCGTCAACCTCTTCAGCCTGGGCTCAGCCATCGCTTACTCTGCCTATTCGATCCCCAACGTGATGGTGAACACCACCTTCCATGACTACTACGTGCCCCTGGCCGTGCTGAACACCATCATCAGCACCGGCCTCTCCTGCTACTCCAGGTTTCTTGAAATCCAGAAGCCCGGGCTCTGCAAGATGCTTCGCGTCCTTGCCTTTGCTTATCCCTACACCTGGGACTCCCTTCCCATCTTCTACAGGCTGTTCCTGCTTTCGGGGGACGGTGCGCAGAATGAAGCCGCCTTGTACCACCAGAAGCACACGGCCATGACCCTCCTGGCCTCTTTCTTCTACTCCGCACACCTGCCAGAGCGCCTGGCGCCTGGCCGCTTCGAC------------------------TACATCGGTCACAGTCACCAGCTGTTCCACGTGTGTGTGATCCTGGCCACGCACCTGCAGATGGAAGCCATTGTTCTGGACAAGACTCTGAGGAGGGAATGGCTCCTGGCCAACTCCAGGCCCCTGTCTTTCCCTCAGATAGCTGGAGCTGTACTTCTGTGCCTCATCTTCAGCCTCAGCAACATAATTTATTTCTCAGCTGCTCTGTATCGGATTCCTGAGCCAGAATTACATAAAAAAGAAACA---
>dasNov3
ATGCTGAGCCCGAAGCTCCCCAGGCTGCTCGGCATCGAGCAGATGCCCCAGGTGTTTCACGAGCAGGGCATCCTCTTTGGCTACCGGCACCCACAGAGTTCGGTCACTGACTGTATCCTCAGCCTTTTCCAAATGACTAATGAGACCCTCAACATCTGGACCCACTTGCTGCCCTTCTGGTTCTTCATGTGGAAGTTCCTCACTGCACTGAATGTGACAGATGTCCAGAACGACAGCTACTCGTGGCCTCTGCTTGTGTACCTGGGAACCAGCTGTGTGTTCCCCCTGGCGTCCAGCTGCGCGCACACCTTCAGCTCCATGTCCGGGAAGGCCCGGCACATCTGCTACTTCCTGGACTATGGCGCTGTCAACCTCTTCAGCCTGGGCTCGGCCATCGCCTACTCTGCATATACGTTCCCTGACTCGCTGGTGTCCACCGCCTTCCACGACTGCTATGTGGGCCTGGCCGTGCTGAACACGATCGTCAGCACCGGCCTTTCCTGCTACTCCAGGTTTCTTGAAATCCAGAAGCCCAGACTCTCTAAGGTGCTTCGTGTCCTCGCCTTTGCTTATCCCTACACCTGGGACTCCTTCCCCATCTTCTACAGGCTCTTCCTGTTTCCGGAGGAGAGCGTGGGGAACGAAGCCTGCTTGTACCACCAGAAGCACATGGCCATGACTCTCCTAGCCTCTTTCTTCTACTCTGCACACCTGCCGGAGCGCCTGGCTCCGGGACGCTTCGAC------------------------TACATTGGTCACAGTCACCAGCTATTTCATGTGTGTGTGATCCTGGCCACGCATATGCAGATGGAAGCCATAGTTCTGGACAAGACTCTGAGGAAGGAATGGCTCCTGGCCACCTCCAGGCCCCTTTCTTTCTCTCAGATATCTGGAGCCTTACTTCTGTGCATCATCTTCAGCCTCAGCAACATAATTTATTTCTCAGCTGCTCTGTATCGGATGCCTGAGCCAGAATTACATAAAAAAGAAACA---
>tarSyr2
ATGCTGAGCCTGAAGCTGCCCCAGCAGCTTCGCATAGACCAGGTGCCTCAGGTGTTCCATGAACAAGGCATCCTCTTTGGCTACCGGCATCCCCAGAGCTCTGCCACCGCCTGTGTCCTCAGCCTCTTCCAAATGACCAATGAGACCCTCAACATCTGGACTCACCTGCTGCCCTTCTGGTTCTTCGTGTGGAGGTTTGTGACTGCACTGTGTGTGACTGACATCCAGAACGACAGCTACTCCTGGCCCATGCTTGTGTACATGGGCACCAGTTGCGTGTACCCTCTCGTGTCCAGCTGCGCACACACCTTCAGTTCCATGTCCAGAAACGCCCGGCATATCTGCTACTTCCTGGACTATGGCGCCGTCAACCTCTTCAGCCTGGGCTCAGCCATTGCCTACTCAGCCTACACGTTCCCAGACGCACTTGTGCGCACCACCTTCCACGACTGCTACGTGGCCCTGGCGGCACTCAACACCATGGTCAGCACCGGCCTCTCCTGCTACTCCAGGTTCCTTGAGATTCAGAAGCCCCGGCTGTGCAAGGTGCTGCGAGTCCTGGCCTTTGCGTACCCCTACGCCTGGGACTCCCTCCCTATCTTCTACAGGCTGCTCCTGCCCCCAGGGGAGAGTGCGCAAAACGAGGCCACCCCATACCACCAGAAGCACGTGCTCCTCACACTGCTGGCCTCCTTCTTGTACTCCGCACACCTGCCCGAGCGCCTCGCCCCTGGACGCTTTGAC------------------------TACATCGGTCACAGCCACCAGCTGTTCCATGTGTGTGTGATCCTGGCCACACACCTGCAGATGGAAGCCATCCTTCTGGACAAGACGCTGAGAAGGGGCTGGCTCCTGGCCAGCTCCAGGCCCCCCTCCTTGCCCCAGATGGCTGGGGCCTTGCTCCTGTGCGCCGTCTTCAGCCTCGGCAACATCGGCTATTTCTCAGCTGCTCTGTATCGGGTCCCTGACCCGGAACCACATAAAAAGGAGACA---
>manPen1
---------------------------------------------------GTGTTCCATGAGCAGGGCATCATCTTTGGCTACCGACACCCACAGAGTTCCGCCACTGCCTGCATCCTCAGCCTTTTCCAAATGACCAACGAGACCCTCAACATCTGGACTCACTTGCTGCCCTTCTGGTTCTTCGTGTGGAAGTTTGTGACCGTGCTGTGCGTGACAGACATCCAGAACGACAGCTACTCCTGGCCTCTGCTCGTGTACATGGGCACCAGCTGCGTGTACCCCCTTGTGTCTAGCTGTGCCCACACCTTCAGCTCCATGTCCAGCAACGCCCGCCACATCTGCTATTTCCTGGACTACGGTGCCGTCAACCTCTTCAGCCTGGGCTCAGCCCTTGCCTACTGTGCCTACACGTTCCCTGAGGCACTGGTGTGTACCAGCTTCCATGACTGCTACGTGACCTTGGCTGTGCTGAACACCGTCCTCAGCACTGCCGTCTCCCGCTACTCCAGGTTTCTTGAGATCAAGAAGCCTGGGCTGTCTAAGGTGCTTCGTGTCCTGGCCTTTGCTTATCCCTACACCTGGGACTCCATCCCCATCTTCTGCAGGCTCTTCCTGTTCCCAGGGGAGAGTGCACAGAATGAAGCCACCTTGTACCACCAGAAGCACATGGCCATGACCCTCCTGGCCTCTTTCTTTTACTCTGCACACGTGCCAGAGCGCCTGGCTCCTGGGTGCTTCGAC------------------------TATATTGGTCACAGTCACCAGCTGTTCCATGTGTGTGTGATCCTGGCCACACACATGCAGATGGAAGCCATACTTCTGGACAAGACTCTGCGGAAGGAATGGCTCCTGGCCAACTCCAGGGTCCTGTCTTTCCCTCAGATAGCAGGAGCCACACTTCTGTGCCTTATCTTCAGCCTCAGCAACATAATTTATTTCTCAGCTTCTCTGTATCGGATTCCTGAGCCTGAATTACAAAAAAAAGAAACA---
>HLmanJav1
---------------------------------------------------GTGTTCCATGAGCAGGGCATCGTCTTTGGCTACCGACACCCACAGAGTTCCGCCACTGCCTGCGTCCTCAGCCTTTTCCAAATGACCAACGAGACCCTCAACATCTGGACTCACTTGCTGCCCTTCTGGTTCTTCGTGTGGAAGTTTGTGACCGTGCTGTGTGTGACAGACATCCAGAATGACAGCTACTCCTGGCCTCTGCTCGTGTACATGGGCACCAGCTGCGTGTACCCCCTTGTGTCTAGCTGTGCCCACACCTTCAGCTCCATGTCCGGCAACGCCCGCCACATCTGCTATTTCCTGGACTACGGTGCTGTCAACCTCTTCAGCCTGGGCTCAGCCCTCGCCTACTGTGCCTACACGTTCCCTGAGGCACTGGTGTGTACCAGCTTCCATGACTGCTACGTGACCTTGGCTGTGCTGAACACCGTCCTCAGCACTGCTCTCTCCTGCTACTCCAGGTTTCTTGAGATCAAGAAGCCCGGGCTGTCTAAGATGCTTCGTGTCCTGGCCTTTGCTTATCCCTACACCTGGGACTCCATCCCCATCTTCTGCAGGCTCTTCCTGTTCCCAGGGGAGAGTGCGCAGAATGAAGCCACCTTGTACCACCAGAAGCACATGGCCATGACCCTCCTGGCCTCTTTCTTCTACTCTGCACACGTGCCAGAGTGCCTGGCCCCTGGGTGCTTCGAC------------------------TATATTGGTCACAGTCACCAGCTGTTCCATGTGTGTGTGATCCTGGCCACACACATGCAGATGGAAGCCATACTTCTGGACAAGACTCTGAGGAAGGAATGGCTCCTGGCCAACTCCAGGGTCCTGTCTTTCCCTCAGATAGCAGGAGCCACACTTCTGTGCCTTATCTTCAGCCTCAGCAACATAATTTATTTCTCAGCTTCTCTGTATCGGATTCCTGAGCCTGAATTACAAAAAAAAGAAACG---
>hetGla2
ATGCTGAGCCTGAAGGTCCCCAAGCTGTTCAACATAGACCAGGTGCCCCAGGTGTTCCATGAGCAGGGCATCCTCTTCGGCTACCGGCACCCACAGAGCTCCGCCACTGCCTGTGTGCTCAGCCTTTTCCAAATGACCAATGAGACCCTCAACATCTGGACCCACTTGCTGCCCTTCTGGTTCTTTGCATGGAGGTTTGTGACTGCGCTGTGCACGACGGACATCCAGAATGACAGCTACTCATGGCCCATGCTCGTGTACATGTGCACCAGCTGCGTGTATCCCCTGGCGTCCAGCTGCGCGCACACCTTCAGCTCCATGTCTAAGAAGGCCCGGCACATCTGCTACTTCCTGGACTATGGTGCAGTCAACCTCTTCAGCCTGGGCTCCGCCATTGCCTACTCCGCATACACCTTCCCAGACGCACTGGTGCTCACAGCCTTCCGGGACTACTACATGGCCCTGGCCGTGTTCAACACCAGCCTCAGCACCGGCCTCTCCTGCTACTCCAGGTTCCTCGAAGTCCATAAACCTGGGCTTTCCAAGCTGCTCCGCATCCTGGCCTTTGCGTACCCCTACATCTGGGACTCACTCCCCATCTTCTACAGGCTCCTCCTATTCCCGGGGGTCAGTGCACAGAATGAAGCCATCTTGTACCACTGGAAGCACATGGCCATGACCCTCCTGGCCTCCTTCTTCTACTCAGCACACCTGCCCGAGCGCCTGGCTCCAGGCCTCTTTGAC------------------------TATGTGGGTCACAGCCACCAGCTGTTCCATGTGTGCGTGATCCTGGCCACGCACATGCAGACTGAGGCCATCCTGCTGGACAAGGCGCTGAGGAGGGAGTGGCTGCTGACCGTGTCCCAGCCCTTCTCCTTCCTGCAGATCGTCGCATCCCTGCTCCTGTGCCTCATCTTCAGCCTCGGCAACATCATTTATTTCTCTGCTGCCCTGTATTGGACTCCGGAATCAGAGTTACAGAAAAAGGAAACA---
>cavPor3
ATGCTGAGTCTGAAGCTCCCCAGGCTGTTCAACATAGACGAGGTGCCCCAGGTGTTCCATGAGCGGGGCATCCTCTTTGGCTACCGGCATCCACAAAGCTCTGCCGCTGCCTGTCTGCTCAGCCTGTTCCAGCTGACCAATGAGACCCTCAACATCTGGACCCACTTGCTGCCCTTTTGGTTCTTTGCGTGGAGGTTTGTGACTGTGCTGTGCATGACAGACATCTGGAATGACAGCTACTCATGGCCCATGCTTGTGTACATGTGCACCAGTTGTGTGTACCCCCTGGCGTCCAGCTGCGCGCACACCTTCAGCTCCATGTCCAAGAATGCCCGGCACATCTGCTACTTCCTGGACTATGGTGCCGTCAATCTCTTCAGCCTGGGCTCGGCCATTGCCTACTCCGCGTACACCTTCCCGGACGTGCTGGTGCGCTCGGCCTTCCGGGACTACTACGTGGCCCTGGCCGTGTTCAACACTAGCCTCAGCACTGGCCTCTCCTGCTATTCCAGGTTCCTTGAAGTCCACAAGCCTAGGCTTTCCAAGGTGCTGCGTATCCTGGCCTTCGCCTACCCCTACCTCTGGGACTCTCTCCCCATCTTCTACAGGCTCTTCCTGTTCCCGGGGGTCAGCGCCCAGAATGAGGCCGTCCTGCACCACCAGAGGCACATGGCCATGACCCTACTGGCCACTCTGCTGTATTCCACACACCTGCCCGAGCGCCTGGCCCCAGGTCGCTTTGAC------------------------TACATCGGTCACAGCCACCAGCTGTTCCACGTGTGCGTGATCGTGGCCACGCACATGCAGACGGAGGCCATCCTGCTGGACAAGGCGCTGAGGAGGGAGTGGCTGCTCGCCGTGTCACAGCCCCTGTCCTTCCCACAGATAGCGGCCGCCCTGCTCCTGTGCTTGCTCTTCAGCCTGGCCAATATCATTTACTTCTCAGCTGCTCTATATCGGACTTCCGACGCAGAGTTACGCAAAAGGGAAACG---
>HLcamFer2
ATGCTGACCCTGAAGCTCCCGAGGCTGCTCAGCGCCGAGCAGGTGCCCCAGGTGTTCCATGAGCAGGGTATCCTCTTTGGCTACCGACATCCACAGAGCTCCGCCACTGCCTGTGTCCTCAGCCTCTTCCAAATGACCAATGAGACCCTCAACATCTGGACACACCTGCTGCCCTTCTGCTTCTTCACGTGGAGGTTTGTGAGCGTCCTGCGTGCGACGGACATCCTGAACGACAGCTACTCCTGGCCCCTGCTCGTGTACATGGGCGCCAGCTGCGTGTACCCGCTGGCGTCCAGCTGCGCGCACACCTTCAGCTGCATGTCCGGGAACGCCCGGCACATCTGCTACTTCCTGGACTACGGCGCCGTCAGCCTCTTCAGCCTGGGCTCCGCCATCGCCTACTCGGCCTACGTGTTCCCGGACCCCCTGGTGCGCAGCACCTTCCACGACTACTACGTGGGCCTGGCCGTGCTGAGCGCTGTCATGAGCACCGGCCTCTCCTGCTACTCCAGGTTTCTTGAGATCCAGAAGCCCAGGCTCTGTAAGTTGCTCCGTATCCTGGCCTTCGCTTATCCCTACACCTGGGACTCCCTCCCCATCTTCTCCAGGCTGTTCCTGCTCCCCGGGGGGAGTGCACAGAATGAAGCCACCCTGTACCACCAGAAGCACATGGCCATGACCCTCCTGGCCTCCTTCTTCTACTCCGCACATCTGCCGGAGCGCCTGGCCCCTGGCCGCTTCGACTANNNNNCCCCTGGCCGCTTCGACTACATCGGTCACAGCCACCAGCTGTTCCACGTGTGCGCGGTCCTGGCCACGCACATGCAGATGGAAGCCATACTTCTGGACAAGACTCTGAGGAAGGAATGGCTCCTGGCCAACTCCAGGCCCCTGCTGCTCCCTCACATAGCTGGAGCCGTCCTCCTGTGCCTCGTCTGCAGCCTGAGCAACATAGTTTATTTCTCAGCTGCTCTGTATCGGATTCCCGAGCCAGAATTACTTAAAAAAGAAACA---
>sorAra2
ATGCTGAGCCTGAGGCTGCCCAGGCTGCTCCGGGTCGACCAGATGCCCCAGGTCTTCCATGAACAAGGCATCCTGTTCGGGTACCGGCACCCGCAGAGCTCTGCCATCGCCTGCGTCCTCAGTCTCTTCCAGATGACCAATGAGACCCTCAACATCTGGACTCACCTGCTGCCCTTCTGGTTCTTCCTGTGGAAGTCAGTGACCAGGTTCTACGGGACGGACATCCAGCATGACAGCTACTCCTGGCCTCTGCTCGTGTACATGGGCACCAGCTGCGTGTACCCCCTTGTGTCCAGCTGTGCACACACCTTCAGCTCCATGTCCCAGAAGGCCCGCCACATCTGCTACTTCCTGGACTACGGTGCCGTCAACCTCTTCAGCCTGGGCTCGGCCATCGCCTACTTCGCCTACGTGTTCCCCGACGCGCTCATGCACACGCGGTTCCACGACTGCTACCTGAGCGTGGCCGTGCTGAACACCATCTTCAGCACTGGCCTCGCCTGCTACTCCAGGTTTCTGGAGACGCAGGGGTCCAGATTGTACAAGCTGCTGCGCGTCCTCGCCTTCGCCTACCCCTACATCTGGGTGTCGCTGCCCGTCCTCTACAGGCTCTTCCTGCTCCCAGGGGACAGTGCCCTGAGCGAAGCCACCTTGTACCACCAGAAGCACACGGCCATGACCCTCCTGGCCTCCTTCTTCTACTCCGCACACCTGCCCGAGCGCCTGGCTCCCGGACGCTTTGAC------------------------TACATCGGGCATAGTCACCAGCTGTTCCACGTGTGCGTGGTCATGGCCACACACCTGCAGATGGAAGCCATCACTCTGGACAAGAATGTGAGGAAGGAGTCGCTCCTGATCGCTTCCAAGCCCTTGTCTCTGGCTCAGCTCGTGGGAGCCATCCTCCTGAATCTCCTCTTCAGCCTCAGCAACGTCATCTGCTTCTCTGCTGCTCTGTATCGGGTCCCTGAGCCCAAAGGACATCAAAAAGAACTA---
