# Supplementary material for: Six reference-quality genomes reveal evolution of bat adaptations
Source: Nature. 2020 Jul 22;583(7817):578–84. doi: 10.1038/s41586-020-2486-3 (PMC8075899; doi:10.1038/s41586-020-2486-3)
Supplement: Supplementary file 6 — Alignments of 12,931 protein-coding genes across 48 mammals. [file 41586_2020_2486_MOESM6_ESM.gz › suppDataFile/ENST00000373061.aln.fasta]

>HLrouAeg4
ATGGAGCATCCCGGGGCGGCGGCGTCG---------GGAGCGGGAGGCGGC---------AGCGAGGAACCCAGTGGGGGCCGGAGCAACAAGCGGAGCACGGGGAACCGCGCCGCCAACGAAGAGGAAACGAAAAACAAGCCCAAATTGAACATTCAAATAAAAACTTTGGCAGATGATGTGCGTGACCGAATTACAAGTTTTAGAAAATCTACTGTCAAAAAAGAAAAACCTCTTATTCAACATCCTATTGATTCTCAAGTCGCAATGAGTGAATTTCCAGCAGCTCAGCCATTATATGATGAACGATCTTTGAATTTGTCAGAAAAGGAAGTACTGGATCTCTTCGAAAAAATGATGGAGGACATGAACCTTAATGAAGAACGAAAAGCTCCTTTACGAAACAAAGATTTTATCACCAAGCGTGAGATGGTTGTCCAGTATATTTCTGCTACAGCCAAATCTGGAGGGCTGAAAAACAGCAAACATGAATGCACCCTGTCTTCCCAAGAATATGTTCATGAATTACGATCTGGTATTTCAGATGAGAAACTTCTTAATTGCCTAGAATCCCTGAGGGTTTCTTTAACCAGCAATCCTGTCAGCTGGGTTAACAACTTTGGTCATGAAGGTCTTGGACTCTTATTGGATGTGCTGGAAAAGCTTCTGGACAAGAAACAGCAAGAAAATATTGACAAGAAGAATCAGTATAAACTTATTCAGTGCCTCAAAGCATTTATGAATAATAAGTTTGGATTGCAAAGGATTCTAGGAGATGAAAGAAGTCTTTTACTATTGGCAAGAGCAATTGACCCTAAACAACCCAACATGATGACTGAAATAGTAAAAATACTTTCTGCCATTTGTATTGTTGGGGAAGAGAACATTTTAGATAAACTTTTAGGGGCTATATCTGCAGCAGCAGAAAGAAATAACAGAGAACGGTTTTCACCAATTGTGGAAGGATTAGAAAATCATGAAACTGTGCAATTACAGGTGGCCTGCATGCAGTTTATAAATGCCCTTGTCACTTCCCCTTATGAACTGGATTTTCGAATACATTTAAGGAATGAATTCCTCCGTTCAGGACTAAAAACAATGTTACCAGATCTAAAACAAAAAGAGAATGATGAGCTTGATATTCAGTTGAAAGTATTCGATGAGAACAAAGAGGACGACCTAACTGAACTATCTCATCGTCTCAATGACATTCGAGCAGAAATGGAATATCCTTTTGACAAACAGGAAAAATCATTTTGCATT---------------------------------------GATATGAATGAAGTATACCATCTTCTGTATAATATGTTAAAGGAAACGGCGGCTGAAAATTACTTATTATCCATTCTACAACATTTTTTGCTCATCAGAAATGATTATTATATCAGGCCACAGTATTACAAAATAATTGAGGAGTGTGTCTCACAGATAGTGCTGCACTGCAGTGGTATGGACCCAGATTTCAAGTATAGGCAAAGATTAGACATTGATTTAACTCATCTGATAGATTCTTGTGTGAACAAGGCAAAAGTTGAAGAAAGTGAACAAAAAGCAGTGGAATTTTCCAAGAAGTTTGATGAAGAATTCACAGCTCGACAGGAAGCTCAAGCAGAGCTTCAGAAAAAAGAAGAAAAAATCAAAGAGCTTGAAACAGAAATCCAGCAACTTCGAACCCAGGGGCATGGACTCTCAGGTGTATCAGGAATTCCAGGCCCACCTCCA------------TTGCCAGGTGCTGGG------------CCA------------------TCTCCACCACCACCTCCACCACCACCACCTCTACCCGGA---GGAGCT---------------CCC---CCTCCTCCTCCACCT---CTACCT------GGAATGACTGGTGGTGTACCACCACCACCA---CCG---CCACCT---------TTGTTCGGGGGGCCTCCTCCTCCA---CCTCCTCTTGGAGGA---CCT---CCTCCTCCCCCAGGAGCACCAATAGATCTGCCTTTTGGAATGAAGCAGAAAAAAATATATACACCTGAGGTGTCCATGAAGCGAATCAACTGGTCAAAGATTGAACCCAAAGAATTATCTGAGAACTGCTTCTGGTTAAAAGTTAAGGAGGACAAGTTTGAAAATTCAGATCTCTTTGCAAAATTGTCACTGAATTTTGCTACCCAGATAAAAGTTCAAAAGAAGGCAGAAGATTCAGAAGAAAAGAAGACCCTGCCTGCAAAGAAGAGAGTGAAAGAGTTAAGAGTTTTAAATCCCAAAACAGCCCAGAATCTGTCCATCTTCCTAGGATCATATCGTATGCCATATGAAGATATAAAAAATGCTATTCTGGAGGTCAATGAAGACATGTTGAGTGAGGCCTTAATTCAGAACCTTATAAAACACCTTCCTGAGCAGAAGGTGCTCAATGAATTAGCACAGCTGAAAAGTGAATATGATGACCTTTGTGAGCCTGAACAATTTGGAGTTGTGATGAGCTCAGTGAAAATGTTGAAGCCCCGTCTCAATAGCATTCTTTTTAAACTCACGTTTGAAGAACACATAAACAACATCAAGCCAAGCATCATAGCAGTAACTCTTGCCTGTGAAGAACTGAAGAAAAGTGAAAGCTTTAACAAGCTTTTAGAGTTAGTTCTTCTAGTTGGAAACTACATGAACTCAGGCTCAAGAAATGCCCAGTCTTTGGGTTTTAAGATCAACTTCCTTTGTAAGATCAGAGATACTAAATCAGCAGACCAAAAAACAACCCTCTTGCATTTTCTTGCTGAAATTTGTGAGGAAAAATACCAGGATATTCTGAAATTTCCTGAAGAACTGGAACATGTAGAAAGTGCAAGCAAAGTTTCAGCTCAAATTCTCAAGAGCAACCTTGCAGGAATGGAACGACAAATTGTTCATCTGGAAGGTGACATCAAGAAATTCCCTCAGACAGGAAATGAACATGATAAGTTCGTGGAAAAGATGACGATC---------------------------TACAGCTTTACAAAGACTGCCAGAGACCAGTATGAAAAACTGCTCACCATGCACAACAATATGGTAAAGCTCTATGAGAATCTTGGAGAATACTTTATTTTTGACTCTAAGACAGTGAGCATAGAAGAGTTTTTTGGTGATCTCAGCAACTTCCGAACTTTGTTTCTGGAAGCAGTGAAAGAGAACAATAAGAGACAAGAAATGGAAGAAAAGACTAGGAGGGCAAAACTTGCAAAAGAAAAAGCTGAACAAGAAAAGTTGGAACGCCAGAAGAAAAAGAAACAACTTATTGATATAAACAAAGAGGGTGATGAGACTGGCGTGATGGATAATCTTCTAGAAGCCCTACAGTCAGGGGCAGCATTTCGAGACCGCAGAAAGCGGATTCCGAGGAATCCAGATAACAGACGAGTACCT---TTGGAAAGGTCACGCTCTCGCCACAATGGAGCTATCTCATCTAAG---
>HLcamFer2
------------------------------------------------------------------------------------------------------------------------------------------------------AACATTCAAATAAAAACTTTGGCAGATGACGTGCGTGACCGAATTACAAGTTTTAGAAAATCTACCGTCAAAAAAGAAAAACCTCTTATTCAACATCCTATTGATTCTCAAGTTGCAATGAGTGAGTTACCAGCGGCTCAGCCATTGTATGATGAACGATCTTTGAATTTAACAGAAAAGGAAGTCCTGGATCTCTTTGAAAAAATGATGGAGGACATGAACCTTAACGAAGAACGGAAAGCTCCTTTACGAAACAAAGATTTTACCACCAAGCGTGAGATGGTCGGCCAGTATATTTCCGCTACTGCCAAATCTGGAGGGCTGAAAAACAGCAAACATGAATGCACCCTGTCTTCACAAGAATATGTGCATGAATTACGATCTGGTATTTCAGATGAGAAACTTCTTAACTGCCTAGAATCTCTCAGGGTTTCTTTAACCAGCAATCCTGTCAGCTGGGTTAACAACTTTGGCCATGAAGGTCTTGGACTGTTGTTGGATATGCTGGAAAAGCTTCTGGACAAGAAACAGCAAGAGAATATCGATAAGAAGAATCAGTATAAACTTATTCAGTGCCTCAAAGCATTTATGAATAATAAGTTTGGATTGCAAAGGATTCTGGGAGACGAAAGAAGTCTTTTACTACTGGCAAGAGCAATTGACCCCAAACAGCCCAACATGATGACTGAAATAGTAAAAATACTTTCTGCTATTTGCATCGTTGGAGAAGAGAACATTCTAGAAAAGCTTTTAGGGGCTATCACTACAGCAGCAGAACGAAACAACAGAGAACGATTTTCACCAATTGTGGAAGGATTAGAAAACCATGAAGCTTTGCAATTACAGGTGGCCTGCATGCAGTTTATAAATGCCCTTGTCACATCTCCTTATGAGCTTGATTTTCGAATACATTTAAGGAATGAATTCCTTCGTTCAGGACTAAAAACAATGTTACCAGATCTAAAAGAAAAAGAGAATGATGAGCTTGATATTCAGTTGAAAGTATTTGATGAGAACAAAGAGGACGACCTAACCGAATTATCGCACCGTCTCAATGACATTCGAGCAGAAATGGAATATCCTTTTGACAAACCACAGAAT---------------------------------------------------GATATGAATGAAGTGTACCATCTTCTGTATAATATGTTGAAGGACACTCCTGCTGAAAATTACTTATTATCCATTCTACAACACTTTTTGCTCATCAGAAATGATTATTATATCAGGCCACAGTATTACAAAATAATAGAGGAGTGTGTTTCACAGATAGTGCTCCACTGCAGTGGGATGGATCCAGATTTCAAGTATAGACAAAGATTAGACATTGATTTCACTCATCTGATAGATTCTTGTGTGAACAAGGCAAAAGTAGAAGAAAGTGAGCAAAAAGCAGTGGAATTTTCGAAGAAGTTCGATGAAGAATTCACAGCTCGACAGGAAGCTCAAGCTGAGCTTCAGAAAAGAGAAGAAAAAATCAAAGAGCTTGAAACAGAAATCCAGCAACTTCGAACCCAGGGACATGGAATCTCAGGTTCATCGGGAATTCCAGGCCCTCCTCCACCGCCTCCA---TTGCCAGGTGGTGGG------------TCA------------------CCGTCACCCTCACCTCCACCACCGCCACCTCTACCCGGAGTAGGTCCCCCA------------CCT---CCTCCTCCACCTCCT---TCATCT------------------CGGGTACCACCACCACCA---CCT------------------TTGATTGGGGGGCCTATTCCACCG---CCTCCCTTTGGAGCT---------CCTCCTTTGCTGGGAACAGCACTTGATCTGCCGTATGGAATGAAGCAGAAAAAAATATATAAGCCTGAAGTGTCCATGAAGAGAATCAACTGGTCAAAGATTGAACCCAAAGAATTATCTGAGAACTGTTTCTGGTTAAAAGTTAAGGAAGACAAGTTTGAAAATCCAGATCTCTTTGCAAAATTGGCACTGAATTTTGCTACTCACATGAAAGTTTCAAAGAATGCAGAAGCTTTAGAAGAGAAGAAGACCCTACCTGCAAAGAAGAAAGTGAAAGAGTTGAGAATTTTGGATCCCAAAACAGCCCAGAATCTGTCTATCTTCCTAGGATCATATCGTATGCCATATGAAGACATAAAAAACATTATTCTGGAAGTTAATGAAGACATGTTGAGTGAGGCCCTAATTCAG---------------------------------------------------------------------------------------------------------------------------------------------------------------------------------------------------------------------------------------------------------------------------------------------------------------------------------------------------------------------------------------------------------------------------------------------------------------------------------------------------------------------------------------------------------------------------------------------------------------------------------------------------------------------------------------------------------------------------------------------------------------------------------------------------------------------------------------------------------------------------------------------------------------------------------------------------------------------------------------------------------------------------------------------------------------------------------------------------------------------------------------
>HLpipKuh2
ATGGAGCAGCCCGGGGCGGCGGCGTCG---------GGAGCGGGAGGCGGC---------GGCGAGGAGCCCAGTGGGGGCCGGAGCAACAAGCGGAGCGTGGGGAGCCGGGCCACCAACGAAGAGGAAACGAAAAACAAACCTAAATTGAACATTCAAATAAAAACTTTGGCAGATGATGTGCGTGACCGAATCACAAGTTTTAGAAAATCTACTGTCAAAAAAGAAAAACATTTTATTCAACATCCTATTGATTCTCAAGTTGCAATGAATGAATTTCCAGCACCTCAGCCGTTATTCGATGAACGATCTTTGAATTTGTCAGAAAAGGAAGTACTGGATCTCTTTGAAAAAATGATGGAGGACATGAACCTCAATGAAGAACGAAAAGCTCCTTTACGAAACAAAGATTTTACCACCAAGCACGAGATGGTTGTCCAGTATATTTTTGCTACATCCAAATCTGGAGGGCTGAAAAACAGCAAACATGAATGCACTCTGTCTTCACAAGAATATGTTCATGAATTACGATCTGGGATTTCAGATGAGAAACTTCTTAACTGCCTAGAATCTCTGAGGGTTTCTTTAACCAGCAATCCTGTCAGCTGGGTTAACAACTTTGGCCATGAAGGTCTTGGACTCTTACTGGATGAGCTGGAAAAGCTTCTGGACAAGAAACAGCAAGAAAATATTGACAAGAAGAATCAGCATAAACTTATTCAGTGCCTCAAAGCATTTATGAATAATAAGTTTGGATTGCAAAGGATTCTAGGAGATGAAAGAAGTCTTTTACTATTGGCAAGAGCAATTGACCCCAAACAACCTAACATGATGACTGAAATAGTAAAAATACTTTCTGCTATTTGCATAGTTGGAGAAGATAACATTCTCGAGAAACTATTAGGGGCTATAACTACCGCAGCAGAAAGATATAACAGAGAACGATTTTCACCAATTGTGGAAGGGTTAGAAAATCATGAAGCTTTGCAATTACAGGTGGCTTGCATGCAGTTTATAAATGCCCTTGTCACTTTTCCTTATGAGCTTGATTTTCGAATACATTTAAGGAATGAATTCCTCCGTTCTGGACTAAAGACAATATTACCAGATCTGAAAGAAAAAGAGAATGATGAGCTTGATATTCAGTTGAGAGTATTTGATGAAAACAAAGAGGACGACCTAACTGAGTTATCACATCGTCTCAACGACATTCGAGCAGAAATGGAT---------------------------------------------------------------------------GATATGAATGAAGTATACCATCTTCTGTATAATTTGTTGAAGGACACAGCTGCTGAAAATTACTTACTTTCCATTCTACAACATTTTTTGCTTATCAGAAATGATTATTATATCAGGCCACAGTATTACAAAATAATTGAGGAGTGTGTTTCTCAGATAGTGCTGCACTGCAGTGGTATGGACCCCGATTTCAAGTATAGACAAAGATTAGACATTGATTTAACTCATCTGATAGATTCTTGTGTAAACAAGGCAAAAGTTGAAGAAAGTGAACAAAAAGCTGTGGAATTTTCAAAGAAGTTTGACGAAGAATTCACAGCTCGGCAGGAAGCTCAAGCTGAGCTTCAGAAAAGAGAAGAAAAAATCAAGGAGCTTGAAACAGAAATCCAGCAACTTCGAACCCAGGGACATGGAGTCTCAGGTGCATCAGGAATCCCAGGCCCTCCTCCACCACCTCAA---TTGCCAGGTGGTGGG---------------------------------CCTCCCCCACCTCCACCTCCACCTCCACCCCTT---------GGAGTC---------------CCC---CCTCCTCCTCCTCCT---TTACCA------GGA---------GGCATACCACCACCACCA---CCT------------------TTGTTTGGGGGACCTCCTCCACCA---CCTCCCCTTGGAGGA---ATT---CCTCCTCCTCCAGGAGCACCAATTGATCTGCCTTATGGAATGAAGCAGAAAAAAATATATAAACCAGAGGTGTCCATGAAGAGAATTAATTGGTCAAAGATTGAACCCAAAGAATTATCTGAGAACTGTTTCTGGTTGAAGGTTAAGGAGGACAAGTTTGAAAATCCAGATCTCTTTGCAAAATTGGCACTGAATTTTGCTACCCAGATGAAAGTTCAAAAGAATGCAGAAGCTTTAGAGGAAAAG---CCCCAACCTACCAAGAAGAGAGTGAAAGAGCTGAGAGTTTTGGATCCCAAAACGGCCCAGAATCTGTCTATCTTCCTAGGATCATATCGTATGCCATATGAAGATATAAAAAACATTATCTTGGAGGTCAATGAAGACTTGTTGACTGAAGCCTTAATTCAGAACCTCGTTAAATATCTTCCAGAGCAGAAGGTTCTCAATGAATTAGCGCAGCTGAAGAATGAGTATGATGACCTTTGTGAACCTGAACAATTTGGAGCTGTGATTAGCTCAGTGAAAATGTTGCGGCCTCGTCTCAATAGCATTCTTTTCAAGCTCACATTTGAAGAACATGTAAACAACATCAAACCAAGCATCATAGCAGTGACTCTTGCTTGTGAAGAATTGAAGAAAAGTGAAAGCTTTAACAGACTTTTAGAATTAGTTCTTTTGGTTGGAAACTACATGAACTCAGGCTCAAGAAATGCCCAGTCCTTGGGTTTTAAGATCAACTTCCTTTGTAAGATCAGAGATACTAAATCATCAGATCAAAAAACAACCCTCTTACATTTTATTGCGGAAATTTGTGAAGAAAAATACCGGGATATTCTGAAATTTCCTGAAGAACTGGAACATATAGAAAGTGCAAGTAAAGTTTCAGCTCAAATTCTCAAGAGCAACCTTGCAGCAATGGAACAACAGATTGTTAATCTGGAACGTGATATCAAGAAATTCCCACAAACAGAAGATAAACATGATAAATTCGTGGAAAAGATGGCTATC---------------------------------TTTACAAAGATCGCCAGAGAGCAGTATGACAAACTGTCCACTATGCACAGCAATATGGTCAAGCTCTATGAGAATCTTGGAGAATACTTTATTTTTGACTCTAAGACAGTGAGCATAGAAGAATTTTTTGGTGATCTCAACAACTTCCGAACTTTGTTTCTGGAAGCAGTAAAAGAAAACAACAAAAGAAAAGAAATGGAAGAGAAGACTAGGAGGGCAAAACTTGCAAAAGAGAAAGCTGAACAAGAAAAGTTGGAACGCCAGAAGAAGAAGAAACAGCTCATTGATATAAACAAAGAGGGTGATGAGACTGGTGTGATGGATAATCTTCTAGAAGCCCTACAATCAGGTGCAGCATTCAGAGACCGCAGGAAGCGGATTCCCAGGAATCCAGATAACCGACGGGTACCT---CTGGAAAGGTCACGCTCTCGCCACAATGGAGGTATCTCCACTAAG---
>micOch1
ATGGAGCAGTTCGGGGCGGCGGCGTCG---------GGAGCTGGAGGCGGC---------GGCGAGGAACCCGGCGTGGGCCGGAGCAACAAGCGGAGCGCGGGGAACCGGGCCGCCAACGAAGAGGAAACGAAAAACAAACCCAAATTGAACATTCAAATAAAAACTTTGGCAGATGATGTGCGTGACCGAATTACAAGTTTCAGAAAATCTACCGTCAAAAAAGAAAAACCTCTTATTCAACATCCTATTGATTCTCAAGCTGTGATGAGTGAGTTTCCAGCGGCTCAGCCATTATATGATGAACGATTTCAGAATTTGTCTGAAAAGGAAGTTCTGGACCTCTTTGAGAAAATGATGGAGGATATGAACCTTAACGAAGAAAAGAAGGCCCCTTTACGAAACAAGGATTTTACCACCAAGCGTGAGATGGTTGTCCAGTATATTTCTGCTACTACCAAATCTGGTGGCCTGAAAAACAGCAAGCATGAATGCACTCTGTCTTCACAAGAATATGTTCACGAATTGCGATCAGGTATCTCAGATGAGAAACTTCTCAACTGCCTGGAATCTCTGAGGGTTTCCTTAACCAGCAATCCTGTCAGCTGGGTTAACAACTTTGGCCATGAAGGACTTGGACTTTTACTGGATGTGCTGGAAAAGCTTCTGGACAAAAAACAGCAAGAAAATATCGACAAGAAGAATCAGTACAAACTCATTCAGTGCCTGAAAGCATTTATGAATAATAAGTTTGGTCTGCAAAGGATTTTAGGTGATGAGAGGAGTCTTTTATTGTTGGCAAGAGCGATTGACCCCAAACAACCCAACATGATGACTGAAATAGTAAAAATACTTTCTGCTATTTGCATTGTTGGTGAAGAGAACATTCTAGACAAACTTTTAGGGGCTATCACTGCTGCAGCTGAAAGAAATAACAGAGAACGATTTTCACCAATTGTCGAAGGATTAGAAAACCATGAAGCCCTACAACTCCAGGTGGCCTGCATGCAGTTCATAAATGCACTTGTCACTTCTCCATATGATCTTGATTTTCGAATTCATTTGAGAAATGAGTTCCTCCGTTCTGGACTAAAAGCAATGCTCCCAGGTCTTAAAGAAAAAGAGAATGATGAGCTTGATATTCAGTTGAGAGTGTTTGAAGAGAACAAAGAAGATGACCTAAATGAATTATCCCACCGTCTCAATGACATTCGAGCTGAAATGGAA---------------------------------------ATCTTTGATGTTTTC---CTTTATTCACTTTCTACTGATATGAATGAGGTCTACCATCTTCTCTATAATATGCTGAAAGACACTGCCGCTGAAAATTACTTATTATCCATTCTGCAGCACTTTCTGCTTATCAGAAATGACTATTATATAAGGCCACAGTATTATAAAATAATTGAGGAGTGTGTTTCACAAATAGTGCTGCACTGCAGTGGCATGGACCCGGACTTCAAGTACAGGCAAAGATTAGACATTGATTTGACTCACCTGATAGATGCTTGTGTAAACAAGGCAAAAGTTGAAGAAAGTGAACAAAAAGCAATGGAATTTTCAAAGAAGTTCGATGAAGAATTCACAGCTCGTCAGGAAGCTCAAGCGGAGCTTCAGAAAAGAGATGAAAAAATCAAAGAACTGGAAATAGAAATCCAACAGCTTAGAACCCAGGGA------------GCTTCATCTGAAATCCCAGGCCCACCTCCACCACCTCCA---CTGCCAGGTGCTGGA------------CCATGC---------------CCACCACCTCCTCCTCCACCACCACCTCCACTTCCT------GGAGTAGCT------------CCT---CCTCCTCCACCACCT---TTACCT------GGTATGCCT---GGTATTCCACCACCACCA---CCA---CCACCTCCCCCT---TTGCTTGGAGGACCTCCTCCACCA---CCACCCCCTGGAGGA---ATTCTTCCTCCCCTACCAGGAGCA---ATTGAGCTACCATATGGAATGAAGCAGAAAAAAGTATATAAACCAGAAGTATCCATGAAAAGAATCAACTGGTCCAAGATTGAGCCTAAAGAATTATCTGAAAACTGTTTCTGGCTAAAAGTAAAAGAAGAAAAGTTTGAGAATCCAGACCTATTTGCAAAATTGGCCTTGACATTCGCTTCCCAGATAAAAGGTCAAAGGAATGCAGATGCTGCAGAAGAAATTAGACCCGGGCCTCCAAAGAAGAAAATGAAGGAATTGAGGATTTTGGATCCCAAAACAGCCCAGAATCTGTCTATATTTCTAGGATCTTACCGCATGCCATATGAGGAGATAAAGAACATTATTTTGGAGGTTAATGAAGACTTGCTCAGTGAGGCCCTAATTCAGAATCTTGTTAAACATCTTCCTGAGCAGAATGTACTCCGAGAACTAGCAGAGCTTAAGAATGAATATGATGATCTCTGTGAGCCTGAGCAGTTTGGTGTTGTGATGAGCTCGGTGAAAATGTTACGGCCTCGTCTCACAAGCATCCTTTTCAAACTCACCTTTGAAGAACATATAAACAACATCAAACCAGGCATCATTGCAGTAACTCTTGCATGTGAAGAGCTGAAGAAAAGTGAAAGCTTTAACAGACTTTTAGAGCTGGTTCTTTTGATTGGAAACTACATGAACTCAGGCTCAAGAAATGCCCAGTCATTGGGCTTTAAGATCAACTTTCTTTGTAAGATCAGAGATACAAAGTCAGCAGATCAAAAAACAACCCTTTTGCATTTTCTTGCTGAAATATGTGAGGAAAAATACCGAGATATCCTGAAATTTCCTGATGAGCTGGAACATGTGGAAAGTGCAAGCAAAGTTTCAGCTCAAATTCTCAAGAGCAACCTTGCAGCGATGGAACAAAACATTCTTCATCTGGAGCGTGACATCAAGAATTTCCCCAAAGCAGAAAGTCACCATGATAAGTTTGTGGAAAAGATGATGATC---------------------------------TTTACAAAGAATGCCAGAGAGCAATATGAAAAATTGTCCATCATGCACAGCAATATGGTGAAGCTTTATGAGAACCTGGGAGAATACTTCATTTTTGATCCAAACACAGTAACTATAGAAGACTTTTTTGGTGATCTCAACAACTTCAGAAACCTATTTTTGGAAGCACTGAAAGAAAACCATAAGAGAAAAGAAATGGAAGAGAAGAGTAGGAGGGCAAAACTTGCAAAGGAGAAAGCTGAACAAGAGAAGCTGGAACGCCAGAAGAAGAAGAAGCAGCTCATTGATATAAACAAAGAGGGTGATGAGACCGGAGTGATGGATAATCTTCTGGAAGCCCTACAGTCAGGTGCAGCATTCAGAGACCGCAGAAAGAGAATTCCAAGGAATCCAGATAACAGACGGGCCCCT---CTGGAAAGATCACGCTCTCGCCACAATGGAGCCATGTCATCCAAG---
>HLmolMol2
ATGGAGCAGCCCGGGGCGGCGGCGGCG------GCGGTGGCGGGAGGCGGC---------AGCGAGGAGCCCGGCGGGGGCCGGAGCAACAAGCGGAGCGCGGGGAACCGGGCCGCCAACGAAGAGGAAACGAAAAACAAACCCAAATTGAACATTCAAATAAAAACTTTGGCAGATGATGTGCGTGACCGAATTACAAGTTTTAGAAAGTCTACTGTCAAAAAAGAAAAACATCTTATTCAACATCCTATTGATTCCCTAGTTGCGATGAGTGAATTTCCAGCACCTCAGCCATTATACGATGAACGGTCTTCGAATTTGTCAGAAAAGGAAGTACTGGATCTCTTTGAAAAAATGATGGAAGACATGAACCTTAATGAAGAACGAAAAGCTCCCTTACGAAACAAAGATTTTACCACCAAACACGAGATGGTTGTCCAGTATATTTCTGCCACAGCCAAATCTGGAGGGCTGAAAAACAGCAAACATGAATGCACCCTGTCTTCGCAAGAATATGTTCATGAATTACGATCTGGTATTTCAGATGAGAAACTTCTTAACTGCCTAGAATCTCTGAGGGTTTCTTTAACCAGCAATCCTGTCAGCTGGGTTAACAACTTTGGCCATGAAGGTCTTGGACTCTTATTGGATGTGCTGGAAAAACTTCTGGACAAGAAACAGCAAGAAAATATCGACAAGAAGAATCAGTATAAACTTATTCAGTGCCTCAAAGCATTTATGAATAATAAGTTTGGATTGGAAAGGATTCTAGGAGATGAAAGAAGTCTTTTACTATTGGCAAGAGCAATTGACCCCAAACAACCCAACATGATGACTGAAATAGTAAAAATTCTTTCTGCTATTTGCATCGTTGGCGAAGAAAACATACTAGAGAAACTTTTAGGGGCTATAACTGCAGCAGCAGAAAGAAATAACAGAGAACGATTTTCACCAATTGTGGAAGGATTAGAAAATGATGAAGCTTTGCAATTACAGGTGGCCTGCATGCAGTTTATAAATGCCCTTGTCACTTCTCCTTATGAGCTTGATTTTCGAATACATTTAAGGAATGAATTCCTCCGTTCAGGACTAAAGACAATGTTACCAGATCTAAAAGAAAAAGAGAATGATGAGCTTGATATTCAGTTGAGAGTATTCGATGAGAACAAAGAGGACGACCTGACTGAGTTATCACATCGTCTCAACGACATTCGAGCAGAAATGGAATATCCTTTTGACAAGCCAGAAAAATCAGTTTGCCTT---------------------------------------GATATGAATGAAGTATACCATCTTCTGTATAATATGTTGAAGGACACAGCTGCTGAAAATTACTTATTATCCATTCTACAACATTTTTTGCTCATCAGAAATGATTATTATATCAGGCCACAGTATTACAAAATAATTGAGGAGTGTGTTTCCCAGATAGTGCTGCACTGCAGTGGCATGGACCCAGATTTCAAGTACAGACAAAGATTAGACATCGATTTAACTCATCTGATAGACTCTTGTGTGAACAAGGCAAAAGTTGAAGAAAGTGAACAAAAAGCTGTGGAATTTTCAAAGAAGTTCGATGAAGAATTCACAGCTCGACAGGAAGCTCAAGCTGAGCTTCAGAAAAGAGAAGAAAAAATCAAAGAGCTCGAAACCGAAATCCAGCAGCTTCGAACCCAGGGTCATGGCCTCTCAGGTGCGGAAGGAATTCCAGGCCCTCCACCACCGCCACCT---------------------------------------------------CCTCCCCCTCCTCCGCCTCCTTTACCCGGAGTGGCGGGT---GGTATACCA------------CCA---CCACCACCACCACCA---------------------------------------CCACCG---CCT------------------TTGTTTGGGGGACCTCCTCCCCCA---CCTCCCCTCGGAGGA---CTT---CCTCCTCCCCCAGGAGCACCAATTGAACTGCCTTATGGAATGAAGCAGAAAAAAGTATATAAACCCGAGGTGTCCATGAAGAGAATCAACTGGTCAAAGATTGAACCCAGAGAATTATTGGAGAATTGTTTCTGGTTAAAGGTTAAGGAGGAGAAGTTTGAAAATCCAGATCTCTTTGCAAAATTGGCACTGAATTTTGCTACCCAGATAAAAGCTCAAAAGAATGCAGACACTTTAGAGGCGAAGAAGTCCCAGCCCACAAAGAAGAAAGTGAAAGAGTTGAGAGTTTTGGATCCCAAAACGGCCCAGAATCTGTCTATCTTCCTAGGATCATATCGTATGCCATATGAAGATATCAAAAACAGTATTTTGGAGGTCAATGAAGACATGTTGAGTGAGGCCTTAATTCAGAATCTTGTGAAGCATCTTCCAGAGCAGAAGGTGCTCAGTGAATTAGCACAGCTGAAGAACGAGTATGATGACCTTTGTGAGCCTGAACAATTTGGAGTTGTGATAAGCTCAGTGAAGATGTTACGGCCCCGTCTCAACAGCATTCTTTTCAAGCTTACTTTTGAAGAACATGTAAACAACATCAGACCAAGCATCATAGCAGTAACTCTGGCTTGTGAAGAACTGAAGAAAAGCGAGAGCTTTAACAGACTCCTAGAGTTAGTTCTTTTGGTTGGCAACTACATGAACTCGGGCTCAAGAAATGCCCAGTCTTTGGGTTTTAGGATCAACTTCCTTTGTAAGATCAGAGATACTAAATCAACAGATCAAAAAACAACCCTCTTGCATTTTATTGCGGAAATATGTGAGGAGAAATACCGAGATATCCTGAAATTCCCGGAAGAACTGGAACATATAGAAAGTGCAAGCAAAGTTTCAGCTCAAATTCTCAAGAGCAATCTTGCAGCGATGGAACAGCAAATTCTTCATCTGGAACGTGACATCGAGAAATTTCCCCAAATGGAAAATCAACACGATAAGTTCGTGGAAAAGATGACGATC---------------------------CACAGCTTCACAAAGAGTGCCAGAGAGCAGTATGACAAGCTGTCCACCATGCACAGCAACATGGTGAAGCTCTATGACACTCTTGGAGACTACTTCATTTTTGACTCGAAGACAGTGAGCATCGAGGAGTTTTTCGGCGATCTCAACAACTTCCGAACGTTGTTTCTGGAAGCAGTAAAAGAAAACAACAAGAGAAAAGAAATGGAAGAGAAGACTAGGAGGGCGAAGCTTGCGAAAGAGAAAGCCGAACAAGAAAAGTTGGAACGCCAGAAGAAAAAGAAACAGCTCATTAATATAAACAGAGAGGGTGATGAGACTGGCGTGATGGATAATCTGCTGGAGGCCCTGCAGTCAGGGGCCGCGTTCCGAGACCGCAGAAAGCGCATCCCCAGGAATCCAGATAACAGACGAGCACCT---TTGGAAAGGTCACGCTCTCGCCACAATGGAGCTGTCTCATCTAAG---
>sorAra2
------------------------------------------------------------------------------------------------------------------------------------------------------AACATTCAAATTAAAACATTGGCAGATGATGTGCGTGACCGAATTACAAGTTTTAGAAAATCTACTGTCAAAAAAGAGAAGCCTCTTATTCAGCATCCTATTGATTCACAAGTTGCAATGAGTGAGTTTCCAGCAGCTCAGCCATTCTATGATGAAAGGTCTTTAAACTTGTCTGAAAAAGAAGTACTGGATCTCTTTGAAAAAATGATGGAGGACATGAACCTTAATGAAGACCGGAAAGCTCCTCTACGAAACAAAGATTTTACCACCAAGCGTGAGATGGTTGGACAGTATATTTCTGCTACTTCCAAATCGGGAGGACTGAAAAACAGCAAGCATGAATGCACCCTCTCTTCACAAGAATATGTTCATGAATTACGTTCTGGTATTTCAGATGAGAAACTTCTTAATTGCCTGGAATCTCTGAGGGTTTCTTTAACCAGCAATCCTGTTAGCTGGGTTAACAACTTTGGTCATGAAGGCCTTGGACTCCTACTGGATGTACTGGAAAGACTTCTGGATAAGAAACAGCAAGAAAATATTGATAAGAAGAATCAGTATAAGCTTATTCAGTGCCTCAAAGCATTTATGAATAATAAGTTTGGTTTGCAACGGATTCTAGGAGATGAAAGAAGTCTTTTGCTATTGGCACGAGCAATTGATCCCAAACAACCCAATATGATGACTGAAATAGTAAAAATACTTTCTGCTATTTGCATCGTTGGAGAAGAGAATGTTCTGGAGAAACTGCTAGGGGCTATAACTACAGCAGCAGAAAGAAATAATAGAGAACGATTTTCAACAATTGTTGAAGGATTAGAGAATCATGAAGCATTGCAGTTACAGGTGGCTTGCATGCAGTTTATAAATGCCCTTGTTACATCTCCTTATGAGCTTGATTTTCGAATCCATTTAAGGAATGAATTCCTCCGTTCAGGATTAAAAGTGATGTTACCCGATCTAAAAGACAAAGAAAATGATGAACTTGATATTCAGTTGAAAGTATTTGATGAGGACAAAGAGGATGACCTAAATGAATTATCCCACCGTCTCAATGACATTCGAGCAGAAATGGAT---------------------------------------------------------------------------GATATTAATGAAGTGTACCACCTTCTGTATAATATGTTGAAGGACACTGCTGCTGAAAATTACCTATTATCTATTCTACAACATTTTCTGCTCATCAGGAATGATTATTACATAAGGCCGCAGTATTATAAAGTCATTGAAGAATGTGTTTCCCAGATAGTGCTGCACTGCAGTGGTATGGACCCAGATTTCAAGTATCGTCAAAGACTCGACATAGATTTTACTCATCTAATAGATTCTTTTGTGAACAAGGCAAAAGTTGAAGAAAGTGAACAAAAAGCAATGGAGTTTTCCAAGAAGTTTGATGAAGAATTCACAGCTCGACAGGAAGCTCAAGCAGAACTTCAAAAGAGAGAAGAAAAAATCAAAGAGCTTGAAACAGAAATCAGCCAACTTCGAACCCAGGGACATGGCCTTTCAGGTGCATCAGGAATTCCGGCCCCTCCTCCTCCACCACCTCCATTGCCCAGTGGCGGC------------CCAGCTCCACCA---------CCTCCACCACCACCTCCACCTCCACCACCTCTTCCTGGA---GGCGTTCCT------------CCT---CCCCCTCCCCCTCCC---TTGCCT------GGAATGGGG---AGTATACCACCACCACCG---CCT------------------TTGCTCGGGGGTCCTCCTCTACCG---CCTCCTCTAGGAGGT---GTT---CCTCCTCCCCCAGGAGCTCCACTTGACCTGCCTTACGGAATGAAGCAGAAGAAATTATATAGACCTGAGGTTTCCATGAAGAGAATCAATTGGTCCAAGATTGAACCCAAAGAATTGTCTGAAAACTGTTTTTGGTTAAAAGTAAAGGAAGAGAAATTTGAAAATCCAGATCTCTTTGCAAAATTGGCATTGAATTTTGCTACCCAGATTAAAGCGCAAAAGAATGCAGACACTCCTGAAGAAAAAAAGCCTCTTTCTACAAAGAAAAAAGTGAAAGAATTGAGAGTTTTAGATGCCAAAACTGCCCAGAATCTGTCTATCTTCCTTGGATCATATCGTATGCCATATGAAGATATTAAAAACATTATTCTTGAGGTTAATGAAACTATGTTGAGTGAGGCTTTAATTCAGAACCTCGTGAAACATCTTCCAGAGCAGAAGGTCCTGAATGAATTAGCACAGTTGAAAAATGAATATGATGACCTCTGTGAACCTGAACAATTTGGAGTTGTGATGAGCTCAGTGAAAATGTTGCAGTCACGTCTCAACAGCATTCTTTTCAAGCTCATGTTTGAAGAACAAGTGAACAACATCAAGCCAAGCATCATAGCAGTAACTCTTGCCTGTGAAGAATTGAAAAAGAGTGAAAGTTTTAACAGACTTTTAGAATTAGTTCTTTTGGTTGGGAACTACATGAACTCTGGCTCCAGAAATGCTCAGTCTTTGGGTTTTAAGATCAACTTCCTTTGTAAGATCAGAGATACTAAGTCATCTGATCAGAAAACAACCCTCTTGCATTTTATTGCTGAAATTTGTGAAGAAAAATATCGTGATATCCTGAAATTTCCTGAAGAACTGGAACATGTAGAAAGTGCAAGTAAAGTTTCAGCTCAAATTCTAAAGAGTAACCTTGTGGCAATGGAAAACCATATCTCTCATCTGGAATGTGACCTCAAGAAATTCCCAGAGGCAGAAAATCAACGTGATAAGTTTGTGGAAAAGATGACAATC---------------------------------TTTGCCAAGAGCGCCCGAGAGCAGTATGAGAAGCTGCTCACCATGCACAACAACATGGTCAAGCTCTATGACAACCTGGGAGAATATTTTATTTTCGACTCCAAGACTGTGAGCATCGAAGAGTTTTTTGGTGATCTCAGCAACTTTCGAACTCTGTTCATGGAAGCAGTGAAAGAAAACAACAAAAGGAAGGAAATGGAGGAAAAAAGTAGAAGAGCAAAACTTGCTAAAGAGAAAGCTGAACAAGAAAAATTGGAACGCCAGAAGAAAAAGAAGCAACTCATTGATATTAATAAAGAAGGTGATGAGACTGGTGTGATGGATAATCTTCTAGAAGCCCTGCAATCAGGTGCAGCCTTCCGAGACCGCAGAAAGCGAATTCCAAGGAGCTCAGATAACAGGCGAGTACCACCATTAGAAAGGTCTCGCTCTCGTCACAATGGAGCTGTCTCGTCTAAG---
>calJac3
ATGGAGCAGCCCGGGGCGGCGGCGTCG---------GGAGCGGGAGGCGGC---------AGCGAGGAACCCGGTGGGGGCCGGAGCAACAAGCGGAGCGCGGGGAACCGGGCCGCCAATGAAGAGGAAACGAAAAACAAACCCAAATTGAACATTCAAATAAAAACTTTGGCAGATGATGTGCGTGACCGAATTACAAGTTTTAGAAAATCTACTGTCAAAAAAGAAAAACCTCTTATTCAACATCCTATTGATTCTCAAGTCGCGATGAGTGAGTTTCCCGCAGCTCAGCCATTATATGATGAACGATCTTTGAATTTGTCAGAAAAGGAAGTATTGGATCTCTTTGAAAAAATGATGGAGGACATGAACCTTAATGAAGAAAAAAAAGCGCCTTTGCGAAACAAAGATTTTACCACCAAGCGTGAGATGGTTGTCCAGTATATTTCTGCCACTGCCAAATCTGGTGGGCTGAAAAACAGCAAACATGAATGCACTCTGTCTTCACAAGAATATGTGCATGAATTACGATCGGGTATATCAGATGAGAAACTTCTTAATTGCCTAGAATCCCTCAGGGTTTCTTTAACCAGCAATCCTGTCAGCTGGGTTAACAACTTCGGCCACGAAGGTCTTGGCCTCTTATTGGATGAGCTGGAAAAGCTTCTGGACAAAAAACAGCAAGAAAATATTGACAAGAAGAATCAGTATAAACTTATTCAATGTCTCAAAGCATTTATGAATAATAAGTTTGGATTACAGAGGATTCTAGGAGATGAAAGAAGTCTTTTACTATTGGCAAGAGCAATTGACCCCAAACAACCCAACATGATGACTGAAATAGTAAAAATACTTTCTGCTATTTGCATTGTTGGAGAAGAGAACATTCTAGATAAACTTTTAGGGGCTATAACAACGGCAGCAGAAAGAAATAACAGGGAACGATTTTCACCGATTGTGGAAGGTTTGGAAAATCAGGAAGCCTTGCAATTACAGGTGGCCTGCATGCAGTTTATAAATGCCCTCGTCACTTCTCCTTATGAGCTTGATTTTCGAATACATTTAAGGAATGAATTCCTCCGTTCAGGACTAAAAACAATGTTACCAGATCTGAAAGAAAAAGAGAATAATGAGCTTGATATTCAGTTGAAAGTATTTGATGAAAACAAAGAAGATGACCTAACTGAATTATCACACCGTCTCAATGACATTCGAGCAGAAATGGAATATCCTTTGACAAACCACAAAACAATTTCATGTGCATTAATCTTTAATTTTTTTCCTTTACTTTCT------ACTGATATGAATGAAGTGTATCATCTTCTATATAATATGCTGAAGGACACTGCTGCTGAAAATTACTTCTTATCCATTCTACAACATTTTTTGCTTATCAGAAATGATTATTATATCAGGCCACAATATTACAAAATAATTGAAGAATGTGTTTCACAGATAGTGCTACACTGCAGTGGTATGGATCCAGACTTCAAGTACAGACAAAGATTAGACATTGATTTCACGCATCTGATAGATTCTTGCGTGAACAAGGCAAAAGTTGAAGAAAGTGAACAAAAAGCTGCAGAGTTTTCAAAGAAGTTCGATGAAGAATTCACAGCTCGACAGGAAGCTCAAGCTGAGCTTCAAAAAAGAGATGAGAAAATCAAAGAACTTGAAGCAGAAATCCAGCAACTTCGAACCCAGGCACAAGTACCCTCAAATTCATCAAGAATTCCAGGTCCTCCTCCACCACCTCCA---TTGCCAGGTGCTGGG------------------------------------CCGCCTCCACCACCACCACCACCACCTCTACCCGGA---GGAGCTCCTCCTCCTCCTCCTCCT---CCTCCACCACCTCCT---TTACCT------GGAATGGCA---GGGATACCACCACCACCA---CCA---CTT------------TTATTTGGGGGACCTCCTCCACCA---CCACCCCTTGGAGGA---GTT---CCTTGTCCCCCCGGATTATCAGTTGATCTACCTTATGGAATGAAGCAGAAAAAAATCTATAAACCTGAAGTGTCCATGAAGAGAATTAATTGGTCAAAGGTTGAGCCCACAGAATTATCTGAGAACTGTTTCTGGTTAAAAGTTAAAGAAGACAAGTTTGAGAATCCAGATCTCTTTGCAAAATTGGCACTGAATTTTGCTACTCAGATAAAAGTTCAAAAGAATGCAGAAACATTAGAAGAGAAGAAGACTGTGCCTACAAAGAAGAAAGTGAAAGAACTGAGAATTTTGGATCCCAAAACAGCTCAGAATCTGTCCATCTTTCTGGGATCATATCGCATGCCTTATGAAGAGATAAGAAACATAATTCTGGAGGTTAAGGAAGACATGCTGAGTGAGGCTTTAATTCAGAACCTTGTGAAACATCTCCCTGAGCAGAAGGTACTCAACGAATTAGCAGAGCTTAAGGATGAATATGATGACCTCTGTGAACCTGAACAATTTGGAGTTGTGATGAGCTCCGTAAAAATGTTACAGCCTCGTCTCAGTAGTATCCTGTTCAAGCTCACATTTGAAGAACACGTAAACAACATCAAACCAAGCATCATAGCAGTAACTCTTGCCTGTGAAGAACTGAAGAAAAGTGAAAGCTTTAACAGACTTTTAGAGTTAGTTCTTCTTGTTGGAAACTACATGAACTCAGGCTCAAGAAATGCCCAGTCTTTGGGTTTTAAGATCAATTTCCTTTGTAAGATCAGAGATACTAAATCAGCAGATCAGAAAACAACCCTTTTGCATTTTATTGCCGACATTTGTGAAGAAAAATATCGAGATATCCTAAAATTTCCTGAAGAACTGGAACATGTAGAAAGTGCAAGCAAAGTTTCAGCTCAAATTCTCAAGAGCAATCTTGCATCAATGGAACAACAAATTGTTCTTCTGGAACGTGACATCAAGAAATTCCCCCAAGCAGAAAGTCAACACGATAAGTTTGTGGAAAAGATGACCATC---------------------------------TTTACAAAGAGTGCCAGAGAACAGTATGAAAAACTCTCTACCATGCACAACAACATGCTGAAGCTCTATGAGAATCTTGGAGAATACTTCATTTTTGACTCAAAGTCAGTGAGCATAGAAGAGTTCTTTGGTGATCTCAACAACTTCCGAACTTTGTTTTTGGAAGCAGTGAGAGAAAACAATAAGAGAAGAGAAATGGAAGAGAAGACCAGGAGGGCAAAACTTGCAAAAGAGAAAGCTGAGCAAGAAAAGTTAGAACGCCAGAAGAAAAAGAAACAACTCATTGATATCAACAAAGAGGGTGATGAGACTGGTGTGATGGATAATCTTCTAGAAGCCCTACAATCAGGTGCAGCATTCAGAGACCGACGAAAGCGGATTCCAAGGAATCCAGATAACAGACGAGTACCT---TTGGAAAGGTCGCGCTCTCGCCACAATGGAGCCATCTCATCTAAG---
>micMur3
ATGGAGCAGCCCGGGGCGGCGGCGGCG---------GGAGCGGGAGGCGGC---------AGCGAGGAACCCGGTGGGGGCCGGAGCAACAAGCGGAGCGCTGGGAACCGGGCCGCCAACGAAGAGGAAACGAAAAACAAACCCAAATTGAACATTCAAATAAAAACTTTGGCAGATGATGTGCGTGACCGAATTACAAGTTTTAGAAAATCTACTGTCAAAAAAGAAAAACCTCTTATTCAACATCCTATTGATTCTCAAGTTGCGATGAGTGAGTTTCCTGCAGCTCAGCCATTATATGATGAACGATCTATGAATTTGTCAGAAAAGGAAGTACTGGATCTCTTTGAAAAAATGATGGAGGATATGAACCTTAACGAAGAAAAAAAAGCTCCTTTACGAAACAAAGATTTTACCACCAAGCGTGAGATGGTTGTCCAGTATATTTCTGCCACTGCCAAATCTGGTGGGCTGAAAAACAGCAAACATGAATGCACCCTGTCTTCACAAGAATATGTTCACGAATTACGATCTGGTATTTCAGATGAGAAACTTCTTAACTGCCTAGAATCTCTGAGAGTTTCTTTAACCAGCAATCCTGTCAGCTGGGTTAACAACTTTGGCCATGAAGGTCTTGGACTCTTACTGGATGTGCTGGAAAAACTTCTGGACAAAAAACAGCAAGAAAATATCGACAAGAAGAATCAGTATAAACTTATTCAGTGCCTCAAAGCATTTATGAATAATAAGTTTGGATTGCAAAGGATTCTAGGAGATGAAAGAAGCCTTTTACTATTGGCAAGAGCAATTGACCCCAAACAACCCAACATGATGACTGAAATAGTAAAAATACTTTCTGCTATTTGCATTGTTGGAGAAGAGAACATTCTAGATAAACTTTTAGGGGCTATAACTACAGCAGCAGAAAGAAATAATAGGGAACGATTTTCACCAATTGTGGAAGGATTAGAAAATCATGAAGCTTTGCAATTACAGGTGGCCTGCATGCAGTTTATAAATGCCCTTGTCACTTCTCCTTATGAGCTTGATTTCCGAATACATTTAAGGAATGAATTTCTCCGTTCAGGACTAAAATCCATGTTGCCAGATCTAAAAGAAAAGGAGAATGATGAGCTTGATATTCAGTTGAAAGTATTTGATGAGAACAAAGAGGACGACCTAACTGAATTATCACACCGTCTCAATGACATTCGTGCAGAAATGGAT---------------------------------------------TGCTTTTTTTTCCTTTACTTACTTTCTACTGATATGAATGAAGTGTACCATCTTCTGTATAATATGTTGAAGGACACTGCTGCTGAAAATTATTTATTATCCATTCTACAACATTTTTTACTCATCAGAAATGATTATTATATCAGGCCACAGTATTATAAAATAATTGAGGAATGCGTTTCACAGATAGTGCTACACTGCAGTGGTATGGATCCAGACTTCAAGTATAGGCAAAGATTAGATGTTGATTTCACTCATCTGATAGATTCTTGTGTGAACAAGGCAAAAGTTGAAGAAAGTGAACAGAAAGCAGTGGAATATTCAAAGAAGTTTGATGAAGAATTCACAGCTCGACAGGAAGCTCAAGCTGAGCTTCAAAAAAGAGAAGAAAAAATCAAAGAACTTGAAACAGAAATCCAGCAACTTCGAACCCAGGGACATGGACTCTCA---GCTTCAGGAAATCTAGGTCCTCCTCTTCCACCTCCA---TTGCCAGGAGCTGGG------------CTA------------------TCTCCACCACCACCTCCACCACCACCACCTCTACCTGGA---GGAATTGCT------------CCT---CCTCCCCCACCTCCT---TTACCT------GGAATGACT---GGGATAGCACCACCACCA---CCA---CCACCACTACCACCTTTGTTTGGGGGACCCCCTCTACCA---CCACCCCTTGGAGGA---ATT---CCTCCTCCCCCAGGAGCATCATTTGCTCTACCTTATGGAATGAAGCAGAAAAAATTATACAAACCTGAAGTGTCCATGAAGAGAATCAATTGGTCAAAGATTGAGGCCAGAGAATTATCTGAGAACTGTTTCTGGTTAAAAGTTAAAGAAGACAAGTTTGAGAATCCAGATCTCTTTGCAAAGTTGGCATTGAATTTTGCTACCCAGAGAAAAGTTCAGAAGAATGCAGAAGCTTCAGAAGAAAAGAAGATTCTGCCTACAAAGAAAAAAGTGAAAGAATTGAGAGTTTTGGATCCCAAAACAGCCCAGAATCTGTCTATTTTTCTGGGATCATATCGCATGCCATATGAAGATATAAAAAACATTATTCTGGAAGTTAATGAAGATATGCTGAGTGAGGCCTTAATTCAGAACCTTATAAAACATCTTCCTGAGCAGAAGGTACTCAGTGAATTAGCACAGCTTAAAAATGAATATGATGACCTCTGTGAGCCTGAACAGTTTGGAGTTGTGATCAGCTCAGTGAAAATGTTACGGCCTCGTCTCAATAGCATTCTTTTCAAGCTCATGTTTGAAGAACATGTAAACAACATCAAACCAAGCATCATAGCAGTAACTCTTGCCTGTGAAGAACTGAAGAAAAGTGAAAGTTTTAACAGACTTTTAGAGTTAGTTCTTTTGGTTGGAAACTACATGAATTCAGGCTCAAGAAATGCCCAGTCATTGGGTTTTAAGATCAATTTCCTTTGCAAGATCAGAGACACTAAATCTTCAGATCAAAAAACAACGCTTTTGCATTTTATTGCTGAAATTTGTGAGGAAAAATATCGAGATATCCTGAAATTTCCTGAAGAACTCGATCATGTAGAAAGTGCAAGCAAAGTTTCAGCTCAAATTCTCAAGAGCAACCTTGCAGCAATGGAACAACAAATTGTTAATTTGGAACGTGACATCAAGAAATTCCCCCAAGCAGAAAATCAACATGATAAGTTTGTGGAAAAAATGACAATC---------------------------TACAGCTTCACAAAGAATGCCAGAGACCAATATGAAAAACTGTTGACCATGCACAACAACATGATAAAGCTCTATGAGAATCTTGGAGAATACTTCATTTTTGACTCTAAGACAGTGAGCATAGAAGAGTTTTTTGGTGATCTCAGCAACTTCCGAACTCTATTTTTGGAAGCAGTGAAAGAAAACAATAAGAGAAGAGAAATGGAAGAGAAGACCAGAAGGGCAAAGCTTGCAAAAGAGAAAGCTGAACAAGAGAAGTTGGAACGCCAGAAGAAAAAGAAACAACTCATTGATATAAATAAAGAGGGTGATGAGACTGGTGTGATGGATAATCTTCTAGAAGCCCTACAATCAGGTGCAGCATTCCGAGACCGCAGAAAGCGAATTCCAAGGAATCCAGATAACCGACGAGTACCT---TTGGAAAGGTCACGCTCTCGCCACAATGGAGCTATCTCATCTAAG---
>hetGla2
ATGGAGCAGCCCGGGGCGGCGGCGTCG---------GGAGCGGGAGGCGGC---------AGCGAGGAACCCGGTGGGGGCCGGAGCAACAAGCGGAGCACGGGAAACCGGGCCTCCAACGAAGAGGAAACGAAAAACAAACCCAAACTGAACATTCAAATAAAAACTTTGGCAGATGATGTGCGTGACCGAATTACAAGTTTTAGAAAATCTACAGTCAAAAAAGAAAAACCTCTTATTCAACATCCTATTGATTCTCAAGTCTCGATGAGTGAGTTTCCAGCAGCTCAGCCATTATATGACGAACGATCTTTGAATTTGTCAGAAAAAGAAGTACTGGATCTCTTTGAAAAAATGATGGAGGATATGAACCTTAATGAGGAAAAGAAAGCTCCTTTACGAAACAAAGATTTTACCACTAAGCGTGAGATGGTTGTCCAGTATATTTCTGCTACTGCCAAATCTGGTGGGCTGAAAAACAGCAAACATGAATGCACCCTGTCTTCACAAGAATATGTTCATGAATTGCGATCTGGTATTTCAGATGAGAAACTTCTTAACTGCCTAGAATCCCTGAGGGTTTCTTTAACCAGTAATCCTGTCAGCTGGGTTAACAACTTTGGCCATGAAGGTCTTGGACTTTTACTGGATGTGTTGGAAAAGCTTCTGGACAAAAAACAGCAAGAAAATATTGACAAGAAGAATCAATATAAACTAATTCAGTGCCTCAAAGCATTTATGAATAATAAGTTTGGATTGCAAAGGATTTTAGGAGATGAAAGAAGTCTTTTACTATTGGCAAGAGCAATTGATCCCAAACAACCCAACATGATGACTGAAATAGTAAAAATACTTTCTGCTATTTGTATTGTTGGAGAAGAGAACATTCTGGATAAACTTTTAGGGGCAATAACTACTGCAGCAGAAAGAAATAACAGGGAACGATTTTCACCAGTTGTGGAAGGATTAGAAAATCACGAAGCTTTGCAATTACAGGTGGCCTGCATGCAGTTTATAAATGCCCTTGTCACTTCTCCTTATGAACTTGATTTTCGAATACATTTAAGAAATGAATTCCTTCGTTCAGGACTAAAAGCAATGTTACCAGGTCTAAAAGAAAAAGAGAATGAGGAGCTTGATATTCAGTTGAAAGTTTTTGATGAGAACAAAGAGGATGACTTAACTGAATTGTCTCACCGTCTGAATGACATTCGAGCAGAAATGGAT---------------------------------------------------------------------------GATATGAATGAAGTATACCATCTTCTATATAATATGTTGAAAGACACTGCTGCTGAATCTTATTTATTATCCATTCTACAACATTTTTTGCTTATCAGAAATGACTATTATATCAGGCCACAGTATTATAAGATAATTGAGGAGTGTGTTTCACAGATAGTGCTGCACTGCAGTGGTATGGACCCAGACTTCAAGTATAGGCAAAGATTAGACATTGATTTCACTCATCTGATTGATTCCTGTGTAAACAAGGCAAAAGTTGAAGAAAGTGAACAAAAAGCAGTGGAATTTTCAAAGAAGTTTGATGAAGAATTCACAGCTCGACAGGAAGCTCAAGCTGAGCTTCAAAAAAGAGAAGAAAAAATCAAAGAACTTGAGACAGAAATCCAGCAACTTCGGACCCAGGGACATGGACCTTCAAGTTCATTAGGACCTCTAGGCCCTCCTCCACCACCTCCA---GTGCCAGGTGCTGGG------------CCA------------------CCTCCACCACCACCTCCACCTCCACCACCTCTACCTACA---GGAGTTCTT------------CCT---CCTCCACCACCTCCA---TTACAT------GGAATAGGA---CCAATACCGCCACCACCA---CCACTGCCACCT---------TTGATTGGGGGGCCTCCTGCACCA---CCACCCCTTGGAGGA---ATT---CCTCTTCCCCCAGGAGCACCACTTGATCTTCCTTATGGAATGAAGCACAAAAAAATTTATAAACCTGAAGTGTCCATGAAGAGAATAAACTGGTCAAAGATTGATCCCAAAGAATTATCTGAGAACTGTTTCTGGTTAAAAGTAAAAGAAGAAAAGTTTGAGAATCCAGATCTCTTTGCAAAACTGACCCTGAATTTTGCTACCCAGATAAAAGTTCAAAAAAATGCAGATGCTTCAGAAGAAAAGAAGACTATGCCTACAAAGAAGAAAGTAAAAGAATTGAGAGTTTTGGATCCCAAAACAGCTCAGAATCTCTCTATCTTCTTGGGATCATATCGCATGCCATATGAAGACATAAAAAATATCATTCTGGAGATTAATGAAGATATGCTGAGTGAGGCCTTAATTCAAAACCTCATAAAACATCTTCCTGAGCAGAAGGTACTCAATGAATTGGCACAACTTAAGAATGAATATGATGACCTCTGTGAGCCTGAGCAGTTTGGAGTGGTGATGAGCTCAGTGAAAATGTTACGGCCTCGTCTCAATAGCATTCTTTTCAAGCTCACATTTGAAGAACACGTAAACAACATCAAGCCAACCATCATAGCAGTAACTCTAGCTTGTGAAGAACTGAAGAAAAGTGAAAGCTTTAACAGACTTTTAGAGTTAATTCTTTTGGTTGGAAACTACATGAACTCAGGCTCAAGAAATGCCCAGTCTTTGGGTTTTAAGATCAACTTCCTTTGTAAGATCAAAGATACTAAATCAGCAGATCAAAAGACAACACTTTTGCATTTTATTGCTGAAATTTGTGAGGAAAACTACAGAGATATCTTGAAATTTCCCGAAGAACTAGAACATGTAGAAAGTGCAAGCAAAGTTTCAGCTCAAATCCTCAAGAGCAACCTTGCAGCCATGGAACAACAAATTGTTCATCTGGAACGTGACATCAAGAAATTCCCCGAAGCAGAAAATCAACATGATAAGTTTGTGGAAAAGATGACAATC---------------------------------TTTACAAAGAGTGCCAGAGACCAATATGAAAAACTGTCCACCATGCACAACAACATGATCAAGCTCTATGAGAATCTTGGAGAATACTTCATTTTTGACTCTAAGACAGTAAGCATAGAAGAATTTTTTGGTGATCTCAGCAACTTCCGAACTCTCTTTCTGGAAGCAGTGAAAGAAAATAATAAGAGAAGAGAAATGGAAGAGAAGACTAGAAGGGCAAAGCTTGCAAAAGAGAAAGCTGAACAAGAAAAGTTGGAACGTCAGAAGAAAAAGAAGCAACTCATTGATATAAACAAAGAAGGTGATGAGACCGGGGTGATGGATAATCTCCTAGAAGCCCTACAGTCCGGTGCAGCCTTCCGAGACCGAAGAAAGCGGATTCCAAGGAATCCAGATAACAGGCGAGTACCT---CTGGAAAGGTCACGCTCACGCCACAATGGAGCAATCTCATCTAAG---
>ochPri3
ATGGAGCAACCCGGGGCGGCGGCGGCG------TCGGGAGCGGGAGGCGGC---------CCTGAGGAAGCCGGCGGGGGCCGGAGCAACAAGCGGAGCACGGGCAACCGGGCCTCCAACGAAGAGGAAACGAAAAACAAACCCAAATTGAACATTCAAATAAAAACTTTGGCAGATGATGTGCGTGACCGAATTACGAGTTTTAGAAAATCTACTGTCAAAAAAGAAAAGCTCCTTATTCAACATCCTATTGATTCTCAAGTTCCGATGAGTGAATTTCCAGCAGCTCAGCCACTGTATGATGAAAGATCTTTAAATCTGTCAGAAAAGGAAGTACTGGATCTCTTTGAAAAAATGATGGAAGACATGAACCTTAATGAAGAGAAAAAGGCTCCTTTACGAAACAAAGATTTCAGCACAAAGCGTGAGATGGTTGTCCAGTATATTTCTGCCACTGCTAAATCTGGTGGGCTGAAAAACAGCAAACATGAATGCACCCTGTCTTCACAAGAGTATGTTCATGAATTAAGATCTGGTATATCAGATGAGAAACTTCTTAACTGCCTAGAATCCCTGAGAGTTTCTTTAACCAGCAATCCTGTGAGCTGGGTTAACAACTTTGGCCATGAAGGTCTTGGACTCTTATTGGATGTTCTGGAAAAGCTTCTGGACAAAAAACAACAAGAAAATATTGACAAGAAGAATCAGTATAAACTTATTCAGTGTCTTAAAGCATTTATGAATAATAAGTTTGGGTTGCAAAGGATTTTAGGAGATGAAAGAAGTCTTTTACTATTGGCAAGAGCAATTGACCCTAAACAACCCAACATGATGACTGAAATAGTGAAAATACTTTCTGCTATTTGCATTGTTGGTGAAGAGAATATTTTAGATAAACTTTTAGGAGCCATAACTACAGCAGCAGAAAGAAATAACAGGGAACGATTTTCACCAATTGTTGAAGGATTAGAAAATCATGAAGCCTTGCAATTACAGGTGGCCTGCATGCAGTTTATAAATGCCCTTGTTACTTCTCCTTATGAACTTGATTTTCGAATACATTTAAGGAATGAATTCCTACGTTCAGGACTAAAAACAATGTTACCAGATTTAAAAGAAAAAGAAAATGATGAGCTCGACATTCAATTGAAAGTATTTGATGAGAACAAAGAGGATGATTTAACTGAATTATCACATCGTCTCAATGACATTCGAGCTGAAATGGAATATCCTTTGACAAATCACAGAAATACTTTTTGTGTGTTT------------------------------------GATATGAATGAAGTGTACCATCTTCTTTATAATATGTTGAAGGACACTGCTGCTGAAAATTACTTATTATCCATTCTGCAACATTTTTTGCTCATCAGAAATGATTATTATGTCAGGCCACAGTATTATAAAATAATTGAGGAGTGTGTTTCACAGATAGTGCTGCATTGCAGTGGTATGGATCCGGACTTCAAGTATAGGCAAAGATTAGACATTGATTTAACGCATCTGATAGATTCTTGTGTGAACAAAGCAAAAGTTGAAGAAAGTGAGCAAAAAGCAGTGGAATTCTCAAAAAAGTTCGATGAAGAATTCACAGCTCGACAGGAGGCTCAAGCTGAGCTTCAAAAAAGAGAAGAAAAAATCAAAGAACTTGAAACAGAAATCCAGCAACTTCGAACCCAGGGACATGGGCTCACAAGTTCATCAGGAATTCCAGGCCCTCCTCCACCACCTCCA---TTGCCAGATGCTTCA------------GTC------------------TCTGGACCACCACCTCCACCACCGCCACCTCTCCCTGGA---GCAATCCCT---------CCTCCT---CCTCCACCACCTCCT---TTAGCT------GGT---------GGTATTCCACCACCACCA---CCT------------------TTGTTTGGGGCACCTCCTCCACCA---CCACCCTTTGGAGTA---GCT---CCTCCTCTACCAGGAGCACAGTTTGATCTGCCTTATGGAATGAAACAGAAAAAAATATATAAGCCTGAAGTATCCATGAAAAGAATCAACTGGTCTAAGATTGAGCCCAAAGAATTATCTGAGAATTGTTTCTGGTTAAAAGTTAAAGAAGACAAGTTTGAGAATCCAGATCTCTTTGCAAAATTGGCACTGAACTTTGCTACCCAGATAAAAGTTCAAAAAAATGTTGAAGCTTCAGAGGAAAAGAAGTCTATGCCTGCAAAGAAGAAACTGAAAGAATTGAGAATTTTGGATTCCAAAACAGCTCAAAATCTGTCAATATTCCTGGGATCATATCGCATGCCATATGAAGACATAAAAAACATTATCTTGGAAGTTGATGAAGACATGCTGAGTGAGGCCTTAATTCAGAACCTAATAAAACATCTTCCCGAACAGAAGGTACTCAATGAACTAGCACAGCTCAAAAATGAATATGATGACCTCTGTGAGCCTGAACAATTTGGAGTTGTGATGAGCTCAGTGAAAATGTTGCGGCCTCGTCTCAATAGCATTCTTTTCAAGCTCATGTTTGAAGAACACGTAAACAACATCAAACCAAGCATCATAGCAGTCACTCTTGCCTGTGAAGAACTGAAGAAAAGTGAAAGCTTTAACAGACTTTTAGAGTTAGTTCTTTTGGTTGGAAACTACATGAACTCAGGCTCAAGAAATGCCCAGTCACTGGGATTTAAAATCAACTTTCTTTGTAAGATCAGAGATACTAAGTCAGCAGATCAGAAAACAACCCTTTTGCATTTTATTGCTGAAATATGTGAAGAAAAGTACCGGGATATCCTAAAATTTCCAGAAGAATTGGAACATGTAGAAAGTGCAAGCAAAGTTTCGGCTCAAATTCTCAAGAGCAACCTTGCAGCAATGGAGCAACAAATTGTACATCTGGAACGTGACATCAAGAAATTCCCCCAAGCAGAAAATCTACATGATAAGTTTGTGGAAAAGATGACGATC---------------------------TACAGTTTTACAAAGAGTGCCAGAGACCAGTATGAAAAACTGTCCACCATGCACAATAACATGGTCAAGCTCTATGAGAATCTCGGAGAATACTTCATTTTTGACTCTAAGACAGTGAGCATAGAAGAATTTTTTGGTGATCTCAGCAACTTTCGAACTTTGTTTCTGGAAGCAGTGAAAGAAAACAATAAGAGAAGAGAAATGGAAGAGAAAACTAGGAGGGCAAAGCTTGCAAAAGAGAAAGCTGAACAAGAAAAGTTGGAACGCCAGAAGAAAAAGAAACAACTCATTGATATAAACAAAGAGGGTGATGAGACTGGCGTGATGGATAATCTTCTAGAAGCCCTACAATCAGGTGCGGCATTCCGAGACCGGAGAAAGCGGATTCCAAGGAATCCAGATAACAGACGAGTACCT---TTAGAAAGGTCACGCTCTCGCCACAATGGAGCTATCTCATCCAAG---
>balAcu1
ATGGAGCAGCCCGGGGCGGCGGCGGCG------TCGGGCGCCGGAGGCTGC---------GGCGAGGAACCCGGTGGGGGCCGAAGCAACAAGCGGAGCGCGGGGAACCGGGCCGCCAACGAAGAGGAAACGAAAAACAAACCTAAATTGAACATTCAAATAAAAACTTTGGCAGATGATGTGCGTGACCGAATTACAAGTTTTAGAAAATCTACTGTCAAAAAAGAAAAACCTCTTATCCAACATCCTATTGATTCTCAAGTTGCGATGAGTGAGTTTCCAGCGGCTCAGCCATTATATGATGAACGATCTTTGAATTTGTCCGAAAAGGAAGTACTGGATCTCTTTGAAAAAATGATGGAGGACATGAACCTTAATGAAGAGCGAAAAGCTCCTTTACGAAACAAAGATTTTACCACCAAGCGTGAGATGGTCGTCCAGTATATTTCTGCTACTGCCAAATCTGGAGGGCTGAAAAACAGCAAACATGAATGCACTCTGTCTTCACAAGAATATGTTCATGAATTACTATCTTGTATTTCAGATGAGAAACTTCTTAATTGCCTAGAATCTCTGAGGGTTTCTTTAACCAGCAATCCTGTCAGCTGGGTTAACAACTTTGGCCATGAAGGTCTTGGACTCCTGTTGGATGTGCTGGAAAAGCTTCTGGACAAGAAACAGCAAGAAAATATTGAAAAGAAGAATCAGTATAAACTTATTCAGTGCCTCAAAGCATTTATGAACAATAAATTTGGATTGCAAAGGATTCTAGGGGATGAAAGAAGCCTTTTACTGTTGGCAAGAGCAGTTGACCCCAAACAACCCAACATGATGACTGAAATAGTAAAAATACTTTCTGCTATTTGTATTGTTGGAGAAGAGAACATTCTAGATAAACTTTTAGGGGCTATAACTACAGCAGCAGATCTAAATAACAGAGAACGATTTTCACCAATTGTGGAAGGATTAGAAAACCATGAAGCTTTGCAATTACAGGTGGCCTGCATGCAGTTTATAAATGCCCTTGTCACATCTCCTTATGAGCTTGATTTTCGAATACATTTAAGGAATGAATTCCTTCGTTCAGGACTAAAAACAATGTTACCAGATCTGAAAGAAAAAGAGAATGACGAGCTTGATATTCAGTTGAAAGTATTTGATGAGAACAAAGAGGACGACCTAACTGAATTATCACACCGTCTCAATGACATTCGAGCAGAAATGGAATATCCTTTTGACAAACCACAGAAATCATTTTGCATT---------------------------------------GATATGAATGAAGTGTACCATCTTCTGTATAATATGTTGAAGGACACTGCTGCTGAAAATTACTTATTATCCATTCTACAACATTTTTTGCTCATCAGAAATGATTATTATATCAGGCCACAGTATTACAAAATAGTTGAGGAATGTGTTTCACAGATAGTGCTGCACTGCAGTGGTATGGACCCAGATTTCAAGTACAGACAAAGATTAGACATTGATTTCACTCATCTGATAGATTCTTGTGTGAACAAGGCAAAAGTTGAAGAAAGTGAACAAAAAGCAGCAGAATTTTCGAAGAAGTTCGATGAAGAATTCACAGCTCGACAGGAAGCTCAAGCTGAGCTTCAAAAAAGAGAAGAAAAAATCAAAGAGCTTGAAACAGAAATCCAACAACTTCGAACCCAGGGACATGGACTCTCAGGTTCAACAGGAATTCCAGGCCCTCCTCTACCACCTCCA---TTGCCAGGTGCTGGG------------CCC------------------CCCCCGCCCCCACCTCCACCAGCGCCACCTCTACCCAGA---GGAGGTCCC------------CCT---CCTCCTCCACCTCCT---TTACCT------GGGGTACAT---GGAATAGCATCACCACTG---CCT------------------TTGTTTGGGGGACCTCCTCCACCA---CCTCCCCTTGGAGGA---GTT---CCTCCTCCTCCTCCGGGAACACTTGATCTGCCATATGGAATGAAGCATAAAAAAATATATAAACCTGAGGTGTCCATGAAGAGGATCAATTGGTCAAAGATTGAACCCAAAGAATTGTCTGAGAACTGTTTCTGGTTGAAAGTTAAGGAGGAGAAGTTTGAAAATCCAGATCTCTTTGCAAAATTGGCACTGAATTTCGCTACCCAGATAAAAGTTCAAAAGAATGCAGAAGCTTTTGAAGAAAAGAAGACCCTGCCTACAAAGAAGAAAGTGAAAGAGTTGAGAATTTTGGATCCCAAAACAGCCCAGAATCTTTCTATCTTCCTAGGATCATATCGTATGCCATATGAAGATATAAAAAACATCATTCTGGAGGTTAATGAAGACATGTTGAGTGAGGCCTTAATTCAGAACCTTATAAAACATCTTCCTGAGCAGAAGGTACTCAATGAATTAGCACAGCTGAAGAATGAATATGATGACCTTTGTGAGCCTGAACAGTTTGCTGTTGTGATGAGCTCAGTGAAAATGTTGCGTCCTCGTCTCAATAGCATTCTTTTCAAGCTCACGTTTGAAGAACACGTAAACAACATCAAACCAAGCATCATAGCAGTAACTCTGGCCTGTGAAGAACTGAAGAAAAGTGAAAGCTTTAACAGACTTTTAGAGTTAGTTCTTTTGGTTGGAAACTACATGAACTCAGGCTCAAGAAATGCCCAGTCTTTGGGTTTTAAGATCAACTTTCTCTGTAAGATCCGAGATACTAAATCAGCAGATCAAAAGACAACCCTCTTGCATTTTATTGCTGAAATTTGTGAGGAAAAATACCGGGATATCCTGAAATTTCCTGAAGAACTGGAACATGTAGAAAGTGCAAGCAAAGTTTCAGCTCAGATTCTCAAGAGCAACCTTGCAGCAATGGAACAACAAATTGTTCACCTGGAACGTGACATCAAGCAATTCCCCAAAATAGAAAATCAACGTGATAAGTTTGTGGAAAAGCTGACGATC---------------------------------TTTACAAAGGGTGCCAGAGAACAGTATGAAAAACTACTCACCATGCACAACAACATGATAAAGCTCTATGAGAATCTTGGAGAATACTTTATTTTTGACTCTAAGACAGTGAGCATAGAAGAATTTTTCGGTGATCTCAGCAACTTCCAAACTTTGTTCCTGGAAGCAGTGAAAGAAAACAACAAGAGAAAAGAAATGGAAGAGAAGACTAGGAGGGCAAAGCTTGCAAAAGAGAAAGCTGAACAAGAAAAGTTAGAACGCCAGAAGAAAAAGAAACAACTCATTGATATAAACAAAGAGGGTGATGAGACGGGCGTGATGGATAATCTTCTAGAAGCCCTGCAATCAGGTGCAGCATTCCGAGACCGCAGAAAGAGGATTCCAAGGAATCCAGATAACAGACGAGTACCT---TTGGAAAGGTCACGCTCTCGCCACAATGGAGCTATCTCATCTAAG---
>canFam3
ATGGAGCAGCCCGGGGCGGCGGCGTCG---------GGCGCGGGAGGCGGC---------AGCGAGGAACCCGGTGGGGGCCGGAGCAACAAGCGGAGCTCCGGGAACCGGGCCCTCAACGAAGAGGAAACGAAAAACAAACCCAAATTGAACATTCAAATAAAAACTTTGGCAGATGATGTGCGTGACCGAATTACAAGTTTTAGAAAATCTACAGTCAAAAAAGAAAAACCTCTTATTCAACATCCTATTGATTCTCAAGTTGCAATGAGTGAGTTTCCAGCAGCTCAACCATTATATGATGAACGATCTTTGAATTTGTCAGAAAAAGAAGTACTGGATCTTTTTGAAAAAATGATGGAGGACATGAACCTTAATGAAGAACGAAAAGCTCCTTTACGAAACAAAGATTTTACCACCAAGCGTGAGATGGTTGTCCAGTATATTTCTGCTACTGCCAAATCTGGAGGTCTGAAAAACAGCAAACATGAATGCACCTTGTCTTCACAAGAATATGTTCACGAATTACGATCTGGTATTTCAGATGAGAAACTTCTTAATTGCCTTGAATCTCTGCGTGTTTCTTTAACCAGCAATCCTGTCAGCTGGGTTAACAACTTTGGACATGAAGGTCTTGGACTCTTATTGGATGTGCTGGAAAAGCTTCTGGACAAGAAACAGCAAGAAAATATAGACAAGAAGAATCAGTATAAACTTATTCAGTGCCTCAAAGCATTTATGAATAATAAGTTTGGATTGCAAAGGATTCTAGGCGATGAAAGGAGTCTTTTGCTATTGGCAAGAGCAATTGATCCCAAACAACCCAACATGATGACTGAAATAGTAAAAATACTTTCTGCTATTTGCATTGTTGGAGAAGAGAACATTCTAGATAAACTTTTAGGAGCTATAACTATAGCAGCAGAAAGAAATAATAAGGAACGATTTTCACCAATTGTGGAAGGATTAGAAAATCATGAGGCTTTGCAATTACAGGTGGCCTGCATGCAGTTTATAAATGCCCTTGTCACTTCACCTTATGAACTTGATTTTAGAATACATTTAAGGAATGAATTCCTACGTTCAGGACTAAAAACAATGTTACCAGATCTAAAAGAAAAAGAGAATGATGAGCTTGATATTCAGCTGAAAGTATTTGATGAGAACAAAGAAGATGACCTAACTGAATTATCACACCGTCTCAGTGACATTCGAGCAGAAATGGAT---------------------------------------------------------------------------GATATGAATGAAGTGTATCATCTTCTATATAACATGTTGAAGGATACTGCTGCTGAAAATTACTTATTATCCATTCTACAACATTTTTTGCTCATCAGAAATGATTATTATATCAGGCCACAGTATTACAAAATAATTGAGGAGTGCATTTCACAGATAGTGCTGCACTGCAGTGGTATGGACCCAGATTTCAAGTATAGGCAAAGATTAGACATTGATTTTACACATCTGATAGATTCTTGTGTGAACAAGGCAAAAGTTGAAGAAAGTGAACAAAAAGCAGCAGAATTTTCAAAGAAGTTTGATGAAGAATTCACAGCTCGACAGGAAGCTCAAGCTGAGCTTCAAAAAAGAGAAGAAAAAATTAAAGAGCTTGAATCAGAAATCCAGCAACTTCGAACCCAGGGACATGGATTCTTAGGTTCATCAGGAATTCCAGGCCCTCCTCCACCACCTCCA---TTGCCAGGTGGTGGG------------ACATCC---------------CCACCCCCACCACCTCCACCAGCACCACCTTTACCTGGC---GGACCTCTC------------CCT---CCTCCTCCACCTCCT---TTACCT------GGAATAATT---GGTATACCACCACCACCA---CCA---CCACCT---------TTGTTTGGGGGACCTCCTCCACCACTTCCCCCTGGAGGAGGA---ATT---CCTCCTTTTCCAGGAGAACCACTTGATCTGCCTTATGGGATGAAGCAGAAAAAAATATATAAACCTGAGGTGCCCATGAAGAGAATCAATTGGTTAAAGATTGAACCCAAAGAATTATCTGAGAACTGTTTCTGGTTAAAAGTTAAGGAGGACAAGTTTGAAAATCCAGATCTCTTTGCAAAATTGGCACTGAATTTTGCTACCCAGAAAAAAGTTCAAAAGAATGTAGAAGCTTCAGAAGAAAAGAAGATCTTGCCTGCAAAGAAGAAAGTGAAAGAATTGAGAATTTTGGATCACAAAATGGCCCAGAATCTGTCTATATTCCTAGGATCATATCGTATGCCATATGAAGATATAAAAAACATCATTCTGGAGGTTAATGAAGACATGCTGAGTGAAGCCTTAATTCAGAACCTTGTCAAATATCTTCCTGAGCAGAAAGTACTCAGTGAATTAGCACAGCTGAGGAATGAATATGATGACCTATGTGAACCTGAACAATTTGGTGTTGTGATGAGCTCAGTGAAAATGTTGCGGCCTCGTCTAGATAACATTCTTTTCAAGCTCACGTTTGAAGAACATGTAAACAACATCAAACCAAGCATCATAGCAGTAACTCTTGCCTGTGAAGAAATGAAGAAAAGTGAAAGCTTTAACAGACTTTTAGAGTTAGTTCTTTTGGTTGGAAACTACATGAACTCAGGCTCTAGAAATGCCCAGTCTTTGGGTTTTAAAATCAACTTCCTTTGTAAGATCAGAGATACTAAGTCAGCAGATCAGAAAACAACTCTCTTGCATTTTATTGCTGAAATTTGTGAGGAAAAATACCGGGATATCCTGAAATTTCCTGAAGAACTGGAACATGTAGAAAGTGCAAGCAAAGTTTCAGCTCAAATTCTCAAGAGCAACCTTACAGCAATGGAACAACAAATTGTTCATCTGGAACGTGACATCAAGAAATTCCCCCAAACAGAAAATCAACATGATAAGTTTGTGGAGAAAATGACAATC---------------------------------TTTACAAAGAGTGCCAGAGACCAGTATGAAAAACTGCTCACCATGCACAACAACATGCTAAAGCTCTATGAGAATCTTGGAGAATACTTTATTTTTGACTCTAAGACAGTGAGCATAGAAGAGTTCTTTGGTGATCTCAGCAACTTCCGAACTTTATTTCTGGAAGCTGTGAAAGAAAACAACAAGAGAAAAGAAATGGAAGAGAAGACTAGGAGGGCAAAGCTTGCAAAAGAGAAAGCTGAACAAGAAAAGTTAGAACGCCAGAAGAAAAAGAAACAACTCATTGATATAAACAAAGAGGGTGATGAGACTGGTGTGATGGATAATCTTCTAGAAGCCCTACAATCAGGTGCAGCGTTCCGAGACCGCAGAAAGCGGATTCCAAGGAATTCAGATAACAGACGAGTGCCA---TTGGAAAGGTCACGCTCTCGCCACAATGGAGCTATCTCATCCAAG---
>musFur1
ATGGAGCAGCCCGGGGCGGCGGCAACG---------GGAGCGGGAGGCGGC---------AGCGAGGAACCCGGTGGGGGCCGGAGCAACAAGCGGAGCGCGGGAAACCGGGCCGCCAACGAAGAGGAAACGAAAAACAAACCTAAATTGAACATTCAAATAAAAACTTTGGCAGATGATGTGCGTGACCGGATTACAAGTTTTAGAAAATCTACTGTCAAAAAAGAAAAACCTCTTATTCAACATCCTATTGATTCTCAAGTTACAATGAGTGAGTTTCCAGCAGCTCAGCCATTGTATGATGAACGATCTTTGAATTTGTCAGAAAAGGAAGTACTGGATCTCTTTGAAAAAATGATGGAAGACATGAACCTTAATGAAGACCGTAAAGCTCCTTTACGAAACAAAGATTTTACCACCAAGCGTGAGATGGTTGTCCAGTACATATCTGCTACTGCCAAATCTGGAGGGCTGAAAAACAGCAAACATGAATGTACCTTGTCTTCACAAGAATATGTTCATGAATTACGATCTGGTATTTCAGATGAGAAACTTCTTAACTGCCTTGAATCTCTGAGGGTTTCTTTAACCAGCAATCCTGTCAGCTGGGTTAACAACTTTGGCCATGAAGGTCTTGGACTCTTATTGGATGTTCTGGAAAAGCTTCTGGACAAGAAACAGCAAGAAAATATAGACAAGAAGAATCAGTATAAACTTATTCAGTGCCTCAAAGCATTTATGAATAATAAGTTTGGACTGCAAAGAATTCTAGGAGATGAAAGGAGTCTTTTGCTTTTGGCAAGAGCAATTGATCCCAAACAACCCAACATGATGACTGAAATAGTAAAAATACTTTCTGCTATTTGCATTGTTGGAGAGGAGAACATTCTAGATAAACTTCTAGGGGCTATAACTACAGCAGCAGAAAGAAATAATAGGGAACGATTTTCACCAATTGTGGAAGGATTAGAAAATCATGAAGCTTTGCAATTACAGGTGGCCTGCATGCAGTTTATAAATGCCCTTGTCACTTCACCTTACGAGCTTGATTTTAGAATACATTTAAGGAATGAATTCCTACGTTCAGGACTAAAAACAATGTTACCAGATCTAAAGGAAAAAGAGAATGATGAGCTTGATATTCAGTTGAAAGTATTTGATGAGAACAAAGAAGATGACCTAAATGAATTATCACACCGTCTCAATGATATTCGAGCAGAAATGGAC------------------------------------------TTTAATTTTTTTCCTTTACTTACTTTCACT---GATATGAATGAAGTGTATCATCTTCTATATAACATGTTGAAGGACACTGCTGCTGAAAATTACTTATTATCCATTCTACAACATTTTTTGCTCATCAGAAATGATTATTATATCAGGCCACAGTATTACAAAATAATTGAGGAGTGCGTTTCACAGATAGTGCTGCACTGCAGTGGTATGGACCCAGATTTCAAGTATAGGCAAAGATTAGATGTTGATTTCACACATCTAATAGATTCTTGTGTGAACAAGGCAAAAGTTGAAGAAAGTGAACAAAAAGCAGTGGAATTTTCAAAGAAGTTTGATGAAGAATTTACAGCTCGACAGGAAGCTCAAGCTGAGCTTCAAAGAAGAGAAGAAAAAATTAAAGAGCTTGAAACAGAAATCCAGCAACTTCGAACCCAGGGATATGGACTCTCAGGTTCATCAGGAATTCCAGGCCCTCCTCCACCACCTCTC---TTGCCTGGTGGTGGGTCATCCCCACCACCA------------------CCACCACCACCACCTCCACCAGCACCACCTCTACCTGGA---GGAGCTCTC------------CCT---CCTCCTCCACCTCCT---TTACCT------GGAATGATT---GGCATACCACCACCACCA---CCT------------------TTGTTTGGGGGACCTCCTCCACCA---TTTCCCCTTGGAGGAGGAATT---CTTCCGTTCCCAGAAGTACCTCTTGATCTGCCTTATGGGATGAAGCAGAAGAAATTATATAAACCTGAGGTGCCTATGAAGAGAATCAATTGGTCAAAGATTGAACCGAAAGAACTATCTGAGAACTGTTTCTGGTTAAAAGTTAAGGAGGACAAATTTGAAAATCCAGATCTCTTTGCAAAATTGGCACTGAATTTTGCTACCCAGATGAAAGTTCAAAAGAATGTAGAAGCTTCAGAAGAAAAGAAGATCCTTCCTGCAAAGAAGAAAGTGAAAGAATTGAGAATTTTGGATCCCAAAACAGCCCAGAATCTGTCTATTTTCCTAGGATCATATCGTATGCCATATGAAGATATAAAAAATATTATTCTGGAGGTTAATGAAGACATGCTGAATGAAGCCTTAATTCAGAACCTTGTAAAACATCTTCCAGAGCAGAAAGTACTCAGTGAATTAGCACAGCTGAGGAATGAATATCATGACCTCTGTGAGCCCGAGCAATTTGGAGTTGTGATGAGCTCAGTGAAAATGTTGCAACCTCGTCTCGAAAACATTCTTTTCAAGCTCACGTTTGAAGAGCATGTAAACAACATCAAACCAAGCATCATAGCAGTAACTCTTGCCTGTGAAGAGCTGAAGAAAAGTGAAAGCTTTAACAGACTTTTAGAGTTAGTTCTTTTGGTTGGAAATTACATGAACTCAGGCTCAAGAAATGCCCAGTCTTTGGGTTTTAAAATCAACTTCCTTTGTAAGATCAGAGATACTAAGTCAGCAGATCAAAAAACAACCCTCTTGCATTTTATTGCTGAAATTTGTGAGGAAAAATACCGGGATATCCTGAAGTTTCCTGACGAACTGGAACATGTAGAAAGTGCAAGCAAAGTTTCAGCTCAAATTCTCAAGAGCAACCTTACAGCAATGGAACAACAAATTATTAATCTGGAACGTGACATCAAGAAATTCCCCGAAACAGAAGATCAACATGATAAGTTTGTGGAGAAGATGACAATC---------------------------------TTTACAAAGAGTGCCAGAGACCAGTATGAAAAACTGTTCACCATGCACAATAACATGCTAAAGCTCTATGAGAATCTTGGAGAATACTTTATTTTTGACTCTAAGACAGTGAGCATCGAAGAGTTCTTTGGTGATCTCAGCAACTTCCGAACTTTGTTTCTGGAAGCAGTGAAAGAAAACAACAAGAGAAAAGAAATGGAAGAGAAGACAAGGAGGGCAAAGCTTGCAAAAGAGAAAGCTGAACAAGAAAAGTTAGAACGCCAGAAGAAAAAGAAACAACTCATTGATATAAACAAAGAGGGTGATGAGACTGGTGTGATGGATAATCTTCTAGAAGCCCTACAATCAGGTGCAGCATTCCGAGACCGCAGAAAGCGAATTCCAAGGAATCCAGATAACAGACGAGTACCT---TTGGAAAGATCACGCTCTCGCCACAATGGAGCTGTCTCATCTAAG---
>dasNov3
ATGGAGCTGCCCGGGGCAGCGGCGGCG------GCGGGAGCGGGAGGCTGC---------AGCGAGGAACCTGGTGGGGGCCGGAGCAACAAGCGGAGCACGGGGAACCGGGCCGCCATCGAAGAGGAAACGAAAAACAAACCTAAATTGAACATTCAAATAAAAACTTTGGCAGATGATGTGCGTGACCGAATTACTAGTTTTAGAAAATCTACTGTCAAAAAAGAAAAACCTCTTATTCAACATCCTATTGATTCTCAAGTTGCAATGAGTGAGTTTCCAGCAGCTCAACCATTATATGATGAACGATCTTTGAATTTGTCTGAAAAGGAAGTACTGGATCTCTTTGAAAAAATGATGGAGGACATGAACCTTAATGAGGAACGAAAAGCTCCTTTGCGAAACAAAGATTTTACTACCAAACGTGAGATGGTTGTCCAGTATATTTCTGCCACTGCCAAATCTGGAGGACTGAAAAACAGCAAACATGAATGCACCCTCTCTTCACAAGAATATGTTCATGAATTACGATCTGGTATTTCAGATGAGAAACTTCTGAACTGCCTGGAATCGCTGAGGGTTTCTTTGACCAGCAATCCTGTCAGCTGGGTTAACAACTTTGGCCATGAAGGTCTTGGACTCTTACTGGATGTGCTGGAAAAACTTCTGGACAAGAAACAGCAAGAAAATATTGACAAGAAGAATCAATATAAACTTATTCAGTGCCTCAAAGCATTTATGAATAATAAGTTTGGGTTGCAAAGGATTCTGGGAGATGAAAGAAGTCTTTTACTATTGGCAAGAGCAATTGACCCCAAACAACCCAACATGATGACTGAAATAGTGAAAATACTTTCTGCTATTTGCATTGTAGGAGAAGAGAACATTCTAGATAAACTTTTAGGGGCCATAACTACAGCAGCAGAAAGAAATAATAGGGAACGATTTTCACCAATTGTGGAAGGATTAGAAAATCATGAAGCCTTGCAATTACAGGTGGCCTGCATGCAGTTTATAAATGCCCTTGTCACTTCTCCTTATGAGCTTGATTTTCGAATTCATTTGAGGAATGAATTCCTCCGTTCTGGACTAAAAACAATGTTACCAGATCTAAAAGAAAAAGATAACGATGAGCTTGATATTCAATTGAAAGTATTTGATGAGAACAAAGAGGATGACTTAACTGAATTATCACACCGTCTCAATGACATTCGAGCAGAAATGGAA---------------------------------------ATCTTTGATTTTTTTTTCCTTTACTTACTTTCCACTGATATGAACGAAGTATACCATCTCCTGTATAATATGTTGAAGGATACTATGGCTGAAAATTACTTATTATCCATTCTGCAACATTTTTTGCTCATCAGAAATGATTATTATATCAGGCCACAATATTACAAAATAATTGAGGAGTGTGTTTCACAGATAGTGCTGCACTGCAGTGGTATGGACCCAGACTTCAAGTATAGGCAAAGATTAGACATAGATTTCACTCATCTGATAGATTCTTGTGTGAACAAGGCAAAAGTTGAAGAAAGTGAGCAAAAAGCTGTGGAATTTTCAAAGAAGTTTGATGAAGAATTCACAGCTAGACAGGAAGCTCAAGCTGAACTTCAAAAAAGAGAAGAAAAAATTAAAGAGCTTGAAACCGAAATCCAGCAACTTCGAACCCAGGGACATGGACTCTCAGGTTCATCAGGGGTTCTGGCCCCTCCTCCACCACCTCCG---CTGCCAGGTGTTGGG------------CCA------------------TCTCCCCCACCACCTCCACCACCTCTACCTCTATCTGGA---GGAGCCCTT------------CCT---CCTCCTCCACCTCCT---TTATCT------GGCACGAAT---TGTATACCACCACCACCA---CCA---CCT------------ATGTTTGGGGGGCCTCCTCCCCCA---CCACCCCCTGGAGGA---GTT---CTTCTTCCCCTAGGATCATCACTTGATCTGCCTTATGGAATGAAGCAGAAAAAAGTATATAAGCCTGAAGTATCCATGAAGAGAATCAATTGGTCAAAGATTGAGCCCACAGAATTATCGGAGAACTGTTTCTGGTTAAAAGTTAAGGAAGACAAGTTTGAAAACCCAGATCTATTTGCAAAATTGGCACTGAATTTCACAACCCAGATAAAAGTTCAAAGGAATCCGGATGCTTTAGAAGAAAAGAAGACCATACCTGCAAAGAAAAAAGTGAAAGAATTGAGAGTTTTCGATCCCAAAACAGCCCAGAATCTGTCTATCTTCCTGGGATCATATCGCATGCCATATGAAGATATAAAAAACATAATTCTGGAGGTTAATGAAGGCATGTTGAATGACGCCTTAATTCAGAACCTTGTGAAAAATCTTCCTGAACAGAAGGTACTCAATGAATTAGCACAGTTTAAGAGTGAATATGATGACCTCTGTGAGCCTGAACAGTTTGGAGTTGTGATGAGCTCAGTGAAAATGTTACAGCCTCGTCTCAAGAGCATTCTTTTCAAGCTCACATTTGAAGAACACGTAAACAACATCAAACCAAGCATCATAGCAGTAACTCTTGCCTGTGAAGAACTGAAGAAAAGTGAAAGCTTTAATCGACTTTTAGAATTAGTTCTTTTGGTTGGAAACTACATGAACTCAGGCTCAAGAAATGCTCAGTCTTTAGGGTTTAAAATCAACTTCCTTTGTAAGATTAGAGATACCAAATCAGCAGATCAAAAAACAAACCTTTTGCATTTCATTGCTGAAATTTGTGAGGAAAAATACCGGGATATTCTGAAATTTCCAGAAGAACTGGAACATGTAGAAAGTGCAAGCAAAGTTTCAGCTCAACTACTCAAGAGCAACCTTGCAACAATGGAACAACAAATTGTTCATCTGGAACGTGACATCAAGAAATTCCCCCAAACAGAAAATCAACATGATAAGTTTGTAGAAAAGATGACGATC---------------------------------TTTACAAAGAGTGCCAGAGACCAATATGAAAAACTGTTCACCATGCACAACAACATGATGAAGCTCTACGAGAATCTTGGTGAATACTTCATTTTTGACTCTAAAACAGTGAGCATAGAAGAGTTTTTTGGCGATATCAACAACTTCCGAACTTTGTTTTTGGAAGCAGTGAAAGAAAACAATAAGAGAAGGGAAATGGAAGAGAAGACTAAGAGAGCCAAACTTGCAAAAGAGAAAGCTGAACAAGAAAAATTGGAACGGCAGAAGAAAAAGAAACAACTCATTGATATGAACAAAGAAGGTGATGAGACTGGTGTAATGGATAATCTTCTAGAAGCCCTACAATCGGGTGCAGCATTCCGAGACCGCAGAAAGCGGATTCCAAGGAATCCAGATAACAGAAGAGTACCT---TTGGAAAGGTCACGCTCTCGCCACAATGGAGCTGTCTCATCTAAG---
>HLrhiFer5
ATGGAGCAGCCCGGGGCGGCGGCGTCG---------GGAGCGGGAGGCGGC---------AGCGAGGAACCCGGTGGGGGCCGGAGCAACAAGCGGAGCGCGGCGAACCGGGCCGCCACCGAAGAGGAAACGAAAAACAAGCCCAAATTGAACATTCAAATAAAAACTTTGGCAGATGATGTGCGTGACCGAATCACAAGTTTTAGAAAATCTACTGTCAAAAAAGAAAAACTTCTTATTCAACATCCTATTGATTCGCAAGTTGCAATGAGTGAATTTCCAGCAGCTCAGCCATTATACGATGAACGATCTTTGAATTTGTCAGAAAAGGAAGTACTGGATCTTTTTGAAAAAATGATGGAGGACATGAACCTTAATGAAGAACGAAAAGCTCCTTTACGAAACAAAGATTTTATCACAAAGCGAGAGATGGTTGTCCAGTACATTTCTGCTACAGCCAAATCTGGAGGGCTGAAAAACAGCAAACATGAATGCACCCTGTCTTCACAAGAATACGTTCATGAATTACGATCTGGTATTTCAGATGAGAAACTTCTTAACTGCCTAGAATCTCTGCGGGTTTCTTTAACCAGCAATCCTGTCAGCTGGGTTAACAACTTTGGCCATGAAGGTCTTGGACTCTTATTGGATGTGCTGGAAAAGCTTCTGGACAAGAAACAGCAAGAAAATATTGACAAGAAGAATCAGTATAAACTTATTCAGTGCCTCAAAGCATTTATGAATAATAAGTTTGGATTGCAAAGGATTCTAGGAGATGAAAGAAGTCTTTTACTATTGGCAAGAGCAATTGACCCCAAACAACCCAACATGATGACTGAAATAGTAAAAATACTTTCTGCTATTTGCATTGTTGGAGAAGAGAACATTCTAGATAAACTTTTAGGGGCTATAACTACAGCAGCAGAAAGAAATAACAGAGAACGATTTTCACCAATTGTGGAAGGATTAGAAAATCATGAAGCTTTGCAATTACAGGTGGCCTGCATGCAGTTAATAAATGCCCTTGTCACTTCGCCTTATGATCTTGATTTTCGAATACATTTAAGGAATGAATTCCTCCGTTCAGGACTAAAAACAATGTTACCAGATCTCAAAGAAAAAGAGAACGATGAGCTTGATATTCAGTTGAAAGTATTTGATGAGAACAAAGAGGACGACCTAACTGAATTATCACATCGTCTCAGTGACATTCGAGCAGAAATGGAT---------------------------------------------------------------------------GATATGAATGAAGTATACCATCTTCTGTATAATATGTTGAAGGACACAGCTGCTGAAAATTACTTATTATCCATTCTACAACATTTTCTGCTCATCCGAAATGATTATTATATCAGGCCACAGTATTACAAAATAATTGAGGAGTGCGTTTCACAGGTAGTGCTGCACTGCAGTGGTATGGATCCAGATTTCAAGTACAGACAAAGATTAGACATCGATTTAACTCATCTGATAGATTCTTGTGTGAACAAGGCAAAAGTTGAAGAAAGTGAACAAAAAGCAGCGGAATTTTCAAAGAAGTTCGATGAAGAATTTACAGCTCGACAGGAAGCTCAAGCTGAGCTTCAGAAAAGAGAAGAAAAAATCAAAGAGCTTGAAACAGAAATCCAGCAACTTCGAACCCAGGGACCTGGACTCGCAGGTGCGTCAGGAACT------------------CCTCCA---TTGCCGGGTGCTGGG------------CCA------------------TCCCTACCCCCACCCCCACCACCGCCACCTCTACCTGGA---GGAGCACCT------------CCT---CCCCCGCCGCCCCCTCTTTTACCT------GGAGTGACCGGTGGTATACCACCACCACCAGCACCA---CCACCT---------TTGTTTGGCGGATCTCCTCCACCA---CCCCCCCTTGGAGGA---GTT---CCTCCTCCCCCAGGAGCACCTGTTGCTTTGCCTTATGGAATGAAGCAGAAAAAACTATATAAACCTGAGGTGTCCATGAAGAGAATCAATTGGTCAAAGATTGAACCCAAAGAATTATCTGAGAACTGTTTCTGGTTAAAAGTTAAGGAGGACAAGTTTGAAAATGCAGATCTCTTTGCAAAACTGGCACTGAATTTTGCTACCCAGATAAAAGTTCAAAAGAATGTAGAAGCTTCAGAGGAAAAGAAGAGCCTACCTGCAAAGAAGAGAGTGAAAGAGTTGAGAGTTTTGGATGCCAAAACAGCCCAGAATCTGTCGATCTTCCTAGGGTCATATCGTATGCCATATGAAGATATCAAAAACATTATCCTGGAGGTCAATGAAGACATGTTGACTGAGGCCTTAATTCAGAACCTCATAAAACATCTTCCTGAGCAGAAGGTACTCAATGAGTTAGCACAGCTGAAGAATGAGTATAATGAACTTTGTGAGCCTGAACAATTTGGAGTTGTGATGAGCTCAGTGAAAATGTTGCGGCCTCGTCTCAATAGCATTCTTTTCAAACTCACATTTGAAGAACACATAAACAACATCAAACCAAGCATCATAGCAGTAACGCTTGCCTGTGAAGAACTGAAGAAGAGTGAAAGCTTTAACAGACTTTTAGAGTTAGTTCTTTTGGTTGGGAACTACATGAACTCAGGCTCAAGAAATGCCCAGTCTTTGGGTTTTAAGATCAACTTCCTTTGTAAGATCAGGGATACTAAATCAGCAGATCAGAAAACAACCCTCTTGCATTTTATTGCTGAAATTTGTGAGGAGAAATACCGGGATATCCTGAAATTTCCTGAAGAACTGGAACATGTAGAAAGTGCAAGCAAAGTTTCAGCTCAAATTCTGAAGAGCAACCTTGTAGCAATGGAACAACATATTGTTCGTCTGGAAGGTGACATCAAGAAATTCCCCCAAACAGGAAATCAGCATGATAAGTTTGTGGAAAAGATGACGATC---------------------------------TTTACAAAGAGTGCCAGAGACCAGTATGAGAAACTGCTCACCATGCACAACAACATGGTAAAGCTCTACGAGAATCTTGGAGAATACTTCATTTTTGATTCTAAGACCGTGAGCATAGAAGAGTTTTTTGGTGATCTCAGCAACTTCCGAACTTTGTTTCTGGAAGCAGTGAAAGAAAACAACAAGAGACGAGAAATGGAAGAGAAGACTAAGAGGGCAAAGCTTGCAAAAGAGAAAGCTGAACAAGAAAAGTTAGAACGCCAGAAGAAAAAGAAACAACTCATTGATATAAACAAAGAGGGCGATGAGACTGGCGTGATGGATAATCTTCTAGAAGCCCTACAATCAGGTGCAGCGTTTCGAGACCGCAGAAAGAGGATTCCCAGGAATCCAGATAACAGACGAGTACCT---TTGGAAAGGTCACGCTCTCGCCACAATGGAGCTATTCCAGCTAAG---
>HLequCab3
ATGGAGCAGCCCGGGGCGGCGGCGGCG------GCGGGCGCGGGAGGCGCC---------GGCGAGGAACCCGGTGGGGGCCGGAGCAACAAGCGGAGCGCGGGGAACCGGGCCGCCAACGAAGAGGAAACGAAAAACAAACCTAAATTGAACATTCAAATAAAAACTTTGGCAGATGATGTGCGTGACCGAATTACAAGTTTTAGAAAATCTACTGTCAAAAAAGAAAAACTTCTTATTCAACATCCCATCGATTCTCAAGTTGCAATGAGTGAGTTTCCAGCAGCTCAGCCATTATACGATGAACGATCTTTGAATTTGTCAGAAAAGGAAGTACTGGATCTTTTTGAAAAAATGATGGAGGACATGAACCTTAATGAAGAACGAAAAGCTCCTTTACGGAACAAAGATTTTACCACCAAGCGGGAGATGGTCGTCCAGTATATTTCTGCTACTGCCAAATCTGGAGGACTGAAAAACAGCAAACATGAATGCACCCTGTCTTCACAAGAATACGTTCATGAATTACGATCTGGTATTTCAGATGAGAAACTTCTTAACTGCCTGGAATCTCTGAGAGTTTCTTTAACCAGCAATCCTGTCAGCTGGGTTAACAACTTTGGCCATGAAGGTCTTGGACTCTTATTGGATGTGCTGGAAAAGCTTCTGGACAAGAAACAACAAGAAAATATCGACAAGAAGAATCAGTATAAACTTATTCAGTGCCTCAAAGCATTTATGAATAATAAGTTTGGATTGCAAAGGATCCTAGGAGATGAAAGAAGTCTTTTACTATTGGCAAGAGCAATTGATCCCAAACAACCCAGCATGATGACTGAAATAGTAAAAATACTTTCTGCTATTTGCATTGTTGGAGAAGAGAACATTCTAGAGAAACTTTTAGGGGCTATAACCACAGCAGCAGAAAGAAATAACAGAGAACGGTTTTCACCAATTGTGGAAGGATTAGAAAATCATGAAGCTTTGCAATTACAGGTGGCCTGCATGCAGTTTATAAATGCCCTTGTCACTTCTCCTTATGAGCTTGATTTTCGAATACATTTAAGGAATGAATTCCTTCGTTCAGGACTGAAAATAATGTTACCAGATCTGAAAGAAAAAGAGAATGATGAGCTTGATATTCAGTTGAAAGTATTTGATGAGAACAAAGAGGACGACCTAACTGAATTATCACACCGTCTCAATGACATTCGAGCAGAAATGGAATATCCTTTTGATAAACCACAAAAATCATTTTGCATT---------------------------------------GATATGAACGAAGTGTACCATCTTCTGTATAATATGTTGAAGGACACTGCTGCTGAAAATTACTTATTATCCATTCTACAACACTTTTTGCTCATCAGAAATGATTATTATATCAGGCCGCAGTATTACAAAATAATTGAGGAGTGTGTTTCACAGATAGTGTTGCACTGCAGTGGTATGGACCCAGATTTCAAGTATAGGCAAAGACTAGACGTTGATTTCACTCATCTGATAGATTCTTGTGTGAACAAGGCAAAAGTTGAAGAAAGTGAACAAAAAGCAGTGGAGTTTTCGAAGAAGTTCGATGAAGAATTCACAGCTCGACAGGAAGCTCAAGCTGAGCTTCAAAAAAGAGAAGAAAAAATCAAAGAGCTTGAAACAGAAATCCAGCAACTTCGAACCCAGGGACCCGGACTCCTAGCTTCATCAGGCATTCCATGCCCTCCTCCTCCACCTGTA---CTCCCAGGTGGGGGT------------CCCCCT---------------CCACCCCCGCCTCCACCACCGCCACCTCCACTCCAAGGA---------CCT------------CCC---CCTCCTCCACCTCCT---TTACCT------GGAATGATT---GGCGACCCACGACCACCA---CCT------------------TTGTTTGGGGTGCCTCCTCCACCA---CCTCCT------------------------CCCCTAGGAGCACCGCTTGATCTGCCATATGGAATGAAGCAGAAGAAAATATATAAACCTGAGGTGGCCATGAAGAGAATCAACTGGTCAAAGATCGAACCCAAAGAATTATCTGAGAACTGTTTCTGGTTAAAAGTTAAGGAGGACAAGTTTGAAAATCCAGATCTCTTTGCACAGTTGGCACTGAATTTTGCTACCCAGATAAAAGTTCAAAAGAAAACAGAAGCTTCGGAAGAAAAGAAGACCATACCCACAAAAAAGAAAGTGAAAGAATTGAGAGTTTTGGATCCCAAAACGGCCCAGAATCTGTCTATCTTCCTAGGATCATATCGTATGCCATATGAAGATATAAAAAACATTATTCTGGAGGTTAATGAAGACATGCTGAGTGAGGCCTTAATTCAGAACCTTGTAAAACATCTTCCTGAGCAGAAAGTACTCAGTGAGTTAGCACAGCTGAAGAATGAATACGATGACCTCTGTGAGCCAGAACAGTTTGGAGTTGTGATGAGCTCAGTGAAAATGTTGCGGCCCCGACTGAATAGCATTCTTTTCAAGCTCACTTTTGAAGAACACATAAACAACATCAAACCGAGCATCAGAGCAGTCACTCTCGCCTGTGAAGAACTGAAGAAGAGTGAAAGCTTTAACAGACTTTTAGAGTTAATTCTTTTGGTTGGAAACTACATGAACTCAGGCTCCAGAAATGCCCAGTCTTTGGGTTTTAAGCTCAACTTCCTTTGTAAGATCAGAGATACTAAATCAGCAGATCAAAAAACAACCCTCTTGCATTTTATTGCTGAAATTTGTGAGGAAAAATACCGGGATATCCTGAAATTTCCTGAAGAACTGGAACATGTAGAAAGTGCAAGCAAAGTTTCAGCTCAAATTCTCAAGAGCAACCTTGGAGCAATGGAACAGCAAATTCTTCATCTGGAACGTGACATCAAGAAATTCCCCCAATCAGAAAATCAACATGATAAGTTTGTGGAAAAGATGACGATC---------------------------------TTTACAAAGAGTGCCAGAGAGCAGTATGATAAACTGTCCAACATGCACAAGCAAATGGTAAAGCTCTATGAGAATCTTGGAGAATACTTTATTTTTGACTCTAAGACGGTGAGCATAGAAGAGTTTTTTGGCGATCTCAACGACTTCCGAACTTTATTTCTGGAAGCAGTGAAAGAAAACCACAAAAGAAAAGAAATGGAAGAGAAGACTAGGAGGGCAAAGCTTGCGAAAGAAAAAGCTGAACAAGAAAAGTTGGAACGCCAGAAGAAAAAGAAGCAACTCATTGATATCAACAAAGAGGGTGATGAGACTGGCGTGATGGATAATCTTCTAGAAGCCCTACAATCAGGTGCAGCATTCCGAGACCGCAGAAAGCGGATCCCAAGGAATCCAGATAACAGACGAGTACCT---TTGGAAAGGTCGCGCTCTCGCCACAATGGAGCTATCTCATCTAAG---
>cerSim1
ATGGAGCAGCCCGGGGCGGCGGCGTCG---------GGAGCGGGAAGCGGC---------GGCGAGGAACCCGGTGGGGCCCGGAGCAACAAGCGGAGCGCGGGGAACCGGGCCGCCAACGAAGAGGAAACGAAAAACAAACCTAAATTGAACATTCAAATAAAAACTTTGGCAGATGATGTGCGTGACCGAATTACAAGTTTTAGAAAATCTACTGTCAAAAAAGAAAAACTTCTTATTCAGCATCCCATTGATTCTCAAGTCGCGATGAGTGAGTTTCCAGCAGCTCAGCCATTATACGATGAACGGTCTTTGAATTTGTCAGAAAAGGAAGTACTGGATCTTTTTGAAAAAATGATGGAGGACATGAACCTTAATGAAGAACGAAAAGCTCCTTTGCGAAACAAAGATTTTACCACCAAGCGTGAGATGGTCGTCCAGTATATATCTGCTACTGCCAAATCTGGAGGACTGAAAAACAGCAAACATGAATGCACCCTGTCTTCACAAGAATACGTTCATGAATTACGATCTGGTATTTCAGATGAGAAACTTCTTAATTGCCTAGAATCTCTGAGAGTTTCCTTAACCAGCAATCCTGTCAGCTGGGTTAACAACTTTGGCCACGAAGGTCTTGGACTCTTATTGGATGTGCTGGAAAAGCTTCTGGATAAGAAACAGCAAGAGAATATTGACAAGAAGAATCAGTATAAACTTATTCAGTGCCTCAAAGCATTTATGAATAATAAGTTTGGATTACAAAGGATCCTAGGAGATGAGAGAAGTCTTTTACTATTGGCAAGAGCAGTTGACCCCAAACAACCCAACATGATGACTGAAATAGTAAAAATACTTTCTGCTATTTGCATTGTTGGAGAAGAGAACATTCTAGATAAACTTTTAGGGGCTATAACTACAGCAGCAGAAAGAAATAACAGAGAACGATTTTCACCAATTGTGGAAGGATTAGAAAATCATGAAGCTTTGCAATTACAGGTGGCCTGCATGCAGTTTATAAATGCCCTGGTCACTTCTCCTTATGAGCTTGATTTTCGAATACATTTAAGGAATGAATTCCTTCGTTCAGGACTGAAAACAATGTTACCAGATCTAAAGGAAAAAGAGAACGATGAGCTTGATATTCAGTTGAAAGTATTTGATGAGAACAAAGAAGACGACCTAACTGAGTTATCACACCGTCTCAATGACATTCGAGCAGAAATGGAATATCCTTTTGGCAAACCACAAAAATCATTTTGCATT---------------------------------------GATATGAATGAAGTGTACCATCTTCTGTATAATATGTTGAAGGACACTGCTGCTGAAAATTACTTATTATCCATTCTACAACATTTTTTGCTCATCAGAAATGATTATTATATCAGGCCACAGTATTACAAAATAATTGAGGAGTGTGTTTCACAGATAGTGCTGCACTGCAGTGGTATGGACCCAGATTTCAAGTATAGGCAAAGATTAGACGTTGACTTCACTCATCTGATAGATTCTTGTGTGAACAAGGCAAAAGTTGAAGAAAGTGAACAAAAAGCAGTGGAATTTTCAAAGAAGTTCGATGAAGAATTCACAGCTCGACAGGAAGCTCAAGCTGAGCTTCAAAAAAGAGAAGAAAAAATCAAAGAGCTTGAAACAGAAATCCAGCAACTTCGAACCCAGGGACCTGGACTCTCAGGTTCAGCAGGAATTCCAGACCCCCCTCCTCCTCCACCTGTGTTGTCAGGTGTGGGG------------CCA------------------CCTCCACCCCCACCTCCACCAGCACCACCTCTGCTCAAA---GGAGTTCTC------------CCT---CCTCCTCCACCTCCT---TTACCT------------------GGTGTACCACAGCCACCC---TCT------------------TTGTTGGGGGGACCTCCTCCACCA---CCTCCT------------------------CCCCCAGGAGCACTACTTGATCTGCCGTATGGAATGAAGCAGAAAAAAATATATAAACCTGAGGTGTCCATGAAGAGAATCAACTGGTCAAAGATTGAACCCAGAGAATTATCTGAGAACTGTGTCTGGTTAAAAGTTAAGGAGGACAAGTTTGAAAATCCAGATCTCTTTGCAAAATTGGCACTGAATTTTGCTACCCAACTAAAAGTTCAAAAGAATCCAGAAGCTCCAGAAGAAAAGAAGACCCTGCCTCCAAAAAAGAAGGTGAAAGAATTGAGAGTTTTGGATCCCAAGACAGCCCAGAATCTGTCTATCTTCCTGGGATCATATCGTATGCCATATGAAGATATAAAAAACATTATTCTGGAGGTTAATGAAGACATGTTGAGTGAGGCCTTAATTCAGAACCTTGTAAAACATCTTCCCGAGCAGAAAGTACTCAGTGAATTAGCACAGCTGAAGGGTGAATATGATGACCTCTGTGAGCCAGAACAATTTGGAGTTGTGATGAGCTCAGTGAAAATGTTGCGGCCTCGTCTCAATAGCATTCTTTTCAAGCTCACGTTTGAAGAACACATAAACAACATCAAACCAAGCATCAGAGCAGTAACTCTTGCCTGTGAAGAACTGAAGAAAAGTGAAAGCTTTAACACACTTTTAGAGTTAATTCTTTTGGTTGGAAACTACATGAACTCAGGCTCAAGAAATGCCCAGTCTTTGGGTTTTAAGATCAACTTCCTTTGTAAGATCAGAGATACTAAATCATCAGATCAAAAAACAACCCTCTTGCATTTTATTGCTGAAATTTGTGAGGAAAAATACCGGGATATCCTGAAATTTCCTGAAGAACTGGAACATGTAGAAAGTGCAAGCAAAGTTTCAGCTCAGATTCTCAAGAGCAACCTTGCAGCGATGGAACAGCAGATTGTTCATCTGGAACGTGACATCAAGAAATTCCCCCAAACAGAAAATCAACATGATAAGTTTGTGGACAAGATGACGATATCCTTTATTTATTTAAGT---------ATTTTCTTTACAAAGAGTGCCAGAGAGCAGTATGATAAACTGTTCAACATGCACAAGCAAATGGTAAAGCTCTATGAGAATCTTGGAGAATACTTTGTTTTTGATGCTAAGAAAGTGAGCATAGAAGAGTTTTTTGGGGATCTCAACGACTTCCGAACTTTGTTTCTGGAAGCAGTGAAAGAAAACAACAAGAGAAAAGAAATGGAAGAGAAGACTAGGAGGGCAAAGCTTGCAAAAGAAAAAGCTGAACAAGAAAAGTTGGAACGCCAGAAGAAAAAGAAGCAGCTCATTGATATAAACAAAGAGGGTGATGAGACTGGTGTGATGGATAATCTTCTAGAAGCCCTACAGTCAGGTGCAGCATTCCGAGACCGCAGAAAGCGGATTCCAAGGAATCCAGATAACAGACGAGTACCT---TTGGAAAGGTCACGCTCTCGCCACAATGGAGCTATCCCATCTAAG---
>triMan1
ATGGAGCAGCCCGGGGCGGCGGCGTCG---------GGAGCGGGAGGCGGC---------AGCGAGGAACCCGGTGGGGGCCGGAGCAACAAGCGGAGCACGGGGAATCGGGCCGGCAATGAAGAGGAAACGAAAAACAAACCCAAATTGAACATTCAAATAAAAACTTTGGCAGATGATGTGCGTGACCGAATTACAAGTTTTAGAAAATCTACTGTCAAAAAAGAAAAACCTCTTATTCAACATCCTATTGATTCTCAAGTTGCGATGAGTGAGTTTCCAGCAGCTCAGCCATTATATGATGAACGATCTTTGAATTTGTCAGAAAAGGAAGTACTGGATCTCTTTGAAAAAATGATGGAGGATATGAACCTTAATGAAGAACGAAAAGCTCCTTTGCGAAATAAGGATTTTACCACCAAACGTGAGATGGTTGTCCAGTACATTTCTGCCACTGCCAAATCTGGAGGGCTGAAAAACAGCAAACATGAATGTACCCTGTCTTCACAAGAATATGTTCATGAATTACGATCCGGTATTTCAGATGAGAAACTTCTTAATTGCCTAGAATCCTTGAGGGTTTCTTTAACCAGCAATCCTGTCAGCTGGGTTAACAACTTTGGCCATGAAGGTCTTGGACTCTTATTGGATGTACTTGAAAAGCTTCTGGACAAGAAACAGCAAGAACATATTGACAAGAAGAATCAGTATAAACTTATTCAGTGCCTCAAAGCATTTATGAATAATAAGTTTGGATTGCAAAGGATTCTAGGAGATGAAAGAAGTCTCTTACTATTGGCAAGAGCAATTGACCCCAAACAACCCAACATGATGACTGAAATAGTAAAAATACTTTCTGCTATTTGCATTGTTGGAGAAGAGAACATTCTAGATAAACTTTTAGGGGCTATAACTACAGCAGCAGAAAGAAATAACAGGGAACGATTTTCACCAATTGTGGAAGGATTAGAAAATCATGAAGCCTTGCAATTACAGGTGGCCTGCATGCAGTTTATAAATGCCCTTGTAACTTCTCCTTATGAGCTTGATTTTCGAATACATTTAAGGAATGAATTTCTCCGCTCTGGACTAAAAAGAATGTTACCAGATCTAAAAGAAAAAGAGAACGATGAGCTTGATATTCAGTTGAAAGTATTTGATGAGAACAAAGAGGACGACCTAACTGAATTATCACACCGCCTCAATGACATTCGAGCAGAAATGGAA---------------------------------------ATCTTTGATTTTTTTTTCCTTTACTTACTTTCTACTGATATGAATGAAGTATACCATCTTCTGTATAATATGTTGAAGGACACTGCTGCGGAAAATTACTTATTATCCATTCTACAGCATTTTTTGCTCATCAGAAATGATTATTATGTCAGGCCACAGTATTACAAAATAATTGAGGAGTGTGTTTCACAGATAGTGCTGCACTGCAGTGGTATGGACCCAGACTTCAAGTATAGGCAAAGATTAGACATTGATTTCACGCATCTGATAGATTCATGTGTGAACAAAGCAAAAGTTGAAGAAAGTGAACAAAAAGCAGTGGAGTTTTCAAAGAAGTTCGATGAAGAATTCACAGCCCGGCAGCAAGCTCAAGCTGAGCTTCAAAAAAGAGAAGAAAAAATCAAAGAGCTCGAAACAGAAATCCAGCAACTTCGAACCCAGGGGCATGCACTCTCAGGTTCATCAGGAATTTCAGTCCCTCCTCCACCTCCA------TTGCTAAGTGTGGGG------------CCA------------------CCCCCACCCCCGCCTCCACCACCACTGCCTCTTGCTGGA---GGAAATCCT------CCTCCTCCT---CCTCCTCCACCTCCT---TTAATT------GGAATGAAC---GGCATACCACCACCACCT------------------------TTGTCGGCAGGACCTCCTCTACCA---CCACCCCTTGGAGGA---GTT---CCTCCTCTTCCAGGAGCACCACTTGATCTACCTTTTGGAATGAAGCAGAAAAAAATATATAAACCTGAAGTGTCCATGAAGAGAATTAATTGGTCAAAGATTGAGCCCAGAGAATTATCTGAGAACTGTTTCTGGTTAAAAGTTAAGGAAGACAAGTTTGAAAATCCAGATCTCTTTGCAAAATTGGCACTGAATTTTGCTACCCAGATAAAAGTTCAAAAGAATGTAGAAGCTTCAGAAGACAAGAAGATCACGCCTGCAAAGAAGAGAGTGAAAGAATTGAGAATTTTAGATCCCAAGACGGCACAGAATCTATCTATATTCCTGGGATCATATCGCATGCCATATGAAGATATAAAAAACATTATTCTGGAGGTTAATGAAGGCATGTTGAGTGAGGCCTTAATCCAGAACCTTGTAAAACATCTACCTGAGCAGAAGGTACTCAATGAATTAGCAGAACTTAAAAATGAATATGATGACCTCTGTGAGCCTGAACAGTTTGGAGTTGTGATGAGCTCAGTGAAAATGTTACGACCTCGTCTCAATAGCATTCTTTTCAAGCTCACGTTTGAAGAGCACGTAAACAACATCAAACCAAGCATCATAGCAGTAACTCTTGCCTGTGAAGAACTAAAGAAAAGTGAAAGCTTTAACAAACTTTTAGAGTTAATTCTTTTGGTTGGAAACTACATGAACTCAGGCTCAAGAAATGCCCAGTCGTTGGGGTTTAAGATCAACTTCCTTTGTAAGATTAGAGATACTAAATCATCAGATCAAAAAACAACCCTTTTGCATTTTCTTGCTGAAATTTGTGAGGAAAAATACCCGGATATCCTGAAATTTCCTGAAGAACTGGAGCATGTAGAAAGTGCAAGCAAAGTTTCAGCTCAAATTCTCAAGAGCAACCTCACAGCAATGGAACAACAAATCATTCATCTGGAACGTGACATCGAGAAATTCCCCCAAACAGAAGATCAACATGATAAGTTTGTGGAAAAGATGACGATC---------------------------TACAGCTTTACAAAGATTGCCAGAGACCAATATGACAAACTGTTCACCATGCACAGCAACATGATAAAGCTCTATGAGAATCTTGGAGAATATTTCATTTTTGACTCTAACACAGTGAGCATAGAAGAGTTTTTTGGTGATCTCAGCAACTTCCGAACTCTCTTTTTGGAAGCAGTGAAAGAAATCAATAAGAGAAGGGAAATGGAAGAGAAGACTAGGAGGGCCAAGCTCGCCAAAGAGAAGGCTGAGCAAGAAAAGTTGGAACGCCAGAAGAAAAAGAAACAACTCATTGATATAAACAAAGAGGGTGATGAGACTGGCGTGATGGATAATCTTCTAGAAGCGCTACAATCAGGTGCAGCATTCCGAGACCGCAGAAAGCGAATTCCAAGGAATCCAGATAACAGACGGGTACCT---TTGGAAAGGTCACGCTCTCGCCACAATGAAGCTATCTCATCTAAG---
>loxAfr3
ATGGAGCAACCCGGGGCGGCGGCGTCG---------GGAGCGGAGCGG------------CAGCGAGAACCCGGTGGGGGCCGGAGCAACAAGCGGAGCACGGGGAATCGGGCCGCCAACGAAGAGGAAACGAAAAACAAACCCAAATTGAACATTCAAATAAAAACTTTGGCAGATGATGTGCGTGACCGAATTACAAGTTTTAGAAAATCTACTGTCAGAAAAGAAAAACCTCTTATTCAACATCCTATTGATTCTCAAGTTGCGATGAGTGAGTTTCCAGCAGCTCAGCCATTATATGATGAGCGATCTTTGAATTTGTCAGAAAAGGAAGTACTGGATCTCTTTGAAAAAATGATGGAGGATATGAACCTTAATGAAGAACGAAAAGCTCCTTTGCGAAATAAAGATTTTACCACCAAACGTGAGATGGTTGTCCAGTATATTTCTGCCACTGCCAAATCTGGAGGGCTGAAAAACAGCAAACATGAATGTACCCTGTCTTCACAAGAGTATGTTCATGAATTACGATCTGGTATTTCAGATGAGAAACTTCTTAATTGCCTAGAATCCTTGAGAGTTTCTTTAACCAGCAATCCTGTCAGCTGGGTTAACAACTTTGGCCATGAAGGTCTTGGACTCTTATTGGATGTGCTTGAAAAGCTTCTCGAGAAGAAACAGCAAGAACATATTGACAAGAAGAATCAGTATAAACTTATTCAGTGCCTCAAAGCATTTATGAATAATAAGTTTGGACTACAAAGGATTCTAGGAGATGAAAGAAGTCTCTTACTATTGGCAAGAGCAATTGACCCCAAACAACCCAACATGATGACTGAAATAGTAAAAATACTTTCTGCTATTTGCATTGTTGCAGAAGAGAACATTCTAGAAAAACTGTTAGGGGCTATAACTACAGCAGCAGAAAGAAATAACAGGGAACGATTTTCACCAATTGTGGAAGGATTAAAAAATCATGAAGCCTTGCAATTACAGGTGGCCTGCATGCAGTTTATAAATGCCCTTGTAACTTCTCCTTATGAGCTTGATTTTCGAATACATTTAAGGAATGAATTTCTTCGTTCTGGACTAAAAACAATGTTACCAGATCTAAAAGAAAAAGAGAACGATGAGCTTGATATTCAGTTGAAAGTATTTGATGAGAACAAAGAGGATGACCTAACTGAATTATCACACCGCCTCAATGACATTCGAGCAGAAATGGAATATCCTTTGACAAACAACAAAATAATTTTGCATGTCTTAATCTTTGGGTTTTTTTTCCTTTACTTACTTTCCACTGACATGAATGAGGTGTACCATCTTCTGTATAATATGTTGAAGGACACTGATGCAGAAAATTACTTATTATCCATTCTACAGCATTTTTTGCTCATCAGAAATGATTATTATGTCAGGCCACAATATTACAAAATAATTGAGGAGTGTGTTTCACAGATAGTGCTACACTGCAGTGGTATGGACCCGGACTTCAAGTACAGGCAAAGATTAGACATTGATCTCACACATCTGATAGATTCGTGTGTGAACAAAGCAAAAGTTGAAGAAAGTGAACAAAAAGCAGTGGAGTTTTCAAAGAAGTTTGATGAAGAATTCACAGCTCGGCAGCAAGCTCAAGCTGAGCTTCAAAAAAAAGAAGAAAAAATCAAAGAGCTCGAAGCAGAAATCCAGCAACTTCGAACCCAGGGGCATGCACTCTCCGGTTCTACAGGAGTTGTGGTCCCTCCTCCACCACCTCCA---TTGCCAAGTACTGGG------------CCA------------------CCCCCACCACCACCTCCACCACCACCACCTCTACCAGGA---GGAAATCCT------------CCTCTGCCTCCACCTCCACCT---CTTTCAACG---GGAATGAGT---GGCATACCACCACCACCT---CCT------------------TTGTGTGCAGGACCTCCTCTGCCA---CCACCCCTTGGAGGA---ATT---CCTCCTCCTCCTGGGGCACCACTTGATCTACCTTTTGGAATGAAGCAGAAAAAACTATATAAACCTGAAGTGTCCATGAAAAGAATCAACTGGTCAAAGATTGAGCCCAGAGAATTATCTGAGAACTGTGTTTGGTTAAAAGTTAAAGAAGACAAGTTTGAAAATCCAGATCTCTTTGCAAAATTGGCGCTGAACTTTGCTACCCAGATGAAAGTTCAAAAGAATGTAGAAGCTTCAGAAGAAAAGAAGATCACGCCTGTAAAGAAGAGAGTGAAAGAATTGAGAGTTTTAGATCCCAAAACAGCACAAAATCTGTCTATATTCCTGGGATCGTATCGAATGCCGTATGAAGATATAAAAAACATTATTCTGGAGGTTGATGAAGGCATGTTGAGTGAGGCCTTAATCCAGAACCTTGTAAAACATCTTCCTGAACAGAAGGTACTGAATGAATTAGCACAGCTTAAAAATGAATATGATGACCTCTGTGAGCCTGAACAATTTGGAGTTGTGATAAGCTCAGTGAAAATGTTACGACCTCGTCTCAACAGCATTCTTTTCAAGCTAACGTTTGAAGAGCACGTAAACAACATCAAACCAAGCATCATAGCAGTGACTCTTGCCTGTGAAGAACTGAAGAAAAGTGAAAGCTTTAAGAAACTTTTAGAGTTAGTTCTTTTGGTTGGAAACTATATGAACTCAGGCTCAAGAAATGCCCAGTCAGTGGGGTTTAAGATCAACTTCCTTTGTAAGATTAGAGATACTAAATCAGCAGATCAAAAAACAACCCTTTTGCATTTTATTGCTGAAATTTGTGAGGAAAAATACCGAGATATGCTGAAATTTCCCGAAGAACTGGAGCATGTAGAAAGTGCAAGCAAAGTTTCAGCTCAAATTCTGAAGAGCAACCTCGCAGGAATGGAACAACAAATCATTCACCTGGAACGTGACATCAAGAATTTCCCCGAAGCAGAAAATCAACATGATAAGTTTGTGGAAAAGATGACAATC---------------------------TACAGCTTTACAAAGAATGCCAGAGACCAATATGACAAACTATTCACCATGCACAACAACATGCTGAAGCTCTATGAGAATCTTGGCGAATACTTCGTTTTTGACTCGAAGGCAGTGAGCATAGAAGAGTTTTTTGGTGATCTCAGCAACTTCCGAACTCTGTTTTTGGAAGCAGTGAAAGAAAACAGTAAGAGAAAGGAAATGGAAGAGAAGACTAGGAGGGCCAAGCTCGCCAAAGAGAAGGCTGAGCAAGAAAAGTTGGAACGCCAGAAGAAAAAGAAACAACTCATTGATATAAACAAAGAGGGTGATGAGACCGGTGTGATGGATAATCTTCTAGAAGCCCTACAATCAGGTGCAGCATTCCGAGACCGCAGAAAGCGAATCCCAAGGAATCCAGATAACAGACGGGTACCT---TTGGAAAGGTCACGCTCTCGCCACAATGGAGCTAGCTCATCTAAG---
>HLphyDis3
ATGGAGCAGCCCGGCGCGGCAGCGTCG---------GGAGCGGGAGGCAGC---------AGCGAGGAACCTGGTGGGGGCCGGAGCACCAAGCGGAGCGCGGGGAGCCGGGCCGCCAACGAAGAGGAAACGAAAAACAAACCCAAATTGAACATTCAAATAAAAACTTTGGCAGATGATGTGCGTGACCGAATTACAAGTTTCAGGAAATCTACTGTCAAAAAAGAGAAACATCTTATTCAACATCCTATTGATTCTCAAGTTGCAATGAGTGAATTTCCAGCACCTCAGCCATTATACGATGAACGATCTTTAAATTTGTCAGAAAAGGAAGTACTGGATCTCTTTGAAAAAATGATGGAGGACATGAACCTTAATGAAGAACGAAAAGCTCCTTTACGAAACAAAGATTTTACCACTAAGCATGAAATGGTTGTCCAGTATATTTCTGCTACAGCCAAATCTGGAGGACTGAAAAACAGCAAACATGAATGCACCCTGTCTTCACAAGAATATGTTCATGAATTAAGATCTGGTATTTCAGATGAGAAACTTCTTAATTGCCTGGAATCTCTGAGGGTTTCTTTAACCAGCAATCCTGTCAGCTGGGTTAACAACTTTGGCCATGAAGGTCTTGGACTCTTATTGGATGTGCTGGAAAAGCTTCTGGACAAGAAACAGCAAGAAAATATTGACAAGAAGAATCAGTATAAACTTATTCAGTGCCTCAAAGCATTTATGAATAATAAGTTTGGATTACAAAGGATTCTAGGAGATGAAAGAAGTCTTTTACTATTGGCAAGAGCAATTGACCCCAAACAACCCAGCATGATGACTGAAATAGTAAAAATACTCTCTGCTATTTGCATTATTGGAGAAGAGAACATTCTAGATAAACTTTTAGGGGCTATAACTACAGCAGCAGAAAGAAATAACAGAGAACGATTTTCACCAATTGTGGAAGGATTGGAAAATCATGAAGCTTTGCAATTACAGGTGGCCTGTATGCAGTTCATAAATGCCCTTGTCACTTCTCCATATGAGCTTGATTTTCGAATACATTTAAGGAATGAATTCCTCCGCTCAGGACTAAAAACAATGTTACCAGATCTAAAAGAAAAAGAGAATGATGAGCTTGATATTCAGTTGAGAGTATTCGATGAGAACAAGGAGGATGACCTAACTGAATTATCACATCGTCTCAGTGACATTCGAGCAGAAATGGAT---------------------------------------------------------------------------GATATGAATGAAGTATACCATCTTCTGTATAATATGTTGAAGGACACAGCTGCTGAAAATTACTTATTATCCATTCTACAACATTTTTTGCTCATCAGAAATGATTATTATGTCAGGCCACAGTATTACAAAATAATTGAGGAATGTGTTTCACAGATAGTGCTGCACTGCAGTGGTATGGACCCAGATTTCAAGTATAGACAAAGATTAGACGTTGATTTCACTCATCTCATAGATTCTTGTGTGAACAAGGCAAAAGTTGAAGAAAGTGAACAAAAAGCCATGGAATTCTCAAAGAAGTTCGATGAAGAATTCACAGCTCGACAGGAAGCTCAAGCTGAGCTTCAGAAAAGAGAAGAAAAAATTAAAGAGCTTGAAACGGAAATCCAGCAACTTCGAACCCAGGGAAGTGGATTCTCAGCTGTATCAGGAATTCCAGGCCCTCCTCCACCACCTCCA---TTGCCAGGTGCTGGG------------CCA------------------CCCCCACCACCACCTCCACCAGCACCATTTCTACCTGTA---GGAGGT---------------CCC---CCTCCTCCTCCTCCT---TTACCT------GGAGTAGCTGGTGGTATACCACCACCACCA---CCT------------------TTGTTTGGAGGACCTCCTCCACCA---CCTCCCCTTGGAGGA---ATT---CCTCCTCCTCCAGGAGCACCAAATGATCTGCCTTATGGAATGAAGCAGAAAAAAATATATAAACCTGAGATCCCCATGAAGAGAATCAATTGGTTAAAGATTGAACCCAGAGAATTGTCTGAGAATTGTTTCTGGTTAAAGGTTAAGGAGGACAAGTTTGAAAATCCAGATCTCTTTGCAAAATTGGCACTGAATTTTGCTACTCAGATAAAAGTTCAAAAGAATGCAGAAGCTTTAGAAGAGAAGAAGACCCAACCTGCAAAGAAGAAAGTGAGAGAGTTGAGAGTTTTGGATCCCAAAACTGCCCAGAATCTGTCTATCTTCCTCGGATCATATCGTATGCCATATGAAGATATTAAAAACATCATTTTGGAGGTCAATGAAGACATGCTGAGTGAGGCCTTAATTCAGAACCTGGTTAAACATCTTCCTGAGCAGAAGGCACTCAATGAATTAGCACAGCTGAAGAATGAGTATAATGACCTTTGTGAGCCGGAACAATTTGGAGTTGTGATGAGCTCAGTGAAAATGTTACGACCTCGTCTCAATAGCATTCTTTTCAAACTCACATTTGAAGAACATGTAAACAACATCAAACCAAGCATCATAGCAGTAACTCTTGCCTGTGAAGAACTGAAGAAAAGTGAAAACTTTAACAGACTTTTAGAATTAGTTCTTTTGGTTGGAAACTACATGAACTCAGGCTCAAGAAATGCCCAGTCTTTGGGTTTTAAGATCAACTTCCTTTGTAAGATCAGAGATACAAAATCAGCAGATCAAAAAACAACCCTCTTGCATTTCATTGCTGAAATTTGTGAGGAAAAACACCGGGATATCCTGAAATTTCCTGAAGAACTGGAACATATAGAAAGTGCAAGCAAAGTTTCAGCTCAGATTCTCAAGAGCAACCTTGCAACAATGGAACAACAAATTGTTCATCTGGAACGTGACATCAAGAAATTCCCCCAAACAGAAAATCAACATGATAAATTTGTGGAGAAGATGACGATC---------------------------------TTTACAAAGAGTGCCAGAGAGCAGTATGACAAACTGTCCACCATGCACAGCAACATGGTAAAGCTCTACGAGAATCTTGGAGAATACTTTGTTTTTGACTCTAAGACAGTGAGCATAGAAGAGTTTTTTGGCGATCTCAGCAACTTCCGAACATTGTTTCTGGAAGCAGTAAAAGAAAACAATAAGAGAAAAGAAATGGAAGAGAAGACTAGAAGGGCAAAGCTTGCAAAAGAGAAAGCCGAACAAGAAAAGTTGGAACGCCAGAAGAAAAAGAAACAGCTCATTGATATAAACAAAGAGGGTGACGAGACTGGCGTGATGGATAATCTCCTAGAAGCCCTGCAATCAGGTGCAGCATTCCGAGACCGCAGAAAGCGGATTCCCAGGAATCCAGATAATAGACGGGTACCT---TTGGAAAGGTCACGCTCTCGCCACAATGGAGCTATCTCATCTAAG---
>HLmyoMyo6
ATGGAGCAGCCCGGGGCGGCGGCGTCG---------GGAGCGGGAGGCGGC---------AGCGAGGAACCCAGTGGGGGCCGGAGCAACAAGCGGAGCGTGGGGAGCCGGGCCGCCAACGAAGAGGAAACGAAAAACAAACCCAAATTGAACATTCAAATAAAAACTTTGGCAGATGATGTGCGTGACCGAATTACAAGTTTTAGAAAATCTACTGTCAAAAAAGAAAAACATCTTATTCAACATCCTATTGATTCTCAAGTTGCGATGAATGAATTTCCAGCACCTCAGCCATTATATGATGAACGATCTTTGAATTTGTCAGAAAAGGAAGTACTGGATCTCTTTGAAAAAATGATGGAGGACATGAACCTCAATGAAGAACGGAAAGCTCCTTTACGAAACAAAGATTTTACCACCAAGCACGAGATGGTTGTCCAGTATATTTCTGCTACAGCCAAATCTGGAGGGCTGAAAAACAGCAAACATGAATGCACTCTGTCTTCACAAGAATATGTTCATGAATTACGATCTGGCATTTCAGATGAGAAACTTCTTAACTGCCTAGAATCTCTGAGGGTTTCTTTAACCAGCAATCCTGTCAGCTGGGTTAACAACTTTGGCCATGAAGGTCTTGGACTCTTACTGGATGTGCTGGAAAAGCTTCTGGACAAGAAACAGCAAGAAAATATTGACAAGAAGAATCAGCATAAACTTATTCAGTGCCTCAAAGCATTTATGAATAATAAGTTTGGATTGCAAAGGATTCTAGGAGATGAAAGAAGTCTTTTACTATTGGCAAGAGCTATTGACCCCAAACAACCCAACATGATGACTGAAATAGTAAAAATACTTTCTGCTATTTGCATTGTCGGAGAAGATAACATTCTAGAGAAACTTTTAGGGGCTATAACTACAGCGGCAGAAAGATATAACAGAGAACGATTTTCACCAATCGTTGAAGGGCTAGAAAATCATGAAGCTTTGCAATTACAGGTGGCTTGCATGCAGTTTATAAATGCCCTTGTCACTTTTCCTTATGAGCTTGATTTTCGAATACATTTAAGGAATGAGTTCCTCCGTTCTGGACTAAAGACAATATTACCAGATCTGAAAGAAAAAGAGAATGATGAGCTTGATATTCAGTTGAGAGTATTCGATGAAAACAAAGAGGACGACCTAACTGAGTTATCACATCGTCTCAACGACATTCGAGCAGAAATGGAATATCCTTTTGACAAGCCAGAAAAATCATTTTGCATGCATTGTGAAAAAAGGATT---------------------GATATGAATGAAGTATACCATCTTCTGTATAATTTGTTGAAGGACACAGCTGCTGAAAATTACTTATTATCCATTCTACAACATTTTTTGCTTATCAGAAATGATTATTATATCAGGCCACAGTATTACAAAATAATTGAGGAGTGTGTTTCACAGATAGTGCTGCACTGCAGTGGTATGGATCCAGATTTCAAGTATAGACAAAGATTAGACATTGACTTAACTCATCTGATAGATTCTTGTGTGAACAAGGCAAAAGTTGAAGAAAGTGAACAAAAAGCTGCGGAATTTTCAAAGAAGTTTGATGAAGAATTCACAGCTCGGCAGGAAGCACAAGCTGAGCTTCAGAAAAGAGAAGAAAAAATCAAGGAGCTTGAAACAGAAATCCAGCAACTTCGAACCCAGGGCCATGGAGTCTCAGGTGCATCAGGAATTCCAGGCCCTCCTCCACCACCTCCA---CTGCCAGGCGGTGGG---------------------------------------CCTCCCCCACCTCCACCTCCACCTCTACCCATC---GGAGTCCCC------------CCT---CCTCCTCCTCCTCCT---TTGCCA------GGA---------GGTATACCACCACCACCA---CCA---CCT------------TTGTTTGGGGGACCTCCTCCACCA---CCTCCCCTTGGAGGA---ATT---CCTCCTCCCCCAGGAGCACCAATTGATCTGCCTTATGGAATGAAGCAGAAAAAAATATATAAACCAGAAGTGTCCATGAAGAGAATCAATTGGTCAAAGATTGAACCCAAAGAATTATCTGAGAACTGTTTCTGGTTAAAGGTTAAGGAGGACAAGTTTGAAAATCCAGATCTCTTTGCAAAATTGGCACTGAATTTTGCTACCCAGATGAAAGTTCAAAAGAATGCAGAAGCTTTGGAGGAGAAG---CCCCAACCTACCAAGAAGAAGGTGAAAGAGCTGAGAGTTTTGGATCCCAAAACGGCCCAGAATCTGTCTATCTTCCTTGGATCATATCGTATGCCATATGAAGATATAAAAAACATTATTTTGGAGGTCAATGAAGACTTGTTGACTGAAGCCTTAATTCAGAACCTTGTTAAATATCTTCCAGAGCAGAAGGTTCTCAATGAATTAGCGCAGCTGAAGAATGAGTATGATGACCTTTGTGAGCCTGAACAATTTGGAGCTGTGATTAGCTCAGTGAAAATGTTGCGGCCTCGTCTCAATAGCATTCTTTTCAAGCTCACTTTTGAAGAACATGTAAACAACATCAAACCAAGCATCATAGCAGTAACTCTTGCTTGTGAAGAACTGAAGAAAAGTGAAAGCTTTAACAGACTTTTAGAGTTAGTTCTTTTGGTTGGAAACTACATGAACTCAGGCTCAAGAAATGCCCAGTCCTTGGGTTTTAAGATCAACTTCCTTTGTAAGATAAGAGATACTAAATCAGCAGATCAAAAAACAACCCTCTTGCATTTTATTGCTGAAATTTGTGAAGAAAAATACCGGGATATCCTGAAATTTCCTGAAGAACTGGAACATATAGAAAGTGCAAGCAAAGTTTCAGCTCAAATTCTCAAGAGCAACCTTGCGGCAATGGAACAACAGATTGTTAATCTGGAACGTGACATCAAGAAATTCCCCCAAACAGAAGATCAACATGATAAATTCGTGGAAAAGATGACTATC---------------------------------TTTACAAAGATCGCCAGAGAACAGTATGACAAACTGTCCACCATGCACAGCAACATGGTCAAGCTCTATGAGAATCTTGGAGACTACTTTATTTTTGACTCTAAGACAGTGAGCATAGAAGAGTTTTTTGGTGATCTCAACAACTTCCGAACTTTGTTTCTGGAAGCAGTAAAAGAAAACAACAAGAGAAAAGAAATGGAAGAGAAGACTAGGAGGGCAAAGCTTGCAAAAGAGAAAGCCGAACAAGAAAAGCTGGAACGCCAGAAGAAAAAGAAACAGCTCATTGATATAAACAAAGAGGGTGATGAGACTGGTGTGATGGATAATCTTCTAGAAGCCCTACAATCAGGCGCAGCATTCCGAGACCGCAGGAAGCGGATTCCCAGGAACCCAGATAACAGACGGGTACCT---TTGGAAAGGTCACGCTCTCGCCACAATGGAGGTATCTCCGCTAAG---
>oryCun2
------------------------------------------------------------------------------------------------------------------------------------------------------AACATTCAAATAAAAACTTTGGCAGATGATGTGCGTGACCGAATTACAAGTTTTAGAAAATCTACTGTCAAAAAAGAAAAACCTCTTATTCAACATCCTATTGATTCTCAAGTTGCGATGAGTGAATTTCCAGCAGCTCAGCCATTGTATGATGAAAGATCTTTAAATTTGTCAGAAAAGGAAGTACTGGATCTCTTTGAAAAAATGATGGAGGACATGAACCTTAATGAAGAAAAAAAGGCCCCTTTAAGAAACAAGGATTTTACCACCAAGCGTGAGATGGTTGTCCAGTATATTTCTGCTACTGCTAAATCTGGCGGTCTGAAAAACAGCAAACACGAATGCACCCTGTCTTCACAAGAGTATGTTCATGAATTACGATCTGGTATATCAGATGAGAAACTTCTTAACTGCCTAGAGTCCCTGAGAGTTTCTTTAACCAGCAATCCTGTCAGCTGGGTTAACAACTTTGGCCATGAAGGTCTTGGACTCTTATTGGATGTACTGGAGAAGCTTCTGGACAAAAAACAACAAGAAAACATTGACAAGAAGAATCAGTATAAACTTATTCAATGTCTCAAAGCATTTATGAATAATAAGTTTGGTTTGCAAAGGATTCTAGGAGATGAAAGAAGTCTTTTACTATTGGCACGAGCAATTGACCCCAAACAACCTAACATGATGACTGAAATAGTAAAAATACTTTCTGCTATTTGCATTGTTGGAGAAGAGAACATTTTAGATAAACTTTTAGGGGCTATAACTACAGCAGCAGAAAGAAATAACAGGGAACGATTTTCACCAATTGTTGAAGGATTAGAAAATCATGAAGCCTTGCAATTACAGGTGGCCTGCATGCAATTTATAAATGCCCTTGTGACTTCTCCTTATGAACTTGATTTTCGAATACATTTAAGGAATGAATTCCTACGTTCAGGACTAAAAACAATATTACCAGATTTAAAAGAAAAAGAGAATGAAGAACTCGACATTCAGTTGAAAGTATTTGACGAGAACAAAGAGGATGACTTAACTGAATTATCACACCGTCTCAATGACATTCGAGCTGAAATGGAT---------------------------------------------------------------------------GATATGAATGAAGTATACCATCTTCTTTATAACATGTTGAAGGACACTGCTGCTGAAAATTATTTATTATCCATTCTACAACATTTTTTGCTCATCAGAAATGATTATTATATAAGGCCACAATATTATAAAATAATTGAGGAATGTGTTTCACAGATAGTGCTGCATTGCAGTGGTATGGACCCAGACTTCAAATATAGGCAAAGATTAGACATTGATTTCACTCATCTCATAGATTCTTGTGTGAACAAAGCAAAAGTTGAAGAAAGTGAACAAAAAGCCGTGGAGTTTTCCAAGAAGTTTGATGAAGAATTCACAGCTCGACAGGAGGCTCAAGCTGAGCTTCAAAAAAGAGAAGAAAAAATCAAAGAACTTGAAACAGAAATCCAGCAACTTCGAAACCAGGGACATGGACTTTCAAGTTCATCAGGAATTCCAGGCCCTCCTCCACCACCTCCA---TTGCCAGGTGTTGCA---------------------------------------CCACCTCCTCCGCCACCACCACCTCTACCTGGA---GCAATTCCT------------CCT---CCACCACCTCCTCCT---TTACCT------------------AATATTCCACCACCGCCA---CCT------------------TTGATTGGGATACCTCCTCCACCA---CCACCCTTTGGAGTA---GTT---CCTCTTCCACCAGGAGCACCCCTTGATCTACCTTATGGAATGAAACAGAAAAAAATATACAAACCTGAAGTGTCCATGAAGAGAATCAACTGGTCAAAGATTGAGCCCAAAGAATTATCTGAGAATTGTTTCTGGTTGAAAGTTAAAGAAGACAAGTTTGAGAATCCAGATCTCTTTGCAAAATTGGCACTGAATTTTGCTACCCAAATGAAAGTTCAAAAAAATGTTGAAGCTTCAGAAGAAAAGAAGTCTATGCCTGCAAAGAAGAAAGTGAAAGAATTGAGAGTTTTGGATGCCAAAACAGCTCAGAATCTGTCTATCTTCCTGGGATCATATCGCATGCCATATGAAGACATAAAAAACATTATCCTGGAGGTTAATGAGGACATGCTGAGTGAGGCCTTAATTCAGAATCTGATAAAACACCTTCCTGAACAGAAGGTACTCAGTGAATTAGCACAGCTGAAGAATGAATATGATGACCTCTGTGAGCCTGAACAATTTGGAGTTGTGATGAGCTCAGTGAAAATGTTGCAGCCTCGGCTCAATAGCATTCTTTTCAAGCTCATGTTTGAAGAACAAGTAAACAACATCAAACCAAGCATCATAGCAGTAACTCTTGCCTGTGAAGAACTGAAGAAAAGTGAAAGCTTTAACAGGCTTTTAGAGTTAGTTCTTTTGGTTGGAAACTACATGAACTCAGGCTCAAGAAATGCCCAGTCATTGGGTTTTAAAATAAACTTCCTTTGTAAGATCAGAGACACTAAGTCAGCAGATCAAAAAACAACTCTTTTACATTTTATTGCTGAAATATGTGAAGAAAAATACCGGGATATCCTGAAATTTCCAGAAGAACTGGAACATGTGGAAAGTGCAAGCAAAGTTTCAGCACAAATTCTCAAGAGCAACCTTGCAGCAATGGAAAAACAAATTGTTCATCTGGAACGTGACATCAAGAAATTTCCCCAAGCAGAAAACCCACATGATAAGTTTGTGGAAAAAATGACAATT---------------------------------TTTACAAAGAGTGCCAGAGACCAGTATGAAAAGCTGTTCACCATGCACAACAACATGGTAAAGCTCTATGAGAATCTTGGAGAATACTTCATTTTTGACTCTAAGACAGTGAGCATAGAAGAATTTTTTGGCGATCTCAGCAACTTCCGAACTTTGTTTCTGGAGGCAGTGAAAGAAAACAATAAGAGAAGAGAAATGGAAGAGAAAACTAGGAGGGCAAAGCTTGCAAAAGAGAAAGCTGAACAAGAGAAATTAGAACGCCAGAAGAAAAAGAAGCAACTCATTGATATAAACAAAGAGGGTGATGAGACTGGCGTGATGGATAATCTTCTAGAAGCTCTACAATCAGGTGCAGCATTCCGAGACCGGAGAAAGCGGATTCCAAGAAATCCAGATACCAGACGAGTACCT---TTGGAAAGGTCACGCTCTCGCCACAACGGAGCTATCTCATCTAAG---
>HLturTru3
ATGGAGCAGCCCGGGGCGGCGGCGGCG------TCGGGCGCCGGAGGCTGC---------GGCGAGGAACCCGGTGGGGGCCGAAGCAACAAGCGGAGCGCGGGGAACCGGGCCGCCAACGAAGAGGAAACGAAAAACAAACCTAAATTGAACATTCAAATAAAAACTTTGGCAGATGATGTGCGTGACCGAATTACAAGTTTTAGGAAATCTACTGTCAAAAAAGAAAAACCTCTTATCCAACATCCTATTGATTCTCAAGTTGCGATGAGTGAGTTTCCAGCGGCTCAGCCATTATATGATGAACGATCTTTGAATTTGTCCGAAAAGGAAGTACTGGATCTCTTTGAAAAAATGATGGAGGACATGAACCTTAATGAAGAACGAAAAGCTCCTTTACGAAACAAAGATTTTACCACCAAGCGTGAGATGGTTGTCCAGTATATTTCTGCTACTGCCAAATCTGGAGGGCTGAAAAACAGCAAACATGAATGCACTCTGTCTTCACAAGAATATGTTCATGAATTACGATCTGGTATTTCAGATGAGAAACTTCTTAATTGCCTAGAATCTCTGAGGGTTTCTTTAACCAGCAATCCTGTCAGCTGGGTTAACAACTTTGGCCATGAAGGTCTTGGACTCTTGTTGGATGTGCTGGAAAAGCTTCTGGACAAGAAACAGCAAGAAAATATTGACAAGAAGAATCAGTATAAACTTATTCAGTGCCTCAAAGCATTTATGAACAATAAGTTTGGATTGAAAAGGATTCTAGGGGATGAAAGAAGCCTTTTACTGTTGGCAAGAGCAGTTGACCCCAAACAACCCAACATGATGACTGAAATAGTAAAAATACTTTCTGCTATTTGTATTGTTGGAGAAGAGAACATTCTAGATAAACTTTTAGGAGCTATAACTACAGCAGCAGAACGAAATAACAGAGAACGATTTTCACCAATTGTGGAAGGATTAGAAAACCATGAAGCTTTGCAATTACAGGTGGCCTGCATGCAGTTTATAAATGCCCTTGTCACATCTCCTTATGAGCTTGATTTTCGAATACATTTAAGGAATGAATTCCTTCGTTCAGGACTAAAAACAATGTTACCAGATCTGAAAGAAAAAGAGAACGACGAGCTTGATATTCAGCTGAAAGTATTTGATGAGAACAAAGAGGACGACCTAACTGAATTATCACACCGTCTCAATGACATTCGAGCAGAAATGGAATATCCTTTTGACGAACCACAGAAATCATTTTGCATT---------------------------------------GATATGAATGAAGTGTACCATCTTCTGTATAATATGTTGAAGGACACTGCTGCTGAAAATTACTTATTATCCATTCTACAACATTTTTTGCTCATCAGAAATGATTATTATATCAGGCCACAGTATTACAAAATAGTTGAGGAGTGTGTTTCACAGATAGTGCTGCACTGCAGTGGTATGGACCCAGATTTCAAGTACAGACAAAGATTAGACATTGATTTCACTCATCTGATAGATTCTTGTGTGAACAAGGCAAAAGTTGAAGAAAGTGAACAAAAAGCAGCAGAATTTTCAAAGAAGTTCGATGAAGAATTCACAGCTCGACAGGAAGCTCAAGCTGAGCTTCAAAAAAGAGAAGAAAAAATCAAAGAGCTTGAAACAGAAATCCAGCAACTTCGAACCCAGGGACATGGACTCTCAGGTTCATCAGGAATTCCAGGCCCTCCTCTACCTCCTCCA---TTGCCAGGTGCTGGG------------CCA------------------CCCCCGCCCCCACCTCCACCAGCGCCACCTCTACCCAGA---GGAGGTCCC------------CCT---CCTCCTCCACCTCCT---TTACCT------GGGGTACAT---GGAATAGCATCACCACTG---CCT------------------TTGTTTGGGGGACCTCCTCCACCA---CCTCCCCTTGGAGGA---GTT---CCTCCTCCTCCGGGAGCA---CTTGATCTGCCATATGGAATGAAGCACAAAAAAATATATAAACCTGAGGTGTCCATGAAGAGGATCAACTGGTCAAAGATTGAACCCAAAGAATTGTCTGAGAACTGTTTCTGGTTGAAAGTTAAGGAGGAGAAGTTTGAAAATCCAGATCTCTTTGCAAAATTGGCACTGAATTTCGCTACCCAGATAAAAGTTCAAAAGAATGCAGAAGCTTTTGAAGAAAAGAAGACCCTGCCTACAAAGAAGAAAGTGAAAGAGTTGAGAATTTTGGATCCCAAAACAGCCCAGAATCTTTCTATCTTCCTAGGATCATATCGTATGCCATATGAAGATATAAAAAACGTCATTCTGGAGGTTAATGAAGACATGTTGAGTGAGGCCTTAATTCAGAACCTTATAAAACATCTTCCTGAGCAGAAGGTACTCAGTGAATTAGCACAGCTGAAGAATGAATATGATGACCTTTGTGAGCCTGAACAGTTTGGAGTTGTGATGAGCTCAGTGAAAATGTTGCGTCCTCGTCTCAATAGCATTCTTTTCAAGCTCACATTTGAAGAACACGTAAACAACATCAAACCAAGCATCATAGCAGTAACTCTGGCCTGTGAAGAACTGAAGAAAAGTGAAAGCTTTAACAGACTTTTAGAGTTAGTTCTTTTGGTTGGAAACTACATGAACTCAGGCTCAAGAAATGCCCAGTCTTTGGGTTTTAAGATCAACTTTCTCTGTAAGATCCGAGATACTAAATCAGCAGATCAAAAGACAACCCTCTTGCATTTTATTGCTGAAATTTGTGAGGAAAAATACCGGGATATCCTGAAATTTCCTGAAGAACTGGAACATGTGGAAAGTGCAAGCAAAGTTTCAGCTCAAATTCTCAAGAGCAACCTTGCAGCAATGGAACAACAAATTGTTCATCTGGAACGTGACATCAAGCTATTTCCCAAAACAGAAAATCAACGTGATAAGTTTGTGGAAAAGCTGACGATC---------------------------------TTTACAAAGAGTGCCAGAGAACAGTATGAAAAACTACTCACCATGCACAACAACATGATAAAGCTCTATGAGAATCTTGGAGAATACTTTATTTTTGACTCTAAGACAGTGAGCATAGAAGAATTTTTCGGTGATCTCAGCAACTTCCAAACTTTGTTCCTGGAAGCAGTGAAAGAAAACAACAAGAGAAAAGAAATGGAAGAGAAGACTAGGAGGGCAAAGCTTGCAAAAGAGAAAGCTGAACAAGAAAAGTTAGAACGCCAGAAGAAAAAGAAACAACTCATTGATATAAACAAAGAGGGTGATGAGACAGGCGTGATGGATAATCTTCTAGAAGCCCTGCAATCAGGTGCAGCATTCCGAGACCGCAGAAAGCGGATTCCAAGGAATCCAGATAACAGACGAGTACCT---TTGGAAAGGTCACGCTCTCGCCACAATGAAGCTATCTCATCTAAG---
>hg38
ATGGAGCAGCCCGGGGCGGCGGCGTCG---------GGAGCGGGAGGCGGC---------AGCGAGGAACCCGGTGGGGGCCGGAGCAACAAGCGGAGCGCGGGGAACCGGGCCGCCAATGAAGAGGAAACGAAAAACAAACCCAAATTGAACATTCAAATAAAAACTTTGGCAGATGATGTGCGTGACCGAATTACAAGTTTTAGAAAATCTACTGTCAAAAAAGAAAAACCTCTTATTCAACATCCTATTGATTCTCAAGTCGCGATGAGTGAGTTTCCTGCAGCTCAGCCATTATATGATGAACGATCTTTGAATTTGTCAGAAAAGGAAGTATTGGATCTCTTTGAAAAAATGATGGAGGACATGAACCTTAACGAAGAGAAAAAAGCTCCTTTACGAAACAAAGACTTTACCACCAAACGTGAGATGGTTGTCCAGTATATTTCTGCCACTGCCAAATCTGGTGGGCTGAAAAACAGCAAACATGAATGCACCCTGTCTTCACAAGAATATGTTCATGAATTACGATCGGGTATATCAGATGAGAAACTTCTTAATTGCCTAGAATCCCTCAGGGTTTCTTTAACCAGCAATCCGGTCAGCTGGGTTAACAACTTTGGCCATGAAGGTCTTGGACTCTTATTGGATGAGCTGGAAAAGCTTCTGGACAAAAAACAGCAAGAAAATATTGACAAGAAGAATCAGTATAAACTTATTCAATGCCTCAAAGCATTTATGAATAATAAGTTTGGATTACAAAGGATTCTAGGAGATGAAAGAAGTCTTTTACTATTGGCAAGAGCAATTGACCCCAAACAACCCAACATGATGACTGAAATAGTAAAAATACTTTCTGCTATTTGCATTGTTGGAGAAGAGAACATTCTAGATAAACTTTTAGGGGCTATAACAACAGCAGCAGAAAGAAATAACAGGGAACGATTTTCACCAATTGTGGAAGGTTTAGAAAATCAGGAAGCCTTGCAATTACAGGTGGCCTGCATGCAGTTTATAAATGCCCTTGTCACTTCTCCTTATGAGCTTGATTTTCGAATACATTTAAGGAATGAATTCCTCCGTTCAGGACTAAAAACAATGTTACCAGATCTAAAAGAAAAAGAGAATGATGAGCTTGATATTCAGTTGAAAGTATTTGATGAAAACAAAGAAGATGACCTAACTGAATTATCACACCGTCTCAATGACATTCGAGCAGAAATGGAT---------------------------------------------------------------------------GATATGAATGAAGTCTACCATCTTCTATATAATATGCTGAAGGACACTGCTGCTGAAAATTACTTCTTATCTATTCTACAACATTTTTTGCTTATCAGAAATGATTATTATATCAGGCCACAATATTATAAAATAATTGAGGAATGTGTTTCACAGATAGTGCTACACTGCAGTGGTATGGATCCAGACTTCAAATACAGGCAAAGATTAGACATCGATTTAACTCATCTGATAGATTCTTGTGTGAACAAGGCGAAAGTTGAAGAAAGTGAACAAAAAGCTGCAGAGTTTTCAAAGAAGTTCGATGAAGAATTCACAGCTCGACAGGAAGCTCAAGCAGAGCTTCAAAAAAGAGATGAGAAAATCAAAGAACTTGAAGCAGAAATCCAGCAACTTCGAACCCAGGCACAAGTACTCTCAAGTTCATCAGGAATTCCAGGTCCTCCTGCAGCACCTCCA---TTGCCAGGTGTAGGG------------------------------------CCGCCTCCACCACCACCCGCGCCACCTCTACCCGGA---GGAGCTCCT---------CTTCCT---CCTCCACCACCTCCT---TTACCT------GGAATGATG---GGGATACCACCACCACCC---CCA---CCACCA------CTTTTATTTGGGGGACCTCCTCCACCA---CCACCCCTTGGAGGA---GTT---CCTCCTCCCCCAGGAATATCACTTAATCTACCTTATGGAATGAAGCAGAAAAAAATGTATAAACCTGAAGTGTCCATGAAGAGAATCAATTGGTCAAAGATTGAACCCACAGAATTATCTGAGAACTGTTTCTGGTTAAGAGTCAAAGAAGACAAGTTTGAGAATCCAGATCTCTTTGCCAAATTGGCATTGAATTTTGCTACTCAGATAAAAGTTCAAAAGAACGCAGAAGCATTAGAAGAAAAGAAGACTGGGCCTACAAAGAAGAAAGTGAAAGAACTGAGAATTTTGGATCCCAAAACAGCTCAGAATCTGTCCATCTTTCTGGGATCATATCGCATGCCATATGAAGACATAAGAAACGTTATTCTGGAGGTTAATGAAGACATGCTGAGTGAGGCTTTAATTCAGAACCTTGTGAAACATCTTCCTGAGCAGAAGATACTCAACGAATTAGCAGAGCTTAAGAATGAATATGATGACCTCTGTGAGCCTGAACAATTTGGAGTTGTGATGAGCTCTGTGAAAATGTTACAGCCTCGTCTCAGTAGTATCCTGTTCAAGCTCACATTTGAAGAACACATAAACAACATCAAACCAAGCATCATAGCAGTAACTCTTGCCTGTGAAGAACTGAAGAAAAGTGAAAGCTTTAACAGACTTTTAGAGTTAGTTCTTCTTGTTGGAAACTACATGAACTCAGGCTCAAGAAATGCCCAGTCTTTGGGATTTAAGATCAACTTCCTTTGTAAGATCAGAGATACTAAATCAGCGGATCAAAAAACAACCCTTTTGCATTTTATTGCCGACATTTGTGAGGAAAAATATCGAGATATCCTAAAATTTCCTGAAGAACTGGAACACGTAGAAAGTGCAAGCAAAGTTTCAGCTCAAATTCTCAAGAGCAACCTTGCATCAATGGAACAACAAATTGTTCATCTGGAACGTGACATCAAGAAATTCCCCCAAGCAGAAAATCAACACGATAAGTTTGTGGAAAAGATGACCATC---------------------------------TTTACAAAGACTGCCCGAGAACAGTATGAAAAACTCTCCACCATGCACAACAACATGATGAAGCTCTATGAGAATCTTGGAGAATACTTCATTTTTGACTCAAAGACAGTGAGCATAGAAGAGTTCTTTGGTGATCTCAACAACTTCCGAACTTTGTTTTTGGAAGCAGTGAGAGAAAACAATAAGAGAAGAGAAATGGAAGAGAAGACCAGGAGGGCAAAACTTGCAAAAGAGAAAGCTGAACAAGAAAAGTTAGAACGCCAGAAGAAAAAGAAACAACTCATTGATATAAACAAAGAGGGTGATGAGACTGGTGTGATGGATAATCTTCTAGAAGCCCTACAATCAGGTGCAGCATTCAGAGACCGTCGAAAGCGGATTCCAAGGAATCCAGATAACAGACGAGTACCT---TTGGAAAGGTCACGCTCTCGCCACAATGGAGCTATCTCATCTAAG---
>panTro5
ATGGAGCAGCCCGGGGCGGCGGCGTCG---------GGAGCGGGAGGCGGC---------AGCGAGGAACCCGGTGGGGGCCGGAGCAACAAGCGGAGCGCGGGGAACCGGGCCGCCAATGAAGAGGAAACGAAAAACAAACCCAAATTGAACATTCAAATAAAAACTTTGGCAGATGATGTGCGTGACCGAATTACAAGTTTTAGAAAATCTACTGTCAAAAAAGAAAAACCTCTTATTCAACATCCTATTGATTCTCAAGTCGCGATGAGTGAGTTTCCTGCAGCTCAGCCATTATATGATGAACGATCTTTGAATTTGTCAGAAAAGGAAGTATTGGATCTCTTTGAAAAAATGATGGAGGACATGAACCTTAACGAAGAGAAAAAAGCTCCTTTACGAAACAAAGACTTTACCACCAAACGTGAGATGGTTGTCCAGTATATTTCTGCCACTGCCAAATCTGGTGGGCTGAAAAACAGCAAACATGAATGCACCCTGTCTTCACAAGAATATGTTCATGAATTACGATCGGGTATATCAGATGAGAAACTTCTTAATTGCCTAGAATCCCTCAGGGTTTCTTTGACCAGCAATCCGGTCAGCTGGGTTAACAACTTTGGCCATGAAGGTCTTGGACTCTTATTGGATGAGCTGGAAAAGCTTCTGGACAAAAAACAGCAAGAAAATATTGACAAGAAGAATCAGTATAAACTTATTCAATGCCTCAAAGCATTTATGAATAATAAGTTTGGATTACAAAGGATTCTAGGAGATGAAAGAAGTCTTTTACTATTGGCAAGAGCAATTGACCCCAAACAACCCAACATGATGACTGAAATAGTAAAAATACTTTCTGCTATTTGCATTGTTGGAGAAGAGAACATTCTAGATAAACTTTTAGGGGCTATAACAACAGCAGCAGAAAGAAATAACAGGGAACGATTTTCACCAATTGTGGAAGGTTTAGAAAATCAGGAAGCCTTGCAATTACAGGTGGCCTGCATGCAGTTTATAAATGCCCTTGTCACTTCTCCTTATGAGCTTGATTTTCGAATACATTTAAGGAATGAATTCCTCCGTTCAGGACTAAAAACAATGTTACCAGATCTAAAAGAAAAAGAGAATGATGAGCTTGATATTCAGTTGAAAGTATTTGATGAAAACAAAGAAGACGACCTAACTGAATTATCACACCGTCTCAATGACATTCGAGCAGAAATGGAATATCCTTTGACAAACCACAAAACAATTTTGTTTGCATTGATCTTTAATATTTTTCCTTTACTTTCT------ACTGATATGAATGAAGTCTACCATCTTCTATATAATATGCTGAAGGACACTGCTGCTGAAAATTACTTCTTATCTATTCTACAACATTTTTTGCTTATCAGAAATGATTATTATATCAGGCCACAATATTATAAAATAATTGAGGAATGTGTTTCACAGATAGTGCTACACTGCAGTGGTATGGATCCAGACTTCAAATACAGGCAAAGATTAGACATCGATTTAACTCATCTGATAGATTCTTGTGTGAACAAGGCGAAAGTTGAAGAAAGTGAACAAAAAGCTGCAGAGTTTTCAAAGAAGTTCGATGAAGAGTTCACAGCTCGACAGGAAGCTCAAGCAGAGCTTCAAAAAAGAGATGAGAAAATCAAAGAACTTGAAGCAGAAATCCAGCAACTTCGAACCCAGGCACAAGTACTCTCAAGTTCATCAGGAATTCCAGGTCCTCCTCCAGCACCTCCA---TTGCCAGGTGTAGGG------------------------------------CCGCCTCCACCACCACCCGCGCCACCTCTACCCGGA---GGAGCTCCT---------CTTCCT---CCTCCACCACCTCCT---TTACCT------GGAATGATG---GGGATACCACCACCACCC---CCA---CCACCA------CTTTTATTTGGGGGACCTCCTCCACCA---CCACCCCTTGGAGGA---GTT---CCTCCTCCCCCAGGAATATCACTTAATCTACCTTATGGAATGAAGCAGAAAAAAATGTATAAACCTGAAGTGTCCATGAAGAGAATCAATTGGTCAAAGATTGAACCCACAGAATTATCTGAGAACTGTTTCTGGTTAAAAGTCAAAGAAGACAAGTTTGAGAATCCAGATCTCTTTGCCAAATTGGCATTGAATTTTGCTACTCAGATAAAAGTTCAAAAGAACGCAGAAGCATTAGAAGAAAAGAAGACTGGGCCTACAAAGAAGAAAGTGAAAGAACTGAGAATTTTGGATCCCAAAACAGCTCAGAATCTGTCCATCTTTCTGGGATCATATCGCATGCCATATGAAGACATAAGAAACGTTATTCTGGAGGTTAATGAAGACATGCTGAGTGAGGCTTTAATTCAGAACCTTGTGAAACATCTTCCTGAGCAGAAGATACTCAACGAATTAGCAGAGCTTAAGAATGAATACGATGACCTCTGTGAGCCTGAACAATTTGGAGTTGTGATGAGCTCTGTGAAAATGTTACAGCCTCGTCTCAGTAGTATCCTGTTCAAGCTCACATTTGAAGAACACGTAAACAACATCAAACCAAGCATCATAGCAGTAACTCTTGCCTGTGAAGAACTGAAGAAAAGTGAAAGCTTTAACAGACTTTTAGAGTTAGTTCTTCTTGTTGGAAACTACATGAACTCAGGCTCAAGAAATGCCCAGTCTTTGGGATTTAAGATCAACTTCCTTTGTAAGATCAGAGATACTAAATCAGCGGATCAAAAAACAACCCTTTTGCATTTTATTGCCGACATTTGTGAGGAAAAATATCGAGATATCCTAAAATTTCCTGAAGAACTGGAACACGTAGAAAGTGCAAGCAAAGTTTCAGCTCAAATTCTCAAGAGCAACCTTGCATCAATGGAACAACAAATTGTTCATCTGGAACGTGACATCAAGAAATTCCCCCAAGCAGAAAATCAACACGATAAGTTTGTGGAAAAGATGACCATC---------------------------TACAGCTTTACAAAGACTGCCCGAGAACAGTATGAAAAACTCTCCACCATGCACAACAACATGATGAAGCTCTATGAGAATCTTGGAGAATACTTCATTTTTGACTCAAAGACAGTGAGCATAGAAGAGTTCTTTGGTGATCTCAACAACTTCCGAACTTTGTTTTTGGAAGCAGTGAGAGAAAACAATAAGAGAAGAGAAATGGAAGAGAAGACCAGGAGGGCAAAACTTGCAAAAGAGAAAGCTGAACAAGAAAAGTTAGAACGCCAGAAGAAAAAGAAACAACTCATTGATATAAACAAAGAGGGTGATGAGACTGGTGTGATGGATAATCTTCTAGAAGCCCTACAATCAGGTGCAGCATTCAGAGACCGTCGAAAGCGGATTCCAAGGAATCCAGATAACAGACGAGTACCT---TTGGAAAGGTCACGCTCTCGCCACAATGGAGCTCTCTCATCTAAG---
>ponAbe2
ATGGAGCAGCCCGGGGCGGCGGCGTCG---------GGAGCGGGAGGCGGC---------AGCGAGGAACCCGGTGGGGGCCGGAGCAACAAGCGGAGCGCGGGGAACCGGGCCGCCAATGAAGAGGAAACGAAAAACAAACCCAAATTGAACATTCAAATAAAAACTTTGGCAGATGATGTGCGTGACCGAATTACAAGTTTTAGAAAATCTACTGTCAAAAAAGAAAAACCTCTTATTCAACATCCTATTGATTCTCAAGTCGCGATGAGTGAGTTTCCTGCAGCTCAGCCATTATATGATGAACGATCTTTGAATTTGTCAGAAAAGGAAGTATTGGATCTCTTTGAAAAAATGATGGAGGACATGAACCTTAACGAAGAAAAAAAAGCTCCTTTACGAAACAAAGACTTTACCACCAAACGTGAGATGGTTGTCCAATATATTTCTGCCACTGCCAAATCTGGTGGGCTGAAAAACAGCAAACATGAATGCACCCTGTCTTCACAAGAATATGTTCATGAATTACGATCGGGTATATCAGATGAGAAACTTCTTAATTGCCTAGAATCCCTCAGGGTTTCTTTAACCAGCAATCCGGTCAGCTGGGTTAACAACTTTGGCCATGAAGGTCTTGGACTCTTATTGGATGAGCTGGAAAAGCTTCTGGACAAAAAACAGCAAGAAAATATTGACAAGAAGAATCAGTATAAACTTATTCAATGCCTCAAAGCATTTATGAATAATAAGTTTGGATTACAAAGGATTCTAGGAGATGAAAGAAGTCTTTTACTATTGGCAAGAGCAATTGACCCCAAACAACCCAACATGATGACTGAAATAGTAAAAATACTTTCTGCTATTTGCATTGTTGGAGAAGAGAACATTCTAGATAAACTTTTAGGGGCTATAACAACAGCAGCAGAAAGAAATAACAGGGAACGATTTTCACCAATTGTGGAAGGTTTAGAAAATCAGGAAGCCTTGCAATTACAGGTGGCCTGCATGCAGTTTATAAATGCCCTTGTCACTTCTCCTTATGAGCTTGATTTTCGAATACATTTAAGGAATGAATTCCTCCGTTCAGGACTAAAAACAATGTTACCAGATCTAAAAGAAAAAGAGAATGATGAGCTTGATATTCAGTTGAAAGTATTTGATGAAAACAAAGAAGACGACCTAACTGAATTATCACACCGTCTCAATGACATTCGAGCAGAAATGGAATATCCTTTGACAAACCACAAAACAATTTTGTGTGCATTGATCTTTAATATTTTTCCTTTACTTTCT------ACTGATATGAATGAAGTCTACCATCTTCTATATAATATGCTGAAGGACACTGCTGCTGAAAATTACTTCTTATCTATTCTACAACATTTTTTGCTCATCAGAAATGATTATTATATCAGGCCACAATATTATAAAATAATTGAGGAATGTGTTTCACAGATAGTGCTACACTGCAGTGGTATGGATCCAGACTTCAAATACAGGCAAAGATTAGACATTGATTTCACTCATCTGATAGATTCTTGTGTGAACAAGGCGAAAGTTGAAGAAAGTGAACAAAAAGCCGCAGAGTTTTCAAAGAAGTTCGATGAAGAATTCACAGCTCGACAGGAAGCTCAAGCAGAACTTCAAAAAAGAGATGAGAAAATCAAAGAACTCGAAGCAGAAATCCAGCAACTTCGAACCCAGGCACAAGTACTCTCAAGTTCATCAGGAATTCCAGGTCCTCCTCCAGCACCTCCA---TTGCCAGGTGTAGGG------------------------------------CCGCCTCCACCACCACCCGCGCCACCTCTACCTGGA---GGAGCTCCT---------CCTCCA---CCTCCACCACCTCCT---TTACCT------GGAATGATG---GGGATACCACCACCACCC---CCA---CCACCA------CTTTTATTTGGGGGACCTCCTCCACCA---CCACCCCTTGGAGGA---ATT---CCTCCTCCCCCAGGAATATCACTTAATCTACCTTATGGAATGAAGCAGAAAAAAATGTATAAACCTGAAGTGTCCATGAAGAGAATCAATTGGTCAAAGATTGAACCCACAGAATTATCTGAAAACTGTTTCTGGTTAAAAGTCAAAGAAGACAAGTTTGAGAATCCAGATCTCTTTGCCAAATTGGCATTGAATTTTGGTACTCAGATAAAAGTTCAAAAGAATGCAGAAGCATTAGAAGAAAAGAAGACTGTGCCTACAAAGAAGAAAGTGAAAGAACTGAGAATTTTGGATCCCAAAACGGCTCAGAATCTGTCCATCTTTCTGGGATCATATCGCATGCCATATGAAGAGATAAGAAACATTATTCTGGAGGTTAATGAAGACATGCTGAGTGAGGCTTTAATTCAGAACCTTGTGAAACATCTTCCTGAGCAGAAGATACTCAACGAATTAGCAGAACTTAAGAACGAATATGATGACCTCTGTGAGCCTGAACAATTTGGAGTTGTGATGAGCTCTGTGAAAATGTTACAGCCTCGTCTCAGTAGTATCCTGTTCAAGCTCACATTTGAAGAACACGTAAACAACATCAGACCAAGCATCATAGCAGTAACTCTTGCCTGTGAAGAACTGAAGAAAAGTGAAAGCTTTAACAGACTTTTAGAGTTAGTTCTTCTTGTTGGAAACTACATGAACTCAGGCTCAAGAAATGCCCAGTCTTTGGGATTTAAGATCAACTTCCTTTGTAAGATCAGAGATACTAAATCAGCGGATCAAAAAACAACCCTTTTGCATTTTATTGCTGACATTTGTGAGGAAAAATATCGAGATATCCTAAAATTTCCTGAAGAACTGGAACACGTAGAAAGTGCAAGCAAAGTTTCAGCTCAAATTCTCAAGAGCAACCTTGCATCAATGGAACAACAAATTGTTCATCTGGAACGTGACATCAAGAAATTCCCCCAAGCAGAAAATCAACATGATAAGTTTGTGGAAAAGATGACCATC---------------------------TACAGCTTTACAAAGACTGCCCGAGAACAGTATGAAAAACTCTCCACCATGCACAACAACATGATGAAGCTCTATGAGAATCTTGGAGAATACTTCATTTTTGACTCAAAGACAGTGAGCATAGAAGAGTTCTTTGGTGATCTCAACAACTTCCGAACTTTGTTTTTGGAAGCAGTGAGAGAAAACAATAAGAGAAGAGAAATGGAAGAGAAGACCAGGAGGGCAAAACTTGCAAAAGAGAAAGCTGAACAAGAAAAGTTAGAACGCCAGAAGAAAAAGAAACAACTCATTGATATAAACAAAGAGGGTGATGAGACTGGTGTGATGGATAATCTTCTAGAAGCCCTACAATCAGGTGCAGCATTCAGAGACCGTCGAAAGCGGATTCCAAGGAATCCAGATAACAGACGAGTACCT---TTGGAAAGGTCACGCTCTCGCCACAATGGAGCTATCTCATCTAAG---
>macFas5
ATGGAGCAGCCCGGGGCGGCGGCGTCG---------GGAGCGGGAGGCGGC---------AGCGAGGAACCCGGTGGGGGCCGGAGCAACAAGCGGAGCGCGGGGAACCGGGCCGCCAATGAAGAGGAAACGAAAAACAAACCCAAATTGAACATTCAAATAAAAACTTTGGCAGATGATGTGCGTGACCGAATTACAAGTTTTAGAAAATCTACTGTCAAAAAAGAAAAACCTCTTATTCAACATCCTATTGATTCTCAAGTCGCGATGAGTGAGTTTCCCGCAGCTCAGCCATTATATGATGAACGATCTTTGAATTTGTCAGAAAAGGAAGTATTGGATCTCTTTGAAAAAATGATGGAGGACATGAACCTTAATGAAGAAAAAAAAGCTCCTTTACGAAACAAAGATTTTACCACCAAACGTGAGATGGTTGTCCAGTATATTTCTGCCACTGCCAAATCTGGTGGGCTGAAAAACAGCAAACATGAATGCACCCTGTCTTCACAAGAATATGTTCATGAATTACGATCGGGTATATCAGATGAGAAACTTCTTAATTGCCTAGAATCCCTCAGGGTTTCTTTAACCAGCAATCCAGTCAGCTGGGTTAACAACTTTGGCCATGAAGGTCTTGGACTCTTATTAGATGAGCTGGAAAAGCTTCTGGACAAAAAACAGCAAGAAAATATTGACAAGAAGAATCAGTATAAACTTATTCAATGCCTCAAAGCATTTATGAATAATAAGTTTGGATTACAAAGGATTCTAGGAGATGAAAGAAGTCTTTTACTATTGGCAAGAGCAATTGACCCCAAACAACCCAACATGATGACTGAAATAGTAAAAATACTTTCTGCTATTTGCATTGTCGGAGAAGAGAACATTCTAGATAAACTTTTAGGGGCTATAACAACAGCAGCAGAAAGAAATAACAGGGAACGATTTTCACCAATTGTGGAAGGTTTAGAAAATCAGGAAGCCTTGCAATTACAGGTGGCCTGCATGCAGTTTATAAATGCCCTTGTCACTTCTCCTTATGAGCTTGATTTTCGAATACATTTAAGGAATGAATTTCTCCGTTCAGGACTAAAAACAATGTTACCAGATCTAAAAGAAAAAGAGAATGATGAGCTTGATATTCAGTTGAAAGTATTTGATGAAAACAAAGAAGATGACCTAACTGAATTATCACACCGTCTCAATGACATTCGAGCAGAAATGGAATATCCTTTGACAAACCACAAAACAATTTTGTGTGCATTAATCTTTAATATTTTTCCTTTACTTTCT------ACTGATATGAATGAAGTCTACCATCTTCTGTATAATATGCTGAAGGACACTGCTGCTGAAAATTACTTCTTATCCATTCTACAACATTTTTTGCTCATCAGAAATGATTATTATATCAGACCACAATATTATAAAATAATTGAGGAATGCGTTTCACAGATAGTGCTACACTGCAGTGGTATGGATCCAGACTTCAAGTACAGGCAACGATTAGACATTGATTTCACTCACCTGATAGATTCTTGTGTGAACAAGGCGAAAGTTGAAGAAAGTGAACAAAGAGCTGCAGAGTTTTCAAAGAAGTTCGATGAAGAATTCACAGCTCGACAGGAAGCTCAAGCAGAGCTTCAAAAAAAAGATGAGAAAATCAAAGAACTTGAAGCAGAAATCCAGCAACTTCGAACCCAGGCACAAGTACTCTCAAGTTCATCAGGAATTCCAGGTCCTCCTCCAGCACCTCCA---TTGCCAGGTGTAGGG------------------------------------CCGCCTCCACCACCACCAGCACCACCTCTACCTGGA---GGAGCTATT---------CTTCCT---CCTCCACCACCGCCT---TTACCT------GGAATGATA---GGGATACCACCACCACCA---CCA---CCACCA------CTTTTATTTGGGGGACCTCCTCCACCA---CCACCCCTTGGAGGA---GTT---CCTCCTCCCCCAGGAATATCACTTAATCTACCTTATGGAATGAAGCAGAAAAAAATTTATAAACCTGAAGTGTCCATGAAGAGAATCAATTGGTCAAAGATTGAACCCACAGAATTATCTGAGAACTGTTTCTGGTTAAAAGTTAAAGAAGACAAGTTTGAGAATCCAGATCTCTTTGCCAAACTGGCATTGAATTTTGCTACTCAGATGAAAGTTCAAAAGAATGCAGAAGCATTAGAAGAAAAGAAGACTGGGCCTACAAAGAAGAAAGTGAAAGAACTGAGAATTTTGGATCCCAAAACAGCTCAGAATCTGTCCATCTTTCTGGGATCATATCGCATGCCATATGAAGAGATAAGAAACATTATTCTGGAGGTTAATGAAGACCTGCTGAGTGAGGCTTTAATTCAGAACCTTGTGAAACATCTTCCTGAGCAGAAGATACTCAATGAATTAGCAGAGCTTAAGAATGAATATGATGACCTCTGTGAGCCTGAACAATTTGGAGTTGTGATGAGCTCCGTGAAAATGTTACAGCCTCGTCTCAGTAGTATCCTGTTCAAACTCACATTTGAAGAACACGTAAACAACATCAAACCAAGCATCATAGCAGTAACTCTTGCCTGTGAAGAACTGAAGAAAAGTGAAAGCTTTAACAGACTTTTAGAATTAGTTCTTCTTGTTGGAAACTACATGAACTCAGGCTCAAGAAATGCCCAGTCTTTGGGTTTTAAGATCAACTTCCTTTGTAAGATCAGAGATACTAAATCAGTGGATCAAAAAACAACCCTTATGCATTTTATTGCTGACATTTGTGAGGAAAATTACCGAGATATCCTAAAATTTCCTGAAGAACTGGAACATGTAGAAAGTGCAAGCAAAGTTTCAGCTCAAATTCTCAAGAGCAACCTTGCATCAATGGAACAACAAATTGTTCATCTGGAACGTGACATCAAGAAATTCCCCCAAGCAGAAAATCAACACGATAAGTTTGTGGAAAAGATGACCATC---------------------------------TTTACGAAGAGTGCCAGAGAACAGTATGAAAAACTCTCCACCATGCACAACAACATGATGAAGCTCTATGAGAATCTCGGAGAATACTTCATTTTTGACTCAAAGACAGTGAGCATAGAAGAGTTCTTTGGTGATCTCAACAACTTCCGAACTTTGTTTTTGGAAGCAGTGAGAGAAAACAATAAGAGAAGAGAAATGGAAGAGAAGACCAGGAGGGCAAAACTTGCGAAAGAGAAAGCTGAACAAGAAAAGTTAGAACGCCAGAAGAAAAAGAAACAACTCATTGACATAAACAAAGAGGGTGATGAGACTGGCGTGATGGATAATCTTCTGGAAGCCCTACAATCAGGTGCAGCATTCAGAGACCGACGAAAGAGGATTCCAAGGAATCCAGATAACAGACGAGTACCT---TTGGAAAGGTCACGCTCTCGCCACAATGGAGCTATCTCATCTAAG---
>ailMel1
ATGGAGCAGCCCGGGGCGGCGGCGTCG---GCGTCGGGAGCGGGAGGCGGC---------AGCGAGGAACCCGGTGGGGGCCGGAGCAACAAGCGGAGCACGGGGAACCGGGCCGCCAACGAAGAGGAAACGAAAAACAAACCCAAATTGAACATTCAAATAAAAACTTTGGCAGATGATGTGCGTGACCGAATTACAAATTTTAGAAAATCTACTGTCAAAAAAGAAAAACCTCTTATTCAACATCCTATTGATTCTCAAGTTGCAATGAGTGAGTTTCCAGCAGCTCAGCCATTATATGATGAACGATCTTTGAATTTGTCAGAAAAGGAAGTACTGGATCTGTTTGAGAAAATGATGGAGGACATGAACCTTAATGAAGAACGTAAAGCTCCTTTACGAAACAAGGATTTTACCACCAAGCGTGAGATGGTTGTCCAGTATATTTCTGCCACTGCCAAATCTGGAGGGCTGAAAAACAGCAAACATGAATGCACCTTGTCTTCACAAGAATATGTTCATGAATTACGATCTGGTATTTCAGATGAGAAACTTCTTAACTGCCTTGAATCTCTGAGGGTTTCTTTAACCAGCAATCCTGTCAGCTGGGTTAACAACTTTGGCCATGAAGGTCTTGGACTCTTATTGGATGTTCTGGAAAAGCTTCTGGACAAGAAACAGCAAGAAACTATAGACAAAAAGAATCAGTATAAACTTATTCAGTGCCTCAAAGCATTTATGAATAATAAGTTTGGATTGCAAAGCATTCTAGGAGATGACAGGAGTCTTTTGCTATTGGCAAGAGCAATTGATCCCAAACAGCCCAACATGATGACTGAAATAGTAAAAATACTGTCTGCTATTTGCATTGTTGGAGAAGAAAACATTCTAGATAAACTTCTAGGGGCTATAACTACCGCAGCAGAAAGAAATAACAGGGAACGATTTTCACCAATTGTGGAAGGATTAGAAAATCATGAAGCTTTGCAATTACAGGTGGCCTGCATGCAGTTTATAAATGCCCTTGTCACTTCACCTTATGAGCTTGAATTTAGAATACATTTAAGAAATGAATTCCTACGTTCAGGACTAAAAACAATGTTACCAGATCTAAAAGAAAAAGAGAATGATGAGCTTGATATTCAGTTGAAGGTATTTGATGAGAACAAAGAAGATGACCTAAATGAATTATCACACCGTCTCAATGACATTCGAGCAGAAATGGACTTT------------------------------------------------TTTCCTTTACTTACTTTC---ACTGATATGAATGAAGTGTATCATCTTCTATATAACATGTTAAAGGACACTGCTGCTGAAAATTACTTATTATCCATTCTGCAACATTTTTTGCTCATCAGAAATGATTATTATATCAGGCCACAGTATTACAAAATAATTGAGGAGTGTGTTTCACAGATAGTGCTGCACTGCAGTGGTATGGACCCAGATTTCAAGTATAGGCAAAGATTAGACATTGATTTCACGCATCTGATAGATTCTTGTGTGAACAAGGCAAAAGTTGAAGAAAGTGAACAAAAGGCAGTGGAATTTTCAAAGAAGTTCGATGAGGAATTCACAGCTCGACAGGAAGCTCAAGCTGAGCTTCAAAAAAGAGAAGAAAAAATTAAAGAGCTTGAAACAGAAATCCAGCAACTTCGAACCCAGGGACATGGACTCTCAGGTTCATCCGGAATTCCAGGCCCTCCTCCACCACCTCCA---TTGCCAGGTGGTGGG------------TCATCC---------------CCACCACCACCACCTCCACCAGCACCACCTCTACCTGGA---GGAGCTCTC------------CCT---CCTCCTCCACCTCCT---TTACCT------GGAATGATT---GGTATACCACCACCACCA---CCT------------------TTGTTTGGGGTACCTCCTCCACCA---TTTCCCCTTGGAGGGGGAATT---CCTCCTTTCCCAGAAGTACCACTTGATCTGCCTTATGGGATGAAGCAGAAAAAATTATATAAACCCGAGGTGCCCATGAAGAGAATCAATTGGTCAAAGATTGAACCCAAAGAATTATCTGAGAACTGTTTCTGGTTAAAAGTTAAGGAGGACAAGTTTGAAAATCCAGATCTCTTTGCAAAATTGGCACTGAATTTTGCTACCCAGATAAAAGTTCAAAAGAATGTAGAAGCTTCAGAAGAAAAGAAGATCCTACCTGCAAAGAAGAAAGCGAAAGAATTGAGAATTTTGGATCCCAAAACGGCCCAGAATCTGTCTATCTTCCTAGGATCATATCGTATGCCATATGAAGATATAAAAAATATTATTCTGGAGGTTAATGAAGACATGCTGAATGAAGCCTTAATTCAGAACCTTGTAAAACATCTTCCTGAGCAGAAAGTACTCAGTGAATTAGCACAGCTGAGGAACGAATATAATGACCTCTGTGAGCCCGAGCAGTTTGGAGTTGTGATGAGCTCAGTGAAAATGTTGCAGCCTCGTCTGGAAAACATTCTTTTCAAGCTCACCTTTGAAGAACATGTAAACAACATCAAACCAAGCATCATAGCAGTAACTCTTGCCTGTGAAGAACTGAAGAAAAGTGAAAGCTTTAACAGACTTTTAGAGTTAGTTCTTTTGGTTGGAAACTACATGAACTCAGGCTCAAGAAATGCCCAGTCTTTGGGTTTTAAAATCAACTTCCTTTGTAAGATCAGAGATACTAAATCAGCAGATCAAAAAACAACCCTCTTGCATTTTATTGCTGAAATTTGTGAGGAAAAATACCGGGATATCCTGAAATTTCCTGAAGAACTGGAACATGTAGAAAGTGCAAGCAAA------------------------------------------------------------------------------------------------------------------------------------------------------------------------------------------------------------------------------------------------------------------------------------------------------------------------------------------------------------------------------------------------------------------------------------------------------------------------------------------------------------------------------------------------------------------------------------------------------------------------------------------------
>speTri2
ATGGAGCAGCCCGGGGCGGCGGCGTCG---------GGAGCGGGAGGCGGC---------AGCGAGGAACCGTATGGGGGCCGGAGCAACAAGCGGAGCGCGGGGAACCGAGCTGCCAACGAAGAGGAAACGAAAAACAAACCCAAATTGAACATTCAAATAAAAACTTTGGCAGATGATGTGCGTGACCGAATTACAAGTTTTAGAAAATCTACGGTCAAGAAAGAAAAACCTCTTATTCAACATCCTATTGATTCCCAAGTTGCAATGAGTGAGTTTCCAGCAGCTCAGCCATTATATGATGAACGATCTTTGAATTTGTCAGAAAAGGAAGTACTGGATCTCTTTGAAAAAATGATGGAGGACATGAACCTTAATGAAGAAAAAAAAGCTCCTTTACGAAACAAAGATTTTACCACCAAGCGTGAGATGGTTGTCCAGTATATTTCTGCTACTGCCAAATCTGGTGGTCTGAAAAACAGCAAGCATGAATGTACCCTGTCTTCACAAGAATATGTTCATGAATTAAGATCTGGTATTTCAGATGAGAAACTTCTTAACTGCCTAGAATCCCTGAGGGTTTCTTTAACCAGCAATCCTGTCAGTTGGGTTAACAACTTTGGACATGAAGGTCTCGGGCTCTTATTGGATGTTCTGGAAAAGATTCTGGACAAAAAACTGCAAGAAAATATTGACAAGAAGAATCAATATAAACTCATTCAGTGCCTCAAAGCATTTATGAATAATAAGTTTGGATTACAAAGGATTCTAGGGGATGAAAGAAGTCTTTTACTATTGGCAAGAGCAATTGACCCCAAACAACCCAACATGATGACTGAAATAGTAAAAATACTTTCTGCTATTTGCATTGTTGGAGAAGAGAATATTCTAGATAAACTTTTAGGGGCTATAACTACTGCTGCAGAGAGAAATAACAGGGAGCGATTTTCACCAATTGTGGAAGGATTGGAAAATCATGAAGCTTTGCAATTACAGGTGGCGTGCATGCAGTTTATAAATGCCCTTGTCACTTCTCCATATGACCTTGATTTCCGAATCCATTTAAGGAATGAATTCCTTCGTTCAGGACTAAAAACAATGTTACCAGATTTAAAAGAAAAAGAGAACGATGAGCTTGATATTCAGTTGAAAGTATTTGATGAGAACAAAGAGGACGACCTAACTGAATTATCCCATCGTCTCAATGATATTCGAGCAGAAATGGAA---------------------------------------ATCTTTGATATTTTTTCCTTTACTTACTTTTTTACTGATATGAATGAAGTATATCACCTTCTTTATAATATGTTGAAAGACACTGCAGCTGAAAATTACTTATTATCCATTCTGCAACACTTTTTGCTCATCAGAAATGATTATTATATCAGGCCACAGTATTATAAAATAATTGAGGAGTGTGTTTCTCAGATAGTGTTGCACTGCAGTGGCATGGACCCAGACTTTAAGTACAGGCAAAGATTAGACATTGATTTTACTCATCTGATAGATTCTTGTGTGAACAAGGCAAAAGTTGAAGAAAGTGAACAAAAAGCAATGGAATTTTCAAAGAAGTTTGATGAAGAATTCACAGCTCGACAGGAAGCTCAAGCTGAACTTCAAAAACGAGAAGAAAAAATCAAAGAACTTGAAACAGAAATCCAGCTACTTCGAATCCAGGGCCATGGATCCTTGAATTCATCAGGAACTCCAGGTCCTCCTCCTCCACCACCTCCCTTGCCAGGTATTGGC------------------------------------CCACCACCACCTCCACCACCTGCACCTCTACCT------GGAGCTCCT------------CCT---CCTCCACCACCTCCA---TTATCT------GGATTTGGG---GGTATTCCACCACCACCA---CCA---CCACCT---------TTATTTGGAGGACCTCCTGCACCA---CCACCCCTCGGAGGA---ATG---TCTTCTCCCCCAGGAATGCCACTTGATCTACCTTATGGTATGAAGCAGAAGAAAATATATAAACCCGAAGTGTCCATGAAGAGAATCAATTGGTCAAAGATCGAGCCTAAAGAATTATCTGAGAACTGTTTCTGGTTAAAAGTAAAAGAAGAAAAGTTTGAAAATCCAGATCTCTTTGCAAAATTGGCACTGAATTTTGCTACCCATATAAAAGTTCAAAAAAATACAGAACCTTCAGAAATAAAGAAGAGTATACCTGCAAAGAAGAAACTGAAAGAATTAAGAGTTTTGGATCCGAAAACAGCTCAGAATCTGTCTATCTTCCTGGGATCATATCGCATGCCATATGAAGATATTAAAAACAGCATTCTAGAGGTTAATGAAGACATGCTAAGTGAGGCCTTAATTCAGAACCTTGTAAAACATCTTCCTGAGCAGAAGGTACTCAGTGAATTAGCACAGCTTAAGAATGAATATGATGACCTGTGTGAGCCTGAGCAATTTGGAGTTGTGATGAGCTCAGTGAAAATGTTACGGCCTCGTCTCAATAGCATTCTTTTCAAGCTCACATTTGAAGAACACGTAAACAACATCAAACCAAGCATCATAGCTGTAACTCTTGCTTGTGAAGAAGTGAAGAAAAGTGAAAGCTTTAATAGACTTTTAGAGTTAGTTCTTTTGGTTGGAAACTACATGAACTCAGGGTCAAGAAATGCCCAGTCTTTGGGATTTAAGATCAACTTCCTTTGTAAGATTAGAGATACTAAATCAGCAGATCAAAAAACAACCCTTTTGCATTTTATTGCTGAAATTTGTGAGGAAAAATACCGAGACATCCTGAAATTTCCTGAAGAATTGGAGCATGTAGAAAGTGCAAGCAAAGTTTCAGCTCAAAATCTTAAGAGCAACCTTGCAGCAATGGAACAACAAATTGTTCATCTGGAACGTGACATCAAGAAAGTTCCCCAAGCAGAAAATCAACATGATAAGTTTGTTGAAAAGATCTACAGC---------------------------------TTTACAAAGAGTGCGAGAGACCAGTATGAAAAACTGTCCACAATGCACAATAACATGGTGAAGCTGTATGAGAATCTTGGAGAGTACTTCATTTTTGATTCTAAGACAGTAACCATAGAGGACTTTTTTGGTGACCTCAGCAACTTCCGAACTCTGTTTCTGGAAGCAGTAAAAGAAAACAATAAGAGAAGAGAATTGGAAGAGAAGACTAGGAGGGCAAAGCTTGCAAAAGAGAAAGCTGAACAAGAAAAAGTGGAACGCCAGAAGAAAAAGAAACAGCTCATCGATATAAACAAAGAGGGTGATGAGACTGGTGTGATGGATAATCTTCTAGAAGCCCTACAATCAGGTGCAGCATTCCGAGACCGCAGAAAGCGGATTCCAAGGAATCCAGATAACAGACGGGTACCT---TTGGAAAGGTCACGCTCTCGCCACAATGGAGCTATCTCATCTAAG---
>otoGar3
ATGGAGCAGCCCGGGGCCGCGGCGTCG---------GGAGCAGGAGGCAGC---------AACGAGGAACCCTGTGGGGGCCGGAGCAACAAGCGGAGCCCTGGGAACCGGGCCGCCAACGAAGAGGAAACGAAAAACAAACCCAAATTGAACATTCAAATAAAAACTTTGGCAGATGATGTGCGTGACCGAATTACAAGTTTTAGAAAATCTACTGTCAAAAAAGAAAAACCTCTTATTCAACATCCTATTGATTCTCAAGTTGGGATGAGTGAGTTTCCCGCAGCTCAGCCATTATATGATGAACGATCTTTGAATTTGTCAGAGAAGGAAGTACTGGATCTCTTTGAAAAAATGATGGAGGACATGAACCTTAGTGAAGAAAAGAAAGCTCCTTTACGAAACAAGGATTTTACCACCAAGCGTGAGATGGTTGTCCAGTATATTTCTGCCACTGCCAAATCTGGTGGACTGAGAAACAGCAAACATGAGTGCACCCTGTCCTCACAAGAATATGTTCATGAGTTACGATCTGGCATTTCAGATGAGAAACTTCTCAACTGCCTAGAATCCCTGAGGGTTTCTTTAACAAGCAATCCCGTCAGCTGGGTTAACAACTTTGGCCATGAAGGTCTTGGACTGTTACTGGACGAGCTGGAAAAACTTCTGGACAAAAAACAGCAAGAAAATATCGACAAGAAGAATCAGTATAAACTTATTCAGTGCCTAAAAGCATTTATGAATAATAAGTTTGGATTACAAAGGATTCTGGGAGATGAAAGAAGCCTTTTGTTACTGGCAAGAGCAATTGACCCGAAACAACCCAACATGATGACTGAAATAGTAAAAATACTTTCTGCTATTTGCATTGTTGGAGAAGAGAACATTTTAGAAAAACTTTTGGGGGCTATCACTACAGCAGCTGAAAAAATTAATAGGGAACGATTTTCATCAATTGTGGAAGGATTAGAAAATCATGAAGCTTTGCAATTACAGGTGGCCTGCATGCAGTTTATAAATGCCCTTGTCACTTCTCCTTACGAGCTTGATTTTCGAATCCATTTAAGGAATGAATTCCTCCGTTCAGGACTAAAATCAATGTTACCAGATCTAAAAGAAAAAGAGAATGATGAGCTTGACATTCAGCTGAAAGTATTTGATGAGAACAAAGAAGACGACCTAACTGAATTATCACACCGTCTCAATGACATCCGTGCAGAAATGGAT---------------------------------------------------------------------------GATATGAATGAAATATACCATCTTCTGTACAATATGTTGAAGGACACTGCTGCAGAAAATTATTTATTATCCATTCTACAACATTTCTTGCTCATCAGAAATGATTATTATATCAGGCCACAGTATTATAAAATAATTGAGGAGTGTGTTTCACAGATAGTGCTGCACTGCAGTGGCATGGATCCAGATTTCAAGTACAGGCAAAGATTAGACATTGATTTAACTCATCTAATAGATTCTTGTGTGAACAAGGCAAAAGTTGAAGAAAGTGAACAAAAAGCAGTGGAGTTTTCAAAGAAGTTCGATGAAGAATTCACAGCTCGACAGGAAGCCCAAGCTGAGCTTCAAAAGAAAGAAGAAAAAATCAAAGAACTTGAAACAGAAATCCAGCAACTTCGAACCCAGGCACATGGACTCTCAGCTTCATCAGGAGTC------CCTCCTCCACCACCTCCA---TTGCCAGGAGCTGGG------------CCA------------------CCTCCGCCTCCACCTCCACCAGCACCACCTCTACCTGGA---GGAATTCCT------------CTT---CCTCCTCCACTTCCT---TTACCT------GGAATGACT---GGGATACCACCACCACCT------------------------TGGTTTGGGGGACCCCCTCCACCA---CCACCCCCTGGCGGA---CTT---CCT---CCTCCAGGAGCAATAGTTGATTTACCTTATGGAATGAAGCAGAAAAAAATATATAAACCTGAAGTGTCCATGAAGCGAATCAATTGGTCCAAGATTGAGCCCAAAGAATTGTCTGAGAACTGTTTCTGGTTAAAAGTTAAAGAAGAAAAGTTTGAGAATCCGGATCTCTTTGCAAAGTTGGCATTGACTTTTGCTACCCAGAGAAAAGCGCAAAAGAATGCAGATGCTTCAGACGATAACAGGATTCTGCCTACAAAGAAAAAAGTGAAAGAATTGAGAATTTTGGACTCCAAAACAGCCCAGAATCTGTCTATCTTTCTGGGATCATATCGCATGCCATATGAAGATATAAAAAACACCATTTTGGAAGTTAATGAAGACGTACTGACTGAGGCCTTAATTCAGAACCTTATAAAACATCTACCTGAGCAGAAGATGCTCAATGAATTAGGACAGCTTAAGAATGAATATGATGACCTCTGTGAACCTGAGCAGTTTGGAGTTGTGATGAGCTCGGTGAAAATGTTACGGCCTCGTCTCAATAGCATTCTTTTCAAGCTCACGTTTGAAGAACATGTAAACAACATCAAACCAAGCATCATAGCAGTAACTCTTGCCTGTGAAGAACTGAAGAAAAGCGAAAGCTTTAACAGACTTTTAGAGTTAGTTCTTTTGGTCGGGAACTACATGAACTCAGGCTCAAGAAATGCCCAATCTCTGGGTTTTAAGATCAACTTCCTTTGTAAGATCAGAGACACTAAGTCAGCAGATCAAAAGACAACGCTTTTGCATTTTCTGGCTGAAATTTGTGAGGAAAAATACAGAGATATCCTCAAATTTCCTGAAGAACTGGAACATGTAGAAAGTGCGAGCAAAGTTTCAGCTCAAATTCTCAAGAGCAACCTTGACGTAATGGAACAACATATTGTTAACTTGGAACGTGACCTCAAGAAATTCACCCATGTAGAAAATCAACTTGATAAGTTTGTGGAAAAGATGACGATC---------------------------TACAACTTTACAAAGTGTGCAAGAGACCAATATGAAAAACTGGTTACGATGCACAGCAACATGACAAAGCTCTACGAGAATCTTGGAGAATACTTCATTTTTGACCCTAAGACAGTGAGCATCGAAGAGTTTTTTGGTGATCTCAGCAACTTCCGAACTCTGTTTCTGGAAGCACTGAAAGAAAATAATAAGAGAAGAGAAATGGAAGAGAAGACTAGGAGGGCTAAGCTTGCAAAAGAGAAAGCTGAACAAGAGAAGCTGGAACGCCAAAAGAAAAAGAAACAACTCATTGATATGAACAAAGAGGGTGATGAGACTGGTGTGATGGATAATCTTCTAGAAGCCCTACAATCAGGTGCAGCATTCCGGGACCGCAGAAAGCGCATTCCAAGGAATCCAGATAACAGACGAGTACCT---TTGGAAAGGTCACGCTCTCGCCACACTGGAGCTATCTCATCTAAG---
>conCri1
ATGGAGCAGCCCGGGGCGGCGGCGTCA---------GGAGCGGGAGGCAGC---------AGCGAGGAAGCCGGTGGGGGCCGAAGCAACAAGCGGAACGCAGGGAACCGGGCCGCCTACGAAGAGGAAACGAAAAACAAACCCAAATTGAACATTCAAATAAAAACTTTGGCAGATGATGTGCGTGACCGAATTACAAGTTTTAGGAAATCTACTGTCAAAAAAGAAAAACCTCTTATTCAACATCCTATTGATTCTCAAGCTGTGATGAGTGAGTTTCCAGCAGCTCAGCCATTATATGATGAACGATCTTTGAATTTGTCAGAAAAGGAAGTACTGGATCTTTTTGAAAAAATGATGGAGGACATGAACCTTAATGAGGATCGGAAAACTCCTTTACGAAACAAAGATTTTGCAACCAAGCGTGAGATGGTTGTTCAGTATATTTCTACTACTGCCAAATCTGGAGGACTGAAAAACAGCAAACATGAATGCACCCTGTCTTCACAAGAATATGTTCATGAATTACGATCTGGTATTTCAGATGAAAAACTACTTAACTGCCTAGAATCTCTGAGGGTTTCTTTAACCAGCAATCCTGTCAGCTGGGTTAACAACTTTGGTCATGAAGGTCTTGGACTCTTATTGGATGTGCTGGAAAAGCTTCTGGACAAGAAACAACAAGAAAACATTGATAAGAAGAATCAGTATAAACTCATCCAGTGTCTCAAAGCATTTATGAATAATAAGTTTGGATTGCAACGGATTCTAGGAGATGAAAGAAGTCTTTTACTATTGGCAAGAGCAATTGACCCCAAACAACCCAACATGATGACGGAAATAGTAAAAATACTTTCTGCTATTTGCATTGTTGGAGAAGATAACATTCTGGATAAACTTTTAGGAGCTATAAGTACAGCAGCAGAAAAAAATAACAAAGAAAGATTTTCACCTATTGTGGAAGGATTACAAAATCATGAGGCTTTGCAGTTACAGGTGGCCTGCATGCAGTTTATAAATGCCCTTGTTACTTCTCCTTATGAACTTGATTTTCGAATACATTTAAGGAATGAATTCCTGCGTTCAGGACTAAAAGCAATGTTACCAGATCTTAAAGAAAAAGAGAATGAAGAACTTGATATTCAGTTGAAAGTATTTGATGAGAACAAAGAGGATGACTTAAATGAATTATCGCACCGTTTCAATGACATTCGAGCAGAAATGGAT---------------------------------------------------------------------------GATATGAATGAAGTATACCATCTTCTGTACAATATGTTGAAAGACACTGCTGCTGAAAATTACTTATTGTCCATTCTACAACACTTCCTGCTTATCAGAAATGATTATTATATCAGGCCACAATATTACAAAATAATTGAGGAGTGTGTTTCACAGATAGTGCTTCACTGCAGTGGTATGGACCCAGATTTCAAGTATAGGCAAAGATTAGATGTTGATTTCACTCATCTGATAGATTCTTGTGTGAACAAGGCAAAGGTTGAAGAAAGTGAACAAAAAGCAGTAGAATTCTCAAAGAAGTTTGATGAAGAATTCACAGCTCGACAGGAAGCTCAAGCCGAGCTTCAAAAAAAAGAAGAAAAAATCAAAGAGCTTGAAACAGAGATCCAGCAACTTCGAACCCAGGCC------CTGTCAAGTTCCTCAGGC------------CCTTCAGCACCTTCA---GGGCCCAGTGGTGGG------------CCA------------------TGTCCGCCACCACCTCCACCACCTCCGCCCCTACCTGGA---GGAGATTTA------------CCT---CCTCCTCCACCTCCC---TTACCT------GGAACTATT---GGTTTACCACCACCACCA---CCA---CCT------------TTGTTTGGGGGACCTCCACCACCA---CCTACCCTTGGAGGA---ATT---CCTCCTCCTCCCGGAATACCTCTTGATCTGCCTTATGGAATGAAGCAGAAAAAAATATACAAACCTGAAGTATCTATGAAGAGAATCAATTGGTCAAAGATTGAACCAAAAGAATTATCTGAAAATTGCTTCTGGTTAAAAGTTAAGGAGGAAAAATATGAAAATCCAGATCTCTTTGCAAAACTGGCATTGAATTTTGCTACACAGATAAAAGTTCCGAAAAATAAAGAAGCTTCAGAAGAGAAGAAAACTATGCCTGCAAAGAAGAAAATAAAAGAATTGAGAGTTTTGGATCCCAAAACAGCCCAGAATCTGTCTATCTTCCTCGGATCATATCGTATGCCATATGAAGAAATTAAGAACATTATTTTGGAGGTTAATGAAACCATGTTGAGTGAGGCCTTAATTCAGAACCTAATAAAGCATCTTCCGGAACAGAAAGTACTAAATGAACTAGCACAGCTGAAGAATGAATATGATGACCTCTGTGAGCCTGAACAATTTGGAGTTGTGATGAGCTCAGTGAAAATGTTGCAGCCGCGTCTCAATGGCATTCTTTTCAAGCTCACATTTGAAGAACATGTAAACAACATTAAACCAAGCATCATAGCAGTAACCCTTGCATGTGAAGAATTGAAGAAAAGTGAAAGCTTTTACAAACTTTTAGAGTTAGTTCTTTTGGTTGGAAACTACATGAACTCAGGATCAAGAAATGCCCAGTCTTTTGGTTTTAAGATCAACTTCCTTTGTAAGATCAGAGATACTAAATCAGTAGATCAAAAAACAACCCTTTTGCATTTTATTGCTGAAATTTGTGAGGAAAAATACCGGGATATCCTAAAGTTTCCTGAAGAACTGGAACATGTGGAAAATGCAAGCAAAGTTTCAGCTCAAATCCTCAAGAGCAACCTTGCAGCAATGGAGCAAGATATTATTCATCTGGAACGTGACATCGAGAAATTACCACACGCAGAAAATAAACATGATAAGTTTGTGGAGAAGATGACTATATCCTTTATTTATTTAGGTGTTTTATTTATTTTCTTTACAAAGAGTGCCAGAGACCAATATGAAAAACTTCTCACCATGCACAACAATATGGTAAAACTTTATGATAATCTCGGAGAATATTTTATTTTTGATTCTAAGACTGTCAGCATAGAAGAGTTTTTCGGTGACTTGAGCAACTTCCGCACTTTGTTTCTGGAAGCAGTGAAGGAAAACTACAAGAGAAAAGAATTGGAAGAGAAATCTAGGAGGGCAAAGATTGCAAAAGAGAAAGCAGAACAAGAAAAGTTGGAACGCCAAAAGAAAAAGAAACTACTCATGGATATAAACAAAGAGGGTGATGAGACTGGTGTGATGGATAATCTTCTAGAAGCCCTACAATCGGGTGCAGCATTCCGAGACCGCCGGAAGCGAATTCCAAGGAATCCAGATAACAGACGAGTACCT---CTGGAAAGGTCACGCTCTCGCCACAATGGAGCTATCCCATCTAAG---
>echTel2
ATGGAGCAGTTCGGGGCGGCGGCGGCC---------GGCGCCGGAGGCGGC---------AGCGAGGAACCAGGTGGGGGTCGGAGCAACAAGCGGAACGCTGGGAACCGGGCCGCCAACGAAGACGAAACGAAAAACAAACCCAAATTGAACATTCAAATAAAAACTTTGGCAGATGATGTGCGTGACCGAATTACAAGTTTTAGAAAATCTACTGTCAAAAAAGAAAAACTTCTTATTCAGCATCCGATTGATTCTCCAGTTGCGATGAGTGACTTTCCAGTAGCTCAGCCATTAGCTGATGAACGATCTTTGAATTTGTCTGAAAAGGAAGTACTGGATCTCTTTGAAAAAATGATGGAGGATATGAACCTTAATGAAGAACGGAAAGCTCCTTTGCGAAATAAAGACTTTACCATCAAGCGTGAGATGGTTGGCCAGTATATTTCTGCTACTACCAAATCTGGCGGACTGAAAAACAGCAAACATGAGTGTACCCTGTCTTCCCAAGAATATGTTCATGAATTAAGGTCTGGTATTACAGATGAGAAACTTCTGAATTGTCTAGAATCCTTGAGGGTTTCTTTAACCAGCAATCCTGTCAGTTGGGTTAACAATTTTGGCCATGAAGGTCTTGGACTCTTATTGGATGAACTGGAAAAGCTTCTGGACAAGAAACAACAAGAGCACATTGACAAGAAGAACCAGTATAAACTTATCCAATGCCTCAAAGCATTTATGAATAATAAGTTTGGATTGCAGAGAATTCTTGGAGATGAAAGAAGTCTGTTACTCTTGGCAAGAGCCATTGACCCCAAGCAAGCAAACATGATGACTGAAATAGTCAAAATACTTTCTGCTATCTGCATTGTTGGTGAAGACAGCATCCTAGATAAGCTTTTAGGAGCGATCACGACAGCAGCAGAAAGGAATAATCGGGAACGTTTTTCAACCATTGTTGAGGGATTAGAAAATCACGAAGCCTTACAATTACAGGTGGCCTGCATGCAATTTATAAATGCCCTTGTAACTTTTCCTTATGATCTTGATTTTCGAATACATTTAAGGAATGAATTTCTCCGTTCTGGACTGAAAGTAATGTTACCAGATCTAAAAGAAAAAGCCAATGATGAGCTTGACATTCAGCTGAGAGTATTTGACGAGAACAAAGAGGACGACCTAACTGAATTATCACACCGTCTCAATGACATTCGAGCAGAAATGGAT---------------------------------------------------------------------------GATATGAATGAAGTATACCATCTTCTGTCTAATATGCTGAATGGCACTCCTGCGGAAAGTTACTTATTATCTATTCTACAGCATTTTTTGCTCATCCGAAATGACTATTATATCAGGCCTCAGTATTACAAAATAATTGAGGAGTGTGTTTCACAGATTGTGCTGCACTGCAGTGGTATGGACCCAGACTTTAAGTATAGGCAGAGATTAGACATTGATCTCACACATCTGATAGATTCTTGCGTGAATAAAGCAAAAGTGGAAGAAAGTGAACAAAAAGCAGTGGAGTTTTCAAAGAAGTTCGATGAAGAATTCACAGCTCGACAGCAAGCTCAAGCTGAGCTTCAAAAAAAAGAAGAAAAAATCAAAGAGCTTGAAATAGAAATCCAACAACTTCGAACCCAGGGT---------------GCATCAGGAATT------CCTCCTCCAGCACCTTCA---TTACCT------------------------------------------TGTGTACCACCACCTCCACCTCCACCCCCTCTACCTGGA---GCAGGACCT------CCTCCACCT---CCTCCTCCTCCTCCA---CTTCCTTCAGCTGGAGTGAGT---GGTGTACCTCCACCACCA---CCA---CCT------------TTGTTCATGGGACCTCCTCTACCG---CCACCACTAGGAGGA---GTT---CCTCTTCCCCCAGGAGGACCAATTGATCTACCTTATGGAATGAAACAGAAAAAGATATATAAGCCTGAGGTGTCCATGAAAAGAATCAATTGGTCGAAGGTTGAGCCCAGAGAATTGTCTGAGAACTGTTTTTGGTTGAAAGTTAAGGAAGACAAGTTTGAAAATCCAGATCTTTTTGCACAATTGGCACTGAATTTTGCTACACAGAAGAAAGCTCCGAAGAATGTAGATGCTTCCGAAGAAAAGAAGACTGGGCCTCCAAAAAAAAAG---AAGGAATTGCGAATTATAGATCCCAAAACTGCGCAGAATTTGTCTATATTCCTTGGATCATACCGCATGCCCTATGTAGATATAAGAAACATTATTCTGGAAGTTAATGAAGACATGTTGAGTGAGGCCTTAATTCAGAACCTTGTAAAGTACCTCCCTGAGCAGAAGGTACTCAATGAATTAGCACAGCTGAAAAATGAATATGATGACCTCTGTGAGCCTGAACAATTTGGAGTTGTGATGAGTTCAGTAAAAATGTTACAGCCTCGTCTCAATAGCATTCTTTTCAAGCTCACATTTGAAGAGCACGTAAACAACATCAAACCAAGCATCATAGCAGTGACTCTCGCCTGTGAAGAACTGAAGAAAAGCGAAAGCTTTAACAAACTTTTAGAGTTAGTTCTTTTGATTGGAAACTACATGAACTCTGGCTCAAGAAATGCACAGTCATTGGGCTTTAAGATCAACTTCCTCAGTAAGATTAGAGATACTAAATCAGCAGATCAGAAAACAACCCTTTTGCATTTTCTTGCCGAAATTTGTGAGGAAAAATACCGGGATATCCTGAAATTTCCTGAAGAACTGGAGCATGTTGAAAGTGCAAGCAAAGTTTCAGCTCAGATTCTCAAGAGCAACCTTTACTCAATGGAACAACAAATCATTCATCTGGAGCGTGACATCAAGCAATTCCCCAAGTCAGAAAATCTACATGATCAGTTTGTGGAAAAGATGACAATATCCTTTACTTAC---------------TACAGCTTTACAAAGAGCGCCAGAGACCAATATGACAAACTCTTCACCATGTACAACAACATGCTAAAGCTCTATGAGAATCTCGGAGAATATTTCATTTTTGACTCTAAGACAGTGGACATAGAAGAGTTTTTTGGTGATCTCAGCAACTTCCGAACTTTGTTTTTGGAGGCAGTGAAAGAAAACAATAAAAGAAGGGAAATGGAAGAAAAGACCAAGAGGGCCAAACTTGCCAAAGAAAAGGCTGAACAAGAAAAGTTGGAACGCCAGAAGAAGAAGAAGCAGCTCATCGATATGAACAAAGAGGGTGATGAGACTGGCGTGATGGATAATCTTCTAGAAGCCCTACAATCGGGTGCCGCATTCCGAGACCGCAGAAAGCGGATTCCAAGGAATCCAGATAACAGACGGGTCCCT---TTGGAAAGGTCACGCTCTCGCCACAATGGAGGTATCGCATCTAAG---
>criGri1
ATGGAGCAGCTCGGGGCGGCGGCGGCG-GCGGGAGCGGAGGTGGAGGCGGT---------GGCGAAGAA------TCCGGCCGGAGCAACAAGCGGAGCGCGGGGAATCGCGCGGTCAACGAAGAAGAAACGAAAAACAAACCCAAATTGAACATTCAAATAAAAACTTTGGCAGATGATGTGCGTGATCGAATTACAAGTTTCAGAAAATCTACTGTCAAAAAAGAAAAACCTTTTATTCAACATCCTATTGATTCTCAAGTCTCGATGAGTGAGTTTCCAGTGGCTCAGCCATTATATGATGAACGATCTCTGAATTTGTCTGAAAAGGAAGTTCTGGACCTTTTTGAGAAAATGATGGAGGATATGAACCTGAATGAAGAAAAGAAGGCTCCTTTACGAAACAAGGATTTTACCACCAAGCGTGAGATGGTTGTCCAGTATATTTCTGCTACTGCCAAATCTGGTGGCCTGAAAAACAGCAAGCATGAATGCACCCTGTCTTCACAAGAATATGTTCATGAATTGAAATCAGGTATCTCAGATGAGAAACTTCTCAACTGTCTGGAATCTCTGAGGGTTTCCTTAACCAGCAATCCTGTCAGCTGGGTTAACAACTTTGGCCATGAAGGACTTGGACTCTTACTGGATGCTCTGGAAAAGCTTCTAGACAAAAAACAGCAAGAAAATATTGACAAGAAGAATCAATACAAACTCATTCAGTGCCTGAAAGCGTTTATGAATAATAAGTTTGGACTGCAAAGGATTCTAGGAGATGAGAGGAGCCTTTTATTGTTGGCAAGAGCAATTGACCCCAAACAGCCCAACATGATGACTGAAATAGTAAAAATACTGTCTGCTATTTGCATTGTTGCGGAAGACAACATTCTAGACAAACTTTTAGGGGCCATCAGTGCTGCAGCTGAAAGAAATAACAGAGAACGATTTTCACCAATTGTGGAAGGATTGGAAAATCATGAAGCCTTACAACTCCAGGTGGCATGCATGCAGTTCATAAATGCACTTGTCACTTCTCCATATGATCTTGATTTTCGAATTCATTTGAGGAATGAATTCCTCCGTTCTGGACTAAAAGAAATGCTCCCAGGTCTTAAAGAAAAAGAGAATGATGAGCTTGATATTCAGCTGAAAGTGTTTGAAGAGAACAAAGAAGATGATCTAACTGAATTATCCCACCGTCTCAATGACATTCGAGCTGAAATGGAA---------------------------------------ATCTTTGATGTTTTC---CTTTACTTTCTTTCTACCGATATGAATGAAGTCTACCATCTTCTCTATAACATGCTGAAAGACACTGCAGCTGAAAGTTACTTATTATCCATTCTGCAGCACTTTCTACTCATCAGAAATGATTATTATATCAGGCCACAGTATTATAAAATAATTGAGGAGTGTGTTTCCCAGATAGTGCTGCACTGCAGTGGCATGGACCCGGACTTCAAGTACAGGCAGAGATTAGACATTGATCTCACTCACCTAATAGATGCTTGTGTAAACAAGGCAAAAGTTGAAGAAAGTGAGCAAAAAGCAATGGAATTTTCAAAGAAGTTTGATGAAGAATTCACAGCTCGACAGGAAGCTCAAGCAGAGCTTCAGAAAAGAGACGAAAAAATCAAAGAACTGGAAACAGAAATCCAGCAACTTAGACTACAGGGAGATCCA---TCTGCAGTTTCAGGCCTACATGCACCATCTCCAGCAACTCCA---CTGTCATCTGTTGGG------------CCATGCCCACCACCTCCTCCTCCTCCTCCTCCACCACCACCACCTCCTCCACTTCCAGGA---GTACCTCCT------------CCT---CCTCCTCCGCCACCG---TTACCT------GGAATTCTT---GGTATTGCACCACCACTA---CCA---TCACCC---------CTGTTTGGAGGCCCTCCTCCAGTA---CCACCCCCTGGAGGA---TTT---CACCTTCCCCCATCAGTACCAATTGAGCTACCATTTGGAATGAAGCAGAAAAAACTATATAAGCCAGAAGTATCCATGAAAAGAATCAACTGGTCCAAGATTGAGCCTAGAGAATTATCGGAAAACTGTTTCTGGCTAAAAGTAAAAGAAGACAAGTTTGAGACTCCAGATCTCTTTGCAAAACTGGCCTTGACATTTGCTTCCCAGAAGAAAGGTCAAAGGAATATAGATGCTGCAGAAGAAAATAGGAGTGGACCTCCAAAGAAGAAAGTGAAGGAACTGAGAATTTTGGATCCCAAAACAGCACAGAACCTGTCTATCTTCCTGGGATCTTATCGCATGCCATACGAGGAAATAAAGAACATTATTTTGGAGGTTAATGAACAGTTGCTAAGTGAAGCTCTAATTCAGAATCTTGTCAAACATCTCCCTGAGCAGAATATACTCAAAGAACTAGCACAGCTTAAGAATGAATATGATGATCTCTGTGAGCCAGAACAGTTTGGTGTTGTGATGAGCTCAGTGAAAATGTTACGGCCTCGTCTCACAAGCATCCTCTTCAAACTCACCTTTGAAGAACATGTAAACAACATCAAACCAAGCATCATGTCAGTAACTCTTGCATGTGAAGAACTGAAGAAAAGTGAAAGCTTTAATAGACTTTTAGAGCTGGTTCTTTTGGTAGGAAACTACATGAACTCAGGCTCAAGGAATGCCCAGTCTTTGGGCTTCAAGATCAACTTCCTTTGTAAGATCAGAGATACAAAGTCAGCAGATCAAAAAACAACCCTTTTGCATTTTCTTGCTGAAATCTGTGAAGAACAACACCGTGATATCCTGAAATTTCCTGAAGAGCTGGAACATGTGGAAAGTGCAAGCAAAGTTTCAGCTCAAACTCTCAAGAGCAACCTTGTAGCAATGGAACAAAACATTCTTCATCTGGAGCGTGACATCAAGAATTTCCCAAAAGAAGACAGTCAACACGATAAGTTTGTGGAAAAGATGACGATC---------------------------------TTTACAAAGAATGCCAGAGAGCAATATGAAAAACTGTCGACCATGCACAACAATATGGTGAAGCTCTATGAGAACCTGGGAGAATACTTCATTTTTGACCCAAACACAGTAGCCATAGAAGACTTTTTTGGTGATCTCAACAACTTCAGAACCCTATTTTTGGAAGCACTGAAAGAAAACCATAAGAGAAAAGAAACAGAAGAGAAGAGCCGGAGGGCAAAACTCGCAAAAGAGAAAGCTGAACAAGAGAAGCTAGAGCGCCAGAAGAAGAAGAAGCAGCTCATTGATATAAACAAAGAGGGTGATGAGACCGGAGTGATGGATAATCTTCTGGAAGCCCTACAATCAGGTGCAGCATTTAGAGACCGAAGAAAGCGAATTCCAAGGAATCCAGATAACAGACGGTGCCCT---CTAGAAAGATCACGTTCTCGCCACAATGAAGCCATGTCAGCCAAGT--
>mm10
ATGGAGGAGCTCGGGGCGGCGGCGTCG---------GGAGCCGGAGGCGGCGGCGGTGGCGGCGAGGAACACGGCGGGGGCCGGAGCAACAAGCGAGGCGCGGGGAACCGGGCCGCCAACGAAGAGGAGACGAGAAACAAACCCAAACTGAACATTCAAATAAAAACTTTGGCAGATGATGTGCGTGACCGAATTACAAGTTTCAGAAAATCTGCCACCAAGAGAGAAAAGCCTGTTATTCAACATTCTATTGATTATCAAACTGCAGTGGTTGAGATTCCCCCAGCTCTGATAGTACATGATGACCGATCTTTGATTTTGTCTGAAAAGGAAGTTCTGGACCTCTTTGAGAAAATGATGGAAGATATGAACCTTAATGAAGAAAAGAAAGCTCCTTTGCGAAAGAAGGATTTTAGCATCAAGCGTGAGATGGTTGTCCAGTATATTTCTGCTACTTCCAAATCTGGTGGCCTGAAAAACAGCAAACATGAGTTCACCCTTTCTTCACAAGAATATGTTCATGAATTACGATCTGGCATCTCAGATGAGAAACTTCTCAACTGCCTGGAATCTTTGAGAGTGTCTTTAACCAGCCATCCTGTCAGCTGGGTCAACAACTTTGGCTATGAAGGACTTGGAGTCTTACTGGATGTGCTGGAGAAGCTTCTGGACAAAAAACAGCAAGAAAATATCGACAAGAAGAATCAGTACAAAGTCATTCAGTGCCTGAAAGCATTTATGAATAATAAGTTTGGACTACAAAGAATTCTAGGAGACGAGAGAAGCCTTTTACTGTTGGCAAGAGCAATTGACCCGAAACAACAGAATATGATGACTGAAATAGTAAAAATCCTTTCTGCTATTTGCATTGTTGGGGAAGAAAACATTCTAGACAAACTTTTAGGGGGCATCACTGCTGCAGCTGAACTAAATAATAGAGAACGATTTTCACCAATTGTGGAAGGCTTAGAAAATAATGAAGCCTTGCATCTCCAGGTGGCCTGCATGCAGTTCATAAATGCACTTGTCACCTCTCCATATGATCTTGATTTTCGAATTCATTTGAGGAATGAATTCCTTCGTTGTGGATTAAAAGCAATGCTCCCTACTCTTAAAGAGATAGAGAATGAAGGGCTTGATATTCAGTTGAGAGTGTTTGAAGAGAACAAAGAAGATGACCTAAGTGAATTATCCCACCGTCTCAATGACATTCGAGCTGAAATGGAA---------------------------------------TTCTTTGCTGTTTTT---CTTTACTCACTTCCTACTGATATTAATGAAGTCTACCATCTGCTGTATAATATGCTGAAGGACACTGCTGCGGAACCTTACTTATTATCCATTCTCCAACACTTTCTGCTCATCAGAAATGATTACTACATCAGGCCACAGTATTATAAAATCATTGAGGAGTGTGTTTCACAGATAGTGCTACACTGCAGTGGCATGGACCCAGACTTCAAGTACCGGCAGCGCATAGACTTTGATTTCACTCATCTCCTAGATGCTTGTGTAAATAAGGCAAAAGTTGAAGAAAATGAGCAAAAAGCAATGGAATTTTCAAAGAAGTTCGATGAAGAATTCACAGCTCGTCAGGAAGCTCAAGCAGAGCTTCAGAAAAGAGATGAAAAAATCAAAGAACTGGAAACAGAAATCCAGCAGCTTCGAGGACAGGGA------------GTTCCATCTGCAATTCCAGGTCCACCTCCACCACCTCCA---CTGCCAGGTGCAGGA------------CCATGCCCACCA---------CCACCACCTCCTCCTCCTCCACCACCTCCACTTCCA------GGAGTCGTC------------CCT---CCTCCTCCTCCACCA---TTACCT------GGGATGCCT---GGTATTCCACCACCACCT---CCA---CCACCT---------TTGTCTGGAGTACCTCCTCCACCA---CCACCCCCTGGGGGA---GTT---TTTCCTCTCCTATCAGGACCAATTGAGCTACCATATGGAATGAAGCAGAAAAAATTATATAAGCCTGACATACCTATGAAAAGAATCAACTGGTCCAAGATTGAGCCTAAAGAATTATCCGAAAACTGTGTTTGGCTAAAACTTAAAGAAGAGAAGTATGAGAATGCAGATCTATTTGCAAAACTGGCCTTGACATTTCCTTCCCAGATGAAAGGTCAAAGGAATACAGAGGCTGCAGAAGAAAATAGGAGTGGGCCTCCAAAGAAGAAAGTGAAGGAATTGAGAATTTTGGATACCAAAACAGCCCAGAATCTATCTATCTTCCTTGGATCTTACCGCATGCCATACGAGGAAATAAAGAACATTATTTTGGAGGTTAATGAAGAGATGCTCAGTGAGGCCCTAATCCAGAATCTTGTAAAATATCTTCCTGACCAGAACGCACTCCGAGAACTAGCCCAGCTTAAGAGTGAATATGATGATCTCTGTGAGCCTGAGCAGTTTGGTGTTGTGATGAGCACGGTGAAAATGTTACGTCCTCGTCTCACGAGCATCCTTTTCAAACTCACCTTTGAAGAACATGTCAACAACATCAAACCAAGCATCATAGCAGTAACTCTTGCATGTGAAGAACTGAAGAAAAGTGAAAGCTTTAAGAGACTCTTAGAGTTGATTCTTCTGGTTGGAAACTACATGAACTCAGGCTCCAGGAATGCCCAGTCTCTAGGTTTTAAGATTAACTTTCTGTGTAAGATCAAAGACACAAAATCAGCAGATCAAAAATCCACCCTTTTGCATTTTCTTGCTGAAATCTGTGATGAGAAATACCGGGATATCCTGAAATTTCCTGATGAGCTGGAGCATGTGGAAAGCGCAGGCAAAGTTTCAGCTCAAATACTCAAGAGCAACCTTGTAGCAATGGAACAAAGCATTCTTCATCTGGAGAAAAACATCAAGAATTTCCCACCAGCAGAATCGCACCATGATAAGTTTGTGGAAAAGATGATGATC---------------------------------TTTACCCAGAATGCCAGAGAACAGTATGACAAACTGTCCACCATGCACAGCAATATGTTGAAGCTCTATGAGAGTCTGGGAGAATACTTCATTTTTGACCCGAACACAGTAAACATGGAAGAATTTTTTGGTGATCTCAACACCTTCAGAACCCTATTTTTGGAAGCACTGAAAGAAAACCACAAGAGAAAGGAAATGGAAGAGAAGAGCAGGAGAGCAAAGCTTGCAAAAGAGAAAGCGGAACAAGAGAAGCTGGAACGCCAGAAGAAGAAGAAGCAACTCATTGACATAAACAAAGAGGGTGATGAGACGGGAGTGATGGATAATCTTCTGGAAGCCCTACAGTCAGGTGCAGCATTCAGAGACCGCAGAAAGCGAATTCCAAGAAATCCAGATAACAGACGGCCCCCT---CTGGAAAGATCTCGCTCTCGCCACAATGGAGCCATGTCATCCAAG---
>HLmanJav1
-------------------------------------------------------------------------------------------------------------------------------------------------------------------------------------------------------------------------------------------------------------------------------------------------------------------------------------------------------------------------------------------------------------------------------------------------------------------------------------------------------------------------------------------------------------------------------------------------------------------------------------------------------------------------------------------------------------------------------------------------------------------------------------------------------------------------------------------------------------------------------------------------------------------------------------------------------------------------------------------------------------------------------------------------------------------------------------------------------------------------------------------------------------------------------------------------------------------------------------------------------------------------------------------------------------------------------------------------------------------------------------------------------------------------------------------------------------------------------------------------------------------------------------------------------------------------------------------------ATTCTTGTGTGAACAAGGCGAAAGTTGAAGAGAGTGAACAAAAAGCAGTGGAATTTTCAAAGAGGTTCGATGAAGAATTCACAGCTCGACAGGAAGCTCAGGCTGAGCTTCAGAAAAGAGAAGAAAAAATCAAAGAGCTCGAAACAGAAATCCAGCAACTTCGAACCCAGGGACATGGACTCTCAGGTTCATCAGGAATTCCGGGTCCGCCTCCACCACCA------------GGTGGTGGG------------CCA------------------GCCCCACCACCACCTCCACCAGCACCACCTTTACCTGGA---GGAGCTCCCACTCCTCCCCCACCT---CCTCCCCCACCTCCT---TTACTT------GGAATGCCT---GGTGTTCCACCACCACCA---CCT------------------GTCTTTGGAGCACCACCT---------------------------GTT------------------------------CTACCTTATGGGATGAAGCAGAAAAAGATATATAAACCCGAGGTGTCCATGAAGAGAATGAATTGGTCACAGATTGAGCCCACACAATTATCTGAAAACTGTTTCTGGTTAAAAGTTAAGGAGGAAAAGTTTGAAAATCCAGATCTCTTTGCAAAACTGGCAATGAATTTTGCTACCCAGATAAAAGTTCAAACGAATTCAGAAACTGCAGAAGAAAAC---ACACTGCCTACAAAGAAGAAAGTGAAAGAATTGAGAGTTTTGGATCCTAAAATAGCCCAGAATCTGTCTATCTTCCTAGGATCATATCGTATGTCATATGAAGATATAAAGAACATTGTTCTGGAGGTTAACGAAGAAATGTTGAGTGAGGCCTTAATTCAGAACCTTGCAAAATATCTTCCTGAGGAGGAGGTACTCAGTGAATTAGCACAGCTGAAAAATGAATACAATGACCTCTGTGAGCCTGAACAGTTTGGACTTGTGATGAGCTCAGTGAAAATGTTGCATCCGCGTCTCAACAGCATTCTTTTCAAGCTCACGTTTGAAGACCACATAAACAACATTAAACCCAGCATCATGGCAGTGACTCTTGCCTGTGAAGAGCTAAAGAAAAGTGAAAGCTTTAACAGACTTTTAGAGTTAGTTCTTTTGGTTGGAAACTACATGAACTCAGGCTCACGAAATGCCCAGTCTTTGGGTTTTAAGATCAACTTCCTTTGTAAGATCAGAGATACTAAATCAGCCGATCAAAAAACAACACTTTTGCATTTTATTGCTGAAATTTGTGAGGAAAAGTACCGGGATATCCTGAAATTTCCTGAAGAACTAGAACATATAGAGAGTGCAAGCAAAGTTTCAGCTGAAATTCTCAAGAGTAACCTTGAAGCAATGGAACAACAAGTCATTAATCTGGAACGTGACATCAAGAAATTCCCCCAAACAGAAAATCAACATGATAAGTTTGTGGCAAAGATGACAATC---------------------------------TTTACAAAGACTGCCAGAGACCAATATGACAAACTGTCCATTATGCACAAGAACATGGTAAAGCTGTATGAGAATCTTGGAGAATACTTTATTTTTGATACTAAGACAGTGATCATGGAAGACTTTTTTGGTGATCTCAACAACTTCCGAACTTTGTTTCTGGAAGCAGTGAAAGAAAACAACAAGAAAAAAGAAATGGAAGAGAAGATTAGGAGGGCAAAGCTTGCAAAAGAGAAAGCTGAACAAGAAAAGTTAGAACGCCAGAAGAAAACGAAACAGCTCATTGATATAAACAAAGAGGGTGATGAGACTGGCGTGATGGATAATCTTCTAGAAGCCCTACAATCAGGAGCAGCATTCCGAGACCGCAGAAAGCGAATTCCAAGGAATCCAG--------------------------------------------------------------------
