# Supplementary material for: Six reference-quality genomes reveal evolution of bat adaptations
Source: Nature. 2020 Jul 22;583(7817):578–84. doi: 10.1038/s41586-020-2486-3 (PMC8075899; doi:10.1038/s41586-020-2486-3)
Supplement: Supplementary file 6 — Alignments of 12,931 protein-coding genes across 48 mammals. [file 41586_2020_2486_MOESM6_ESM.gz › suppDataFile/ENST00000395405.aln.fasta]

>oryCun2
ATGGAGGCG---GCCGGGAGTGAG------AAGGAAGCGGCAGTGCTAGAGGTCCTTGCTGAAGTAGCAGACATCCCGGAG------------CCTGTAGGCCTGCAAGAGGAGGCCGAACTGCCAGCCCGGATCCTGGCCGAGTTTGAGAGGAACTCACGGAAGAAAGACAAGCTGCTGTGCAGCCAGCTTCAGGTAGCAGACTTTCTACAGAACTTCCTGTCCCAGAAGGAC---ACGACCCAGGGCCTGGACCCCTTGGTGTCTGAAGACACGAGCCGACAGAAGGCAGTTGAGGCCAAGGAGCAATGGAAAGAGCTGAAGGCCACCTACCAAGATGACGTGGAAGCCATCAGAAGCACTGTGACCCATGCTCTAACCCAGATGGACGAGGCCCAGAAGAAGCGGATCCAGCTCCAGGAGGCTGTTGAGCAGCTCCAGGCCAAGAAACGGGTGGCCGTGGAGAAACTCAGAGCAGCCCAGGAGCAGTGGCGGCTGCAACAGGAGAAGCATCTGAAGCATCTAGCGGAGGTTTCTGCAGAGGTAAGGGAGCGCAAGACTGGAAAACAGCAGGAGCTTGAACAGCTGCGTCAGGAACTTGGAATCTTGCAGCAGCAGGCAGGAATGGTGCAGGATAAGCTGCAGAGGCACCAGACCTTCCTTCAGCTGCTGTATACCCTGCATGGTAAGCCGCTGTTCTCTGAGGCTGACGCTGAGGCCAAAGCAGAGGCCGAG------------------CTACCACAGGAG---TTTCTTCACCTGAATCTTCCTGAGGAAAAGCCCCGAAAGCTGACCTGCCCCCAAGAGCAGAGCAGAATACTGGAGTGGAACACTGGGGACACCATGGAGAGAGACCATGAAGTGTCCTCCAAG------------------------------------------
>ochPri3
ATGGAAGCG---GCCGGGAGTCAG------GCGGAGGGCGCCGTGCTGGAGGTACTTGCCGAAGTAACAGACATTCTGGAG------------CCTGTAGGCCTGCAAGAAGAGGCTGAACTGCCGGCCCAGATGCTGGCGGAGTTTGAGAGGAACTCACGGAAGAAAGACAAGCTATTGTGCAGCCAGCTTCAGGTAGCCGACTTCCTACAGAACTTCCTGGCCAAGAAGGAT---ACAGCCCAAGGACTGGACCCCTTGGCTTCTGAAGATACTAGCCGACAGAAGGCAGTTGAAGCCAAGGAGCAATGGAAAGAGCTGAAGGCCACCTACCAAGACCAGGTGGAAGTCATCAGAAATAGTGTGACCCAGGCTGTAACCCAGTTGGAGGAGGCCCAGAGGAAGCGAACACAGCTTCAGCAGGCCCTTGAGCAGCTCCAGGTCAAGAAGAGGGTGGCCATGGAGAAACTTCAAACAGCCCAAAAGCAGTGGCAGCTGCAACAGGCGAAGCATCTGCAACATCTAGCAGAGGTTTCAAAAGAGATCAGGGAACAGAAGACTGGAACACAGCAGGAGCTTGAACAGCTGTCTCAGGAACTTGGAAACCTGAAGCAGCAGGCAGGACTGGTGCAGGACCAGCTTCAG------------------------------------------------------------------------------------------------------------------------------------------------------------------------------------------------------------------------------------------------------------------------------------------------
>cavPor3
ATGGAGGCG---ACGGAGACGGAA------GCAGAGGCGGTAGCTCGAGAGGTCCTGGCTGAGGTGGCAAATGTTGTAGAA------------CCTATAGGCCTACAGGAAGAAACAGAGCTGCCAGCCCAGATCCTGGCAGAATTTGTGAGGAACTCTCGGAAGAAAGCCAAGTTACTCTGTAGCCAGCTTCAAGTAGTAGACTTTTTACAGAATTTCCTGGCTCAACTGGAC---ACTACCCAAGGTCTGGACCCCTTGGCTTCTGAAGACACAAGCCGACAAAACATAATTGTAGCCAAGCAGCAATGGAAGGACCTTAAGGCCACTTACCAGGAACATGTGGAGGCCATAAGAAGTGCCCTCCCTGAGGCGCTGCTCCAAGTGGAAGAGGCCCAAAGGAAGCGTGTAGAACTCCAGGAAGCCATTGAGCAGCTCCAGGCCAAGAAACAAGTGGCCATGGAGAAATTCAAAGCGGCCCAAAAGCAGTGGCAGCTACAACAGCAAAAGCATCTGCAGGATCTGGCGAAAGTTTCTGCAGAGGTGAAAGAGTGCCAGACTGGAACTCAGCAGAAGCTTGAGCGACTGTATCAAGAACTTGGAGTTCTGAAACAGCAGGCAGCACAGGAGCAGAATAAATTGCAG------------------------------------------------------------------------------------------------------------------------------------------------------------------------------------------------------------------------------------------------------------------------------------------------
>tupChi1
ATGGAGGCC---GTGAAGACTGAA------GCAGAGGCGGCCGCCGGAGAGGTTTTGGCAGAGGTGGCAGACATCCTGGAA------------CCTATAGGCCTGCAGGAGGAGACAGAACTGCCAGCTCAGATCATGGCTGAGTTTGTGATGGACTCCCGGAAGAAAGACAAGTTGCTCTGTAGCCAGCTTCAGGTAGTGGACTTCCTGCAGAACTTTCTAGCTCAGGAGGAC---ACTTCGAAGGGCCTTGCCCACTTGGATTCTGAAGATACAAGCCGACAGAAGGCAGTGATAGCCAAGGAACAGTGGAAAGACCTGAAGGCCACTTACCAGGAGCACGTGGAGGCCATCACAGGTGCCCTGACCCAGGTTCTGTCCCAAGTGGAGGAGGCCCAAAGAAAGAGGACACAGCTTCAGGAAGCCCTTACACAGCTCCAGGCCAAGAAACAAATGGCCATAGAGAAATTCAGAACAGCCCAGAAGCAGCGGCAGCTACAACAGGAGAAGCATCTGCAACATCTGGCAAAGGTTTCCGAAGAGGTGAGGGAACATCAGGCAGGAACTCGGCAGGCGCTTGAGCAGCTAAGTCAGGAACTTGGAACCCTGAAGCAGCAGGCAGGACGTGCGCGGGACAAGCTGCAGAGTCACCAGAAGTACCTCCAGCTGCTATATACACTGCAGGGTAAGTCGCTTCTCACCGAGGCAGAG------------------GCGCAG------------------CTACCA------------------CAGGACGGCCCTGAAGATAAGCCCCAGCGGCTGACCCAGCCCCGGGAGCAA------------------AACACTGAGGAGGTCCTGGGGAGAGCCCCTGCTGTGTCTTCTAAG------------------------------------------
>tarSyr2
ATGCAGGCC---GCTGAGTCTGAG------GTGGAAGCAACAGCCCTGGAGGTCCTGGCTGAGGTGGAAGGCATCCTGGAG------------CCTATAGGCCTACAGGAGGAGGCAGAACTGCCAGCTAAGATCCTGACTGAGTATGTGATGGACTCCCAGAAGAAAGATAGGCTGCTCTGTAGCCAGCTTCAGGTAGTGGACTTCTTGCAGAACTTTCTGGCTCAGGAAGAT---ACTGCCCAGGGCTTGGACCCCTTGGCTTCTGAAGACACAAGCCGACAGAAGGCAATTGCAGCTAAAGAACAATGGAAAGATCTGAAATCCACTTACTGGGAGCACGTGGAAGCCATCAAAAGTGCCCTGACCCAGGTCCTGATGAAAACAGAAGAGGCCCAAAGGAAGCAGACACAGCTCAAAGAAGTCCTTGAGCAGCTTCAGGCCAAGAAGCAAATGGCCATGGAGAAACTCAGAGCAGCCCAGAAGAAATGGCAGCTGCAACAGGAGAAGCATCAGCAGCGTCTGGCAGAGGTTTTGGCAGAGGTGAGGGAGCGTCAGACAGGAACTCAGCAGAAGCTTGAGCATCTGCATCAGGAACTTGGAACCCTGAAGCAGCAGGCAGGACAGGAGCAGGAGAAGCTGCAGAGGCACCAGATCTTCCTCCGGCTGCTGTATACCCTGCAGGACAAG---------------GCAGAG------------------GCGGAG------------------TTACAACAGGAG------------CTGGATCTCCCTGAGGATAAACCACAGCACTTGATACAACCCCAGAAGCAG---------------------ACAGAGGACACCATGGGGAGAGACAATGGTGTGTCCGCCAAG------------------------------------------
>dasNov3
ATGGAGGCG---ACCGAGTCCGCG------ACCCAGGCTGCAGCCCTAGAGGCTCTGGCCGAGGTGACAGCCATCCTGAAG------------CCAGTAGGCCTGCAGGAGGAGGCAGAAGTGCCTGCTCAGATCCTGGCTGAGTTTGTGATGGACTCTCGGAAGAAGGACAAGCTGCTCTGCAGCCAGCTGCAGGTAGTAGACTTCTTGCAGGACTTCCTGATGCATGAGGAC---ACTGTGCAGGGACTGCACCCCTTGGCTTCCGAAGACATGAGCCGGCAGAATGCAATTGCAGCCAAAGAACACTGGAAAGAGCTGAAAGCCACCTACCAGGAGCATGTGGAGGCCATCACAAGTGCCCTGTCACAGGCCCTGCCTCAGTTGGAGGAGGCCCAGAGGAAGCGGGCACAGCTTCAGGAGGCCCTTGAACAGCTCCAGGCCAAGAAGCAAGTGGCCATGGAGAAATTTAGAGAAGCTCAGAAGCAGTGGCAGCTGCAACAGGAGAAGCGTCTGCAGCATTTGGCAGAGTTGTCAGCAGAGGTGAGGGAGCGTCAGAAAGGAACTCATCAGGAAGTTGAGCGGCTATATCAGGAACTTGGTGTCCTGAAGCAGCAGGCAGGGCAGGAACGGGAAAAGCTGCAGAGGCACCAGGCCTTCCTCCAGCTTCTACACACGCTGCAGGGTGAGCCTGTCTTCCCTGAGGCTGAG------------GCAGGGGCTGAG------------------CCACCACCGGAG------------CTGCCCCTCCACCTGGATAAGCCCCAGCAGCTGACCTGGCCCCAGGAGCAG------------------AACACTGGGGACATCGTGGGGAGAGAAAGGGTTTTGTCCTCCAAGGCTGATGGCCCACAGCCTGCTGGAGATGCAAGCTTGCCA---
>HLphyDis3
ATGCAGGCG---GAGGAGGCTGCG------GCAGAGGCTGCAGCCCTAGATGCCCTGGCCAAGCTGGCAAACGTTCTGGAACTGAAGGGTCAGCAGGAGGGTCGGCAGGAGGAGGCAGAACTGCCTGGACAGATCCTGGCTGAGTTTGTGATGGATTCTCGAAAGAAAGACAAGCTGCTGTGCAGCCAGCTTCAGGTAGTAGACTTCCTGCAGAACTTTTTGGCTCAGGAGGAC---ATTGTCCAGGGCCTGGACCCCTTGGCTTCTGAAGACACGAGCCGACAGAAGGCAATTGCAGCCAAGGAGCAATGGAAAGAGCTGAAGGCTACCTACCAAGAACATGTGGAGGCCATCACCACAGCCCTGACCCAGGCCCTGCCCAAGATGGAGGAGGCGCAAAGAAAGCAAGCACAGCTCCAGGAGGCCCTTGACCAGCTCCAGGCCAAGAAGCAAGTGGCCATGGAGAAACTCAGAGCAGCCCAGAAGCAGTGGCAGCTGCAGCAGGAGAAGCGTCTACAGCATATGGCAGAAGTTTCTGCAGAGGTGAGGGAGCGCAAGACAGGAATTCAGCAGGAGCTTGAGCGGCTGAATCAGGAACTTGGAACCCTGAAGCAGCAAGCAGAGCAGGAACGGGATAAGCTGCAGAGGCACCAGACCTTCCTCCAATTGCTCTACACATTGGAGGGTAAGCTGCAGTTCCCAGAGGCAGAG------------------------------------------CTGCCATGGCAT------------TCAGATCTTGGTGAAGCTAAGCCTCAGCAACGGACCCAGCCTCAGGAGCAG------------------AACACTGGAGATACCATGGGAAGAGATGGGGGTGTGTCCTCCAAGCTGAATGAGAAATGGGACAGATGG------------------
>conCri1
ATGGATGCGATGGCGGAGACTCAG------GCGGAGGCTGCGGCCCAAGAGGCCTTGGCAGAAGTGGCAAATAACCTGGCA------------CCTATAGGCCTACAGGAAGAGGCAGAGCTGCCCGCCCAGATGCTGGCTGAGTTTGTGATGGACTCCCGAAAGAAAGACAAGCTGCTCTGCAGTCAGCTTCAGGTAGTAGACTTCCTGCAAAACTTCTTGGCTCAAGAAGAC---ACTCTCCAGGGTTCGGATCCCTTGGCTTCTGAAGATTCAAGCAGGCAGAAAGCAGTTGCAACCAAGGAACAGTGGAAAGAGCTGAAGGCCACCTACCAGGAGCATGTGGAAGCCATCACAAGTTCCCTCACCCAGATCCTTCCCAAGGTGGAGGAAGCCCAAAAGAAGAAGGCACAGCTCAAAGAAGCCCTTGCACAGCTCCAGACCAAGAAGCAAGTGGCTGTGGAGAAACTCAGAACAGCCCAAAAGCAGTGGAGGCTGCAACAGGAGAAACGTCTGCAGTGTCTGACTGAGGTTTCTGCAGAAGTAAGGAAGCGCCAGACAGTAACTCAGCAGGAACTTGAGAAGCTATATCAGGAACTTGGAACCCTGAAGCAACAGGCAGCACAGGAGCGTGATAAGCTGCAGAGGTACCAGACCTTCCTCCAGCTACTGTACACCCTTCAGGGTCAGCTGCTGTCTCCTGAAGCAGAG------------------------------------------CTACCACAGGAG------------CTGAATCTTCCTAACCATAAACCCCAACAGCTCACCCAGCCCCATGAGCAC------------------AACAGTGAAGACACCATGGGGAGAAACACCAATGTGTCTTCTAAG------------------------------------------
>oryAfe1
ATGGAGGCT---CCGGGGACAGAG------ACGGAATCAGCGGCACTGAAGGCATTGGCTGAAGTGAGCACCATCCTGGAA------------CCTATAGGCTTGCAGGAGGAAGCAGAGCTGCCTGCCCAGATCCTTGCTGAATTTGTGATGGACTCTCGGAAGAAGGACAAGCTGCTGTGTAGCCAGCTGCAAGTAGTGGACTTCCTGCAGGGATTCCTCATGCATGAGGAC---ACTGCCCAGGGTCTGGACCCCTTGGCTTCTGAAGACATGAGCCGGCAAAAGGCAGGTGAAGCCAAGGAGCACTGGAAGGAGCTCAAGGCCACATACCAGGAGCATGTGGAGGCCATCACAAGTGCCCTGGCGCAGGCTGTGCCCCAGATGGAAGAGGCCCAGAGGAAGCGGGCACAGCTCCAGGATGCCCTTGAGCAGCTCCAGGCTAAGAAGCAAGTGGCCATGGAGAAACTCAGAGCAGCCCAGAAGCAGTGGCAGCTGCAACAGGAGAAGCATCTGCAGCATCTGGCA------------GAAGTCAGGGATCGTCAGAGAGGAACTCAGCAGGAGGTTGAGCGGCTATATCAGGAACTCAGAAGCCTGAAGCATCAGGCAGGGCAGGAGCAACACAAGCTGCAGAGGTACCAGGCCTTCCTCCAGCTGCTATATACCCTGCAGAATAAAATGGTGTTCCCTGAGGCACAA------------------GCAGAGCTGCAGCCGTGCAAG---TTACCCCTCCAC------------CTGGATCCTCCTGAAGATAAGCCCCAGCAGCTGACTTGGCCCCAGGAACGG------------------AACAGTGGGGACAACATGGTAGGAGATAGGGGTGTGACCCCACAG------------------------------------------
>triMan1
ATGGAAGCG---CTTGCGACTGAA------GTGGAGGCAGCGGCCTTAAAGGCCTTGGCTGAGGTGAGCACCATCCTGGAA------------CCTGTAGGCTTGCAGGAGGAGGCAGAGCTGCCCTCAGAGATCCTGGCTGAGTTTGTGATGGACTCCCGGAAGAAGGACAAGCTGCTGTGTAACCAGCTACAGGTAGTGGACTTCCTGCAGGGCTTCCTGGTGCACGAGGAC---ACTGCCCAGGGTCTGGACCCCTTGGCTTCTGAAGACATAAGCCGGCAAAAGGCAACTGAAGCCAAGGAACACTGGAAAGAGCTGAAGGCCACCTACCAGGAGCACGTGGAGGCCATCACATGTGCCCTGACGCAGGCCCTGCCCCAGATGGAGGAGGCCCAGAGGAAGCGGGCACAGCTCCAGGAAGCCCTTGAGCAGCTCCAGGCCAAGAAGCAAGTGGCCATGGAGAAACTCAGAGAAGCCCAGAAGCAGTGGCAGCTGCAACAGGAGAAGCGTCTACAGCATCTGGCA------------GAAGTAAGAGATCGTCAGAGAGGAACTCAGCAGGAGGTTGATCGGCTATATCAGGAACTCAGAAGCCTGAAGCATCAGGCAGGGCAGGAGCAGGACAAGCTGCAGAGACACCAGGCCTTCCTCCAGCTTTTATACACCCTTCAGAATAAAACGCTGTTGCCTGGGGCAGAG------------------GCAGAGCCGCAGCCATTGCAGGGGGTGCCCCTCCGC------------CAGGATCTCCTTGAAGATAAGGCCCAA---------------------------------------------------------------------------------------------------------------------------------
>HLequCab3
ATGGAGGTG---GCGGAGACCAAG------GCGGAGGCTGCTGCGTTAGAGACCCTGGCAGAGGTGGCAGATATCCTGGAG------------CCAAGAGGCCTGCAGGAGGAGGCAGAAGTGCCTGCCCAGATCCTGGCCGAGTTTGTGACGGACTCCCGAAAGAAAGACAAGCTGCTCTGTAGCCAGCTTCAGGTGGTAGACTTCCTGCAGAACTTCTTGGCTCAGGAGGAC---ACTGCCCAGGGCCTGGACCCCTTGGCTTCTGAAGACACGAGCCGGCAGAAGGCAATTGCAGCCAAAGAGCAATGGAAGGAGCTGAAGGCCACCTACCAAGAGCATGTGGAAGCCATCACAAGTGCCCTGACTCAGGTCCTGCCCAAGGTGGAGGAGGCCCAAAGGAAGCGGGCACAGCTCCAGGAGGCCCTTGAACAACTCCAGGCCAAGAAGCAAGTGGCCGCGGAGAAACTCAGAGTAGCGCAAAAGCAGTGGCAGCTGCAACAGGAGAAGCATCTGCAGCATCTGGCAGAGGTTTCTGCAGAGGTGAGAGAGCGTCAGACAGGAATGAAACAGGAGCTTGAGCGGCTGTATCAGGAACTTGGAACCCTGAAGCAGGAGGCAGGGCAGGAGCGAGAAAAGCTGCAGAGGCACCAGACCTTCCTCCAGCTGCTCTACACCCTGCAGGGTAAGCTGCTACTCCCTGAGGCAGAG------------------GCAGAG------------------CTACCACAAGAG------------CGGGATCTTCCTGAACCTAAGTCCCAGCAGGTGACCCAGTCCTGGGAGCTC------------------AACACTGGGGACACCATGGAGAGAGTCGGGGATGTGTCGTCCAAG------------------------------------------
>cerSim1
ATGGAGGTG---GCGGAGACCAAG------GCGGAGGCTGCAGCCTTAGAGGCCCTGGCAGAGGTGGCAGACATCCTGGAG------------CCAAGAGGCCTGCAGGAGGAGGCGGAACTGCCTGCCCAGATCCTGGCTGAGTTTGTGATGGACTCCCGGAAGAAAGACAAGCTGCTCTGCAGCCAGCTTCAGGTGGTAGACTTCCTGCAGAACTTCTTGGCTCAGGAGGAC---ATTGCCCGGGGCCTGGACCCCTTGGTTTCTGAAGACACGAGCCGGCAGAAGGCAATTGCAGCCAAAGAGCAATGGAAAGAGCTGAAGGCCACCTACCAAGAGCACGTGGAGGCCATCACAAGTGCCCTGACTCAGGCCCTGCCCAAGGTGGAGGAGGCCCAGAGGAAGCGGGCACAGCTCCAGGAGGCCCTTGAACAACTCCAGGCCAAGAAGCAAGTGGCCATGGAGAAACTCAGAATAGCCCAGAAGCAGTGGCAGCTGCAACAGGAGAAGCATCTGCAGCATCTGGTGGAGGTTTCTGCAGAGGTGAGGGAGCGTCAGACAGGAATGCAACAGGAGCTTGAGCGGCTGTATCAGGAACTGGGAACCCTGAAGCAAGAGGCAGGGCAGGAGCGAGACAAGCTGCAGAGGCACCAGACCTTCCTCCAGCTGCTAAACACCCTGCAGGGTAAGCTGCTCTTCCCTGAGGCAGAG------------------GCAGAA------------------CTGCCACAAGAG------------CTGGATCTTCCTGAGCGTAAGCCCCAGCAGCTGACTCAGCCCCACGAGCAT------------------AACACTGGGGACACCATGGGGAGAGATGAGGATGTGTCCTCCAAG------------------------------------------
>HLrhiFer5
ATGGAGTCG---GCGGAGACCGAG------ATAGAGGCTGCAGCCCTAGAGGCCCTGGCCAAGCTGGCAGACGTCCTGGAG------------TCTATAGGCCCGCAGGAGGAGGCAGAGCTGCCAGCCCCGATCCTGGCTGAGTTTGTGATGGACTCCCGAAAGAAAGACAAGCTGCTCTGCAGCCAGCTTCAAGTAGTAGACTTCCTGCAGAACTTCTTGGCTCGGGAGGAT---ACTGCCCAGGGCCTGGACCCCTTGGCTTCTGAAGACACGAGCCGACAGAAGGCAATTGCAACCAAGGAGCAATGGAAAGAGCTGAAGGCTACCTACCAAGAACACGTGGAGGCCATCACAAGTGCCCTGACTCAGGCCCTGCCCAAGATGCAGGAGGCCCAGAGGAAGCGGGCACAGCTCCAGGATGCTCTTGAACAGCTCCAGGCCAAGAAGCAAGTGGCAATGGAGAAACTCAGAACAGCCCAGAAACAGTGGCAGCTGCAACAGGAGAAGCGTCTGCAGCATTTGGCAGAAGTTTCTGCAGAGGTGAGGGAGCGTCAGATAGGAACTAAACAGGAGTTTGAGCGGCTATATCAGGAACTTGCAACCCTGAAGCAGCAAACAGGGCAGGAGCGGGAAAATCTGCAGAGGCATCAGACCTTCCTCCAGTTGCTTCACACTTTGCAGGGTAAGCTGCTATTCCCCGAGGAAGAG------------------GCAGAG------------------CTGCCACAAGAG------------CAGGATCTTCCTGAGGATAAGCCCCAG------------------GAGCTG------------------AACACTGGGGACTCCATAGGG---------------GCCTCCAAG------------------------------------------
>HLrouAeg4
ATGGAGGCG---GCGGACACCGAG------GCAGAGGCTGCCGCCCTAGAGGTCCTGGCCAAGCTGGCAGACATCCTGAAG------------CCTTCAGGCCTGCAGGAGGAGACAGAACTGCCTGCCCAGATCCTGGCTGAGTTTGTGATTGACTCCCGAAAGAAAGAAAAGCTGCTTTGCAGCCAGCTTCAGGTAGTAGACTTACTGCAGAACTTCTTGGCTCAGGAGGAC---ACTGCGAAGGGCCTGGACCCCTTGGCTTCTGAAGACACGAGCCGACAGAGGGCAGTTGCAGCCAAGGAGCAATGGAAAGAACTGAAGGCTACTTACCAAGGACACGTGGAGGCCATCACAAGTGCTCTGGCCCAGGCCCTGCCCCAAATGGAAGAGGCCCAAAGGAAGCAAGCACAGCTCCAGGAGGCTCTTGAACAGCTCCAGGCCAAGAAACAAGTGGTCATGGAGAAACTCAGAACAGCCCAGAAACAGTGGCAGCTACAGCAGAAGAAGCATCTGCAGCATTTGGCAGAAGTTTCTGCAGAGGTGAAGGAACGTCACATAGGAACTAAACAGGAGTTTGAGCGGCTATATCAGGAACTTGGAACCTTGAAGCAGCAAGCAGGGCAGGAGCAGGACAAGCTGCAGAGGCACGAGACCTTCCTCCAGCTGTTACATATGCTACAGGGTAAGCTGCTACTCCCTGAGACAGAG------------------GCAGAG------------------CTACCACAGGAG------------CTGGATCTTCCTGAGAATAAGCCCCAACAGGTGACCCAGCCCCAGGAACAG------------------AACATTGGGTACACCATGGAGAGTGACAGGAGCGTGTCCACCAAG------------------------------------------
>HLcamFer2
ATGGAGGCG---GCGGAGACCGAG------GCGGAGACTGCAGCCCTAGAGGCCCTGGCCAAGGTGGCAGACATCCTGGAG------------CCTATTGGTCTGCAGGAGGAGACAGAACTGCCTGCTCAGATCCTGGCTGAGTTTGTGATGGACTCCCGGAAGAAAGACAAGCTCCTCTGCAGCCAGCTTCAAGTAGTAGACTTCCTGCAGAACTTCTTGGTTCAGAAGAAC---ACTGCCCAGGGCCTGGACCCCTTGGCTTCTGAAGACACGAGCCGGCAGAAGGCAATTGAAGCCAAAGAGCAATGGAAAGAGCTGAAGGCTACCTACCAAGAGCACGTGGAAGCCATCACAAGTGCCCTAACCCAGGCACTGCCCAAGGTGGAGGAGGCCCGAAGGAAGCAGGCACAGCTCCAGGAGGCCCTTCAACAACTCCAGGCCAAGAAGCAAATGGCCATGGAAAAGCTCAGAATAGCCCAGAAGGAGTGGCAGCTGCAACAGGAGAAGCGTCTGCAGCATCTGGCAGAGGTTTCTGCAGAGGTGAGGGAGCGTCAGAAAGGAACTAAGCAGGAGCTTGATCGACTGTATCAGGAACTTGGAACTCTTAAACAGCAGGCAGGACAAGAGCAGGACAAGCTGCAGAGGCACCAGACCTTCCTCCAGCTGCTATACACCCTACAGGGTAAGCTGCTGTTCCCCGGGGCAGAG------------------GCAGAG------------------ATACCACAAAAG------------CTGGATCTTCCTAAGGATAAGCCCCAGCAGCTGACCCAGCCCCAGAAGCAG------------------AACACTCGGGACACCATGGGGAGAGACAGAGATGTGTCATCCAAG------------------------------------------
>susScr11
ATGGAGGCG---GCGGAGACCAAA------GCGGAGGCTGCAGCCCGAGAGGCCTTGGCCAAGGTGGCAGACATCCTGGAA------------CCTACAGGTCTTCAGGAGGAGGCAGAACTGCCCGCCCAGATCCTGGCTGAGTTTGTGATGGACTCTCGGAAGAAAGACAAGCTCCTCTGCAGCCAGCTACAAGTAGTAGACTTCCTACAGAACTTCTTAATCCAGGAAGAC---ACTGCGCAGGGCTTGGACCCCTTGGCTTCTGAAGACACAAGCCGAAAGAGGGCAATTGAAGCCAAAGAGCAATGGAAAGAGCTGAAGGCCACCTACCAGGAGCATGTGGAGGCCATCACAAGTGCCTTGACCCAGGCACTGCCCAAGATGGAGGAGGCCCAAAAGAAGCAAGCACAGCTACAAGAGACCCTTGAACAACTCCAGGCCAAGAAGCAAGTAGCTGTGGAAAAACTCAGAATAGCCCAGAAGCAGTGGCAGCTGCAACAGGAGAAGCATCTGCAGCACCTGACAAAGGTTTCTGCAGAGGTGAAGGAACGTCAGATGGGAACTCAGCAGGAGTTTGAACGTCTGTATCAGGAACTTGGGGCCCTGAAGCAACAGGCAAGGCAGGAGCAGGACAAACTGCAGAGGCATCAGACCTTCCTCCAGCTGCTTTACACCCTACAGGGTAAGCTGCTGTTCTCTGAGGCTGAG------------------GCGGAGGCACAG------------ATACCACAAGAA------------CTGAACCTTCCTAAGGATAAGCCCCTGCAGCTGACCCAACCCCAGGAACAG------------------AACCCTCAGGACATCATGGGAAGAGATGGAAGTGTGTCCTCTAAG------------------------------------------
>HLturTru3
ATGGAGGCG---GCAGAGACTAAG------GCGGAGGCCGCTGCCCGAGAGGCCCTGGCCAAGGTGGCAGACATCCTGGAG------------CCTCTAGGTCTTCAGGAGGAGGCAGAACTGCCTGTGCAGATGCTGGCTGAGTTTGTGATGGACTCCCGGAAGAAAGACAAGCTTCTCTGCAGCCAGCTTCAAGTAGTAGACTTCCTGCAGAATTTCTTGGTTCAGGAAGGC---ACTGCCCAGGACCTGAACCCCTTGGCTTCTGAAGACACGAGCCGGCAGAAGGCAATTGAAGTCAAAGAGCAATGGAAAGAGCTGAAGGCCACCTACCAAGAGCACGTGGAGGCCATCACAAGTTCCCTGACCCAGGCACTGCCCAAGGTGGAGGAGGCCCAAAGGAAGCAGGCCAAACTCCAGGAGGCCCTTGAACAACTCCAGGCCAAGAAGCAAATGGCCATGGAAAAACTCAGAATAGTCCAGAAGCAGTGGCAGCTACAACAGGAGAAGCGTCTGCAGCATCTGGCAGTGGTTTCTTCAGAGGTGAGGGAGCGTCAGACAGGAACTCAGCAGGAGCTTGAACAGCTATATCAGGAACTTGGAGCCCTGAAGCAGCAGGCAGGGCAGGAGCAGTACAAGCTGCAGAGGCACCAGACCTTCCTCCACCTGCTATACACCCTTCAGGGTAAGCTGCTATTCCATGAGGCTGAG------------------GCAGAG------------------GTGCCACAAGAG------------TTGGATCTTCCTAAGGATAAGCCCCAGCAGCAGACCCAGCCCCAGGAGCAG------------------AACATTCGGGACACCATGGGGAGAGATGAATGTGTGTCCTTCAAG------------------------------------------
>balAcu1
ATGGAGGCG---GCAGAGACTAAG------GCGGAGGCTGCTGCCCGAGAGGCCCTGGCCAAGGTGGCAGACATCCTGGAG------------CCTATAGGTCTTCAGGAGGAGGCAGAACTGCCCGTGCAGATCCTGGCTGAGTTTGTGATGGACTCCCGGAAGAAAGACAAGCTCCTCTGCAGCCAGCTTCAAGTAGTAGACTTCCTGCAGAATTTCTTGGTTCAGGAAGGC---ACTGCCCAGGACCTGAACCCCTTGGCTTCTGAAGACACGAGCCGGCAGAAGGCAATTGAAGTCAAAGAGCAATGGAAAGAGCTGAAGGCCACCTACCAAGAGCACGTGGAGGCCATCACAAGTTCCCTGACCCAGGCACTGCCCAAGGTGGCGGAGGCCCAGAGGAAGCAGGCCCAGCTCCAGGAGGCCCTTGAACAACTCCAGGCCAAGAAGCAAGCGGCCATGGAAAAACTCAGAATAGTCCAGAAGCAGTGGCAGCTACAACAGGAGAAGCGTCTGCAGCATCTGGCAGTGGTTTCTTCAGAGGTGAGGGAGTGTCAGGCAGGAACTCATCAGGAGCTTGAACGGCTGTATCAGGAACTTGGAACCCTGAAGCAGCAGGCAGAGCAGGAGCAGTACAATCTGCAGAGGCACCAGACCTTCCTCCACCTGCTATACACCCTTCAGGGTAAGCTGCTATTCCATGAGGCTGAG------------CCAGAGGCAGAG------------------ATGCCACAAGAG------------CTGGATCTTCCTAAGGATAAGCCCCAGCAGCTGACCCAGCCCCAGGAGCAG------------------AACATTCGGGACACCATGGGGAGAGATGAGGGTGTGTCCTCCAAG------------------------------------------
>bosTau8
ATGGGGGCT---GCAGAGTCTGAA------GTGGAGACTGCAGCCCGAGAGGTCCTGGCCAAGGTAGCAGACATCCTGGAG------------CCTGTTGGTTTTCAGGAGGAAGCTGAACTGCCTGCCCAGATCCTGGCTGAGTTTGTGATGGACTCTCGGAAGAAAGACAAGCTCCTTTGCAGCCAGCTTCAAGTAGTAGACTTCCTGCAGAATTTCTTGGTTCAGGAAGGC---ACTGCCCAGGACCAGAACCCCTTGGCTTCTGAAGACACAAGCCGGCAGAAGGCACTTGAAGCCAAAGAGCAATGGAAAGAGCTGAAGGCCACATATCAAGAACATGTGGAGGTTATCACAAATTCCCTGACCGAGGCACTGCCCAAGGTGGAGGAGGCCCAAATAAAGCAGGCACAGCTCCAGGAGGCCCTTAAACAGCTCCAGGCCAAGAAGCAAATGGCCATGGAAAAACTCAGAATAGCCCAGAAGCAGTGGCAGCTGGAACAGGAGAAGCATTTGCAGAATCTGGCGGAGGCTTCATCAGAAGTGAGGGAGCGTCAGACAGGAGCTCAACAGGAACTTCAACGACTATATCAGGAACTTGGAACCCTGAAGCAGCAGGCAGGGCAGGAGAAGGACAAGCTGCAGAGGCACCAGACCTTCCTCCAGCTGCTATACACCCTGCAGGGTAAGCAGCTATTCAATGAGGCAGAG------------------GCAGAG------------------ATACCACAGGAG------------TTGGATCTTCCTAAGGATAAGCTCCAACAGGTGACCCAGCCCCAGGAACAG------------------AACACTCAGGACACCATGGGAAGAGAGGTCGGTGTGTCCTCCAACATG---------------------------------------
>hg38
ATGGAGGCA---GCGGAGACAGAG------GCGGAAGCTGCAGCCCTAGAGGTCCTGGCTGAGGTGGCAGGCATCTTGGAA------------CCTGTAGGCCTGCAGGAGGAGGCAGAACTGCCAGCCAAGATCCTGGTTGAGTTTGTGGTGGACTCTCAGAAGAAAGACAAGCTGCTCTGCAGCCAGCTTCAGGTAGCGGATTTCCTGCAGAACATCCTGGCTCAGGAGGAC---ACTGCTAAGGGTCTCGACCCCTTGGCTTCTGAAGACACGAGCCGACAGAAGGCAATTGCAGCTAAGGAACAATGGAAAGAGCTGAAGGCCACCTACAGGGAGCACGTAGAGGCCATCAAAATTGGCCTCACCAAGGCCCTGACTCAGATGGAGGAAGCCCAGAGGAAACGGACACAACTCCGGGAAGCCTTTGAGCAGCTCCAGGCCAAGAAACAAATGGCCATGGAGAAACGCAGAGCAGTCCAGAACCAGTGGCAGCTACAACAGGAGAAGCATCTGCAGCATCTGGCGGAGGTTTCTGCAGAGGTGAGGGAGCGTAAGACAGGGACTCAGCAGGAGCTTGACAGGGTGTTTCAGAAACTTGGAAACCTGAAGCAGCAGGCAGAACAGGAGCGGGACAAGCTGCAGAGGTATCAGACCTTCCTCCAGCTTCTGTATACCCTGCAGGGTAAGCTGTTGTTCCCTGAGGCTGAG------------------GCTGAG------------------GCAGAG---------------------AATCTTCCAGATGATAAACCCCAGCAGCCGACTCGACCCCAGGAGCAG------------------AGTACAGGAGACACCATGGGGAGAGACCCTGGTGTGTCCTTCAAGGCTGTTGGTCTACAACCTGCTGGAGATGTAAATTTGCCA---
>panTro5
ATGGAGGCA---GCGGAGACAGAG------GCGGAAGCTGCAGCCCTAGAGGTCCTGGCTGAGGTGGCAGGCATCCTGGAA------------CCTGTAGGCCTGCAGGAGGAGGCAGAACTGCCAGCCAAGATCCTGGTTGAGTTTGTGGTGGACTCTCAGAAGAAAGACAAGCTGCTCTGCAGCCAGCTTCAGGTAGCGGATTTCCTGCAGAACATCCTGGCTCAGGAGGAC---ACTGCTAAGGGTCTCGACCCCTTGGCTTCTGAAGACACGAGCCGGCAGAAGGCAATTGCAGCTAAGGAACAATGGAAAGAGCTGAAGGCCACCTACAGGGAGCACGTAGAGGCCATCAAAATTGGCCTCACCAAGGCCCTGACTCAGATGGAGGAAGCCCAGAGGAAACGGACACAACTCCAGGAAGCCTTTGAGCAGCTCCAGGCCAAGAAACAAATGGCCATGGAGAAACGCAGAGCAGTCCAGAACCAGTGGCAGCTACAACAGGAGAAGCATCTGCAGCATCTGGCGGAGGTTTCTGCAGAGGTGAGGGAGCGTAAGACAGGGACTCAGCAGGCGCTTGAGGGGGTGTTTCAGAAACTTGGAAACCTGAAGCAGCAGGCAGAACAGGAGCGGGACAAGCTGCAGAGGTATCAGACCTTCCTCCAGCTTCTGTATACCCTGCAGGGTAAGCTGTTGTTCCCTGAGGCTGAG------------------GCTGAG------------------GCAGAG---------------------AATCTTCCAGATGATAAACCCCAGCAGCCGACTCGACCCCAGGAGCAG------------------AGTACAGGAGACACCATGGGGAGAGACCCTGGTGTGTCCTTCAAGGCTGTCGGTCTACAACCTGCTGGAGATGCAAATTTGCCA---
>ponAbe2
ATGGAGGCA---GCGGAGACAGAG------GCGGAAGCTGCAGCCCTAGAGGTCCTGGCTGAGGTGGCAGGCATCCTGGAA------------CCTGTAGGCCTGCAGGAGGAGGCAGAACTGCCAGCCAAGATCCTAGTTGAGTTTGTGGTGGACTCTCAGAAGAAAGACAAGCTGCTCTGCAGCCAGCTTCAGGTAGTGGATTTCCTGCAGAACATCCTGGCTCAGGACGAC---ACTGCTAAGGGTCTGGACCCCTTGGCTTCTGAAGACACGAGCCGACAGAAGGCAATTGCAGCTAAGGAACAATGGAAAGAGCTGAAGGCCACCTACAGGGAGCACGTAGAGGCCATCAAAATTGGCCTCACCAAGGCCCTGACTCAGATGGAGGAAGCCCAGAGGAAACGGACACAACTCCAGGAAGCCTTTGAGCAGCTCCAGGCCAAGAAACAAATGGCCATGGAGAAACGCAGAGCAGCCCAGAACCAGTGGCAGCTACAACAGGAGAAGCATCTGCAGCATCTGGCGGAGGTTTCTGCAGAGGTGAGGGAGCGTAAGACAGGGACTCAGCAGGAGCTTGAGGGGGTGTTTCAGAAACTTGGAAACCTGAAGCAGCAGGCAGAACAGGAGCGGGACAAGCTGCAGAGGTATCAGACCTTCCTCCAGCTTGTGTATACCCTGCAGGGTAAGCTGTTGTTCCCTGAGGCTGAG------------------GCTGAG------------------GCAGAG---------------------AATCTTCCAGATGATAAACCCCAGCAGCTGACTCGACCCCAGGAGCAG------------------AGTACAGGAGACACCATGGGGAGAGACCCTGGTGTGTCCTTCAAGGCTGTCGGTCTACAACCTGCTGGAGATACAAATTTGCCA---
>macFas5
ATGGAGGCG---GCGGAGACAGAG------GCGGAAGCTGCAGCCCTAGAGGTCCTGGCTGAGGTGGCAGGCATCCTGGAA------------CCTGTAGGCTTGCAGGAGGAGGCAGAACTGCCAGCCAAGATCCTGGTTGAGTTTGTGGTGGACTCCCAGAAGAAAGACAAGCTGCTCTGCAGCCAGCTTCAGGTAGTGGACTTCCTGCAGAACATCCTGGCTCAGGAGGAC---ACTGCTAAGGGTCTGGACCCCTTGGCTTCTGAAGACACCAGCCGACAGAAGGCAATTGCAGCTAAGGAACAATGGAAAGAGCTGAAGGCCACCTACAGGGAGCACGTAGAGGCCATCAAAATTGGCCTCACCAAGGCCCTGACTCAGATGGAGGAAGCCCAGAGGAAGCGGACACAACTCCAGGAAGCCTTTGAGCAGCTCCAGGCCAAGAAACAAGTGGCCATGGAGAAACGCAGAGCAGCCCAGAACCAGTGGCAACTACAACAGGAGAAGCATCTGCAGCATCTGGCAAAAGTTTCTGCAGAGGTGAGGGAGCGTAAGACAGGGACTCAGCAGGAGCTTGAGGGGGTGTTTCAGAAACTTGGAAACCTGAAGCAGCAGGCAGAACAGGAGCAGGACAAGCTGCAGAGGTACCAGACCTTCCTCCAGCTTCTGTATACCCTGCAGGGTAAGCTGTTGTTCCCTGAGGCTGAA------------------GCTGAG------------------GCAGAG---------------------AATCTTCCAGATGATAAACCCCAGCAGCTGACTCGACCCCAGGAGCAG------------------AGTACAGGAGACACTATGGGGAGAGATGCTGGTGTGTCCTTCAAGGCTGTCAGCCTACAACCTGCTGGAGATGCAAATTTGCCA---
>gorGor5
ATGAAGGCA---GCGGAGACAGAG------GCGGAAGCTGCAGCCCTAGAGGTCCTGGCTGAGGTGGCAGGCATCCTGGAA------------CCTGTAGGCCTGCAGGAGGAGGCAGAACTGCCAGCCAAGATCCTGGTTGAGTTTGTGGTGGACTCTCAGAAGAAAGACAAGCTGCTCTGCAGCCAGCTTCAGGTAGCGGATTTCCTGCAGAACATCCTGGCTCAGGAGGAC---ACTGCTAAGGGTCTCGACCCCTTGGCTTCTGAAGACACGAGCCGACAGAAGGCAATTGCAGCTAAGGAACAATGGAAAGAGCTGAAGGCCACCTACAGGGAGCACGTAGAGGCCATCAAAATTGGCCTCACCAAGGCCCTGACTCAGATGGAGGAAGCCCAGAGGAAACGGACACAACTCCAGGAAGCCTTTGAGCAGCTCCAGGCCAAGAAACAAATGGCCATGGAGAAACGCAGAGCAGTCCAGAACCAGTGGCAGCTACAACAGGAGAAGCATCTGCAGCATCTGGCGGAGGTTTCTGCAGAGGTGAGGGAGCGTAAGACAGGGACTCAGCAGGAGCTTGAGGGGGTGTTTCAGAAACTTGGAAACCTGAAGCAGCAGGCAGAACAGGAGCGGGAGAAGCTGCAGAGGTATCAGACCTTCCTCCAGCTTCTGTATACCCTGCAGGGTAAGCTGTTGTTCCCTGAGGCTGAG------------------GCTGAG------------------GCTGAGGCAGAG---------------AATCTTCCAGATGATAAACCCCAGCAGCCGACTCGACCC-AGGAGCAG------------------AGTACAGGAGACACCATGGGGAGAGACCCTGGTGTGTCCTTCAAGGCTGTCGGTCTACAACCTGCTGGAGATGCAAATTTGCCAT--
>calJac3
ATGGAGGCG---GCAGAAACTGAG------GTGGAAGCTGCAGTCCTAGAGGTCCTGACTGAGGTGGCAGGCATCCTGGAA------------ACTGCAGGCCTCCAGGAAGAGGCAGAACTGTCAACCAAGATCCTGGTTGAGTTTGTGGTGGACTCCCAGAAGAAAGACAAGCTGCTCTGCAGCCAGCTTCAGGTGGTGGACTTCCTGCAGAACTTTCTGGCTCAGGAGGAC---ACTGCCCAG------GATCCCTTGGCTTCTGAAGACACGAGCCGACAGAAGGCAATTGCAGCCAAAGAACAATGGAAAGAGCTGAAGGCCACCTATAGAGAGCACGTGGAGGCCATCAAAATTGCACTCAGCAAGGCCCTAACTCAGATGGAGGAAGCCCAGAAGAAACAGACACAACTCCAAGAAGCATTTGAGCAGCTCCAGGCCAAGAAACAAATGGCCATGGAGAAACGCAGAGCAGCCCAGAAGCAGTGGCAGCTACAACAGGAGAAGCATCTGCAGCATCTGGCAGAGGTTTCTGCACAGGTGAGGGAGCGTAAGATAGGAACTCAGAAGGAGCTTGAGGGGGTGTTTCAGAAACTTGGAAACCTGAAGCAGCAAGCAGGACAGGAGCAGGACAAGCTACAGAGGCATCAGACCTTCCTCCAGCTTCTGTGTACCCTGCAGGGTAAGCTGCTGTTTCCTGAAGCTGCC------------------ACTGAA------------------GCAGAG---------------------AATATTCCAAATGATAAACCCCAGCAGCTGACTGGACCCGAGGAGCAG------------------AGTATAGGAGACACCATGGGGAGAGACCCTGGTGTATCCTCCAAG------------------------------------------
>saiBol1
ATGGAGGCG---GCAGAAACTGAG------GTGGAAACTGCAGTCCTAGAGGTCCTGACTGAGGTGGCAGGCATCCTGGAA------------CCTGCAGGCCTCCAGGAGGAGGCAGAACTGTCAACCAAGATCCTGGTTGAGTTTGTGGTGGACTCCCAGAAGAAAGACAAGCTGCTCTGCAGCCAGCTTCAGGTGGTGGACTTCCTGCAGAACTTTCTGGCTCAGGAGGAC---ACTGCCCAGGGTCTGGATCCCTTGGCTTCTGAAGACACAAGCAGACAGAAGGCAATTGCAGCCAAAGAACAATGGAAAGAGCTGAAGGCCACCTATAGAGAGCACGTGGAGGCCATTAAAATTGCACTTACCAAGTCCCTGACTCAGATGGAGGAAGCCCAGAAGAAACGGACACAACTCCAAGAAGCATTTGAGCAGCTCCAGGCCAAGAAACAATTGGCCATGGAGAAACGCAGAGCAGCCCAGAAACAGTGGCAGCTACAACAGGAGAAGCGGCTGCAGCATCTAGCAGAGGTTTCTGCACAGGTGAGGGAGCGTAAGATAGGAACTCAGAAGGAGCTTGAGGGGGTGTTTCAGAAACTTGGAAACCTGAAGCAGCAAGCAGGACAGGAGAGGGACAAGCTACAGAGGCACCAGACCTTCCTCCAGCTTCTGTATACCCTGCAGGGTAAGCTGCTGTTTCCTGAAGCTGCC------------------GCTGAG------------------GCAGAG---------------------AATATTCTAGATGATAAACCCCAGCAGCTGACTCGACTCGAGGAGCAG------------------AGTATAGGAGACACCATGAGGAGAGACCCTGGTGTGTCCTCCAAG------------------------------------------
>HLmolMol2
--------------------------------------------------GGCCCTGGCCAAGCTGGTAGACATCCTGGAG------------CCTAGAGGCCTGCAAGAGGAGGCAGAACTGCCCGGACAGATCCTGGCTGAGTTTGTGATGGATTCCCGAAAGAAAGACAAACTTCTCTGCAGCCAGCTTCAAGTAGTAGACTTCCTGCAGAACTTTTTGGCTCAGGAGGAC---ATTCTCCAGGGTCTGGACCCCTTGGCTTCTGAAGACACAAGCCGACAGAAGGCAATTGCAGCCAAGGAGCAATGGAAAGAGCTGAAGGCTACCTACCAAGAACATGTGGAGTCCATCGCAAAGGCCCTAACCCAGGCCCTACCCAAGATGGAGGAGGCCCAGAGGAAGCAGGCACAGCTCCAGGAGGCCCTTGACCAGCTCCAGGCCAAGAAGCAAGTGGCCATGGAGAAACTCAAAACAGCCCAGAAGCAGTGGCAGCTGCAACAGGAGAAGCGTCTACAGCACTTGGCAGAAGTTTCCGCAGAGATGAGGCAGCGTCAGACAGGAAGTCAGCAGGAGCTTGAGCGGCGATATCAGGAACTTGGAGCCCTGAAGCAGCAGGCAGGGCAGGAGTGGGACAAGCTGAAGAGGCACCAGACCTTCCTCCAACTGCTGTACACCTTGCAGGGTAAGCTGCAATTCCCTGAGACAGAG------------------GCAGAG------------------CTACCACAAGAT------------TCGGATCTTCCTAAGGATAAACCCCAGCAGCTGACCCAGCCCCAGGAGCAG------------------ACCAGTGGGGATACCAAGGGACGAGATGGAGGTGTGTCCTCCAAGGCTGACGAAGTACCACCTGCTAGCACTGCAAACTTGCCA---
>HLpipKuh2
ATGGAGGTG---GCGGAGACCGAG------GCCGAGGCCGCAGCCGCAGAGGCCCTGGCCAAGCTGGCAAACGTCCTGGAG------------CCTATAGGCCTGCGGGAAGAGGCAGAACCGCCCGGACAGATCCTGGCTGAGTTTGTGATGGATTCCCGGAAGAAGGACAAGCTGCTCTGCAGCCAGCTTCAGGTAGTGGACTTCCTGCAGAACTTTTTGGCTCAGGAGGAC---ATCGTCCAGGGCCTGGACCCCTTGGCTTCTGAAGACAGGAGCCGACAGAAGGCCATTGCAGCCAAGGAGCAATGGAAAGAGCTGAAGGCTACCTACCAAGAACACGTGGAGGCCATCTCAAGGGCGGTGATCCACGCCCTGCCCAAGATGGAGGAGGCCCAAAAGAAGCAGGCACAGCTCCAGGAGGCCCTTGACCAGCTCCAGGCCAAGAAGCAAGTAGCTATGGAGAGACTCAGAACAGCCCAGAAACAGTGGAAGCTGCAACAGGAGAAGCGTCTACAGCACTTAGCAGAAGCTTCTGCAGAGGTGAGGCAGCGACAGGCAGGAACTCAGCAGGAGCTTGAGCAGCTGTGTCAGGAACTTGGAACCTTGAAGCAGCAAGCAGGGCAGGAGCGGGACAAGCTGCAGAGGCACCAGACCTTCCTTCAACTGATGTACACCTTGCAGGGTGAGCTGCAGTCCCCCGAGACAGAG------------------GCAGAG------------------CTACCACAAGAT------------TCGGATCTTCCTGAGGATAAGTCACAGCTGCTGACCCAATCCCGGCAGCAG------------------GCCGCGGGGGATGGCATGGGGAGAGATGGAAGTGTGTCCTCCAAGGGTGAGGGCCTAACGCTTGCTGGACTTGCAAGCTTGCCA---
>HLmyoMyo6
ATGGAGGCG---GCGGAGACCGAGACCGAGGCCGAGGCTGCAGCCGTAGAGGCCCTGGCCAAGCTGGCAAACATCCTGGAG------------CCTATAGGTCTGCAGGAGGAGGCGGAGGTGCCCGGACAGATCCTGGCTGAGTTTGTGATGGATTCCCGAAAGAAGGACAAGCTGCTCTGCAGCCAGCTTCAGGTAGTGGACTTCCTGCAGAACTTCTTGGCTCAGGAGGAC---ATTGTCCAGGGCCTGGACCCCTTGGCTTCTGAAGACAGGAGCCGACAGAAGGCAATGGCAGCTAAGGAGCAATGGAAAGAGCTGAAGGCTACCTACCAAGAACATGTGGAGGCCATCTCAAGGACCCTGATCCAGGCCCTGCCCAAGATGGAGGAGGCCCAAAGGAAGCAGGCACAGCTCCGGGAGGCCCTTGAGCAGCTCCAGGCCAAGAAGCAAGTAGCCATGGAGAAACTCAGAACAGCCCAGAAGCAGTGGAAGCTGCAACAGGAGAAACGTCTACAGCACTTAGCAGAAGTTTCTGCAGAGGTGAGGCAGCGTCAGGCAGGAACTCAGCAGGAGCTTGAGCAGCTGTATCAGGAGCTTGGAACCTTGAAGCAGCAAGCAGGGCAGGAGCGGGACAAGCTGCAGAGGCACCAGACCTTCCTTCAACTGCTATACACCTTGCAGGGTCAGCTGCAGTCCCCTGAGACAGAG------------------GCAGAG------------------CTACCACAAGAC------------GTGGGTCTTCCTGAGGATAAGTCCCAGCTGCTGACCCAATCCCGGGAGCAG------------------ACCAGAGGGGATACCCTGGGAAGAGATGGAAGTGTGTCCTCCAAGGGTGAGGGCCTAACGCCTACTGGACTTGCAAGCTTGCCA---
>manPen1
ATGGATGCA---GCAGAAATCCAG------GTGGAGGCTGCCGCCCTAGAGGCCCTGGCCAACCTGGCAGATGTCCTAGCA------------TCTGTAGGTCTACAGGAGGAGGCCGAATTGCCAGCTCCAATCCTGGCTGAGTTTGTGGTGGACTCCCGAAAGAAAGACAAGCTGCTCTGCAGCCAGCTTCAGGTAGTAGACTTCCTGCAGAACTTCTTGGCTCAGGAAGAC---ACTGCCCAGAGTATGGACTCCTTGGCTTCTGAGGACACGAGCCGACAGAAGGCAGTTGCAGCCAAAGAACAGTGGAAAGAGCTGAAGGCCACCTACCAAGAGTATGTGGAGGCAATCACAGGTGCCCTGACCCAGGCCCTGCCCAAAATGGAAGAGGTTAAAAGGAAGCAGGCACAGCTCCAGGAGGCCCTTGAACAGCTCCAGGCCAAGAAGCAAGTGGCCTTGGAGAAACTCAGAGCAGCCCAGAAACAGTGGCAGCTGCAGCAGGAGAAGCGTCTGCAGCATCTGGCAGAAGTGTCTGCAGTGGTAAGGGGGCGTCAGACAGGAGCTCAGCAGAAGCTTGAGCAGCTATATCAGGAACTTGGAACCCTGAAGCAGCAGGCAGAGCAGGAACAAGATAAGCTTCACAGGCACCAGACCTTTCTCCAGCTGCTTCACATCCTGCAGGGTAAGCTGCTATTCCCTGAGGCAATG------------------GCAGAA------------------CTACCTCAAGAG------------CTGGATCTTCCTGAGAATAAGCCCCAGCAACTGACCCAGCTCCAGGAGCAG------------------AACACTGGGAACATCACTAGCAGAGATGGGGATGTGTCCTCCAAG------------------------------------------
>HLmanJav1
------------------------------------------------------------------------------------------------GTAGGTCTACAGGAGGAGGCCGAATTGCCAGCTCCGATCCTGGCTGAGTTTGTGGTGGACTCCCGAAAGAAAGACAAGCTGCTCTGCAGCCAGCTTCAGGTAGTGGACTTCCTGCAGAACTTCTTGGCTCAGGAAGAC---ACTGCCCAGAGCGTGGACCCCTTGGCTTCAGAGGACACGAGCCGACAGAAGGCAGTTGCAGCCAAAGAACACTGGAAAGAGCTGAAGGCCACCTACCAAGAGTATGTGGAGGCAATCATAGGTGCCCTGACCCAGGCCCTGCCCAAAATGGAAGAGGTCAAAAGGAAGCAGGCACAGCTCCAGGAGGCCCTTGAACAGCTCCAGGCCAAGAAGCAAGTGGCCTTGGAGAAACGCAGAGCAGCCCAGAAGCAGTGGCAGCTGCAGCAGGAGAAGCGTCTGCAGCATCTGGCAGAAGTTTCTGCAGTGGTAAGGGGGCGTCAGACAGGAGCTCAGCAGAAGCTTGAGCAGCTATATCAGGAACTTGGAACCCTGAAGCAGCAGGCAGAGCAGGAACAAGATAAGCTTCACAGGCACCAGACCTTCCTCCAGCTGCTTCACATCCTGCAGGGTAAGCTGCTATTCCCTGAAGCAATG------------------GCAGAA------------------CTACCTCAAGAG------------CTGGATCTTCCTGAGAATAAGCCCCAGCAACTGACCCAGCTCCAGGAGCAG------------------AACATTGGGAACATCACTAGCAGAGATGGGGGTGTGTCCTCCAAG------------------------------------------
>canFam3
ATGGCGGAG---GCGGAGGTCGGG------GCGCGCGCCCAGGCGCTCGAGGCCCTGGCCGCGCTGGGGGACATCCTGGAG------------CCCGTGGGCCGGCAAGAGGAGGTAGAGCTGCCAGCCCAGATCCTGGCGGAGTTCGTGATGGACTCCCGGAAGAAGGACAAGCTGCTCTGCAGTCAGCTTCAGGTAGTAGACTTCCTGCAGAACTTCCTGGCTCAGGAGGGC---ATCGTCCAGGGACTAGACCCCTTGGCTTCTGAAGACACGAGCCGGCAGAAGGCACTTGCAGTCAAGGAGCAATGGAAAGAGCTGAAGGCCACTTACCAGGAGCACGTGGAAGCCATCACAGGTGCCCTGACCCAGGCCCTGGCCAAGACGGAGGAGGCGCAGAGCAAGCGGGTGCAGCTCCAGGAAGCCCTGGAACAGCTCCAGGCCAAGAAGCAAGTGGCCATGGAGAGAGCGAGAACAGCCCAGAAGCAGTGGCAGCTGCAACAGGAGAAGCGTCTGCAGCATCTGGCAGAGGCTTCAGCAGAGGTGAGACAGCGGCAGAGAGGAGCTCAGCAGGAGCTTGAGCGGCTGCGTCAGGAACTTGGAGCCTTACAACAGCAGGCCGGGCAGAAGCGGGACAGGCTTCAGAGGCACCAGACCTTCCTCCGGCTGCTGCACATACTGCAGGGTGAGCCACTGCTCCCCGGGGCAGAG------------------ACGGAG------------------CGGCCTCAAGAG------------CTGGGTATTCCTGAGGCTAAGCCCCGG------------------GAGCAG------------------AACACTGGGGATGCTGTGGGGAAAGACAGGAGTGTGCCATCCCAG------------------------------------------
>musFur1
ATGGAGGGG---CGGGAAGCCGGG------GTGCAAGCGCCAGCGCTAGAGGCCCTGGCCAAGCTGGCAGACATCATGGAG------------CCCATTGGCCGGCAAGAAGAGACAGAGCTGCCGGCCCAGATCCTGGCGGAGTTTGTGATGGACTCCCGGAAGAAGGACAAACTGCTCTGCAGCCAGCTTCAGGTAGTAGACTTCCTGCAGAACTTCTTGGCTCAGGAGGAC---GTTGTCCAGGGACTAGACCCCTTGGCTTCTGAAGACACCAGCCGGCAGAAGGCACTTGCAGCCAAGGAGCAGTGGAAAGAGCTGAAGGCCTCCTACCAAGAGCATGTGGAAGCCATCACAGGTGCCCTGACCCAGGCTTTGCCCACAATGGTGGAGGCCCAGAGGAAGCGGGCGCAGCTCCTTGGAGCCCTGGAAGAGCTCCAGGCCAAGAAGCAGGTGGCCATGGAAAGACTGAGAACAGCCCAGAAGCAGTGGCAGCTGCAACAGGAGAAGCATCTGCAGCATCTGGCAGAAGCCTCTGCAGAGGTGAGGCAGCGGCAGAGAGGAGCTCAGCAGGAGCTTGAACAACTGTCTCAGGAGCTTGGAAGTCTGCAACAGCAGGCAGAGAAGAAGCGGGACACGCTTCACAGGCACCAGACCTTCCTCCAGCTGTTATACACTCTGCAAGGGCAGCTGCCATTTCCTGAGGCAGAG------------------ACAGAG------------------CTGCCACAGATG------------CTGGATCTTTCTAAGGATAAGCCCCAG------------------AAACAG------------------AACCCTGGGGATACCATAGGGGAAGACAGGAGTATGCTGTCCAAG------------------------------------------
>lepWed1
ATGGAGGAG---GCAGAGGCCGGG------GAGCGAGCCTCAGCGCTAGAGGCCCTGGCCAAGCTGGCAGACATCCTGGAG------------CCCATCGGCCGGCAAGAAGAGGCAGAACTGCCGGCCCAGATCCTGACGGAGTTTGTGATGGACTCCCGCAAGAAGGACAAGCTGCTCTGCAGCCAGCTTCAGGTAGTAGACTTCTTGCAGAATTTCTTGGCTCAGGAGGAC---GTTGTCCAAGAACTAGACCCCTTGGCTTCTGAAGACACCAGCCGGCAGAAGGCACTTGCGGCCAAGGAGCAATGGAAGGAGCTGAAGGCCACCTACCAAGAGCATGTGGAAGCCATCACAGGTGCCCTGACCCAGGCCTTGCCCACAATGGAGGAGGCTCAGAGGAAGCGGGCGCAGCTTCTGGGAGCCCTGGAAGAGCTCCACGCCAAGAAGCAGGTGGCCACGGAGAGACTGAGGACAGCCCAGAAGCAGTGGCAGCTGCAACAGGAGAAGCACCTGCAGCATCTGGCAGAAGCCTCTGCGGAGGTGAGGCAGCGGCAGAGAGGGACGCAGCAGGAGCTTGAACGGCTGTCTCAGGAACTTGGAAGACTGCAGGAGCAGGCGGGGCAGAAGCAGGACACGCTTCACAGGCACCAGACCTTCCTCCAGCTGCTACGTACTCTGCAGGGTCAGCTGCCATTCCCTGAGGCAGAG------------------GCAGAG------------------CTGCCACGGAAG------------CTGGACCTTCCTGAGGGTGAGCCCCAG------------------GAGCAG------------------AAGCCTGGGGCTATCATAGGGAAGGACAGGAGTGTGCCATCCAAGGCTGATGGCCCACAGCCTGCTGGAGATGCGAGCTCGCCT---
>ailMel1
ATGGAAGGG---GCGGAGGTCGGG------CCGCGAGCCCCAGTGCTAGAGGCCCTGGACAAGCTGGCAGACATCCTGGAG------------CCAATCGGCCGGCAAGAAGAGGCAGAACTGCCAGCCCAGATCCTGGCGGAGTTTGTGATGGACTCCCGAAAGAAGGACAAGCTGCTCTGCAGCCAGCTTCAGGTGGTAGACTTCCTTCAGAACTTCTTAGCTCAGGAGGAC---GTTGTCCAAGAACTAGACCCTTTGGCTTCTGAAGACATCAGCCGGCAGAAGGCGCTTGCAGCCAAGGAGCAGTGGAAAGAGCTGAAGGCCACCTACCAAGAGTATGTGGAAGCCATCACAGGTGCCCTGACCCAGGCCTTGCCCATGATGGAGGAGGCCCAGAGGAAGCGAGTGCAGCTCCAGGGAGCCCTGGAACAGCTCCAGGCCAAGAAGCAAGTAGCCATGGAGAGACTGAGAACAGCCCAGAAGCAGTGGCAGCTGCAACAGGAGAAGCATCTGCAGCATCTGGCAGAAGCTTCTGCAGAGGTGAGGCAGCGGCAGAGAGGAACTCAGCAGGAGCTTGAGCGGCTATCTCAGGAACTTGGAAGCCTGCAGCAGCAGGCGGGGCAGAAGCGGGACACACTTCAGAGGCACCAGACCTTCCTCCAGCTGCTACACACACTGCAGGGTCAGCTGCCGTTCCCGGAGGCAGAG------------------ACAGAG------------------CTACCACAAAGG------------CTGGATCTTCCTGAGGATAAACCCCAG------------------AAGCAG------------------AACCCTGGGGATACCATAGGGAAGGACAGGAGTGGACCGTCCAAG------------------------------------------
>felCat8
ATGGAGGTG---GCGGAAGACGGG------GTGCGGGGCCCCGCGCTAGAGGCCCTGGGCAAGCTGGCACACGTCCTGGAG------------CCTACAGGCCTGCAAGAGGAGGCGGAGCTGCCGGCCCAGCTCCTGGCGGAGTTTGTGATGGACTCCCGGAAGAAAGACAAGCTGCTGTGCAGCCAGCTGCAGGTGGTAGACTTCCTGCAGAACTTCCTGGCTCGGGAGGAC---ACTGCCCAGGGACCAGAGCCCTTGGCTTCTGAAGACGCCAGCCGGCAGAAGGCAGTTGCTGCCAAGGAGCAGTGGAAAGAGCTGAAGGCCACCTACCAAGAGCATGTGGAGGCCATCACCAGGGCCCTGAGCCTGGCCTTGCCCAGGATGGAGGAGGCCCAGAGGAAGCGGGCACAGCTCCAGGAAGCCCTTGAACAGCTCCAGGCCAAGAAGCAAGCGGCCATGGAGAAGCTGAGAACAGCCCAGGAGCAGTGGCGGCTGCACCAGGAGAAGCGTCTGCAGCAGCTGGCGGAAGCTTCTGCGGAGGTGAGGCTGCGGCAGACGGGGGCCCAGCAGGAGCTCCAGCGTCTGCATCAGGAGCTTGGAGCCCTACGGCAGCAGGCGGGGCAGGAACGGGACAGGCTACAGAGGCACCAGACCTTCCTCCAGCTGCTGCACACCCTGCAGGGTCAGCTGCCGTTTCCCGAGGCAGAG------------------ACGGAG------------------CCCCCACGGAAG------------CTGGACCCTGCTGAGGATGAGCCCCAG------------------CGGCGG------------------AACACCGGGGATGCCGTGGGGAGAGACAGGGCTGGGCCATCCGAG------------------------------------------
>otoGar3
ATGGAGGCG---GCAGGGACTCAC------ACGGAAGCGGCAGCCCTGGAGGTCTTGGCTGAGGTGGCAGGCATCCTGGAG------------CATATAGGCCTGCAGGAAGAGTCAGAACTGCCAGCACAGATCCTGGCTGAGTTTATGATGGACTCCCAGAAGAAAGACAGGCTGCTTTGCAGCCAGCTTCAGGTGGTAGACTTCTTGCAGAACTTCCTGGCTCAGGAGAAC---CCTACTCAGGGCCTTGACCCCTTGGCTTCTGAAGACTTGAGCCGACAGAAGGCAATTGCAGCCAAGGAACAATGGAAAGAATTGAAGGCCACATACCGGCAGCATGTGGAGGCCATCAAAAGTGTCCTGACCCAGGCCCTGACTCGGGAGGAAGAGGTCCACAGGAAGCGGACACAGCTCCAAGAGGCCCATGAGCAGCTCAAGGCTAAGAAGCAAATGGCTGCGGAAAAATTTAGAGCAGCTCAGAAGCAGCGGCAACTGCAACAGGAGAAGCATCTGCAGCATCTGGGTGAGGTTTCTACAGAGGTAAAGAAGCGTCAGTCAGAAACTCAGCAGGAGCTTGAGCGGCTAAAAAAGGAACTTGACATCCTAAAGCAGCAGGCAGGACGGGAACAGGACAAGCTACAGAAGTACCAGACATTCCTCCAGCTGCAATGTACACTGCAGGGTAAGCCACTGTTCCCTGAAGCTGAGATTGAG------GCTGAGGCAAAG------------------ATGCCACAGGAGCTTCCTGTCCATCTGGAACTCCCTGAGGATAAAACTCAGCTGCCGACCCAGCCCCAGGAACAA------------------AACACTGGAGACAGG---GAGAAAGATTGTGCCGTGTCCCTCAAG------------------------------------------
>micMur3
ATGGAGGTG---GCGGAGACCGTG------GCGAAGGCTGGAGCCCTGGAGGTCCTGGCTGAAGTGGCAGGTATCTTGGAG------------CCTAGAGGCCTGCAGGAAGAGTCCGAACTGCCATCCCAGATCCTGGCTGAGTTTGTGATGGACTCACAGAAGAAAGACAGGCTGCTCTGCAGCCAGCTTCAGGTAGTGGACTTCCTGCAGAACTTCCTGGCTCAGGAGGAC---ACTGCCCAGGGCCTGGACCCCTTGGCTTCTGAAGACTTGAGCGGACAGAAGGCAATTGCAGCCAAGGAACAATGGAAAGAGCTGAAGGCCACATACCGGGAGCACGTGGAGGTCATCAGAAGTGCCTTGACCCGGGCCCTGACCCAGGAGGAAGAGGTCCACAGGAAGCAAATACAGCTCCAGGAGGCTTTTGAGCAGCTCCAGGCCAAGAAGCAAATAGCCATGGAGAAACTCAGAGCAGCCCAGAAGCAGAGGCAGCTGCAACAGGAGAAATGTCTGCAGCATCTGGCAGAGGTTTCTACAGAGGTAAGGAAGCGTCAGACAGAAACTCAGCAGGCGCTTGAGCGGCTATGTCAGGAAGTTGGAACCCTGAAACAGCAGGCAGGATGGGAACGGGATAAGCTGCAGAGGTACCAGACCTTCCTCCAGCTGCTAAATACCCTTCAGGGTAAACTGCTGTTACCTGAGGCTGAGACTGAG------ACAGAGGCAGAG------------------ATGCCACAGGAGTTGCCTCTCCACTTGGATCTTCCTGAAGATAAGCCCCACCAGTTGAACCAGCCCCAGGAGCAG------------------AACACTGGAGACACTATGGAGAAAGATGATGTTGTGTCCTTCAAG------------------------------------------
>mm10
--------------------------------------------------GGTTCTGGCTGAGGCAGCAGCCATTCTAGAA------------CCTGTAGGCTTGCAGGAAGAAGCAGAGCTGCCTGCCAAGATCATGGAGGAGTTTATGAGGAACTCGCGGAAGAAAGACAAACTGCTCTGTAGCCAGCTTCAAGTAGTGAACTTCTTACAGACTTTTCTGGCTCAGGAGGAC---ACTGAGCAGAGCCCTGATGCTCTGGCTTCTGAAGATGCCAGTCGGCAAAAGGCAACTGAAACTAAGGAGCAGTGGAAGGACATGAAGGCCACATACATGGATCACGTGGATGTCATAAAATGTGCCCTGTCTGAGGCCTTACCCCAGGTTAAAGAGGCTCACAGGAAGTACACAGAGCTTCAGAAGGCTTTTGAGCAACTCGAGGCTAAGAAGCGAGTCCTTGAGGAGAAACTTCAGCTGGCTCAGAAGCAGTGGGTACTGCAACAG---AAGCGTTTGCAGAACCTGACAAAGATTTCTGCAGAGGTCAAGAGGCGCCGGAAGAGGGCTCTGGAGAAGCTTGACGGATCCCATCAGGAACTGGAAACCTTGAAGCAGCAAGCGGGGCAGGAACAGGAGAAGCTGCAGAG----------------------------------------------------------------------------------------------------------------------------------------------------------------------------------------------------------------------------------------------------------------------------------------------
>rn6
--------------------------------------------------GGTTCTGGCTGAGGCAGCAAGCGTTCTGGAA------------CCTGTAGGATTGCCGGAAGAAGCAGAGCTGCCTGCCAAGATCATGGAGGAATTTATGAGGAACTCTCGGAAGAAAGACAAGCTGCTCTGTAGCCAGCTTCAAGTAGTGAACTTCTTACAGACTTTTCTGGCCCAGGAGGATAATACTGACCAGAACCCAGATGCTCTGGCTTCTGAAGATACAAGTCGACAAAAGGCAACTGAAACTAAGGAGCAGTGGAAGGAGCTGAAGGCAACATACATGGATCATGTGGACGTCATCAAATGTGCCCTGTCTGAGGCCTTGCCCCAGGTTAAAGAGGCACACAGGAAGTACACCGAGCTTCAGAAGGCTTTTGAGCAACTTGAGGCTAAGAAGCGAGTCCTTGAGGAGAAACTGCAGTTAGCTCAGAAGCAGTGGGTGCTGCAGCAG---AAGCGTTTGCAGAATCTGACAAAGATTTCTGCTGAGGTCAAGAGACGCCGGAAGAGAGCTCTGGAGAAGCTTGATGGTTCTCACCAGGAACTTGAAACCTTGAAGCAGCAAGCAGGACAGGAGCAGGAGAAGCTGCAGAG----------------------------------------------------------------------------------------------------------------------------------------------------------------------------------------------------------------------------------------------------------------------------------------------
>micOch1
ATGGCGGCT---CCTGAGAAGCAG------ACGGAGGCTACCGAA---GAGGTCCTTGCTGAGGTAGAAGGCATTCTAGAA------------CCTGTAGGCTTGCAGGAAGAAACAGAACTGCCAGCCCGGATCATGGAGGAATTCGTGAGGAACTCCCGGAAGAAAGACAAGCTGCTTTGCAGCCAGCTTCAGGTAGTCAACTTCCTACAGAATTTTCTGGCTCAGGAAGAT---ACCGCCCAGAGCCCAGACAATTTGCTTTCTGAAGACACAAGTCGCCAGAAGGCCACTGAAGCGAAAGAGCAATGGAAGGAACTGAAGGCTGTGTACCAGGATCACGTGGAAGCCATAAAATCTGCCCTGACCCAGGCCTTGCCCCAGGCAGAAGAGGCCCAAAGGAAGTACACTGAGCTCCAGGAGGCATACAAGCAACTCCAGACTAAGAAGCAAGTACTTGAGGAAAAACTGGAAACAGCTCAGAAGCAGTGGCAGCTGCACCAG---AAGCGTATCCAGAAGCTGGCAGAGATTTCTGCAGAGGCTAAGGAACGTCAGGCGGGAACTCAGCAGAAGCTTGACCAATCGAATCAGGAACTTGAAACCTTGAAGCTGCAAGAGGGACAGGAAGAGGATAAGCTGCGC------------------------------------------------------------------------------------------------------------------------------------------------------------------------------------------------------------------------------------------------------------------------------------------------
