# Supplementary material for: Six reference-quality genomes reveal evolution of bat adaptations
Source: Nature. 2020 Jul 22;583(7817):578–84. doi: 10.1038/s41586-020-2486-3 (PMC8075899; doi:10.1038/s41586-020-2486-3)
Supplement: Supplementary file 6 — Alignments of 12,931 protein-coding genes across 48 mammals. [file 41586_2020_2486_MOESM6_ESM.gz › suppDataFile/ENST00000252677.aln.fasta]

>hg38
ATGGTCCTCCTCAGTATTCTTAGAATTCTTTTTCTTTGTGAACTCGTGCTT---TTCATGGAACACAGGGCCCAAATGGCAGAAGGAGGGCAG---TCCTCTATTGCCCTTCTG------------------------GCTGAGGCCCCTACTTTGCCCCTGATTGAGGAGCTGCTAGAAGAATCCCCTGGCGAACAGCCAAGGAAG---CCCCGGCTCCTAGGGCATTCACTGCGGTACATGCTGGAGTTGTACCGGCGTTCAGCTGACTCGCATGGGCACCCTAGAGAGAACCGCACCATTGGGGCCACCATGGTGAGGCTGGTGAAGCCCTTGACCAATGTGGCAAGGCCTCACAGAGGTACCTGGCATATACAGATCCTGGGCTTTCCTCTCAGACCAAACCGAGGACTATACCAACTAGTTAGAGCCACTGTGGTTTACCGCCATCATCTCCAACTAACTCGCTTCAATCTCTCCTGCCATGTGGAGCCCTGGGTGCAGAAAAACCCAACCAACCACTTCCCTTCCTCAGAAGGAGATTCCTCAAAACCTTCCCTGATGTCTAACGCTTGGAAAGAGATGGATATCACACAACTTGTTCAGCAAAGGTTCTGGAATAACAAGGGACACAGGATCCTACGACTCCGTTTTATGTGTCAGCAGCAAAAAGATAGTGGTGGTCTTGAGCTC---TGGCATGGCACTTCATCCTTGGACATTGCCTTCTTGTTACTCTATTTCAATGATACTCATAAAAGCATTCGGAAGGCTAAATTTCTTCCCAGGGGCATGGAGGAGTTCATGGAAAGGGAATCT------CTTCTCCGGAGAACCCGACAAGCAGATGGTATCTCAGCTGAGGTTACTGCCTCTTCCTCAAAACATAGCGGGCCTGAAAATAACCAGTGTTCCCTCCACCCTTTCCAAATCAGCTTCCGCCAGCTGGGTTGGGATCACTGGATCATTGCTCCCCCTTTCTACACCCCAAACTACTGTAAAGGAACTTGTCTCCGAGTACTACGCGATGGTCTCAATTCCCCCAATCACGCCATTATTCAGAACCTTATCAATCAGTTGGTGGACCAGAGTGTCCCCCGGCCCTCCTGTGTCCCGTATAAGTATGTTCCAATTAGTGTCCTTATGATTGAGGCAAATGGGAGTATTTTGTACAAGGAGTATGAGGGTATGATTGCTGAGTCTTGTACATGCAGA---
>saiBol1
ATGGTCCTCCTCAGTATTCTTAGAATTCTTTTTCTTTGGGAACTGGTGCTT---ATCATGGAACACAGGGCCCAAATGGCAGAAGGAGGGCAG---TCCTCTATTTTCCTCCCA------------------------GCTGAGGCCCCTACCTTGCCTCTGATTCAGGAGCTGCTAGAAGAATCCCCTGGTGAACAGTCAAGGAAG---CCCCGGCTCCTAGGACATTCACTGCGGTACATGCTGGAGTTGTACCAGCGTTCAGCTGACTCACATGGGCACCCTAGAGAGAACCGCACCATTGGGGCCACCATGGTGAGGCTGGTGAAACCCTTGACCAATGTAGCAAAGCCTCGCAGAGGTACCTGGCATATACAAATACTGGGCTTTCCTCTCAGACCAAACCGAGGACTATATCAACTAGTTAGAGCCACTGTGGTTTACCGCCATCATCTCCAACTAACTGGCTTCAATCTCTCCTGCCATGTGGAGCCCTGGGCTCAGAAAAGCCCAACCAAACACTTGCCTTCCTCAGAAGGAGGTTCCTCAAAGCCTTCCCTGATGTCTAACGCTTGGAAAGAGATGGATATTACACAACATGTTCAGCAAAGGTTCTGGAATAACAAGAGACAGAGGATCCTAAGACTCCGTTTTATGTGTTGGCAGCAAAAAGATAGTGTTGGTCTTGAGCTC---TGGCGTGGCACTTCATCCTTGGACATTGCCTTCTTGTTACTCTATTTCAATGATACTCATAAAAGCATTCAGAAGGCTAAACTTCTTCCCATGGGCATGGAGGAGATCATGGAAAGGGAATCCCCTCTTCTA---CGGAGAACCCGACAAGCAGGCAGTATCTCAGCTGAGGCTACCGCCTCTTCCTTGAAAGATAGTGAGCCTGAAAATAACCAGTGTTCCCTCCACCCTTTCCAAGTCAGCTTCCGCCAGCTGGGCTGGGATCACTGGATCATTGCTCCCTCATTCTACACCCCGAACTACTGCAAAGGAACTTGTCTCCGAGTATTACGCGGTGATCTCAATTCCCCCAATCACGCCATTGTTCAGAACCTTGTCAATCAGCTCGTGGATTCGAGTGTCCCTCGGCCTTCCTGTGTCCCGTATAAGTATGTTCCCATTAGCGTCCTTCTGATTGAGGCAAACGGGAGTATTTTGTATAAGGAGTATGAGGGTATGATTGCCGAGTCTTGTACATGCAGA---
>manPen1
ATGGTCCTCCTTAGCATCCTTAGAATCTTTCTTCTTTGGGGACTGGTGCTT---TTTATGGAACACAAAGTCCAAATGGCAAAGGTAGGGCAG---CCCTCTACTGCCCTCCTG------------------------GAAGAGGCCCCTACCTTGCCCCTGATTCAGAAGCTGCTAGAAGAAGCCCCTGGAGAGCAGCAGAGGAAG---CCACGAGTCCTGGGGCATCCTTTACAGTACATGCTGGACTTGTACCAGCGTTCGGCTGATGCACGTGGACACCCTAGGGAGAACCGCACCATTGGGGCCACCATGGTGAGGCTGATAAGGCCCTTGACCAATGTAGCGAAGCAGCTCAGAGGTCCCTGGCATATACAGACCCTAGACTTTCCTTTGAGACCAAACCAGGTAGCATACCAACTAGTCAGAGCCACTGTGGTTTACCGCCATCAAATCCACCTAGCTCATTTCTACCTCTCCTGCCATCTGGAGCCCTGGGTCCAGAAAAGCCTGACCAACCACTTTCCTTCCTCTGGAAGAGGTTCTCCAAAGCCTTTCCTGCTGTCCAACGCTTGGACAGAGATGGATGTCACACAACATGTTCAGCAAAGGCACTGGAATCACAAGGGGCTCAGGGTTCTACGACTCCACTTCATGTGTCAGCAGCAAAAAGGTAGTGAGGTTCTTGACCTCTGGTGGCATGGCACTTCATCCTTGGACACTGCCTTCTTGTTACTCTATTTCAATGATACTCATAAAAGTGTTCAGAAGGCCAAACCTCTCACTAGAGGCCTGGAGAAGTTTATGGAAAGGGACTCTTCTCTTCTTTTGCGGAAGGCCCGGCAAGCAGGCAATACTGCATCTGAGGTTCCTGGTCACTCCTGGAGGAATGATGGACCTGAAAGAAACCAGTGTTCCCTCTACCCTTTCCAAGTCAGCTTCCGCCAGCTGGGCTGGGATCACTGGATCATTGCTCCCCATCTGTATACCCCAAACTACTGTAAGGGAGCCTGTCCTCGGGTACTACATTATGGTCTCAATTCTCCCAATCATGCTATCATCCAGAATCTTGTCAATGAGCTGGTAGACCAAAGCGTCCCTCAGCCCTCCTGTGTCCCTTATAAGTATGTTCCCATTAGCATCCTTCTGATTGAGGCAAATGGGAATATCTTGTACAAGGAGTATGAGGATATGATTGCTCAGTCCTGTACATGCAGG---
>oryCun2
ATGGCCCTCCTCAGCATCCTGAGAGCCCTTCTTCTTTGGGGACTGGTGATT---TTTATGGAGCACAGAGTTCAAGCAGCCAAGGTGGGGCAG---TCTTCTATTGCCCTCCTG------------------------GCTGAGGCCCCTACCTTGCCTCTGATTCGGGAGCTGCTAGAAGAAGCCCCTGACAAGCAGCAGAGGAAG---CCACAGCTCCAAGGGCATCCCCTGCGATACATGTTGGAGTTGTACCAGCGTTCGGCTGACCCTCACGGGCACCCAAGGGAGAACCGCACCATTGGAGCCACCATGGTGAGGCTGGTAAGGCCCTTGGCTAATGTGGCAAGGCCGCTACGAGGTCCCTGGCATATAAAGACCCTGGACTTTCCTCTGAGACCAAACCGGGTAGCGTACCAACTAGTAAAAGCCACGGTGGTTTACCGCCATCAACTCCACCTTGCTCACTTCCGTCTCTCCTGCCACGTGGAGCCCTGGGTCCAGAAAAGCCCAACCAACCACCTTCCTCCA---GGAAGAGGCTCTGCAAAACCTTCTCTGATGTCTAAAGCTTGGATGGAGATGGATATCACACAACACATTCAGCAAAGGCTCTGGAACCACAAGGGGCGCAGAGTGCTACGACTGCGCTACATGTGTCAGCAGCAAAAAGGGAGTGAAGTTCTAGAGTTCCAGTGGCCCAGCACGTCATCCTTGGACATTGCCTTCCTGTTACTCTATTTCAATGACACTCACAGAAGCATTCAGAAGGCCAAAGCTCCCTCCAGAGGCCTGGAGGAGTTTATGGAAAGGGACTCTCCTCTTCTG---CGGAGGACCCGGCAAGCAGGCAGTATCGCATCTGAGGTTCCTGGCTCTTCTCGGGTACATGATGGGACTGAAAACAACCAGTGTTCTCTCCACCCCTTCCAAGTGAGCTTCCGCCAGCTGGGCTGGGATCACTGGATCATTGCTCCTCATCTCTACACGCCAAACTACTGTAAGGGGGTCTGTCCTCGGGTGCTGCGCTATGGTCTCAATTCCCCTAATCATGCCATCATTCAGAACCTTGTCAATGAGCTGGTGGACCAGAGTGTTCCTCAACCCTCCTGTGTCCCTTATAAGTATGTTCCCATTAGCATCCTGCTCATTGAGGCAAATGGGAGTATTTTGTACAAGGAGTATGAGGATATGATTGCCCAGTCCTGCACATGTCGG---
>tupChi1
ATGGCCCTCTTCAGCATCCTTAGAATCATTCTTCTTTGGGGACTGGTGCTT---TTTTTGGAACACAAGGTCCAAATGTCAAAGACAGGGCAGCAGTCCTCTATTGCCCTCTTG------------------------ACTGAGGCCCCTACTTTGCCCTTGATTCAGGAGCTGCTAGATGAAGCCCCTGGCAAGGAGCATAAGAAG---CCACAGGTTCTAGGGCATCCCCTGCGGTACATGCTGGAGTTGTATCACCGTTCAGCTGACCTATATGGACATCCCAGGGAGAATCGCACCATAGGAGCCACCATGGTGAGGCTGGTGAGGCCCATGGCCAATGTAGCAAGACCTCTCAGAGGCCCCTGGCACACACAGAACCTGGACTTTCCTCTGAGACCAAACCAGGTAGCATACCGACTAGTCAGAGCCACTGTGGTTTATCGTCATCAACTCCACCTAACCCACTTCCACCTCTCCTGCCATGTGGAGCCCTGGGTCCAGAAAAGCCCAGACAACCACTTTCCTTCTTCAGAAGGAAGTTCCTTAAAGCCTTCTATGATGTCTAAAGCTTGGACAGAGATGGATATCACACAACATGTTCAGCAAAGGCTCTGGAATCACAAGGGGCGCAGGATCCTTCACCTCCGTTTCATGTGTCAACAGCAAAAACGTAGTGAGATTCTTCAGCTCCAGTGGCGTGGTACTTCATCCTTGGATGTAGCCTTCTTGTTGCTCTATTTCAATGATACTCATACAAACAATCAGAAGGCCAAACCTCTCTCTAGAGGTCTGGAGGAATTTATGGAAAGCGAATCTCCCCTTCTCTTGCGAAGAGTGCGTCAAGCAGGCAGTATTGGGTCTGAGGTTCCTGGCCCCTCCTGGAAGCATGATGGGCCTGAAAATAACCAGTGTTCCCTCTACCCTTTCCAAGTCAGCTTCCACCAGCTGGGCTGGGATCATTGGATCATTGCTCCTCATCGCTATACCCCAAACTATTGTAAGGGAACCTGTCCCCGAGTACTACGCTATGGTCTCAACTCCCCTAATCACGCCATTATCCAGAACCTTGTCAATGAGCTGGTAGACCAGAGTGTCCCTCAACCCTCCTGTGTCCCTTATAAGTATGTTCCCATTAGCATCCTTCTGATTGAGGCAAATGGGAATATTTTGTACAAGGAGTATGAGGATATGATTGCCCAGTCTTGTACATGCAGG---
>oryAfe1
ATGATCTTCCTCAGTATCCTTAGAACCCTTCTTCTTTGTGGACTGGTGCTT---TTTATGGAACACAGGGCCCAAATGGCAAGGGTAGGACAG---CCCTCTATTGCTCTCCTG------------------------GATGAGACCCCTACCTTGCCCCTGATTCAGAAGCTGCTAGAAGAAGCACCTGGTGAGCAGCAGAGGAAG---CCACAGCTCCTAAGACATCACCTGCGGTACATGCTGGAGTTGTACCAGCATTCAGCTGACCAGTGGGGACACCCTAGGGAGAATCGAACGATTGGGGCCACTATGGTGAGGCTGGTGAGGCCCTTGGTCAATGTAACAAGGCCACTCAGAGGCTTCTGGAACACACAGATCCTGGACTTTCCTCTAAGACCAAACCAAGTGGCTTACCAACTGGTCAGAGCCACCATGGTTTACCGCCATCAACTCCACCTAGGTCGCTTCCACTTTTCCTGCCATGTGGAGCCCTGGGTCCAGAAAAACCTAACCAACCATTTTCCCTCTTCAGTAGGAGGTTCCTCAAAATCTTTCCTTTTTTCCAAAGCTTGGACAGAGACAGACATCACACAACATGTTCAGCAAAGACTCTGGAATCACAAAGGGCACAGGGTCCTACGACTCTACTTTATGTGTCAGCAGCAAAAAGGCAGCAAGACTCTTGAGTTTCAGTGGCATGCCATTTCATCTATGGAAGTTGCTTTTTTATTACTCTATTTAAATGACACCAATAAAAGTACTCAGAAGGCCATACTCCCCCCCAGAGGCCTGGAGGAGTCAATGGAAAGTGAATCATCTTTTTCATCACGGAAGTCTCGGCAAGCAGGCAGAATTGTGTCTGATGTTCCCGGCCTCTCCTTGGGATATGATGGGCCTGAACAGAACCAGTGTTCCCTCCACACTTTCCAAGTCAGCTTCCACCGGCTGGGCTGGGATCATTGGATCATTGCTCCCAACCTCTACACCCCAAACTATTGTAAGGGAGCCTGTCCTCGGGTACTACACTACGGTCTCCATTCACCCAATCATGCCGTAATCCAGAACCTTGTCAACGAGCTGGTGAACCACACTGTCCCTCAGCCCTCCTGTGTCCCTTATCAGTATGTTCCCATTAGCATCCTTCTGATAGAGCCAAATGGGAGTATCTTGTACAAGGAATATGAGGATATGATTGCCCAGTCCTGCACATGCAGG---
>micOch1
ATGGTCATTCTCACAATTCTTAGAATTCTTTTT---TGGGGAATGGTATTT---TTTATGGAACACAGGGTCCAAATAGCAAAGGCAGGGTGG---CCCTCCATAACCCTCCTG------------------------GCTGATGACCTCTCGTTGCCCTTGAATCTGGATCTGGCAAAAGAAGCCCCTGGCAAGGAGATG---AAG---CCACGGCCCCAAGGATATCCTTTGAGGTATATGCTGAAGTTATACCAGCGTTCGGCTGACATGCATGGGCGTCCTAGGGAGAACCGCACAATTGGAGCTAAAATGGTGAGGCTGATAAAGCCCTCAGCCAATGCAGTAAGGCCTCTAAGAGGTCCCTGGCATGTACAGACCCTGGACTTTCCTCTGGCATCAAACCAGGTAGCATACGAACTAATCCGAGCCACTGTGGTTTACCGCCATCAGCTTCATCTAGTTCATTACAATCTCTCCTGCCATGTGGAGCCGTGGATCCCCAAATGCCTGACCAAGCCCTTTCCTTCT---GAAATGGGTTCCGTCAAGCTGCCTCCCATGTCTAAAGCCTGGACAGAGATGGATATTACACACTGTGTTCAGCAGAGACTCTGGAATCGCAAGGGACGGAGAGTCCTTCGCCTCCGCTTCATGTGTGAGCAGCAAAAAGGCAGCGAGGTT---GAGTTCCAGTGGCATGGCACGGCATCCTTGGATGTCGCCTTCTTGCTACTCTATTTCAATGACACCAACAAGAGCATTCAG---GCTAAA---CTCGCACAAGGCCAAGAGGAGTTAACTGATAGGGAATCTTCTCTTATG---CGGAGTGCCCGGCAAGCCTGCAGCATTGCATCTGATGTCGCTTGTCATACTCAGGAACATGACGGGTCTGTAAATAACCAATGTTCCCTCCACCCTTACAAAGTCAGCTTCCAACAACTAGGCTGGGATCACTGGATCATTGCTCCCCGTCTGTACACTCCAAATTACTGTAAAGGAATCTGCAGTCATGTGCTACCCTATGGTCTTAATTCACCCAACCATGCCATCATTCAGAGCCTTGTGAATGAACTGGTGAATCATAGTGTACCTCAGCCTTCCTGTGTCCCTTATAAGTTTCTTCCCATGAGTATCCTTCTGGTTGAGGCAAATGGGAGTATCTTGTACAAGGAATATGAGGATATGATTGCCCAGTCCTGTACATGTAGA---
>gorGor5
ATGGTCCTCCTCAGTATTCTTAGAATTCTTTTTCTTTGTGAACTCGTGCTT---TTCATGGAACACAGGGCCCAAATGGCAGAAGGAGGGCAG---TCCTCTATTGCCCTTCTG------------------------GCTGAGGCCCCTACTTTGCCCCTGATTGAGGAGCTGCTAGAAGAATCCCCTGGCGAACAGCCAAGGAAG---CCCCGGCTCCTAGGGCATTCACTGCGGTACATGCTGGAGTTGTACCGGCGTTCAGCTGACTCGCATGGGCACCCTAGAGAGAACCGCACCATTGGGGCCACCATGGTGAGGCTGGTGAAGCCCTTGACCAATGTGGCAAGGCCTCACAGAGGTACCTGGCATATACAGATCCTGGGCTTTCCTCTCAGACCAAACCGAGGACTATACCAACTAGTTAGAGCCACTGTGGTTTACCGCCATCATCTCCAACTAACTCGCTTCAATCTCTCCTGCCATGTGGAGCCCTGGGTGCAGAAAAACCCAACCAACCACTTCCCTTCCTCAGAAGGAGATTCCTCAAAACCTTCCCTGATGTCTAACGCTTGGAAAGAGATGGATATCACACAACTTGTTCAGCAAAGGTTCTGGAATAACAAGGGACACAGGATCCTACGACTCCGTTTTATGTGTCAGCAGCAAAAAGATAGTGGTGGTCTTGAGCTC---TGGCATGGCACTTCATCCTTGGACACTGCCTTCTTGTTACTCTATTTCAATGATACTCATAAAAGCATTCGGAAGGCTAAATTTCTTCCCAGGGGCATGGAGGAGTTCATGGAAAGGGAATCT---CTTCTTCTCCGGAGAACCCGACAAGCAGATGGTATCTCAGCTGAGGTTACTGCCTCTTCCTCAAAACATAGTGGGCCTGAAAATAACCAGTGTTCCCTCCACCCTTTCCAAATCAGCTTCCGCCAGCTGGGTTGGGATCATTGGATCATTGCTCCCCCTTTCTACACCCCAAACTACTGTAAAGGAACTTGTCTCCGAGTACTACGCGATGGTCTCAATTCCCCCAATCACGCCATTATTCAGAACCTTATCAATCAGTTGGTGGACCAGAGTGTCCCCCGGCCCTCCTGTGTCCCGTATAAGTATGTTCCAATTAGCGTCCTTATGATTGAGGCAAATGGGAGTATTTTGTACAAGGAGTATGAGGGTATGATTGCTGAGTCTTGTACATGCAGA---
>panTro5
ATGGGCCTCCTCAGTATTCTTAGAATTCTTTTTCTTTGTGAACTCGTGCTT---TTCATGGAACACAGGGCCCAAATGGCAGAAGGAGGGCAG---TCCTCTATTGCCCTTCTG------------------------GCTGAGGCCCCTACTTTGCCCCTGATTGAGGAGCTGCTAGAAGAATCCCCTGGCGAACAGCCAAGGAAG---CCCCGGCTCCTAGGGCATTCACTGCGGTACATGCTGGAGTTGTACCGGCGTTCAGCTGACTCGCATGGGCACCCTAGAGAGAACCGCACCATTGGGGCCACCATGGTGAGGCTGGTGAAGCCCTTGACCAATGTGGCAAGGCCTCACAGAGGTACCTGGCATATACAGATCCTGGGCTTTCCTCTCAGACCAAACCGAGGACTATACCAACTAGTTAGAGCCACTGTGGTTTACCGCCATCATCTCCAACTAACTCGCTTCAATCTCTCCTGCCATGTGGAGCCCTGGGTGCAGAAAAACCCAACCAACCACTTCCCTTCCTCAGAAGGAGATTCCTCAAAACCTTCCCTGATGTCTAACGCTTGGAAAGAGATGGATATCACACAATTTGTTCAGCAAAGGTTCTGGAATAACAAGGGACACAGGATCCTACGACTCCGTTTTATGTGTCAGCAGCAAAAAGATAGTGGTGGTCTTGAGCTC---TGGCATGGCACTTCATCCTTGGACACTGCCTTCTTGTTACTCTGTTTCAATGATACTCATAAAAGCATTCGGAAGGCTAAATTTCTTCCCAGGGGCATGGAGGAGTTCATGGAAAGGGAATCT---CTTCTTCTCCGGAGAACCCGACAAGCAGATGGTATCTCAGCTGAGGTTACTGCCTCTTCCTCAAAACATAGTGGGCCTGAAAATAACCAGTGTTCCCTCCACCCTTTCCAAATCAGCTTCCGCCAGCTGGGTTGGGATCACTGGATCATTGCTCCCCATTTCTACACCCCAAACTACTGTAAAGGAACTTGTCTCCGAGTACTACGCGATGGTCTCAATTCCCCCAATCACGCCATTATTCAGAACCTTATCAATCAGTTGGTGGACCAGAGTGTTCCCCGGCCCTCCTGTGTCCCGTATAAGTATGTTCCAATTAGCGTCCTTATGATTGAGGCAAGTGGGAGTATTTTGTACAAGGAGTATGAGGGTATGATTGCTGAGTCTTGTACATGCAGA---
>ponAbe2
ATGGTCCTCCTCAGTATTCTTAGAATTCTTTTTCTTTGTGAACTGGTGCTT---TTCATGGAACACAGGGCCCAAATAGCAGAAGGAGGGCAG---TCCTCTATTGCCCTTCTG------------------------GCTGAGGCCCCTACTTTGCCCCTGATTGAGGAGCTGCTAGAAGAATCCCCTGGCGAACAGCCAAGGAAG---CCCCGGCTCCTAGGGCATTCACTGCGGTACATGCTGGAGTTGTACCGGCGTTCAGCTGACTCGCATGGGCACCCTAGAGAGAACCGCACCATTGGGGCCACCATGGTGAGGCTGGTGAAGCCCTTGACCAATGTGGCAAGGCCTCGCAGAGGTACCTGGCATATACAGATCCTGGGCTTTCCTCTCAGACCAAACCGAGGACTATACCAACTAGTTAGAGCCACTGTGGTTTACCGCCATCATCTCCAACTAACTCGCCGCAATCTCTCCTGCCATGTGGAGCCCTGGGTGCAGAAAAACCCAACCAACCACTTCTCTTCCTCAGAAGGAGATTCCTCAAAACCTTCCCTGATGTCTAACGCTTGGAAAGAGATGGATATCACACAACTTGTTCAGCAAAGGTTCTGGAATAACAAGGGACACAGGATCCTACGACTCCGTTTTATGTGTCAGCAGCAAAAAGATAGAGGTGGTCTTGAGCTC---TGGCATGGCACTTCATCCTTGGACACTGCCTTCTTGTTACTCTATTTCAATGATACTCATAAAAGCATTCAGAAGGCTAAATTTCTTCCCAAGGGCATGGTGGAGTTCATGGAAAGGGAATCT---CTTCTTCTCCGGAGAACCCGACAAGCAGATGGTATCTCAGCTGAGGTTGCTGCCTCTTCCTCAAAACATAGTGGGCCTGAAGATAACCAGTGTTCCCTCCACCCTTTCCAAGTCAGCTTCCGCCAGCTGGGTTGGGATCACTGGATCATTGCTCCCCCTTTCTACACCCCAAACTACTGTAAAGGAACTTGTCTTCGAGTACTACGCGATGGTCTCAATTCCCCCAATCATGCCATTATTCAGAACCTTATCAATCAGTTGGTAGACCAGAGTGTCCCCCGGCCCTCCTGTGTCCCGTATAAGTATGTTCCAATTAGCGTCCTTATGATTGAGGCAAATGGGAGTATTTTGTATAAGGAGTATGAGGGTATGATTGCTGAGTCTTGTACATGCAGA---
>macFas5
ATGGTCCTCCGCAGTATTCTTAGAATTCTTTTTCTTTGTGAGCTGGTCCTT---TTCATGGAACACAGGGCCCAAATGGCAGAAGGACGGCAG---TCCTCTATTGCCCTCCTG------------------------GCTGAGGCCCCTACTTTGCCCCTGATTGAGGAGCTGCTAGAAGAATCCCCTGACGAACAGCCAACGAAG---CCCCGGCTCCTAGGGCATTCACTGCAGTACATGCTGGAGTTGTACCGGCGTTCAGCTGACTCACATGGGCACCCTAGAGAGAACCGCACCATTGGGGCCACCATGGTGAGGCTGGTGAAGCCTTTGACCAATGTGGCAAGGCCTCGCAGAGGTACCTGGCATATACAGATCCTGGGCTTTCCTCTCAGACCAAACCGAGGAATATACCAACTAGTTAGAGCCACTGTGGTTTACCGCCGTCATCTCCAACTATCTCGCTTCAATCTCTCGTGCCATGTGGAGCCCTGGGTGCAGAAAAGCCCAACCAAGCACTTTCCTTCCTCAGAAGGAGATTTGCCAAAATCTTCCCTGATGTCTAATGCTTGGAAAGAGATGGATATCACACAACATGTTCAGCAAAGATTCTGGAATAACAAGGGACGCAGGATCCTACGACTCCGTTTTATGTGTCAGCAGCAAAAATATAGTGATGGTCTTGAGCTC---TGGCATGGCACTTCGTCCTTGGACATTGCCTTCTTGTTACTGTATTTCAATGATACTCATAAAAGCATTCAGAAGGCTAAACTTCTTCCCAGGGGCATGGAGGAGTTCATGGAAAGGGAATCT---CTTCTTCTCCGGAGAACCCGACAAGCAGATGGTATCTCAGCTGAGGTTACTGCCTCTTCCTCAAAACGTAGTGGGCCTGAAAATAACCAGTGTTCCCTCCACCCTTTCCAAGTCAGCTTCCGCCAGCTGGGTTGGGATCACTGGATCATTGCTCCCCCTTTCTACACCCCAAACTACTGTAAAGGAACTTGTCTCCGAGTACTACGCGATGATCTCAATTCCCCCAATCATGCCATTATTCAGAACCTTGTCAATCAGTTGGTGGACCAGAGTGTCCCTCGGCCCTCCTGTGTCCCGTATAAGTATGTTCCAATTAGCGTCCTTATGATTGAGGCAAATGGGAGTATTTTGTACAAGGAATATGAGGGTATGATTGCTGAGTCTTGTACATGCAGA---
>dasNov3
ATGCTCCTCTTCGGCATCCTTAGAGTCCTTCTTGTTTCAGGACTCGTGATC---TTTGTGGAACACAGGGTCCAAATGGCAAGAGTAAGGGAG---TCCTCTATTGCTCTCCTG------------------------GCTGAGACCCCTACCTTGCCCCTGATTCGGGAGCTGCTGGAAGAAGCCCCTGGCAAGCAGCAAAGGAAG---CCATGGCTCCTTGGGCATCCCCTGAGGTACATGCTAGAGTTGTACCAGCGTTCCGCTGACCTGCATGGACACCCTAGGGAGAACCGCACCCTTGGGGCCACAATGGTGAGGCTGGTAAGGCCCTTGACCCGTATAGCAAGACCTTTTGGAGGCCCCTGGTTTATTCAGACCCTGGACTTTCCTCTGAGAACAAACCGGGTAGCATACCAACTAGTCAGAGCCACTGTAGTTTACCACCATCAACTCCATCTAGCTCACTTCCACCTCTCCTGCCACGTGGAGCCCTGGGTAGAGAAAAGATCAATCAACCACTTCCCCTCTTCAAAACGAATTTCCTCAGAGCCTTCCCTGCTGCCCAAAGTTTGGACAGAGATGGACATCACACAACATGTTCAGCAAAGTCTCTGGAATCACAGGAGGCATAGGGTCCTACGACTTCGCTTTGTGTGTCAGCAGCAAAAAGGCAGTGAGGTTCTTGAATTCCGG---CGTGGAACTTCGTACTTCGATAGTGCCTTCTTGTTACTCTATTTTAATGATACCCATAAAAGT---------------------------------------------------------------------------------------------------------------------------------GATGGTCCTGAACGGAACCGGTGTTCCCTCCACCCTTTCCAGGTCAGCTTCCATCAGCTGGGGTGGGATCACTGGATCATTGCTCCCCATCTCTATACCCCAAACTACTGTAAGGGAGCATGCCCCCAGGTATTACACTATGGTCTCAATTCTCCCAATCATGCTATCATCCAGAACCTTGTCAATGAGTTGGTGGACCAGAATGTCCCTCAGCCCTCCTGTGTCCCTTATAAGTATGCTCCCATTAGCATCCTTCTAATTGAGGCAAATGGGAATATCTTATACAAGGAGTATGAGGATATGATTGCTCAGTCCTGTACATGCAGG---
>eriEur2
ATGGTCCTTGTCAGCATCCTTAGATTCCTCCTCTTTTGGGGACTGGTGCTT---TTTATGGAACACGGTGTCCAAATGGCAAAGGCAGGGAAG---CCCTCTCTTGCCCTCCTA------------------------GCCGAGGCCCCTACCTTGCCCTTGATTTGGGAACTGCTAGAAGAAGCCCCTGTCAAGCAACAGAGGAAG---CCACATGTCCTAGGGCATCCCCTGAGGTACATGCTAGAGTTGTACCAACGTTCGGCTGACACACATGGACACCCTAGGGAGAACCGCACCATTGGGGCCACCATGGTGAGGCTGGTCAGACCCTTGCTCAACATAGCAAGGCCTCTAAGAGGTCCCTGGCATATGCAGACTCTGGACTTTCCTTTGAGATCCAGCCGGGTAGCATACCAACTAGTCAGAGCCACTGTGGTCTATCGCCATCAACTCCACCTCAATCACCTTCATCTCTCCTGCCATGTGGAGCCCTGGGTCCAGAAAAGCCAGACCTATAGTTTTCTTCCTTCAAGAAGAGGTTCCTCAAAGCCTTCCATGCTGTCTGAGACTTGGACAGAGATGGATATCACACAACACATTCAGCAGAGGCTCTGGAATCACAAGGGGCGCAGGATTCTACGGCTCAACTTCATGTGTCAACCACAAAAAGGTAGTAAAGTTCTTGAGCTCCGCTGGCATGGCACTTCCTCTTTGGATACTGCTTTCTTGGTACTCTATTTCAATGACACTCATAAAAGTGTTCGGAATATCAAAGTTCTCCCCAGAGATCCCAAGGAGTTCATGAACAATGATTCTTCTCTTCTTTTGAGGAGGACCCGACAAGCAGGCAGTATGAGGTCTGAAGTGCCCCTTCCCTCCTGGGAGCATGGTGGACCTGAAAGTACTCAGTGCTCCCTCCACCCTTTCCAAGTCAGTTTCCATCAGCTGGGCTGGGATCACTGGATAATTGCTCCCCATCTCTATACCCCAAACTACTGTAAAGGAACCTGCCCACGGGTACTACGCTATGGTCTTAATTCTCCCAATCATGCAATCATCCAGAACCTTGTCAATGAGCTGGTAGACCAAAGTGTTCCTCAGCCCTCCTGTGTTCCTTATAAGTATGTTCCCATTAGCATCCTTCTGGTTGATGCAAATGGCAGTATCTTATACAAGGAGTATGAAGATATGATTGCCCAGTCCTGCACATGTAGG---
>HLequCab3
ATGGTCCTCCTCAGCATCCTTAGAATCCTTCTT---TGGGGACTGGTGCTT---TTTAGGGAACACAGGGTCCAAATGGCAAAGGTAGGGCAG---CCCTCTATTGCCCTCCCA------------------------GCTGAGGTCCCTACCTTGCCCCTGATTTTGGAGCTGCTAGAAGAAGCACCTGCCAAGCAGCAGGGGAAA---CCACAGGTCCTAGGGCATCCCTTGCGGTACATGCTGGAGTTGTACCAGCGTTCAGCTGATGCACATGGACATCCTAGAGAGAACCGCACCATTGGCGCCACCATGGTGAGGCTGGTGAAGCCCTTGACCAATGTAGCAAGGCCTCTCAGAGGCCCCTGGCATATACAGACCCTGGACTTTCCTCTGAGATCCAACCGGGTAAAATACCAACTAGTCAGAGCCACTGTGGTTTACCGCCATCAACTTCACCTATCTCACTTCAACCTCTCCTGCTATGTGGAGCCCTGGGTCCAGAAGAGCCCAACCAACCAGTTTCCCTCTTCAGGGAGAGTTTCCTCAAAGCCTTCCCTGCTGTCCAAAGCGTGGACAGAGATGGATATCACACAACACATTCGGCAAAGGCTCTGGAATCACAAAGGGCGCAGGGTTCTACGACTCCGCTTCGTGTGTCAGCAGCCAAAAGATAGCGAGGTTCTTGAGCTCCGGTGGCATGGCACTTCATCTTTGGACACTGTCTTTTTGTTACTGTATTTCAATGACACTCACAAAAGTGGTCAGAAGACCAAACTTCTCCCCAGAGGCTTGGAGGAATTTATGGAAAGGGACGCTTCTCTTCTCTTGCGGAGGGTTCGGCAAGCAGGCAGTATGGGGTCTGAGGTTCTTGGCCCCTCCCGCGAGCGTGAAGGGCCTGAAAGTAACCAGTGTTCCCTCCATCCTTTCCAAGTCAGTTTCCACCAGTTGGGCTGGGATCACTGGATCATTGCTCCCCATCTCTATACCCCAAACTACTGTAAGGGAGCCTGCCCTCGGGTACTACGCTATGGTCTCAATTCTCCCAATCACGCCATCATCCAGAGCCTTGTCAATGAGCTGGTAGACCAGAGTGTCCCTCCGCCCTCCTGTGTCCCTTACAAGTATGTTCCCATTAGCCTCCTTCTGATCGAGGCAAATGGGAGTATCTTGTACAAGGAGTATGAGAATATGATTGCCCAGTCCTGTACCTGCAGG---
>cerSim1
ATGGGCCTCCTCAGCATCCTTAGAATCCTTCTTCTTTGGGGACTGGTGCTT---TTTATGGAACACAGGGTCCAAATGGCAAAGGTAGGGCAT---CCCTCTATTGCCCTCCCA------------------------GCTGAGGCCCCTACCCTGCCCCTGATTCGGGAGCTGCTAGAAGAAGCCCCTGGCAAGCAGCAGAGGAAG---CCACAGGTCCTAGGGCATCCCTTGCGGTACATGCTGGAGTTGTACCAGCGTTCAGCTGACGCACATGGACATCCTAGGGAGAACCGCACCATTGGGGCCACCATGGTGAGGCTGGTGAGGCCCTTGACCAAGGTAGCAAGGCCTCTCAGAGGCCCCTGGCATGTACAGACCCTGGACTTTCCTCTGAGACCAAACCGGGTAGAGTACCAACTAGTCAGAGCCACTGTGGTTTATCGCCATCAACTCCACCTATCTCACTTCCACCTCTCCTGCCATGTGGAGCCCTGGGTCCAGAAAAGCCCAACCAACCAGTTTCCTTCTTCAGGAAGCGGTCTCTCAAAGCCTTCCCTGCGGTCCAAAGCCTGGACAGAGATGGATATCACACAACACGTTCGGCAAAGGCTTTGGAATCACAAACAGCGCAGGGTTCTACGACTCCGCTTCATGTGTCAGCAGCCAAAAGGTAGTGAGGTTCTTGAGCTCCGGTGGCACGGCACTTCATCCTTGGACGCTGTCTTTTTGTTACTCTATTTCAATTACACTCATAAAAGTGGTCAGAAGGCCAAACTTCTCCCCAGAGACTTGGAGGAATTTATGGAAAGGGACTCTTCTCTCCTCTTGCGGAGGGCTCGGCAAGCAGGCAGTATGGCGTCTGGAGTTCTGGGCCCCTCCCAGGAACATGATGGGCCTGGAAGTAACCAGTGTTCCCTCCACCCTTTCCAAGTCAGCTTCCACCAGTTGGGCTGGGATCATTGGATCATTGCTCCCCATCTCTATACCCCAAACTACTGTAAGGGAGCCTGCCCACGGGTACTACGCTATGGTCTCAATTCTCCCAATCACGCCATTATCCAGAGCCTTGTCAATGAGCTGGTAGACCAGAGCGTCCCTCAGCCCTCCTGTGTCCCTTATAAGTATGGACCCATTAGCATCCTTCTGATTGAGGCAAATGGGAGTATCTTGTACAAGGAGTATGAGAATATGATTGCTCAGTCCTGCACATGCAGG---
>felCat8
ATGCTCTGTCTCAGCATCGTTAGAATCCTTCTT---TGGGGACTGGTGCTT---TTTATGGAACATGGGGTCCAAATGACAAAGATAGGACAG---CCCTCTAATGCCCTCATG------------------------GCTGATGCCCCTTCCTTGCCCCTGATTCGGGAGCTGCTGGAAGGAGCTCCTGGCAAGCAGCAGAGGAAG---CCACCTGTCCTAGGGCATCCTTTGCGGTACATGTTGGAGTTGTACCAGCGTTCAGCCGATGCACGTGGGCGCCCTAGAGAGAACCGCACCATTGGGGCCACCATGGTGAGGCTGGTGAGACCCTTGGCTGATGTAGCAAGGCCTCTCAGAGGCCCCTGGAATATACAGACCCTGGACTTTCCTCTGAGACCGAACCGGGTAGCATACCAACTGGTCCAAGCCACTGTGGTTTATCGCCATCAGCTCCACCTAGCTCGTTTCCATCTCTCCTGCCATGTGGAGCCCTGGGTCCAGAAAGGCCCAACCAACCATTTTCCTTCTTCAGGAGGATATTCCTCAAAGCCTTCCATGCTGTATAAAGCTTGGACAGAGATGGATATCACACAACATGTT---CAAAGGCTTTGGAATAAGAAGGGGCGCAGGGTTCTACGACTCCACTTCATGTGCCAGCAACAAAAAGGTAGTGACATTCTTGAGCTTCAGTGGCATGGAACTTCATCCTTGGACACTGCATTTTTGTTACTCTACTTCAATGATACTCATGAAAGTGTTCAGAAGGCCAAACTTCTCCCCAGAGGCCTGGAGGAATTCATGGACGATGACTCTTCTCTCCTCTTGCGGAGGACCCGGCAAACAGACAGTATCACATCTGGGGTTCCTGGTCCCTTCAGGGAACATGATGGGCTTAAAAGTAACCAGTGTTCCCTCCACCCTTTCCAAGTCAGCTTCCATCAGCTGGGCTGGGATCACTGGATTATTGCTCCCCATCTATATACTCCAAACTACTGTAAGGGAATCTGCCCTCGGGTACTACACTATGGTCTTAATTCCCCTAATCATGCCATTATCCAGAACCTTGTCAATGAGCTGGTAGACCAGAGCATCCCTCAGCCCTCCTGTGTTCCATATAAGTATGTTCCCATTAGCATCCTTCTGGTTGAAGCAAATGGGAGTATCTTGTATAAGGAGTATGAGGACATGATTGCCCAGTCCTGCACATGCAGG---
>canFam3
ATGGTCCTCCTCAGCATCCTTAGAATACTTCTT---TGGGGACTGGCGCTT---TTTATGGAATACAGGGTCCAAATGGCAAAGGTAGGGCAG---CCCTCTAATGCCCTCATG------------------------GCTGACACCCCTTCCCTGCCCCTGATTCGGGAGCTGCTAGAAGAAGCTCCTGGCAAACAGCAGAGGAAG---CCACAGGTCCTTGGGCATCCTTTGCGGTACATGCTGGAGTTGTACCAGCGTTCAGCTGATGCACGTGGGCACCCTAGGGAGAACCGCACCATTGGGGCCACCATGGTGAGGCTGGTGAGACCCTTGGCGAATATAGCAAGGCCTCTCAGAGGCCCCTGGCATATAAAGACCCTGGACTTTCCTCTGAGACCAAACCGAGTAGCATACCAACTAGTCAGAGCCATTGTGGTTTACCGCCATCAACTCTACCTAGCTCCTTTCCATCTTTCCTGCCATGTGGAACCCTGGATCCAGCAAAGCCTAACCAACCACTTTCCCTCTTCAGGAAGAGGTTCCTCAAATCCTTCCTTGATGTCCAAAGCTTGGACAGAGATGGATATCACACAACATGTTCGACAAAGAATCTGGAATCATAAAGGACGCAGGGTTCTACAACTCCGCCTCATGTGTCAGCAGCAAAAAGGCAGTGAGATTCTTGAACTTCAGTGGCATGGTACTTCATCCTTGGACACTGCCTTCTTGTTACTGTATTTCAATGACACTCATAAAAGTGTTCGGAAGGCCACATTTCACCCCAGAGTTCTGGAGGGGTTCATAGAAAAGGATTCTTCTCTTTTG---CGGAGGGCCCGGCAAGCAGGCAGTATCACATCTGGGGTCCCTAGCTCCTCCAGAGACCATGATGGGCCTAAAAGTAACCAGTGTTCCCTCCACCCTTTCCAAGTCAGCTTCCATCAGTTGGGCTGGGATCATTGGATTATTGCTCCCCATCTATATACCCCAAACTACTGTAAAGGAGCCTGCCCTCGGGTACTACACTATGGTCTCAATTCCCCCAATCATGCCATCATCCAGAACCTTGTCAATGAGCTGGTAGACCAGAGTGTGCCCCAGCCATCCTGTGTTCCTTATAAGTACGTTCCCATTAGCATCCTTTTGGTTGAGGCAAATGGGAGTATCTTGTACAAGGAGTATGAGGATATGATTGCCCAGTCCTGTACATGCAGG---
>ailMel1
ATGGTCCTCCTCAGCATCCTTAGAATTCTTCTT---TGGGGACTGGTGCTT---TTTATGGAACACAAGGTCCAAATGGCAAAGGTAGGGCAG---TCCTCTAATGCCCTCATG------------------------GCTGATGCCCCTTCCTTGCCCCTGATTCGGGAGCTGCTAGAAGAAGCTCCTGGCAAGCAGCAGAGGAAG---TCCCAGGTCCTAGGGCATCCTTTGCGGTACATGCTGGAGTTGTACCAGCGTTCAGCTGATGCACATGGGCACCCTAGGGAGAACCGCACCATTGGGGCCACCATGGTGAGGCTGGTGAGACCTTTGGCCAACGTAGCAAGGCCTCTCAGAGGCCCCTGGCATATAAAGACCCTGGATTTTCCTCTGAGACCAAACCAAGTAGCATACCAACTAGTCAGAGCCATTGTGGTTTACCGCCATCAACTCCACCTAGCTCATTTCCATCTCTCCTGCCACATGGAACCCCGTGTCCAGAAAAGCCAAACCAATCACTTTCCTTCA---GGAAGAGGTTCCTCAAAGCCTTCCTTGCTGTCTAAAGCTTGGACAGAGATGGATATCACACAACATGTTCAGCAAAGGCTCTGGAATCCCAAAGGATGCAGGGTTCTACAACTCCGCTTCATGTGCCAGCAGCAAAAAGGTAGTGAGATTCTTGGACTTCAGTGGCATGGCACTTCATCCTTGGACACTGCCTTTTTGTTACTCTATTTCAATGACACTCATAAAAGTGTTCAGAAGGCCAAACTTCACCCCAGAAGCCTGGAGGAGTTGATGGCAGGGGATTCTTCTCTTCTCTTGCGGAGGGCCCGGGAAGCAGGCAGTATCACATCTGGGGTCCCTGGCCTCTCCAGGGAACATGATGGGCCTAAAAGTAACCAGTGTTCCCTCCACCCTTTCCAGGTCAGCTTCCACCAGCTGGGCTGGGATCACTGGATTATTGCTCCCCACGTATATACCCCAAACTACTGTAAAGGAGCCTGCCCCCGGGTACTACACTATGGTCTCAATTCCCCCAATCACGCCATCATCCAGAACCTTGTCAATGAGCTGGTGGACCAGAGTGTCCCTCAGCCCTCCTGTGTTCCTTATAAGTATGTTCCCATTAGCATCCTTTTGGTTGAGGCAAATGGGAGTATCTTGTACAAGGAGTATGAGGATATGATTGCCCAGTCCTGCACATGCAGG---
>lepWed1
ATGGTCCTCCTCAGCATCCTTAGAATTCTTCTT---TGGGGACTGTTGCTT---TTTATGGAACACAGGGTCCAAATGACAGAGGTAGGGCAG---CCCTCTATTGCCCTCATG------------------------GCTGACGCCCCTTCCTTGCCCCTGATTCGGGAGCTGCTAGAAGAAGCTCCTGGCAAGCAGCAGAGGAAG---CCCCAGGTCCTAGGGCATCCTTTGCGGTACATGCTGGAGTTGTACCAGCGTTCAGCTGATGCACGTGGTCACCCTAGGGAGAACCGCACCATTGGGGCCACCATGGTGAGGCTGGTGAGACCCTTGTCCTCCGTAGCAAGGCCTCTCAGAGGCCCCTGGCGTATAAAGACCCTGGATTTTCTTCTGAGACCAAACCAAGTAGCATACCAACTAGTCAGAGCCATTGTGGTTTACCGCCACCAACTCCACCTAGCTCATTTCCATCTCTCCTGCCATGTGGAACCCTGGGTCCAGAAAAGCCAAACCAACCACTTTCCTTCA---GGAAGAGGTTCTTCAAAGCCTTCCTTGCTGTCCAAAGCTTGGACAGAGATGGATATCACACAACATGTTCGGCAAAGGCTCTGGAATCCCAAAGGACGCAGGGTTCTACGACTCCGCTTCATGTGCCGGCAGCAAAAAGGTAGTGAGGTTCTTGAATTTCAGTGGCATGGCACTTCATCCTTGGACACTGCCTTTTTGTTACTCTATGTCAATGACACTCATAAAAGTGTTCAGAAGGCCAAACTTCACCCCAGAGGCCTGGAGGAGTTCATGGAAAGGGACTCTTCTCTTCTCTTGCGGAGGACCCGGCAAGCAGGCCGTATCACATCTTGGGTCCCTGGCCTCTCCAAGGAACATGATGGGCCTAAAAGTAACCAGTGTTCCCTCCACCCTTTCCAGGTCAGCTTCCACCAGCTGGGCTGGGATCACTGGATTATTGCTCCCCACGTATATACCCCAAACTACTGTAAAGGAGCCTGCCCTCGGGTACTACACTATGGTCTCAATTCCCCCAATCATGCCATCATCCAGAACATTGTCAATGAGCTGGTGGACCAGAGTGTCCCTCGGCCCTCCTGTGTTCCTTATAAGTATGTTCCCATTAGCATCCTTTTGGTTGAGGCAAATGGGAGTATCTTGTACAAGGAGTATGAGGATATGATTGCCCAGTCCTGCACATGCAGG---
>musFur1
ATGGTCCTCCTCAGCATCCTTAGAATTCTTCTT---TGGGGACTGTTGTTGCTTTTTATGGAACACAGGGTCCAAATGGCAAAGGTAGGGCAG---CCCTCTATTGCCTTCATG------------------------GCTGATGCCCCTTCCTTGCCCCTGATTCGGGAGCTGCTAGAAGAAGCTCCGGGCCAGCAGCAGAGGAAG---CCCCAGGTCCTCGGGCACCCTTTGCGGTACATGCTGGAGTTGTACCAGCGTTCAGCTGATGCACGTGGGCACCCTAGGGAGAACCGCACCATTGGGGCCACCATGGTGAGGCTGGTGAGACCCTTGGCCAATGTAGCAAGGCCTCTCAGAGGCCCCTGGCATATAAAGACTCTGGATTTTCCTTTGAGACCAAACCGAGTAGCATACCAGCTAGTCAGAGCCATTGTGGTTTACCGCCATGAACTCCACCGAGCTCATTTCCATCTCTTCTGCCACATGCAACCCTGGCTCCAGAAAAGCCAAACCAATCACTTCCCTTCTTCAGGAAGAGGTTTCTCAAAGCCTTCATTTCTGTCCAAAGCTTGGACTGAAGTGGATATCACACAACATGTTCACCAAAGGCTCTGGAATCCCAAAGGACGCAGGGTTCTACGACTCCGCTTCATGTGCCAGCATCAAAAAGGTAGTGAGATTCTTGAACTTCAGTGGCGTGGCACTTCATCCTTGGACACTGCCTTTTTGTTACTCTATTTCAATGACACTCATGAGAGTGTTCAGAAGGCCAAACTTCACCCCAGAGGCCTGGAGAAATTCATGGAAAGGGACTCTTCTCTTCTCTTGCGGAGGGCCCGCCAAGCAGACAGTATCATATCTAGGGTCCCTGGCCTCTCTGGGGAACATGATAGGCCTCAAAGTAAAAAGTGTTCCCTCCAACCTTTCCAGGTCAGCTTCCACCAGCTGGGCTGGGATCACTGGATTATTGCTCCCTACCTATATACCCCAAACTACTGTAAAGGATCTTGCCCTCGAGTACTACACTATGGTCTCAATTCCCCCAATCATGCCATCATCCAGAACCTTGTCAATGAGCTGGTGGACCAGAGTGTCCCTCAGCCCTCCTGTATTCCTAATAAGTATGTTCCCATTAGCATCCTTTTGGTTGAGGCAAATGGGAGTATCTTGTACAAGGAGTATGAGGATATGATTGCCCAGTCCTGTACATGTAGG---
>HLmyoMyo6
ATGGTCCTCCTCAGCAGCTTTAGAATTCTTCTTCTCTGGGGACTGGTGCTT---TTTACAGAACACAGAGTCCAAATGGGAACGGTAGGGCAG---CACTCTACTGGCCTCCTG------------------------GCTGAAGCCCCTACCTTGCCCCTGATTCAGGAGCTGCTAGAAAAAGCACCTGGCAAGCAGCAGAGGAAG---CCACAGGTCCTAGGGCATCCCATGCAGTACATGCTGGAGTTGTACCAGCGCTCAGCTGATGTGCATGGGCACCCTAGAGAGAACCGCACGATTGGGGCCACCATGGTGAGGCTGGTGAGGCCCTTGGCCAACGTAGCAAGGCCGCTCAGAGGCCCCCGGCACATACAGACCCTGGACTTTCCTTTGAAACCAAACCAGGTAGCCTACCAACTAGTCAGAGCCACTGTGGTTTACCGCCATCAACTCCACCTAGCTGGCTTCCACCTCTCCTGCCATGTGGAACCCTGGGTCCAGAAAAGCCCAACCAACGGCTTTCCTTCCTCAGGAAGAGGTTCCTCAAAACCTTCCCTACTATCTGAAGCTTGGACAGAGATGGATATCACACAACAAGTTCAGCAAAGACTCTGGAATCACAAGAGGCACCGGATTCTACGACTGCGCTTCATGTGTCAGCATCAAAAAGGTAGTGAGGGTCATGAGCTCCTGTGGCAGGGCACTTCACCTTTGGACACTGCCTTCTTGTTACTCTATTTCAATGACACTCATAAAAGTGTTCAGAAGGCCAAACTTCTACCCGGAGGCCTGGAGGAATTTATGGAAAGGGACTCTTCTCTTCTCTTGCGGAGGGCACGGCAAGCAGGCAGTATCGCATCTGAGATTCCTGGCCCCTCCCAGAAACATGATGGGCCTGAAAGTAACCAGTGCTCCCTCCACCATTTCCAAGTCAGTTTCCATCAGCTGGGCTGGGATCACTGGATCATTGCTCCCAATCTCTATACCCCAAACTACTGTAAGGGTGCCTGCCCTCGGGTACTACACTATGGTCTCAATTCTCCCAATCACGCCATCATCCAGAACCTTGTCAATGAGCTGGTGAACCAGAGTGTCCCTCGGCCCTCATGTGTCCCTTATAAGTACGCTCCCATTAGCATCCTTATGGTTGAGGCTAATGGGAATATCTTGTACAAGGAGTATGAGGATATGATTGCCCAGGCCTGCACATGTAGG---
>HLpipKuh2
ATGGTCCTCCTCAGCAGCATTAGAATTCTTCTC---TGGGGACTGGTGCTT---TTCACAGAACACAGAGTCCACATGGGAACGGTAGGGGAG---CGCTCTACTGGACCCCTG------------------------GCTGAAGCCCCTACCTTGCCCCTGATTCAGGAGCTGCTCAAAGAAGCCCCTGACAAGCAGCAGAGGAAG---CCACAGGTCCTAGAGCGCCCCATGCGGTACATGCTGGAGTTGTACCAGCGCTCAGCTGATGCGCATGGCCACCCGAGGGAGAACCGCACCATTGGGGCAACCATGGTGAGGCTGGTGAGGCCCTTGGCCAATGTAGCAAAGCCCCTCAAAGGCCCTCGGCACATACAGACCCTGGACTTTCCTTTGAGGCCAAACCAGGTAGCCTACCAACTAGTCAGAGCCACTGTGATTTACCACCATCAACTCCAACTAGCTGGCTTCCAGCTCTCCTGCCATGTGGAACCCTGGGTCCAGAAAAGCCCAACCAACTGTTCTCCTTCCTTGGGAAGAGGTTCCTCAAAACCTTCCCTACTATCTGAAGCTTGGACAGAAATGGATGTCACTCAACACGTTCAGAAAAGACTCCGGAATCACAAGAGGCACCGGATCCTACGACTGTGCTTCATGTGTCAGCATCAAAAAGGTAGTGCGGGTCAGGAGCTCCTGTGGCATGGCACTTCATCCTTGGACACTACCTTCTTGTTACTCTATTTCAATGACACTCATAAAAGTGTTCAGAAGGCCAAACTTCTACCCGGAGGCCTGGAGGAATTTATGGAAAGGGACTCTTCTCTTCTCTTGCGTAGGGCACGGCAAGCAGGCAGTATTGCATCTAAGATTCCTGGCCCCTCCCAGGAACATGATAGGCCTGAAAGTAACCAGTGTTCCCTCCACCATTTCCAAGTCAGTTTCCACCAGCTGGGCTGGGATCACTGGATCATTGCTCCCAATCTCTATACCCCAAACTACTGTAAGGGTGCCTGTCCTCGGGTACTACACTATGGTCTCAACTCTCCTAATCACGCCATCATCCAGAACCTTGTCAATGAGCTGGTGAACCAGAGTGTCCCTCGGCCCTCGTGTGTCCCTTATAAGTATGTTCCCATTAGCATCCTTATGGTTGAGGCTAATGGGAGTATCTTGTACAAGGAGTATGAGGATATGATTGCCCAGGCCTGCACATGCAGG---
>HLmolMol2
ATGGTTCTCCTCAGCATCCTTAGAATTCTTCTT---TGGGGACTGGTGCTT---TTTACGGAACAGAGAGTCCAAATGGCAATGGTAGGGCAG---CCTTCCACTGCCCCTCTG------------------------GCTGAGGCCCCTACCTCGCCACTAATTTGGGAGCTGCTAGAAGAAGCCCCTGGCAAGCAGCAAAAGAAG---CCACAGGTCCTAGGGCATCCCATGCGGTACATGCTGGAGTTGTATCAACGTTCAGCTGATGCACGTGGGCACCCTAGGAAGAACCGCACAATTGGAGCCACCATGGTGAGGCTGGTGAGGCCCTTGGTCAATGTAGCAAGGCCTCTCAGAGGCCCCCAGCATATACAGACCCTGGACTTTCGTCTGAGACCAAACCAGGTCACCTACCAACTAGTCAGAGCCATTGTGGTTTACCGCCATCAACTCCACCTAGCTGGCTTCCACCTCTCCTGCCATGTGGAGCCCTGGGTCCAGAAAAGCCCAACCAACCATTTTTCTTCCTCAGAAATAAGTTCCTCAAAGCCTTCCCTACTATCCAAAGCTTGGACAGAGATGGATATCACACAACATGTCCAACAAAGGCTCTGGAATCACAAGAGGCACGGAGTTCTACGACTCCACTTCATGTGTCAGCAGCAAAAAGGTAGTGAGGGTCTTGAGCTCCTGTGGCATGGCACTTCATCCTTGGATACTGCCTTCTTGTTACTCTATTTCAATGACACTCATAAAAGTGTTCAAAAGGCTAAACTTCTACCAGGAGGCTTGGAGGAATTAATGGAACGGGACTCTTCTCTTCTCTTGCAGAGGGCACGGCGAGCAGGCAGTATCGCATCTAAGATCCCTGGCCCCTCCCAGGAACATTATGGACCTGAAAGTAATCAGTGTTCCCTTCACCATTTCCAAGTCAGTTTCCACCAGCTGGGCTGGGATCACTGGATCATTGCTCCCAATCTCTATACCCCAAATTACTGTAAGGGAGCCTGCTCTCGGGTACTACGCTATGGTCTTAATTCTCCCAATCATGCCATCATCCAGAACCTTGTCAATGAGCTGGTGGACCAGAGTGTCCCTCAGCCCGCCTGTGTCCCTTATAAGTATGTTCCTATTAGCATCCTTCTGATTGAGGCTAATGGGAGTATCTTGTACAAGGAGTATGAAGATATGATTGCCCAGTCCTGCACATGCAGG---
>HLrouAeg4
ATGGTCCTCCTCAGCATCCTTAGAATTCTTCTT---TGGGGACTGGTGTTT---TTTAAGGAAAACAGGGTCCAAATGGCAAATATAGGGCAG---CCCTCTGCTGCTCTCCTA------------------------GCTGAGGCCCCTACCTTGCCCCTGATTCGGAAGCTGCTGGAAGAAGCCCCTCATGAGCAACAGAGAAAG---CCAGAAGCCCTAGGGCATCCCATGCAGTACATGCTGGAGTTGTACCAGCGTTCAGCTGATGCACATGGGCACCCTAGGGAAAACCGCACCATTGGGGCCACCATGGTGAGGCTGGTGAGGCCCTTGGCCAATGTAGCAAGGCCTGTCAGAGGCCCCTGGCATATACAGACACTGGACTTTTCTCTGAGACTAAACCAGGTAGCATACCAACTAGTCAGAGCCACTGTGGTTTACCGCCATCAACTCCACCTAGCCGGCTTCTACCTCTCCTGCCATGTGGAGCCCTGGGTCCAGAAAAGCCCAACCAAACGCTTTCCGTCCTTGGAAGGAGGTTCCCCAATGCCTTCCCTGATATCCAGAGCTTGGACAGAGATGGATATCACACAACACGTTCAGCAAAGGCCCTGGAATCACAAGGGGCTCAGGGTTCTACGACTCCGCTTCATGTGTCAACAGCAAAATGGTGGTGAGAGTCTTGAGCTCCTGTGGCATGGCACCTCATCCTTGGACACTGCCTTCTTGTTACTTTACTTCAATGACACTTATAAAAGTGTTCAGAAGGCCAAACTTCTTCCCAAAGGCCTTGAAGAATTTATGGAAAAGGACTCTTCTCTTCTCTTGCAGAGGGCCCGGAGAGCAGGCAATATCTCATCTAAGATTCCTGGCCCCTCCCAGGAGCATGATGGGCCAAAAAGTAACCAGTGTTCCCTCCACCATTTCCAAGTCAGTTTCCATCAACTGGGCTTAGATCACTGGATCATTGCTCCCAATCTCTATACCCCAAACTACTGTAAGGGTGCCTGCCCTCGGGTACTACACTATGGTCTCAATTCTCCCAATCACGCCGTCATCCAGAACCTTGTCAATGAGCTAGTGGATCAGAGTGTCCCTCAGCCCTCCTGTGTCCCTTATAAGTATGTTCCCATTAGCATTCTTCTGGTTGAGGCAAATGGGAGTATCTTGTACAAGGAGTATAAGGATATGATTGCCCAGTCCTGCACATGTAGG---
>HLcamFer2
ATGGTCCTTTTCAGCATCCTTAGAATCCTTCTTCTTTGGGGACTGGTGCTT---TTTATGGAACACATGGTCCAAATGACACAGGTAGGGCAG---CCCTCTGTTGCCCTACTG------------------------CCTGAGGCCACTACTTTGCCCCTGATTCGGGAGCTGCTGGAAGAAGTCCCTGGCAAGCAGCAGAGGAAG---CCACCGGTCCTAGGGCATCCCTTGCGGTATATGCTGGAGTTGTACCAGCGTTCAGCTGATATGCATGGGCATCCTAGGGAGAACCGCACCATCGGGGCCACCATGGTGAGGCTGGTGAAGCCATTGGCAAATGTAGCAAGGCATCTCAGAGGCCCCTGGCACATACAGACCCTGGACTTTCCTCTGAGACTGAACCGAGTAGCACACAAACTAGTAAGGGCCACTGTGGTTTACCGTCATCAATTTCACCTAGCTCACTTCCACCTCTCCTGCCACGTGGAGCCCTGGGTCCAGAAAAGCCCAACCCATCACTTTCCTCCTTCAGGAAGAGTCTCCTCAAGGCCTTCCCTGTTGCCCAAAGCTTGGACAGAGATGGATATCACGCCACATGTTGGGCAAAAGCTCTGGAACAATCAGGGGCGCAGGGTCCTACGACTCCGCTTCGTGTGTCAGCAGCCTAAAGGGAGTGAAGTTTCTGAGTTCCAGTGGCAGGGCACTTCATTGTTGGACACTGCCTTCTTATTACTCTATTTCAATGACACT---CAAAGTGTTCAGATGGCCAGGCTTCTCCCCCGAGGCCTGGAAGAGTTTCCAGAGAGAAATTCTTCTCTTCTTTTGCGGAGGGCCCGGCAAGCAGGCAGCACGTCATCTCAGGTTCCTGGCCCCTCCAGGGAGGATGACGGGCCTGAAAGTAACCAGTGCTCCCTTCACCCTTTCCAAGTCAGCTTCCGCCAGCTGGGCTGGGATCACTGGATCATTGCACCCCATTTCTATACCCCAAACTACTGTAAGGGAGTCTGCCCTCGGGTACTACACTACGGTCTCAATTCTCCCAATCACGCCATCATCCAGAACCTTGTCAATGAACTGGTGGACCCCAGTGTCCCTCGGCCCTCCTGTGTCCCTTATAAGTATGTTCCCATTAGTGTCCTTCTGATTGAGGCGAATGGGAGTATCTTGTACAAGGAGTATGAGGATATGATTGCCCAGTCCTGCACATGCAGG---
>HLturTru3
ATGGTCCTCCTGAGCATCCTTAGAATCCTTCTTCTTTGGGGACTGGTGTTT---TTTATGGAACACGTGGTCCAAATGACACAGGTAGGGCAG---CCTTCTGTTGCCCTCCTG------------------------CCTGAGGCCCCTACCTTGCCCCTGATTCGGGAACTGCTAGAAGAAGCCCCTGGCAAGCAGCAGAGGAAG---CCACGGGTCCTAGGGCCTCCCTTGCGGTATATGCTGGAGTTGTACCAGCATTCAGCTGATGAGAGTGGGCACCCTAGGGAGAACCGCACCATTGGGGCCACCATGGTGAGGCTGGTGAGGCCGTTGGGTAATGTAGCAAGACCTCTCAGAGGCCCCTGGCACAAACAGACCCTGGACTTTCCTCTGAGACCAAACTGGGTAGCATACCAACTAGTCAGAGCCACTGTGGTTTACCGCCATCAACTTCACCTAGCTCACTCCCACCTCTCCTGCCATGTGGAGCCCTGGGTCCAGAAAAGCCCAACCGATCACTTTCCTTCTTCAGGAAGTGGCTCCTCAAAGCCTTCCCTACTGCCCGAAGCTTGGACAGAGATGGATATCACGCAACATGTTGGGCAAAATCTCTGGAATCACAAGGGGCACAGGGTTCTACGACTCCGCTTCCTGTGTCAGCGGCCAAGAGGTAGTGAGGTTCTTGAGTTCCGGTGGCATGGCACTTCATCCTTGGACACTGCTTTCTTGTTACTCTATTTCAATGACACT---CAGAGTGTTCAGAAGGCCAAACTTCTCCCAAGAGGCCTGGAAGAGTTTACGGAAATAGATCCTTCTCTTCTCTTGCGGAGGGCTCGTCAAGCAGGCAGTATCGCATCTGAGGTTCCTGGCCCCTCCAGGGAGCGTGATGGGCCTGAAAGTAACCAGTGTTCCCTCCACCCTTTCCAAGTCAGCTTCCAGCAGCTGGGCTGGGATCACTGGATCATTGCTCCCCATCTCTATACTCCAAACTATTGTAAGGGAATCTGCCCTCGGGTACTACACTATGGTCTCAATTCTCCCAATCATGCCATCATCCAGAACCTTGTCAATGAGCTGGTGGACCAGAGCGTCCCTCAGCCCTCCTGTGTCCCTTATAAGTATGTTCCCATTAGCATTCTTCTGATTGAAGCAAATGGGAGTATCCTGTACAAGGAATATGAGGATATGATTGCCCAGTCCTGCACGTGCAGG---
>balAcu1
ATGGTCCTCCTGAGCACCCTTAGAATCCTTCTTCTTTGGGGACTGGTGTTT---TTTATGGAACACGGGGTCCAAATGGTACAGGTAGGGCAG---CCTTCTGTTGCCCTCCTG------------------------CCTGAGGCCCCTACCTTGCCCCTGATTTGGGAGCTGCTAGAAGAAGCCCCTGGCAAGCAGGAGAGGAAG---CCACGGGTCCTGGGGCCTCCCTTGCGGTATATGCTGGAGTTGTACCAGCATTCAGCTGATGAGAGTGGGCACCCTAGGGAGAACCGCACCATTGGGGCCACCATGGTGAGGCTGGTGAGGCCGTTGGCTAATGTAGCAAGACCTCTCAGAGGCCCCTGGCACAAACAGACCCTGGACTTTCCTCTGAGACCAAACCGGGTAGCATACCAACTAGTCAGAGCCACTGTGGTTTACCGCCATCAACTTCACCTAGCTCACTCCCACCTCTCCTGCCATGTGGAGCCCTGGGTCCAGAAAAGCCCAACCGATCACTTTTCTTCTTCAGGAAGAGGCTCCTCAAAGCCTTCCCTGCTGCCCGAAGCTTGGACAGAGATGGATATCACGCAACATGTTGGGCAAAAACTCTGGAATCACAAGGGGCGCAGGGTTCTACGACTCCGCTTCCTGTGTCAGCAGCCAAGAGGTAGCGAGGTTCTTGAGTTCCGGTGGCATAGCACTTCATCCTTGGACACTGCTTTCTTGTTACTCTATTTCAATGACACT---CAGAGTGTTCAGAAGGCCAAACTTCTCCCCAGAGGCCTGGAAGAGTTTACGGAAAGAGACCATTCTCTTCTCTTGCGGAGGGCTCGTCAGGCAGGCAGTATTGCATCTGAGGTTCCTGGCCGCTCCAGGGAGAGTGATGGGCCTGAAAGTAACCAGTGTTCCCTCCATCCTTTCCAAATCAGCTTCCAGCAGCTGGGCTGGGATCACTGGATCATTGCTCCCCATCTCTATACCCCAAACTACTGTAAGGGAGTCTGCCCTCGGGTACTACACTATGGTCTCAATTCTCCCAATCATGCCATCATCCAGAACCTTGTCAATGAGCTGGTGGACCAGAGCGTCCCTCAGCCCTCCTGTGTCCCTTATAAGTATGTTCCCATTAGCATTCTTCTTATTGAAGCAAATGGGAGTATCCTGTACAAGGAATATGAAGATATGATTGCCCAGTCCTGCACGTGCAGG---
>bosTau8
ATGGTCCTTCTGAGCATCCTTAGAATCCTTCTTCTTTGGGGACTGGTGCTT---TTTATGGAACATAGGGTCCAAATGACACAGGTAGGGCAG---CCCTCTATTGCCCACCTG------------------------CCTGAGGCCCCTACCTTGCCCCTGATTCAGGAGCTGCTGGAAGAAGCCCCTGGCAAGCAGCAGAGGAAG---CCTCGGATCTTAGGGCATCCCTTACGGTATATGCTGGAGTTGTACCAGCGTTCAGCTGACGCAAGTGGACACCCTAGGGAAAACCGCACCATTGGGGCCACCATGGTGAGGCTGGTGAGGCCGCTGGCTAGTGTAGCAAGGCCTCTCAGAGGCTCCTGGCACATACAGACCCTGGACTTTCCTCTGAGACCAAACCGGGTAGCATACCAACTAGTCAGAGCCACTGTGGTTTACCGCCATCAACTTCACCTAACTCATTCCCACCTCTCCTGCCATGTGGAGCCCTGGGTCCAGAAAAGCCCAACCAATCACTTTCCTTCTTCAGGAAGAGGCTCCTCAAAGCCTTCCCTGTTGCCCAAAGCTTGGACAGAGATGGATATCATGGAACATGTTGGGCAAAAGCTCTGGAATCACAAGGGGCGCCGGGTACTACGACTCCGCTTCGTGTGTCAGCAGCCAAGAGGTAGTGAGGTTCGTGAGTTCTGGTGGCATGGCACTTCATCATTGGACACTGTCTTCTTGTTACTGTATTTCAATGACACT---CAGAGTGTTCAGAAGACCAAACCTCTCCCTAAAGGCCTGAAAGAGTTTACAGAAAAAGACCCTTCTCTTCTCTTGAGGAGGGCTCGTCAAGCAGGCAGTATTGCATCTGAAGTTCCTGGCCCCTCCAGGGAGCATGACGGGCCTGAAAGTAATCTGTGTTCCCTCCACCCTTTTCAAGTCAGCTTCCAGCAGCTGGGCTGGGATCACTGGATCATCGCTCCCCATCTCTATACCCCAAACTACTGTAAGGGAGTATGTCCTCGGGTACTACACTATGGTCTCAATTCTCCCAATCATGCCATCATCCAGAACCTTGTCAATGAGCTGGTGGATCAGAGTGTCCCTCAGCCTTCCTGTGTCCCTTATAAGTATGTTCCCATTAGCATCCTTCTGATTGAGGCAAATGGGAGTATCTTGTACAAGGAGTATGAGGGTATGATTGCCCAGTCCTGTACATGCAGG---
>susScr11
ATGGTCCTCCTCAGCATCATTAGAACCCTTCTTCTTTGGGGACTGGTGCTT---TTTATGGAACACAGGGTCCAAATGACCCAGGTAGGGCAA---CCCTCTGTGGCCCTCCTG------------------------CCTGAGGCCTGTACCTTGCCCCTGATTAGGGAGCTGCTAGAGGAAGCCCCTGGCAAACAGCAGAGGAAG---CCACAGGTCCTGGGGCATCCCTTGCGATATATGCTGGAGTTGTACCAGCGTTCAGCCGACGCACGTGGGCACCCTAGGGAGAACCGCACCATTGGGGCCACCATGGTGAGGCTGGTGAGGCCATTGGTTAATGGAGCAAGGCCTCTCAGAGGGCCCTGGCATATACAGACCTTGGACTTTCCTCTGAGACCAAACCGGGTAGCCTACCAACTAGTCAGAGCCACTGTGGTTTATCGCCATCAACTTCACCTAGCTCCCTTCCACCTCTCCTGCCATGTGGAGCCCTGGATCCAGAAAAGCACAACCAGTCACTTTCCTTCCTCAGGAAGAGGCTCCTTAAAGCCTTCCCTGCTGCCCCAAGCTTGGACGGAGATGGATGTCACGCAACATGTTGGACAAAAGCTCTGGAATCACAAGGGGCGCAGGGTTCTACGACTCCGCTTCATGTGTCAGCAGCAAAATGGTAGTGAGATTCTTGAGTTCCGGGGGCGTGGCATTTCATCCCTGGACACTGCCTTCTTGTTACTCTATTTCAATGACACT---CGGAGTGTTCAGAAGGCCAAACTTCTTCCCAGAGGCCTGGAAGAGTTTATGGCAAGAGACCCTTCTCTTCTTTTGCGGAAGGCCCGGCAAGCAGGCAGCATCGCATCTGAGGTTCTTGGCCCCTCCAGGGAGCACGATGGGCCTGAAAGTAACCAGTGTTCCCTCCATCCTTTCCAAGTCAGCTTCCACCAACTGGGTTGGGATCATTGGATCATTGCTCCCCATTTCTATACCCCAAACTACTGTAAGGGGGTCTGCCCTCGGGTACTACACTATGGTCTCAATTCCCCCAATCATGCCATCATCCAGAACCTTGTCAATGAGCTGGTGGACCAGAGTGTCCCTCAGCCCTCCTGTGTCCCTTATAAGTATGTGCCTATTAGCATCCTCCTGATTGAGGCAAATGGGAGTATCTTGTACAAGGAGTATGAGGATATGATTGCCCAGTCCTGTACGTGCAGG---
>triMan1
ATGGTCCTTCTTAGCATCATTAGAACCCTTCTTCTTTGGGGACTGGTAATT---TTTATGGAACACAGGGTCCACATGGCAAGGGTTGGACAG---TCCTCTATTGCTCTCCTG------------------------GCCGAGGCCCCTTCCTTGCCTCTTGTTCTGGAGCTGTTAGAAGAAACCCCTGGCAAGCAGCGGAGGAAG---CCACGGCTCCTAGGACATCCCCTGCAGTACATGCTGGAGTTGTACCAGCGATCAGCTGACCTGCAGGGACACCCTAGGGAGAACCGCACCATTGGGGCCACAATGGTGAGGCTGGTGAGGCCTTTGGCCAGTGTAGCTAGGCCACTCAGAGGCCCTTGGCGTATACAGACCCTGGAGTTTCCTCTAAGACCAAACCGAGTGGCTTACCAACTAGTCAGAGCCGCTGTAGTTTACCGCCATCAACTCCACCTAGCTCACTTCCACTTCTCCTGCCATGTGGAGCCCTGGGTCCAGAAAACCCTAACCAACCATTTTCCTTCTTCAGGAGGAGGTTCCTCAGAGTCTTCCCTTCTTTCCAAAGCTTGGACAGAGATGGACATCACACAATATGTTTGGCAAAGGCTCTGGAATCACAAGGGGCGCAGGGTCCTGCGACTCCAATTTGTGTGTCAGCAGCAAAAAGGTAGTGAGATTCTTGAGCTCCGGTGGCATGGGACTTCCTCCATGGATGTTGCCTTCTTGTTACTCTATTTCAATGATACCAATAAAAGTGTTCAGAAGGCCATACTTCTCCCCAGAGGCCTGGAGGAGTTTATGGAAAGGGAATCATCTCTTCCATTGCGGAAGTCCCGGCAAGCAGGCAGCATTGTGTCTGAGGTTCCTGGCCTCTCCTGGGGACATGATGGGCCTGAACAGAACCAGTGTTCCCTCCACACTTTCCAAGTCAGCTTCCGTCAGCTGGGCTGGGATCACTGGATCATTGCTCCACATCTCTACACTCCAAACTACTGTAAGGGAGTCTGCCCTCGGGTACTACGTTACGGTCTCAATTCCCCCAATCATGCCATTATCCAGAACCTTGTCAATGAGCTGGTGAACCAGAGTGTCCCTCAGCCCTCCTGTGTCCCCTATAAGTATGTTCCCATTAGTATCCTTCTGATTGAGCCAAATGGGAGTATCTTGTACAAGGAATATGAGGATATGATTGCCCAGTCCTGCACGTGCAGG---
>HLrhiFer5
ATGGTCCTCTTTAGCATTCTTAGAATTCTTTTT---TGGGGACTGATGATT---TTTATGGAACACAAGGTCCAAATGGCAAAGGTAGGACAG---CCCTCTACTGCCCTCCTG------------------------GCTGAGGCCCCTACCTCGCCCCTGATTCGGGAGCTGTTAGAAGAAGCCCCTGACAAGCAACAGAGGAAG---CCATGGGTCCTAGGGCATCCCATGCGGTACATGCTGGAGTTGTACCAGCGTTCAGCTGATGCTCGTGGGCACCCTAGGGAGAACCGCACCATTGGGGCCACCATGGTGAGGCTGGTGAGACCCTTGGCCAATGTAGCAAGGTCTCTCAGAGGCCTCTGGCATATACAGCCCCTGGATTTTCTCCTGAGGCCAAACCGGGCAGCGTACCAATTAGTCAGAGCCACTGTGGTTTATCGCCATCAACTCCACCTAACTGGCTTCCATCTCTCCTGCCATGTGGAGCCCTGGGTCCAGAAAAGCCCAACCAACCACTTTCCTTCCTCAGGAAGAGGTTTCTCCAAGCCTTCGCAGATATCTAAAGCTTGGACAGAGATGGATATCACACAACACATTCGAGAAGGACTCTGGAATCTCAAGGGACACAGGGTTCTACAACTCCGCTTCATGTGTCAGCAGCAAAAAGGTCGTGAGGGTCTAGAGCTCCCATGGCATGACGCATCATCCTTGGACACTGCCTTCTTGTTACTCTATTTCAATGACACTCATAAAAGTGTTCAGAAGGCCAAACTTCTCCCCGGAGGCCTAGAGGACTTTATGGAAAGGGAATCTTCTCTTCTCTTGCGGAGGGCCCGGCGAGCAGGCAGTATCACATCTAAAATTCCTGGTCCCTCTCAGGATCACGATGGGCCTGAAAGTAACCAATGTTCCCTCCACCATTTCCAAGTCAGTTTCCACCAGCTGGGCTGGGATCACTGGATCATTGCTCCCAATCTCTATACCCCAAACTACTGTAAGGGAACGTGCCCTCGGGTACTACGCTATGGTCTCAATTCTCCCAATCATGCCATTATCCAGAACCTTGTCAATGAGCTGGTGGACCAGAGTGTTCCTCAACCCTGCTGTGTTCCTTATAAATATGTTCCCATTAGCATCCTTCTGATTGAGGCAAATGGAAATATCTTGTACAAGGAGTATGAGGATATGATCGCCCAGTCCTGCACATGCAGG---
>HLphyDis3
ATGGTCCTCTTCAGCATCATTAGAATTCTTCTTCTTTGGGGACTGGTACTT---TTTATGGAACACAGAGGCCAAATGGCAAAGGTAGGGCAA---CCCTCTACTGCTCTCCTT------------------------GCTGAGGTCCCTACCTTGCCCCTGATTCAAGAGCTACTAGAAGAAGCCCCTGACAAGCAACAGAGGAAG---CCAGAGGTCCAAGGGCATCCCATGAAGTACATGCTGGAGTTGTACCAGCGTTCAGCTGATGCACATGGGCACCCTAGGGAGAACCGCACAGTTGGGGCCACCATGGTGAGGCTAGTGAGGCCCTTGGCCAATGCAGCAAGGACTCTCAGAGGCCCCTGGCATATACAGACCCTGGATTTTCCTCTGAGACCAAACCAGATAGCCTACCAACTAGTCAGAGCCACTATGGTTTACCGCCATCAACTCCACCTAGCTGGCTTCCACCTCTCATGCCATGTGGAGCCCTGGGTCCAGAAAAATCCAAGCAATCACACTCCTTTCTCAGGAAGAAGTTCCTCAAAGCCTTCCCTGCTATCCAAAGCTTGGACAGAGATGGATATCACACAACTTGTTCAGCAAAGGCTCTGGGATCACAAGGGGCACAGGGTTCTACAACTCCGCTTCATATGTCAGCAGCGAAAAGGTAGTGAGGGTCTTGAGCTTCCTTGGCATGACACGCCATCCTTGGACACTGCCTTCTTGTTACTCTACTTCAATGACACTCATAAAAGTGTTCAGAAGGCCAAACTTCTACCCAGAGGCCTAGAGGAGTTTAAGAAAAGGGACTCTTCTCTTCTG---CACAGGGCACGGCGAGCATCCATTATCAAATCTAAGATTCCTGGCCCCACCCAGGAACATGTTGGGTCTGAAAGTAACCAATGTTCCCTCCACCATTTCCAAGTCAGTTTCCACCAGCTGGGCTGGGATCACTGGATCATTGCTCCCAACCTCTATACCCCAAACTACTGTAAGGGAGCTTGCCCTCGGGTACTACGCTATGGTCTCAGTTCTCCCAATCATGCCATCATCCAGAACCTTGTCAATGAGATGGTGGACCAGAATGTCCCTCAGCCCTCCTGTGTCCCTTATAAGTATGCTCCCATTAGCATCCTTCTGGTTGAGGCTAATGGTAGTATATTGTACAAGGAGTATAAGGATATGATTGCCCAGTCCTGTACATGCAGG---
>conCri1
ATGGTCCTCCTCCACGTCCTTAGAATCCTCATTATCTGGGGCCTGGTGCTT---TTTATGGAACACAGTGGACAAATGACCAAGGAAGGGCAG---CTTTCCACTGCCCGCCTG------------------------GCTGAAGCGCCCACCTTGCCCTTGATTTGGGAATTGCTCGAAGAAATCCCTGGCAAGCCGCAGAGCAAG---CCACGGGTCCTAGGGCACCCTTTGAGGTACATGCTGGAGTTGTACCAGCGTTCAGCTGACAAGCTTGGGCACCCTAGGGAGAACCGCACCATCGGGGCGACCATGGTGAGGCTGGTGAGGCCCTTGGCCAACGTGGCAAAGCCCCTCAGAGGCCCCTGGCATATACAGACCCTGGGCTTTGCTCTGAGACCCAACCGGGTGGTGTACCAGCTAGTCCGAGCCACAGTGGTTTACCGTCACCAACTGCACCTAACTCAGCAGCAACTCTCCTGCCATGTGCAGCCCTGGGGCCGGAGAGACCCAACTAACCACTTTTCTACTTCAGGAAGAGCTTCCTCAAAGCCTTCCCTGCTTTCCAAAGCTTGGGCGGAGATGGATATCACACAGCATATTCAACAAAGGCTCTGGAAGCACAAGGGACGTAGGATTCTCCAGGTCCAGTTCGTGTGTCAGCAGCAAAAGGGTACTGAAGTTGTTGCACACCACTGGCGTGGCACCGCCTCCTTGGACATTGCCTTCTTGCTCCTCTACTTCAACGACACTCATAAAAGTGTTCACAAGGCCAAGATCCTCCCCAGGGGCATGCAGGAATTCATGGAAAGGGGTTCT---CTTCTCTTGCGGAGGGCCCGGCAAGCAGGCAGTCTCAGGCCTGAGGTTCCTGGCTCCTCCCGGGAGCATGAGAGGCCTGAAGGTAGCCAGTGTTCCCTCCACCCTTTCCAAGTCAGCTTCCACCAACTGGGATGGGATCACTGGATCATCGCACCTCATCTCTATACCCCAAACTACTGTAAGGGGACCTGCCCTCGAGTGCTCCGCTATGGTCTCAATTCTCCCAATCATGCCATCATCCAGAACCTTGTCAATGAGCTGGTAGACCAGAGCGTCCCCCAGCCATCCTGTGTCCCTTATAAATATGTTCCCATTAGCATCCTTCTGATTGAGGCAAACGGGAGTATCTTGTACAAGGAGTATGAGGACATGATCGCCCAATCCTGCACTTGTAGG---
>tarSyr2
ATGGTCCTCTTCAGTATCCTTAGGATTCTTCTTCTTTGGAAACTTGTGCTT---ATCATAGAACACGGGGCTCAAATGGCAAAGGCAGGGCAG---CCCTCTATTGCCCTCCTG------------------------ACTGAGGCTCCTACCTTGCCCCTGATCCGGGAGCTGCTAGAAGAAGCCCCTGGTAAACAACAGAAAAAG---CCACAGCTCCTAGGGCATCCACTGCGGTACATGCTGGAGTTGTACCAGCGTTCAGCTGACTCACATGGGCACCCTAGGGAGAACCGCACCATTGGTGCCACCATGGTGAGACTGGTGAGGCCCTTGACCAATGCAGCAAAACCTCGCAGAGGCATGTGGCATATACGAACCCTGGATTTTCTTCTGAGACCAAATCGCGTAGCATACCAACTAGTCAAAGCCACTGTGGTTTACCGCCATCAACTCCACCTGACTCTCTTCAACCTCTCCTGCCATGTGGAGCCCTGGGTCCAGAAAAGCCCAACCAACCACTTTTTTTCCTTGGGAATAGTTTCCTCGAAGCCTTCCCTGATATCTAAAGCTTGGACAGAAATGGATGTTACTCAGCATGTTCAGCAAAGGCTC---AATAACAAGAGACACAGAATCCTACGATTCCGTTTCATGTGTCAGCAGCAAAAAGGTAGTGAGGGTCTTGAGGCCCAGTGGCGCGGTACTTCAGCTTTGGACATTGCCTTTTTGTTACTCTATCTCAATGACACTCATAAAAGTGTCCAGAAGGCTAAATTTCTTCCCAGAGGCCTGGAGGAGTTTATGGAAAGGGAATCACCTCTTCTTGAGCGGAGAACCCGACAAGCAGGCAGTATCGCATCTGAGGTTCCTGGCTCTTCCTGGAAACATAATGAGCCTGAAAATAACCAGTGTTCCCTCCACCCTTTCCGAGTCAGCTTTCGCCAACTGGGCTGGGATCACTGGATCATTGCTCCCCATCTCTACAACCCGAACTACTGTAAGGGAGCTTGCCCTCGGGTGCTGCGCTATGGTCTCAATTCTCCCAATCATGCCATCATTCAGAACCTTGTCAATGAGTTGGTGGACCAGAGTGTCCCTCAACCCTCCTGTGTCCCTTATAAGTATGTTCCTATTAGTGTCCTTCTGATTGAGGCAAATGGGAGTATTTTGTACAAGGAATATGAGGGTATGATTGCCCAGTCTTGCGCATGCCGA---
>sorAra2
ATGTTTATCCACAGCATCCTTCGAATACTTTTA---TGGGGACTGCTGTTT---TTTACGGAACACAGTGCCCAAATGGCAAAGATAGGACAG---TCCTCTATAGCCCTTAGG------------------------ACTGAGGCTCCTACCTTGCCCCTGATTTGGGAGCTGCTGGAAGAAGTTCCTGGCAAACAGCAGAGACAG---CCACGGGTCCTAGGGCATCCTTTGCGGTATATGCTGGAGTTGTACCATCGTTCAGCAGACCCACATGGACACCCTAGAGAGAACCGCACAATCGGGGCCACTATGGTAAGACTGGTTAGGCCTTCAGCCAACACTGCAATGCCTCTCAGAGGTCCGTGGCATATACAGACCTTGAACTTTCCTCTGCGACAAAACCGGGTAGGATATCAATTAGTCAGGGCCACTGTGGTTTATCGCCATCAACTTCATCTAAGTCGTTTCCATCTCTCCTGCCACGTGGAACCTTGGGTACAGAAAAGACAAACCAACCACTTTCATTCTACACGAAGTGGTTCCTCAAAGCCTTCTATGCTTTCCAAATCATGGGCAGAAATGGACATCACACAACACATTCAGCAAAAGCTCTGGAATCACAAGGGGCGCAGGATTCTGCAACTCCGCTTCATGTGTCAGCAACAAAAAGCAGGTCAAGTACTTGAGCTCAGGTGGCATGGCACTTCATCCTTGGACATTGTCTTCTTGTTGTTCTACTTCAATGATACTCATAAAAGTGTTTATAAGGCCAAAGCTCTCCCTAGAGGCCTGGCGGAGTTTACTGGAAGGGATCCTCCTTTATTG---CGGAGGGCCCGGCAAGCAGGTACTATCAGGTCTGAGGTTCCGGGTCCCTCTCAGGAACACGATGGACCTGAAAGTAGCCAATGTTCCCTCCATCCTTTCCAAGTCAGTTTCCACCAGCTGGGCTGGGATCACTGGATTATTGCTCCCTATCTCTACAGTCCAAACTACTGTAAGGGAACTTGTCCTCGGGTACTGCGCCATGGTCTCAATTCTCCCAATCATGCCATCATCCAGAACCTCATAAATGAACTGGTGGACCAAAGTGTACCTCAACCCTCCTGTGTCCCTTATAAGTATGTCCCTATTAGTATCCTTCTGATTGAGGCAAATGGAAGTATCTTGTATAAGGAGTATGAGAATATGATTGCCCAGTCCTGCACATGCAGG---
>echTel2
ATGGTCCTCCTCAGCATCCTTAAGACCATTCTTCTTTGGAAACTAATAATT---TTTATGGAACACAGAGTCCAAATGGCAAGAGTAGGACAG---CCT---------CTCCTG------------------------GCGGAGGGCCCTGCCTTGCCCCTGATTCAGGAGCTGTTAGAAGAAGCCCCTAGCAGGCAGCAGAGGAAG---CCACGATTCCTAGGACACTCCCTGCAGTATATGCTGGAATTATACCAACGTTCAGCTGACCCGTGGGGGCACCCTAGGAAGAACCGTACCATTGGGGCTACAATGGTGAAGCTGGTGAGAACTTTGGCCAGTGTAGCAAGGCCACTCGGAGGCTCCTGGCATGTGCAGACCCTGGATTTTCCTCTAAGACCAAACCGAGTGACTTATAAACTAATCAAAGCCACTGTGGTTTACCGCCATCAACTCCACCTATCTCACTTCCACTTCTCCTGTGTTGTGGAGCCCTGGATCCAGAAACGTCTAACAACCCATTTTCCTTCTTCAGGAAGAGGTTCTTCAGATCCTTCCCTTCTTAACAAAGCTTGGACAGAGATGGACATCACAAAACATGTTCAACAAAGGCTCTGGAATCACAAAGGGCACAAGATCCTACGACTCCTTTATATGTGTCAGCTGCAAAAAGGTAGTGAGATTATTGAGCCCCAGTGGCAAGGGACCTCATCGATGGACACTGCCTTCTTGTTACTCTATTTAAATGATACCAGTAAAAGTGTTCAGAAGGCC---ATGCTCCCCCAAAGCCTAGAGGAGTTTATGGAAAGAGAATCCCCTCTTCTATTGCGGAAGTCCCGGCAAGCTGACAACCTTGCATCTTGGGTTCCTGGCTCCTCCTGGAGCTATGATGAGCCTGAACAGAACCAGTGTTCCCTCCACACTTTCCAAGTCAGTTTTCACCAGCTGGGATGGGACCACTGGATCATTGCACCTCATCTCTATACCCCGAACTACTGTAAGGGAGTCTGTCCTCGGGTACTACGTTATGGTCTCAATTCCCCCAATCATGCCATCATCCAGAACCTTGTCAATGAATTGGTGAACCAGAGTGTCCCTCAGCCTTCCTGTGTCCCCTATAAGTATGTTCCCATGAGCATCCTTCTGATTGAGCCAAATGGGAGTATCTTGTACAAGGAGTATGCGGATATGATTGCCCAGTCCTGTACATGCAGG---
>hetGla2
ATGATTATCCTCAGCTCTCTTAGACTCTTTCTTCTTTTTGGACTGATGCTT---TATTTGGAAGATAGAGTCCAAATGGCAGAGGTAGGGCAG---CCTGCTATCACCTTCCTGCCTGAGAGCCCTACCTTGCCACCGGCTGAAACTCCCACCATGCCCTTTGTTGAGAAGCTGCTAGAAGAAGCCCCTGGAAAGGAACAGAGAAAG---CCATACCTCCAAGGTCTTCCCCTGCAGTACATGCTGGAGTTGTACCAGCGTTCAGCTGACTCAGATGGGCACCCGAGGGAAAACCGCACAATTGGTGCCACGATGGTGAGGCTGTTGATGCCCTCAGCCAATGTAGCAAGGCCTCTTAGAGGTTCCTGGCATACACGGCTTCTGAACTTTCTTCTAGAACGCAACCGGGTAGCTTACCAATTAGTGAGAGCCACTATGGTTTACCGCCATCAACTCCACCTAGCTCGCTTCAGCCTCTCCTGCCATGTGGAGCTCTGGGTCCCCAAAAGCCCAAACAACCAC------TCATCAGGAAGAGGTTCCTCACAGCTGTCCCTGATGTCTCAGACCTGGACAGAGATGGATATCACCCAACACATTCGGCAGAAGCTCTGGAATCACAAGGGACGGAGGGTCCTACGACTGCGTTTTATGTGTCAGCAGCAAAACAATAGTGAGGTTCTTGAGTTCCACCAGCATGACACTTTGTCCATGGATATTGCCTTCTTGCTACTTCATCTCAATGACACTCATAAAACTGCTTGGAAGGCTGAACTTCTTCCCAGTGGCCTGGAGGAGTTTATG---------------------------------------------------------------------------------------------AAAAATAACCAGTGTTCCCTCCATCCTTACACAGTCAGCTTTCGTCAGTTGGGCTGGGATCACTGGATCATTGCTCCCCACCACTATACCCCGAATTACTGTAAAGGAACTTGCCCTCGAGTACTACACTATGGTCTCAATTCCCCCAATCATGCCATCATCCAGAGCCTCATTAATAAGCTGGTGAACCAGAGCATCCCTCAGCCTTCCTGTGTCCCTTATAAGTACGATGCTATGAGTGTTCTTCTTATTGAGGCAAATGGGAGTATTTTGTACAAAGAACATGAGGGTATGGTTGCACAGTCCTGCACATGTAGG---
>criGri1
ATGGCCCTTCTCACAATTCTTAAAATTCTTTTT---TGGGGAATGGTGTTT---TTTATGGAACACAGGGTTCAAATGGCAAAGGCAGGG------------------------------------------------------------------------------------------------------------------------CCCCAA------GGATATCCCCTGAGGTATATGCTGAAGTTATACCAGCGTTCGGCCGACCTGCATGGGCATCCTAGGGAGAATCGCACGATTGGAGCTAAAATGGTGAGGCTGGTAAAGCCCTCAGCCAATGTAGTAAGGCCTCTCCGAGGTCCCTGGCATGTACAGATCCTGGACTTTCCTTTAACATCAAACCAGGTAGCATACCAGCTTATCAGAGCCACTGTGGTTTACCGCCATCAACTTCATCTAGTTCATTATCATCTCTCCTGCCACGTGGAACCTTGGATCCCCAAATGCCTGGCCAAGCACTTTCCTTCTTCAGAAGCAGGTTCGTCAAAGTTGCCTCCCATGTCGAAAGCCTGGACAGAGATGGATATTACACACTGTGTTCAGCAGAGGCTCTGGAATCGCAAGGGACGGAGAATCCTTCGCCTCCGCTTCATGTGTCAGCAGCAAAAAGGCAGTGAGGTTCTTGAGTTCCAGTGGCATGGTATGTCATCCTTGGATGTCGCCTTCTTGCTGCTCTATTTCAATGACACTGACAGGAGTGTACAG---GCTAAACTTCTTGCACAAGGCCAAGAGGAGTTAACTGACAGGGAATCTTCTGTTCTCATGCGGAGTGCCCGGCAAGCATGCAGCATTGCATCTGATGTCCCTTGTCATTCTCAGGAACATGATGGGTCTATAAATAATCAGTGTTCCCTCCACCCTTACAAGGTCAGCTTCCATCAACTAGGCTGGGATCACTGGATCATTGCTCCCCGTCTCTACACTCCAAATTACTGTAAAGGATTCTGTAGTCGTGTGCTACCCTATGGTCTCAATTCACCCAACCATGCCATCATTCAGAGCCTTGTGAATGAACTAGTGAATCACAGTGTACCACAGCCTTCCTGTGTCCCTTATAAGTTTCTTCCTATGAGCATCCTTCTGGTTGAGGCAAATGGGAGTATCTTGTACAAGGAGTATGAGGGTATGATTGCCCAGTCCTGCACATGTAGA---
>mm10
ATGGCCCTTCTCACAATTCTTAGAATTCTTTTG---TGGGGAGTGGTGCTT---TTTATGGAACAGAGGGTCCAAATGGCAAAGCCAGGGTGG---CCCTCCACCGCCCTCCTT------------------------GCTGACGACCCTACATTGCCCTCAATTTTGGATCTGGCCAAAGAAGCCCCTGGCAAGGAGATGAAGCAATGGCCCCAA------GGCTATCCCCTGAGGTACATGCTCAAGTTATACCATCGTTCGGCTGACCCGCATGGCCATCCAAGGGAGAACCGCACGATTGGAGCGAAAATGGTGAGGCTGGTAAAGCCGTCGGCCAACACAGTAAGGCCTCCCAGAGGTTCCTGGCATGTACAGACCCTGGACTTTCCTCTAGCATCAAACCAGGTAGCATACGAACTAATCAGAGCCACTGTGGTTTACCGCCATCAACTTCATCTAGTTAATTACCATCTCTCCTGCCATGTGGAAACTTGGGTTCCTAAATGCCGGACCAAGCACTTACCTTCTTCTAAATCGGGTTCCTCAAAGCCTTCTCCCATGTCTAAAGCCTGGACAGAGATAGATATTACACATTGTATTCAGCAGAAGCTCTGGAATCGCAAGGGACGGAGTGTTCTTCGCCTCCGCTTCATGTGTCAGCAGCAAAAAGGCAATGAGACTCGTGAGTTCCGGTGGCATGGCATGACATCCTTGGATGTTGCCTTCTTGCTACTCTATTTCAATGACACCGATGACAGAGTTCAG---GGTAAACTTCTTGCAAGAGGCCAAGAGGAGTTAACTGATAGGGAATCTTCTTTTCTCATGCGGAGTGTCCGGCAAGCATGCAGCATTGAATCTGATGCCTCTTGTCCTTCTCAGGAACATGATGGGTCTGTAAATAACCAGTGTTCCCTCCATCCTTACAAGGTCAGCTTCCACCAACTAGGCTGGGATCACTGGATCATTGCTCCTCGTCTCTATACCCCAAATTACTGTAAAGGAATCTGTACTCGGGTATTACCCTATGGTCTCAATTCACCCAACCATGCCATCATTCAGAGCCTTGTCAATGAACTAGTGAATCACAGTGTACCTCAGCCTTCCTGTGTCCCTTATAATTTTCTTCCTATGAGCATCCTCCTGATTGAGACCAACGGGAGTATCTTGTACAAGGAGTATGAGGGTATGATTGCCCAGTCCTGTACATGTAGA---
>rn6
ATGGCCCTTCTCACAATTCTTAGAATTCTTTTG---TGGGGAATGGTGCTT---TTTATGGAACACAAGGTCCAAATGGCAAAGGTAGAGTGG---CCCTCCACTACCCTCCTT------------------------GCTGAAAACCCTACATTGCCCTCGAGTTTGGATCTGGCCAAAGAAGCCCCTGGCAAGGAGATGAAGCAGTGGCCCCAA------GGATATCCCCTGAGGTACATGCTGAAGTTATACCAGCGTTCGGCTGACCCACATGGGCACCCGAGGGAGAACCGCACGATTGGAGCTAAAATGGTGAGGCTGATAAAGCCGTCAGCCAGTGCAATGAGGCTTCTCAGAGGTCCTTGGCATATACAGACCCTGGACTTTCCTCTAGCATCAAACGAGGTAGCATACCAACTAATCAGAGCCACTGTGGTCTACCGCCATCAACTTCATCTAGTTCATTACCATCTCTCCTGCCATGTGGAACCTTGGGTCCCTAAATGTCGAACCAAGCACTTTCCTTCT---AAATCGGGTTCTGCAAAGCCTTCTTCTGTGTCTAAAGCCTGGAGAGAGATGAATATTACCCACTGTATTCAGCAGAAGCTCTGGAATCGCAAGGGACGGAGAGTCCTTCGCCTCCGCTTCATGTGTCAGCAGCAAAAAGGCAATGAGACTCTTGAGCTCCGGTGGCATGGCATGACCTCCTTGGATGTTGCCTTCTTGCTACTCTATTTCAATGACACTGATGAGAGTGCTCAG---GCTAAACTTCTTGCAAGAGGTCAAGAGGAGTTAACTGATAGGGAATCTCCTTTTCTTATGCGGAGTGTCCGGCAAACATGCAGCATAGCATCTGATGTCCCTTGTCCTTCTCAGGAACAGGATAGGTCTGTAAATAACCAGTGTTCCCTCCATCCTTACAAGGTCAGCTTCCATCAATTGGGCTGGGATCACTGGATCATTGCTCCCCGTCTCTATACCCCAAATTACTGTAAAGGAATCTGTACTGGAGTATTACCCTATGGTCTAAATTCACCCAACCATGCCATCATACAGAGCCTTGTCAATGAACTAGTGAATCGCAGTGTGCCTCAGCTTTCCTGTGTCCCTTATAAGTTTCTTCCTATGAGTATCCTTCTGATTGAGGCAAATGGGAGTATCTTGTACAAGGAGTATGAGGGTATGATTGCTCAGTCCTGCACATGTAGA---
