# Supplementary material for: Six reference-quality genomes reveal evolution of bat adaptations
Source: Nature. 2020 Jul 22;583(7817):578–84. doi: 10.1038/s41586-020-2486-3 (PMC8075899; doi:10.1038/s41586-020-2486-3)
Supplement: Supplementary file 6 — Alignments of 12,931 protein-coding genes across 48 mammals. [file 41586_2020_2486_MOESM6_ESM.gz › suppDataFile/ENST00000490491.aln.fasta]

>hg38
ATGGCCGAAGCAAGTAGCGCCAATCTAGGCAGCGGCTGTGAGGAAAAAAGGCATGAGGGGTCGTCTTCGGAATCTGTGCCACCCGGCACTACCATTTCGAGGGTGAAGCTCCTCGACACCATGGTGGACACTTTTCTTCAGAAGCTGGTCGCCGCCGGCAGCTACCAGAGATTCACTGACTGCTATAAGTGCTTCTACCAGTTGCAGCCTGCGATGACACAGCAAATCTATGACAAGTTTATAGCTCAGTTGCAGACATCTATCCGGGAGGAAATCTCTGACATCAAAGAGGAGGGGAACCTAGAAGCTGTCTTGAATGCCTTGGATAAAATTGTGGAAGAAGGCAAAGTCCGCAAAGAGCCAGCCTGGCGCCCCAGCGGGATCCCAGAGAAGGATCTGCACAGTGTTATGGCACCCTACTTCCTGCAGCAACGGGACACCCTGCGGCGCCATGTGCAGAAACAGGAGGCCGAGAACCAGCAGCTGGCAGATGCCGTCCTGGCAGGGCGGAGGCAGGTGGAGGAGCTGCAGCTACAGGTCCAGGCCCAGCAGCAGGCCTGGCAGGTGCGAAGCCCAGCGGTGCAGAGTCCAGCA------AAGGTG---CAGCCTTTGTGTCCAAGCAGGAGGGCAGCGAGG------
>gorGor5
ATGGCCGAAGCAAGTAGCGCCAATCTAGGCAGCGGCTGTGAGGAAAAAAGGCATGAAGGGTCGTCTCCGGAATCTGTGCCACCCGGCACTACCATTTCGAGGGTGAAGCTCCTCGACACCATGGTGGACACTTTTCTTCAGAAGCTGGTCGCCGCCGGCAGCTACCAGAGATTCACTGACTGCTATAAGCGCTTCTACCAGTTGCAGCCTGAGATGACACAGCGAATCTATGACAAGTTTATAGCTCAGTTGCAGACATCTATCCGGGAGGAAATCTCTGACATCAAAGAGGAGGGGAACCTAGAAGCTGTCTTGAATGCCTTGGATAAAATTGTGGAAGAAGGCAAAGTCCGCAAAGAGCCAGCCTGGCGCCCCAGCGGGATCCCAGAGAAGGATCTGCACAGTGTTATGGCACCCTACTTCCTGCAGCAACGGGACACCCTGCAGCGCCATGTGCAGAAACAGGAGGCCGAGAACCAGCAGCTGGCAGATGCCGTCCTGGCAGGGCGGAGGGAGGTGGAGGAGCTGCAGCTACAGGTCCAGGCCCGGCAGCAGGCCTGGCAGGTGCGAAGCCCAGCGGTGCAGAGTCCAGCA------AAGGTG---CAGCCTTTGTGTCCAAGCAGGAGGGCAGCGAGG------
>calJac3
ATGGCCGAAGCAAGCAGCGCCAATCTA---AGCGGCTGTGAGGAAAAACGGCATGAGGAGTCGTCTCCGGAATCTGTGCCACCCGGCACTACCATTTCGAGGGTGAAGCTCCTTGACACCATGGTGGACACTTTTCTTCAGAAGCTGGTCGCCGCCGGGAGCTATCAGAGATTCACCGACTGTTACAAGCGCTTCTACCAGTTGCAGCCTGAGATGACACAGCGGATCTATGACAAGTTTATAGCTCAATTGCAGACATCTATCCGGGAGGAAATCTCTGAAATCAAAGAGGAAGGGAACCTGGAAGCTGTCTTGAATGCCTTGGATAACATTGTGGAAGAAGGCAAAGACCGCAAGGAGCCGGCCTGGCGCCCCAGCGGGATCCCAGAGAAGGATCTGCACAGTGCTATGGCACCCTACTACCTGCAGCAACGGGACACCCTGCGGCGCCACGTGCAGAAACAGGAGGCTGAGAACCGGCAGCTGGCAGATGCCGTCCTGGCAGGGCGGAGGGAGCTGGAGGAGCTGCAGCTACAGGTCCAGGCCCGGCAGCAGGCCTGGCAGGTGCGAAGCCCAGCAGTGCAGAGTCCAGCA------AAGGTG---CAGCCTTTGTGTCCAAGCAGGAGGGCAGCGAGGTGG---
>tarSyr2
------------------------------------------------------------------------CCTGTGCCACCCGGCACTGCTATTTCGAGGGTGAAGCTCCTCGACACCATGGTGGACACTTTTCTCCAGAAGCTGGTCGCCGCCGGGAGTTATCAGAGATTCACTGACTGCTACAAGCGCTTCTACCAGTTGCAGCCTGAGGTGACAAAGCGGATCTATGACAAGTTTATAACTCAGCTGCAGACATCTATCCAGGAGGAAATCTCTGAAATCAAAGAGGAGGGGAACCTAGAAGCTGTTCTGAATGCCTTGGATGAAATTGTGGAAGAAGGCAAAGACCGGCAAGAGCCAGCCTGGCGCCCCAGCGGGATCCCAGAGAAAGACCTGCACAGCGCCGTGGCACCCTACTTCCTGCAGCAACGGGAGAGCCTGCGGCTCCGTGTGCGGAAACAGGAGGCTGAGAACCAGCAGCTGGCAGATGCTGTCCTGGCCGGGCGCAGGCAAGTGGAGGAGCTGCAGCGGCAGGTCCAGGCCCGGCGGCAGGCCTGGCAGATGCGAAGCCCAGCAGCGCAGAGTCAGGCA------AAGGTG---CAGCCTTCGTGTCCAGGCAGAAGGGCAGCGAGGTGG---
>otoGar3
------------------------------------------------------------------------CCTGTGCCACCAGGCGCTACCGTTTCGAGGGTGAAGCTTCTCGACACCATAGTGGACACCTTTCTCCAGAAGCTAGTCGCCGCCGGGAGCTACCAGAGATTCACTGACTGTTACAAGCACTTCTACCGGTTACAGCCTGAGATGACACAGCGAATCTATGACAAGTTTATAACTCAGTTGCAGACATCTATTCGGGAGGAAGTCTCAGAAATAAAAGAGGAAGGGAACCTGGAAGCTGTCTTGAATGCCTTGGATAAAATTGTGGAAGAAGGCAAAGCCCAAAAGGAACCAGCCTGGCGCCCCAGCGGGATTCCGGAGATGGACCTGCACAGCACCATCGCACCCTACTTCTTGCAGCAACGGGATACCCTGCAGCGGTGTGTGCAGAAGCAGGAGGCTGAGAACCGGCAGCTTGCAGATGCCATCCTGGCTGGGCGCAAGCAAGTAGAGGAGCTGCAGCTCCAGATCCAGGCCCGGCAGGAGGCCTGGCAGATGGGAAGCCCAGCAGCACAGAGTCTGATA------AAGGCA---CAGCCTTCATGTCCAAGCAGGAAGGCAGTGAGG------
>speTri2
ATGGCGGAAGCCGGTAGCGCCCATCTGGCTGCGGCT---GAGGTAAAAAGGTCTGAGGGGTCGTCTTCCGAGTCCGTGTCACCTGGCACTACCATTTCGCGGGTGAAGCTCCTTGACACCACGGTGGACACTTTTCTCCAGAAGCTGGTCGCCGCCGGGAGCTACCAGAGATTCACGGACTGTTATAAGCGCTTCTACCAGTTGCAGCCTGAGATGACACAGCGAATCTATGACAGATTTATAACTCAACTGGAGACATCTATCCGGGAGGAAATTTCAGAAATTAAAAAAGAAGGGAACCTAGAAGCTGTCTTGAATTCCTTGGATAAAATTGTGGAAGAAGGCAAAGACTGCACAGAACCAGCCTGGCGCCCCAGTGGGATCCCAGAGAAAGACCTGTGCAGCACCATGGCACCCTACTTCCTGCAGCAACGGGACACCTTGCGGTGCCATGTGCAGAAACAGGAGGCCAAGAACAGAGAGCTGGCCGATGCCATCCTGGCTGGGCGCAAGCAGTTGGAGGAGTTGCAGCTGCAGGTCCAGGCCCGGCAGCAGGCCTGGCAGATGCGAAGCCCAGTGGTGCAGAGTCTGGCA------AAGATA---CAGCCTTCATGTCCAAGGAGGAGGGCAACAAGGTGG---
>oryCun2
ATGGCGGAAGCGAGCAGCACCAAT------TCGGCAGCTGACGAAAAAGGGTCTGAGGGATCGTCTCCAGAATCTGCACCGCCCAGTTCTACCATTTCTAGGGTGAAACTCCTCGACACCATGGTTGACACTTTTCTCCAGAAGCTGGTCGCCGCCGGCAGCTACAAGAGATTCAGCGACTGCTACAAGCGCTTCTACCAGTTGCAGCCTGACATGACACAGCGAATCTATGACAAGTTTATAACTCAGTTGCAGGCGTCTATCCGGGAGGAGATCTGTGAAATCAAGGAGGAAGGGAACCTTGAAGCTGTCTTAAATTCCTTGGATAAAATTGTGGAAGAAGGCAGAGACCGCAAGGAGCCGGCCTGGCGCCCCAGTGGGATCCCAGAGAAAGACCTGTGCAGCATCATGGCACCCTACTTCCTACAACAACGGGACACCCTGCGGCACCACGTGCAGAAACAGGAAGCCAAGAACCGGCAGCTGGCAGACGCCATCCTAGCCGGGCGCAAGCAGGTAGAGGAGCTGCAGCTGCAGATCCAGGCCCGGCAGCAGGCCTTTCAGAGGCAAAGCCCAGCGGTGCAGAGTCTGGCA------GAGGCT---CAGCCTTCGTGTCCAAGAGGGAGGGCAGCGAGGTGG---
>ochPri3
---------------------------------------------------------------------------------------------ATGTCGCGGGTGCAGCTCCTCGACACCATGGTGGACACTTTTCTCCAGAAGCTGGTCGCCGCCGGCAGCTACAAGAGATTCACGCACTGCTACAAGCGCTTCTACCAGCTGCAGCCTGACATGACCCAGCGCATCTACGACAAGTTTATAACTCAGCTGCAGACGTCTATCCGGGACGAGATCTCTGAAATCAAGGAGGAAGGCAACCTCGAAGCTGTCTTAAATTCCTTGGATAAAATTGTGGAAGAAGGCAAAGACCGCAAGGAGCCAGCCTGGCGCCCCAGTGGGATCCCCGAGAAGGACCTGCGCAGCACCATGGTCCCCTACTTCCTGCAGCAGCGGGACACCCTACGACAGCACGTGCAGAAACAGGAAGCCAAGAACCGGCAGCTGGCAGAGGCCGTCCTGGCCGGGCGCCGGCAGGTGGAGGATTTGCAGCTGCAGGTGCAGGCCCGGCAGCAGGCCTGGCAGAAGCGAAGCCCAGTGGAGCACAGTCTGGCA------CAGGCA---CAGCCTTCATGTCCAAGCAGGAGGGCAGCGAGGTGG---
>HLmanJav1
ATGGCCGAAGGGAGCAGCATCGGTGTAGGCAGCGGCTGTGAGGAAAAGGGGCCTGAGGGGTCGTCCGCGGATTCTGTGCTCTCCAGCACTACCATTTCGAGGGTGAAGCTCCTCGACACCATGGTGGACACTTTTCTCCAGAAGCTGGTCGCCGCCGGCAGCTACCAGAGATTCACTGACTGTTACAAGCGCTTCTACCACTTGCAGCCTGAGATGACACAGCGAATCTATGACAAGTTTATAACTCAGTTGCAGACATCTATCCGGGAGGAAATCTCTGAAATCAAGGCAGAGGGGAACCTGGAAGCTGTCTTGAATGCCTTGGATGCTATTGTGGAAGAAGGCAATGACCGCAAGGAGCCAGCCTGGCGCCCGAGCGGGATCCCGGAGAAAGATCTGTGCAGCGCGATGGCACCCTACCTCCTGCAGCAGCGGGATGCCTTGCGGCGCTGCGTGCAGAAACAGGAGACCGAGAACAGGCAGCTGGCAGACGCCGTCCTGGCTGGGCGCAGGCAGGTAGAGGAGGTGCAACTGCAGGTCCAGGCCCGGCAGCAGGCCTGGCAGGTGCAAAGCCCAGCAGTGCAGAGTCTGGCA------AAGATG---CAGCCTTCGTGTCCAAGCAGGAGGGCAGTGAGG------
>criGri1
ATGGCTGAGGTGAGCCATGGTAATGAGGCTGTGGGA---------AAGGGGCCTGAGGGTTCATCTCCGGAATCTGTGCCAGTTGATACGACCGTCTCCAGGGTGAAACTCCTCGACACCATCGTGGACACTTTTCTCCAGAAACTAGTCGCCGCCAGGAGCTACGAGAGATTCACCAACTGTTACAAACACTTCCACCAGTTGGATCCTGAGGTGACAAAGTGGGTCTATGACAAGTTTGTGGCTCAGTTACAGACATCCATCCGGGAGGAGATCTCAGAAATAAAAGAGGAAGGGAACCTAGAAGCTGTCTTGAACTCCCTGGATAAGATTGTAGAAGAAGGCAAAGCCCATGGAGAACCAGCCTGGCGACCCAGTGGAATCCCAGAGAAAGACCTGTGCAGTGTCATGGCACCCTACTTCCTGCAGCAACGGAACACCCTGTGCCACCGTGTGCAGAAGCAGGAGGCCAAGAACCAGGAACTAGCCGATGCTGTTCTGGCTGGGCGCAGGCAGGTGGAGGAAATGCAGCAGCAGGTTCAGGCCCTCCGGCAGGCATGGCAGATGCAAAGCCCAGTGGCTCAGAGTCCGACA------AAGGTA---CTGCCTTCGTGTCCAAGCAGGAGGGCAGTAAGG------
>ponAbe2
ATGGCCGAAGCAAGTAGCGCCAATCTAGGCAGCGGCTGTGAGGAAAAAAGGCATGAGGGGTCGTCTCCAGAATCTGTGCCACCCGGCACTACCATTTCGAGGGTGAAGCTCCTCGACACCATGGTGGACACTTTTCTTCAGAAGCTGGTCGCCGCCGGCAGCTACCAGAGATTCACTGACTGCTATAAGCGCTTCTACCAGTTGCAGCCTGAGATGACACAGCGAATCTATGACAAGTTTATAGCTCAGTTGCAGACATCTATCCGGGAGGAAATCTCTGACATCAAAGAGGAGGGGAACCTAGAAGCTGTCTTGAATGCCTTGGATAAAATTGTGGAAGAAGGCAAAGTCTGCAAAGAGCCAGCCTGGCGCCCCAGCGGGATCCCAGAGAAGGATCTGCACAGTGTCATGGCACCCTACTTCCTGCAGCAACGGGACACCCTGCGGCGCCATGTGCAGAAACAGGAGGCCGAGAACCAGCAGCTGGCAGATGCCGTCCTGGCAGGGCGGAGGCAGGTGGAGGAGCTGCAGCTACAGGTCCAGGCCCGGCAGCAGGCCTGGCAGGTGCGAAGCCCAGCGGTGCAGACTCCAGCA------AAGGTG---CAGCCTTTGTGTCCAAGCAGGAGGGCAGCGAGGTGG---
>macFas5
-----------------------------------------------------------------------------------------------------------------------------------------------------------------CTACCAGAGATTCACTGACTGCTATAAGCGCTTCTACCAGTTGCAGCCTGACATCACACAGCGAATCTATGACAAGTTTATAGCTCAGTTGCAGACTTCTATCCGGGAGGAAATCTCTGACATCAAAGAGGAGGGGAACCTGGAAGCCGTCTTGAATGCCTTGGATAAAATTGTGGAAGAAGGCAAAGACCGCAAAGAGCCGGCCTGGCGCCCCAGCGGGATCCCAGAGAAGGATCTGCACAGCGTCATGGCACCCTACTTCCTGCAGCAACGGGACACCCTGCGGCGCCACGTGCACAAACAGGAGGCTGAGAACCAGCAGCTGGCAGATGCCGTCCTGGCAGGGCGGAGGCAGGTGGAGGAGCTGCAGCTACAGGTCCAGGCCCGGCAGCAGGCCTGGCAGGTGCGAAACCCAGCGGTGCAGAGTCCAGCA------AAGGTG---CAGCCTTTGTGTCCAAGCAGGAGGGCAGCGCGGTGGTG-
>saiBol1
ATGGCCGAAGCAAGCAGCGCCGATCTAGGCGGCAGCTGTGAGGAAAAAAGGCATGAGGAGTCGTCTCCGGAATCTGTGCCACCCGGAACTACCATTTCGAGGGTGAAGCTCCTGGACACCATGGTGGACACTTTTCTTCAAAAGCTGGTCGCCGCCGGGAGCTATCAGAGATTCACTGACTGCTACAAGCGCTTCTACCAGTTGCAGCCTGAGATGACACAGCGGATCTATGACAAGTTTATAGCTCAGTTGCAGACATCTATCCGGGAGGAAATCTCTGAAATCAAAGAGGAGGGGAACCTGGAAGCCGTCTTGAATGCCTTGGATAAAATTGTGGAAGAAGGCAAAGACCGCAAGGAGCCGGCCTGGCGCCCCAGCGGGATCCCAGAGAAGGATCTGCACAGCGCCATGGCACCCTACTTCTTGCAGCAACGGGACACCCTGCGGCACCACGTGCAGAAACAGGAGGCCGAGAACCGGCAGCTGGCAGATGCCGTCCTGGCAGGGCGGAGGGAGCTGGAGGAGCTGCAGCTACAGGTCCAGGCCCGGCAGCAGGCCTGGCAGGTGCGAAGCCCAGCGGAGCAGAGTCCAGCA------AAGGTG---CAGCTTTTGTGTCCAAGCAGGAGGGCAGCGAGGTGG---
>tupChi1
ATGGCCGAGGCGAGCAGCGCCGAAGTAGGCAGTGGG------GAAGAAGGGCCTGAGGGCTCGTCCCCGGAATCTTTGCCATCCGGCACTACCATTTCGAGGGTGAAGCTCCTTGATACCATGGTGGACACTTTTCTCCAGAAGCTGGTCGCTGCCGGGAGCTACCAGAGATTCACCGACTGCTACAAGCGCTTCTACCAGCTGCAGCCTGAGGTGACGCAGCGGATCTATGACAAATTCGTGACTCAGTTGCAGACATCTATCCGGGAGGAAGTCTCCGAAATCAAAGAGGAGGGGAACCTCGAAGCTGTCTTGAACGCCTTGGATAAAATCGTGGAGGAAGGCAAAGACCACAGGGAACCGGCCTGGCGCCCCAGTGGGATCCCAGAGAGAGACCTGTGCAGCGTCATGGCACCCTACTTCCTGCAGCAACGGAACACGCTGCAGCGCCGTGTGCAGAAGCAGGAGGCTGAGAACCAGCAGCTGGCCGACGCCGTCCTGGCCGGCCGCAGGCAGGTGGAGGAGCTGCAGCGGCAGGTGCAGGCCCGGCAGCAGGCCTGGCAGATGCAAAGCCCAGCG---CAGAGTCCGGCA------AAGATG---CAGCCTTTGTGTCCAAGCAGGAGGGCACCGAGGTGG---
>micMur3
ATGGCCGAAGCGAGCAACGCCAATGTAGACTGCGCTTGTGAGGAAAAAGGGCCTGAGGGGTTGTCTTCGGAGTCTGTGCCACCCGGCACTACCATTTCGAGGGTGAAGCTCCTTGACACCATGGTGGACACTTTTCTCGAGAAGTTAATCGCCGCCGGAAGCTACCAGAGATTCACTGACTGTTACAAGCGCTTCTACCAGTTGCAGCCTGAGATGACACAGCGAATCTATGACAAGTTTATAACTCAGTTGCAGGCATCTATTCGGGAGGAAGTCTCTGAAATCAAAGAGGAAGGGAATCTGGAAGCTGTCTTGAATGCCTTGGATAAAATTGTGGAAGAAGGCAAAGCCCGTAAGGAACCAGCCTGGCGACCCAGTGGGATCCCAGAGAGAGACCTGCACAGCGCCATGGCACCCTACTTTTTGCAGCAACGGGATACCCTACAGCGCCGTGTGCAGAAACAGGAGGCTGAGAACCGGCAGCTGGCAGATACCGTCCTGGCTGGGCGCAGGCAGGTGGAGGAGCTGCAGCTACAGGTCCAGGCGCGGCAGCAGGCCTGGCAGATGCGAAGCCCAGCAGTGCAGAGTCTGACA------AAGGTG---CAGCCTTCATGTCCAAGCAGCAGGGCAGTGAGG------
>cavPor3
------------------------------------------------------------------CCTGAATCCGTGCCACCTGGTACTACCATTTCGCGGGTGAAACTCCTCGACACCATGGTGGACACTTTTCTCCAGAAGCTGGTCGCCGCTGGGAGCTACCAGAAATTCACGGACTGTTACAAGCAGTTCCACCAGCTTCAGCCTGAGATGACCCAGCGGATCTATGACAAGTTTGTCACTCAGTTGCAGGCATCCATCCGGGAAGAAATCTCAGAAATCAAAGAGGAAGGGAACCTAGAAACGGTCTTAAACTCCTTGGATAAAATTGTGGAAGATGGCAAGAACTGCAAGGAGCCTGCTTGGCGCCCCAGTGGGATGCCAGAGAAAGACCTGTGCAGTGTTCTGGCACCCTACTTCCTGCAGCAGCGAGACACCCTCCGGCACCATGTGCAGAAACAGGAGGCCAAGAACCAGGAGCTGGCTGAGGCTGTCCTGGCAGGGCGCAGACGAGTGGAGGAGCTGCAGCAGCAGGTGCAGGCCCGGCAGCAGGCCTGGCAGATGCAAAGCACAGCGGTGCAGAGTCTGGCA------AGGATA---CAGCCTTCTTATCTAAGCAGGAGGGCAGTGAGGTGG---
>triMan1
ATGGCTGAAGCGAGCGGCAGTGATTCAAGTAACCGCTGTGAGGAAAATGGGCGTGAGGGTTCGTCCCCGAAATCTTTGCTACCTGGCACTACCATTTCGAGGGTGAAGCTCCTCGACACCATGGTGGACACTTTCCTCCAGAAGCTGATCGCCGCCGGGAGCTACCAGAGGTTCACTGACTGTTACAAGCGCTTCTACCAGTTACAGCCTGAGATGACCCAGCGGATCTATGACAAGTTTATAACTCAGTTGCAGACGTCTATCTGGGAGGAAATCTCGGAAATCAAACAGGAGGGGAACCTGGAAGCCATCCTGAACTCCCTAGACAAAATCGTGGAGGAAGGCAGAGACCGCAAGGAGCCAGCATGGCGCCCTAGTGGGATCCCGGAGGCAGACCTGCGCAGCACCATGGCGCCCTACTTACTGCAGCAGCGGGACGCCCTGCAGCGCCGCGTGCAGAAACAGGAGGCCGAGAACCGGCAGCTGGCGGACGCCGTCCTGGCCGGGCGCCGGCAGGTGGAGGAGCTGCAGCTGCAGATCCAGGCCTGGCAGCAGGCCTGGCAGATTCGAAGCCCAGCGGCGCCGAGTCCAGCA------AAGGTG---CAGCCTTCATGTCCAAGCGAGAGGGCAGCGAGGTGG---
>oryAfe1
ATGGCCGAAGGGAGCAGCAGTGATACAGGGAACCGCTGTGACGAAAATGGGCCTGAGAATTCGTCCCCAAAATCTGTGCTACCTGGCATTACCATCTCGAGGGTGAAGCTCCTCGACACTATGGTGGACACTTTCCTCCAGAAGCTGATCGCTGCCGGGAGCTACCAAAGGTTCACTGACTGTTACAAGCGCTTCTACCAGTTGCAGCCTGAGATGACACAGAGGATCTATGACAAGTTTATAACTCAGTTGCAGACATCTATTTGGGAGGAAATCTCTGAAATCAAACAGGAAGGGAACCTAGAAGCCGTCCTGAATGCCTTGGATAAAATTGTGGAGGAAGGCAAAGACCACAAGGAGCCAGCATGGCGCCCTAGTGGGATCCCAGAGGAAGACCTGTGCAGCACCTTGGCACCCTACTTCCTGCAGCAACGGGACACCCTGCAGCGCCGTGTGCAGAAACAGGAGGCTGAGAACCAGCAGCTGGCAGATGCTGTCCTGGCCGGACGCAGGCAGGTGAAGGAGCTGCACCTGCAGGTCCAGACCCAACAGCAGGCCTGGCAGACGCAAAGCCCAGTGGCGCCGAGTCCGAGTCTGACAAAGGTG---CAGCCTTCATGTCCAAGAGAGAGGGCAGTGAGGTGG---
>manPen1
ATGGCCGAAGGGAGTAGGATCGGTGTTGGCAGCGGCTGTGAGGAAAAGGGGCCTGAGGGGTCGTCCGCGGATTCTGTGCTCTCCAGCACTACCATTTCGAGGGTGAAGCTCCTCGACACCATGGTGGACACTTTTCTCCAGAAGCTGGTCGCCGCCGGCAGCTACCAGAGATTCACTGACTGTTACAAGCGCTTCTACCATTTGCAGCCCGAGATGACACAGCGAATCTATGACAAGTTTATAACTCAGTTGCAGACATCTATCCGG-----------------------------------------------------------------------------------------------------GCGCCCGAGCGGGATCCCAGAGAAAGATCTGTGCAGCGCGATGGCGCCCTACTTCCTGCAGCAGCGGGATGCCTTGCGGCGCTGCGTGCAGAAACAGGAGGCCGAGAACAGGCAGCTGGCAGACGCCGTCCTGGCTGGGCGCAGGCAGGTAGAGGAGGTGCAACTGCAGGTCCAGGCCCGGCAGCAGGCCTGGCAGGTGCAAAGCCCAGCAGTGCAGAGTCTGGCA------AAGATG---CAGCCTTCGTGTCCAAGCAGGAGGGCAGCGAGGTGGTG-
>susScr11
ATGGCCGAAGTGAGCAGCGTCAACGTAGCCAGCGGCAGTGAGGAAAAAGGGCCTGAAGGGTTGTCTCAGGAACTTCCGCGCCCTGGTACTACCATTTCAAGGGTGAAGCTTTTTGACACCATGGTGGACACCTTTCTCCAGAAGCTGGTCGCTGCTGGGAGTTACCAGAGATTCACTGACTGTTACAAGTGCTTCTACCAGTTGCAGCCTGAGATGACACAGCGCATCTATGACAAGTTTATAACTCAGTTGCAGACATCTATCCGGGAGGAAATCTCTGAAATCAAAGCAGAGGGGAACCTGGAAGCTGTCCTGAATGCCTTGGATGGAATTGTGGAAGAAGGCAAGGACCGCAAGGAGACGGCCTGGCGCCCTAGTGGGATCCCTGAGAAAGATCTGCGCAGCACCATGGTGCCCTACTTCCTGCAGCAGCGGGACATCCTGCAGCGCCGTGTACAGAAGCAGGAGGCCGAGAACAGGCAGCTGGCAGAAGCTGTCCTGGCTGGGCGCAGGCAGGTGGAGGAGCTGCAGCTGCAAGGCCAGGCCCGGCAGCAGGCCTGGCAGATGCAAAGCCTAGTGGTGCGGATTCTGGCA------AAGGTG---CAGCCTTCGTGTCCAAGCAGGAGGGCACCGAGGTGG---
>conCri1
------------------------------------------------------------TCGTCCCCGGAATCTGTGCCCTGTAGCGCTGCCGTTTCGAGGGTGAAGCTGCTGGACACCATGGTGGACACTTTTCTCCAGAAGCTGGTCGCCGCGGGGAGCTACCAGAGATTCACTGACTGTTACAAGCGCTTCTACCAGTTGCAGCCTGAGATGACACAGCGGATCTACAACAAGCTGATAACACAGTTGCAGACATCCATCCGGGAGGAAATTTCTGAAATCAAAGTGGAGGGGAATCTGGAAGCCGTCTTGAACGCCTTGGATACAATTGTAGAAGAAGGCAAAGATCGAAAGGAGCCAGCCTGGCGCCCTAGCGGGGTCCCAGAGAAGGACCTGCGCAGCACCTTGCTGCCCTACTTCCTGCAGCAGCGGGACGCCCTGCAGCGCCGTGTGCAGAAGCAAGAGGCGGAGAACAGGCAGCTGGCAGATGCCATCGTGGCCGGGCGCAAGCAGCTAGAGGAGCTGCAGCTGCAGAGCCGGGCGCAGCAGCAGGCCTGGCAGATGCAAAGCCCAGCAGTGCCAAGTCAGGCA------GAGGCA---CAGCCTTCGTGTCCAAGCAGGAGGGCAACGAGGTGG---
>HLequCab3
ATGGCTGAAGCGAGCGGCGTTAATGTAGGCAGCGGCTGTGAGGAAAAAGGGCCTGAGGGGCTGTCCCTGGAACCTGTGCCCCCCGGCACTACCATTTCGAGGGTGAAGCTCCTCGACACGATGGTGGACACTTTTCTCCAGAAGCTGATCGCCGCCGGGAGCTACCAGAGATTCACTGACTGTTACAAGCGCTTCTACCAGTTGCAGCCTGAGATGACACAGCGAATCTATGACAAGTTTATAACTCAGTTGCAGACATCTATCCGCGAAGAAATCTCTGAAATCAAAGCAGAAGGGAACCTGGAAGCTGTCTTGAATGCCTTGGATACAATTGTGGAAGAAGGCAAAGACCACAAGGAGCCGGCCTGGCGCCCTAGCGGGATCCCAGAGAAGGACCTGCAGCGCGCCATGGTGCCCTACTTCCTGCAGCAACGGGACGCCCTGCAGCGCCGGGTGCAGAAACAGGAGGCCGAGAACAGACAGCTGGCAGATGCCGTCCTGGCTGGGCGCAGGCAGGTGGAGGAGCTGCAGCTGCAGGGCCAGGCCCGGCAGCAGGCCTGGCAGATGCAAAGCCCAGCCGTGCAGAGTCTGGCA------GAGGTG---CAGCCTTCGTGTCCAAGCAAGAGGGCAGTGAGGTGG---
>cerSim1
ATGGCTGAAGCGAGCGGCGTTAATGCAGGCAGCGGCTGTGAGGAAAGAGGGCCTGAGGGGTTGTCCCCGGAACCTCTGCCTCCCGGCACTACCATTTCGAGGGTGAAGCTCCTCGACACGATGGTGGACACTTTTCTCCAGAAGCTGATCGCAGCTGGGAGCTACCAGAGATTCACTGACTGTTACAAGCGCTTCTACCAGTTACAGCCTGAGATGACACAGCGAATCTATGACAAGTTTATCACTCAGTTGCAGACATCTATCCGCGAGGAGATTTCTGAAATCAAAGCAGAGGGGAACCTGGAAGCTGTCTTGAATGCCTTGGATACAATTGTGGAAGAAGGCAAAGACCGCAAGGAGCTGGCCTGGCGCCCTAGCGGGATCCCGGAGAAAGACCTGCGCAGCACTATGATGCCCTACTTCCTGCAGCAGCGGGACGCCCTGCAGCGCCGTGTGCAGAGACAGGAGGCCGAGAACAGGCAGCTGGCAGATGCCGTCCTGGCCGGGCGCAAGCTGTTGGAGGAGCTGCAGCTGCAGGGCCAGGCCCGGCAGCAGGCCTGGCAGATGCAAAGCCCAGCGGTGCAGAGTCTGGCA------GAGGTG---CAGCCTTCGTGTCCAAGCAGCAGGGTAGTGAGGTGG---
>HLmolMol2
ATGGCCGAAGCAAGTAACGCCGACGTTGGCAGCGGCTGTGAGGAAAAAGGGCCCGAGGGGTTGTCCCCCGAATCCGTGCCCCACGGCACTACCATTTCCAGGATGAAGCTCCTCGACACCACAGTGGATACTTTTCTCCAGAAGCTGGTTGCCGCTGGGAGCTACCAGAGATTCACTGACTGTTACAAGTGCTTCTACCAGTTGCAACCTGAGATGACACAACGAATCTATGACAAGTTTATAACTCAGTTGCAGACATCTATCTGGGAGGAAATCTCTGAAATCAAAGCAGAGGGAAACCTGGAAGCTGTCTTGAATGCCTTGGATACAATTGTGGAAGAAGGCAAAGACCGAAAGGAGCCAGCCTGGCGCCCTAGTGGGATCCCAGAGAAAGACCTGCGCAGCATCATGGTGCCCTACTTCCTGCAGCAGCGGGATGCCCTGCAGCGCTGTGTGCAGAAACAGGAGGCTGAGAACAGGCAGCTGGCAGATGCCGTCCTGGCTGGGCGCAGGCAGGTGGAGGAGCTGCAGCTGCAGGGCCAGGCCCAGTGGCAGGCTTGGCAGATGCAAAGCCCAGTGGTGCAGAGTCTGGCA------GAGGTG---CAGCCTTCGTGTCCAAGCAGGAGGGGAGTGAGGTGG---
>HLphyDis3
ATGGCGGAAGCAAACAGTGCCAGTGTAGGCAGCAGCAGTGAGGAAAAAGGGCCTGAGGGGTCGTCTGCCGAATCCGTGCCCCACAGCACTACCATTTCCAGACTGAAACTCCTCGACACCACAGTGGATACTTTTCTCCAGAAGCTAGTCGCTGCCGGGAGCTACCAGAGGTTCACTGACTGTTACAAGCGCTTTTACCAGCTGCAGCCTGAGATGACACAGCGAATCTATGACAAGTTCATGACTCAATTGCAGACGTCTGTCCGGGAGGAAATCTCTGACATCAAAGCAGAGGGGAACCTGGAGGCTGTCTTGAACGCTTTGGATACAATTGTGGAAGAAGGCAAAGACCGCAAGGAGCCCGCCTGGCGCCCTAGTGGGATACCAGAGAAAGACCTGCGCAGCACCTTGGTGCCCTACTTCCTACAGCAGAGGGACGCCCTGCAGCGCTGTGTGCAGAAACAGGAGGCTGAGAACAGGCAGCTGGCAGACGCTGTCCTGGCTGGGCGCAGGCAGGTGGAGGAGCTGCAGCTGCAGGGCCAGGCCCAGTGGCAGGCCTGGCAGATGCAAAGCCCAGCGGTGCAGAGTCTGGCA------GAGGTG---CAGCCTTCGTGTCCAAGCAGGAGGGCAGTGAGG------
>HLturTru3
ATGGCCGAAGCGAGCGGCGTCAACTTAGGCAGCGGCTGTGAGGAAAAAGGGCCTGAGGAATTAGCTCAGGAATCTGCGCGACCCGGCACTATCATCTCGAGGGTGAAGCTTTTTGACACCATGGTGGACACTTTCATCCAGAAGTTGGTCGCTGCTGGGAGCTACCAGAGATTCACTGACTGTTACAAGTGCTTCTACCAGTTGCAGCCTGAGATGACACGGCGCATCTATGACAAGTTTGTAACTCAGTTGCAGACATCTATCCAGGAGGAAATCTCTGAAATCAAAGCGGAGGGAAACCTGGAAGCTGTCCTGAATGCGCTGGATGCGATTGTGGAAGGAAGCAAGGACTGCGAGGAGCCGGCTTGGCGCCCTAGTGGGATCCCAGAGAAGGACCTGTGCAGTGCTGTGGTGCCCTACTTTCTGCAGCAGCGGGACGCCCTGCAGCGCCGTGTGCAGAAACAGGAGGCCGAGAACAGGCAGCTGGCAGATGCCGTCCTGGCCGGGCGCAGGCAGGTGGAGGAGCTGCAGCTGCAGGGCCAGGCCCGGCAGCAGGCCTGGCAGATGCAAAGCCCAGAGATGAGGAGTCTGGCA------AAGGTG---CAGCCTTTGTGTCCAAGCAGGAGGGCAGCGAGGTGG---
>balAcu1
ATGGCCGAATCGAGCGGCGTCAACGTAGGCAGCGGCTGTGAGGAAAAAGGGCCTGAGGAATTGTCTCAGGAATCTGCGCGCCCCGGCACTACCATCTCGAGGGTGAAGCTTTTTGACACCATGGTGGACACTTTCCTCCAGAAGTTGGTCGCTGCTGGGAGCTACCAGAGATTCACTGACTGTTACAAGTGCTTCTACCAGTTGCAGCCTGAGATGACACAGCGCATCTATGACAAGTTTGTAACTCAGTTGCAGACATCTATCCAGGAGGAAATCTCTGAAATCAAAGCGGAGGGAAACCTGGAAGCTGTCCTGAATGCGCTGGATGCGATTGTGGAAGAAAGCAAGGACTGCAAGGAGCCGGCTTGGCGCCCTAGTGGGATCCCAGAGAAAGACCTGCGCAGCGCTGTGGTGCCCTACTTGCTGCAGCAGCGGGACGCCCTGCAGCGCCGTGTGCAGAAACAGGAGGCCGAGAACAGGCAGCTGGCAGATGCCGTCCTGGCTGGGCGCAGGCAGGTGGAGGAGCTGCAGCTGCAGGGCCAGGCCCGGCAGCAGGCCTGGCAGATGCAAAGCCCCGAGATGAGGAGTCTGGCA------AAGGTG---CAGCCTTTGTGTCCAAGCAGGAGGGCAGCGAGGTGG---
>HLpipKuh2
ATGGCCGAAGCAAGCAGCGCCAGTGTTGGCAGCGGCTGTGAGGAAAAAGGGCCTGAGGGGTCGTCCCCCGAACCCGGGTACCCTGACGCTGCCATTTCGAGGGTAAAGCTTCTCGACACCACAGTGGATACTTTTCTCCAGAAGCTGGTCGCCGCTGGGAGCTACCAGAGATTCTCCGACTGCTATAAGCGCTTCTACCAGCTGCAGCCTGAGATGACACAGCGAATCTATGACAAGTTCATAACACAGCTGCAGACATCTATCAGGGAGGAAATCTCCGAAATCAAAGCAGAGGGGAACCTGGAAGCTGTCCTGACTGCCTTGGACACCATTGTGGAGGAAGGCAAAGGCCGGAAGGAGCCAGCCTGGCGCCCGAGTGGGGTCCCAGAGAAAGACCTGCGCAGCACCACGGGGCCCTGCCTCCTGCAGCAGCGGGACGCCCTGCGGCGCCGGGTGCAGAAGCAGGAGGCCGAGAACAGGCAGCTGGCCGAGGCCGTGCTGGCCGGGCGCAGGCAGGTGGAGGAGCTGCAGCTGCAGGGCCAGGCGCAGTGGCAGGCCTGGCAGATGCAAAGCCCCGTGGTGCAGAGTCTGACA------GAGGAG---CAGCCTTCGTGTCCAAGCAGGAGGGCAGTGAGGTGG---
>HLmyoMyo6
ATGGCCGAAGCTAGCAACGCCAGTGTTGGCAGCGGCTGTGAGGAAAAAGGGCGGGAGGGGTCGTCCCCCGAACCCGTGTCCCCTGACACTACCATTTCGAGGATGAAGCTTCTCGACACCACAGTAGATACTTTTCTCCAGAAGCTGGTCGCCGCTGGGAGCTACCAGAGGTTCACTGACTGTTATAAGCGCTTCTACCAGTTGCAACCTGAGATGACTCAGCGAATCTATGACAAGTTTCTAACACAGTTGCAGGCATCCATCAGGGAGGAAATCTCTGAAATCAAAGCAGAGGGAAACCTGGAAGCTGTCCTGACTGCCTTGGATACAATTGTGGAAGAAGGCAAAGACCGAAAGGAGCCAGCCTGGCGCCCTAGTGGGATCCCAGAGAAAGACCTGCGCAGCACCATGGTGCCCTACTTCCTACAGCAGCGGGATGCCCTGCGGCGCCGGGTGCAGAGACAGGAGGCTGAGAATAGGCAGCTAGCAGATGCCGTCCTGGCCGGGCGCAGGCAGGTGGAAGAGCTGCAGCTGCAGGGCCAGGCTCAGTGGCAGGCTTGGCAGATGCAAAGCCCAGTGGTGCAGAGTCTGACA------GAGGAG---CAGCCTTTGTGTCCAAGCAGGAGGGCAGTGAGGTGG---
>HLrouAeg4
------------------------------------------------------------------------------------------GCCATCTCGAGGATGAAGCTCCTCGACACCACGGTGGACACGTTCCTCGAGAAGCTGGTCGCCGCCGGGAGCTTCCAGAGGTTCAGTGACTGTTACAAGCCCTTCCACCAGCTGCAGCCTGAGATGACGCGGCGACTCCACGACAGGTTTATAGCCCAGCTGCGGACGTCCGTCCGGGAGGAGGTGGCTGAGATCAAAGCGGAGGGGAACCTGGAGGCCGTCCTGAGCACCCTGGACGCCATCGTGGAGGAGGGCAAGGCCCGCGAGGAGCCGGCCTGGCGCCCCAGCGGGGTCCCGGAGAAGGACATGCGCAGCGCCCTGGCGCCCGGCCTCCTGCAGCAGCGGGACACCCTGCGGCGCCGGGTGCAGCGGCAGGAGGCAGAGAACAGGCAGCTGGCGGTGGCCGTGCGGGCCGGACGCAGGCAGCTGGAGGCGCTGCGGCTGCAGGGCCAGGCCCGGTGGCAGGCCTGGCAGATGCAAAGCCCCCCGGAGCAGAGTCCAGCA------GGGGAA---CAGCCTTCGTGTCCAAGCAGGAGGGCAGCGAGGTGG---
>HLrhiFer5
ATGGCGGAAGCGAGTGATGTTAATGTAGGCGGCGGCTGTGAGGAAAAAGGGCCCGAGGGGTCGTCCCCGGAATCGGTGCCCCCCGACACGACCATTTCGAGGATGAAGCTCCTCGACACCACGGTGGACACTTTCCTCCAGAAGCTGATCGCCGCCGGCAGCTACCAGAGATTCACCGACTGTTACAAGCGCTTCTACCAGTTGCAGCCGGAGGTGACACGGCGCATCTACGACAAGTTGGTGACCCAGTTGCAGACGTCTATCCGGGAGGAGGTCTCTGACATCAAAGCGGAGGGGAACCTGGAGGCTGTCCTGAACGCCCTGGACACCATTGTGGAAGAAGGCCGAGGCCGCAAGGAGCCGGCCTGGCGCCCCAGTGGGATCCCAGAGAAGGACCTGTGCAGTGTCACCGTGCCCTGCCTCCTGCGTCAGCGGGACGCCCTGCAGCGCCGGCTGCAGAGACAGGAGGCTGAGAACAGGCAGCTGGCGGACGCCGTCCTGGCTGGGCGCCGGCAGGTGCAGGAGCTACAGCTACAGGGCCAGGCCCGGTGGCAGGCCTGGCAGGTGCAAAGCCCAGCCGTGCAGAGTCCGGCC------GAGGAG---CAGCCTTCGTGTCCAGGCAGGAGGGCAGTGAGG------
>eriEur2
---------------------------------------------------------------------------------------------ATCTCTAGAGTGAAGCTCCTCGACACCATGGTGGACACATTCCTCCAGAAGCTGGTCGCCGCCGGAAGCTACCAGAGGTTCACTGACTGCTATAAGCGCTTCTACCAGCTGCAGCCTGAGCTGACACGGCGCATCCATGACAAGTTCATAAGCCAGCTGCAGACGTCCATCCTGGAGGAAATCTCAGAGATCAAGGCGGAGGGGAACCTGGAGGCCGTCCTGAACTCCCTGGACCTCATAGTGGAGAAAGGCAGAGGCCGCACGGAGCCCGCCTGGCGCCCCAGTGGGGTTCCCGAGGAGGACCTGCGCAGCACCCTGCTGCCCTACTTCCTGCAGCAGCGGGACGCCCTGCAGCGCCGGGTGCAGAAGCAGGAGGCAGAGAACGCACAGCTGGCAGCAGAGGTGCTGGCTGGGCGCAGAGAGATGGAGGTGCTGCAGCTGCAGGGCCAGGTGCACCGGCAGGCCTGGCAGATGCAGAGCCCAGTCGCCCAGAACCCGGCA------GAGGAG---CAGCCTTCATGTCCAAGCAGGAGGGCAGTGAGGTGG---
>echTel2
---------------------------------------------------------------------------------------------GTTTCGAGAGTGAAGCTGCTCGACACCATGGTGGACACGTTCCTCCAGAAGCTCGTCGCTGCCGGAAGCTTCCAGAGGTTCACCGACTGTTACAAGCGCTTCTACCAGTTGCAGCCTGATGTGACCCAGCGGGTCCATGACAAGTTCATTACTCAGTTGCAGACTTCCATCTGGGAGGAGATCACCGAGATCAAGCAGGAGGGGAACATGGAGGCCGTCCTGAATGCTCTGGACCAAATTGTGGAGGAAGGCAAAGGCCGCACAGAGCCAGCCTGGCGGCCCAGTGGGGTCCCCGAGGAGGACCTGCGCAGCACCATAGTGCCCTACTTCCTGCAGCAGCGCGACACCCTGCGGCGCCGGGTGCAGAGACAGGAGGTGGAGAACCAGCAGTTGGCAGAGGCCGTTCTGGCCAGGCGCAGGCAGGTGGAGCAGCTGCAGCTGCAGGTGCAGGCCCGGCAACAGGCCTGGCAGATGCAAAGCCCAGTGGCGCAGAGTCTGGCA------AAGGTG---CAGCCTTCGTGTCCAAGCAGGAGGGCAGTGAAGTGG---
>bosTau8
ATGGCTGAAGCGAGCAGCGTCAACGTAGGCAGCGGCTGTGCAGAAAAAGGGCCCGAGGAATTGTCTCAGGAACCTGCGCGCCCCGGCACTAACATTTCGAGGGTGAAGCTTTTCGACACCATGGTGGACACTTTCCTCCAGAAGTTGGTCGCTGCCGGGAGCTTCCAGAGGTTCACTGACTGTTACAAGCGCTTCTACCAGTTGCAGCCTGAGATGACCCAGCGCATCTATGACAAGTTTGTAACTCAGTTGCAGACTTCTATCCAGGAGGAAATCTCTGAAATCAAAGCTGAGGGAAACCTGGAAGCTGTCCTGATTGCATTGGACGCGATTGTGGAAGAAAGCAAAGACCGCAAGGAGCAAGCCTGGCGCCCCAGTGGGATCCCGGAGAAGGACCTGCGCAGCGCCATGGCGCCCTACTTGCTGCAGCAGCGGGATGCCCTGCAGCGTCGTGTGCAGAGGCAGGAGGCCGAGAACAGGCAGCTGGCGGACGCCGTCCTGGCTGGGCGCAGGCAGCTGGAGGAGCTGCAGCTGCAGGCCCAGGCCCGGCAGCAGGCCTGGCAGATGCAAAGCCTGGTGATGCAGAGTCGGGCA------AAGGCG---CAGCCTTCGTGTCCAAGCAGGAGGGCAGCGAGGTGG---
>felCat8
---------------------------------------------------------------------GAATCCGTGCCCCCCGGCACCACCGTGCCCAGGGTGAAGCTCCTCGACACTCTGGTGGATACCTTCCTCCAGAAGCTGGTCGCCGCCGGGAGCTACCAGAGATTCACCGACTGTTACAAGCGCCTCTACCAGCTGCAGCCTGAGATGACGCAACGAATCTACGACAGGTTTATCACCCAGTTGCAGACGTCTGTCCGGGAGGAAATCTCCGAAATCAAAGCAGAGGGGAACCTGGAAGCCGTCTTGAATGCCTTGGACAAGATCGTGGAAGACCGCAAGGACCAGGAGGAGCCGGCCTGGCGCCCAAGCGGGAACCCGGAGGCGGACCTGCGCAGCGCCCTGGTGCCCTACTTCCGGCAGCAGCGGGACACCTTGCAGCGGCACGTGCGCAAACAGGAGGCGGAGAACAGGCGGCTGGCGGAGGCCGTGGTGGCCGGGCGCCAGCAGGTGCAGGAGCTCCAGCGGCGGGGCCAGGCCCGGCAGCAGGCCTGGCAGATGCAAAGCCCAGCCGTGCAGAGTCAGGCC------GAGGCG---CAGCCTTCGTGTCCAAGCAGGAGGGCAGTGAGGTGG---
>canFam3
-----------------------------------------------------------------------------------------------------------------------------------------------------------------CTACCAGAGATTCACCGACTGTTACAAGCGCCTCTACCAGCTGCAGCCTGAGATGACACAGAGAATCTATGACAAGTTCATCACTCAGTTGCAGACGTCTGTCCAGGAGGAAATCTCAGAAATCAAAGCAGAGGGGAACCTGGAAGCAGTGTTGAACACCTTGGACAGGATCGTGGAAGAAGGCAAAGACCACACGGAGCTAGCCTGGCGCCCTAGCGGGATCCCGGAAGAAGACGTGCGCAGTGCCATGGTGCCCTACTTCCTGCAGCAGCGGGACGCCTTACAGCGCCGTGTTCACAGGCAGGAGGCTGAAAACAGACAACTGGCAGAGGCTGTCCTGGCTGGGCGCCGGCGGGTGGAGGAGCTACAGCAGCAAGGCCAGGCCCAGCAGCAGGCCTGGCAGATGCAAAGCCCAGCAGTGCTGAATCCCGCA------AAGGTGGTGCAACCTTCGTGTCCAAGCGGGAGGGCAGCGAGGTGGTG-
>lepWed1
ATGGCCGCAGCGCGCAGCGTCAACGCAGAGAGCGGCCGTGAGGAAAAGGGGCCTGAGGGGTCGTGTTCGGAATCAGTGCCCCCCGGCGCCACCATCCCGAGGGTGAAGCTCCTCGACACGCTGGTGGATACTTTCCTCCAGAAGCTGGTCGCCGCCGGGAGCTTCCAGAGATTCACGGACTGTTATGAGCGCCTCTACCAGGTGCAGCCTGGGATGACACAGCGAGTCTATGACAAGTTCGTCACCCAGCTGCAGACATCTGTCCGGGAGGAAATCTCTGAGATCAAAGCGGAGGGGAACCTGGAAGCGGTCTTGAACTCCTTGGACAAGATCGTACAAGAAGGCAAAGACCGCACGGAGCCGGCCTGGCGCCCCAGCGGGATCCCGGAAGAAGACGTGCGCAGCGCCCTGATGCCCTACTTCCTGCAGCAGCGGGACGCCCTGCAGCGCCGTGTGCACAGACAGGAGGCCGAGAACAGGCAGCTGGCCGAGGCCGTCCTGGCCGGGCGGGGGCGGGTGCAGGAGCTGCAGCGTCAGGGCAAGGCGCGGCAGCAGGCCTGGCAGATGCGAAGCCCAGCGGTGCGGAGTCCCGCA------GAGGTG---CAGCCTTCGTGTCCAAGCAGGAGGGCAGCGAGGTGG---
>ailMel1
ATGGCTGCAGCGCGCAGCGTCAACGCAGAGAGAGCTTGTGAGGAAAAGGGGCCTGAAGGGTCGTGTCCGGAATCTGTGCCCCCCGGCGCCACCATTCCGAGGGTGAAGCTCCTCGACACTCTGGTGGATACTTTCCTCCAGAAGCTGGTCGCCGCCGGAAGCTTCCAGAGATTCACGGACTGTTACAGGCGCCTGCACCAGCTGCAGCCCGAGATGACGCAGCGGATCTATGACAAGTTTATCACCCAGTTGCAGACGTCTGTCCGGGAGGAAATCTCTGAGATCAAAGCAGAGGGGAACCTGGAAGCGGTCTTGAACACCTTGGACAAGATCGTGGAAGAGGGCAAAGACCGCACGGAGCCGGCCTGGCGCCCCAGTGGGATCCCGGCAGAAGACCTGCGCAGCGCCCTGGCGCCCTACTTGCGGCAGCAGCGGGACGCCCTGCGGCGCCGTGTGCACAGGCAGGAGGCCGAGAACCGGCAGCTGGCCGAGGCGGTGCTGGCTGGCCGCGGGCGAGTGGAGGAGCTGCGGCAGCAAGGCCGGGCCCGGCAGCAGGCCTGGCAGGTGCAAAGCCCAGCGGTGTGGAGTCCCACA------GAGGTG---CAGCCTTCGTGTCCAGGCGGGAGGGCAGCGAGGTGG---
>musFur1
-----------------------------------------------------------------------------------------------------------------------------------------------------------------CTACCAGAGATTCAGCGACTGTTACAAGCGTCTCTGCCAGCTGCAGCCGGACGTGACCCAGCGGATCCACGACAAGTTTGTCGCCCAGCTGCAGGCGTCCGTCCGGGAGGAGATCTCGGAGATCAAAGCGGAGGGGAACCTGGAGGCGGTCTTGGACGCCTTGGACAGGATCGTGGAAGAAGGCAAAGACCGCACGGAGCCGGCCTGGCGCCCCAGCGGGATCCCCGAGGCAGACGTGCGCAGCGTGGCTGTGCCCTACTTCCTGCAGCAGCGGGACGCGCTGCAGCGCCGGGTGCGCAGGCAGGAGGCGGAGAACCGGCGGCTGGCGGAGGCCGTGCTGGCCGGGCGGCGGCAGCTGGAGCAGCTGGAGCAGCAGGCCCAGGCCCGGCAGCAGGCCTGGCAGATGCGAAGCCCAGCGGTGCAGAGTCCCGCA------GAGGAG---CAGCCTTCGTGGCCAAGCGGGAGGGCAGCGAGGTGGTG-
>dasNov3
ATGGCGGAAGCGAGCAACAGTAACACAGGCAGTGGCTGCGAGCAAAAAAGGCCTGAGGGGTCGTCCGCGGAGTCTCTGCCACCCGGC---ACTATTTCGAGGGTTAAGCTCCTCGACACCATGGTGGACACTTTTCTCCAGAAACTGGTCGCCGCTGGGAGATACGAGAGATTCACTGACTGTTACAAGCGCTTCTACCAGTTGCAGCCCGAGATGACCCAGCGGATCTACGACAAGTTTATAACGCAGTTGCAGACATCTATCCGG-----------------------------------------------------------------------------------------------------GCGCCCAAGTGGGATCCCGGAGGAAGACCTCCGCAGCGCCATGGTGCCCTACTTCCTGCAGCAACGCGACACGCTGCAGCGCCGGGTGCAGAAGCAGGAGGCGGAGAACAGGCGGCTGGGAGATGCCGTCCTGGCCGGGCGCAGGCAGGTGGAGCGGCTGCAACAGCAGGTCCAGGCACGGCAGCAGGCCTGGCAGATGCGAAGCCCAGCGATGCAGAGTCAGGCA------GAGGCG---CA-------------------------------------
>micOch1
ATGGCTGACGTGAGCCATAGTAATGAGGCTGTG---------GAAAAGGGGCCCGAGGGCTTCTCTCCAGAATCTGTGCCAGTTGACACGACCATCTCCAGGGTGGAACTCCTTGACACTATACTGGACACTTTTCTCCAGAAACTAGTCGCCGCCAGGAGCTTCGAGAGATTCACCAGCTGTTACAAGCCCTTCCAGCAGTTAGACCCCAAGGTGATGCAGTGGGTCTATGACAAGTTTGTGACTCAGTTACAGACGTCCATCCGGGAGGAAATCTCAGAGATAAAAGAGGAAGGGAACCTAGAAGCTGTCCTGAATTCCTTGGATAAGATTGTTGAAGAAGGCAAAGCCAATGGAGAGCCGGCCTGGCGACCCAGTGGAACCCCAGAGAAGGACCTGTGCAGTGTTATGGCACCCTACTTCCTGCAGCAACGGGATGCCCTGTGCCACCGAGTGCAGAAGCAGAAGGCCAAGAATCAGGACCTGGCTGATGCTGTCCTGGCTGGGCGCAGGCAGCTGGAGGGGCTGCAGCAGCAGATCCAGGCCCTCCAGCAGACATGGCAGATGCAAAGCCCAGGGGCTCAGAGTCTGACA------AAGGTA---CTGCCTTTGTGTCCAAGCAGGAGGGCAGTAAGG------
>mm10
ATGGCTGAGGTGAGCCGAGATAGCGAGGCTGCG---------GAAAGGGGGCCTGAGGGCTCCTCTCCGGAAGCTGTGCCAGGGGACGCGACCATCCCCAGGGTGAAACTCCTGGACGCCATAGTAGACACTTTCCTCCAGAAGCTAGTCGCCGACAGGAGCTACGAGAGGTTCACCACCTGCTACAAACACTTCCACCAGTTGAACCCTGAGGTGACGCAGAGGATCTATGACAAGTTTGTGGCTCAGTTGCAGACATCCATCCGCGAGGAAATCTCAGAAATCAAAGAGGAGGGGAACCTAGAAGCTGTCCTGAACTCCCTGGATAAGATCATAGAAGAAGGCAGAGAGCGCGGAGAGCCAGCCTGGCGACCCAGTGGAATCCCAGAGAAAGACCTGTGTAGTGTCATGGCACCCTACTTCCTGAAGCAACAGGATACCCTGTGTCATCAAGTACGGAAACAGGAAGCCAAGAACCAGGAACTGGCCGACGCTGTCCTGGCCGGGCGCAGGCAGGTGGAGGAGCTGCAGCAGCAGGTTCGGGCCCTCCAGCAAACATGGCAGATGCCAAGCCCAGCGGCCCTGAGTCTGACA------AAGGTA---CTGCCTTCATGTCCAAGCAGGAGGGCAATAAGG------
>rn6
ATGGCTGGAGTGAGCCAAGATAATGAGGCTGCG---------GAAAAGGGGCCCGAGGGTTCATCTACGGAAGCTGTGCCAGGCGACACGACCATCTCCAGGGTGAAACTCCTCGATACCATAGTGGACACTTTCCTCCAGAAACTAGTCGCGGGCAAGAGCTATGAGAGGTTCGCCAGCTGTTACAAACACTTGCACCAGTTGAACCCTGAGGCGACACGGTGGATCTATGACAAGTTTGTGGCTCAGTTGCAGACGTCTATCCGTGAGGAAATCTCAGAAATCAAAGAGGAGGGGAACCTAGAAGCTGTCCTGAACTCCCTGGATAAGATAATAGAAGAAGGCAAAGATCGTGGAGAGACAGCCTGGCGACCTAGTGGAATCCCAGAGAAAGACCTGTGCAGTGTCATGGCACCCTACTTCTTGAAGCAGCAGGATACCCTGTGCCGTCAAGTTCAGAAACAGGAAGCCAAGAACCAGGAACTGGCTGAGGCTGTGCTGGCTGGACGCCGGCAGGTGGAGGAGCTACAGCAGCAGGTTCAGGCCGTCCAGCAAACATGGCAGGTGCAAAGCCCAGCGACTCTGAGTCTGACA------AAG---------CCTTCATGTCCAAGCAGGAGGGCAGTAAGGTGG---
>hetGla2
ATGGCTGAAGTCAGCGGCCTCGATGAGGCGGCGGCT------GAGAAAAGGCTGGACGGGCCCTCTTCGGAATCCATGCCACCTGGCACTAGCATTTCGCGAGTGAAGCTCCTCGACACCATGGTGGACACTTTTCTCGAGAAGCTGGTCGCCGCCGGGAGCTACCAGAGGTTTGCTGACTGCTACAAGCACTTCCACCAGCTGCAGCCTGAGATGACCCAGCGGATCCACGACAAGTTTGTCACTCAGCTGCAGGCATCCATCCGGGAGGAAATCTCAGAAATCAAAGAGGAAGGGAACCTAGAAACTGTCTTGAACTCCTTGGATAGAATTGTGGAAGACGGCAAAGACCACAAGGGGCCGGCCTGGCGCCCCAGCGGGACCCCCGAGAAGGACCTGTGCAGCGTCCTGGCACCCTACTTCCTACAGCAGCGGGACACCCTCCTGCGCCACGTGCAAAGGCAGGAGGCCAAGAACCAGGCGCTGGCCGAGGCCGTCCTGGCAGGGCGCAGGCAGGTGGAGGTGCTGCAGCGGCAGGTGCAGGGCCAGCAGCAGGCCTGGCAGATGCAAAGCCCAGTGGCGCAGAGTCCAGCA------CGGGGA---CAGCCTTCTTGTCCAAGCAGGAGGGCAGTGAAGTGG---
