# Supplementary material for: Six reference-quality genomes reveal evolution of bat adaptations
Source: Nature. 2020 Jul 22;583(7817):578–84. doi: 10.1038/s41586-020-2486-3 (PMC8075899; doi:10.1038/s41586-020-2486-3)
Supplement: Supplementary file 6 — Alignments of 12,931 protein-coding genes across 48 mammals. [file 41586_2020_2486_MOESM6_ESM.gz › suppDataFile/ENST00000596358.aln.fasta]

>triMan1
ATGACACGACATGGCAAGAACTGCACGGCGGGCGCCGTCTACACCTACCACGAGAAGAAGAAGGACACGGCGGCCTCAGGTTATGGGACCCAGAACATTCGACTGAGCCGGGACGCCGTGAAGGACTTTGACTGCTGCTGCCTCTCTCTACAGCCCTGCCATGACCCTGTTGTCACCCCGGACGGCTACCTGTATGAGCGTGAGGCCATCCTGGAGTACATCCTTCACCAGAAGAAGGAGATCGCCCGGCAGATGAAGGCCTATGAGAAGCAGCGGGGCGCCAGGCGAGAGGAGCAGAAAGAGCTGCAGCGGGCAGCAGCGCAGGACCAGGTGCGCGGCTTCCTGGAGAAGGAGGCGGCCATCGTTAGCCGACCCCTCAACCCCTTCACTCCCAAGGCCGCTTCCTCTGGGAATGGC---CCAGATGATGCCCAGCCTGGACCCAGCGCG---GGCCCGGCAAGC------AAGGACAAGGACAAG------------------GCACTGCCCAGCTTCTGGATCCCGTCGCTGACGCCCGAGGCTAAGGCCACCAAGCTGGAGAAGCCGTCCCGCACCGTGACCTGCCCCATGTCTGGGAAGCCGCTGCGCATGTCGGACCTGACGCCGGTCCGCTTCACGCCGCTCGACAGCTCGGTGGACCGTGTGGGGCTCATCACGCGCAGCGAGCGCTACGTGTGCGCAGTGACCCGCGACAGCTTAAGCAACGCCACGCCCTGCGCCGTGCTGCGGCCCTCTGGGGCCGTGGTCACCGTTGAGTGCGTGGAGAAGTTGATTCGGAAGGACATGGTGGATCCGGTGAACGGGGAGAAGCTCACGGACCACGACATCATC---GTGCTGCAGCGGGGCGGCACGGGCTTCGCGGGATCTGGAGTGAAACTGCAGGCCGAGAAGTCGCGGCCGGTGATGCAGGCC---
>loxAfr3
ATGACACGACATGGCAAGAACTGCACGGCAGGTGCTGTCTACACCTACCACGAGAAGAAGAAGGACACAGCGGCCTCAGGTTACGGGACCCAGAACATTCGACTGAGCCGGGATGCCGTGAAGGACTTTGACTGCTGCTGCCTCTCTTTACAGCCCTGCCATGACCCTGTTGTCACCCCAGACGGCTACCTGTATGAACGTGAGGCCATCTTGGAGTACATCCTTCACCAAAAGAAGGAGATCGCCAGGCAGATGAAGGCCTACGAGAAGCAGAGGGGCGCCCGGCGAGAGGAGCAGAAAGAGCTGCAGCGGGCAGCGGCACAGGACCAGGTGCGCGGCTTCCTGGAGAAGGAGGCGGCCATCGTTAGCCGGCCCCTCAACCCGTTCACACCCAAGGCCACCTCT---GGGAACGGTGCAGCAGATGATGTCCTGCCTGGGCCCAGCGCA---GGCCCAGCCAGC------AAGGACAAGGACAAGGACAAG------------GCGCTGCCCAGCTTCTGGATTCCGTCGCTGACACCCGAGGCCAAGGCCACCAAGCTGGAGAAGCCGTCCCGCACTGTGACCTGCCCCATGTCTGGGAAGCCGTTGCGCATGTCGGACCTGACGCCTGTGCACTTCACACTGCTCGACAGCTCGGTGGACCGTGTGGGGCTCATCACGCGCAGCGAGCGCTATGTGTGCGCAGTGACCCGCGACAGCTTGAGCAACGCCACGCCCTGCGCCGTGCTGCGACCCTCTGGGGCCGTGGTCACTCTCGAGTGCGTGGAGAAGCTGATTCGGAAGGACATGGTGGACCCGGTGAACGGGGAGAAGCTCACGGACCGTGACATCATC---GTGCTGCAGCGGGGCGGCACGGGCTTCGCGGGCTCCGGAGTGAAGCTGCAGGCCGAGAAGTCGCGGCCAGTGATGCAGGCC---
>conCri1
ATGACGCGCCACGGCAAGAACTGCACCGCGGGGGCCGTCTACACCTACCACGAGAAGAAGAAGGACACAGCGGCCTCGGGCTATGGGACCCAGAACATTCGCCTAAGCCGGGATGCCGTCAAGGACTTTGACTGCTGCTGCCTGTCTCTGCAGCCCTGCCACGACCCGGTTGTCACGCCAGATGGCTACCTGTATGAGCGCGAGGCCATCCTGGAGTACATTTTGCACCAGAAGAAGGAGATTGCCCGGCAGATGAAGGCCTATGAGAAGCAGCGGGGTGCCCGGAGGGAGGAACAGAAAGAGCTGCAGCGAGCAGCCGCGCAGGACCAGGTGCGGGGCTTCCTGGAGAAAGAGGCGGCCATTGTGAGCCGGCCCCTCAACCCCTTCACGCCCAAGGCGGCCTCT---GGGAACAGC---T--------------------------------------------------------------------------------------------------------------------------------------------------------------------------------------------------------------------------------------------------------------------------------------------------------------------------------------------------------------------------------------------------------------------------------------------------------------CAGGGCGGCACTGGCTTTGCGGGCTCTGGCGTCAAGCTGCAGGCAGAGAAGTCGCGGCCAGTGATGCAGGCATG-
>hetGla2
ATGACTCGGCATGGCAAGAACTGCACAGCGGGGGCGGTGTACACCTATCACGAGAAGAAGAAGGACACAGCGGCCTCAGGCTATGGGACCCAGAACATCCGACTGAGCCGCGATGCAGTGAAGGACTTCGACTGCTGCTGCCTGTCTTTGCAGCCCTGCCATGACCCTGTTGTCACCCCAGATGGCTACCTGTATGAGCGTGAGGCTATCCTGGAGTACATTCTGCACCAGAAGAGGGAGATTGCCCGGCAGATGAAGGCCTACGAGAAGCAGCGCGGCGCGCGGCGTGAGGAGCAGAAGCAGCTGCATCGGGCGGCGGCGCAGGACCAGGTGCGAGGCTTCCTGGAGAAGGAGGCGGCCATCGTGAGCCGCCCACTCAACCCTTTCGAGGCCAAGGTGGCCGAG---GGCCCCGGC---TCAGATGACGCGAAGCCCGGGCCCAGCGCG---GGGGCTCCAGGCAAGGCGAAGGAGAAGGACAAG------------------GAGCTGCCCAGCTTCTGGATCCCGTCACTGACTCCCGAGGCCAAGGCCACCAAGCTGGAGAAGCCGTCGCGCACCGTCGCCTGCCCCATGTCCGGGAAGCCGTTGCGCATGGCGGACCTGACGCCCGTGCGCTTCACGCTGCTCGACGACTCCGTGGACCGCGTGGGGCTCATCACGCGCAGCGAGCGCTACGTGTGCGCCGTGACCCGCGACAGTCTCAGCAACGCCACACCGTGCGCCGTGCTGAGGCCCTCCGGGGCCGTGGTCACCCTCGAATGTGTGGAGAAGCTGATTCGCAAGGACATGGTGGACCCGGTGAACGGGGACAAGCTCACGGAGCGTGACATCATC---GTGCTGCAGCGCGGTGGCACCGGCTTCGCAGGCTCCGGGGTGAAGCTGCAGGCCGAGAAGTCGAGGCCAGTGATGCAGGCC---
>cavPor3
ATGACACGGCACGGCAAGAACTGCACGGCGGGCGCTGTGTACACCTACCATGAGAAGAAGAAGGACACAGCGGCCTCCGGCTACGGGACCCAGAACATCCGACTGAGCCGTGATGCGGTGAAGGACTTCGACTGCTGCTGCCTGTCCTTACAGCCTTGCCATGATCCCGTCGTCACCCCGGATGGCTACCTATATGAGCGTGAGGCAATCCTGGAGTACATTCTGCACCAGAAAAGGGAGATTGCCCGGCAAATGAAGGCCTATGAGAAGCAGCGCGGTGCGCGGCGGGAGGAGCAGAAGCAGCTGCAGCGGGCAGCAGCACAGGACCAGGTGCGCGGCTTCCTGGAGAAGGAGGCGGCCATTGTGAGCCGCCCCCTCAACCCCTTCTCAGCCAAGGCAGCTGCG---GGC---------CCAGATGACACCGAGCCCGGACCCAGTGCT---GGGGCCCCTGGC------AAGGACAAGGAGAAGGAAAAGGAGAAGGACAAGGCACTGCCCAGCTTTTGGATCCCCTCACTGACGCCCGAGGCCAAGGCCACCAAGCTGGAGAAGCCGTCACGCACCGTCACTTGCCCCATGTCCGGTAAGCCACTGCGCATGGCCGACCTGACGTCTGTGCGCTTCACTCCGCTCGACAATTCTGTGGACCGCGTGGGGCTCATCACGCGCAGTGAGCGCTACGTGTGTGCTGTGACTCGCGACAGCCTGAGTAATGCCACGCCATGCGCCGTGCTGCGGCCCTCTGGCGCCGTGGTGACTCTGGAGTGCGTGGAGAAGCTGATTCGAAAGGACATGGTGGACCCCGTGAATGGGGACAAGCTCACGGAGCGTGACATCATT---GTGCTGCAGCGGGGTGGCACCGGCTTCGCGGGCTCCGGGGTGAAGCTGCAGGCCGAGAAGTCCCGGCCAGTGATGCAGGCC---
>hg38
ATGACGCGGCATGGCAAGAACTGCACCGCAGGGGCCGTCTACACCTACCACGAGAAGAAGAAGGACACAGCGGCCTCGGGCTATGGGACCCAGAACATTCGACTGAGCCGGGATGCCGTGAAGGACTTCGACTGCTGTTGTCTCTCCCTGCAGCCTTGCCACGATCCTGTTGTCACCCCAGATGGCTACCTGTATGAGCGTGAGGCCATCCTGGAGTACATTCTGCACCAGAAGAAGGAGATTGCCCGGCAGATGAAGGCCTACGAGAAGCAGCGGGGCACCCGGCGCGAGGAGCAGAAGGAGCTTCAGCGGGCGGCCTCGCAGGACCATGTGCGGGGCTTCCTGGAGAAGGAGTCGGCTATCGTGAGCCGGCCCCTCAACCCTTTCACAGCCAAGGCCCTCTCG---GGCACCAGC---CCAGATGATGTCCAACCTGGGCCCAGTGTG---GGTCCTCCAAGT------AAGGACAAGGACAAA------------------GTGCTGCCCAGCTTCTGGATCCCGTCGCTGACGCCCGAAGCCAAGGCCACCAAGCTGGAGAAGCCGTCCCGCACGGTGACCTGCCCCATGTCAGGGAAGCCCCTGCGCATGTCGGACCTGACGCCCGTGCACTTCACACCGCTAGACAGCTCCGTGGACCGCGTGGGGCTCATCACCCGCAGCGAGCGCTACGTGTGTGCCGTGACCCGCGACAGCCTGAGCAACGCCACCCCCTGCGCTGTGCTGCGGCCCTCTGGGGCTGTGGTCACCCTCGAATGCGTGGAGAAGCTGATTCGGAAGGACATGGTGGACCCTGTGACTGGAGACAAACTCACAGACCGCGACATCATC---GTGCTGCAGCGGGGCGGTACCGGCTTCGCGGGCTCCGGAGTGAAGCTGCAAGCGGAGAAATCACGGCCGGTGATGCAGGCC---
>panTro5
ATGACGCGGCATGGCAAGAACTGCACCGCAGGGGCCGTCTACACCTACCACGAGAAGAAGAAGGACACAGCGGCCTCGGGCTATGGGACCCAGAACATTCGACTGAGCCGGGATGCCGTGAAGGACTTCGACTGCTGTTGTCTCTCCCTGCAGCCTTGCCACGATCCTGTTGTCACCCCAGATGGCTACCTGTATGAGCGTGAGGCCATCCTGGAGTACATTCTGCACCAGAAGAAGGAGATTGCCCGGCAGATGAAGGCCTACGAGAAGCAGCGGGGCACCCGGCGCGAGGAGCAGAAGGAGCTTCAGCGGGCGGCCTCGCAGGACCATGTGCGGGGCTTCCTGGAGAAGGAGTCGGCTATCGTGAGCCGGCCCCTCAACCCTTTCACAGCCAAGGCCCTCTCC---GGCACCAGC---CCAGATGATGTCCAACCTGGGCCCAGTGTG---GGTCCTCCAACT------AAGGACAAGGACAAA------------------GTGCTGCCCAGCTTCTGGATCCCGTCGCTGACGCCCGAAGCCAAGGCCACCAAGCTGGAGAAGCCGTCCCGCACGGTGACCTGCCCCATGTCAGGGAAGCCCCTGCGCATGTCGGACCTGACGCCCGTGCACTTCACACCGCTAGACAGCTCCGTGGACCGCGTGGGGCTCATCACGCGCAGCGAGCGCTACGTGTGCGCCGTGACCCGCGACAGCCTGAGCAACGCCACCCCCTGCGCTGTGCTGCGGCCCTCTGGGGCTGTGGTCACCCTCGAATGCGTGGAGAAGCTGATTCGGAAGGACATGGTGGACCCTGTGACTGGAGACAAACTCACAGACCGCGACATCATC---GTGCTGCAGCGGGGCGGTACCGGCTTCGCGGGCTCCGGAGTGAAGCTGCAAGCGGAGAAATCACGGCCGGTGATGCAGGCC---
>ponAbe2
ATGACGCGGCATGGCAAGAACTGCACCGCGGGGGCCGTCTACACCTACCACGAGAAGAAGAAGGACACAGCGGCCTCAGGCTATGGGACCCAGAACATTCGACTGAGCCGGGATGCCGTGAAGGACTTCGACTGCTGTTGTCTCTCCCTGCAGCCTTGCCACGATCCTGTTGTCACCCCAGATGGCTACCTGTATGAGCGTGAGGCCATCCTGGAGTACATTCTGCACCAGAAGAAGGAGATTGCCCGGCAAATGAAGGCCTACGAGAAGCAGCGGGGCACCAGGCGCGAGGAGCAGAAGGAGCTTCAGCGGGCGGCCTCGCAGGACCATGTGCGGGGATTCCTGGAGAAGGAGTCGGCCATCGTGAGCCGGCCCCTCAACCCTTTCACAGCCAAGGCCCTCTCG---GGCACCAGC---CCAGATGATGTCCAACCTGGGCCCAGTGTG---GGTCCTCCAAGT------AAGGACAAGGACAAA------------------GTGCTGCCCAGCTTCTGGATCCCGTCGCTGACACCCGAAGCCAAGGCCACCAAGCTGGAGAAGCCGTCCCGCACGGTGACCTGCCCCATGTCGGGGAAGCCCCTGCGCATGTCGGACCTGACGCCCGTGCACTTCACACCGCTAGACAGCTCCGTGGACCGCGTGGGGCTCATCACGCGCAGCGAGCGCTACGTGTGCGCCGTGACCCGCGACAGCCTGAGCAACGCCACCCCCTGCGCTGTGCTGCGGCCCTCTGGGGCAGTGGTCACCCTCGAATGCGTGGAGAAGCTGATTCGGAAGGACATGGTGGACCCTGTGACTGGAGACAAACTCACAGACCGCGACATCATC---GTGCTGCAGCGGGGCGGTACCGGCTTCGCCGGCTCCGGAGTGAAGCTGCAAGCGGAGAAATCGCGGCCAGTGATGCAGGCC---
>macFas5
ATGACACGGCACGGCAAGAACTGCACCGCGGGGGCCGTCTACACCTACCACGAGAAGAAGAAGGACACAGCGGCCTCAGGCTATGGGACCCAGAACATTCGACTGAGCCGGGATGCCGTGAAGGACTTCGACTGCTGTTGTCTGTCCCTGCAGCCTTGCCACGATCCTGTTGTCACCCCAGATGGCTACCTGTATGAGCGTGAGGCCATCCTGGAGTACATTCTGCACCAGAAGAAGGAGATCGCCCGGCAGATGAAGGCCTACGAGAAGCAGCGGGGCACCCGGCGGGAGGAGCAGAAGGAGCTTCAGCGGGCGGCCTCGCAGGACCATGTGCGGGGCTTCCTGGAGAAGGAGTCCGCCATCGTAAGCCGGCCTCTCAACCCTTTCACAGCCAAGGCCCTCTCG---GGCACCAGC---CCAGATAATGCCCAACCTGGGCCCAGTGTG---GGTCCTCCAAGT------AAGGACAAGGACAAA------------------GTGCTGCCCAGCTTCTGGATCCCGTCACTGACGCCCGAAGCCAAGGCCACCAAGCTGGAGAAGCCGTCCCGCACGGTGACCTGCCCCATGTCGGGGAAGCCCCTGCGCATGTCAGACCTGACGCCCGTGCACTTCACACCACTCGACAGCTCCGTGGACCGCGTGGGGCTCATCACGCGCAGCGAGCGCTACGTGTGCGCCGTGACCCGCGACAGCCTGAGCAACGCCACCCCCTGCGCTGTGCTGCGGCCCTCTGGGGCTGTGGTCACCCTCGAATGCGTGGAGAAGCTGATTCGGAAGGACATGGTGGACCCTGTGACTGGAGACAAACTCACAGACCGCGACATCATC---GTGCTGCAGCGGGGCGGTACCGGCTTCGCGGGCTCTGGAGTAAAGCTGCAAGCGGAGAAATCGCGGCCGGTGATGCAGGCC---
>calJac3
ATGACACGGCACGGCAAGAACTGTACCGCGGGGGCTGTCTACACCTACCACGAGAAGAAGAAGGACACAGCGGCCTCAGGCTATGGGACCCAGAACATTCGACTGAGCCGAGATGCTGTGAAGGACTTTGACTGCTGCTGCCTCTCCCTGCAGCCCTGCCACGATCCTGTTGTCACCCCAGATGGCTACCTGTATGAGCGTGAAGCCATCCTGGAGTACATTCTGCATCAGAAGAAGGAGATCGCCCGGCAGATGAAGGCCTATGAGAAGCAGCGGGGCGCCCGGCGGGAGGAGCAGAAGGAGCTTCAGCGGTCGGCCTCTCAGGATCACGTGCGGGGCTTCCTGGAGAAGGAATCGGCCATCGTGAGCCGGCCCCTCAATCCTTTCACAGCCAAAGCTCTCTCG---GCCACCAGC---CCAGATGATGCCCAACCGGGGCCCAGCGTG---GGTCCCCCAAGT------AAGGACAAGGACAGA------------------GTGCTGCCCAGCTTCTGGATCCCGTCGCTGACGCCCGAAGCCAAGGCCACCAAGCTGGAGAAGCCGTCCCGTACGGTGACCTGCCCCATGTCGGGGAAGCCCCTGCGCATGTCTGACCTGACGCCCGTGCACTTCACGCCACTCGACAGCTCGGTGGACCGCGTGGGGCTCATCACACGCAGCGAGCGCTACGTGTGCGCTGTGACCCGCGACAGCCTGAGCAACGCCACCCCCTGCGCTGTGCTGCGGCCCTCTGGGGCTGTTGTCACCCTTGAATGCGTGGAGAAGCTAATTCGGAAGGACATGGTGGACCCTGTGAGTGGAGACAAACTCACCGACCGCGACATCATC---GTGCTGCAGCGGGGCGGTACAGGCTTCGCGGGCTCCGGAGTGAAGCTGCAAGCGGAGAAATCCCGGCCGGTGATGCAGGCC---
>saiBol1
ATGACGCGGCACGGCAAGAACTGCACCGCGGGGGCTGTCTACACCTACCACGAGAAGAAGAAGGACACAGCGGCCTCAGGCTATGGGACCCAGAACATTCGACTGAGCCGTGATGCTGTGAAGGACTTCGACTGCTGCTGCCTCTCCCTGCAGCCCTGCCACGATCCTGTTGTCACCCCAGATGGCTACCTGTATGAGCGTGAGGCCATCCTGGAGTACATTCTGCATCAGAAGAAGGAGATCGCCCGGCAGATGAAGGCCTATGAGAAGCAGCGCGGCGCTAGGCGGGAGGAGCAGAAGGAGCTTCAGCGGGCGGCCTCTCAGGATCACGTGCGGGGCTTCCTGGAGAAGGAATCGGCCATCGTGAGCCGGCCCCTCAATCCTTTCACAGCCAAGGCCCTCTCG---GCCACCAGC---CCAGATGATGCCCAACCCGGGCCCAGCGTG---GTTCCCCCAAGT------AAGGACAAGGACAGA------------------GTGCTGCCCAGCTTCTGGATCCCGTCGCTGACGCCTGAAGCCAAGGCCACCAAGCTGGAGAAGCCGTGCCGCACGGTCACCTGCCCCATGTCGGGGAAGCCCCTGCGCATGTCGGACCTGACGCCCGTGCACTTCACGCCGCTCGACAGCTCGGTGGACCGCGTGGGGCTCATTACACGCAGCGAGCGCTACGTGTGCGCTGTGACCCGCGACAGCCTGAGCAACGCCACCCCCTGCGCTGTGCTGCGGCCCTCTGGGGCTGTGGTCACCCTTGAATGCGTGGAGAAGCTAATTCGGAAGGACATGGTGGACCCTGTGAGTGGAGACAAACTCACCGACCGCGACATCATC---GTGCTGCAGCGGGGCGGTACAGGCTTCGCGGGCTCCGGAGTGAAGCTGCAAGCAGAGAAATCGCGGCCGGTGATGCAGGCC---
>otoGar3
ATGACACGGCATGGCAAGAACTGCACTGCGGGAGCTGTCTACACCTATCACGAGAAGAAGAAGGACACAGCGGCCTCAGGCTATGGGACCCAGAACATCCGACTGAGCAGAGATGCCGTAAAGGATTTTGACTGCTGCTGCCTGTCTCTGCAGCCTTGCCACGATCCTGTCGTCACCCCAGATGGCTACCTGTACGAGCGAGAGGCAATCCTGGAGTACATTTTGCACCAGAAGAAGGAGATTGCCAGGCAGATGAAGGCCTATGAGAAGCAGCGAGGTGCCCAGCGGGATGAGCAGAAGGAGCTGCAAAAGGCAGCGGCCCAAGACCACGTGCGTGGCTTCCTAGAGAAGGAGGCAACCATTGTGAGCCGTCCCCTCAACCCCTTTACTGCCAAGGCTCCCACC---GGGACTGGC---CCAGATGATGCCCAGCCTGGACCCAGTGCG---GGACCCCCAGGA------AAGGACAAGGACAAA------------------GTGCTGCCCAGCTTCTGGATCCCCTCCTTGACTCCCGAGGCCAAGGCCACCAAACTGGAGAAGCCATCACGCATAGTCACCTGCCCCATGTCTGGGAAACCACTGCGCATGTCGGACCTGACGCCGGTGCGCTTCACACCTCTGGACAGCTCCGTGGACCGTGTGGGGCTCATCACGCGCAGTGAACGCTACGTGTGTGCTGTGACCCGCGATAGCCTGAGCAATGCCACTCCATGTGCTGTGCTGCGGCCCTCTGGGGCTGTGGTCACCCTTGAGTGCGTGGAGAAGCTGATTCGGAAGGACATGGTGGACCCAGTGACTGGTGACAAGCTCACAGATCGTGACATCATC---GTGCTACAGCGGGGTGGCACGGGCTTTGCAGGCTCTGGAGTGAAGCTGCAGGCTGAGAAGTCACGGCCAGTGATGCAGGCC---
>micMur3
ATGACACGGCACGGCAAGAACTGCACTGCAGGAGCCGTCTACACCTACCATGAGAAGAAGAAGGACACAGCGGCCTCAGGCTATGGGACCCAGAACATCCGACTGAGCCGGGATGCTGTGAAGGACTTTGACTGCTGTTGCCTGTCGCTGCAGCCCTGCCACGATCCTGTTGTCACCCCGGATGGCTACCTGTACGAGCGCGAGGCGATCCTCGAGTACATTCTGCACCAGAAGAAGGAGATTGCCCGGCAGTTGAAGGCCTACGAGAAGCAGCGGGGCGCCCGGCGCGAGGAGCAGAAGGAGCTGCAGCGGGCGGCGGCGCAGGACCACGTGCGCGGCTTCCTGGAGAAGGAGGCGGCCATCGTCAGCCGGCCCCTCAACCCCTTCACGGCCAAGGCCGCCTCC---GGGACCGGC---CCAGACGATGCCCAGCCAGGGCCCAGCGCG---GGTCCCCCAAGC------AAGGACAAGGACAAA------------------GTGCTGCCCAGCTTCTGGATCCCTTCACTGACTCCTGAGGCCAAGGCCACCAAGCTGGAGAAACCATCCCGCACTGTGACCTGCCCCATGTCCGGGAAGCCACTGCGCATGTCAGACCTGACCCCCGTGCGCTTCACGCCGCTCGACAGCTCCGTGGACCGCGTTGGGCTCATCACGCGCAGCGAGCGCTACGTGTGCGCCGTGACCCGAGACAGCCTGAGCAACGCCACGCCCTGTGCTGTTCTGCGGCCCTCTGGGGCCGTGGTCACCCTCGAGTGTGTGGAGAAGCTGATTCGGAAGGACATGGTGGACCCAGTGACTGGCGACAAGCTCACAGATCGGGACATCATT---GTTCTGCAGCGGGGCGGCACCGGCTTCGCGGGCTCTGGAGTGAAGCTGCAGGCCGAGAAGTCCCGGCCAGTGATGCAGGCC---
>tarSyr2
ATGACACGCCATGGCAAGAACTGCACTGCAGGCGCCGTCTACACTTACCATGAAAAGAAGAAGGACACAGCGGCCTCAGGCTATGGGACCCAGAACATTCGACTGAGCCGGGACGCCGTGAAGGACTTCGACTGCTGCTGTCTCTCTCTGCAGCCCTGCCACGATCCTGTCGTCACCCCAGATGGCTACCTGTATGAGCGCGAGGCAATCCTGGAATACATTCTGCACCAGAAGAAGGAGATCGCCCGGCAGATGAAGGCCTATGAGAAGCAGCGCGGCGCCCGGAAGGAGGAGCAGAAGGAGCTGCAGAAGGCAGCGGCGCAGGACCACGTGCGGGGCTTCCTGGAGAAGGAGGCGACCATCGTGAGCCGGCCCCTCAACCCCTTCACGGCCAAGGCCCCCTCG---GGGACCAGC---CCAGNNNNNNNNNNNNNNNNCCCAAGC------------------------AAGGACAAGAGCAAA------------------GTGCTGCCCAGCTTCTGGATCCCATCGCTGACTCCCGAGGCCAAGGCCACCAAGCTGGAGAAGCCG------------------------------------------------------------------------------------------------------------------------------------------------------------------------------------------------------------------------------------------------------------------------------------------------------------GGCGGCACCGGCTTCGCGGGCTCCGGGGTGAAGCTGCAGGCGGAGAAGTCCAGGCCGGTGATGCAGGCA---
>oryAfe1
ATGACACGGCACGGCAAGAACTGCACGGCCGGCGCCGTGTACACCTACCATGAGAAGAAGAAGGACACAGCGGCCTCAGGCTACGGGACCCAGAACATCCGCCTGAGCCGGGACGCTGTGAAGGACTTTGACTGCTGCTGCCTTTCCCTGCAGCCCTGCCACGACCCCGTCGTCACCCCGGACGGCTACCTGTACGAGCGTGAGGCCATCCTGGAGTATATCCTACACCAGAAGAAGGAGATCGTCCGGCAGATGAAGGCGTACGAGAAACAGCGGGGCGCACGACGAGAGGAGGAAAAAGAACTGCAGCGGGCCGCGGCCCAGGACCAGGTGCGGGGCTTTCTGGAGAAGGAGGCGGCCATTGTCAGCCGGCCCCTCAACCCCTTCACGTCCAAGGCTGCCTCC---GGGACCGGC---CCAGATGATGCCAGGCCTGGCCCCAGCGAT---GGCCCCGCAAGC------AAGGACAAGGACAAGGACAAG------------GCGCTGCCTAGTTTCTGGATCCCATCGCTGACGCCCGAGGCCAAGGCCACCAAGCTGGAGAAGCCTTCCCGCATCGTGACCTGCCCCATGTCGGGGAAGCCGCTGCGCATGTCGGACCTGACGCCCGTGCGCTTCACGCTGCTCGATGACTCGGTGGACCGCGTGGGGCTTATCACGCGCAGCGAGCGCTACGTGTGCGCCGTGACCCGCGACAGCTTGAGCAACGCCACGCCCTGCGCCGTGCTGCGGCCCTCCGGGGCCGTGGTCACCCTCGAGTGCGTGGAGAAGCTGATTCGGAAGGACATGGTGGACCCGGTGAACGGGGAGAAGCTCACGGACCGCGACATCATC---GTACTGCAGCGGGGTGGCACGGGCTTCGCCGGCTCCGGGGTGAAGCTGCAGGCTGAGAAGTCACGGCCGGTGATGCAGGCC---
>echTel2
ATGACCCGGCATGGCAAGAACTGCACGGCGGGTGCCGTCTACACCTACCATGAGAAGAAGAAGGACACAGCGGCCTCAGGCTATGGGACCCAGAACATCCGACTGAGCCGGGATGCCGTGAAGGACTTTGACTGCTGTTGCCTGTCCCTGCAGCCCTGCCACGACCCTGTTGTCACCCCGGACGGCTACCTGTACGAACGCGAAGCCATCCTGGAATACATCCTGCACCAGAAGAAGGAGCTTGCTCGGCAGATGAAGGCCTACGAGAAGCAGCGGGGCGCGCAGCAGGAGGAGCGGAAGGAGCTGCAGCGGGCAGCGGCACAGGACCAGGTGCGCGGCTTCCTGGAGAAGGAGGCCGCCATCGTCAGCAGGCCCCTCAACCCCTTCACACCCAAGGTGGCCTCC---GGCCTCGGC---CCAGATGAGGCCCAGCCCGGCCCGAGCGCG---GGCGCTGCGAGC------AAGGACAAGGACAAGGACAAG------------GCGCTGCCCAGCTTCTGGATCCCGTCCCTGACCCCCGAGGCCAAGGCCACCAAGCTGGAGAGACCGTCGCGCAAGGTGACCTGCCCCATGTCCGGGAGGCCGCTGCGCATGTCCGACCTGACGCCCGTGCGCTTCACGCCGCTGGACAGCTCCGTGGACCGCGTGGGGCTCATCACGCGCAGCGAGCGCTACGTGTGCGCCGTGACCCGGGACAGTCTGAGCAACGCCACGCCCTGCGCCGTGCTGCGGCCCTCGGGGGCAGTGGTCACCCTCGAGTGCGTGGAGAAGCTGATTCGCAAGGACATGGTGGACCCGGTGAACGGGGAGAAACTCACGGACCGCGACATCATC---ACGCTGCAGCGGGGCGGCACGGGCTTCGCGGGCTCCGGAGTGAAGCTGCAGGCCGAGAAGTCGCGGCCGGTGATGCAGGCC---
>HLequCab3
ATGACACGCCACGGCAAGAACTGCACTGCGGGGGCTGTCTACACCTACCATGAAAAGAAGAAGGACACAGCGGCCTCAGGCTACGGGACCCAGAACATTCGACTGAGCCGGGATGCCGTCAAGGATTTTGACTGCTGCTGCCTCTCCCTGCAGCCCTGCCACGACCCCGTTGTCACCCCAGATGGCTACCTGTATGAGCGGGAGGCAATCCTGGAATACATTTTGCACCAGAAGAAGGAGATCGCCCGGCAGATGAAGGCCTACGAGAAGCAGCGGGGTGCGCGGCGGGAGGAGCAGAAAGAGTTGCAGCGGGCGGCGGCGCAGGACCAGGTGCGGGGCTTCCTGGAGAAGGAGGCGTCCATCGTGAGCCGGCCCCTCAACCCCTTCACGCCCAAGGCTACCACG---GGCAACGGC---CCAGATGATGCCCAACCCGGGCCCAGCGCG---GGCCCCGCAGGA------AAGGACAAGGACAAA------------------GCGCTGCCCAGCTTCTGGATCCCGTCGCTGACCCCCGAGGCCAAGGCCACCAAGCTGGAGAAGCCGTCGCGCACCGTGACCTGCCCCATGTCGGGGAAGCCTCTGCGCATGTCGGACCTGACGCCCGTGCGCTTCACGCCGCTCGACGGCTCCGTGGACCGCGTGGGGCTCATCACACGCAGCGAGCGCTACGTGTGCGCCGTGACCCGCGACAGCCTGAGCAACGCCACGCCGTGCGCCGTGCTGCGGCCCTCTGGGGCCGTGGTCACCCTCGAGTGTGTGGAGAAGCTCATTCGGAAGGACATGGTGGACCCAGTGAACGGGGAGAAGCTCACGGACCGCGACATCATC---GTGCTGCAGCGGGGCGGCACCGGCTTCGCAGGCTCTGGAGTGAAGCTGCAGGCCGAGAAGTCGAGGCCCGTGATGCAGGCC---
>HLmolMol2
ATGACTCGGCATGGCAAGAACTGCACGGCTGGGGCTGTCTACACCTACCATGAGAAGAAGAAGGACACAGCGGCCTCGGGCTACGGGACCCAGAACATTCGACTGAGCCGGGATGCCGTCAAGGACTTTGACTGCTGCTGCCTCTCCTTGCAGCCCTGCCACGACCCTGTTGTCACCCCAGATGGCTACCTGTACGAGCGGGAGGCCATCCTGGAGTACATCTTGCACCAGAAGAAGGAGATCGCCCGGCAGATGAAGGCCTACGAGAAGCAGCGGGGCGCTCGGCGGGAGGAACAGAAAGAGCTGCAGCGGGCAGCTGCCCAGGACCAGGTGCGGGGCTTCCTGGAGAAGGAGGCGGCCATCGTGAGCCGGCCCCTCAACCCCTTCACACCCAAGACTGCCTCC---AGCAATGGC---GCCGATGATGCCCAACCCGGCCCCAGCACC---GGCCCCACAGGC------AAGGACAAGGACAAGGACAAA------------ATGCTGCCCAGCTTCTGGATCCCATCACTGACCCCGGAGGCCAAAGCCACCAAGCTGGAGAAGCCGTCGCGCACTGTGACCTGCCCCATGTCCGGGAAACCTCTGCGCATGTCCGACCTGACGCCAGTGCGGTTCACTCTTCTCGACGGCTCTGTGGACCGCGTGGGGCTCATCACACGCAGTGAGCGCTACGTGTGCGCCGTGACCCGGGACAGTCTGAGCAACGCCACGCCGTGCGCTGTGCTGCGGCCCTCTGGGGCCGTGGTCACCCTTGAGTGCGTGGAGAAACTGATTCGGAAGGACATGGTGGACCCTGTGAACGGGGAGAAGCTCACAGACCGCGACATAATC---GTGCTGCAGCGGGGCGGCACCGGCTTTGCGGGCTCCGGAGTGAAGCTGCAGGCAGAGAAGTCTCGGCCCGTAATGCAGGCC---
>HLrhiFer5
ATGACACGGCACGGCAAGAACTGCACAGCGGGGGCTGTCTACACCTACCATGAGAAGAAGAAGGACACAGCGGCCTCAGGCTACGGGACCCAGAACATTCGACTGAGCCGGGATGCCGTCAAGGACTTCGACTGCTGCTGCCTCTCTCTGCAGCCCTGCCACGACCCTGTTGTCACTCCAGATGGCTACCTGTATGAGCGGGAGGCAATCCTGGAGTACATTTTGCACCAGAAGAAGGAGATAGCTCGACAAATGAAGGCCTATGAAAAGCAGCGAGGTGCCCGGCGGGAGGAACAGAAAGAGCTGCAGCGGGCTGCCATGAAGGACCAGGTGCGGGGCTTCCTGGAGAAGGAGGCGGCCATCGTGAGCCGGCCCCTCAACCCCTTCACACCCAAGACCACCTCA---GGGAATGGC---CCAGATGATACCCAACCTGGTCCCAGCACT---GGCGCCACAGGC------AAAGACAAGGACAAA------------------GCATTGCCCAGCTTCTGGATCCCATCGCTGACCCCAGAGGCCAAGGCCACCAAGCTGGAGAAGCCGTCGCGCACGGTGACGTGCCCCATGTCCGGAAAGCCTCTGCGCATGTCAGACCTGACGCCTGTGCGTTTCACGCTGCTCGATGACTCCGTGGACCGCGTGGGGCTCATCACACGCAGTGAGCGCTACGTGTGCGCTGTGACCCGTGACAGCCTGAGCAATGCCACACCATGCGCCGTTCTGCGGCCCTCAGGGGCCGTAGTCACCCTTGAGTGTGTGGAGAAGCTGATTCGGAAGGACATGGTGGACCCCGTGAATGGGGAGAAACTCACGGACCGGGACATCATC---GTGCTGCAGCGGGGTGGCACGGGCTTCGCAGGCTCTGGAGTGAAGCTGCAGGCGGAAAAGTCGCGACCAGTGATGCAGGCC---
>HLrouAeg4
ATGACGCGGCACGGGAAGAACTGCACGGCGGGAGCTGTCTACACCTACCACGAGAAGAAGAAGGACACAGCGGCCTCAGGCTACGGGACCCAGAACATTCGACTGAGTCGCGATGCTGTCAAGGACTTCGACTGCTGCTGCCTCTCTCTGCAGCCCTGCCACGACCCGGTTGTCACCCCAGATGGCTACCTGTATGAGCGTGAGGCCATCCTGGAGTACATTCTGCACCAGAAGAAAGAGATCGCTCGGCAGATGAAGGCCTACGAGAAGCAGCGGGGCGCCCGGCGAGAGGAGCAGAAAGAGCTGCAGCGGGCCGCGGCCAAGGACCAGGTGCGGGGCTTCTTGGAGAAGGAGGCAGCCATCGTCAGCCGGCCCCTCAACCCCTTCACGCCCAAGACCAGCCCG---GGAAATGGC---CTAGATGATACCCAGCCCGGCCCCAGTGCG---GGCACCACAGGC------AAGGACAAGGACAAGGACAGA------------GCACTGCCCAGCTTCTGGATCCCGTCGCTGACCCCCGAAGCCAAGGCCACGAAGCTGGAGAAGCCGTCGCGCACCGTGACCTGCCCCATGTCGGGGAAGCCTCTGCGCATGTCGGACCTGACGCCCGTGCGCTTCACGCTGCTCGACAGCTCCGTGGACCGCGTGGGGCTCATCACGCGCAGTGAGCGCTATGTGTGCGCTGTGACACGCGACAGCCTGAGCAACGCCACGCCGTGCGCCGTGCTGCGGCCCTCTGGGGCCGTCGTCACCCTTGAGTGCGTGGAGAAGCTGATTCGGAAAGACATGGTGGACCCTGTGAACGGGGAGAAGCTCACAGACCGCGACATCATC---GTGCTGCAGCGGGGCGGCACGGGCTTCGCCGGCTCCGGAGTGAAGCTGCAGGCGGAGAAGTCGCGGCCCGTGATGCAGGCC---
>HLcamFer2
ATGACGCGACATGGCAAGAACTGCACGGCAGGGGCCGTCTACACCTACCACGAGAAAAAGAAGGACACAGCGGCCTCAGGCTATGGGACCCAGAACATTCGACTGAGCCGGGATGCCGTCAAGGACTTTGACTGCTGCTGCCTGTCTCTGCAGCCCTGCCATGACCCTGTTGTCACCCCAGATGGCTACCTATACGAGCGCGAGGCGATCCTGGAGTACATCTTGCACCAGAAGAAGGAGATCGCTCGGCAGATGAAGGCTTACGAGAAGCAGCGGGGCGCCCGGCGTGAGGAGAAGAAAGAGCTGCAGCGGGCGGCAGCGCAGGACCAGGTGAGGGGCTTCCTGGAGAAGGAAGCAGCCATCGTGAGCCGGCCCCTCAACCCCTTCACGCCCAAGGCCGCCTCG---GGGAACGAC---TCAGATGATGGCCAACCTGGGCCCAGCGCA---GGCCCCGCAGGC------AAGGACAAGGACAAA------------------GCGCTGCCCAGCTTCTGGATCCCGTCGCTGACCCCTGAGGCCAAGGCCACGAAGCTGGAGAAGCCCTCCCGCATCGTGACCTGCCCCATGTCCGGGAAGCCGCTGCGCATGTCGGACCTGACGCCTGTGCGCTTCACGCCGCTGGACAGCTCGGTGGACCGCGTGGGGCTCATCACGCGCAGCGAGCGCTACGTCTGCGCCGTGACCCGCGACAGCCTGAGCAACGCCACTCCTTGCGCCGTGCTGCGGCCCTCTGGGGCCGTGGTCACCCTCGAGTGCGTGGAGAAGCTGATTCGCAAGGACATGGTGGACCCTGTGAATGGGGAGAAGCTCACAGACCGCGACATCATC---GTACTGCAGCGGGGCGGGACGGGCTTCGCAGGCTCCGGAGTGAAGCTGCAGGCCGAGAAGTCCAGGCCGGTGATGCAGGCC---
>susScr11
ATGACTCGGCACGGCAAGAACTGCACGGCGGGGGCCGTCTACACCTACCACGAGAAGAAGAAGGACACAGCGGCCTCAGGCTACGGGACCCAGAACATTCGACTGAGCCGGGATGCAGTCAAGGACTTTGACTGCTGCTGCCTCTCTCTGCAGCCCTGCCACGACCCCGTCGTCACCCCCGATGGCTACCTTTATGAGCGGGAGGCGATCCTGGAGTACATTTTGCACCAGAAGAAGGAGATCGCCCGACAGATGAAGGCCTACGAGAAGCAGCGGGGCGCCCGGCGAGAGGAGCAGAAGGAGCTGCAGCGCGCAGCGGCGCAGGATCAGGTTCGGGGCTTCCTGGAGAAGGAGGCGGCCATCGTGAGCCGGCCCCTCAACCCCTTCACGCCCAAGGCTGCGTCT---GGGGACAGC---CCAGATGACGCCCAACCCGGGCCCAGCGCG---GGCCCCGCAGGC------AAGGACAAGGACAAA------------------GCGCTGCCCAGCTTCTGGATCCCGTCGCTGACCCCCGAGGCCAAGGCCACAAAGCTGGAGAAGCCGTCACGCGTCGTGACCTGCCCCATGTCTGGGAAGCCCCTGCGCATGTCGGACCTGACCCCCGTGCGCTTCACGCCGCTCGATAGCTCCGTGGACCGAGTGGGGCTCATCACGCGCAGCGAGCGCTACGTGTGCGCCGTGACCCGCGACAGCCTGAGCAACGCCACGCCGTGCGCTGTGCTCCGGCCCTCCGGGGCCGTGGTCACCCTGGAGTGCGTGGAGAAGCTGATTCGCAAGGACATGGTGGACCCGGTGAACGGGGAGAAGCTCACGGACCGCGACATCATC---GTGCTGCAGCGGGGCGGCACCGGCTTCGCGGGCTCGGGCGTGAAGCTGCAGGCGGAGAAGTCCAGGCCCGTGATGCAGGCC---
>musFur1
ATGACACGGCATGGCAAGAACTGCACAGCAGGAGCCGTCTACACCTACCACGAGAAGAAGAAGGACACAGCGGCCTCGGGCTACGGGACCCAGAACATTCGACTGAGCCGGGATGCTGTCAAGGACTTTGACTGCTGCTGCCTCTCTCTGCAGCCCTGTCATGACCCTGTTGTCACCCCGGATGGCTACCTATATGAGCGGGAGGCAATCCTGGAGTACATTTTGCACCAGAAGAAGGAGATCGCCAGGCAGATGAAGGCCTACGAGAAGCAGCGGGGGGCCCGGCGGGAGGAGCAGAAAGAGCTGCAGCGGGCTGCGGCCCAGGACCAGGTGCGGGGCTTCCTGGAGAAGGAGGCAGCCATCGTAAGCCGGCCCCTCAACCCCTTCACGCCCAAGGCAGCCTCT---GGGAACAGC---CCAGATGATGCCCGACCTGGGTCCAGTGCA---GGCCCCACAAGC------AAGGACAAGGACAAGGACAAA------------GCGCTGCCCAGCTTCTGGATCCCGTCGCTGACCCCCGAGGCCAAGGCCACCAAGCTGGAGAAGCCTTCGCGCATCGTGACCTGCCCTATGTCCGGGAAGCCACTGCGCATGTCGGACCTGACCCCCGTGCGCTTCACGCCGCTCGACAGCTCCGTGGACCGCGTGGGGCTCATCACACGCAGTGAGCGCTACGTGTGCGCTGTGACCCGCGACAGCCTGAGCAACGCCACGCCTTGCGCTGTGCTGCGGCCCTCTGGGGCTGTGGTCACCCTGGAGTGCGTGGAGAAGCTGATTCGGAAAGACATGGTAGACCCCGTGAATGGGGAGAAGCTGACAGACCGCGACATCATT---GTGCTGCAACGGGGCGGTACAGGCTTCGCGGGCTCTGGAGTGAAGCTGCAGGCTGAGAAGTCGAGGCCGGTGATGCAGGCC---
>felCat8
ATGACCCGGCACGGCAAGAACTGCACGGCAGGGGCCGTCTATACCTACCACGAGAAGAAGAAGGACACAGCGGCCTCAGGCTATGGGACCCAGAACATTCGACTGAGCCGGGATGCTGTCAAGGACTTTGACTGCTGCTGCCTCTCTCTGCAGCCCTGCCACGACCCTGTCGTCACCCCGGATGGTTACCTGTACGAGCGTGAGGCGATCCTGGAGTACATTTTGCACCAGAAGAAGGAGATCGCCCGGCAGATGAAGGCCTACGAGAAGCAGCGGGGTGCCCGGCGTGAGGAACAGAAGGAGCTGCAGCGGGCGGCGGCGCAGGACCAGGTGCGGGGCTTCCTGGAGAAGGAGGCAGCCATCGTGAGCCGGCCCCTCAACCCCTTCACGCCCAAGGCCGCCCCT---GAGACTGGT---CCAGATGATGCCCGCCCCGGGGCCAGTGCA---GGCCCCACGGGC------AAGGACAAGGACAAA------------------GCACTGCCCAGCTTCTGGATCCCGTCGCTGACCCCCGAGGCCAAGGCCACCAAGCTGGAGAAGCCTTCGCGCACCGTGACCTGCCCCATGTCTGGGAAGCCGCTGCGCATGTCTGATCTGACACCCGTGCGCTTCACGCCGCTGGACAGCTCCGTGGACCGCGTGGGGCTCATCACACGCAGTGAGCGCTACGTGTGCGCGGTGACCCGCGACAGCCTGAGCAACGCCACGCCTTGCGCTGTGCTGAGGCCCTCTGGGGCCGTGGTCACCCTGGAGTGCGTGGAGAAGTTGATTCGCAAAGACATGGTAGACCCCGTGAACGGGGAGAAGCTGACGGACCAGGACATCATC---GTGCTGCAGCGGGGCGGCACCGGCTTCGCGGGCTCCGGAGTGAAGCTGCAGGCTGAGAAGTCCAGGCCGGTGATGCAGGCC---
>lepWed1
ATGACACGGCATGGCAAGAACTGCACGGCAGGAGCTGTCTACACCTACCACGAGAAGAAGAAGGACACAGCGGCCTCGGGCTATGGGACCCAGAACATTCGCCTGAGCCGCGATGCCGTCAAGGACTTCGATTGCTGCTGCCTCTCTCTGCAGCCCTGCCATGACCCTGTCGTCACCCCGGATGGCTACCTGTATGAGCGGGAGGCAATTCTGGAGTACATTTTGCACCAGAAGAAGGAGATCGCCCGGCAGATGAAGGCCTATGAGAAGCAGCGGGGTGCCCGGCGTGAGGAGCAGAGAGAGCTGCAGCGGGCTGCGGCCCAGGACCAGGTGCGGGGCTTCCTAGAGAAGGAGGCAGCCATCGTGAGCCGGCCCCTCAACCCCTTCACGCCCAAGGCTGCCTCG---GAGAGCAGC---CCAGATGATGCCCGACCTGGGTCCAGTGCA---GGCCCCACAGGC------AAGGACAAGGACAAA------------------GCGCTGCCCAGCTTCTGGATCCCGTCCCTGACCCCCGAGGCCAAGGCCACCAAGCTGGAGAAGCCTTCGCGCACCGTGACCTGCCCTATGTCCGGGAAGCCACTGCGCATGTCGGACCTGACCCCAGTGCGCTTCACGCCGCTCGACAGCTCCGTGGACCGCGTGGGGCTCATCACTCGCAGTGAACGCTACGTGTGCGCTGTGACCCGCGACAGCCTGAGCAACGCCACGCCTTGCGCCGTGCTGCGGCCCTCTGGGGCCGTGGTCACCCTGGAGTGCGTGGAGAAGCTGATTCGGAAAGACATGGTAGACCCCGTGAACGGGGAGAAGCTGACAGACCGCGACATCATC---GTGCTGCAGCGGGGCGGCACAGGCTTCGCGGGCTCCGGAGTGAAGCTGCAGGCTGAGAAGTCGAGGCCGGTGATGCAGGCC---
>ailMel1
ATGACACGGCACGGCAAGAACTGTACGGCAGGAGCCGTCTACACCTATCACGAGAAGAAGAAGGACACAGCGGCCTCAGGCTACGGGACCCAGAACATTCGACTGAGCCGGGATGCCGTCAAGGACTTCGATTGCTGCTGCCTCTCTCTGCAGCCCTGCCATGACCCTGTCGTCACCCCGGATGGCTACCTGTATGAGCGGGAGGCAATCCTCGAGTACATTTTGTACCAGAAGAAGGAGATCGCCAGGCAGATGAAGGCCTATGAGAAGCAGCGGGGTGCCCGGCGTGAGGAACAGAAAGAGCTGCAGCGGGCTGCAGCCCAGGACCAGGTGCGGGGCTTCCTGGAGAAGGAGGCAGCCATCGTGAGCCGGCCCCTCAACCCCTTCACGCCCAAGGCCGCCTCC---GGGAACAGC---CCAGATGATGCCCGACCTGGGTCCAGCGCA---GGCCCCACGGGC------AAGGACAAGGACAAA------------------GCGCTGCCCAGCTTCTGGATCCCGTCGCTGACCCCCGAGGCCAAGGCCACCAAGCTGGAGAAGCCTTCGCGCACCGTGACCTGCCCTATGTCCGGGAAGCCACTGCGCATGTCGGACCTGACCCCCGTGCGCTTCACGCCACTCGACAGCTCCGTGGACCGCGTGGGGCTCATCACACGCAGTGAGCGCTACGTGTGCGCTGTGACCCGCGACAGCCTGAGCAACGCCACGCCTTGCGCAGTGCTGCGGCCCTCTGGGGCTGTGGTCACCCTGGAGTGCGTGGAGAAGCTGATTCGGAAAGACATGGTAGACCCCGTGAACGGGGAGAAGCTGACGGACCGCGACATCATCATCGTGCTGCAGCGGGGCGGCACAGGCTTCGCGGGCTCGGGAGTGAAGCTGCAGGCTGAGAAGTCGAGGCCGGTGATGCAGGCC---
>bosTau8
ATGACGCGGCACGGCAAGAACTGCACAGCAGGGGCCGTCTACACCTACCATGAGAAAAAGAAGGACACAGCGGCCTCAGGCTATGGCACCCAGAACATTCGACTGAGCCGGGATGCCGTCAAGGACTTCGACTGCTGCTGCCTCTCGCTGCAGCCCTGCCACGACCCTGTCGTCACCCCAGATGGCTACCTGTATGAGCGGGAAGCAATCCTCGAGTACATTTTGCACCAGAAGAAGGAAATTGCCCGGCAGATGAAGGCCTACGAGAAGCAGCGGGGCGCCCGGCGAGAGGAGCAGAAGGAGCTGCAGCGGGCAGCGGCGCAGGACCACGTGCGGGGCTTCCTGGAGAAGGAGGCAGCCATCGTGAGCCGGCCCCTCAACCCCTTCACCCCCAAGGCCGCCTCGGCAGGGAACGGC---CCAGACGATGCCCAACCCGGGTCCAGTGCG---GGCCCTGCAGGC------AAGGACAAGGACAAA------------------GCGCTGCCCAGCTTCTGGATCCCGTCGCTGACCCCCGAGGCGAAGGCCACGAAGCTGGAGAAGCCGTCGCGCATCGTGACCTGCCCCATGTCCGGGAAGCCGCTGCGCATGTCCGACTTGACGCCGGTGCGCTTCACGCCGCTGGACAGCTCCGTGGACCGCGTGGGGCTCATCACGCGCAGCGAGCGCTACGTGTGCGCCGTGACCCGCGACAGCCTGAGCAACGCCACGCCGTGCGCCGTGCTGCGGCCCTCTGGGGCTGTGGTCACCCTGGAGTGCGTGGAGAAGCTGATTCGCAAGGACATGGTGGACCCGGTGACCGGGGAGAAGCTCACGGACCGTGACATCATC---GTGCTGCAGCGGGGCGGCACCGGCTTCGCGGGCTCCGGAGTGAAGCTGCAGGCGGAGAAGTCCCGGCCGGTGATGCAGGCC---
>HLpipKuh2
ATGACGCGGCACGGCAAGAACTGCACGGCGGGCGCCGTGTACACCTACCACGAGAAGAAGAAGGACACAGCGGCCTCAGGCTATGGGACCCAGAACATCCGCCTGAGCCGGGATGCCGTCAAGGACTTCGACTGCTGCTGCCTCTCCCTGCAGCCCTGCCATGACCCCGTCGTCACCCCGGACGGCTACCTGTATGAGCGGGAGGCGATCCTGGAGTACATTCTGCACCAGAAGAAGGAGATCGCGCGGCAGCTGAAGGCCTACGAGAAGCAGCGGGGCGCCCGGCGGGAGGAGCAGAAGGAGCTGCAGCGGGCGGCGGCACAGGACCAGGTGCGGGGCTTCCTGGAGAAGGAGGCGGCCATCGTCAGCCGGCCCCTCAACCCCTTCACGCCCAAGGCCGCCCCG---GGAGCTGGC---CCAGATGATGCCCAAGCGGGTCCCAGCGCCGCCGGCCCCGCAGGC------AAGGACAAGGACAAGGACAAG------------ATGCTGCCCAGCTTCTGGATCCCGTCGCTGACCCCCGAGGCCAAAGCCACCAAGCTGGAGAAGCCGTCCCGCACCGTGACCTGCCCCATGTCCGGGAAGCCCCTGCGCATGTCCGACCTGACGCCGGTGCGGTTCACGCCCCTGGACAGCTCCGTGGACCGCGTGGGGCTCATCACGCGCAGCGAGCGCTACGTGTGCGCCGTGACCCGGGACAGCCTGAGCAACGCCACGCCGTGCGCCGTGCTGCGGCCCTCGGGCGCCGTGGTCACCCTGGAGTGCGTGGAGAAGCTGATCCGGAAGGATATGGTGGACCCTGTGAACGGGGAGAAGCTCACAGACCGCGACATCATC---GTGCTGCAGCGGGGCGGCACGGGCTTCGCGGGCTCCGGAGTGAAGCTGCAGGCGGAGAAGTCGCGGCCTGTGATGCAGGCC---
>HLmyoMyo6
ATGACGCGGCACGGCAAGAACTGCACGGCGGGGGCCGTCTACACCTACCACGAGAAGAAGAAGGACACAGCGGCCTCAGGCTATGGGACCCAGAACATTCGACTGAGCCGGGATGCTGTCAAGGACTTCGACTGCTGCTGCCTCTCTCTGCAGCCCTGCCATGACCCCGTCGTCACCCCCGACGGCTACCTGTATGAGCGCGAGGCAATCCTGGAGTACATTTTGCACCAGAAGAAGGAGATCGCCCGGCAGCTGAAGGCCTACGAGAAGCAGCGGGGTGCCCGGCGGGAGGAGCGGAAGGAGCTGCAGCGGGCAGCGGCGCAGGACCAGGTGCGGGGCTTCCTGGAGAAGGAGGCGGCCATCGTGAGCCGGCCCCTCAACCCCTTCACGCCCAAGGCTGCCTCG---GGACCCGGC---CCAGATGATGCCCAAGCGGGTCCCAGCGCCGCAGGCCCCGCGGGC------AAGGACAAAGACAAGGACAAG------GACAAAATGCTGCCCAGCTTCTGGATCCCGTCGCTGACCCCCGAGGCCAAAGCCACCAAGCTGGAGAAGCCGTCGCGCACCGTGACCTGCCCCATGTCCGGGAAGCCTCTGCGCATGTCCGACCTGACGCCGGTGCGGTTCACGCCTCTGGACAGCTCCGTGGACCGCGTGGGGCTCATCACGCGCAGTGAGCGCTACGTGTGCGCCGTGACCCGGGACAGTCTGAGCAACGCCACGCCGTGCGCCGTGCTGCGGCCCTCGGGGGCCGTGGTCACCCTGGAGTGTGTGGAGAAGCTGATCCGGAAGGATATGGTGGACCCTGTGAACGGGGAGAAGCTCACAGACCGCGACATCATC---GTGCTGCAGCGGGGCGGCACGGGCTTCGCGGGCTCCGGAGTGAAGCTGCAGGCAGAGAAGTCGCGGCCCGTGATGCAGGCC---
>sorAra2
ATGACACGCCATGGCAAGAACTGCACAGCAGGAGCCGTCTACACTTATCATGAGAAGAAGAAGGACACAGCGGCCTCGGGCTACGGGACCCAGAACATTCGGCTGAGCCGTGATGCCGTCAAGGACTTCGACTGCTGCTGCCTGTCCCTGCAGCCCTGCCATGACCCTGTGGTCACCCCTGACGGCTACCTGTACGAGCGGGAGGCGATCCTGGAATATATTTTGCACCAGAAGAAGGAAATCGCCCGGCAGATGAAGGCCTATGAGAAGCAGCGGGGAGCCCGGCGCGAGGAGCAGAAGGAGCTGCAGCGGGCAGCAGCCAATGACCAGGTGCGCGGCTTCCTGGAGAAGGAGGCGGCCATCGTCAGCCGGCCCCTAAACCCCTTCACGCCCAAGGCAGCCCCT---GGC---------CCAGATGACACCCAGCCCGGCTCCAGTGGT---GGCCCTGCCAGC------AAGAGCAAGGATAAA------------------GCGCTGCCCAGTTTCTGGATCCCATCTTTGACCCCCGAGGCCAAGGCCACCAAGCTAGAGAAACCATCCCGCACGGTGACCTGCCCCATGTCGGGGAAGCCACTGCGTATGTCAGACCTGACACCCGTGCGCTTCACGCTGCTGGACAGCTCCGTGGACCGCGTGGGGCTCATTACTCGCTCCGAGCGCTACGTGTGCGCCGTGACCCGCGACAGCCTGAGCAATGCCACGCCGTGCGCCGTGCTGCGGCCCTCGGGGGCCGTGGTCACTCTGGAGTGCGTGGAGAAGCTGATTCGGAAGGACATGGTGGACCCTGTAAACGGGGAGAAGCTCACAGACCGGGACATCATT---GTGCTGCAGCGGGGCGGCACGGGCTTCGCAGGGTCTGGAGTGAAGCTGCAGGCCGAGAAGTCACGGCCAGTGATGCAGGCC---
>cerSim1
ATGACGCGGCATGGCAAGAACTGCACGGCGGGGGCCGTCTACACCTACCACGAGAAGAAGAAGGACACAGCGGCCTCAGGTTATGGGACCCAGAACATTCGACTGAGCCGGGATGCCGTCAAGGACTTTGACTGCTGCTGCCTCTCTCTGCAGCCCTGCCACGACCCCGTTGTCACGCCGGATGGCTACCTGTATGACCGGGAGGCGATCCTGGAGTATATTCTGCACCAGAAGAAGGAGGTCGCCCGGCAGATGAAGGCCTACGAGAAGCAGCGGGGCGCCCGGCGGGAGGAGCAGAAAGAGCTGCAGCGGGCGGCGGCGCAGGACCAGGTGCGGGGCTTCCTGGAGAAGGAGGCGGCCATCGTGAGCCGGCCCCTCAACCCCTTCACGCCCAAGGCCGCCTCG---GGGACCGGC---CCAGACGATGCCCGAGCCGGGCCCAGCGCG---GGCCCCGCAGGC------AAGGACAAAGACACA------------------GCGCTGCCCAGCTTCTGGATCCCGTCGCTGACCCCCGAGGCCAAGGCCACCAAGCTGGAGAAGCCGTCGCGCACCGTGACCTGCCCGATGTCGGGGAAGCCGCTGCGCATGTCGGACCTGACGCCCGTGCGCTTCACGCCCCTCGACGGCTCCGTGGATCGCGTGGGGCTCATCACGCGCAGCGAGCGCTACGTGTGCGCCGTGACCCGCGACAGCCTGAGCAACGCAACGCCGTGCGCCGTGCTGCGGCCCTCTGGGGCCGTGGTCACCCTCGAGTGCGTGGAGAAGCTCATTCGGAAGGACATGGTGGACCCGGTGAACGGGGAGAAGCTCACGGACCGCGACATCATC---GTGCTGCAGCGGGGCGGCACCGGCTTCGCGGGCTCTGGAGTGAAGCTGCAGGCAGAAAAGTCCAGACCGGTGATGCAGGCC---
>canFam3
ATGACACGACATGGCAAGAATTGCACGGCAGGGGCCGTCTATACCTACCACGAGAAGAAGAAGGACACAGCGGCCTCAGGGTATGGGACCCAGAACATTCAACTGATCCGGGATGCCGTCAAGGACTTCAATTGCTGCTGCCTCTCTCTGCAGGCCTGCCATGATCCTGTCGTCACCCCAGATGGCTACCTGTATGAGCGTGAGGCAATCCTAGAGTATATCTTGCACCAGAAGAAGGAGATCGCCCGGCAGATGAAGGCCTATGAGAAGCAGCGTGGTGCCCGGCGTGAGGAGCAGAAAGAGCTGCAGCGGGCTGCGGCCCAGGACCAGGTACGGGGCTTCCTGGAGAAGGAGGCAGCCATCGTGAGCCGGCCCCTCAACCCATTCACATCGAAGGCCGCCTCT---GGGACGACC---TCAGATGATGCCCAACCTGGGTCCAGTGCA---GGCCCTACGGGC------AAGGACAAGGATAAA------------------GCACTGCCCAGCTTCTGGATCCCGTCGCTGACCCCCGAGGCCAAGGCCACCAAGCTGGAGAAGCCTTCTCGCACCGTGACCTGCCCCATGTCCGGGAAGCCATTGCGTATGTCGGACCTGACACCTGTGCGCTTCACGCCGCTCGACAGCTCTGTGGACCGCGTGGGGCTCATCACACGCAGTGAGCGCTACGTGTGTGCCGTGACCCGCGACAGCTTGAGCAACGCCACGCCTTGCGCGGTGCTGCGGCCCTCTGGGGCTGTGGTCACCATGGAATGCGTGGAGAAGCTGATTCGGAAAGACATGGTAGACCCGGTAAACGGGGAGAAGCTGACAGACCGCGACATCATC---GTGCTGCAGCGGGGCGGCACAGGCTTCGCGGGCTCCGGCGTGAAGCTGCAGGCTGAAAAGTCGAGGCCGGTGATGCAGGCC---
>HLphyDis3
ATGACTCGGCACGGCAAGAACTGCACGGCCGGGGCCGTCTATACCTACCATGAGAAGAAGAAGGACACAGCCGCCTCAGGCTACGGGACCCAGAACATCCGACTGAGCCGGGACGCCGTCAAGGACTTTGACTGCTGCTGCCTGTCTCTGCAGCCCTGCCATGACCCCGTCGTCACCCCCGATGGCTACCTGTATGAGCGCGAGGCCATCCTGGAGTACATTTTACACCAGAAGAAGGAGATCGCCCGGCAGATGAAGGCCTACGAGAAGCAGCGCAGTGCACGGCGGGAGGAGCAGAAAGAGCTGCAGCGGGCCGTGTCCCAGGACCAGGTGCGGGGCTTCCTGGAGAAGGAGGCGGCCATCGTGAGCCGGCCCCTCAACCCCTTCACGCCCAAGGCCGCCTCG---GGGAATGGC---TCAGATGATGCCCTGCCCGGTCCCAGTGCC---GGCCCCGCAGGC------AAGGACAAGGATAAA------------------ATGCTGCCCAGCTTCTGGATCCCGTCGCTGACACCTGAGGCCAAAGCCACCAAGCTGGAGAAGCCGTCCCGCACGGTGACCTGCCCCATGTCCGGGAAGCCTCTGCGCATGTCCGACCTGACATCCGTGCGTTTCACGCCTCTGGACGGCTCTGTGGACCGCGTGGGGCTCATCACACGCAGTGAGCGCTACGTGTGTGCCGTGACCCGCGACAGCCTGAGTAATGCCACGCCTTGTGCGGTATTGCGGCCCTCTGGGGCCGTGGTCACCCTTGAGTGCGTGGAGAAGCTGATTCGGAAGGACATGGTGGACCCAGTGAATGGAGAGAAGCTCACAGACCGTGACATAATC---GTACTGCAGCGGGGTGGCACGGGCTTTGCGGGCTCTGGAGTGAAGTTGCAGGCGGAGAAGTCGCGGCCGGTGATGCAGGCC---
>HLmanJav1
ATGACACGGCATGGCAAGAACTGCACAGCAGGGGCTGTCTACACCTACCACGAGAAGAAGAAGGACACAGCGGCCTCAGGCTACGGTACCCAGAACATTCGACTGAGCCGGGATGCTGTCAAGGACTTTGACTGCTGCTGCCTGTCTCTGCAGCCCTGCCATGACCCTGTCGTCACCCCAGATGGCTACCTGTATGAACGTGAGGCCATCCTGGAGTACATTTTGCACCAGAAAAAGGAGATCGCCCGGCAGATGAAGGCCTATGAGAAGCAGCGAGGTGCCCGGCGTGAGGAGCAGAAAGAGCTGCAGCGGGCAGCGGCGCAGGACCAGGTGCGGGGCTTCCTGGAGAAGGAGGCGGCCATCGTGAGCCGGCCGCTCAACCCCTTCACAACCAAGGCCTCCTCA---GGGCCTGGC---CCAGACGATGCCCGACCCGGGCCAAGCGCC---GGCCCCACAGGC------AAGGACGAGGACAAG------------------GCACTGCCCAGCTTCTGGATCCCGTCACTCACGCCCGAGGCCAAGGCCACCAAGCTGGAGAAGCCGTCGCGCACGGTGACCTGCCCCATGTCGGGGAAGCCGCTGCGCATGTCGGACCTGACGCCCGTGCGCTTCACGCCACTGGACGGCTCCGTGGACCGCGTGGGGCTCATCACGCGCAGTGAACGCTACGTGTGCGCCGTGACCCGCGACAGCCTGAGCAACGCCACGCCGTGCGCCGTGCTGCGGCCCTCTGGAGCCGTGGTCACTGTCGAGTGCGTAGAGAAGCTAATTAGAAAGGACATGGTGGACCCCGTGAATGGAGAGAAGCTCACCGACCGCGATATCNAG------------CGCGGCGGCACAGGCTTCGCGGGCTCTGGAGTGAAGCTGCATGCCGAGAAGTCGAGGCCGGTAATGCAGGCC---
>manPen1
ATGACACGGCACGGCAAGAACTGCACTGCAGGGGCTGTCTACACCTACCACGAGAAGAAGAAGGACACAGCGGCCTCAGGCTATGGTACCCAGAACATTCGACTGAGCCGGGATGCTGTCAAGGACTTTGACTGCTGCTGCCTGTCTCTGCAGCCCTGCCATGACCCCGTTGTCACCCCAGATGGCTACCTGTATGAACGTGAGGCGATCCTGGAATACATTTTGCACCAGAAAAAGGAGATCGCCCGGCAGATGAAGGCCTATGAGAAGCAGCGAGGCGCCCGGCGTGAGGAGCAGAAAGAGCTGCAGCGGGCAGCGGCGCAGGACCAGGTGCGGGGCTTCCTGGAGAAGGAGGCGGCCATCGTGAGCCGACCGCTCAACCCCTTCACAACCAAGGCCTCCTCA---GGGCCTGGC---CCAG--------------------------------------------------------------------------------------------------------------------------------------------------------------------------------------------------------------------------------------------------------------------------------------------------------------------------------------------------------------------------------------------------------------------------------------------------------------GGCGGCACAGGCTTCGCGGGCTCCGGAGTGAAGCTGCATGCCGAGAAGTCGAGGCCGGTAATGCAGGCCTG-
>speTri2
ATGACACGGCATGGCAAGAACTGCACGGCGGGGGCCGTCTACACCTACCATGAGAAGAAGAAGGACACAGCGGCGTCGGGCTATGGGACCCAGAACATTCGACTGAGCCGGGACGCTGTGAAGGACTTTGACTGCTGCTGCCTGTCTCTGCAGCCCTGCCATGATCCTGTGGTGACCCCAGATGGCTACCTGTATGAGCGGGAGGCGATCCTGGAGTACATTCTGCACCAGAAGAAGGAGATCGCCCGGCAAATGAAGGCCTACGAGAAGCAGAGAGGCGCAAAGCGAGAGGAGCAGAAAAAGCTGCAGCGAGCAGCAGCCCAGGACCAAGTCCGCGGCTTCCTGGAGAAGGAGGCAGCCATCGTGAGCCGGCCCCTCAACCCTTTCACCTCTAAGGTCATCGGA---GGGACTGGC---CCAGATGATACCCAACCTGGGCCCAGCGTG---GGTCCCCCCAGC------AAAGACAAGGACAAA------------------GCGCTACCCAGCTTCTGGATCCCGTCGCTGACTCCCGAGGCCAAGGCCACCAAACTGGAGAAGCCATCGCGAATCGTGACCTGCCCCATGTCAGGGAAGCCTCTGCGCATGTCGGACCTGACGCCTGTGCGTTTCACACCACTCGATGACTCGGTGGACCGCGTGGGGCTCATCACGCGCAGCGAGCGCTACGTGTGCGCAGTGACCCGTGACAGCTTGAGCAATGCCACACCGTGTGCCGTGCTGAGGCCCTCTGGGGCAGTGGTCACCCTTGAGTGTGTGGAGAAGCTGATTCGGAAGGACATGGTGGACCCAGTGAATGGCGACAAGCTTACCGAGCGCGACATCATT---GTGCTCCAGCGGGGTGGCACAGGATTCGCGGGCTCCGGAGTGAAGCTGCAGGCCGAGAAGTCCCGGCCTGTGATGCAGGCC---
>tupChi1
ATGACACGACACGGCAAGAACTGCACCGCGGGGGCCGTCTACACCTACCACGAGAAGAAGAAGGACACAGCTGCCTCAGGCTATGGGACCCAGAACATTCGCCTGAGCCGGGACGCCGTGAAGGACTTCGATTGCTGCTGCCTCTCCCTGCAGCCCTGCCACGACCCTGTCGTCACGCCAGACGGCTACCTGTATGAGCGCGAGGCCATCCTGGAATACATTCTGCACCAGAAGAAGGAGATTGCGCGGCAGATGAAGGCCTATGAGAAGCAGCGGGGTGCTCGGCGCGAGGAGCAGAAGGAACTGCAGAAGGCGGCGGCGCAGGACCAGGTGCGGGGCTTCCTGGAGAAGGAGGCGGCCATTGTGAGCCGGCCGCTCAACCCATTCACGTCCAAGGCGGTCCCG---GGGACCAGC---CCAGACGAAGCCCAGGCTGGGCCCAGCACA---GGGCCCCCGGGC------AAGGACAAA------------------------GTGCTGCCCAGCTTCTGGATCCCGTCGCTGACTCCCGAGGCCAAAGCAACCAAGCTAGAGAAGCCGTCACGCATCGTCACCTGCCCGATGTCCGGGAAGCCGCTGCGCATGTCCGACCTGACGCCCGTGCGCTTCACGCTGCTCGACGGCTCCGTGGACCGCGTGGGCCTCATCACGCGCAGCGAGCGCTACGTGTGCGCCGTGACCCGTGACAGCCTGAGCAACGCCACGCCCTGCGCCGTGCTGCGGCCCTCTGGGGCCGTGGTCACCCTGGAGTGCGTGGAGAAGCTGATCCGGAAGGACATGGTGGACCCGGTGAACGGAACCAAGCTCACCGAGCGCGACATCATC---GTGCTGCAGAGGGGTGGCACGGGCTTCGCGGGCTCCGGAGTGAAGCTGCAGGCTGAGAAGTCGCGGCCGGTGATGCAGGCC---
>micOch1
ATGACGCGGCACGGCAAGAACTGCACTGCAGGGGCTGTCTACACCTACCACGAGAAGAAGAAGGACACAGCGGCCTCAGGCTATGGGACCCAGAACATTCGACTGAGCCGGGATGCTGTGAAGGACTTTGACTGCTGCTGTCTCTCGCTGCAGCCCTGTCACGATCCTGTGGTCACCCCAGATGGCTACCTCTATGAACGGGAGGCAATCCTGGAGTACATCCTACACCAGAAGAAAGAGATTGCCCGGCAGATGAAGGCCTATGAGAAGCAGCGAGGAGCCCGCAGGGAAGAGCAGAGACAGCTCCAGCGAGCAGCAGCCGAGGACCAAGCTCGAGGCTTCCTGGAGAAGGAGGCAGCCATCGTGAGCAGGCCCCTCAACCCCTTCATGCCCAAGGCTGCCACC---TTACCCAAC---ACAGATGGTGAGCAGCCAGGGCCCAGCACG---GGTCCCCCAGGG------AACGAGAAGGATAAA------------------GTGCTGCCCAGCTTCTGGATTCCCTCCCTTACGCCCGAGGCAAAGGCCACGAAGCTGGAAAAACCATCCCGCACGGTGACCTGCCCAATGTCTGGGAAGCCACTGCGCATGTCCGACCTGACGCCAGTGCGCTTCACGCAGCTGGACGAGTCCGTGGACCGCGTGGGGCTCATCACACGCAGTGAGCGCTACGTGTGTGCAGTGACCCGAGACAGCTTGAGCAACGCCACACCGTGCGCAGTGCTGCGGCCCTCTGGGGCTGTGGTCACTCTGGAGTGTGTGGAGAAACTGATTCGGAAAGACATGGTGGACCCCGTGAATGGGGACACGCTGACAGAGCGTGACATCATC---GTGCTGCAGCGGGGCGGGACAGGCTTTGCAGGCTCAGGAGTGAAGCTGCAGGCGGAAATGTCCCGGCCAGTGATGCAGGCC---
>criGri1
ATGACACGGCATGGTAAGAACTGCACTGCAGGAGCTGTCTATACCTACCACGAAAAGAAGAAAGACACAGCTGCCTCAGGGTATGGCACCCAGAACATTCGACTGAGCCGGGATGCTGTGAAGGACTTTGACTGCTGCTGTCTCTCACTGCAGCCCTGTCATGACCCTGTGGTGACCCCAGACGGCTACCTGTATGAACGGGAGGCCATCCTGGAGTACATCCTGCACCAGAAGAAAGAGATTGCCCGGCAGATGAAGGCCTATGAGAAGCAGAGAGGAGCCCGGAGGGAAGAGCAGAAACAGCTTCAAAGAGCTGCAGCACAGGACCAAGTTCGAGGCTTCCTGGAGAAGGAGGCAGCCATCGTGAGCCGGCCCCTCAACCCCTTCATGCCTAAGGCTGCCCCT---CTACCCAAC---ACAGATGGTGAGCAGCCAGGGCCCAGTTCA---GGTCCACCTGGC------AAGGACAAGGACAAA------------------GCGCTGCCCAGCTTCTGGATCCCCTCACTGACACCTGAGGCAAAGGCCACCAAGCTGGAAAAACCATCCCGCACCGTCACCTGCCCGATGTCTGGGAAACCGCTACGCATGTCAGACCTGACGCCAGTACGCTTTACGCAGCTGGACGATTCCGTGGACCGCGTGGGGCTCATCACACGCAGTGAGCGCTATGTGTGTGCAGTGACCCGAGACAGCCTGAGCAATGCCACACCATGTGCAGTGCTGCGGCCTTCGGGGGCTGTGGTCACTCTGGAGTGCGTGGAGAAACTGATCCGGAAGGACATGGTAGACCCTGTGAATGGGGACACATTGACAGAGCGGGACATCATT---GTGCTGCAGCGGGGTGGCACAGGTTTTGCGGGCTCAGGAGTGAAGCTACAGGCAGAAATGTCCCGGCCAGTGATGCAGGCC---
>mm10
ATGACGCGGCATGGCAAGAACTGCACTGCAGGGGCCGTCTACACCTACCACGAGAAGAAGAAGGACACAGCGGCCTCGGGCTATGGGACCCAGAACATTCGACTGAGCCGGGACGCTGTGAAAGACTTTGACTGCTGCTGTCTCTCTCTGCAGCCCTGCCATGACCCTGTGGTCACGCCAGACGGCTACCTGTATGAGAGGGAAGCGATCCTGGAGTACATCCTGCACCAGAAGAGAGAGATCGCCCGGCAGGTGAAGGCCTATGAGAAGCAGCGAGGAGCGAGGAGAGAAGAGCAGAAAGAGCTGCAGCGAGCTGCAGCCCAGGACCAAGTTAGAGGCTTCCTAGAGAAGGAGGCGGCCATCGTGAGCCGGCCCCTCAACCCCTTCATGCCCAAGGCTGCCACC---TTGCCCAAC---ACAGAGGGTGAACAGCCAGGGCCCAGTGTG---GGTCCCGTAGGC------AAGGACAAGGACAAA------------------GCACTGCCCAGCTTCTGGATTCCCTCACTAACGCCCGAGGCAAAGGCCACCAAGCTGGAAAAGCCGTCCCGCACGGTGACCTGCCCGATGTCCGGGAAGCCACTGCGCATGTCGGACCTGACGTCAGTGCGCTTCACGCAGCTGGACGACTCTGTGGACCGCGTGGGACTCATCACACGCAGTGAGCGCTACGTTTGCGCAGTGACCCGAGACAGTCTGAGCAATGCCACGCCGTGCGCAGTGCTGCGTCCCTCTGGGGCTGTGGTCACCCTGGAGTGTGTTGAGAAACTGATCCGGAAGGACATGGTGGACCCCGTGAATGGGGACACGCTGACAGAGCGCGACATCATC---GTGCTGCAGCGGGGCGGCACCGGCTTTGCGGGCTCCGGAGTGAAGCTACAGGCAGAAATGTCTCGGCCAGTGATGCAGGCC---
>rn6
ATGACAAGGCATGGCAAGAACTGCACTGCAGGGGCTGTCTACACCTACCACGAAAAGAAGAAGGACACAGCGGCCTCAGGCTATGGGACCCAGAACATTCGACTGAGCCGGGATGCTGTGAAGGACTTTGACTGCTGCTGTCTCTCTCTGCAGCCCTGCCATGACCCTGTGGTCACCCCAGACGGCTACCTGTATGAAAGGGAGGCAATCCTGGAGTACATCCTACACCAGAAGAGAGAGATTGCCCGGCAGATGAAGGCCTATGAGAAGCAGCGAGGAGCCCGGAGAGAAGAGCAGAAAGAGCTGCAGCGAGCTGCAGCACAGGACCAAGTTCGAGGCTTCCTGGAGAAGGAGTCAGCCATTGTGAGCCGGCCCCTCAACCCCTTCATGCCCAAGGCTGCCACC---TTGCCCAAC---ACAGATGGTGAACAGCCAGGGCCCAGTGTG---GGTCCCCTAGGC------AAGGACAAGGACAAA------------------GCACTACCCAGCTTCTGGATTCCCTCACTAACGCCCGAGGCAAAGGCCACCAAGCTGGAAAAGCCGTCCCGCACGGTGACCTGCCCGATGTCTGGGAAGCCACTGCGCATGTCGGACCTGACGTCAGTGCGCTTCACACAGCTGGACGACTCTGTGGACCGAGTGGGGCTCATCACGCGCAGTGAGCGCTACGTGTGCGCAGTGACCCGAGACAGCCTGAGCAACGCCACGCCGTGTGCGGTGCTGCGGCCCTCCGGGGCTGTGGTCACCCTGGAGTGTGTGGAGAAACTGATCCGGAAGGACATGGTGGACCCCGTGAACGGAGATACGCTGACGGAGCGGGACATCATC---GTGCTGCAGCGGGGTGGCACAGGCTTTGCAGGCTCCGGAGTGAAGCTACAGGCAGAAATGTCCCGGCCAGTGATGCAGGCC---
>ochPri3
ATGACTCGGCACGGCAAGAACTGTACCGCAGGGGCCGTCTACACCTACCATGAGAAGAAGAAAGACACAGCGGCTTCAGGCTATGGGACTCAGAACATCCGGCTGAGCCGGGACGCGGTGAAGGACTTCGACTGCTGTTGCCTCTCCCTGCAGCCCTGCCACGATCCTGTCGTCACCCCCGACGGCTTCCTGTATGAGCGCGAGGCCATCCTGGAGTACATCCTGCACCAGAAGAGGGAAATCGCCCGGCAGCTCAAGGCCTACGAGAAGCAGCGAGGTGCCAAGCGGGAGGAGCAGAAGCAGCTGCAGCGCGCAGCCGCGCAGGACCAAGTGCGCGGCTTCCTGGAGAAGGAGGGGTCCATCGTGAGCCGGCCCCTCAACCCCTTCACGTCCAAGGCCGCCACA---GAAACTGGG---CCAGAGGATGCTCAGGCGGGGTCCAGCGCA---GGGGCCCCAGGC------AAGGACAAGGAAAAGGAGAAG------------GCGCTGCCCAGCTTCTGGATCCCGTCCCTGACCCCCGAGGCCAAAGCTACCAAGCTGGAGAAGCCGTCCCGCACCGTGACCTGCCCCATGTCGGGGAAGCCGCTGCGCATGTCCGACCTGACGCCCGTGCGCTTCACTCTGCTGGACGACTCGGTGGACCGCGTGGGGCTCATCACGCGCAGCGAGCGCTACGTGTGCGCCGTCACCCGTGACAGCTTGAGCAACGCCACGCCTTGCGCCGTGCTGCGGCCCTCGGGCGCCGTGGTCACGCTTGAGTGCGTGGAGAAGCTGATTAGAAAGGACATGGTGGACCCTGTGAGCGGGCAGCAGCTCACGGAGCGCGACATCATC---ACGCTGCAACGGGGCGGCACCGGCTTCGCGGGCTCCGGGGTGAAGCTGCAGGCGGAGAAGTCGCGGCCCGTGATGCAGGCC---
>balAcu1
ATGACACGCCACGGCAAGAACTGCACGGCGGGGGCCGTCTACACCTACCACGAGAAGAAGAAGGACACAGCGGCCTCAGGCTACGGCACCCAGAACATTCGACTGAGCCGGGATGCCGTCAAGGACTTCGATTGCTGCTGCCTCTCTCTGCAGCCCTGCCACGACCCTGTTGTTACCCCCGATGGCTACCTGTATGAGCGGGAGGCAATCCTAGAGTACATTTTGCACCAGAAGAAGGAGATCGCCCGGCAGATGAAGGCCTACGAGAAGCAGCGGGGCGTCCGGCGCGAGGAGCAGCAGGAGCTGCGGCGGGCGGCCGCGCAGGACCAGGTGCGGGGCTTCCTGGAGAAGGAGGCGGCCATCGTGAGCCGGCCCCTCAACCCCTTCATGCCCAAGGCCGCCTCC---GGGAACTGC---CCCGATGATGCCCGACCCGGGTCCAGCGCG---GGCCCCACAGGC------AAAGACAAGGACAAA------------------GCGCTGCCCAGCTTCTGGATCCCGTCGCTGACCCCCGAGGCCAAGGCCACCAAGCTGGAGAAGCCG------------------------------------------------------------------------------------------------------------------------------------------------------------------------------------------T--GGGGCCGTGGTCACCGTGGAGTGCGTGGAGAAGCTGATTCGCAAGGACATGGTGGACCCCGTGACCGGAGAGAAGCTCACGGACCGCGACATCATC---GTGCTGCAGCGGGGCGGCACGGGCTTCGCGGGCTCCGGAGTGAAGCTGCAGGCCGAGAAGTCCCGGCCGGTGATGCAGGCCTG-
>eriEur2
-------------------------------------------------------------------------------------------------------------------------------------------------------------------------------C-CCGGACGGTTACCTGTACGAGCGTGAAGCGATCCTGGAGTACATCCTGCACCAGAAGAAGGAGTTCGCCCGGCAGATGAAGGCCTACGAGAAGCAGCGGGGCGCCCGTCGCGAGGAGCAGAAAGAGCTGCAGCGGGCAGCCGCCCAGGACCAGGTCCGGGGCTTCCTGGAGAAGGAGGCAGCCATCGTCAGCCGGCCCCTCAACCCCTTCACACCCAAGGTGGCTCCC---GGGGAACCC---TCAGACGAGGCCCGAGCGGGGTCCAGCACG---GGCCCGGCCAGC------AAGGACAAGGACAGA------------------GCGCTGCCCAGCTTCTGGATCCCGTCGCTGACCCCCGAGGCCAAGGCCACCAAGCTGGAGAAGCCGTCGCGCACGGTCACCTGCCCCATGTCGGGGAAGCCGCTGCGCATGTCGGACCTGACGGCCGTGCGCTTCACGCCGCTGGACAGCTCGGTGGACCGCGTGGGGCTCATCACCCGCAGCGAGCGCTACGTGTGCGCAGTGACCCGGGACAGCCTGAGCAACGCCACGCCCTGCGCCGTGCTGCGGCCCTCCGGGGCTGTGGTCACCCTCGAGTGCGTGGAGAAGCTGATCCGGAAGGACATGGTGGACCCGGTGAACGGGGAGAAGCTCACGGACCGGGACATCATT---GTGCTCCAGCGGGGCGGCACAGGCTTTGCGGGCTCCGGAGTGAAGCTGCAGGCGGAGAAGTCGCGGCCCGTGATGCAGGCCTG-
