# Supplementary material for: Six reference-quality genomes reveal evolution of bat adaptations
Source: Nature. 2020 Jul 22;583(7817):578–84. doi: 10.1038/s41586-020-2486-3 (PMC8075899; doi:10.1038/s41586-020-2486-3)
Supplement: Supplementary file 6 — Alignments of 12,931 protein-coding genes across 48 mammals. [file 41586_2020_2486_MOESM6_ESM.gz › suppDataFile/ENST00000304477.aln.fasta]

>micMur3
ATGCTGCTCCGGCCCCGGCGGCCGCCCCTGCTCGCGCCC---------CCCGAGCCG---CCGTCGCCGGCCAGCCCCGAC------------------TCCGAGCTGCAGCTGGCCGGGGAGGCCCCGCGGACCCCGCCCGGCCGACCGGCC---TCGCCAGACGCTCTGGAAGCGCGCGCG---------------------------TCGCCCGTGTCCCCAGGCTCGGCGCAGCGCACGCCCTGGAGCGCGTGGGAGACGGAGCTGCTGCTGGACACGCTGCTGCAGCCGGCCGTGTGGCGCTCGCTGCTGCTGGACCGCCGCCAGGCGCTGCCTACCTACCGCCGCGTGTCCGCCGCGCTGGCCCGCCAGCAGGTGCGGCGCACGCCCGCGCAGTGCCGCCGCCGCTACAAGTTCCTCAAGGACAAGCTCCGCGAGGCGCAGGGCCAGCCGCCCGGGCCCTTCGACGCGCAGATCCGGGAGCTCATGGGCCTCCTAGGCGATACCGGGAACAAACGGCCCCGCCGT------------CCCGGGCGCCCCCAGCGC---GGCCGCCGCCCGGCCTCCAGC---GTGCCCATCCCGTGC---------------------GAGCCAGGTGCCACGCCGCTGCGTGCCGCCCGCGACCCCAGCGTGGACCCCGCCTGGACGCTCAGGTTTAGCCCGTCTTCTCCAAAG---TCCGCGGACGCC---TCCCGCGCCCACCGCCCCCCGCCAGCCCCCACCCCGACCGCCCTCTCCAAC---ATCCCCCGG---------------------------CCCGGCAGCCCCGAAGACCACGTGCCTGCCCGCGCCCCCGCCTCCCCG---CCG---ACGCCA---GCCCACGAC---------CCC------GCCCAGGAAGACTCAGACTCGCCGCCCGGCCGCCCCGAAGACCGCGCGCCC---CCCCAGGCCGCGCCA---TCGCTGAACGCCGCCCTGCTGCAGACCCTGGGG---CACCTGGGCGACATCGTGGCCGTCCTAGGCCCGCTGCGCGACCAGCTGCTGACCCTGAACCAGCACGTGGAGCAGCTGCGTGGCTCCTTCGACCAG---ACCGTGTCGTTGGCCGTGGGCTTCATTTTGGGCAGCGCGGCC---GCCGAGCGCGGTGTCATGAGGGACCCGCGCGAG---
>speTri2
ATGCTGCTCCGTCCCCGGCGGCCGCCACCGCTCGCG---------------------------------------------------------------------------------------------------------------------------CCTCCGGCGCTGGCGGAACCCGAG------------------TCGCCCCAGTCGCCCGTGTCCCCGGGATCGGCACAGCGCACGCCCTGGAGCGCCCGGGAGACTGAGCTGCTGCTGGGCACGCTGCTGCAGCCGGCCGTGTGGCGCTCGCTGCTGCTGGACCGCCGCCAGGCGCTGCCCACCTATCGCCGCGTGTCCGCCGCGCTGGCCCGCCAGCAGGTGCGGCGCACGCCAGCGCAGTGCCGCCGCCGATACAAGTTCCTCAAGGACAAGCTCCGCGACGCACAGGGCCAGCCGCCCGGGCCCTTCGACGCACAGATCCGCGAGCTCATGGGGCTGCTGGGCGACAACGGGCGCAGGCGGGTCCGCCGCCGCCCCTCTGGACCCGGACGCCCCCAGCGC---GGCCGCCGTCCGGCCGCCGCT---GCGCCCGCCCATGAC---------------------GACCCAGGCGCCTCGCCGCAGCCGGCCGCCCGGGATCCAGACGTGGACGCCGTCTGCGCGCTCAGGTTCAGCCCATCCGTGCCGAAG---TCTGCGAACTCC---TGCTGCGCCCCGGTCTCCCCA------------------------------------------------------------------------------------------------------------------------CCG---GCCCCC---------------------GCC---------------------------------GGCAGCCCCGAGAACCGCGCGCCC---CCACAGGCTGCGCCCCCGTCGCTGAACGCCGCGCTGCTGCAGACCTTGACG---CACCTGGGCGACATCGTGGCTGTCCTGGGACCGTTGCGCGACCAGCTGCTGACCCTGAACCAGCACGTGGAGCAGCTGCGTGGCTCCTTCGACCAG---ACGGTGTCCCTGGCCGTGGGTTTCATCTTGGGCAGTGCAGCC---GCAGAGCGGGGCGTCCTGAGGGACCCGCGAGAG---
>hetGla2
ATGCTTCTCCGGCCCCGGCGGCCACCTCCGCTCGCGTCC---------CCCGCGCTG---CCATCGCCAACTAACCCCGAC------------------GCCGACCTTCGGCCTGCCGAGGACTGCCTGGGGACCCCTCTCGGGAGTCCAGCT---ACCCCGAGCGCGCTGGCGGAGCCCGAG------------------TCGCCCAGGTCGCCCGTGTCCCCGGGCTCGGCACAGCGCACGCCCTGGAGCGCGCGGGAGACGGAATTGCTGCTGGGCACGCTGCTGCAGCCGGCCGTGTGGCGCTCGCTACTGCTAGACCGCCGCCAGGCACAGCCTACCTACCGCCGCGTGTCGGCCGCGCTGGCCCGGCAGCAGGTGCGGCGTACGCCCGCGCAGTGCCGCCGCCGCTACAAATTCCTCAAGGACAAGCTTCGCGACGCGCAGGGCCAGCCGTCCGGGCCCTTCGACGCGCAGATCCGTGAACTCATGGGGCTGCTGGGTGACCACGGACGGAGGCGGGTCCGCCGCCGTGCCCCCGGGCCTGGGCGCCCGCAGCGC---GGCCGACGCCGGGCCACTGCC---GTGCCCACGCGCTTC------------CTGGAG---GAGCCAGGCCTCGCGCCGCAGCCAGCCACCAGGGACCCGGACGCAGACCCCGCCTGCCTGCTCAGGTTCAACCCGTCCTCGCCTAAA---TCTGCGGAGCCT---TGTTGCGCCTCCGGCTCCCCGACGGCGCACGCCCCGACAGCCCTCCGAACCTTCATCCCGGAG---------------------------CCGGGC------------------------CAGGTCCGGGGGTCCCCG---CCC---CCGCCG---------GAC---------CCCGACCTCTCCCCGGAGGACCCCGACGCCCCGCCTTACCGCACCGACGACCGTGTACCC---CCACAGCCCGCCCCGCCTTCGCTTAATGCCTCTCTGCTTCAGACCTTAACA---CATCTGGGTGACATCGTAACAATCTTGGGCCCACTGCGTGACCAGCTGCTAACCCTGAACCAGCACGTGGAGCAGCTTCGGGGCTCCTTCGACCAG---ACCGTGTCCCTAGCTGTGGGATTCATCTTGGGCAGTGCGGCC---GCCGAACGGGGCGTCCTGCGGGACCCACGGGAG---
>echTel2
ATGCTGCTGCGGTCCCGACGACCTGCCCCACCCGTACAGCTCGAGACCCCGGAGCCT---CCGTCGCCAGCCAGCCCCGAG------------------CCGGAGCAGGGGCCGGCCGGGGACGCCCCGAGCACCCCC------------------ACTCCCGGCGCGCTGGCGGCGCCGGTG---------------------------CTGCCCGTGTCTCCCGGTTCGGCGCAGCGCACGCCCTGGAGCGCCCGGGAGACAGAGCTGCTGCTGGACACGCTTCTGGAGCCGCCCGTATGGCGCTCGCTGCTGCTCGACCGCCGCCAAGCGCTGCCCACCTACCGCCGCGTGTCGGCCGCTCTGGCCCGCCAGCAGGTGCGGCGCACGCCCGCGCAGTGCCGTCGCCGCTATAAGTTTCTCAAGGACAAGGTCCGCGACGCCGAAGGCCAGCCCCCGGGACCCTTCGACGCACAGATCCGCGAGCTCATGGCGCTGCTGGGTGACCACGGGCAGAAGCGCAGCCGCCGCCGCTCTCCAGGTCCAGGGCGTCCCCCACGC---GGCCGCCGCCCGGCCCCCAGC---GCGCCAGCCCCGGAC---------------------CAGCCAGACGCCATCCCGCTGCCGGCCGAGCGCGACCCAGACGCGGAACACAGCTGGACGCTCCGGTTCAGCCCGACTCCGCCGGCT---CTGGCCCCGTCG------------------------------------------------------------------------------------------------------------------------------------------------CCG---GCCCCC---------AGC---------CCC------ACCGAGGAAGAACCGGAACCGCCGTCCGGCTGCCCTGGGCAACGTACGCCC---CCTCACGCGGCCTCC---TCGCTGAACGACGCCCTTCTGCAAACCCTGGGG---CACTTGGGTCACATCGCGGCCACCCTGGGCCCGCTGCGCGACCAGCTGCTGACCCTGAACCAGCACGTGGAGCAGCTGCGCGGCTCCTTCGACCAG---ACCGTGTCCCTGGCGGTCGGCTTCATCCTGGGCAATGCTTCT---GTGGAGAGGGGCTTTCTGTCCGGCCCGCGGCTG---
>triMan1
ATGCTGCTCCGGCCCCGACGGCCTCCCCCACCCGCCCCGTTCGCTACCCCCGAACCG---TCGTCGCCGGTCAGCCCGGAC------------------CACGAGCCGTGGCCGGCCAGGGACCCCCCGGGAACTCCG---------------------CCCGGCGCGCTGGCGGCGCCGGTG---------------------------TTACCCGTGTCGCCCGGCTCTGCACAGCGCACGCCCTGGAGCGCCCGGGAGACGGAGCTGCTGTTGGCCACGCTACTGGAACCCGCCGTGTGGCGCTCGCTGCTACTGGACCGCCGCCAGGCGCTGCCCACCTACCGCCGCGTGTCGGCCGCGCTGGCCCGCCAGCAAGTGCGGCGCACGCCCGCGCAGTGTCGTCGCCGCTACAAATTCCTCAAGGATAAAGTTCGCGACGCGCAAGGCCAGCCCCCGGGACCCTTCGACGCGCAGATCCGGGAGCTCATGGCGCTCCTGGGCGACCACGGGCACAGGCGCGGCCGCCGCCGCTCCCCAGGACCCGGACGCCCCCCGCGC---GGCCGCCGCCCGGCCCCGAGC---GCGCCTGCGCCCGCC------------CCTAAC---GAGCCAGACGCCTCGCCGCCGTTGGCCGACCGCGACCCCGACGCAGAACACACCTGGACGCTCAGGTTCAGCCCGTCCCCTCCGAAG---TCTGCAGGCGCA---CCACGCGCCCCCGACTCCCCGCCGCCGCCGGCACTCGGCCCAGCGGCCACTTTCACCCCCGCCCGCGCCGTAGAGGGAGCGGACCCCCTGCCCGGCCTCCCCCAGGAGCCTACGCTCTCCCGCGCTCCCAGCTCCTCGTCGCCG---GCACCA---------ACC---------CCC------ACCGAGGGGTACCCGGACCCGCTGCCTGGCCGCCCTGGGGAGCGCGCGCCC---CCTCGC---GCTCCCTCGTCGCTGAACGACGCCCTTCTGGAAACCCTGGGG---CACCTGGGTCACATCGCGGCCACCCTGGGCCCGCTGCGAGACCAGCTGCTGACCCTGAACCAGCACGTGGAGCAGCTGCGCGGTTCCTTCGACCAG---ACCGTGTCCCTGGCGGTGGGCTTCATCCTGGGAAACGCCTCT---GCCGAGAGGGGCCTCATGGGGGGCCTGCGGGAG---
>HLpipKuh2
ATGCTGCTCCGACCGCGGCGGCCACCCCCGCCCGGGCCG---------CCGGCCTCG---CTGGGGCAGGACAGCCCCGACGAGCTCGAGGACGAGGAGGAGGAGGAGGCGGCGGCCGAGGACTCCCCGGGGACTCCGCCCCGACGGCCCGCC---TCGCCGGGCCCGCCCGAGGCGCACGAG------------------CTGCCCGGGTCGCCGGTGTCGCCGGGCTCGGCGCAGCGCACGCCCTGGAGCGCCCGGGAGACCGAGCTGCTGCTGGGCACGCTGCTGCAGCCGGCCGTGTGGCGGGCGCTGCTGCTGGACCGCCGCCGCGCGCTGCCCACCTACCGCCGCGTGTCGGCCGCGCTGGCCCGCCAGCAGGTGCGGCGCACGCCCGCGCAGTGCCGCCGCCGCTACAAGTTCCTCAAGGACAAGCTCCGCGAGGCGCAGGACCAGCCGCCCGGGCCCTTCGACGCGCAGATCCGCCAGCTCATGGGGCTGCTGGGCGACACCGGGAGTAAGCGAGGCCGCCGCCGCTCCCCCGGGCCCGGGCGCCCCCCGCGC---GGCCGCCGCCCGGCCCCCAGC---GCGCCCGCCGGTGCG------------CCCGCCGCCGAGCCGGACGCCCCGTCGATGCCCGCGGCCCGCGACTCCGACGTGGACCCCTCCTGGACGCTCCGGTTCAGCTCGTCCCCGGCCAAG---GCTCCCGAGGCTCTTCCGCGCGAGCCGGGCTCCCCG---------------ACGGCGCTCCCCCCCCTGACCCCCGCG---------------------------CCCGGCCGCTCCGAGGAGCGCGCGCCCCTCCACGCGCCCAGCTCCCCG---CCG---CCCCTG---------GAC---------CCC------GCCTGGGAGCGGCCCGACTCGCCGCCCGGCCGCCCGGAGAGCCACGCGCCGCCCCCGCAGGCCGCCGCCCCGTCGCTGAACGCCGCCCTCATGCAGACCCTCGGG---CACCTGGGCGACATCGTGGCCGTGCTGGGCCCCCTGCGCGACCAGCTGCTGACCCTGAACCAGCACGTGGAGCAGCTGCGCGGCTCCTTCGACCAG---ACCGTGTCCCTGGCCGTGGGCTTCATCCTGGGCAGCGCCGCC---GCCGAGCGGGGCGTCCTCGGGGACCCGCGCCCC---
>HLmolMol2
ATGATGCTCCGGCCCCGGCGGCCACCCCCGCCTGCGCCG---------CCCGGATCG---CTGACGCAGGCCAGCCCAGAC------------------CTCGAGCCT---------GGGTATGCCCCAGGAACTCCGCCTAGACGGCCCGCC---TCGCCTGGCGCGCCGGTAGCGCCTGAA------------------ATCCCCGGGTCGCCGGTGTCCCCAGGCTCAGCGCAGCGCACGCCTTGGAGCGCCCACGAGACGGAGCTGTTGCTGGGCACGCTGCTGCAACCGGCTGTGTGGCGCGCGCTACTGCTGGACCGCCGCCGAGCGCTGCCCATCTACCGGCGCGTGTCGGCCGAGCTGGCCCGCCAGCAGGTGCGGCGCACGCCCGCGCAATGCCGCCGCCGCTACAAGTTCCTCAAGGACAAGCTCCGCGACGCGCAAGACCAGCCGCCGGGACCCTTCGACGCGCAGATCCGCGAGCTCATGGGGCTGCTTGGCGATAACGGCCGTAGGCGCGGCCGTCGCCGCTCCCCCGGGCCTGGGCGCCCTCCGCGC---GGTCGCCGCGCGGTCCCGGGT---ACGCCCGCC---------------------------GAGCCGGACGCCCCGCCGCTGCCTGCCGCCCGAGACCCCGACGTGGACCCCGCCTGGACGCTCAGATTCAGCTCGTCCCCGCCCAAG---TCTTCTGAGGCT---CCCGGCGATCCCGGCTCCCCG---------------ACGGCACTCCCCAGCTTAACCCCCGCG---------------------------CCCGGCCGTCCCGAGGATCACGCGTCCGACCGCGCCCCCGGCTCCCCG---CCG---CCCCTC---------GAC---------CCT------GCCTGGGAAGAGCCCGACTCGCCGCCGGGCCGCCCAGAAAACCACGCGCCA---CCCCAGGCTGCACCCCCGTCGCTGAATGCCGCCCTCCTGCAGACCCTGGGG---CACCTGGGCGACATCGTGGCCATCCTGGGCCCCCTGCGCGACCAGCTGCTGACGCTGAACCAGCACGTGGAGCAGCTGCGCGGCTCCTTCGACCAG---ACCGTGTCCCTGGCGGTGGGCTTCATCCTAGGCAGCGCCGCC---GCGGAGCGGGGCGTCCTGGGGGACCCGCGCCCG---
>HLrouAeg4
ATGCTGCTCCGGCCCCGACGGCCACCCCCGCCGCCGCTC---------CCCGAGTCG---CTGGCACCGGCCAGCCCGGAC------------------GCCGAGCTGCGGTCGGCCGGGGACGGCCCGGGGACCCCGCCCAGACGGCCCGCC---TCGCCCGGCGCGCCGGCGGCGCCCGCG---------TCCCCCGGGTCCCCCGGGTCGCCGGTGTCTCCGGGCTCGGCGCAGCGCACGCCCTGGAGCGCGCACGAGACGGAGCTGCTGCTGGGCACGCTGCTGCAGCCGGCCGTGTGGCGCGCGCTGCTGCTGGACCGCCGCCGCGCGCTGCCCACCTACCGCCGCGTGTCCGCGGCGCTGGCCCGCCAGCAGGTGCGGCGCACGCCCGCGCAGTGCCGCCGCCGCTACAAATTCCTCAAGGATAAGCTCCGCGATGCGCACGACCAGCCGCCCGGGCCTTTCGACGCCCAGATCCGCGAGCTCATGGGGCTGCTCGGCGACACCGGGCGCAGACGCGGGCGCCGCCGCTCCCCCGGG------CGCCCCCAGCGC---GGCCGCCGCCCGGCCCCCAGC---ACGCCGGCC---------------------------GAGCCAGGCGCCCAGCCGCTGCCCGCCGTCCGCGACCCTGATGCGGACCCCGCCTGGACGCTCAGGTTCAGCTCGTCCCCGCCCAAG---CCTGCGGGCGCC------------CCGGCCTCCCCG---------------ACGGCGCACCCCACCTTCACCCCCGCT---------------------------CCCAGCCGACCCGAGGACCACGCGCCTTTCCACGCCCCCAACTCC------CCG---CTCCCC---------GAC---------TCT------GCCTGGGAAGATCCCGGCTCGCCGCCCGGCCGCCCGGAAAACCACGCGCCT---CCGCCGTCCGCGCCTCCGTCGCTGAACGCAGCCCTCCTGCAGACGCTGGGG---CATCTGGGCGACATCGTGGCCATCCTGGGCCCCCTGCGCGACCAGCTGCTGACCCTGAACCAGCACGTGGAGCAGCTGCGCGGCTCCTTCGACCAG---ACCGTGTCCCTGGCGGTGGGCTTCATCCTGGGCAGCGCCGCC---GCGGAGAGGGGCATCCTGGCGGACCCGCGGGAG---
>HLequCab3
ATGCTGCTCCGACCCCGGCGGCCGCCCCCTCCCGCGCCG---------CCCTTGCCGTCGCCGTCGCCGTCCAGGAGGGAC------------------TCCGAGCCGCGGCCGGCCGGGGAAGCCCCGGGGACCCCGCCCGGGCGTCCCGCC---TCGCCCGGCGCGCTGGCGGCGCCCGCG------------------TCCCCGGGTTCGCCTGTGTCCCCCGGCTCGGCGCAGCGCACGCCCTGGAGCGCGCACGAGACGGAGCTGCTGCTGGGCACGCTGCTGCAGCCGGCCGTCTGGCGCGCACTGCTGCTCGACCGCCGCCGGGCACTGCCCATCTATCGCCGCGTGTCGGCCGCGCTGGCCCGCCAGCAGGTGCGGCGCACGCCCGCGCAGTGCCGCCGCCGCTACAAGTTCCTCAAGGACAAGCTCCGCGACGCGCACGGCCAGCCGCCCGGGCCCTTTGACGCGCAGATCCGCCAGCTCATGGGGCTGCTGGGCGACGACGGGCGCAAACGCGGCCGCCGCCGCTCCCCAGGG---------CACCGGCGC---GGACGTCGCCCGGCCCCAGGC---GCGCCA---CCCGCG------------CCCGCC---GAGCCAGACGCCCCGCCACTCCTGGCCGCCCGCGACTCCGACGCGGACCCCGCCTGGACGCTCAGGTTCAACCCGTTCCCGCCCAAG---TCTGCGGAAACC---CCCCACACCCCCGGCTCACCG---------------ACGGTGCTCTCCACCTTATCCCCCGCG---------------------------CCCGGCCGCCCCGAGGACCACGCGCCTTTCCGCGCCCCAAGCTCCCCGACGCCG---ACCCCC---------GAC---------CCC------GCCTGGGAAGACACCGACTCGCCGCCCGGCCGCCCTGACGACCACGCGCCC---CCGCAGCCTGCGCCCCCGTCGCTGAACGCCGCTCTCCTGCAGACCTTGGGG---CACCTGGGCGACATCGTGGCCATCCTGGGCCCGCTGCGCGACCAACTGCTGACCCTGAACCAGCACGTGGAACAGCTGCGCGGTTCCTTCGACCAG---ACCGTGTCCCTGGCTGTGGGCTTCATCTTAGGCAGTGCTGCC---GCCGAGAGAGGCATCCTGGCGGACCCACGCGAG---
>otoGar3
ATGCTGCTCCGGCCTCGGCGGCCGCCCCCGCTCGCGCCT---------ACCACGCCG---CTGTCGCCGGCCAGCCCCGAC------------------CCCGAACTGCAGCCGGCCGGGGACGCCCCGAGGACCCCGCTCGGGCGGCCCGCC---TCGCCTGGCGCCCTGGAAGAGCCCGCG---------------------------TTGCCAGTGTCCCCAGGCTCGGCTCAGCGCACGCCCTGGAGCGCCCGGGAGACGGAACTGCTGTTGGACACGCTGCTGCAGCCGACCGTGTGGCGTTCGCTGCTGTTGGACCGCCGCCAGGCGCTGCCCACCTACCGCCGCGTGTCGGCCTCCCTGGCCCGCCAACAGGTGCGGCGCACTCCCGCTCAGTGCCGTCGCCGCTACAAATTTCTCAAGGACAAACTCCGCGAGGCGCAGGGACAGCCGCCCGGGCCCTTCGACGCGCGGATCCGACAGCTCATGGGTCTACTTGGTGACACTGGGCGCAAACGGCCCCGCCGCCGCTCTCCCGGGCCCGGGCGCCCCCNNNNN---NNNNNNNNNNNNNNNNNNNNN---NNNNNNNNNNNNNNN------------NNNNNN---NNNNNNNGTGCAATGCCGCTGCCAGCCGCCGGTGACCCCGACGCGGATCCCACCTGGACGCTCAGGTTTAGCCCTTCCCCGCCTAAG---TCTACGGACGTC---TCCCGCGCCCCCTGTTCCCCGCCAGCACCCACCCCGACGGTTCTCTCCACCTTTACCTCTGGA---------------------------CCCGGCTGCTCCGAAGACCACGCGACTTTCCGCGCCCCCGCCTCCCCA---CCG---CCGCCACCTGCCGCCGAC---------CCC------GCCCAAGAATACCCCGACTCGCCTCCCGGCCGCCCCGAAGACCGCGCATCC---CCCCAGGTCGCTCCA---TCTCTGAATGCTGCCCTGCTGCAGACCCTGGGG---CACTTGGGCGACATCGTGGCCGTCTTAGGCCCGCTGCGCGACCAGCTGCTCACCCTGAACCAGCACGTGGAGCAGCTGCGTGGCTCATTCGACCAG---ACCGTATCCCTCGCCGTGGGATTCATTCTAGGCAGCGCTGCT---GCTGAGCGTGGGGTCCTAAGGGACCCGCGCGAG---
>HLmyoMyo6
------------------------------------------------------------------------------------------------------------------------GACTCCCCCGGGACCCCGCCCAGACGGCCCGCC---TCGCCCGGCACGCCGGAGGCGCACGAG------------------CTCCCCGGGTCGCCGGTGTCCCCGGGCTCGGCGCAGCGCACGCCCTGGAGCGCCCACGAGACGGAGCTGCTGCTGGGCACGCTGCTGCAGCCGGCCGTGTGGCGCGCGCTGCTGCTGGACCGCCGCCGGGCGCTGCCCACCTACCGGCGCGTGTCGGCCGAGCTGGCCCGCCAGCAGGTGCGGCGCACGCCCGCGCAATGCCGCCGCCGCTACAAGTTCCTCAAGGACAAGCTCCGTGAGGCGCACGACCAGCCGCCCGGACCCTTCGACGCGCAGATCCGCGAGCTCATGGGGCTGCTTGGCGACACCGGGAGCAAGCGAGGCCGCCGCCGCTCCCCCGGGCCCGGGCGCCCCCCGCGC---GGCCGCCGCCCGGCCCCCAGT---ACGCCCGCCGGTCCG------------CCCGCC---GAGCCGGACGCTCCGTCGATGCCCGCGGCCCGCGACTCCGACGTGGACCCCTCCTGGTCGCTCAGATTCAGCTCGTCCCCGTCCAAG---CCTTCCGAGGCT---CCCCGCGACCCGGGCTCGCCG---------------ACGGCGCTCCCCTCCTTAACCCCCGCG---------------------------CCGGGCCGCTCCGAGAACCACGCGCCCCCCCACGCCCCCAGCTCCCCG---CCA---CCCCTG---------GAC---------CCC------GCCTGGGAACAGCCCGACTCGCCGCCCAGCCGCCAGGAGACCCACGGGCCC---CCGCAGGCCGCACCCCCATCGCTGAACGCCGCCCTCATGCAGACCCTCGGG---CACCTGGGCGACATCGTGGCCGTCCTGGGCCCCCTGCGCGACCAGCTGCTGACCCTGAACCAGCACGTGGAGCAGCTGCGCGGCTCCTTCGACCAG---ACCGTGTCCCTGGCGGTGGGCTTCATCCTAGGCAGCGCCGCC---GCCGAGCGGGGTGTCCTGGGGGACCCGCGCCCC---
>HLturTru3
ATGCTGCTCCGGCCCCGGCGGCCGCCCCCGCCCGCCCCG---------CCG------------TCCCCCGCCAGCCCGGAC------------------TCCGAGCAGCGGCTGGCGGGGGGCGTCCCCGGGACCCCGCCCGGGAGGCCCGCC---TCGCCCGGCGCGCTGGCGGCGCCCGCGCCCCCCGGGTCGCCCGCATCCCCCGGGTCGCCCGTATCCCCGGGCTCGGCGCAGCGCACGCCCTGGAGCGCGCGCGAGACGGAGCTGCTGCTAGGCACGCTGCTGCAGCCGGCCGTGTGGCGAGCGCTGTTGCTAGACCGCCGCCAGGCGCTGCCCACCTACCGCCGCGTGTCGGCCGCGCTGGCCCGCCAGCAGGTGCGGCGCACGCCCGCGCAGTGCCGCCGCCGCTACAAGTTCCTCAAGGACAAGGTCCGCGACGCGCACGGTCAGCCGCCCGGGCCCTTCGACGCGCAGATCCGGCAGCTCATGGGGCTGCTGGGCGACAGCGGGCGCAGACGCGGCCGCCGCCGCTCCCCCGGGCCCGGGCGCCCCCCGCGC---GGCCGCCGGCCAGCCCCCGCC---GCGCCCGCT---------------------------GAGCCGGGCGCCCCACCGCTGCCCGCCGCCCGAGAACCCGACGCGGACCCCGCCTGGACGCTCAGGTTCAGCCCGTCCCCGCCCAAG---TCTGCGGACGCG---CCCCGCGCCCCCGGCTCCCCG---------------ACGGCCGTTTCCACATTCACCCCCGCG---------------------------CCCGGCCGCCCCGAGGACCCCGAGCCCTTCCGCGCCCCCGCCTCGCCG---CCG---CCGCCG---------TCGTCCCCCGGCCCC------ACCCGGGAAGATCCCGACTCGCCGCCTGGTCGCCCGGAGGCCCACGTGCCC---CCGCAGCCCACGCCGCCGTCGCTGAACGCCGCCCTTCTGCAGACCCTGGGG---CACCTGGGCGACATCGTGTCCATCCTGGGCCCGTTGCGTGACCAGCTGCTGACCCTGAACCAGCACGTGGAGCAGCTGCGCGGCTCCTTCGACCAG---ACCGTGTCCCTGGCCGTGGGCTTCATCCTGGGCAGCGCCGCC---GCCGAGCGAGGCGTCCTGGCCGACCCGCGCCAG---
>susScr11
ATGCTGCTCCGGCCGCGGCGGCCGCCCCCACCCGCGCCG---------CCG------------TCGCCCGCCAGCCCGGAC------------------CCCGAGCCGCGGTTGGCGGGGGGCGCCCCCGAGACCCCGCCCAGGAGGCCCGCC---TCGCCAGGCGCGCTGGCGGCACCCGCGCCCCCGGGGTCCCCTGCATCCCCCGGGTCGCCGGTGTCCCCGGGCTCGGCGCAGCGCACGCCCTGGAGCGTGCGCGAGACGGAGCTGCTGCTCGGCACGCTGCTGCAGCCGGCCGTGTGGCGCGCGCTGCTGCTGGACCGCCGCCAGGCGCTGCCCACCTACCGCCGCGTGTCGGCCGCGCTGGCCCGCCAGCAGGTGCGGCGCACGCCCGCGCAGTGCCGCCGACGCTACAAGTTCCTCAAGGACAAGGTACGAGACGCGCACGGCCAGCCGCCCGGGCCCTTCGACGCGCAGATCCGCCAGCTCATGGGGCTGCTGGGCGACAACGGGCGCAGACGCGGCCGCCGCCGCTCCCCCGGGCCCGGGCGCCCCCCGCGC---GGCCGCCGGCCGGCCCCCGCT---------------------------------------GAGCCCGGCGCCCCACCGCTGCCCGCCTCCCGAGACCCCGACGCGGACCCAGCCTGGACGCTCAGGTTCAGCCCGTCCCCGCCCAAG---TCTGCGGACGCT---CCTCGCGTCTCCGGCTCCTCG---------------ACGGCCCTCTCCGCCTTGCCCCCCGCG---------------------------CCCGGCCGCCCCGAAGATCCCGAGCCCTTCCGCGCCCCGGGCTCCTCG---CCG---CCACCG---------TCT---CCCGGCCCC------GCCCGGGACGACCCCGACTCGCCGCCCGGCCGTCCGGAGGAGCACGCGCCC---CCGCAGTCCGCTCCGCCGTCGCTGAACGCCGCCCTCCTGCAGACCTTGGGG---CACCTGGGTGACATCGTGTCCATCCTGGGCCCGCTGCGTGACCAGCTTCTGACCCTGAACCAGCACGTGGAGCAGCTGCGCGGCTCCTTCGACCAG---ACCGTGTCCCTGGCCGTGGGCTTCATCCTCGGCAGCGCCGCC---GCCGAGCGAGGCGTCCTGACCGACCCGCGCCCG---
>HLphyDis3
ATGTTGCTCCGGCCCCGGCGGCCACCCCCGCCCGCACCC---------GCAGCATCG---CTGGCGCACGACGGCTCAGAC------------------CTCGAGCCACGGGCGGCTGGGGAGGTCCCGGGGACTCCGCCTGGACGGCCCGCC---TCGCCAGGCGCATCGGGGGCCCCCGAG------------------TTCTTCGGATCCCCAGTGTCCCCAGGCTCAGCGCAGCGCACGCCCTGGAGCGCCCACGAGACGGAGTTGCTACTGGGCACGCTGCTGCAGCCGGCCGTGTGGCGTGCGCTCCTGCTGGACCGTCGCCGGGCGCTGCCTACCTACCGGCGCGTGTCCGCCGAGCTGGCCCGCCAGCAGGTAAGGCGGACGCCCGCGCAGTGCCGCCGCCGCTACAAGTTCCTCAAGGACAAACTCCGAGACGCGCAAGACCAGCCGCCCGGACCCTTTGACGCGCAGATCCGCGAGCTCATGGGCTTGCTGGGCGACACCGGGCGCAGGCGCGGCCGTCGCCGTTCTCCCGGTCCCGGACGACCCCCTCGC---GGCCGCCGCCCCGCCCCTGGC---GCGCCCTCC---------------------------GAACAGGACGCACCGTCCTTGTCCGGCTCCCGAGACACCGACTTGGACCCTGCCTGGGCGCTCCGATTCAATTCTTCTCCACCCAAG---CCCTCCGAGGTC---CCTCGCCCCGCCAGCTCCCCG---------------ACGGCACTCCCCACCTTAACTCCCGGG---------------------------CCCGGCCGCCCGGAAGATCACGCGTCCGTCCACGCCCCCGACTCCCCG---CCG---CCTCTC---------GAC---------CCC------GCCTGGGAAGAGCCCGAATCGCCTCCCGGCCGCCCCGAGAACCCTTCGCCG---CCGCAGCCCGCGCCCCCGTCGCTGAACGCCGCCCTCCTGCAGACCCTGGGC---CACCTGGGCGACATCGTGGCCGTGCTGGGCCCACTGCGCGACCAGCTTCTGACCCTGAACCAGCACGTGGAGCAGCTGCGGGGCTCTTTCGACCAG---ACCGTGTCCCTGGCCGTGGGCTTCATCCTGGGCAGCGCTGCC---GCCGAGCGGGGCGTCCTGGGGGACCCGCGCCCG---
>HLrhiFer5
ATGCTGCTGCGGCCCCGGCGCCCACCTCCGCCGGCGCTC---------CCCGAGCCG---CTGGCGCCGGCCAGTCCGGAT------------------CCAGAGCCACGGCTGGCGGGGGACGCCCCGGGGACGACGCCCGGACGGCCCGCC---TCGCCGGGCGCGCCGGCGGCGCCCGCG------------------TCCCCTGGCTCGCCCGTGTCCCCGGGCTCGGCGCAGCGCACGCCCTGGAGCGCGCACGAGACGGAGCTTCTGCTGGGCACGCTGTTGCAGCCGGCCGTGTGGCGCGCGCTGCTACTGGACCGCCGCCGGGCGCTGCCCATCTACCGGCGCGTGTCGGCCGCGCTGGCTCGCCAGCAAGTGCGGCGCACGCCCGCGCAGTGCCGCCGCCGCTACAAGTTCCTCAAGGACAAGCTCCGCGACGCGCACGACCAGCCGCCGGGGCCCTTCGACGCGCAGATCCGCGAGCTCATGGGACTGCTCGGCGACACCGGGCGCAGACGCGGCCGCCGCCGCTCCCCCGGGCCCGGGCGCCTTCAGCGC---GGCCGCCGACCAGCCCCCAGC---ATGCCCGCG---------------------------GAGCCAGACGCCCCGCCGCTACTAGCTGAGCGCGACCCCGACGCAGACCCAGCCTGGACGCTCAGGTTCAGCTCGTCTCCGGCCAAG---TCTGCGGATGCC---TCCCGCGCCCCCAGCTCCCCG---------------ACGACGCTCCCCACCTTTACCCCCGCT---------------------------CCCGGTCGCCCAGAGGATCACGCGCCTTCCCACGGCCCCGACTCCCCG---CCG---CCGCCGCCGCTCTCCGAC---------GCC------GCCTGGGAAGACTCCGACTCGCCGCCTGGCCGCCCAGAGAATCAAGCGCCT---CCACAGTCCGCGCCCCCGTCGCTGAACGCCGCCCTCCTGCAAACCCTGGGG---CACCTGGGCGACATCGTGGCCATCCTGGGCCCGCTGCGCGACCAGTTGCTGACCCTGAACCAGCACGTGGAGCAGCTGCGCGGCTCCTTCGACCAG---ACCGTGTCCCTGGCGGTGGGCTTCATCCTGGGCAGCGCCGCC---GCTGAGCGGGGCGTCCTGGCGGACCGGCGTGAG---
>gorGor5
ATGCTGCTCCGGCCCCGCAGGCCGCCCCCTCTCGCGCCC---------CCCGCGCCG---CCTTCGCCCGCCAGCCCCGAC------------------CCCGAGCCGCGGACACCCGGAGACG-CCCCGGGACCCCGCCCCGGAGGCCCGCC---TCGCCCAGCGCGCTGGGGGAACTCGGG---------------------------TTGCCGGTGTCCCCGGGCTCGGCGCAGCGCACGCCCTGGAGCGCCCGGGAGACGGAGCTGCTGCTGGGGACGCTGCTGCAACCGGCCGTGTGGCGCGCGCTGCTCCTGGACCGCCGCCAGGCCCTGCCCACCTACCGCCGCGTGTCGGCCGCGCTGGCCCAGCAGCAGGTGCGCCGCACCCCCGCGCAGTGCCGCCGCCGCTACAAGTTCCTTAAAGACAAGTTTCGCGAGGCGCACGGCCAGCCGCCCGGGCCCTTCGACGAGCAGAT-CGGAAGCTCATGGGGCTGCTGGGCGACAACGGGCGCAAACGGCCTCGCCGCCGCTCCCCGGGGTCCGGCCGCCCCCAGCGC---GTCCGCCGCCCGGTCCCCAAC---GCGCACGCGCCGGCT------------CCCAGC---GAACCAGACGCCACCCCGTTGCCCACCGCCCGCGACCCCGACGCGGACCCCACCTGGACGCTCCGCTTCAGCCCGTCCCCACCGAAG---TCTGCGGACGCC---TCCCGCGCCCCCGCCTCCCCGCCAGCTCCCGCCCCGACCGCCCTCGCCACCTGCATCCCC------------------------------------------GAGGACCGCGCGCCGTCCGCGGCCCCGGGT-C-TCC---GCC---GCCACC---------------------CCG------GCCCGCGAAGACCCCGACTCGCCGCCCGGCCGCCCCGAGGACTGCGCGCCC---CCTCCGGCCGCGCCCCCGTCGCTGAACACCGCCCTGCTGCAGACCCTGGGG---CACCTGGGCGACATCGCGAACATCCTGGGCCCGCTGCGCGACCAGCTGCTGACCTTGAACCAGCACGTGGAGCAGCTGCGCGGCGCCTTCGACCAG---ACAGTGTCCCTGGCCGTGGGCTTCATTCTGGGCAGCGCGGCC---GCCGAGCGAGGGGTCCACAGAGACCCGTGCCAGT--
>micOch1
ATGCTGCTTCGTCCCCGGCGGCTAACCTCGTTCTCACCG---------CCG------------TCGCCAGCTAGCCCCGAC------------------GCCGAGCTGCGGCCGGCCGGGGACGTCCGGGTGACTACGTCTGATGCCTTCGCCCCTACTCCGGGCGCGATGGCGGAGCCTGGT------------------TCTCCCAAGGCTCCCGTGTCCCCGGGCTCGGCGCAGCGCACTCCCTGGAGTGCCCGAGAAACGGAGCTACTTCTGGGCACCCTGCTGCAGCCGGCCATGTGGCGCTCACTACTGCTCGACCGCCGGCAGGCTCTGCCCACCTACCGCCGCGTGTCGGCCGCGCTGGCCCGGCAGCAAGTTAAGCGCACTCCGGCTCAGTGCCGCCGCCGTTACAAGTTTCTCAAGGACAAACTTCGAGACTCCCATGGCCAGCCGTCCGGACCCTACGACGACCAGATCCGCCAGCTCATGGGGCTGCTGGGCGACGATGGGCATCGGCGAACCCGCCGTCGCCCTGCGGGGCCTGGACGTCCCCAGCGCCGCGGCCGCTCGACCCTCCCGATGTTAGCGCCCGCACCTACA------------GCAGTC---GAGCCAGGGGCTACGCAGCAGGTGACTGCGGAAGAC------GCTGACCCCGCGTCCGCGCTCAGGTTCAGTTCCTCCACTACGAAG---TCTGCAGATTCC---CGCCGCATCACTAGCTCCCCT------------------------------------------------------------------------------------------------------GCCCCTACGGCCCTC---CTT---CCCCAG---------GAT------------------------------------------------------------CGTGCGGTC---CCGCAAGTTGCACCGCAGTCTCTAAACAGCGCTCTGCTGCAGGCCTTGACG---CACATGGGCGACATCTCGACAGTTCTGGGCCCTCTGCGCGACCAATTGGCGACCCTGAACCAGCACGTGGAGCAGCTGCGAGGTTCCTTCGACCAA---ACAGTTTCCCTGGCTGTGGGCTTCATTCTGGGCAGTGCAGCC---TCCGAGCGGGGCATCCTTGGCGACCTGCGCCAA---
>ochPri3
ATGCTGCTCCGGCCCCGGCGGCCGCCGCCTCTGGCGCCC---------GTCGCGCCG---CCGTCGCCCGCCAGCCCCGAG------------CCCGAGCCCGAGCCGCGGCCGGCACTGGACGTCCCGGCTACCCCGCCCGGTCGGCCCGCC---TCGCCGGACGCGCTGGCCGAGCCCGGG---------------------------TCGCCTGTGTCCCCCGGCTCGGCTAAGCGCACGCCCTGGAGCGTGCGGGAGACGGAGCTGCTGCTGGGGACGCTGCTGCAGCCCGCCGTGTGGCGTGCATTGCTCCTGGACCGGCGCCAGGCGCTGCCCACCTACCGCCGCGTGTCGGCCGCACTTGCCCGGCAGCACGTGAGGCGCACACCCGCGCAATGCCGCCGTCGCTACAAGTTCCTCAAGGACAAGCTCCGCGACGCGCAGGGCCAGCCGTCCGGGCCCTTCGACCCGCAGATTCGCGAGCTCATGGCGCTACTGGGCGACAACGGACGCAGGCGCGTCCGCCGCCGGCCCCCAGGACCCGGGCGCCCCCAGCAC---AGCCGCCACGCGGCCCCCGCC---GCGCCCTCGCCCACGTGTGTGCCGAACCCGGAA---GAGCCAGGCGCCACGCCGCAGCCGTCCGCCCGCGACCAAGAAGCGGGCCCCGCGTGGACGCTCAGGTTCAGCCCGGACCCGCCGAGGTCGTCCGCAGACGCC---GCCCGCGCGCCCGACTCCCCG---------------------------------------------------------------------CCGGCCCTCACCAACGACCGCGCGCTCCCCCGAGGTCCTGAGTCGCCG---CCGCTGCCGCCA---------GAC------CTCGCT------GCCCAGGAGGACCGAGACGCGACTCCCGCCAGCCCCCAGCCCCGCACGCCC---CCGCGGGCCACGCCGCCGTCGCTGAATGCCATGCTGCTGCAGACCCTGGGG---CACCTGGGCGACATCGTGGCCATCCTGGGCCCGCTGCGCGACCAGCTGCTGGCCCTCAACCAGCACGTGGAGGAGCTGCGTGGCTCCTTCGACCAG---ACCGTGTCCCTAGCGGTGGGCTTCATTTTGGGAAGCGCTGCA---GCCGAGAGGGGCGTCCTGAATGAGCCTCGCCCA---
>mm10
ATGCTGCTTCGTCCCCGGAGGTTGCCCGCTTTTTCTCCG---------CCG------------TCGCCAGCTAGCCCCGAC------------------GCTGAGCTGCGGTCGGCCGGGGATGTCCCGGTGACTACGTCTGATGCCTTCGCT---ACTTCGGGCGGGATGGCTGAACCCGGC------------------TCGCCCAAGGCTCCCGTGTCCCCGGACTCGGCGCAGCGCACGCCCTGGAGTGCCCGAGAGACGGAGCTACTTCTGGGCACGCTGCTGCAGCCGGCCATGTGGCGCTCACTACTGCTGGACCGCAGGCAGACTCTGCCTACTTACCGCCGCGTGTCCGCCGCACTGGCCCGTCAGCAAGTTCGGCGCACGCCCGCTCAGTGCCGCCGTCGCTACAAGTTCCTCAAGGACAAACTCCGAGACTCCCAGGGCCAGCCGTCCGGACCCTTCGATAACCAGATCCGCCAACTCATGGGGCTATTGGGGGACGATGGGCCGCCGAGGGTTCGCCGCCGCTCTACTGGCCCTGGACGTCCCCAGCGC---CGCGGCCGCTCGTCCCTCTCC---GCGTTAGCACCCGCA------------CCTGCA---------------------------------------------------------------------------------------------CCGGCCCACCGC---------ATTACCAGCTCTCCT------------------------------------------------------------------------------------------------------------------------------------------------------------------------------------------------------------------------CCGCAGGTTGCTCCCCAGTCGTTGAATACCGCGTTGCTGCAGACCTTGACG---CACTTGGGCGACATCTCAACAGTTCTGGGCCCTCTGCGCGACCAGCTGTCGACCCTGAACCAGCACGTGGAGCATCTACGAGGTTCCTTCGACCAA---ACCGTTTCTCTGGCGGTGGGGTTCATTCTGGGCAGTGCAGCC---TCCGAGCGGGGCATCCTTGGGGACTTGCGCCAA---
>rn6
ATGCTGCTCCGTCCCCGGAGGTTGCCCGCTTTTGCTCCG---------CCG------------TCGCCAGGTAGCCCCGAC------------------GCCGAGCTACGGGCGGCCGGGGACGTCCCGGTGACTACGTCTGATGCCTTCGCT---ACTTCGGGCGCGATGGCGGATCCTGGC------------------TCGCCCAAGGCTCCCGTGTCCCCGGGCTCGGCGCAGCGCACGCCCTGGAGTGCCCGAGAGACGGAGCTACTTCTGGGCACGCTGCTGCAGCCGGCGGTGTGGCGCTCACTCCTGCTGGACCGCCGGCAGGCTCTACCCACTTACCGCCGCGTGTCCGCCGCACTGGCCCGTCAGCAAGTTCGGCGCACGCCCGCTCAGTGCCGCCGTCGCTACAAGTTCCTCAAGGACAAACTCCGAGACTCCCAGGGCCAGCCGTCCGGACCCTTCGATGACCAGATCCGCCAGCTCATGGGGCTATTGGGTGACGATGGGCCGCCGCGGGTCCGCCGCCGTTCTGCTGGTCCTGGACGTCCCCAGCGC---CGTGGTCGCTCAGCCTTCTCC---GCGTTAGCACCCGCA------------CCTGCA---CGCATTACCAGCTCCCCACCTCCTACGGCCATCGAT---------------------ACCTTG---------------CCTCCTGAG---CCGGGCCATACC---------CTCGAATCCTCCCCG------------------------------------------------------------------------------------------------------------------ACG---CCA---ACCCCC---------GAC---------CAC------GACACGGAGAACCCGAATGAGCCTCCTGGCCTTTCCCAGGGCCGTGCTTCC---CCTCAGGTTGCTCCCCAGTCTCTGAATACCGCATTGCTGCAGACCTTGACG---CACTTGGGCGACATCTCAACAGTTCTGGGCCCTCTGCGCGACCAGCTGTCGACCCTGAACCAGCACGTGGAGCATCTACGAGGTTCCTTCGACCAA---ACCGTTTCTCTGGCTGTGGGGTTCATTCTGGGCAGTGCAGCC---TCCGAGCGGGGCATCCTTGGGGACTTGCGACAA---
>cavPor3
ATGCTACTCCGGCCCCGGCGGCCTCCTCCGCTCGCGCCC---------CACGCGCTG---CCTTCGCCAAGTAGCCCCGAC------------------GTAGACCTTCGGCCGGCCGAAGACGGCCCGGGGACCCCCCTCGCGGGTCCAGCT---ACGCCGAGCGCGCTGGCGGAGCCCGAG------------------TCGCCCAGGTCGCCCGTGTCCCCGGGCTCGGCGCAGCGCACGCCCTGGAGCGCACGTGAGACGGAGCTCCTGCTCGGCACGTTGCTGCAGCCGACCGTGTGGCGCTCTCTGCTGCTGGACCGCCGCCAGGCACAGCCCACCTACCGCCGCGTGTCGGCCGCGCTGGCCCGCCAGCAGGTGCGGCGTACGCCCGCGCAGTGCCGCCGCCGCTACAAATTCCTGAAAGACAAGCTTCGCGACGCTCAGGGCCAGCCGTCAGGGCCCTTCGACGCGCAGATCCGTGAACTCATGGGATTGCTGGGTGACCACGGACGGAGGCGGGTCCGCCGTCGCCCTCCCGGGCCTGGACGGCCGCAGCGC---GGCAGACGCCGGACCCCTGCA---GTGCCCACGCGCTTC------------CTCGAG---GAACCAGGCGGCGCGCCACAGTCAGCCACCCGGGACCCCGACGCAGATCCCGCCTGCCTGCTCAGGTTCAACCCCTCCTCGCCAAAG---TCTGCAGAGCCT---TGTTGCGCCCCCGGATCTCCGATGGCGCATGCCCCAACAGCCTTCCGAACCTTCATTCCCGAT---------------------------CCTGGC------------------------CAAGCCCCAGGGTCCCCA---CCC---CCTCCG---GACCCCGAT---------CCC------TCCCCAGAGAGCCCCGACACCCCGCCTTATCGCCCCGACGATCGCGCACCC---CCGCGTCCCACACCGCCTTCGCTAAATGCCGCGGTGCTGCAGACCTTAACG---CACCTCGGTGACATCGTGGCGATTCTGGGCCCGCTGCGTGACCAGCTGGTGGCCCTGAACCAACACGTGGAGCAGCTTCGGGGCTCTTTCGACCAG---ACCGTGTCCCTAGCTGTGGGATTCATCTTGGGCAGTGCGGCC---GCCGAACGGGGTGTCCTGCGGAACCTGCACCAG---
>hg38
ATGCTGCTCCGGCCCCGCAGGCCGCCCCCGCTCGCGCCC---------CCCGCGCCG---CCCTCGCCCGCCAGCCCCGAC------------------CCCGAGCCGCGGACACCCGGAGACGCCCCGGGGACCCCGCCCCGGAGGCCCGCC---TCGCCCAGCGCGCTGGGGGAACTCGGG---------------------------TTGCCGGTGTCCCCGGGCTCGGCGCAGCGCACGCCCTGGAGCGCCCGGGAGACGGAGCTGCTGCTGGGGACGCTGCTGCAACCGGCCGTGTGGCGCGCGCTGCTCCTGGACCGCCGCCAGGCCCTGCCCACCTACCGCCGCGTGTCGGCCGCGCTGGCCCAGCAGCAGGTGCGCCGCACCCCCGCGCAGTGCCGCCGCCGCTACAAGTTCCTTAAAGACAAGTTTCGCGAGGCGCACGGCCAGCCGCCCGGGCCCTTCGACGAGCAGATCCGGAAGCTCATGGGGCTGCTGGGCGACAACGGGCGCAAACGGCCTCGCCGCCGCTCCCCGGGGTCCGGGCGCCCCCAGCGC---GCCCGCCGCCCGGTCCCCAAC---GCGCACGCGCCGGCT------------CCCAGC---GAACCAGACGCCACCCCGCTGCCCACCGCCCGCGACCGCGACGCGGACCCCACCTGGACGCTCCGCTTCAGCCCGTCCCCACCGAAG---TCTGCGGACGCC---TCCCCCGCCCCCGGCTCCCCGCCAGCTCCCGCCCCGACCGCCCTCGCCACCTGCATCCCC------------------------------------------GAGGACCGCGCGCCCGTCCGCGGCCCCGGGTCCCCG---CCG---CCACCC---------------------CCG------GCCCGCGAAGACCCCGACTCGCCGCCCGGCCGCCCCGAGGACTGCGCGCCC---CCTCCGGCCGCGCCCCCGTCGCTGAACACCGCCCTGCTGCAGACCCTGGGG---CACCTGGGCGACATCGCGAACATCCTGGGCCCGCTGCGCGACCAGCTGCTGACCTTGAACCAGCACGTGGAGCAGCTGCGCGGCGCCTTCGACCAG---ACAGTGTCCCTGGCCGTGGGCTTCATTCTGGGCAGCGCGGCC---GCCGAGCGAGGGGTCCTCAGGGACCCGTGCCAG---
>macFas5
ATGCTGCTGCGGCCCCGCAGGCCGCCCCCGCTCGCGCCC---------CCCGCGCCG---CCGTCGCCCGCCAGCCCCGAC------------------CCCGAGCCGCGGCCGCCCGGAGACGTCCCAGGGACCCCGCCCCGGAGGCCCGCC---TCGCCCAGCGCGCTGGGGGAACTCGGG---------------------------TTGCCAGTGTCCCCGGGCTCGGCGCAGCGCACGCCCTGGAGCGCCCAGGAGACGGAGCTGCTGCTGGGGACGCTGCTGCAACCGGCCGTGTGGCGCGCGCTGCTCCTGGACCGCCGCCAGGCCCTGCCCACCTACCGCCGCGTGTCGGCCGCGCTGGCCCGGCAGCAGGTGCGCCGCACCCCCGCGCAGTGTCGCCGCCGCTACAAGTTCCTCAAGGACAAGTTTCGCGAGGCGCAGGGCCAGCCGCCCGGGCCCTTCGACGAGCAGATCCGGAAGCTCATGGGGCTGCTGGGCGACAACGGGCGCAAAAGGCCTCGCCGCCGCTCCCCCGGGTCCGGGCGCCCCCAGCGC---GGCCGCCGCCCGGCCCCCAAC---GCGCACGCGCCAGTT------------CCGGCC---GAACCAGACGCCACTCCGCTGCCCACCGCCCGCGACCCCGACGCGGACCCCGCCTGGACGCTCCGCTTCAGCCCGTCCCCGCCGAAG---TCTACCGACACC---TCCCGCGCCCCCGGATCCCCGCCAGCCCCCGCCCCGACCGCCCTCGCCACCTGCATCCCC------------------------------------------GAGGACCGCACACCCCTCCGCCGTCCGGGTTCCCCG---CCG---CCGCCC---------------------CCG------GCCCGTGAAGACCCCGACTCGCCGCCCGGCCGTCCCGAGGACTGCGCGCCC---CCTCCGGCCGCGCCCCCGTCGCTGAACACCGCCCTGCTGCAGACCCTGGGG---CACCTGGGCGACATCGCGAACATCCTGGGCCCGCTGCGCGACCAGCTGCTGACCTTGAACCAGCACGTGGAGCAGCTGCGCGGCGCCTTCGACCAG---ACAGTGTCCCTGGCCGTGGGCTTCATTCTGGGCAGCGCGGCC---GCCGAGCGAGGGGTCCTCAGGGACCCGTGCCAG---
>ponAbe2
---------------------------------------------------------------------------------------------------------TCGCGAACGCCCGGAGACGCCCCGGGGACCCCGCCCCGGAGGCCCGCC---TCGCCCAGCGCGCTGGGGGAACTCGGG---------------------------TTGCCGGTGTCCCCAGGCTCGGCGCAGCGCACGCCCTGGAGCGCCCGGGAGACGGAGCTGCTGCTGGGGACGCTGCTGCAACCGGCCGTGTGGCGCGCGCTGCTCCTGGACCGCCGCCAGGCCTTGCCCACCTACCGCCGCGTGTCGGCCGCGCTGGCCCAGCAGCAGGTGCGCCGCACCCCAGCGCAGTGCCGCCGCCGCTACAAGTTCCTTAAAGACAAGTTTCGCGAGGCGCACGGCCAGCCGCCCGGGCCCTTCGACGAGCAGATCCGGAAGCTCATGGGGCTGCTGGGCGACAACGGGCGCAAACGGCCTCGCCGCCGCTCCCCGGGGTCCGGGCGCCCCCAGCGC---GGCCGCCGCCTGGTCCCCAAC---GCGCACGCGCCGGCT------------CCCAGC---GAACCAGACGCCACCCCGCTGCCCACCGCCCGCGACCCCGACGCGGACCCCACCTGGACGCTCCGCTTTAGCCCGTCCCCGCCGAAG---TCTGCGGACGCC---TCCCGCGCCCCCAGCTCCCCGCCAGCCCCCGCCCCGACCGCACTCGCCACCTGCATCCCC------------------------------------------GAGGACCGCGCGCCCGTCCGCGGCCCCGGGTCCTCG---CCG---CCACCC---------------------CCG------GCCCGCGAAGAGCCCAACTCGCCGCCCGGCCGCCCCGAGGCCTGCGCGCCC---CCTCCGGCTGCGCTCTCGTCGCTGAACGCCGCCCTGCTGCAGACCCTGGGG--GCACCTGGGCGACATCGCGAACATCCTGGGCCCGCTGCGCGACCAGCTGCTGACTTTGTACCAGCACGTGGAGCAGCTGCGCGGCGCCTTCGACCAAGACAGTGTCCCTGGCCGTGGGGCTTTCATTTTTGGGCAGCGCGGCCCGTCGAGCGAGGGGTTCCTCAGGAACCCGTGCCAGTG-
