# Supplementary material for: Six reference-quality genomes reveal evolution of bat adaptations
Source: Nature. 2020 Jul 22;583(7817):578–84. doi: 10.1038/s41586-020-2486-3 (PMC8075899; doi:10.1038/s41586-020-2486-3)
Supplement: Supplementary file 6 — Alignments of 12,931 protein-coding genes across 48 mammals. [file 41586_2020_2486_MOESM6_ESM.gz › suppDataFile/ENST00000265564.aln.fasta]

>hg38
ATGGCGTCCGTGACGCTGAGCGAGGCGGAGAAGGTGTACATCGTGCATGGCGTCCAGGAAGACCTCCGTGTGGATGGCCGTGGCTGTGAGGACTACCGATGTGTCGAAGTGGAAACTGATGTGGTGTCCAACACTAGTGGGTCCGCCAGGGTCAAGCTGGGTCACACAGACATCTTGGTGGGAGTGAAAGCAGAAATGGGGACGCCGAAGCTGGAGAAACCAAATGAAGGCTACTTGGAGTTCTTTGTTGACTGTTCAGCCAGTGCTACCCCTGAATTTGAAGGTAGAGGAGGTGATGACCTTGGCACCGAGATCGCTAACACCCTCTATCGGATATTTAACAATAAAAGCAGTGTCGACTTAAAGACCCTCTGCATTAGTCCTCGGGAGCACTGCTGGGTTCTCTATGTGGATGTGCTGCTTCTGGAATGTGGTGGAAATTTGTTTGATGCCATTTCCATTGCTGTAAAGGCTGCTCTCTTCAATACAAGGATACCAAGGGTTCGAGTTTTGGAGGATGAAGAGGGGTCGAAGGACATTGAATTGTCAGATGACCCTTATGACTGCATACGACTAAGTGTGGAGAATGTCCCCTGCATTGTCACTCTGTGCAAGATTGGCTATCGGCATGTGGTGGATGCTACTCTTCAGGAGGAGGCCTGCTCGCTGGCCAGCTTGCTGGTGTCGGTGACCAGCAAGGGAGTTGTGACGTGCATGAGGAAAGTGGGGAAGGGCAGCCTGGACCCAGAGAGCATCTTCGAGATGATGGAGACTGGCAAGCGTGTGGGCAAGGTACTGCATGCCTCCTTGCAGAGTGTTGTGCACAAGGAAGAAAGCCTGGGGCCCAAGAGACAGAAAGTTGGATTCCTGGGA---
>panTro5
ATGGCGTCCGTGGCGCTGAGCGAGGCGGAGAAGGTGTACATCGTCCACGGCGTCCAGGAAGACCTCCGTGTGGATGGCCGTGGCTGTGAGGACTACCGATGTGTCGAAGTGGAAACTGATGTGGTGTCCAACACTAGTGGGTCCGCCAGGGTCAAGCTGGGTCACACAGACATCTTGGTGGGAGTGAAAGCAGAAATGGGGACGCCGAAGCTGGAGAAACCAAATGAAGGCTACTTGGAGTTCTTCGTTGACTGTTCAGCCAGTGCTACCCCTGAATTTGAAGGTAGAGGAGGTGATGACCTTGGCACCGAGATCGCTAACACCCTCTATCGGATATTTAACAATAAAAGCAGTGTCGACCTAAAGACCCTCTGCATTAGTCCTCGGGAGCACTGCTGGGTTCTCTATGTGGATGTGCTGCTTCTGGAATGTGGTGGAAATTTGTTTGATGCCATTTCCATTGCTGTAAAGGCTGCTCTCTTCAATACAAGGATACCAAGGGTTCGAGTTTTGGAGGATGAAGAGGGGTCGAAGGACATTGAATTGTCTGATGACCCTTATGACTGCATACGACTAAGTGTGGAGAATGTCCCCTGCATTATCACTCTGTGCAAGATTGGCTATCGGCATGTGGTGGATGCTACTCTTCAGGAGGAGGCCTGCTCGCTGGCCAGCTTGCTGGTATCGGTGACCAGCAAGGGAGTTGTGACGTGCATGAGGAAAGTGGGGAAGGGCAGCCTGGACCCAGAGAGCATCTTCGAGATGATGGAGACTGGCAAGCGTGTGGGCAAGGTACTGCATGCCTCCTTGCAGAGTGTTCTGCACAAGGAAGAAAGCCTGGGGCCCAAGAGACAGAAAGTTGGATTCCTGGGA---
>ponAbe2
ATGGCGTCCGTGGCGCTGAGCGAGGCAGAGAAGGTGTACATCGTGCACGGCGTCCAGGAAGACCTCCGTGTGGATGGCCGTGGCTGTGAGGACTACCGATGTGTTGAAGTGGAAACCGATGTGGTGTCCAACACCAGTGGGTCTGCCAGGGTCAAGCTGGGTCACACAGACATCTTGGTGGGAGTAAAAGCAGAAATGGGGACACCGAAGCTGGAGAAACCAAATGAAGGCTACTTGGAGTTCTTTGTTGACTGTTCAGCCAGTGCTACCCCTGAATTTGAAGGTAGAGGAGGTGATGACCTTGGCACCGAGATCGCTAACACCCTCTATCGGATATTTAACAATAAAAGCAGTGTCGACCTAAAGACCCTCTGCATTAGTCCTCGGGAGCACTGCTGGATTCTCTATGTGGATGTGCTGCTGCTGGAATGTGGTGGAAATTTGTTTGATGCCATTTCCATTGCTGTAAAGGCTGCTCTCTTCAATACAAGGATACCAAGGGTTCGAGTTCTGGAGGATGAAGAGGGGTCGAAGGACATTGAATTGTCTGATGACCCTTATGACTGCATACGACTAAGTGTGGAGAATATCCCCTGCATTGTCACTCTGTGCAAGATTGGCTATCGGCATGTGGTGGATGCTACTCTTCAGGAGGAGGCCTGCTCGCTGGCCAGCTTGCTGGTGTCGGTGACCAGCAAGGGAGTTGTGACGTGCATGAGGAAAGTGGGGAAGGGCAGCCTGGACCCAGAGAGCATCTTCGAGATGATGGAGACTGGCAAGCGTGTGGGCAAGGTGCTGCATGCCTCCTTGCAGAGTGTTCTGCACAAGGAAGAAAGCCTGGGGCCCAAGAGACAGAAAGTTGGATTCCTGGGA---
>bosTau8
ATGGCGTCGGTGGCGCTGAGCGAGGCGGAGAAGGTGTACATTGTACATGGCGTTCAGGAAGACCTCCGTGTGGACGGCCGCGGCTGTGAAGACTACCGATGTGTCGAAGTGGAGACCGACGTGGTGTCCAACACCAGTGGGTCTGCCAGGGTCAAGCTGGGTCACACCGACATATTGGTGGGCGTGAAGGCAGAAATGGGGACACCGAAGCTGGAGAAACCAAACGAAGGTTACTTGGAGTTCTTTGTTGACTGTTCCGCCAGTGCTACCCCTGAATTTGAAGGTCGCGGAGGCGATGACCTTGGGACAGAGATTGCTAACACCCTGTACCGGATATTTAACAACAAGAGCAGCATCGACCTCAAGTCCCTGTGCATTAGCCCCCGGGAGCACTGCTGGGTTCTCTACGTGGACGTGCTGCTGCTGGAATGTGGTGGGAATTTGTTCGATGCCATCTCCGTAGCTGTGAAGGCTGCGCTCTTCAACACCAGGATACCAAGAGTTCGTGTCCTGGAAGACGAAGAAGGGTCGAAGGACATTGAACTGTCCGATGACCCCTACGACTGCATCCAGCTAAGCGTGGAGAATGTCCCCTGCATCGTCACCCTGTGCAAAATTGGCTATCGGCACGTGGTGGACGCTACTCTTCAGGAGGAGGCCTGCTCCTTGGCCAGTTTGCTGGTGTCCGTGACCAGCAAGGGAGTCGTGACGTGCATTAGGAAGGTGGGAAAGGGCAGCCTGGACCCAGAGAGCATCTTCGAGATGCTGGAGACTGGCAAGCGCGTGGGCAAGGTGCTGCATGCCTCCCTGCAGAGTATTCTACACAAGGAGGAGAGCCTGGGGCCCAAGAGACAGAAAGTCGGATTCCTGGGC---
>gorGor5
ATGGCGTCCGTGGCGCTGAGCGAGGCGGAGAAGGTGTACATCGTGCACGGCGTCCAGGAAGACCTCCGTGTGGATGGCCGTGGCTGTGAGGACTACCGATGTGTCGAAGTGGAAACTGATGTGGTGTCCAACACTAGTGGGTCCGCCAGGGTCAAGCTGGGTCACACAGACATCTTGGTGGGAGTGAAAGCAGAAATGGGGACGCCGAAGCTGGAGAAACCAAATGAAGGCTACTTGGAGTTCTTTGTTGACTGTTCAGCCAGTGCTACCCCTGAATTTGAAGGTAGAGGAGGTGATGACCTTGGCACTGAGATCGCTAACACCCTCTATCGGATATTTAACAATAAAAGCAGTGTCGACCTAAAGACCCTATGTATTAGTCCTCGGGAGCACTGCTGGGTTCTCTATGTGGATGTGCTGCTGCTGGAATGTGGTGGAAATTTGTTTGATGCCATTTCCATTGCTGTAAAGGCTGCTCTCTTCAATACAAGGATACCAAGGGTTCGAGTTCTGGAGGATGAAGAGGGGTCGAAGGACATTGAATTGTCTGATGACCCTTATGACTGCATACGACTAAGTGTGGAGAATGTCCCCTGCATTGTCACTCTGTGCAAGATTGGCTGTCGGCATGTGGTGGATGCTACTCTTCAGGAGGAGGCCTGCTCGCTGGCCAGCTTGCTGGTGTCGGTGACCAGCAAGGGAGTTGTGACGTGCATGAGGAAAGTGGGGAAGGGCAGCCTGGACCCAGAGAGCATCTTCGAGATGATGGAGACTGGCAAGCGTGTGGGCAAGGTGCTGCATGCCTCCTTGCAGAGTGTTCTGCACAAGGAAGAAAGCCTGGGGCCCAAGAGACAGAAAGTTGGATTCCTGGGA---
>macFas5
ATGGCGTCCGTGGCGCTGAGCGAGGCGGAGAAGGTGTACATCGTGCACGGCGTCCAGGAAGACCTCCGCGTGGATGGCCGTGGCTGTGAGGACTACCGATGTGTTGAAGTGGAAACCGATGTGGTGTCCAACACCAGTGGGTCCGCCAGGGTCAAGCTGGGTCACACAGACATCTTGGTGGGCGTGAAAGCAGAAATGGGGACGCCGAAGCTGGAGAAACCAAATGAAGGCTACTTGGAGTTCTTTGTTGACTGTTCAGCCAATGCTACCCCTGAATTTGAAGGTAGAGGAGGTGATGACCTTGGCACCGAGATCGCTAACACCCTCTATCGGATATTTAACAATAAAAGCAGTGTCGACTTGAAGACCCTCTGCATTAGTCCTCGGGAGCACTGCTGGGTTCTCTATGTGGATGTGCTACTGCTGGAATGTGGTGGAAATTTGTTTGATGCCATTTCCATTGCTGTAAAGGCTGCTCTCTTCAATACAAGCATACCAAGAGTTCGAGTTCTGGAGGATGAAGAGGGGTCGAAGGACATTGAATTGTCTGATGACCCTTATGACTGCATACGACTAAGTGTGGAGAATGTCCCCTGTATTGTCACTCTGTGCAAGATTGGCTATCGGCATGTGGTGGATGCTACTCTTCAGGAGGAGGCCTGCTCGCTGGCCAGCTTGCTGGTATCGGTGACCAGCAAGGGAGTTGTGACGTGCATGAGGAAAGTGGGGAAGGGCAGCCTGGACCCAGAGAGCATCTTCGAGATGATGGAGACTGGCAAGCGTGTGGGCAAAGTGCTGCATGCCTCCTTGCAGAGTGTTTTGCACAAGGAAGAAAGCCTGGGACCCAAGAGACAGAAAGTTGGATTCCTGGGA---
>micMur3
ATGGCGTCCGTGTCGCTGAGCGAGGCGGAGAAGGTGTACATCGTGCACGGCGTCCAGGAAGACCTCCGTGTGGATGGCCGTGGCTGTGAGGACTACCGATGTGTGGAAGTGGAAACTGACGTCGTATCCAACACCAGTGGGTCGGCCAGGGTCAAGCTGGGTCATACAGACATCTTGGTGGGAGTGAAAGCAGAAATGGGGACGCCGAAGCTGGAGAAACCAAACGAAGGCTACTTGGAGTTCTTCGTTGACTGTTCAGCCAATGCTACCCCTGAATTTGAAGGTCGAGGAGGTGATGACCTCGGCACAGAAATCGCTAACACCCTCTACCGCATATTTAACAATAAGAGCAGCATCGACCTGAAGTCCCTCTGCATTAGTCCCCGGGAGCACTGCTGGGTTCTCTACGTGGATGTGCTGCTACTGGAATGTGGTGGAAATTTGTTTGATGCCATTTCCGTTGCTGTAAAGGCTGCTCTCTTCAATACAAGGATACCAAGGGTTCGAGTTCTGGAGGACGAAGAGGGGTCGAAGGACATTGAACTGTCTGATGACCCATATGACTGCATCCGACTAAGTGTGGAGAATGTCCCCTGCATTGTCACTCTGTGCAAGATTGGCTATCGGCACGTGGTGGACGCCACTCTTCAGGAGGAGGCCTGCTCCTTGGCCAGCTTGCTGGTGTCGGTGACCAGCAAGGGAGTCGTGACGTGCATGAGGAAAGTGGGGAAGGGCAGCCTGGACCCAGAGAGCATCTTCGAGATGATGGAGACCGGCAAGCGAGTGGGCAAGGTGCTGCACACCTCCCTGCAGAGTGTTCTCCACAAGGAAGAAAGCCTGGGGCCCAAGAGACAGAAAGTCGGATTCCTGGGA---
>HLcamFer2
---------------------------------------------------------GAAGACCTCCGCGTGGATGGCCGTGGCTGTGAGGACTACCGATGTGTCGAAGTGGAAACCGACGTGGTGTCCAACACCAGTGGGTCTGCCAGAGTCAAGCTGGGTCACACAGACATCCTAGTGGGAGTGAAAGCGGAAATGGGGACACCGAAGCTGGAGAAACCAAATGAAGGTTACTTGGAGTTCTTTGTTGACTGTTCAGCCAATGCTACCCCTGAATTTGAAGGTCGAGGAGGTGATGACCTTGGCACAGAGATTGCTAACACCCTCTACCGCATATTTAACAATAAGAGCAGCGTTGACCTGAAGTCCCTGTGCATCAGCCCCCGGGAGCACTGCTGGATTCTCTATGTGGACGTGCTGCTGCTGGAATGTGGTGGAAATTTGTTTGATGCCATCTCCATTGCGGTGAAGGCTGCCCTCTTCAATACAAGGATACCAAGAGTTCGTGTTCTGGAGGATGAAGAGGGGTCGAAGGACATTGAACTGTCTGATGACCCTTATGACTGCATCCGGCTCAGCGTAGAGAATGTCCCTTGTATCGTCACCCTGTGTAAGATTGGCTATCGGCACGTGGTAGATGCTACTCTTCAGGAGGAGGCCTGCTCTTTGGCCAGCTTGCTGGTGGCCGTGACCAGCAAAGGAGTCGTGACATGCATGAGGAAAGTGGGGAAGGGCAGCCTGGACCCAGAGAGCATCTTCGAGATGATGGAGACTGGCAAGCGCGTGGGCAAAGTGCTGCACACATCCCTGCAGAGCCTGCTACACAAGGAGGAGAGCCTGGGGCCCAAGAGACAGAAAGTCGGATTCCTGGGC---
>felCat8
ATGGCGTCCGTGGCGCTGAGCGAGGCCGAGAAGGTGTATATCGTGCACGGCGTTCAGGAAGACCTCCGTGTGGACGGCCGTGGCTGTGAGGACTACCGATGTGTCGAAGTGGAAACCGACGTGGTGTCCAACACCAGTGGGTCTGCCAGGGTCAAGCTGGGTCACACAGACATCTTGGTGGGAGTGAAAGCCGAAATGGGGACGCCGAAGCTGGAGAAACCCAATGAAGGGTACTTGGAGTTCTTCGTTGACTGTTCAGCCAACGCTACTCCTGAATTTGAAGGCCGGGGAGGTGATGACCTCGGCACGGAGATTGCTAACACCCTCTACCGGATATTTAACAATAAGAGCAGCGTTGACCTGAAGTCCCTCTGCATCAGTCCCCGGGAGCACTGCTGGATTCTCTATGTGGACGTGCTGCTGCTGGAATGTGGCGGGAATTTGTTCGATACCATCTCCATTGCTGTAAAGGCTGCTCTCTTCAATACAAGGATCCCAAGAGTTCGGGTTCTAGAGGATGAAGAGGGGTCCAAGGATATTGAACTCTCGGATGACCCTTATGACTGCATCCGGCTAAGTGTGGAGAATGTCCCCTGCATTGTCACCCTGTGCAAGATTGGCTACCGGCACGTAGTGGATGCTACTCTCCAGGAGGAGGCCTGCTCCTTGGCCAGCTTGCTGGTGTCCGTGACCAGCAAGGGAGTCGTGACATGCATGAGGAAAGTGGGGAAGGGCAGCCTGGACCCAGAGAGCATCTTCGAGATGATGGAGACTGGCAAGCGAGTGGGCAAGGTGCTGCACGCCTCCCTGCAGAGCATTCTACACAAGGAGGAAAGCCTGGGGCCCAAGAGACAGAAAGTCGGATTCCTGGGA---
>tarSyr2
ATGGCGTCCGTGGCCCTGAGCGAGGCAGAGAAGGTGTACATCGTGCACGGCGTCCAGGAAGACCTCCGTGTGGATGGCCGTGGCTGTGAGGACTACCGATGTGTTGAAGTGGAAACTGACGTGGTATCCAACACCAGTGGGTCTGCTAGGGTCAAGCTGGGTCACACAGACATCTTGGTGGGAGTGAAAGCAGAAATGGGGACACCGAAGCTGGAGAGACCGAATGAAGGCTACTTGGAGTTCTTTGTTGACTGTTCAGCCAATGCTACCCCTGAATTTGAAGGTCGAGGAGGTGATGACCTTGGCACAGAGATTGCTAACACCCTCTACCGGATATTTAACAATAAGAGCAGCGTCGACCTGAAGTCCCTCTGCATTAGTCCTCGGGAACACTGCTGGGTTCTCTATGTGGATGTGCTGCTGCTGGAGTGTGGTGGAAATTTGTTTGATGCCATTTCCATTGCTGTAAAGGCTGCTCTCTTCAATACAAGGATACCAAGAGTTCGTGTTCTGGAGGATGAAGAGGGGTCAAAGGACATTGAACTGTCAGATGACCCTTATGACTGCATTAGACTAAGTGTGGAGAATGTCCCCTGCATTGTCACTCTGTGCAAGATTGGCTATCGACATGTGGTGGATGCCACTCTTCAGGAAGAGGCCTGCTCTTTGGCCAGCTTGCTGGTGTCAGTGACCAGCAAGGGAGTTGTGACGTGCATGAGGAAAGTGGGGAAGGGCAGCCTGGACCCAGAGAGCATCTTCGAGATGATGGAGACTGGCAAGCGAATGGGCAAGGTGCTGCACACCTCCTTGCAGAGCGTCCTACAAAAGGAAGAAAGCCTGGGACCCAAGAGACAGAAAGTCGGATTCCTGGGG---
>otoGar3
ATGGCGTCGGTGGCGCTGAGCGAGGCGGAGAAGGTTTACATCGTGCATGGCGTCCAGGAAGATCTCCGCGTGGATGGCCGTGGATGTGAGGACTACCGATGTGTGGAGGTGGAAACCGACGTCGTGTCCAACACCAGCGGGTCTGCTAGAGTCAAGCTGGGTCACACAGATATCCTGGTGGGAGTGAAAGCAGAAATGGGGACGCCGAAGCTAGAGAAACCGAACGAAGGCTACTTGGAGTTCTTTGTTGACTGTTCAGCCAACGCTACTCCTGAATTTGAAGGTCGAGGAGGTGATGACCTTGGCACAGAGATCGCTAACACCCTGTACCGCATATTTAACAATAAGAGCAGCGTTGACCTGAAGTCCCTCTGCATCAGTCCTCGGGAACACTGCTGGGTCCTCTATGTGGATGTGCTGCTGCTGGAATGTGGTGGAAATTTGTTTGATGCCATTTCAGTTGCTGTAAAGGCTGCTCTCTTCAATACAAGGATACCAAGGGTTCGAGTTCTAGAGGATGAAGAGGGGTCCAAGGACATTGAACTGTCTGATGACCCATATGACTGCATCCGACTGAGTGTGGAGAATGTCCCCTGCATTGTCACTCTGTGCAAGATTGGCTATCGGCATGTGGTGGATGCCACCCTTCAGGAGGAGGCCTGCTCCTTGGCCAGCTTGCTGGTGTCAGTGACCAGCAAGGGAGTTGTGACGTGCATGAGGAAAGTGGGGAAGGGCAGCCTGGATCCAGAGAGCATCTTTGAGATGATGGAGACCGGCAAGCGAGTGGGCAAGGTGCTGCACTCCTCCCTGCAGAGCGTTCTGCACAAGGAAGAAGGCCTGGGGCCCAAGAGACAGAAGGTCGGATTCCTGGGA---
>cerSim1
ATGGCGTCGGTGGCGCTGAGCGAGGCGGAGAAGGTGTACATCGTGCATGGCGTTCAGGAAGACCTCCGTGTGGATGGCCGTGGCTGTGATGACTACCGATGTGTTGAAGTGGAAACCGATGTGGTGTCTAATACCAGTGGGTCTGCCAGGGTCAAGATGGGTCACACAGACATCTTGGTAGGAGTGAAAGCAGAAATGGGGACACCGAAGCTGGAGAAACCAAATGAAGGTTACTTGGAGTTCTTTGTTGACTGTTCAGCCAATGCTACCCCTGAATTTGAAGGTCGAGGAGGTGATGACCTTGGCACGGAGATTGCTAACACCCTCTACCGGATATTTAACAATAAGAGCAGCGTGGACCTCAAGTCCCTCTGCGTTAGTCCTCGGGAGCACTGCTGGATTCTCTATGTGGATGTGCTGCTGCTGGAATGTGGTGGAAATTTGTTTGATGCCATCTCCATCGCTGTAAAGGCTGCTCTCTTCAATACAAGGATACCAAGAGTTCGTGTTCTGGAGGATGAAGAGGGGTCGAAGGACATTGAACTGTCCGATGACCCTTATGACTGCATCCGGCTAAGTGTGGAGAATGTCCCCTGTATCGTCACCCTGTGCAAGATTGGCTATCGGCACGTGGTGGATGCTACTCTTCAGGAGGAGGCCTGCTCCTTGGCCAGCTTGCTGGTGTCCGTGACCAGTAAGGGAGTCGTGACATGCATGAGGAAAGTGGGGAAGGGCAGCCTGGACCCAGAGAGCGTCTTTGAAATGATGGAGACTGGCAAGCGCGTGGGCAAGGTGCTGCACACCTCCCTGCAGAGCATTCTACACAAGGAAGAGAGCCTTGGGCCCAAGAGACAGAAAGTCGGATTCCTGGGA---
>HLrouAeg4
ATGGCGTCTGTGACGCTGAGCGAGGCGGAGAAGGTGTACATCGTGCACGGCATCCAGGAAGACCTCCGCGTGGATGGCCGAGGCTGTGAGGACTACCGGTGTGTCGAAGTGGAAACCGATGTGGTGTCCAACACCAGCGGGTCTGCCCGGGTCAAGCTGGGTCACACGGACATTTTGGTGGGAGTGAAAGCAGAAATGGGGGCGCCGAGGCTGGACAAGCCAAACGAAGGTTATTTGGAGTTCTTCGTCGACTGCTCAGCCAATGCCACCCCTGAATTTGAAGGTCGAGGCGGTGATGACCTTGGCACAGAGATTGCCAACACCCTGTACCGGATATTCAACAACAAGAGCAGCGTCGACCTGAAGTCGCTGTGTATCAGTCCCCGGGAGCACTGCTGGATCCTCTATGTGGACGTGCTGCTGCTGGAATGTGGTGGAAATTTGTTCGACGCCATCTCCATCGCTGTCAAGGCCGCTCTCTTCAATACAAGGATACCAAGAGTTCGTGTTCTGGAAGATGAAGAGGGGTCGAAGGACATTGAACTGTCTGATGACCCTTATGACTGCATCCGGCTAAGTGTGGAGAATGTCCCCTGCATCGTCACCCTGTGCAAGATCGGCTACCGGCATGTGGTGGACGCTACTCTTCAGGAGGAGGCTTGCTCCTTGGCCAGCCTGCTGGTGTCCGTGACCAGCAAGGGCGTGGTGACGTGCACGAGGAAAGTGGGGAAGGGCAGCCTGGACCCGGAGAGCGTCTTCGAGATGATGGAGACCGGCAAGCGAGTGGGCAAGGTGCTGCACGCCTCCCTGCAGAGCGTCCTGCACAAGGAAGAGAGCCTGGGGCCCAAGAGGCAGAGAGTCGGATTCCTGGGG---
>canFam3
ATGGCGTCCGTAGCGCTGAGCGAGGCGGAGAAGGTGTACATCGTGCACGGCGTCCAGGAAGACCTCCGTGTGGATGGCCGTGGCTGTGAGGACTACCGATGTGTTGAAGTAGAAACTGACGTGGTGTCTAACACCAGTGGGTCGGCCAGAGTCAAACTAGGTCACACAGACATCTTGGTGGGAGTGAAAGCAGAAATGGGGACGCCAAAGCTGGAGAAACCAAATGAAGGCTACTTGGAGTTCTTTGTTGACTGTTCAGCCAATGCTACCCCTGAGTTTGAAGGCCGAGGAGGTGATGACCTTGGCACAGAGATTGCTAACACCCTCTACCGGATATTTAACAACAAGAGCAGCATTGACCTGAAGTCCCTCTGCATTAGTCCCCGGGAGCATTGCTGGATTCTCTATGTGGATGTGCTGCTGCTGGAATGTGGTGGGAATTTGTTCGACACCATCTGCATTGCCGTGAAGGCTGCTCTCTTCAACACAAGGATACCAAGAGTTCGTGTTTTAGAGGATGAAGAGGGGTCCAAGGACATTGAACTCTCAGATGACCCTTATGACTGCTTCCGGCTAAGTGTGGAGAATGTCCCTTGCATTGTCACCCTGTGCAAGATTGGCTATCGGCATGTAGTGGATGCTACTCTTCAGGAGGAGGCCTGCTCCTTGGCCAGCTTGTTGGTGTCTGTGACCAGCAAGGGAGTCGTGACATGCATGAGGAAAGTGGGGAAGGGCAGCCTGGACCCAGAGAGCATCTTCGAGATGATGGAGACTGGCAAGCGAGTGGGCAAGGTGCTGCACGCCTCCCTGCAGAGCGTCCTACACAAGGAGGAAAGCCTGGGGCCCAAGAGACAGAAAGTTGGATTCCTGGGG---
>musFur1
ATGGCGTCCGTGTCGCTGAGTGAGGCTGAGAAGGTGTATATCGTGCACGGCGTTCAGGAGGACCTCCGTGTGGATGGCCGTGGCTGTGAGGACTACCGATGTGTCGAAGTAGAAACCGACGTGGTGTCTAACACCAGTGGGTCTGCCAGGGTCAAGCTGGGTCACACAGACATCTTGGTGGGAGTGAAAGCAGAAATGGGGACACCGAAGCTAGAGAAACCAGATGAAGGTTACTTGGAGTTCTTCGTTGACTGTTCAGCCAATGCTACCCCTGAATTTGAAGGTCGAGGGGGTGATGACCTTGGCACAGAGATCGCTAACACCCTCTACCGGATATTTAACAACAAGAGCAGCGTCGACCTGAAGTCCCTCTGCATCAGCCCCCGGGAGCACTGCTGGATCCTCTACGTGGACGTACTGCTGCTGGAATGTGACGGGAATCTGTTCGACACCATCTGCATTGCTGTGAAGGCTGCTCTCTTCAATACAAGGATACCGAGAGTTCGTGTTCTAGAGGATGAAGAGGGGTCCAAGGACATTGAACTCTCAGATGACCCCTACGACTGCATCCGGCTAAGTGTGGAGAATGTCCCCTGCATTGTCACCCTGTGCAAGATCGGCTATCGGCATGTCGTGGACGCTACTCTTCAAGAGGAGGCCTGCTCCTTGGCCAGCTTGCTGGTGTCCGTGACCAGCACGGGAGTCGTGACGTGCATGAGAAAAGTGGGGAAGGGCAGCCTGGACCCAGAGAGCATCTTCGAGATGATGGAGACCGGCAAGCGAGTGGGCAAGGTGCTGCACGCCTCCCTGCAGAGCGTCCTACACAAGGAGGAGAGCCTGGGGCCCAAGAGACAGAAAGTCGGCTTCCTGGGA---
>susScr11
ATGGCGTCTGTGGCTCTAAGTGAGGCGGAGAAGGTGTACATCGTGCATGGTGTTCAGGAAGACCTTCGCGTGGATGGCCGTGGCTGTGAGGACTATCGATGTGTCGAAGTGGAAACCGACGTGGTGTCCAACACCAGTGGGTCTGCCAGGGTCAAGCTGGGTCACACAGACATCTTGGTGGGAGTGAAAGCAGAAATGGGGACGCCGAAGCTGGAGAAACCAAACGAAGGTTACTTGGAGTTTTTTGTTGACTGTTCAGCCAATGCTACCCCTGAATTTGAAGGTCGAGGAGGTGATGAGCTTGGCACGGAGATTGCTAACACCCTTTACCGGATATTTAACAACAAGGGCAGCATCGACCTGAAGTCCCTGTGCATCAGTCCTCGGGAGCACTGCTGGATTCTCTACGTGGACGTGCTGCTGCTAGAATGTGGTGGAAATTTGTTTGATGCCATATCCATTGCTGTAAAGGCTGCGCTCTTCAATACCAGGATACCGAGAGTTCGTGTTCTGGAAGATGAAGAGGGGTCAAAGGACATTGAACTGAGCGATGACCCTTATGACTGCATCCAGCTAAATGTGGAGAATGTCCCCTGTATTGTCACCCTATGCAAGATTGGCTATCGGCACGTGGTGGATGCTACTCTTCAGGAGGAGGCCTGCTCCTTGGCCAGCTTGCTGGTGGCCGTGACCAGCAAGGGAGTCGTGACGTGCATGCGGAAAGTGGGGAAGGGCAGCCTGGACCCAGAGAGCATCTTCGAGATGATGGAGACTGGCAAGCGTGTGGGCAAGGTGCTGCACACCTCCCTGCAGAGTCTTCTACACAAGGAGGAAAGCCTGGGTCCCAAGAGACAGAAAGTCGGATTCCTGGGA---
>HLequCab3
ATGGCGTCGGTGGCGTTAAGCGAGGCAGAGAAGGTGTACATCGTGCACGGCGTTCAGGAAGACCTCCGCGTGGATGGCCGTGGCTGTGAGGATTACCGATGTGTCGACGTGGAAACCGATGTGGTGTCCAACACCAGTGGGTCTGCCAGGGTCAAGCTGGGTCACACAGACATCTTGGTGGGAGTGAAAGCAGAAATGGGGACGCCGAAACTGGAGAAACCAAATGAAGGTTACCTGGAGTTCTTTGTTGACTGTTCAGCCAATGCTACCCCTGAATTTGAAGGTCGCGGAGGTGATGACCTTGGCACTGAGATTGCTAACACCCTCTACCGGATATTTAACAATAAGAGCAGCGTGGACCTGAAGTCCCTCTGCATTAGTCCTCGGGAGCACTGCTGGATTCTCTATGTGGACGTGCTGCTACTGGAATGTGGTGGAAATTTGTTTGATGCCATTTCCATTGCTGTAAAGGCTGCTCTCTTCAATACAAGGATACCAAGAGTTCGTGTTCTGGAGGATGAAGAGGGGTCGAAGGACATTGAACTGTCTGATGACCCTTATGACTGCATCCGGCTAAGTGTGGAGAATGTCCCCTGTATCGTCACTCTGTGCAAGATTGGCTATCGGCACGTGGTGGACGCTACTCTCCAGGAGGAGGCCTGCTCCTTGGCCAGCTTGCTGGTGTCTGTGACGAGTAAGGGAGTCGTGACGTGCATGAGGAAAGTGGGGAAGGGCAGCCTGGACCCAGAGAGCATCTTTGAGATGATGGAGACCGGCAAGCGCGTGGGCAAGGTGCTGCACACCTCCCTGCAGAACATCCTCCACAAGGAAGAGAGCCTGGGGACCAAGAGGCAGAAAGTCGGATTCCTGGGA---
>HLpipKuh2
ATGGCGTCCGTGTCGCTGAGCGAGGCGGAGAAGGTGTACATCGTGCACGGCGTGCAGGAAGACCTTCGAGTGGACGGCCGTGGATGTGAGGACTACCGATGTGTCGAGGTGGAAACCGACGTGGTGTCCAACACCAGTGGGTCTGCCAGGGTCAAGCTGGGTCACACGGACATCTTGGTGGGAGTGAAAGCAGAGATGGGGACGCCCAAGCTGGAGAAGCCAAACGAAGGTTACTTGGAGTTCTTTGTTGACTGTTCAGCCAATGCTACCCCTGAATTTGAAGGCCGAGGAGGTGATGACCTTGGCACAGAGATTGCTAACACCCTCTACCGGATATTCAACAACAAGAGCAGCGTGGACCTGCAGGCCCTCTGCATTAGTCCCCGGGAGCACTGCTGGGTTCTCTATGTGGACGTGCTGTTGCTGGAGTGTGGTGGGAATCTGTTTGATGCCATCTCCATCGCTGTAAAGGCCGCTCTGTTCAATACGAGGATACCAAGAGTTCGTGTCCTGGAGGATGAAGAGGGGTCAAAGGACATTGAACTGTCTGACGACCCTTATGACTGCATCCGGCTGAGTGTGGAGAACGTCCCCTGCATCGTCACCCTGTGCAAAATTGGCTGTCGGCACGTGGTGGACGCTACTCTTCAGGAGGAGGCCTGCTCCTTGGCCAGCGTGCTGGTGTCCGTGACCAGCCAGGGAGTCGTGACGTGTATGAGGAAAGTGGGGAAGGGCAGCCTGGACCCAGAGAGCATCTTCGAGATGATGGAGACCAGCAAGCGCGTGGGCAAGGTGCTGCACGCCTCCCTGCACAGCATCCTGCACAAGGAGGAGAGCCTGGGGCCCAAGAGACAGAAGGTCGGATTCCTGGGT---
>HLmyoMyo6
ATGGCGTCCGTGTCGCTGAGCGAGGCGGAGAAGGTGTACATCGTGCACGGCGTCCAGGAAGACCTCCGCGTGGATGGCCGTGGATGTGAGGACTACCGATGTGTCGAAGTGGAAACCGACGTGGTGTCCAACACCAGTGGGTCTGCCAGGGTCCAGCTGGGTCACACGGACATCCTGGTGGGAGTGAAAGCGGAGATGGGGACGCCGAAGCTGGAGAAGCCAAATGAAGGTTACTTGGAGTTCTTTGTTGACTGCTCAGCCAATGCTACCCCTGAATTTGAAGGTCGGGGAGGTGATGAACTTGGCACAGAGATTGCCAACACCCTCTACCGGATATTCAGCAACAAGAGCAGCGTGGACCTGCAGTCCCTCTGCATTAGTCCTCGGGAGCACTGCTGGGTTCTCTACGTGGACGTGCTGCTGCTGGAATGTGGTGGAAATTTGTTTGATGCCATCTCCATTGCTGTAAAGGCGGCTCTGTTCAATACAAGGATACCAAGAGTTCGTGTCCTGGAGGATGAAGAGGGGTCGAAGGACATTGAACTGTCTGATGACCCTTATGACTGCATCCGGCTAAGTGTGGAGAACGTCCCCTGCATCGTCACCCTGTGCAAAATTGGCTATCGGCACGTGGTGGACGCGACTCTGCAGGAGGAGGCCTGCTCCTTGGCCAGCGTGCTGGTGTCCGTGACCAGCCAGGGCGTCGTGACGTGTATGAGGAAAGTGGGGAAGGGCAGCCTGGACCCAGAGAGCATCTTCGAGATGATGGAGACCAGCAAGCGCGTGGGCAAGGTGCTGCACACCTCGCTGCACAGCATCCTGCACAAGGAGGAGAGCCTGGGGCCCAAGAGACAGAAGGTTGGATTCCTGGGG---
>calJac3
ATGGCGTCAGTGGCGCTGAGTGAGGCGGAGAAGGTGTACATCATGCACGGCGTACAGGAAGACCTCCGCGTGGATGGCCGTGGCTGTGAGGACTACCGATGTGTCGAAGTGGAAACTGATGTGGTGTCCAACACCAGCGGGTCCGCCAGGGTCAAGCTGGGTCACACAGACATCTTGGTGGGAGTGAAAGCAGAAATGGGGATGCCGAAGCTGGAGAAACCAAATGAAGGCTACTTGGAGTTCTTTGTTGACTGTTCAGCCAATGCTACCCCTGAGTTTGAAGGTCGAGGAGGTGATGACCTTGGCACAGAGATCGCTAACACCCTCTATCGGATATTTAACAATAAGAGCAGTGTTGACCTGAAGACCCTCTGCATTAGTGCTCGGGAGCACTGCTGGGTTCTCTATGTGGATGTGCTGCTGCTGGAATGTGATGGAAATTTGTTTGATGCCATTTCCATTGCTGTAAAGGCTGCTCTCTTCAATACAAGGATACCAAGGGTTCGAGTTCTGGAGGACGAAGAGGGGTCAAAGGACATTGAATTGTCTGATGACCCTTATGACTGCATACGACTAAGTGTCGAGAATGTTCCCTGCATTGTCACTCTGTGCAAGATTGGCTATCAGCATGTGGTGGATGCTACTCTTCAGGAGGAGGCCTGCTCCTTGGCCAGCTTGCTGGTGTCGGTGACCAGCAAGGGAGTTGTGACGTGCTTGAGGAAAGTGGGGAAGGGCAGCCTGGACCCAGAGAGCATCTTCGAGATGATGGAGACCAGCAAGCGTGTGGGCAAGGTGCTGCATGCCTCCCTGCAGAGCATTCTGCACAAGGAAGAAAGCCTGGGGCCCAGGAGACAGAAAGTCGGATTCCTGGGA---
>saiBol1
ATGGCGTCTGTGGCACTGAGTGAGGCGGAGAAGGTGTACATCATGCACGGCGTACAGGAAGACCTCCGCGTGGATGGCCGTGGCTGTGAGGACTACCGATGTGTCGAAGTGGAAACTGATGTGGTGTCCAACACCAGTGGGTCCGCCAGGGTCAAGCTGGGTCACACAGACATCTTGGTGGGAGTGAAAGCAGAAATGGGGACGCCGAAGCTGGAGAAACCAAATGAAGGCTACTTGGAGTTCTTTGTTGACTGTTCAGCCAATGCTACCCCTGACTTTGAAGGTCGAGGAGGTGATGACCTTGGCACAGAGATCGCTAACACCCTGTATCGGATATTTAACAATAAGAGCAGTGTCGACCTGAAGACCCTCTGCATTAGTCCTCGGGAGCACTGCTGGGTTCTCTACGTGGATGTGCTGCTGCTGGAATGTGATGGAAATTTGTTTGATGCCATTTCCATTGCAGTAAAGGCTGCTCTCTTCAATACAAGGATACCAAGGGTTCGAGTTCTGGAGGATGAAGAGGGGTCGAAGGACATTGAATTGTCTGATGACCCTTATGACTGCATACGACTAAGTGTCGAGAATGTCCCCTGCATTGTCACTCTGTGCAAGATTGGCTATAGGCATGTGGTGGATGCTACTCTTCAGGAGGAGGCCTGCTCCTTGGCCAGCTTGCTGGTGTCGGTGACCAGCAAGGGAGTTGTGACATGCTTGAGGAAAGTGGGGAAGGGCAGCCTGGACCCAGAGAGCATCTTCGAGATGATGGAGACCAGCAAGCGTGTGGGCAAGGTGCTGCATGCCTCCTTGCAGAGCGTTCTGCACAAGGAAGAAAGCCTGGGGCCCAAGAGACAGAAAGTCGGATTCCTGGGA---
>HLturTru3
ATGGCGTTTGTGGCGCTGAGTGAGGCGGAGAAGGTGTACATTGTGCATGGCGTTCAGGAAGACCTCCGCATGGATGGCCGTGGCTGTGAAGACTACCGATGTGTTGAAGTGGAAACTGATGTGGTGTCCAACACCAGTGGGTCTGCCAGAGTCAAGCTGGGTCACACAGACATCTTGGTGGGAGTGAAAGCAGAAATGGGGACGCCGAAGCTGGAGAAACCAAATGAAGGTTACCTGGAGTTCTTTGTTGACTGTTCAGCCAATGCTACCCCTGAATTTGAAGGTCGGGGAGGTGATGACCTTGGCACAGAGATTGCTAACACCCTCTACCGGATATTTAACAACAAGAGCAGCGTCGACCTGAAGTCCCTGTGCATTAGTCCTCGGGAGCATTGCTGGATTCTCTACGTGGATGTGCTACTCCTGGAATGTGGTGGAAATTTGTTTGATGCCATCTCCATTGCTGTAAAGGCTGCGCTCTTCAATACAAGGATACCAAGAGTTCGTGTTCTGGAAGATGAAGAGGGCTTGAAGGACATTGAACTGTCTGACGACCCCTATGACTGCATCCAGCTAAGTGTGGAGAATGTCCCCTGTATCGTCACCCTGTGCAAAATTGGTTATCGGCACGTGGTGGATGCTACTCTTCAGGAGGAGGCCTGCTCCTTGGCCAGCTTGCTGGTGTCCGTGACCAGCAAGGGAGTTGTGACATGCATGAGGAAAGTGGGAAAGGGCAGCCTGGACCCAGAGAGCGTCTTCGAGATGATGGAGACCAGCAAGCGCGTGGGCAAGGTGCTGCACACCTCCCTGCAGAGCGTTCTACACAAGGAGGAAAGCCTGGGGCCCAAGAGACAGAAAGTTGGATTCCTGGGA---
>balAcu1
ATGGCGTTTGTGGCGCTGAGTGAGGCGGAGAAGGTGTACATTGTGCATGGCGTTCAGGAAGACCTCCGCATGGATGGCCGTGGCTGTGAAGACTACCGATGTGTTGAAGTGGAAACTGACGTGGTGTCCAACACCAGTGGGTCTGCCAGAGTCAAGTTGGGTCACACAGACATTTTGGTGGGAGTGAAAGCAGAAATGGGGACGCCGAAGCTGGAGAAGCCAAATGAAGGTTACCTGGAGTTCTTTGTTGACTGTTCAGCCAACGCTGCCCCTGAATTTGAAGGTCGGGGAGGTGATGACCTTGGCACAGAGATTGCTAACACCCTCTACCGGATATTTAACAACAAGAGCAGCGTCGACCTGAAGTCCCTGTGCATTAATCCTCGGGAGCACTGCTGGATTCTCTACGTGGATGTGCTACTGCTGGAATGTGGTGGAAATTTGTTTGATGCCATCTCCATTGCTGTAAAGGCTGCGCTCTTCAATACAAGGATACCAAGAGTTCGTGTTCTGGAAGATGAAGAGGGCTTGAAGGACATTGAACTGTCCGACGACCCCTATGACTGCATCCAGCTAAGTGTGGAGAACGTCCCCTGTATCGTCACCCTGTGCAAAATCGGCTATCGGCACGTGGTGGACGCTACTCTTCAGGAGGAGGCCTGCTCCTTGGCCAGCCTGCTGGTGTCCGTGACCAGCAAGGGAGTCGTGACATGCATGAGGAAAGCGGGAAAGGGCAGCCTGGACCCAGAGAGCATCTTCGAGATGATGGAGACCAGCAAGCGCGTGGGCAAGGTGCTGCACACCTCCCTGCAGAGTGTTCTACACAAGGAGGAAAGCCTGGGGCCCAAGAGACAGAAAGTTGGATTCCTGGGA---
>conCri1
ATGGCGTCGGTGGCGCTCAGCGAGGCGGAGAAGGTGTACATCGTCCATGGCGTCCAGGAAGACCTCCGTGTGGATGGCCGTGGCTGCGAGGACTACCGGTGTGTTGAAGTGGAGACCGACGTGGTGTCCAACACCAGTGGGTCTGCCAGGGTCAAACTGGGCCACACAGACATCTTGGTGGGAGTGAAAGCAGAAATGGGGACGCCGAAACTGGAGAAGCCAAATGAAGGCTACTTGGAGTTCTTTGTCGACTGTTCAGCCAATGCTACCCCTGAATTTGAAGGTCGAGGAGGTGATGAGCTCGGCACAGAGATTGCTAACACACTGTACCGGATATTTAGCAATAAGAGCAGCATCGACCTGAAGTCCCTCTGCATCCATCCTCGTGAGCACTGCTGGGTTCTCTATGTAGACGTGCTGCTGCTGGAATGTGGCGGAAATTTGTTTGATGCCATCTCCATTGCTGTAAAGGCTGCTCTCTTCAATACAAGGATACCAAGAGTTCGTGTTCTGGAGGATGAGGAGGGGTCAAAGGACATCGAGCTGTCTGATGACCCTTATGACTGCATCCGGCTGAGTGTGGAGCATGTCCCCTGCATCGTCACTCTGTGTAAGATTGGCTGTCGGCACGTGGTGGATGCTACTCTCCAGGAAGAGGCCTGCTCCTTGGCCAGCTTGCTGGTATCTGTGACCAGCAAAGGGGTCATGACATGCATGAGGAAAGTGGGGAAAGGCAGCCTGGATCCAGAGAGTATCTTCGAGATGATGGAGACTGGCAAGCGAGTGGGCAAGGTGCTGCACACCTCCCTGCAGAGTATCCTGCATAAGGAAGAGAGCCTCGGGCCCAAGAGACAGAAAGTCGGATTCCTGGGA---
>triMan1
ATGGCGTCCGTGGCGCTGAGCGAGGCGGAGAAGGTGTACATCGTGCACGGCGTCCAGGAGGACCTCCGTGTGGATGGCCGTGGCTGCGAGGACTACCGGTCCATCGAAGTGGAAACTGATGTGGTGTCCAACACAAGTGGGTCTGCCAGGGTCAAGCTGGGCCACACGGACATCTTGGTAGGAGTGAAAGCAGAAATGGGAACGCCGAAGCTAGAGAAACCAAACGAAGGCTACTTGGAGTTCTTTGTTGACTGTTCAGCCAATGCCACCCCTGAATTTGAAGGCCGAGGAGGTGATGACCTTGGCACAGAGATTGCAAACACGCTGTACCGGATATTTAACAATAAGAGCAGCGTCGACCTGAAGTCCCTCTGCATTAGTCCTCGGGAGCACTGCTGGATCCTCTACGTGGATGTGCTGCTGCTGGAATGTGGTGGAAACTTGTTTGATGCCATCTCCATTGCTGTAAAGGCTGCCCTCTTCAATACAAGGATACCAAAGGTTCGCGTCCTGGAGGACGAAGAGGGGTCAAAGGACATTGAACTTTTCGATGACCCGTATGACTGCATCCGGCTGTGTGTGGAGAATGTCCCCTGCATTGTCACTCTGTGCAAGATCGGCTATCGGCACGTGGTGGATGCCACTCTTCAGGAGGAGGCCTGCTCCTTGGCCAGCTTGCTAGTGTCCGTGACCAGCACGGGGGTTGTGACGTGCATGAGGAAAGTGGGGAAGGGCAGCCTGGACCCAGAGAGCATCTTCGAGATGATGGAGACTGGCAAGCGAGTGGGCAAGGTGCTGCACACCTCCCTGCAGAGTGTCCTGCACAAGGAAGAAAGCCTGGGGCCCAAGAGACAGAAAGTCGGATTCCTGGGC---
>speTri2
ATGGCGTCTGTGGTGCTGAGCGAGGCGGAGAAGGTGTACATCGTGCACGGCGTCCAGGAAGACCTCCGTGTGGATGGCCGCAGCTGTGAGGACTACCGATCTGTTGAAGTGGAAACTGATGTGGTGTCCAACACCAGTGGGTCTGCAAGGGTTAAACTGGGCCACACAGACATCTTGGTGGGAGTGAAAGCAGAAATGGGGACGCCAAAGCTGGAAAAACCAAATGAAGGCTACCTGGAGTTCTTTGTTGATTGTTCAGCCAATGCCACTCCTGAATTTGAAGGTCGGGGAGGTGATGACCTTGGTACAGAGATTGCTAACACCCTCTACCGGATATTTAACAATAAGAGCAGTGTGGACCTGAAGTCCCTCTGCATCAGTCCGAGGGAGCACTGCTGGATCCTCTATGTGGATGTACTGCTGTTGGAGTGTGGTGGAAATTTGTTTGATGCCATTTCCATTGCTGTGAAGGCTGCTCTCTTCAATACAAGGATACCAAGGGTTCGTGTTCTAGAGGATGAAGAGGGATCGAAGGACATTGAACTCTCTGATGACCCTTATGACTGCATCCGATTAAGTGTGGAGAATGTTCCCTGCATTGTCACTCTGTGCAAGATTGGCTACCGGCACGTGGTAGATGCTACTCTTCAAGAAGAGGCCTGCTCTTTGGCCAGCCTCCTGGTATCAGTGACCAGCAAGGGAGTGGTGACATGCATGAGGAAAGTGGGAAAAGGCAGTCTGGACCCTGAGAGCATCTTCGAGATGATGGAGACCAGCAAGCGAGTGGGCAAGGTGTTGCACACCTCCTTGCAGAGCATCCTACACAAGGAAGAAAGCCTGGGGCCCAAGAGACAGAAAGTTGGATTCCTGGGA---
>micOch1
ATGGCGTCGGTGTCGCTGAGCGAGGCTGAGAAGGTCTACATCGTTCATGGAGTACAGGAAGACCTTCGGGTGGACGGCCGTGGCTGTGAGGACTACCGATGTGTGGAGGTGGAGACCGATGTGGTGTCCAACACCAGTGGGTCTGCCAGAGTCAAGCTGGGTCATACAGACATCTTGGTGGGAGTGAAAGCAGAAATGGGGACACCGAAGCTGGAGAAGCCAAATGAAGGCTACCTGGAGTTCTTTGTTGACTGTTCAGCCAATGCTACGCCGGAATTTGAAGGGCGAGGAGGTGATGACCTTGGCACGGAGATCGCTAACACCCTGTACCGGATATTCAACAACAAGAGTAGCATAGACCTGAGGTCCCTCTGCATCAGTCCTCAGGAGCACTGCTGGGTCCTCTACGTGGATGTGCTGCTGCTGGAATGTGGTGGGAATTTGTTTGATGCTATTTCCATTGCTGTGAAGGCTGCTCTCTTCAATACAAGGATACCAAGGGTTCGCGTTCTGGAGGATGAAGAGGGGTCAAAGGACATCGAACTGTCTGACGATCCTTATGACTGCATGCGACTGAGTGTAGATAATGTCCCCTGTATCGTCACCCTGTGCAAGATTGGCTGTCGGCATGTGGTAGATGCCACACTTCAAGAGGAAGCCTGCTCCTTGGCCAGCTTGCTAGTGTCAGTGACCAGCAGGGGAGTCGTGACATGCTTGAGGAAAGTGGGCAAGGGAAGCCTGGACCCTGAGAGCATCTTTGAAATGATGGAGAGCAGCAAGCGAGTGGGCAAGGTGCTGCACATGTCCTTGCAGAGCGTTCTGCACAAGGAAGAAAGCCTGGGGCCCAAGAGGCCGAAGGTCGGGTTCCTGGGA---
>mm10
ATGGCGTCGGTGGCGCTAAGCGAGGCCGAGAAGGTCTACATCGTTCATGGAGTGCAGGAAGACCTTCGGGTGGATGGCCGTGGCTGTGAGGACTACCGATGTGTTGAAGTAGAGACTGATGTGGTGTCTAACACCAGTGGGTCTGCCAGAGTCAAGCTGGGTCACACAGACATCTTGGTGGGAGTGAAAGCAGAAATGGGGACACCGAAGCTGGAGAAACCGAATGAAGGCTACCTGGAGTTCTTTGTTGACTGTTCAGCCAATGCTACCCCAGAATTCGAAGGGCGAGGAGGTGATGACCTTGGCACAGAGATTGCTAACACCCTCTACCGGATATTTAACAACAAGAGCAGCGTAGACCTGAGGTCCCTCTGCATCAGTCCTCGAGAGCACTGCTGGGTTCTATATGTGGATGTGCTGCTGCTGGAATGTGGTGGGAATTTGTTTGATGCTATTTCCATTGCTGTAAAAGCTGCTCTCTTCAACACAAGGATACCAAGGGTTCGTGTTCTGGAGGATGAAGAGGGGGCAAAGGACATTGAGCTGTCTGACGATCCTTATGACTGCATCCGACTGAGTGTAGAGAATGTCCCCTGCATTGTCACCCTGTGCAAGATTGGCTGCCGGCATGTGGTAGATGCCACACTTCAAGAGGAGGCCTGTTCCCTGGCCAGCTTGCTGGTGTCAGTGACCAGCAAGGGAGTAGTGACATGCATGAGGAAAGTGGGGAAAGGAAGCCTGGATCCTGAGAGCATCTTCGAGATGATGGAGAGCAGCAAGCGAGTGGGCAAGGTGCTGCACGTGTCCTTGCAGAGCCTTCTGCACAAGGAAGAAAGCCTGGGGCCCAAGAGGCCGAGAGTCGGGTTCCTGGGG---
>rn6
ATGGCGTCGGTGTCGCTAAGCGAGGCTGAGAAGGTCTACATCGTTCATGGAGTGCAGGAAGACCTTCGGGTGGATGGCCGTGGCTGTGAGGACTACCGATGTGTTGAAGTAGAGACTGATGTGGTGTCTAACACCAGTGGGTCTGCCAGAGTCAAGCTGGGTCATACAGACATCTTGGTGGGAGTGAAAGCAGAGATGGGGACACCGAAGCTGGAGAGACCAAGCGAAGGCTACCTGGAGTTCTTTGTTGACTGTTCAGCCAATGCTACCCCAGAATTCGAAGGGCGAGGAGGTGATGACCTCGGCACAGAGATTGCAAATACCCTCTACCGGATATTTAACAACAAGAGCAGCGTCGACCTGAGGTCCCTCTGCATCAGTCCTCGGGAGCACTGCTGGGTGCTGTATGTGGACGTGCTGCTGCTGGAATGTGGTGGGAATTTGTTCGATGCTATTTCCATTGCTGTGAAAGCTGCTCTCTTCAACACAAGGATACCAAGGGTTCGTGTTCTGGAGGATGAAGAAGGGTCGAAGGACATTGAGCTGTCTGATGATCCTTATGACTGCATCCGACTGAGTGTGGAGAATGTCCCCTGCATTGTCACCCTATGCAAGATTGGCTGCCGGCATGTGGTGGATGCCACACTTCAAGAGGAGGCCTGTTCCCTGGCCAGCTTGCTGGTGTCGGTGACCAGCAAAGGAGTCGTGACATGCATGAGGAAAGTGGGGAAAGGAAGCCTGGATCCTGAGAGTATCTTCGAGATGATGGAGAGCAGCAAGCGAGTGGGCAAAGTGCTACACATGTCCTTGCAGAGTCTCCTGCACAAGGAAGAAAGTCTGGGGCCCAAGAGGCCAAAAGTCGGGTTCCTGGGG---
>criGri1
---------------------------------------------------------GAAGACCTCCGGGTAGATGGCCGTGGCTGTGAGGACTACCGGTGCATTGAGGTAGAGACCGATGTAGTGTCCAACACCAGTGGGTCCGCCAGAGTCAAGCTGGGTCACACGGACATCTTAGTGGGAGTGAAAGCAGAAATGGGGACCCCGAAGCTGGAGAAACCAAGTGAAGGCTACCTGGAGTTCTTTGTTGACTGTTCAGCCAATGCCACCCCAGAATTTGAAGGGCGAGGAGGTGATGACCTTGGCACAGAGATCGCTAACACCCTGTATCGGATATTTAACAACAAGAGCAGCGTAGACTTGAGCTCCCTCTGCATCAGTCCTCGGGAGCACTGCTGGGTTCTCTGTGTGGATGTGCTGCTGCTGGAATGTGGTGGGAATTTGTTTGATGCTATTTCCATTGCTGTGAAGGCTGCTCTCTTCAACACAAGGATACCACGGGTTCGTGTTCTGGAGGATGAAGAGGGGGCAAAGGACATCGAGCTGTCTGACGATCCTTACGACTGTATCCGCTTGAGTGTAGAGAATGTGCCCTGCATCGTCACCCTGTGCAAGATTGGCTGCCGGCATGTGGTGGATGCCACACTTCAGGAGGAGGCCTGCTCCTTGGCCAGCTTGCTAGTGTCAGTGACCAGCAAGGGAGTTGTGACCTGCATGAGGAAGGTGGGGAAGGGCAGCCTGGATCCTGAGAGCATCTTTGAGATGATGGAGAGCAGCAAGCGAGTGGGCAAAGTGCTACACATGTCCTTGCAGAGCGTTCTGCACAAGGAAGAAAGCCTGGGGCCCAAGAGGCCGAAGGTTGGGTTCCTGGGA---
>HLphyDis3
ATGGCGTCCGTGTCGCTGAGCGAGGCGGAGAAGGTGTACATCGTGCACGGCGTGCAGGAGGACCTCCGCGTGGATGGCCGGGGCTGCGAGGACTACCGCGGCGTCGAAGTGGAGACGGACGTCGTGTCCAACACCAGCGGCTCCGCCAGGGTCAGGCTGGGCCACACGGACATCTTGGTGGGAGTGAAGGCAGAAATGGGGACGCCGAAGCTGGAGAAGCCGAACGAAGGTTACCTGGAGTTCTTTGTTGACTGCTCGGCCAACGCTACCCCTGAATTTGAAGGTCGAGGAGGCGATGACCTCGGCACAGAGATCGCCAACACCCTCTACCGGATATTCCACAACAAGAGCAGCGTCGACCTGGAGGCGCTCTGCATCAGCCCGCGGGAGCACTGCTGGGTGCTGTACGTGGACGTGCTGCTGCTGGAGTGTGGTGGGAACCTGTTCGATGCCATCTCCATCGCCGTGAAGGCCGCTCTCTTCAACACGAGGATCCCAAGAGTGCGAGTTCTGGAGGACGAAGAGGGGTCAAAGGACATCGAACTCTCTGACGACCCTTACGACAGCATCCGGCTGAGCGTGGAGCATGTCCCCTGCATCGTCACCCTGTGCAAGATCGGCTGCCGGCACGTGGTGGACGCCACGCTTCAGGAGGAAGCCTGCTCCTTGGCCAGCTTGCTGGTGGCCGTGACCAGCAAGGGGGTCGTGACGTGCGTGAGGAAAGTGGGGAAGGGCAGCCTGGACCCGGAGAGCATCTTCGAGATGATGGAGACCAGCAAGCGGGTGGGCAAGGTGCTGCACGCCTCCCTGCAGAGCGTCCTGCACAAGGAGGAGAGCCTGGGGCCCAGGAGGCCGAAGATCGGGTTCCTGGGC---
>ailMel1
ATGGCGTCCGTGGCGCTGAGCGAAGCGGAGAAGGTGTACATTGTGCACGGCGTTCAGGAAGACCTCCGCGTGGATGGCCGTGGCTGTGAGGACTACCGATATGTCGAAGTGGAAACCGACGTGGTGTCTAACACCAGTGGGTCTGCCAGGGTCAAGCTGGGTCACACAGACATCTTGGTGGGAGTGAAAGCAGAAATGGGGACGCCGAAGCTGGAGAAACCAAATGAAGGGTACTTGGAGTTCTTCGTTGACTGTTCAGCCAATGCTACCCCTGAATTCGAAGGTCGAGGAGGTGATGACCTTGGCACGGAGATTGCTAACACCCTCTACCGGATATTT---AACAAGAGCAGCGTCGACCTGAAGTCCCTCTGCATTAGTCCCCGGGAGCACTGCTGGATCCTCTATGTGGATGTGCTGCTGCTGGAATGTGGTGGGAATTTGTTCGACACCATCTGCATCGCCGTGAAGGCTGCTCTCTTCAACACAAGGATACCAAGAGTTCGTGTTCTAGAGGATGAAGAAGGGTCCAAGGACATTGAGCTCTCAGATGACCCTTATGACTGCATCCGGCTAAGTGTGGAGAATGTCCCCTGCATTGTCACCCTGTGCAAGATCGGCTACCGGCATGTCGTGGACGCTACTCTTCAGGAGGAAGCCTGCTCTTTGGCCAGCCTGCTGGTGTCTGTGACCAGCACGGGAGTCGTGACATGCATGAGGAAGGTGGGGAAGGGCAGCCTGGACCCAGAGAGCGTCTTCGAGATGATGGAGACCGGCAAGCGAGTGGGCAAGGTGCTGCACGCCTCCCTGCAGAGCGTCCTGCACAAGGAGGAAAGCCTGGGGCCCAAGAGACCGAAAGTCGGCTTCCTCGGA---
>dasNov3
ATGGCGTCGGTGGCGCTGAGCGAGGCGGAGAAGGTGTACATCGTGCACGGCGTCCAGGAGGACCTCCGTGTGGACGGCCGTGGCTGTGAGGACTACCGATGTGTCGAAGTGGAAACTGACGTCGTGTCCAACACCAGCGGGTCTGCCAGGGTCAAGCTGGGCCACACGGACATCCTGGTGGGAGTGAAAGCAGAAATGGGGACGCCAAAGCTGGAGAAACCACACGAAGGCTACTTGGAGTTCTTTGTGGACTGTTCAGCCAGTGCCACCCCTGAATTTGAAGGGCGAGGAGGTGATGACCTTGGCACGGAGATCGCTAATACCCTCTACCGGATATTTCACAACAAGAGCAGCGTCGACCTGAAGTCCCTCTGCATCAGCCCTCGGGAGCACTGCTGGGTCCTCTACGTGGACGTGCTGCTGCTGGAGTGTGGTGGAAATTTGTTTGATGCCATCTCCATCGCTGTGAAGGCTGCTCTCTTCAACACAAGGATACCAAGGGTTCGTGTTCTGGAGGATGAAGAGGGGTCGAAGGACATTGAACTGTCCGATGACCCTTATGACTGCATCCGGCTGAACGTCGAGAATGTCCCCTGCATTGTCACTCTGTGCAAGATCGGCTGTCGGCACGTGGTGGACGCCACCCTTCAGGAGGAGGCCTGCTCCTTGGCCAGCTTGCTGGTGTCCGTGACCAACAAGGGGGTCGTGACATGCATGAGGAAGGTGGGCAGGGGCAGCCTGGACCCAGAGAGCGTCTTCGAGATGATGGAGACTGGCAAGCGCGTGGGCAAGGTGCTGCACAGCTCCCTGCAGAGCCTCCTGCACAAGGAAGAAGGCCTGGGGCCCAAGAGACAGAAGGTCGGATTCCTGGGT---
>sorAra2
---------------------------------------------------------GAAGACCTCCGAGTGGATGGCCGTGGCTGTGAGGACTACCGGTGCATCGAGGTGGAAACTGATGTGGTGTCCAACACCAGTGGGTCTGCCAGGGTCAAGCTGGGTCATACAGACATCTTGGTGGGCGTGAAAGCAGAAATGGGGACCCCCAAGCTGGAGAAACCAAACGAAGGCTACCTGGAGTTCTTTGTCGACTGTTCTGCCAACGCCACTCCTGAATTTGAAGGCCGAGGAGGTGACGACCTTGGCACAGAGATTGCTAACACCCTCTACCGGATATTCAACAGCAAGAACAGTGTTGACCGGAAATCCCTCTGCATCAGTCCTCGGGAGCACTGCTGGGTTCTCTATGTGGACGTGCTACTGCTGGAATGTGGTGGGAATCTGTTTGACGCCATCTCCATCGCGGTCAAGGCTGCTCTCTTCAATACAAGGATACCAAGAGTACGTGTTCTGGAAGATGAAGAGGGGTCAAAAGACATTGAATTGTCAGATGACCCTTATGATTGCATCCGACTGAGTGTGGAGAATGTCCCCTGCATTGTCACCCTGTGCAAGATCGGCTATCGGCACGTGGTGGACGCTACGCTGCAGGAGGAGGCCTGCTCCTTGGCCAGCCTGTTGGTGTCCGTGACCAGCAAGGGAGTCGTGACGTGCATGAGGAAAGTGGGGAAGGGCAGTCTGGACCCAGAGAGCATCTTCGAGATGATGGAGACCGGCAAGCGAGTGGGCAAGGTGCTGCACGTGTCCCTGCAGAGCCTGCTGCACAAAGAAGAGAGCCTGGGCGCCCAGAGACAGAAAGTGGGGTTCCTGGGG---
>loxAfr3
ATGGCGTCCGTGGCGCTGAGCGAGGCGGAGAAGGTGTACATCGTGCATGGCGTCCAGGAGGACCTCCGTGTGGATGGCCGCAGCTGCGAGGACTACCGATGCATGGAGGTAGAAACTGACGTGGTGTCCAACACCAGTGGGTCTGCCAGGGTCAAGCTGGGCCACACAGACATCTTGGTGGGAGTGAAAGCAGAAATGGGGACACCAAAGCTGGAGAAACCAAACGAAGGCTACTTGGAGTTCTTTGTCGACTGCTCAGCCAATGCCACCCCTGAATTTGAAGGCCGAGGAGGTGATGACCTTGGGGCAGAGATTGCTAACACACTCTACGGAATATTTAACAATAAGAGCAGTGTCGACCTGAGGTCCCTCTGCATTAGTCCCCGGGAACACTGCTGGATCCTCTACGTGGACGTGCTGCTGCTGGAATGTGGAGGGAATTTGTTCGATGCCATCTCCATTGCTGTAAAGGCCGCCCTCTTCAATACAAGGATACCAAAGGTTCGCGTCCTGGAGGATGAAGAGGGGTCAAAGGACATTGAGCTTTTTGATGACCCATATGACTGCATCCGGCTGAGTGTGGACAATGTCCCCTGCATTGTCACTCTGTGCAAGATTGGCTATCGGCACGTGGTGGATGCCACTCTTCAGGAGGAGGCCTGCTCCTTGGCTAGCTTGCTGGTATCCGTGACCAGCATGGGGGTCGTGACGTGCATGAGGAAAGTGGGGAAGGGCAGCCTGGACCCAGAGAGCATCTTCGAGATGATGGAGACTGGCAAGCGAGTGGGCAAGGTGCTGCACGCCTCCCTGCAGAGTGTCCTGCACAAGGAAGAAAGCCTGGGGCCCAAGAGACAGAAAGTCGGATTCCTGGGC---
>HLmanJav1
------------------------------------------------------------------------------------------------------------------------------------------------------------------------------------------------------------------------------------------------------------T--TCAGCCAATGCTACCCCTGAATTTGAAGGTCGAGGAGGTGATGATCTTGGCACGGAGATTGCTAACACCCTCTCCCGGATATTTAACAATAAGAGCAGCGTGAACCTCAAATCCCTCTGCATTAGTCCTCGGGAGCACTGCTGGATTCTCTATGTGGACGTGCTGTTGCTGGAATGTGGTGGAAATTTGTTTGATGCCATCTCTGTTGCTGTGAAGGCTGCTCTATTCAATACAAGGATCCCAAGAGTTCGTGTTCTAGAGGATGAAGAGGGGTCAAAGGACATTGAACTATCTGATGACCCTTATGACTGTGTTCGGTTAGGTGTGGAGAATGTCCCTTGCATCGTCACCCTGTGCAAAATTGGTTATCGGCACGTGGTGGATGCTACTCTTCAGGAGGAGGCCTGCTCCTTGGCCAGCTTGCTGGTATCCGTGACCAGCATGGGAGTTGTGACATGCATGAGGAAAGTGGGGAAGGGCAGCCTGGACCCAGAAAGCATCTTTGAGATGATGGAGACTGGCAAACGAGTGGGCAAGGTGCTGCATGCCTCCCTGCAGAGTGTTCTGCACAAGGAAGAAAGCCTGGGGCCCAAGAGACAGAAAGTTGGATTTCTAGGGTG-
>oryAfe1
ATGGCGTCTGTGGCGCTCAGCGAGGCAGAGAAGGTGTACATCGTGCACGGCGTCCAGGAAGACCTCCGCGTGGATGGCCGTGGCTGCGAGGACTACAGGTGCATCGAAGTGGAAACTGACGTGGTATCCAACACCAGTGGGTCTGCCAGGGTCAAGCTGGGCCACACGGACATCTTGGTGGGAGTGAAAGCAGAAATGGGGACGCCGAAGCTGGACAAACCAAATGAAGGCTACTTAGAGTTCTTTGTTGATTGTTCAGCCAATGCCACCCCTGAATTTGAAGGCCGAGGAGGTGACGACCTTGGCACAGAGATTGCTAACACGCTCTACCGGATATTTAACAATAAGGGCAGCGTTGACCTGAAGTCCCTCTGCATTAGTCCTCGGGAGCACTGCTGGATCCTCTATGTGGATGTGCTGCTTTTGGAATGTGGTGGAAATTTGTTTGATGCCATCTCCATTGCTGTAAAGGCTGCTCTCTTCAATACAAGGATACCAAAAGTTCGCGTCATAGAGGATGAAGAGGGAACAAAGGACATTGAACTGTTTGACGACCCATATGACTGCATCCGGCTAAGTGTGGAGAATGTCCCCTGCATTGTCACTCTGTGCAAG------------------------------------------------------------------------------------------------------------------------------------------------------------ACCAGCAAGCGAGTGGGCAAGGTGCTGCACGCCTCCCTGAAGAGTGTCCTACACAAAGAAGAAAGCCTGGGGCCCAAGAGACAGAAAGTTGGATTCCTGGGG---
>HLmolMol2
ATGGCGTTCGTGTCGCTGAGCGAGGCGGAGAAGGTGTATATCGTGCACGGCGTCCAGGAAGACCTCCGCGTGGACGGCCGTGGATGTGAAGACTACCGATGTGTCGAAGTGGAAACCGATGTGGTGTCCAACACCAGTGGGTCTGCCAGGGTCAAGCTGGGTCACACGGACATCTTGGTGGGAGTGAAAGCAGAAATGGGGGTGCCGAAGCTGGAGAAACCAAATGAAGGCTACTTGGAGTTCTTTGTTGACTGTTCAGCCAATGCTGCCCCTGAATTTGAAGGTCGAGGAGGTGATGACCTTGGCACAGAGATTGCCAACACCCTCTACCGGATATTC---AACAAGAGCAGCGTGGACCTGAAGTCCCTCTGCATCAGTGCTCAGGAGCACTGCTGGGTTCTCTACGTGGACGTGCTGCTCCTGGAATGTGGTGGAAATTTGTTTGATGCCATCTCCATTGCCGTAAAGGCTGCTCTCTTCAATACAAGGATACCGAGAGTTCGTGTTCTGGAGGATGAAGAGGGGTCGAAGGACATTGAACTGTCCGATGACCCTTATGACTGCATCCGGCTAAGTGTGGAGAACGTCCCCTGCATCGTCACCCTGTGCAAGATTGGCTACCGGCACGTGGTGGACGCTACTCTCCAGGAGGAGGCCTGCTCCTTGGCCAGCTTGCTGGTGTCCGTGACCAGCAAGGGAGTCGTGACGTGTATGAGGAAAGTGGGGAAGGGCAGCCTGGACCCCGAGAGCATCTTTGAGATGATGGAGACCAGCAAGCGCGTGGGCAAAGCGCTGCACGTCTCCCTGCAGAGCGTCCTGCACAAGGAAGAAAGCCTGGGGCCCAAGAGACAGAAGGTGGGGTTCCTGGGG---
>tupChi1
---------------------------------------------------------GAAGACCTCCGCGTGGACGGCCGTGGCTGTGAGGACTACCGCAGCGTGGAGGTGGAAACGGACGTGGTGTCCAACACCAGTGGGTCTGCCAGGGTCAAGCTGGGCCACACGGACATCCTGGTGGGAGTGAAGGCAGAGATGAGCACGCCAAAGCTGGAGAAGCCCAGCGAAGGCTACTTGGAGTTCTTCGTGGACTGTTCAGCCAATGCTACCCCCGAATTTGAAGGTCGAGGAGGTGATGACCTTGGCACGGAGATCGCCAACACCCTCTACCGGATCTTCAACAACAAGAGCAGCGTGGACCTCAGGTCCCTCTGCATCAGCCCTCGGGAGCACTGCTGGGCTCTCTACGTGGACGTGCTGCTGCTGGAATGTGGTGGGAATCTCTTCGACGCCATTTCCATTGCTGTAAAGGCTGCCCTCTTCAACACCAGGATCCCAAGGGTCCGTGTTCTGGAGGACGAGGAGGGGTCGAAGGACATCGAGCTGTCCGATGACCCATACGACTGCATCCGGCTGAGTGTGGAGAACGTCCCCTGCATCGTCACTCTGTGCAAGATCGGCTGTCGGCACGTGGTGGACGCCACCCTGCAGGAGGAGGCCTGCTCCCTGGCCAGCTTGCTGCTGGCGGTGACCAGCAAGGGCGTCGTGACGTGCGTGAGGAAGGTGGGGAAGGGCAGCCTGGACCCCGAGAGCATCTTCGAGATGATGGAGACCGGCAAGCGAGTGGGCAAGGTGCTCCACGTCTCCCTGCAGAGCCTCCTACACCAGGAAGAGAGCCTCGGTCCCGAGAGGCAGAAAGTCGGGTTCCTGGGG---
>oryCun2
ATGGCGTCCGTGGCGCTGAGCGAGGCGGAGAAGGTGTACATCGTGCATGGCGTCCAGGAAGACCTCCGTGTGGATGGCCGTGGCTGTGAAGACTACCGATGTGTCGAAGTGGAAACCGATGTGGTGTCCAACACCAGTGGGTCTGCCAGGGTCAAGCTGGGTCATACCGACATCTTGGTGGGAGTGAAAGCGGAAATGGGGACGCCAAAGCTGGAGAAGCCAGATGAGGGCTACGTGGAGTTCTTTGTTGACTGTTCAGCCAATGCTACGCCAGAGTTTGAAGGTCGAGGAGGTGATGACCTTGGCACCGAGATCGCCAATACCCTCGCCCGGATATTT---AACAAAGGCAGCCTGGACCTGAAGTCCCTGTGCATTAGCCCTCGGGAGCACTGCTGGGTTCTCTACGTGGATGTGCTGCTGTTGGAATGCGGTGGAAATTTGTTTGATGCCATTTCCATAGCTGTAAAGGCTGCTCTCTTCAATACAAGGATACCAAGAGTTCACGTCCTAGAGGATGAAGAGGGGTCAAAAGAAATTGAACTGTCTGATGACCCCTATGACTGTATCCAGCTAAGCGTGGAGAATGTTCCGTGCATCATCACTCTGTGCAAGATCGGCTATCGGCACGTGGTGGATGCCACTCTCCAGGAGGAGGCCTGCTCCTTGGCCAGCCTGCTGGTGTCCGTGACCAATAAGGGAGTCGTGACGTGCATGAGAAAAGTGGGCAAGGGCAGCCTGGACCCCGAGAGCATCTTCGAGATGATGGAGACCGGCGAGCGCGTGGGCAAGGCGCTGCACAGCTCCCTGCAGAGCCTTCTACACAAGGAGGAGAGCCTGGGGCCGAAGAGGCAGAAGGTCGGATTCCTGGGA---
>ochPri3
ATGGCGTCCGTGTCGCTGAGCGAGGCGGAGAAGGTGTACATCGTGCACGGCGTGCAGGAAGACCTCCGCGTGGATGGCCGCGGCTGTGAGGACTACCGATGCGTCCAAGTGGAAACAGACGTGGTGTCCAACACCAGCGGGTCTGCCAGGGTCAAGCTGGGTCACACAGACATCTTGGTGGGAGTGAAAGCGGAGATGGGGACGCCGAAGCTGGAGAAACCAAATGAAGGCTACGTGGAGTTCTTTGTTGACTGCTCAGCCAATGCCACTCCGGAGTTTGAAGGTCGAGGAGGTGATGACCTTGGCACCGAGATCGCCAACACCCTGTACCGGACATTT---AACCAGGGCAGCCTGGACCTGAAGTCGCTGTGCATTAGTCCTCGGGAGCACTGCTGGATCCTCTATGTGGATGTGCTGCTGTTGGAGTGCGGTGGCAATCTGTTTGATGCTATTTCTATTGCTGTAAAGGCTGCTCTCTTCAATACAAGGATACCAAGAGTTTCTGTTGTAGAAGATGAAGAGGGGTCGAAGGAGATTGAACTGTCTGATGACCCCTACGACTGTATCCAGCTCAGCGTGGAGAATGTTCCCTGCATCGTCACCCTGTGCAAGATCGGCTACCGGCATGTGGTGGACGCCACTCTCCAGGAGGAGGCCTGCTCCTTGGCCAGCCTGCTGGTGTCGGTGACCAGCAAGGGAGTCGTGACGTGCATGAGGAAAGTGGGCAAGGGCAGCCTGGACCCCGAGAGCATCTTCGAGATGATGGAGACTGGCGAGCGTGTGGGCAAGGCGCTGCATGCCTCCCTGCAGAGCATCCTGCACAAGGAAGAGAGCCTGGGGCCCAAGAGGCAGAAGGTCGGATTCCTGGGA---
>HLrhiFer5
ATGGCGTCCGTGACGCTGAGCGAGGCGGAGAAGGTGTACATCGTGCACGGCATCCAGGAAGACCTTCGGGTGGATGGCCGTGGCTGTGAGGACTACCGGTGTGTGGAAGTGGAAACCGACGTGGTGTCCAACACCAGTGGGTCGGCCAGGGTCAAGCTGGGTCACACGGACATCTTGGTGGGAGTGAAAGCCGAGATGGGGACGCCGAAGCTGGAGAAACCAAATGAAGGTTACTTGGAGTTCTTTGTTGACTGTTCAGCCAATGCGACCCCTGAATTTGAAGGTCGAGGAGGCGATGACCTTGGCACAGAGATCGCTAACACCCTGTCGCGGATATTCAGCAACAAGAGCAGCGTGGACCTGCAGGCCCTCTGCATCAGCCCTGGGGAGCACTGCTGGACTCTCTATGTGGACGTGCTGCTGCTGGAATGTGGTGGAAATTTGTTTGATGCCATCTCCATTGCTGTGAAGGCTGCTGTCTTCAATACAAGGATACCAAGAGTTCGTGTCCTGGTGGATGAAGAGGGGTCGAAGGACATCGAACTCTCTGACGACCCTTATGACTGCATCCGGCTCAGTGTGGAGAATGTCCCCTGCATCGTCACCCTATGCAAGATTGGCTACCGGCATGTGGTGGACGCCACTCTGCAGGAGGAGGCTTGCTCCTTGGCCAGCTTGCTGGTGTCCGTGACCAGCAAGGGAGTCGTGACGTGCATGAGGAAAGTGGGGAAGGGCAGCCTGGAGCCAGAGAGCATCTTCGAGATGATGGAGACTGGCAAGCGAGTGGGCAAGGTGCTGCATAGCTCCCTGCAGACCGTCCTGCACAAGGAAGAGAGCCTGGGGCCCAAGAGGCAGAAAGTCGGGTTCCTGGGG---
>cavPor3
ATGGCGTCCGTGTCGCTGAGCGAGGCGGAGAAGGTGTACATCGTGCACGGCGTCCAGGAAGACCTCCGTGTGGATGGCCGTAGCTGTGAGGACTACCGAAGCGTTGAGGTGGAGACCGACGTGGTATCCAACACCAGCGGGTCTGCCAGGGTCAAGCTGGGCCACACGGACATCCTGGTGGGGGTGAAAGCGGAGATGGGAACGCCAAAGCTGGAGAAGCCAGAGGAAGGCTACCTGGAGTTCTTTGTTGACTGCTCAGCCAATGCCACCCCTGAATTCGAAGGCCGCGGAGGCGACGACCTGGGCACAGAGATTGCCAATACCCTCTACCGGATATTCAACAACAGGAGCAGCGTGGACCTGAAATCCCTGTGCATCAGCCCCCGGGAGCATTGCTGGGTCCTCTATGTGGACGTGCTGCTGCTGGAGTGCGGTGGGAACTTGTTCGATGCCATCTCGGTCACTGTGAAGGCTGCGCTGTTCAACACGAGGATCCCAAAGGTTCGCGTACTGGAGGACGAGGAGGGTGCGAAGGACATTGAGCTGTCCGACGACCCTTATGACTGCATGCAGCTCAGTGTGGAGAATGTGCCCTGCATCGTCACCCTGTGCAAGATCGGCTGCCGGCATGTGGTGGATGCTACCCTCCAGGAGGAGGCCTGCTCCCTAGCCAGCCTGCTGGTGTCGGTCACCAGTGAGGGGGTGGTGACGTGCGTGAGGAAGGTGGGGAAGGGCAGCCTGGACCCCGAAAGCATCTTCGAGATGATGGAGACCGGCAAGCGCGTGGGCAAGGTGCTGCATGCCTCACTGAGGGACGTGCTGCGCAAGGAGGAGAGCCTGGGGCCCACACGGCCGAAGGTGGGCTTCCTGGGA---
>eriEur2
ATGGCGTCCGTGGTGCTGAGCGAGGCGGAGAAGGTGTACATAGTGCACGGCGTCCAGGAAGACCTCCGCGTGGACGGCCGTGGCTGTGATGACTACCGGTGTGTGGAAGTCGAAACCGACGTTGTGTCCAACACCAGCGGCTCTGCCAGGGTCAAGCTGGGCCACACCGACATCTTGGTGGGAGTGAAAGCAGAAGTGGGGACGCCGAAGCTGGAGAAGGCAGATGAAGGCTACTTGGAATTCTTTGTTGACTGCTCAGCCAACGCCACTCCTGAATTTGAGGGCCGGGGAGGTGACGACCTTGGCACAGAGATCGCTAACACCCTCTACCGCATATTC---AACAAGAGCAGCGTCGACCTGAAGGCCCTGTGCATCAGTCCCCGGGAGCACTGCTGGGTTCTCTACGTGGACGTGCTGCTTCTGGAATGTGGTGGAAACCTCTTTGACTCCATCTCCATTGCAGTAAAGGCTGCTCTCTTCAATACAAGAATCCCGAGAGTCCGCGTTCTGGAGGATGAGGAAGGATCGAAGGACATAGAGCTGTCGGATGACCCTTATGACTGCATCCGGCTCAGTGTGGAGAACGTTCCCTGCACTGTCACCCTGTGCAAGATTGGCTGTCGACACGTGGTGGACGCCACTCTCCAGGAGGAAGCCTGCTCCTTGGCCAGCTTGCTGGTGTCTGTGACCAGCAAGGGAGTGGTGACGTGCATGAGGAAAGTGGGGAAGGGCAGCCTGGATCCAGAGAGCATCTTTGAGATGATGGAGACCGGAAAGCGAGTGGGCAAGGTGCTGCACAGCTCCCTGCAGAAGATTCTACTCAAGGAAGAAAGCCTGGGCCCCAAGAGACAGAAAGTCGGATTCCTGGGC---
>hetGla2
ATGGCGTCCGTGTCGCTGAGCGAGGCGGAGAAGGTGTACATCGTGCACGGCGTCCAGGAGGACCTCCGCGTGGATGGCCGCAGCTGTGAGGACTACCGGTGCGCGGAAGTGGAAACCGGCGTGGTGTCCAACACCAGCGGGTCTGCCAGGGTCCAGCTGGGTCACACAGACATCTTGGTGGGGGTGAAAGCAGAAATGGGGACGCCGAAGCTGGAGAAGCCAGACGAAGGCTACCTGGAGTTCTTTGTTGACTGCTCAGCCAGTGCCACCCCTGAGTTCGAAGGCCGCGGAGGGGACGACCTGGGCACCGAGATCGCCAGCACCCTCTACCGGATATTCAGCAGCAGGAGCAGCGTGGACCTGCAGTCCCTGTGCATCAGTCCCCGGGAGCACTGCTGGGTCCTCTACGTGGACGTGCTGCTGCTTGAGTGCGGTGGAAACTTGTTCGACGCCATCTCCCTCGCTGTGAAGGCTGCGCTCTTCAACACGAGGATACCGAAGGTTCGCGTCCTGGAGGATGAAGAGGGGTCGAAGGATATCGAGCTCTCTGATGACCCTTACGACTGCATGCAGCTCAGCGTGGAGAACGTGCCCTGCATCGTCACCCTGTGCAAGATCGGCTGCCGGCATGTGGTGGACGCCACCCTCCAGGAGGAGGCCTGCTCCCTGGCCAGCCTGCTGGTGGCAGTCACCAGCTCGGGGGTGGTGACGTGCATGAGGAAGGTGGGCAAGGGCAGCCTGGACCCCGAGAGCATCTTCGAGATGATGGAGACCGGCAAGCGCGTGGGCAAGGTGCAGCACACCACGCTTCAGGACGTCCTGCACAAGGAGGAGAGCCTGGGGCCCCGGAGGCAGAAGGTTGGCTTCCTGGGG---
