# Supplementary material for: Six reference-quality genomes reveal evolution of bat adaptations
Source: Nature. 2020 Jul 22;583(7817):578–84. doi: 10.1038/s41586-020-2486-3 (PMC8075899; doi:10.1038/s41586-020-2486-3)
Supplement: Supplementary file 6 — Alignments of 12,931 protein-coding genes across 48 mammals. [file 41586_2020_2486_MOESM6_ESM.gz › suppDataFile/ENST00000319211.aln.fasta]

>tupChi1
----------------------------------------------------------------------------------------------------------AGTCAAAAGCATCCAAT---GCTACAGTGGATCCTCGGTCATTTTCCCTCAGGAAGTCCAGTGGTGGA---TTTGAACCACTGCCATTG------TTGGAG---TTAGAG---AAAAATGAAAGCAGACTAACTGAAGACAGACTCGCCTCCATTAACCAAAGCAGACCCCTTCAAAAGCCACTTGCTGCATTCATCTCGAAAAGTGCCTCAGATACATTCATCTCGAAAAGTGCCTCAGGGTATCTGACCAGCTCCTGGCTGACCCTCTTTGTCCCCTCTGTCTACACTGGTGTATGTTTAGTAAGCCTTCCTCTCAACATCCTGGCCATCGTCGTGTTCATCTTGAAAATGAAGGTCAAGAAGCCGGCTGTGGTGTACATGCTACACCTGGCCGTGGCCGATGTGCTGTTTGTGTCCATGCTTCCTTTCAGGATCAGCTATTACTTTTCCGGCAGTGACTGGCAATTTGGGTCTGCAATGTGTCGCTTCGTCACGGCAGCATTTTACTGTAACATGTATGCCTCCATCATGCTCATGACGGCCATAAGCATCGACCGGTTTATGGCTGTGGTGTACCCCATCCAGTCCCTCTCATGGCGTTCTCTGGGAAGGGCGTCCTTCACTTGTCTGGCCATCTGGGCCATGGCCATTGCAGGGGTGGTGCCTCTTCTCCTCAAGGAGCAAACCATGCAGGTGCCGGGACTCAACATTACCACCTGTCACGATGTGCTCAATGAAACCCTGCTCGAGGGCTACTACGCCTATTACTTCTCAGCCTTCTCCGCTGTCTTCTTTTTTGTGCCGTTGACCATTTCCACAGTCTGTTACGTGTCTATTATTCGATGTCTCAGCTCCTCCACAGTTACCAACCGGAGCAATAAGTCCCGGGCTTTGTTCTTGTCGGCTACTGTCTTCTGCATCTTCCTCATCTGCTTCGGACCCACGAACATCCTCCTGATTGTGCATTACGCGTTCCTGTCTCATAGCTCCGTGACAGAGGCTACTTACTTTGCCTACCTGCTTTGTGTTTGTGTCAGCAGCATAAGCTGCTGCATTGACCCCTTAATTTACTACTACGCATCCTGCGAGTGCCAGAGGTACCTCTACAGTATCTTATGCTGCAAAGAAAGTTCAGATCCCGGGAGTTACAACAGCAGCGGTCAGCTGATGGCAAGTAAAATAGACACCTCTTCCAGTCACCTGAGTAAT---AGTATATACAAAAAGCTGTTAACTT-----
>HLequCab3
ATGGGGCCGCGGCGGCTGCTGCTC---GTGGCCGCGGGGCTGAGTCTGTGCGGCCCCCTGCTGTCGGCCCGCACCCGGGGC------CGCAGGCCA---------GGGTCAAAAGCAACAAAT---GATACTGTGGATCCCCGGTCGTTTATTCTCAGTAATTCCCACGATCAA---TTTGAACCATTCCCCATG------GAGGAGGGGTACGAGGAGGAGAACAAAAGCATGTTAACTGAAGACACATCAAGCTCCATCAACAGGAACAGTCCGCTTCGAAAGCCGCCTGCGGAGCCCATCTCCAAAGAGGCC---------------------------TCAGGGTATCTGACCAGCACCTGGTTGACTCTCTTCATCCCCTCTGTCTACACGGGTGTCTTCGTGATAAGCCTGCCTCTCAACATCATGGCCATTGTGTTGTTCATCTTGAAAATGAAGATCAAGAAGCCTGCCATGGTGTACATGTTACACCTGGCCATGGCAGACGTGTTCTTTGTGTCTGTGCTCCCTTTTAAGATCAGCTATTACTTTTCCGGAAGTGATTGGAAATTTGGGTCTGAAATGTGTCGCTTCGTCACTGCAGCGTTTTACTGTAACATGTATGCCTCCATCATGCTCATGACAGTCATAAGCATTGACCGGTTTCTGGCTGTGGTGTACCCTATCCGGTCCCTCTCCTGGCGCACGCTGGGGAGGGCGTCCTTCACGTGCCTGGCCATCTGGGCTCTGGCCATCGCGGGGGTGGTGCCTCTTCTCCTCCAGGAGCAGACCACCCGGGTGCCGGGGCTCAACATAACCACTTGTCATGACGTGCTCAACAAGACGCTGCTGGAAGGTTACTATGCCTATTACTTCTCAGCCTTCTCTGCCGTCTTCTTTTTTGTGCCGTTGATCATTTCCACAGTCTGTTACGTGTCTATCATTCGATGTCTTAGCTCTTCCGCAGTTGCCAACCAGAGCAAGAAGTCCCGGGCTTTGTTCTTATCGGCTGCTGTTTTCTGCATCTTCATTGTTTGCTTCGGACCCACAAACGTCCTCCTGATTCTGCACTATTCGTTCCTGTTTCCGATTTCCACGACAGAGGCTGCCTACTTTGCTTACCTCCTCTGTGTCTGTGTCAGCAGCATAAGCTGTTGCATTGACCCCTTGATCTACTATTACGCTTCCTCCGAGTGCCAGCGGCACCTCTACAGCATCTTCTGCTGCAAAGAAAGTCCCGACCCCAGCAGTTCTAACAGCAGCGGTCAGCTCATGGCGAGTAAAATGGATACGTGCTCTAGTAACCTGAGCAAC---AGCATATACAAAAAGCTGTTAGCT------
>cavPor3
ATGGGGCCGCGGCGCCTGTTGCTT---CTCGCCGCGGGCCTCAGCCTGTGCCGTCCG---CTGCCGACGAGCGCCCGGGCC------CACGAGCCA---------GGGTCCAGAGCAGCAAAT---CCCACCTTGAACCCCCGCTCGTTCCTTCTCAGG------------------------------------------------------------------------------------------------------AACAAGAGCAGTCCCCTGCGGAAGCCACACCAGCCCTTCATCTCGGAGGACGCC---------------------------TCAGGCTACCTGACCAGCTCCTGGCTGACCCGCTTCGTCCCCTTTGTCTACACCACAGTGGTGCTCGTCAGCCTCCCGCTGAACCTCCTGGCCATCGCCGTGTTTGTCCTGAAGATGAAGGTGAAGAAGCCGGCCGTGGTCTACATGCTGCACCTGGCCATGGCAGACGTGCTTTTTGTGTCCGTGCTGCCCTTTAAGATCAGCTACTACTTCTCCGGCAGCGACTGGAAGTTTGGCTCTGAAATGTGTCGATTCACCACGGCAGCCTTCTATGGTAACATGTACGCCTCGGTCATGCTCATGACAGCCATCAGTGTGGACCGCTTCCTGGCCGTAGTGTACCCCATCCAGGCCCTGTCCTGGCGCACCCTGGGGAGGGCCTCCTTCACCAGCCTGGCCATCTGGGCTATGGCCATCGCTGGGGTGCTGCCGCTGCTCCTCAGGGAGCAGACCGTCCAGGTCCCGGGGCTCAACATCACCACCTGCCATGATGTGCTCAATGAAACGCTGCTCGAGGGCTTCTATGCCTACTACTTCTCAGCCTTTTCAGCCGTCTTCTTTTTTGTGCCTCTGATCATTTCCTCCATTTGCTATGTGTCCATCATCCGGTGTCTCAGCGCTTCCACGGTCGCCAGTCAGAGCAACAAGTCCCGGGCTGTGTTCTTGTCGGCAGCTGTCTTCTGCATCTTCCTCATCTGCTTTGGGCCCACCAATATCCTCCTGATCACGCATTACTTGTTCCTGTCTCACAGTCCCGCCACGGAGGCCGCCTACTTCGCCTACCTCCTCTGCGTCTGTGTCAGCAGCGTCAGCTGTTGCATCGACCCTCTGATCTACTATTACGCCTCCTCTGAGTGCCAGCGCCACCTGTACAGCATCTTGTGCTGCAAAGAAAATGTGGATCCCAACAGTTACAACAGCAGCGGTCAGTTGATGGCAAGTAAAATGGACACCATCTCTGCTAACATGAATAAT---AGTATCTACAAGAAGCTGTTAACT------
>calJac3
ATGGGGCCGCGGCGGCTGCTGCTGCTGGTGGCCGCCGGCCTCAGTCTGTGCGGCCCGCTGTCCTCCGCCCGCACCCAGGCC------CACAGGCCA---------GAGTCAAAAGCAACAAAT---ACCACCTTAGGTCTTCGGACATTTTTTCTCAGGAATCCCGATGATAAA---TATGAACCATTT------------TGGGAG---GATGAGGAGAAAAACAAAAGTGTGTTAACTGAATATAGATCAATCTCCATCAATAAAAGCCGTCTTCTTCAAAAACCACTTCCTGCGTTCATCTCAGAAGATGCC---------------------------TCCGGATATCTGACCAGCTCCTGGCTGACACTCTTTGTCCCTTCCGTGTACACGGGTGTATTTGTGGTCAGCCTCCCACTAAACATCATGGCCATCATTGTGTTCATCCTGAAAATGAAGGTCAAGAAGCCGGCGGTGGTGTACATGCTGCACCTGGCCACTGCAGACGTGCTCTTTGTGTCTGTGCTCCCCTTTAAGATCAGCTATTACTTTTCTGGCAGTGATTGGAAGTTTGGGTCTGAATTGTGTCGCTTCGTCACTGCAGCATTTTACTGTAACATGTATGCCTCCATCATGCTCATGACAGTCATTAGCATTGACCGGTTTCTGGCTGTGGTGTATCCCATCCAGTCCCTCTCCTGGCGTACTCTGGGAAGGGCTTCCTTCACTTGTCTGGCCATCTGGGCTTTGGCCATTGCAGGGGTAGTGCCTCTGCTCCTCAAGGAGCAAACCCTCCAGGTGCCCGGGCTCAACATCACCACCTGTCATGATGTGCTCAACGAAACTCTGCTTGAAGGCTACTATGCCTACTACTTCTCAGCCTTCTCTGCTGTCTTCTTTTTTGTGCCGTTGCTCATTTCCACAGTCTGTTATGTGTCCATCATTCGATGTCTTAGCTCCTCCACGGTTGCCAACCGCAGCAAGAAGTCCCGGGCTTTGTTCCTGTCAGCTGCTGTTTTCTGCATCTTCGTCATTTGCTTCGGACCCACAAACATCCTCCTGATTGCTCATTACTCGTTCCTTTTTCACACTTCTACCACAGAGGCTGCCTACTTTGCCTACCTCCTCTGTGTCTGTGTCAGCAGCATAAGCTGCTGCATCGACCCCCTGATTTACTATTACGCTTCCTCTGAGTGCCAGAGATACCTCTACAGTATCTTATGCTGCAGAGAAAGTTACAATCCCAGCAGTTTTAACAGTAGTGGGCAGTTGGTGGCAAGTAAAATAGATACCTGCTCTAGTAACCTGAATAAC---AGCATATACAAAAAGCTGTTAACT------
>cerSim1
ATGGGGCCGCGGCGGCTGCTGCTC---GTGGCCGCGGGCCTGAGTCTGTGCGGCCCCCTGCTGTCGGCCGGCACCCGGGGC------CGCAGGCCA---------GGGTCAAGAGCAACCAAT---GCTACTGTGGACCCCCGGTCCTTTTTCCTCAGGAATTCCCATGATCAG---TTTGAACCGTTCCCACTG---TCGGGGGAG---TCCGAGGAGAAAAACGAAAGCGGGTTAACTGAAGACAGGTTCAGCTCCATCGACAAAAGCAGTGCTCTTCAAAAACCGCCCCCGGGGTTCGTCTCCAAAGATGCC---------------------------TCGGGATACCTGACAAGCACCTGGATGACCCTCTTTATCCCCTCCGTCTACACTGGCGTGTTTGTGGTAAGCCTGCCTCTCAACATCATGGCCATCGTCGTGTTCATCCTGAAGATGAAGGTCAAGAAGCCTGCCGTGGTGTACATGTTACACCTGGCCACGGCGGACGTGCTCTTTGTGTCTGTGCTCCCGTTTAAGGTCAGCTATTACTTTTCCGGGAGCGATTGGAAATTTGGATCTGAAATGTGTCGCTTCGTCACGGCCGCCTTTTACTGTAACATGTATGCCTCCATCATGCTCATGACAGTCATCAGCATCGACCGGTTTCTGGCAGTGGTGTACCCCATCCGGTCCCTCTCCTGGCGTACGCTGGGAAGGGCGTCCGTCACGTGTCTGGCCATCTGGGCTCTGGCCATCGCGGGGGTGGTGCCTCTCCTCCTGCAGGAGCAGACCACCCGGGTCCCGGGGCTCAACATAACCACCTGTCATGACGTGCTCAACCAGACCCTGCTCGAAGGCTATTATGCCTATTACTTCTCTGCCTTCTCTGCCGTCTTCTTTTTTGTGCCGTTGGTCGTTTCCACAGTCTGTTACGTGTCTATCATTCGATGTCTTAGCTCTTCCGCAGTCGCCAACCGCAGCAAGAAGTCCCGGGCTCTGTTCTTGTCGGCTGCTGTTTTCTGCATCTTCATCATTTGCTTCGGACCCACAAACGTCCTCCTGATTGTGCACTACTCGTTCCTTTCTCCGGATTCCACGACAGAGGCCGCCTACTTCGCTTACCTCCTCTGTGTCTGTGTCAGCAGCATAAGCTGTTGCCTTGATCCCTTGATCTACTATTACGCTTCCTCTGAGTGCCAGAGGCACCTCTACAGTATCTTATGCTGCAAAGAAAGTTCTGACCCCAGCAGTTATAACAGCAGCGGTCAGTTGATGGCAAGTAAAATGGATACCTGCTCTAGTAATCTGAGCAAC---AGCATATACAAAAAGCTGTTAACT------
>HLmolMol2
ATGGGGCCGCGGCAGCTGCTGCTC---GTCGCCGCGGGCCTGAGTCTGTGCAACCCTTTGCTGTCGGCCCGCACTCGAGGC------CGCAAGCCA---------GAGTTAAAAGCAACAAAC---GCTTCTGTGGATCCCCGGTCATTTTTTCTCAGGAATTCCGATGATAAA---TTTGAACCCATCCCAGAC------ATGGAC---TCTGAGGAGAAAAATGAAAGTGGGCTACCTGGAGACAGATTGAGCCCCATCAATGCCAGCCGTCCTCTTCAGAATCGGCCCCCTGTGTACATCTCGGAAGATGCC---------------------------TCTGGATACCTGACCAGCGCCTGGTTGACTCTCTTTGTCCCCTCCGTCTACACTGGCGTGTGTGCAATAAGCCTCCCTCTGAATATCATGGCCATCGTTGTGTTCATCTTGAAGATGAAGATCAAGAAGCCGGCCGTGGTGTACATGCTACACCTGGCCTTGGCCGATGTGCTCTTCGTGTCCGTGCTCCCGTTTAAGATCAGCTATTACTTTTCTGGAAGCGACTGGAAATTTGGGTCTGAGATGTGTCGCTTTGTCACTGCGGCCTTTTACTGTAACATGTATGCTTCCATCATGCTCATGACAGCCATCAGCATTGACCGGTTTCTGGCTGTGGTGTATCCCATGCAGTCTCTCTCCTGGCGTACGATGAGGCGGGCGTCCTTCACCTGTATAGTCATCTGGGCTCTGGCCATCGCGGGGGTGGTGCCTCTTCTCCTCAAGGAGCAAACCACCCAGGTGCCGGGGCTCAACATAACCACCTGCCATGACGTGCTCAATGAAACCCTGCTCGAGGGCTATTACGCGTATTACTTCTCGGCCTTCTCTGCTGTCTTCTTTTTTGTGCCGTTGATCATTTCCACAATCTGTTATGTGTCTATCATTCAGTGTCTTAGCTCTTCCACAGTCGCCAACCGGAGCAAGAAATCCCGGGCTTTGTTCTTGTCCGCTGCTGTTTTCTGCATCTTCATCATTTGCTTTGGACCCACAAACATCCTCCTGATTCTGCATTACGCGTTCCTTTCTCCTGACCCCACCACAGAGGCCGCCTACTTTGCCTACCTCCTCTGTGTCTGTGTCAGCAGCATCAGCTGTTGCATTGATCCCCTGATTTACTATTATGCTTCCTCTGAGTGCCAGAGGTACCTCTACAGCATCTTATGCTGCAAAGAAAGTTCTGATCCCAGTAGC------AGCAGCGGTCAGTTGATGGCAAGTAAAATGGATACCTGCTCTAGCAACCTGAATAAC---AGCATATACAAAAAGCTGTTAACT------
>HLmyoMyo6
ATGGGGCTGCGGCGGCTGCTGCTC---GTGGCGGCGGGGCTGAGTCTGTGCGGCCCCCTGCTGTCGGCCCGCGCTCCAGGC------CGCATGCCA---------GATTTAAAAGCAACAAAT---GCTACTGTGGTTCCCCGGTCATTTTTTCTCAGGAATTCCGAGGATAAA---TTTGAGCCTTTCCCATTG---GACGACGAC---GATGAGGACAAAAATGGAAGTGGGTTAACTGAAGACAGATTAAGCTCCATCAATCACAGCAGGCCTCTTCAAAAACCACCCCATGTGTTCATCTCAAAAGATGCC---------------------------TCGGGATATCTGACCAGCGCCTGGTTGACTCTCTTTATCCCCTCCGTCTACACTGGCGTGTGTATAATCAGCCTTCCTCTAAACATCATGGCCATCGTTGTGTTCATCGTGAAAATGAAGATCAAGAAGCCTGCCGTGGTGTACATGCTGCACCTGGCCACGGCAGATGTGCTCTTCGTGTCTGTGCTCCCGTTTAAGATCAGCTATTACTTTTCCGGAAGTGATTGGAAATTTGGGTCTGAAATGTGTCGCTTCGTCACCGCAGCATTTTACTGTAACATGTATGCTTCCATCATGCTCATGACAGTCATCAGCATTGACCGGTTTCTGGCCGTGGTGTATCCCATGCAGTCCCTCTCCTGGCGTACCATGGGGAGGGCGTCCTTCACCTGTATGGTCATCTGGGCTATGGCCATCGCGGGGGTGGTGCCACTTCTCCTCAAGGAGCAAACCACCCAGGTGCCTGGGCTCAACATAACCACCTGCCATGACGTGCTCAACGAAACCCTGCTCACAGGCTTTTACGCGTATTACTTCTCGGCCTTCTCTGCTGTCTTCTTTTTTGTGCCGTTGATCATTTCCACGGTCTGTTATGTGTCTATCATCCAGTGTCTGAGCTCTTCCACAGTCGCCACCCAGAGCAAGAAGACCCGGGCTTTGTTCTTGTCCGCGGCTGTTTTCTGCATCTTCATCGTTTGCTTTGGACCCACAAACGTCCTCCTGATTCTGCATTACGCGTTCCTCTCTCAGAATCCCAGCACAGAGGCTGCCTACTTTGCCTACCTCCTCTGTGTCTGTGTCAGCAGCATAAGCTGTTGCATCGATCCCTTGATTTACTATTATGCTTCCTCTGAGTGCCAGAGGTACCTCTACAGTATCTTCTGCTGCAAAGAAAGTTCTGATCCCAGTAGC------AGCAGTGGTCAGCTGATGGCAAGTAAAGTGGACACCTGCTCTACTAACCTGAATAAC---AGCATATACAAAAAGCTGCTAACT------
>oryAfe1
ATGGGGGCGCGGCGGCTGCTGCTGCTGCTCGCGGTCGGATTCTGTCTGTGCGGCCCCTTGCTGTCGGTCCGCACTCGGGCT------CGCCGGCCA---------GAATCAAATGCAGAGAAT---GCTACTCTGAGAATCCGGGCATTTCTTTCCAGGAATTATTTTGAAACT---TTTGAACAATTCTCACAT------GAGGAA---TTGGAGGAGAAAAACGGAAGCAGGTTAACTGAAGACAGATTAATCTCGGTCAATATAAGTTCTCCTCTTCAGAAATCAGGCCCTGTGTCCATCTCAAAAGAAGCC---------------------------TCAAGTTATCTGACTAGTCCCTGGCTGACTCTCTTTATCCCGGCCATTTACACTGGCGTGGTGATAATAAGCCTTCCGCTGAACCTCATGGCCATCATTGTGTTCGTCGTCAAAATGAAGATTAAGAAGCCAGCCGTGGTCTACATGTTACATCTTGCCACGGCAGATGTGTTGTTTGTGACCATGCTTCCCTTTAAGATCAGCTATTACTTTTCTGGGAGTGACTGGAAATTTGGGTCTGAAATGTGTCGCTTTGTCACTGCAGCATTTTACTGTAACATGTATGCCTCCATCATGCTCATGACAGTCATAAGCATTGACCGCTTCCTGGCTGTGGTGTATCCCATGCAGTCCCTCTCCTGGCGCACTCTGGGGAGGGCTTCCTTTGCTTGTCTGGCCATTTGGGCTGTGGCCATTGGGGGGGTGGTACCTCTTGTCCTCAAGGAGCAAACCACTCAAGTTTTGGGCCTCAACATAACTACATGTCATGATGTACTCAGTCAAACCCTGCATGACAGCTACTATGCGTATTACTTCACAGCCTTCTCTGCTGTCTTCTTTTGTGTGCCATTGATCATTTCCACAGTGTGTTATGTGTCTATCATTCGATGTCTCAGCTCTTCCACAGTTGCCAACCAGAGCAAGAAGACCCGAGCTTTGTTCTTGTCAGTTGCTGTTTTCTGCATCTTCATCATTTGCTTTGGACCCACAAATGTCCTCTTGATTGTACACTACTCACTCTTTTCTTCTAATTCCTCGATGGAGGCTGCCTACTTTGCCTATCTTCTCTGTGTCTGCATCAGCAGCTTAAGCTGTTGCATTGATCCCATGATTTACTATTATGCATCCTCTGACTGCCAGAGGTACCTCTACAGTATCTTATGCTGCAAAGAAAATTCTGATCCCAACAGTTACAACAGCAGTGGTCAGTTAATGGCAAGTAAAATGGATACCTGTTCTACTAACTTAAATAAC---AGCATGTACAAAAAGCTGTTAACT------
>hg38
ATGGGGCCGCGGCGGCTGCTGCTG---GTGGCCGCCTGCTTCAGTCTGTGCGGCCCGCTGTTGTCTGCCCGCACCCGGGCC------CGCAGGCCA---------GAATCAAAAGCAACAAAT---GCCACCTTAGATCCCCGGTCATTTCTTCTCAGGAACCCCAATGATAAA---TATGAACCATTT------------TGGGAG---GATGAGGAGAAAAATGAAAGTGGGTTAACTGAATACAGATTAGTCTCCATCAATAAAAGCAGTCCTCTTCAAAAACAACTTCCTGCATTCATCTCAGAAGATGCC---------------------------TCCGGATATTTGACCAGCTCCTGGCTGACACTCTTTGTCCCATCTGTGTACACCGGAGTGTTTGTAGTCAGCCTCCCACTAAACATCATGGCCATCGTTGTGTTCATCCTGAAAATGAAGGTCAAGAAGCCGGCGGTGGTGTACATGCTGCACCTGGCCACGGCAGATGTGCTGTTTGTGTCTGTGCTCCCCTTTAAGATCAGCTATTACTTTTCCGGCAGTGATTGGCAGTTTGGGTCTGAATTGTGTCGCTTCGTCACTGCAGCATTTTACTGTAACATGTACGCCTCTATCTTGCTCATGACAGTCATAAGCATTGACCGGTTTCTGGCTGTGGTGTATCCCATGCAGTCCCTCTCCTGGCGTACTCTGGGAAGGGCTTCCTTCACTTGTCTGGCCATCTGGGCTTTGGCCATCGCAGGGGTAGTGCCTCTGCTCCTCAAGGAGCAAACCATCCAGGTGCCCGGGCTCAACATCACTACCTGTCATGATGTGCTCAATGAAACCCTGCTCGAAGGCTACTATGCCTACTACTTCTCAGCCTTCTCTGCTGTCTTCTTTTTTGTGCCGCTGATCATTTCCACGGTCTGTTATGTGTCTATCATTCGATGTCTTAGCTCTTCCGCAGTTGCCAACCGCAGCAAGAAGTCCCGGGCTTTGTTCCTGTCAGCTGCTGTTTTCTGCATCTTCATCATTTGCTTCGGACCCACAAACGTCCTCCTGATTGCGCATTACTCATTCCTTTCTCACACTTCCACCACAGAGGCTGCCTACTTTGCCTACCTCCTCTGTGTCTGTGTCAGCAGCATAAGCTGCTGCATCGACCCCCTAATTTACTATTACGCTTCCTCTGAGTGCCAGAGGTACGTCTACAGTATCTTATGCTGCAAAGAAAGTTCCGATCCCAGCAGTTATAACAGCAGTGGGCAGTTGATGGCAAGTAAAATGGATACCTGCTCTAGTAACCTGAATAAC---AGCATATACAAAAAGCTGTTAACT------
>panTro5
ATGGGGCCGCGGCGGCTGCTGCTG---GTGGCCGCCTGCTTCAGTCTGTGCGGCCCGCTGTTGTCTGCCCGCACCCGGGCC------CGCAGGCCA---------GAGTCAAAAGCAACAAAT---GCCACCTTAGATCCCCGGTCATTTCTTCTCAGGAACCCCAATGATAAA---TATGAACCATTT------------TGGGAG---GATGAGGAGAAAAATGAAAGTGGGTTAACTGAATACAGATTAGTCTCCGTCAATAAAAGCAGTCCTCTTCAAAAACCACTTCCTGCATTCATCTCAGAAGATGCC---------------------------TCCGGATATTTGACCAGCTCCTGGCTGACAGTCTTTGTCCCATCTGTGTACACCGGAGTGTTTGTAGTCAGCCTCCCACTAAACATCATGGCCATCGTTGTGTTCATCCTGAAAATGAAGGTCAAGAAGCCGGCGGTGGTGTACATGCTGCACCTGGCCACGGCAGATGTGCTGTTTGTGTCTGTGCTCCCCTTTAAGATCAGCTATTACTTTTCCGGCAGTGATTGGCAGTTTGGGTCTGAATTGTGTCGCTTCGTCACTGCAGCGTTTTACTGTAACATGTACGCCTCTATCTTGCTCATGACAGTCATAAGCATTGACCGGTTTCTGGCTGTGGTGTATCCCATGCAGTCCCTCTCCTGGCGTACTCTGGGAAGGGCTTCCTTCACTTGTCTGGCCATCTGGGCTTTGGCCATCGCAGGGGTAGTGCCTCTGCTCCTCAAGGAGCAAACCATCCAGGTGCCCGGGCTCAACATCACTACCTGTCATGATGTGCTCAATGAAACCCTGCTCGAAGGCTACTATGCCTACTACTTCTCAGCCTTCTCTGCTGTCTTCTTTTTTGTGCCGCTGATCATTTCCACGGTCTGTTATGTGTCTATCATTCGATGTCTTAGCTCTTCCGCAGTTGCCAACCGCAGCAAGAAGTCCCGGGCTTTGTTCCTGTCAGCTGCTGTTTTCTGCATCTTCATCATTTGCTTCGGACCCACAAACGTCCTCCTGATTGCGCATTACTCATTCCTTTCTCACACTTCCACCACAGAGGCTGCCTACTTTGCCTACCTCCTCTGTGTCTGTGTCAGCAGCATAAGCTGCTGCATCGACCCCCTAATTTACTATTACGCTTCCTCTGAGTGCCAGAGGTACGTCTACAGTATCTTATGCTGCAAAGAAAGTTCCGATCCCAGCAGTTATAACAGCAGTGGGCAGCTGATGGCAAGTAAAATGGATACCTGCTCTAGTAACCTGAATAAC---AGCATATACAAAAAGCTGTTAACT------
>ponAbe2
ATGGGGCCGCGGCGGCTGCTGCTG---GTGACCGCCTGCTTCAGTCTGTGCGGCCCGCTGTTGTCTGCCCGCACCCGGGCC------CGCAGGCCA---------GAGTCAAAAGCAACAAAT---GCCACCTTAGATCCCCGGTCATTTCTTCTCAGGAACCCCAATGATAAA---TATGAACCATTT------------TGGGAG---GATGAGGAGAAAAATGAAAGTGGGTTAACTGAATACAGATTAGTCTCCGTCAATAAAAGCAGTTCTCTTCAAAAACCACTTCCTGCATTCATCTCAGAAGATGCC---------------------------TCCGGATATCTGACCAGCTCCTGGCTGACGCTCTTTGTCCCATCTGTGTACACCGGAGTGTTTGTAGTCAGCCTCCCACTAAATATCATGGCCATCGTTGTGTTCATCCTGAAAATGAAGGTCAAGAAGCCGGCGGTGGTGTACATGCTGCACCTGGCCACGGCAGATGTGCTCTTTGTGTCTGTGCTCCCCTTTAAGATCAGCTATTACTTTTCCGGTAGTGATTGGCAGTTTGGGTCTGAATTGTGTCGCTTTGTCACTGCAGCATTTTACTGTAACATGTACGCCTCTATCTTGCTCATGACAGTCATAAGCATTGACCGGTTTCTGGCTGTGGTGTATCCCATGCAGTCCCTCTCCTGGCGTACTCTGGGAAGGGCTTCCTTCACTTGTCTGGCCATCTGGGCTTTGGCCATCGCAGGGGTAGTGCCTCTGCTCCTCAAGGAGCAAACCATCCAGGTGCCCGGGCTCAACATCACCACCTGTCATGATGTGCTCAATGAAACCCTGCTTGAAGGCTACTATGCCTACTACTTCTCAGCCTTCTCTGCTGTCTTCTTTTTTGTGCCACTGATCATTTCCACGGTCTGTTATGTGTCTATCATTCGATGTCTTAGCTCTTCCACAGTTGCCAACCGCAGCAAGAAGTCCCGGGCTTTGTTCCTGTCAGCTGCTGTTTTTTGCATCTTCATCATTTGCTTCGGACCCACAAACATCCTCCTGATTGCACATTACTCATTCCTTTCTCACACTTCCACCACAGAGGCTGCCTACTTTGCCTACCTCCTCTGTGTCTGTGTCAGCAGCATAAGCTGCTGCATCGACCCCCTAATTTACTATTACGCTTCCTCTGAGTGCCAGAGGTACGTCTACAGTATTTTATGCTGCAAAGAAAGTTCCGATCCCAGCAGTTATAACAGCAGTGGGCAGTTGATGGCAAGTAAAATGGATACCTGCTCTAGTAACCTGAATAAC---AGCATATACAAGAAGCTGTTAACT------
>macFas5
ATGGGGCCGCGGCTGCTGCTGCTG---GTGGCCGCCTGCCTCTGTCTGTGCGGCCCGCTGTTGTCCGCCCGCACGCGGGCC------CGCAGGCCA---------GCGTCAAAAGCAACAAAT---GCCACCTTAGATCCCCGGTCATTTCTTCTCAGGAATCCCAATGATAAA---TATGAACCATTT------------TGGGAG---GATGAGGAGAAAAATGAAAGTGGGTTAACTGAATACAGATTAGTCTCCATCAATAAAAGCAGTCCTCTTCAAAAACCACTTCCTGCGTTCATCTCAGAAGATGCC---------------------------TCCGGATATCTGACCAGCTCCTGGCTGACACTCTTTGTCCCATCTGTGTACACCGGGGTGTTTGTAGTCAGCCTCCCGCTAAACATCATGGCCATCGTTGTGTTCATCCTGAAAATGAAGGTCAAGAAGCCGGCGGTGGTGTACATGCTGCACCTGGCCACGGCAGATGTGCTCTTTGTGTCTGTGCTCCCCTTTAAGATTAGCTATTACTTATCCGGCAGTGATTGGCAGTTTGGGTCTGAATTGTGTCGCTTTGTCACTGCAGCATTTTACTGTAACATGTACGCCTCTATCTTGCTCATGACAGTCATAAGCATTGACCGGTTTCTGGCTGTGGTGTATCCCATGCAGTCCCTCTCCTGGCGTACTCTGGGAAGGGCTTCCTTCACTTGTCTGGCCATTTGGGCTTTGGCCATTGCAGGGGTAGTGCCTCTGCTCCTCAAGGAGCAAACCATCCAGGTGCCCGGGCTCAACATCACCACCTGTCATGATGTGCTCAATGAAACCTTGCTCGAAGGCTACTATGCCTACTACTTCTCAGCCTTCTCTGCTGTCTTCTTTTTTGTGCCGCTGATCATTTCCACGGTCTGTTATGTGTCTATCATTCGATGTCTTAGCTCTTCCACCGTTGCCAACCGCAGCAAGAAGTCCCGGGCTTTGTTCCTGTCAGCTGCTGTTTTCTGCATCTTCATCATTTGCTTCGGACCCACAAACATCCTCCTGATTGCGCATTACTCATTCCTTTCTCACACTTCCACCACAGAGGCTGCCTACTTTGCCTACCTCCTCTGTGTCTGTGTCAGCAGCATAAGCTGCTGCATCGACCCCCTCATTTACTATTATGCTTCCTCTGAGTGCCAGAGGTACGTCTACAGTATCTTATGCTGCAAAGAAAGTTCTGATCCCAGCAGTTATAACAGCAGTGGGCAGTTGATGGCAAGTAAAATGGATACCTGCTCTAGTAACCTGAATAAC---AGCATATACAAAAAGCTGTTAACT------
>saiBol1
NNNNNNNNNNNNNNNNNNNNNNNN---GTGGCCGCCGGCCTCAGTCTGTGCGGCCCGGCGTCCTCCGCCCGCACCCGGGCC------CGCAGGCCA---------GAGTCAGAAGCAACAAAT---GCCACCTTAGGTCTTCGGTCATTTTTTCTCAGGAATCCCAATGATAAA---TATGAACCATTT------------TGGGAA---GATGAGGAGAAAAACAAAAGTGGGCTAACTGAATACAGGTCAATCTCCATCAATAAAAGCCATCCTCTTCAAAAACCACTTCCTGCATTCATCTCAGAAGATGCC---------------------------TCCGGATATCTGACCAGCTCCTGGCTGACACTCTTTGTCCCTTCCGTGTACACAGGTGTGTTTGTGGTCAGCCTCCCACTAAACATCATGGCCATCATTGTGTTCATCCTGAAAATGAAGGTCAAGAAGCCGGCGGTGGTGTACATGCTGCACCTGGCCACGGCAGATGTGCTCTTCGTGTCTGTGCTCCCCTTTAAGATCAGCTATTACTTTTCCGGCAGTGATTGGAAGTTTGGGTCTGAATTGTGTCGCTTCGTCACCGCAGCGTTTTACTGTAACATGTACGCCTCCATCATGCTCATGACAGTCATAAGCATTGACCGGTTTCTGGCTGTGGTGTATCCCATCCAGTCCCTCTCCTGGCGTACTCTGGGAAGGGCTTCCTTCACTTGTCTGGCCATCTGGGCTTTGGCCATTGCAGGGGTAGTGCCTCTGCTCCTCAAGGAGCAAACCATCCAGGTGCCCGGGCTCAACATCACCACCTGTCATGATGTGCTCAACGAAACTCTGCTTGAAGGCTACTTTGCCTACTACTTCTCAGCCTTCTCTGCTGTCTTCTTTTTTGTGCCATTGCTCATTTCCACAGTCTGTTATGTGTCTATCATTCGATGTCTTAGCTCCTCCACAATTGCCAACCGCAGCAAGAAGTCCCGGGCTTTGTTCCTGTCAGCTGCTGTTTTCTGCGTCTTCATCATTTGCTTCGGACCCACAAACATCCTCCTGATTGCGCATTACTCGTTCCTTTTTCACACTTCTACCACAGAGGCTGCCTACTTTGCCTACCTCCTCTGTGTCTGTGTCAGCAGCATAAGCTGCTGCATCGACCCCCTGATTTACTATTACGCTTCCTCTGAGTGCCAGAGGTACCTCTACAGTATCTTATGCTGCAGAGAAAGTTACGATCCCAGCAGTTGTAACAGCAGTGGGCAGTTGGTGGCAAGTAAAATAGATACCTGCTCTAGTAACCTGAATAAC---AGCATATACAAAAAGCTGTTAACT------
>manPen1
---------------------------------------------------------------------------------------------------------CA-TCAAAAGCAACAAAT---GCTACGGTGGCTCCCCGGTCATTTTTTCTCATGAATTCCAACGATCGA---TTTGAACCATTCCCGCTA------TGGGAG---TATGAGGAAAATAATGAGAGCGAGTTAACTGAACACAGATTAAGCTCCGCCAATAAAAGCAGCCCTCTTCAAAAACTACCCCCTGTGTTCATCTCAAAAGATGCC---------------------------TCGGGATACCTGACCAGCACCTGGTTGACCCTTTTCATCCCCTCAGTCTACACTGGCGTCTTTGCAGTAAGCCTTCCTCTAAACGTCCTGGCCATCGTTGTGTTCGTCCTGAAAATGAAGGTCAAGAAGCCCGCTGTGGTGTACATGTTCCACCTGGCCATGGCTGACGTGCTCTTTGTGTCTGTGCTCCCATTTAAGATCAGCTATTACTTTTCTGGAAGCGACTGGAAATTTGGGTCTGAAATGTGTCGCTTCGTCACAGCAGCGTTTTATTGTAACATGTACGCCTCCATCATGCTCATGACAGTCATAAGCATTGACAGGTTTCTGGCTGTGGTGTACCCCATCCAGTCCCTCTCCTGGCGCACTCTGGGGAGGGCTTCCTTCACCTGTCTGGCCATTTGGGCTGTGGCCGTCGCGGGGGTGGTGCCCCTTCTCCTCAAGGAGCAAACCACCCAGGTGCCGGGGCTCAACATAACCACCTGTCACGATGTGCTCAATGAAACCCTGCTGGAAGGTTATTATGCGTATTACTTCTCAGCCTTCTCCGCTGTCTTCTTTTTTGTGCCATTGATTATTTCCACCATCTGTTATGTGTCTATCATCCGATGTCTTAGCTCTTCCACAGTCGCCAACCAGAGCAAGAAGTCCCGGGCTTTGTTCTTGTCGGCTGCTGTTTTCTGCATCTTCATCATTTGCTTTGGACCCACAAACGTCCTCCTAATTCTGCACTACTCATTCCTTTCTCATACTTCCACAACAGAGGCCGCCTACTTTGCCTACCTCCTCTGTGTCTGTGTCAGCAGCATAAGCTGCTGCATTGATCCCTTGATTTACTATTTTGCTTCCTCTGAGTGCCAGAGGTACCTCTACAGCATTCTGTGCTGCAAAGAAAGTTCTGATCCCAGCAGTTATAACAGCAGTGGTCAGCTGATGGCAAGTAAAATGGATACCTGCTCTAGTAACCTGAATAAC---AGCATATATAAAAAGCTGTTAACTT-----
>HLmanJav1
---------------------------------------------------------------------------------------------------------CA-TCAAAAGCAACAAAC---GCTACGGTGGCTCCCCGGTCATTTTTTCTCATGAATTCCAACGATCGA---TTTGAACCATTCCCGCTA------TGGGAG---TATGAGGAAAACAATGAGAGCGAGTTAACTGAACACAGATTAAGCTCCGCCAATAAAAGCAGCCCTCTTCAAAAACTACCCCCTGTGTTCATCTCAAAAGATGCC---------------------------TTGGGATACCTGACCAGCACCTGGTTGACCCTTTTCATCCCCTCGGTCTACACTGGCGTGTTTGCAGTAAGCCTTCCTCTAAACATCCTGGCCATCGTTGTGTTCATCCTGAAAATGAAGGTCAAGAAGCCCGCCGTGGTGTACATGTTCCACCTGGCCATGGCTGATGTGCTCTTTGTGTCTGTGCTCCCGTTTAAGATCAGCTATTACTTTTCTGGAAGCGACTGGAAATTTGGGTCTGAAATGTGTCGCTTCGTCACAGCAGCGTTTTATTGTAACATGTACGCCTCCATCATGCTCATGACAGTCATAAGCATTGACAGGTTTCTGGCTGTGGTGTACCCCATCCAGTCCCTCTCCTGGCGCACTCTGGGGAGGGCTTCCTTCACCTGTCTGGCCATTTGGGCTGTGGCGGTCGCGGGGGTGGTGCCCCTTCTCCTCAAGGAGCAAACCACCCAGGTGCCGGGGCTCAACATAACCACCTGTCACGATGTGCTCAATGAAACCCTGCTGGAAGGCTATTATGCATATTACTTCTCAGCCTTCTCCGCTGTCTTCTTTTTTGTGCCATTGATTATTTCCACCATCTGTTATGTGTCTATCATCCGATGTCTTAGCTCTTCCACAGTCGCCAACCAGAGCAAGAAGTCCCGGGCTTTGTTCTTGTCAGCTGCTGTTTTCTGCATCTTCATCATTTGCTTTGGACCCACAAACGTCCTCCTGATTCTGCACTACTCATTCCTTTCTCATATTTCCACAACAGAGGCCGCCTACTTTGCCTACCTCCTCTGTGTCTGTGTCAGCAGCATAAGCTGCTGCATTGATCCCTTGATTTACTATTTTGCTTCCTCTGAGTGCCAGAGGTACCTCTACAGCATTCTGTGCTGCAAAGAAAGTTCTGATCCCAGCAGTTATAACAGCAGTGGTCAGCTGATGGCAAGTAAAATGGATACCTGCTCTAGTAACCTGAATAAC---AGCATATATAAAAAGCTGTTAACTT-----
>HLrouAeg4
ATGGGGCCGCGGCGGCTGCTGCTC---GTCGTCGCGGGACTCAGTCTGTGCGGCCCCCTGCTGTCCGCCCGCACCCGAAGC------CGTAAGCCAGAATTTTCAGAGTCAAAAGCAGCAAAT---GCTTCTGTGGCTCCCCGGTCATTTTTTCTCAGGAATTCCAATGATAGA---TTTGAACCACTCCCGTTT------GAGGAC---TTTGAAGAGAAAAATCAAAGCGGATTCACTGAAGACAGATTAAGCTCCATCAATCAAAGCGGT---CTTCAAAAACCATCCCCTGCATTCATCTCAAAAGACGCC---------------------------TCAGGATATCTGACCAGCGCCTGGTTGACTCTCTTTATCCCTTCCATCTACACCGGCGTGTTTGTAGTGAGCCTTCCTCTAAACATCATGGCCATCGTTGTATTCATCTTGAAAATGAAGATCAAGAAGCCTGCTGTGGTGTACATGTTACACCTGGCCACGGCGGATGTGCTCTTCGTGTCTGTGCTCCCATTCAAGATCAGCTACTACTTTTCTGGAAGTGATTGGAAATTCGGGTCTGAAATGTGTCGCTTTGTCACTGCAGCGTTTTACTGCAACATGTACGCCTCCATCATGCTCATGACAGTCATCAGCATTGACCGGTTTCTGGCTGTGGTGTACCCCATCCAGTCCCTCTCCTGGCGTACTCTGGGGAGGGCATCCTTCATCTGTGTGGCCATCTGGGCTATGGCCATCTCAGGGGTGGTGCCTCTTCTCCTCAAGGAACAAACTACCCGGGTGCCGGGGCTCAACATAACCACCTGCCACGACGTGCTCAATGAAACCCTGCTCGAAGGCTATTACGCGTATTACTTCTCAGCCTTCTCTGCGGTCTTCTTTTTTGTGCCGTTGATCATTTCCACAGTCTGTTACGTGTCTATCATTCAGTGTCTTAGCTCTTCCGCAGTTGCCAACCGGAGCAAGAAGTCCCGGGCTTTATTCTTGTCAGCTGCTGTTTTCTGCATTTTCATCATTTGCTTTGGACCCACAAATGTCCTCCTGATTCTACATTACGCATTCCTTTCTCATAGTCCTTCAACAGAGGCTGCCTACTTTGCCTACCTCCTCTGTGTCTGCGTCAGCAGCATAAGTTGTTGCATTGATCCCTTGATTTACTATTATGCTTCCTCTGAGTGCCAAAGGTACCTCTATGGTATCCTGTGCTGCAAAGAAAGTTCTGATCCCAGTAGTTATAACAGCAGTGGTCAGCTGATGGCAAGTAAAATGGATACCTGCTCTAGTAACCTGAATAAC---AGCATATACAAAAAGCTGTTAACT------
>micMur3
ATGGGGCCGCGGCGGCTGCTGCTC---GTCGCCGCCGGCCTCAGTCTGTGCGGCCCGCTGCTGGCTGCCCGCACCCGGGCC------CGCAGGCCA---------GAGTCCAAAGCAACAAAT---GCTACTGTGGATATCCGGTCATTTCTTCTCCGAAAGCCCAGTGACAGA---TATGAACCATTCCCACTG------GGGGAG---AACGAGGAGGAAAATGAAAGTGGGTCAACGGAAGACAGGTTCATCTCCAACAATAAAAGCAGTCCTCTTCAGAAACCACCCCCTGTGTTCATCTCGAAAGATGCC---------------------------TCGGGATATCTGACCAGCCCCTGGTTGACCCTGTTCGTGCCCTCCGTTTACACGGGCGTGTGCATAGTGAGTCTTCCGCTAAACATCATGGCCGTCGTCGTGTTCATCTTGAAGATGAAGGTCAAGAAGCCGGCGGTGGTGTACATGTTACACCTGGCCGCGGCAGATGTGCTCTTTGTGTCCGTGCTCCCCTTTAAGATCAGCTATTACTTTTCCGGCAGCGATTGGCAGTTCGGGTCTGAAATGTGCCGCTTCGTCACTGCCGCGTTTTACTGTAACATGTATGCCTCCATCATGCTCATGACAGTCATAAGCATTGACCGGTTCCTGGCGGTGGTGTATCCCATCCAGTCCCTCTCCTGGCGTACTCTGGGAAGGGCTTCCGTCACGTGTCTGGCCATCTGGGCTATGGCCATCGCAGGGGTGGTGCCCCTGCTCCTCAAGGAGCAGACCACGCAGGTGCCGGGGCTCAACATAACCACCTGTCACGATGTGCTCAATGAAACCCTGCTCGAAGGCTATTACGCCTATTACTTCTCAGCCTTCTCTGCCGTCTTCTTCTTTGTGCCGTTGATCATTTCCACAGTCTGTTACGTGTCTATCATTCGATGTCTTAGCTCTTCCACAGTTGCCAACCGGAGCAAGAAGTCCCGCGCTTTGTTCTTGTCAGCTGCCGTTTTCTGCGTCTTCATCGTTTGCTTCGGACCCACGAACATCCTTCTGATCGTGCATTACTCATTCCTTTCTCACAGTTCCTGGACAGAGGCCGCCTACTTTGCCTACCTCCTCTGTGTCTGTGTCAGCAGCATAAGCTGTTGCATCGATCCCTTGATTTACTACTATGCGTCCTCTGAGTGCCAGAGATACCTCTGCAGTATCCTGTGCTGCAAAGAAAGCTCCGATCCCAGCAGTTACAACAGCAGTGGCCAGCTGATGGCAAGTAAAATGGACACCTGCTCTAGTAACCTGAATAATAATAGCATATACAAAAAGCTGTTAACT------
>speTri2
ATGGGGCCGCGGCGACTGCTGCTG---GTCGCTGCCGGCCTCAGTCTGTGCGGCCCCCTGCTGTCGGCCCGCATCCGAGGC------CGCAAGCCA---------GAGTCACAAGCAACAAAT---GCTACTGTGAATCCCCGGTCATTTTTTCTCAGGAATTCCAATGATAGA---TTTGAAATCTTCCCATTG------GGAGAG---GATGAAGAGAAAAATGAAAGTGCATTAACGGAAGACAGATTCGTCTCCCTCAATAAAAGCAGTCCTCTTCAAAAACCACCCCCTGTGTTCATCTCGAAAGATGCC---------------------------TCAGGATACCTGACCAGCCCCTGGCTGACTCTCTTTATCCCTTCTGTTTACACCTGCGTGTTCATCATCAGCCTTCCCCTAAACATCATGGCCATTGCTGTGTTCATCCTGAAGATGAAGATCAAGAAGCCAGCCGTGGTGTACATGTTACACCTGGCCACAGCAGATGTGCTGTTTGTGTCCGTGCTGCCCTTTAAGATCAGCTATTACTTTTCGGGCAGCGACTGGAAATTCGGGTCTGAAATGTGTCGCTTTGCCACTGCAGCGTTTTACTGTAACATGTACGCCTCCATCATGCTCATGACGGTCATAAGCATTGACCGGTTCCTGGCTGTGGTGTATCCCATCCAGTCCCTCTCCTGGCGCACTCTGGGAAGGGCCTCCTTCACTTGTCTGGCCATCTGGGCTATGGCCATCACAGGAGTGGTGCCTCTCCTCCTCAAGGAGCAGACCACCCAGGTCCCGGGACTCAACATCACCACCTGTCACGATGTGCTCAATGAAACCCTGCTCGAAGGCTTTTACGCCTATTACTTCTCAGCCTTCTCGGCTGTCTTCTTTTTTGTGCCGTTGATCATTTCTACTGTCTGTTATGTGTCGATCATCCGATGTCTTAGCTCTTCAGCTGTGGCCAACCGGAGCAAGAAGTCTCGGGCTTTGTTCTTGTCTGCTGCTGTCTTCTGCATCTTCATTCTCTGCTTTGGACCCACAAATGTCCTCCTGATTATGCATTACTTATTCCTCTCTCATAACCCCACCACAGAGGCTGCCTATTTTGCTTATCTCCTCTGTGTCTGTGTCAGCAGCGTGAGCTGTTGCATTGATCCCTTGATCTACTACTATGCTTCCTCTGAGTGCCAGAGGCACCTCTATGGTATCTTATGCTGTAAAGAAAGTTCTGACCCCAACAGTTACAACAGCAGTGGTCAATTGATGGCAAGTAAAATGGATACGTGCTCTAGTCACCTGAATAAC---AGCATATACAAAAAGCTGTTAACT------
>felCat8
ATGGGGCCGCGGCGGCTGCTGCTG---GTGGCCGCGGGACTCAGTCTGTGCGGCCCCCTGCTGTCGGCCCGAACCCGAGGC------GGCAATTCC---------GAGTTAAAAGCACCCAAT---GTTACCTTGGACATCCGGTCATTTTTTTTCAAGAACACCAACGACAGA---TTTGAACCATTCCCACTG------GAAGAC---AACGAGGCGAAAAACGGAAGTGGGTTCCCTGAAGACAGATTAAGCTCCATCAACAGAAGCCATCCTCTTCGAATACCGTCCTCTCTGCCCATCTCGAAAGATGCC---------------------------TCAGGGTATCTGACCAGTGCCTGGCTGACGCTTTTTATCCCCTCCGTCTACACTGGTGTGTTCGTCGTAAGCCTTCCTCTGAATGTCATGGCCATCCTCGTGTTCATCCTGAAGATGAAGATCAAGAAGCCTGCTGTGGTGTACATGTTACATCTGGCCACAGCAGACGTGCTGTTTGTGTCAGTACTCCCGTTCAAGATCAGCTACTACTTCTCCGGCACTGATTGGAAATTTGGGTCCGAGATGTGTCGCTTCGTCACTGCAGCATTTTACTGTAACATGTACGCCTCCATCATGCTCATGACAGTCATTAGCATTGACCGGTTTTTGGCTGTGGTGTACCCCATCCAATCCCTGTCCTGGCGCACTCTGGGAAGGGCCTCCTTCACTTGTTTGGCCATTTGGGCTATGGCCATCGCCGGGGTGGTGCCTCTCCTCCTCAAGGAGCAAACCACCCAGATGCCGGGGCTCAACATAACCACCTGCCATGACGTGCTCAATAAAACCCTGCTCGAAGACTATTATGCCTTTTACTTCTCAGCCTTTTCTGCTGTCTTCTTCTTTGTACCGCTAATCATTTCCACAATCTGTTACGTGTCTATCATTCGATGTCTTAGCTCCTCCGCCGTTGCCAACCGGAGCAAGAAGTCCCGGGCTTTGTTCTTGTCGCTTGCTGTTTTCTGCATCTTCATCATTTGCTTTGGACCCACAAATGTCCTCCTGATTGTGCATTACTCATTCCTTTCTCAAGATTCCATGGCAGAAGCCACCTACTTTGCCTACCTCCTGTGTGTCTGTGTTAGCAGCATAAGCTGTTGCATTGATCCCTTGATTTACTATTATGCTTCCTCTGAGTGCCAGAGGTACCTCTACAGTATCCTATGCTGCAAAGAAAGTTCTGATCCCAGCAGCTATAACAGCAGTGGTCAGTTGATGGCAAGTAAAGTGGATACTTGCTCTAGTAACCTCAGTAAT---AGCATATACAAAAAGCTCTTAACT------
>musFur1
ATGGGGCCGCGGCGGCTGCTGCTC---GTGGCCGCCGGACTCAGTCTGTGCGGCCCCCTGCTGTCGGCCCGCACTCGAGGC------CGCAAGCCC---------GAGTCAAAAGCAACCAAT---GCTACTGTGGATCCCCGGTCATTTTTTCTCAAGAAGATT---GAAACA---TTTGAACCATTCCCACTG------CATGAT---GATGAGGAGAAAAACAGGAGCAGGTTCCCTGAGGACAGACTAAGCCCCATCAATATAAGTCATCCTCTTCAAAAACTGCACCCTGTGTTTATCTCAGAAGATGCC---------------------------TCAGGGTATCTTACCAGCACCTGGATGACACTTTTTATCCCCTCTGTCTACACTGGCGTGTTTGTCATAAGCCTTCCTCTGAATATCATGGCCATTGTTGTGTTTATCTTGAAGATGAAGGTCAAGAAGCCCGCTGTGGTGTACATGCTGCATCTGGCCACGGCGGACGTGCTCTTCGTGTCAGTGCTCCCGTTCAAGATCAGTTATTACTTTTCTGGCAGCGATTGGAGATTTGGTTCCGAAATGTGTCGCTTTGTCACCGCAGCCTTTTACTGTAACATGTACGCCTCCATCATGCTCATGACAGTCATAAGCATTGACCGGTTTTTGGCCGTGGTGTACCCCATCCAGTCCCTCTCCTGGCGTACCCTGGGGAGGGCTTCCTTCACTTGTCTGGCCATCTGGGCTCTGGCCATTGCGGGGGTGGTGCCTCTCCTTCTCAAGGAACAAACCGCCCAGGTGCCGGGGCTCAACGTCACCACCTGCCATGACGTGCTCAGTGTAACCCTCCTCAAAGGCTACTATGCCTATTACTTCTTAGCCTTCTCTGCTGTCTTCTTCTTTGTGCCCCTGATCATTTCCACCGTCTGTTATGTGTCTATCATTCGATGCCTTAGCTCCTCCGCGGTCGCCAACCGGAGCAAGAAGTCCCGGGCTTTGTTCCTTTCGCTTGCTGTTTTCTGCATCTTCCTCCTCTGCTTTGGACCCACAAACGTCCTCCTGATTCTGCATTACTCCTTCGTTTCTCAGGAGTCCACCACAGAGGCTGCCTACTTTGCCTACCTCCTCTGTGTCTGTGTCAGCAGCATCAGCTGTTGCATTGATCCCTTGATTTACTATTATGCCTCTTCCGAGTGCCAGAGGTACCTCTGCAGCATCTTATGCTGCAGAGAAAGTTCTGATCCCAGCAGCTACAACAGCAGCGGTCAGCTGATGGCCAGCAAAATGGATACCTGCTCGAGTCACCTGAATAAC---AGCATATACAAAAAGCTCTTAACT------
>ailMel1
---------------------------------------------------------------------------------------------------------CA-TCAAAAGCAACGAAT---GCTACTGTGGATCCCCGGTCATTTTTTCTCAGGAATACCAATGATAGA---TTTGAACCATTCCCACTG------GAGGAC---AATGAGGAGAAAAACGGAAGCGGGTTTCCTGAAGACAGATTAAACTCCATCAATATAAGCCGTCCTCTTCAAAAACGGCCCGCCGCGTCTATCTCGGAACATGCC---------------------------TCGGGATATCTGACCAGCGCCTGGCTGACGCTTTTTATCCCCTCTGTCTACACTGGCGTGTTTGTAGTAAGCCTCCCTCTGAATGTCATGGCCATCCTCGTGTTTATCTTGAAGATGAAGGTCAAGAAGCCCGCAGTGGTGTACATGCTGCATCTGGCCACGGCGGATGTGCTCTTCGTGTCGGTGCTGCCGTTCAAGATCAGCTATTACTTTTCCGGCAGCGATTGGCAATTCGGTTCCGAAATGTGTCGCTTTGTCACCGCTGCCTTTTACTGTAACATGTACGCCTCCGTCATGCTCATGACAGTCATAAGCATTGACAGGTTTTTGGCCGTGGTGTACCCCATCCAGTCCCTCTCCTGGCGCACCCTGGGGAGGGCCTCCTTCACCTGTCTGGCCATCTGGGCTATGGCCATCGCGGGGGTGGTGCCTCTCCTCCTCAAGGAGCAAACCACCCAGGTGCCAGGGCTCAACATCACTACGTGCCATGACGTGCTCGATGAGACCCTGCTCGAAGGCTATTATGCCTATTACTTCTCCGCCTTCTCTGCCGTCTTCTTCTTTGTGCCCCTGATCATTTCCACAGTCTGTTACGTGTCTATCATTCGATGCCTTAGCTCCTCTGCCGTTGCCAACCGGAGCAAGAAGTCCCGGGCTTTGTTCTTGTCGCTCGCTGTTTTCTGCATCTTCATCATCTGCTTTGGACCCACAAACGTTCTCCTGATTCTGCATTACTCTTTCCTTTCTCAAGATGCGGTGACAGAGGCTGCCTACTTTGCCTACCTCCTCTGTGCCTGCGTCAGCAGCATAAGCTGTTGCATCGATCCCTTGATCTACTATTACGCTTCCTCCGAGTGCCAGAGGTATCTTTGCAGCATCTTATGCTGCAAAGAAAGTTCTGATCCCAGCAGCTACAACAGCAGCGGCCAGCTGATGGCAAGTAAAATGGATACCTGCTCTAGTAACCTGAATAAC---AGCATATACAAAAAGCTCTTAACTT-----
>lepWed1
ATGGGGCCCCGGCGGCTGCTGCTG---GTCGCCGCGGGACTCAGTCTGTGCGGCCCCCTGCTCTCGGCCCGCGCCCGAGGC------CGCAAGCCC---------GAGTCAAAAGCAACCAAT---GCTACTGTGGATCCCCGGTCATTTTTTCTCAAGAATACCAATGATATA---TTTGAACCATTCCCACTG------GAGGAC---AATGAGGAGAGAAACGGGAGTGAGTTCCCTGAAGACAGACTAAGCTCCATCAATATAAGCCATCCTCTTCAAAAACGGCCCCCTGGGTCTATCACGGAAGATGCC---------------------------TCAGGATATCTGACCAGTGCCTGGCTGATGCTTTTTGTCCCCTCTGTCTACACTGGCGTGTTTGTAGTAAGCCTTCCTCTGAATGTCATGGCCATCCTTGTGTTCATCTTGAAGATGAAGATCAAGAAGCCCGCTGTGGTGTACATGCTGCATCTGGCCACGGCAGATGTGCTCTTCGTGTCGGTGCTCCCGTTCAAGATCAGCTATTACTTTTCCGGCAGTGATTGGAAATTTGGTTCTGAAATGTGTCGCTTTGTCACCGCGGCCTTTTACTGTAACATGTACGCCTCCATCATGCTCATGACAGTCATAAGCATTGACCGGTTTTTGGCCGTGGTATACCCCATCCAGTCCCTCTCCTGGCGTACTCTGGGGAGGGCTTCCTTCACTTGTCTGGCCATCTGGGCTATGGCCATCGCGGGGGTGGTGCCTCTCCTCCTCAAGGAGCAAACCACCCAGGTGTCGCGGCTCAACATCACCACCTGCCATGATGTGCTCAATGAAACCCTGCTCGAAGGCTATTATGCCTATTACTTCTCAGCCTTCTCTGCTGTCTTCTTCTTTGTGCCCCTGATCGTTTCCACCATCTGTTATGTGTCTATCATTCGATGCCTTAGCTCCTCCGCAGTAGCCAACCGGAGCAAGAAGTCCCGGGCTTTGTTCTTGTCGCTTGCTGTTTTCTGCATCTTCATCATCTGCTTTGGGCCCACAAATGTCCTCCTGATTCTGCATTACTCATTCCTTTCTCAAGAGTCCATGACAGAGGCTGCCTACTTTGCCTACCTCCTCTGTGTCTGTGTCAGCAGCATAAGCTGTTGCATTGATCCCTTGATTTACTATTATGCTTCTTCTGAGTGCCAGAGGTACCTCTACAGCATCTTATGCTGCAAAGAAAGTTCTGATCCCAGCAGCTACAACAGCAGCGGTCATTTGATGGCAAGTAAAATGGATACCTGCTCTAGTAACCTGAATAAC---AGCATATACAAAAAGCTCTTAACT------
>canFam3
---------------------------------------------------------------------------------------------------------TA-TCAAAAGCAACCAAT---GCTACTGTGGATCCCCGGTCATTTTTTCTCAAGAATACCAATGATGGA---TTTGAACCATTCCCACTG------GAGGAT---GATGAGGAGAAAAATGAAAGCGAGTTTCCTGAAGTCAGATTAAGCTCCATCAATAAAAGCCGTCCTCTTCAAAAACTGCCCCCTGTGTCTATCTCGGAGGATGCC---------------------------TCGGGATATCTGACCAGCTCCTGGCTGACACTCTTTATCCCCTCTGTCTACACTGGTGTGTTTGCAGTAAGCCTTCCTCTGAATATCATGGCCATCCTCGTGTTTATCTGGAAGATGAAGATCAAGAAGCCCGCTGTGGTGTACATGTTACATCTGGCTGTGGCAGATGTGCTCTTCGCGTCAGTGCTCCCCTTCAAGATCAGCTATTACTTTTCTGGCAGTGATTGGAAATTTGGTTCTGAACTGTGTCGCTTTGTCACCGCCGCCTTCTACTGTAACATGTACGCCTCCATCATGCTCATGACGGTCATCAGCGTTGACCGGTTCTTGGCCGTCGTGTACCCCATCCAGTCCCTCTCCTGGCGTACCCTGGGAAGGGCGTCCTTCACTTGTCTGGCCATCTGGGCCATGGCCATCGCGGGGGTGGTGCCTCTGCTCCTCAAGGAGCAGACCACCCAGGTGCCGGGGCTCAACATAACCACCTGCCATGACGTGCTCAATGAAACCCTGCTCGAAGGCTATTATGCGTATTACTTCTCATCCTTCTCTGCTGTCTTCTTTTTTGTGCCCCTGATCATTTCCACCATCTGTTACGTGTCCATCATCCGGTGTCTGAGCTCCTCCACGGTTGCCAACCGGAGCAAGAAATCCCGGGCTTTGTTCTTGTCCCTCGCTGTCTTCTGCATTTTCATCATTTGCTTCGGACCCACAAATGTCCTCCTGATTCTGCATTACTCATTCCTCTCTCAAGATTCCGTGACAGAGGCTGCCTACTTTGCCTACCTCCTGTGTGTCTGTGTCAGCAGCATAAGCTGTTGCCTCGATCCCTTGATTTACTACTATGCTTCTTCCGAGTGCCAGAAGCACCTCTATGGCATCTTATGCTGCAAGGAGGGTTCCGATCCCAGCAGTTACAACAGCAGTGGTCAGCTGATGGCAAGTAAGATGGACACCTGCTCTAGTAACCTGAATAAC---AGCATATACAAAAAGCTTTTAACTT-----
>HLrhiFer5
ATGGGGCCACGGCGGCTGCTGCTGCTCGTCGCCGCGGGACTCAGTCTGTGCAGCCCCCCGCTATCCGCCAGCACCGGAGGC------CGCAAGCCA---------GAGTTAAAACCAACAAAT---GCTTCTGCAGCTCCTCGGTCATTTTTTCTGAGGAATTCCAATGATGGA---TATGAACCATTCCTACTG------GATGAG---GATGAAGAAAAAAATCAAAGCAGGTTAACTGAAGACAGATTAAGCTCCATCAATCAAAGCAGTCCTCTTCAAAAACGACCCCCGGTGTTCATCTCAAAAGATGCC---------------------------TCAGGATATCTGACCAGCGCTTGGTTGACTCTCTTTATCCCCTCTGTCTACACTGGCGTGTTTGTAGTCAGCCTTCCTCTAAATATCATGGCCATCGTTGTGTTCATCTTGAAAATGAAGATCAAGAAGCCTGCCGTGGTGTACATGTTACACCTGGCCACAGCAGATGTGCTGTTTGTGTCTGTACTCCCCTTTAAGATCAGCTACTACTTTTCTGGAAGTGATTGGAAATTTGGGTCTGAAATGTGTCGCTTCGTCACGGCAGCGTTTTACTGTAACATGTACGCCTCCATCATGCTCATGACAGTCATCAGCATTGACCGGTTCCTGGCTGTGGTGTATCCCATGCAGTCCCTCTCCTGGCGGACTCTGGGGAGGGCTTCCTTCACTTGTCTGGTCATCTGGGCTATGGCCATCTCCGGGGTGGTGCCTCTTCTCCTCAAGGAACAAACCACCCAGGTGCCAGGGCTCAACATAACCACGTGCCATGATGTGCTCAATGAAACCCTGCTCGAAGGCTACTATGCGTATTACTTCTCAGCCTTCTCTGCTGTCTTCTTTTTCGTGCCGTTGATCATTTCCACAGTCTGTTATGTGTCTATCATCCAATGTCTTAGCTCTTCCACAGTTGCCACCCGGAACAAGAAGTCCCGAGCTTTGTTCTTATCGGCTGCTGTTTTCTGCATCTTCATCGTTTGCTTTGGACCCACAAACGTCCTCCTGATTCTGCATTATGCGTTCCTTTCTCATAATCCCTCCACAGAAGCCGTCTACTTCGCCTACCTCCTCTGTGTCTGTGTCAGCAGCATAAGTTGTTGCATTGATCCCTTGATTTACTATTATGCTTCCTCTGAGTGCCAGAGGTACCTCTACAGTATCTTATGCTGCAAAGAAAGTTCTGATCCCAGCAGTTATAACAGCAGTGGTCAGTTGATGGCAAGTAAAATGGATACTTGCTCCAGTAACCTGAATAAC---AGCATATACAAAAAGCTGTTAACT------
>HLcamFer2
----------------------------------------------------------------------------------------------------------------------------------------------------------------------------GA---TTCGAACCAATCCCACTG------AGGGAT---GAGGAGGAAAGAAATGAGAGTGAGTTCACTGAAGGCAGATCAAGCTCCGTCAATCAAAGCAATCCTCCTCAAAAATTACCCCACGTGTTCATCTCAAATGATGCC---------------------------TTGGGCTATCTGACCAGCACCTGGCTGACTCTCTTCATCCCCTCCGTCTACACCGGCGTGTTCGTAGTAAGCCTTCCTCTAAACATCATGGCCATTGTCGTGTTCGTCTTGAAGATGAAGGTCAAGAAGCCGGCTGTGGTGTACATGCTGCACTTGGCCACAGCAGACGTGCTCTTCGTGTCTGTGCTCCCATTTAAGATCAGCTACTACTTTTCCGGAAGTGACTGGAGTTTTGGGTCTGCGATGTGTCGCTTCGTCACTGCAGCGTTCTACTGTAACATGTATGCCTCCATCATGCTCATGACGGTCATCAGCATTGACCGGTTTCTGGCTGTGGTGTATCCCATCCAGTCGCTGTCCTGGCGTACTCTGGGGCGGGCTTCCTTCACGTGTCTGGCCATCTGGGCCATGGCCATCGCGGGAGTGGTGCCTCTGCTGCTCAAGGAGCAGACCAGCCAGGTGCCGGGGCTCAACATCACCACGTGTCACGACGTGCTCAACGAAACGCTGCTCGAGGGCTTCTACGCCTATTACTTCTCCGCCTTCTCTGCTGTCTTCTTTTTCGTGCCGTTGACCATTTCCACAGTCTGTTACGTGTCCATCATTCACTGTCTTAGCTCTTCCACGGTGGCCAACCAGACCAAGAAGTCCCGGGCATTGTTCTTGTCGGCTGCCGTTTTCTGCATCTTCATCATTTGCTTCGGACCCACCAACATCCTTCTGATTCTCCATTATGCATTCCTTTCCCGTAACTCCATGACGGAGGCTGCCTACTTCGCCTACCTCCTCTGTGTCTGTGTCAGCAGCATCAGCTGCTGCATTGACCCCTTGATTTACTATTACGCTTCCTCCGAGTGCCAGAGGTACCTCTACAGCATCTTATGCTGCAAAGAAAGTTCGGATCCCAGCAGTTACAACAGCAGCGGTCAGCTGATGGCAAGTAAAGTGGATACCTGCTCTAGTAACCTGAATAGC---AGCATGTACAAGAAGCTGCTAACTT-----
>HLturTru3
ATGGGACCGCGGTGGCTGCTGCTC---GTCGCCGCGGGGCTCAGTCTATGCGGCCCCTTGCTGTCGGCCCGCGCCCGAGGC------CCCAAACCA---------GAGTCAGAAGCAACAAAT---GATACTCTGGGTCCCCGGACATTTTTTCTCAGGAATCCCAATGATGTA---TTTGAACCAATCCCACTG------AAGGAG---GATGAGGACCAAAATGAAAGTGAATTCACAGAAGACAGATTAAGCTCCGGCAACAGAAGCAGTCCTCCTCAAAAATTACCCCGCGAGTTCATCTCAAAAGATGCC---------------------------TCAGGATATCTGACCAGCACCTGGTTGACGCTCTTTATCCCCTCCGTCTACACCGGCGTGTTCCTCGTCAGCCTTCCTCTGAACATCATGGCCATCGTCGTGTTCACCTTGAAGATGAAGATCAAGAAGCCCGCCGTGGTGTACATGCTGCACCTGGCCATGGCAGACGTGCTCTTTGTGTCTGTGCTCCCATTTAAGATCAGCTACTACTTTTCCGGAAGTGACTGGAGATTCGGGTCTGCCATGTGCCGCTTCATCACCGCTGCGTTCTACTGTAACATGTATGCCTCTATCATGCTCATGACGGTCATCAGCATTGACCGGTTCCTGGCTGTGGTATACCCCATGCAGTCGCTCTCCTGGCGTACTCTGGGGAGGGCTTCCTTTACCTGTCTGGCCATCTGGGCCATGGCCATCGCGGGGGTGGTACCTCTGCTCCTCAAGGAGCAGACCACCCAGGTCCCGGGGCTCAACATAACCACCTGTCACGATGTGCTCAACCAAACGCTGCTCGAAGGCTACTACTCATATTACTTCTCGGCCTTCTCTGCCATCTTCTTTTTTGTGCCGTTGATCATTTCCACAGTCTGTTACGTGTCTATCATCCGATCTCTTAGCTCTTCCACGGTTGCCAACCAGAGCAAGAAGTCCCGGGCTTTGTTCTTGTCAGCTGCTGTTTTCTGCATCTTCGTCCTTTGCTTTGGACCCACAAACATCCTGCTGATTCTACATTACGCATTCCTTTCCCATAATTCCATGACAGAGGCTGCCTACTTTGCCTACCTCCTGTGTGTCTGTGTCAGCAGCATAAGCTGTTGCGTTGACCCCTTGATTTACTACTATGCTTCCTCTGAGTGCCAGAGGTACCTCTACAGTATCTTATGCTGCAAAGAAAGTTCAGATCCCAGCAGTTATAACAGCAGCGGTCAGTTGATGGCAAGTAAAATGGACACCTGCTCTAGTAACCTGAATAGC---AGCGTGTACAAAAAGCTGTTAACT------
>balAcu1
ATGGGGCCGCGGTGGCTGCTGCTC---GTCGCCGCGGGGCTCAGTCTATGTGGCCCCTCGCTGTCGGCCCGCGCCCGAGGC------CCCAAGCCA---------GAGTCAGAAGCAACAAAT---GATACTCTGGGTCCCCGGACATTTTTTCTCAGGAATCCCAATGATATA---TTTGAACCAATCCCACTG------AAGGAG---GATGAGGACCAAAATGAAAGTGAATTCACAGAAGACAGATTAAGCTCCGGCAATAGAAGCAGTCCTCCTCCAAAATTACCCCCCGTGTTCATCTCAAAAGATGCC---------------------------TCAGGATATCTGACCAGCACCTGGTTGACTGTCTTTATCCCCTCCGTCTACACCGGCGTGTTCCTCGTAAGCCTTCCTCTAAACATCATGGCCATCATCGTGTTTATCTTGAAGATGAAGATCAAGAAGCCCGCCGTGGTGTACATGCTGCACCTGGCCATGGCAGACGTGCTCTTTGTGTCTGTGCTCCCGTTTAAGATCAGCTACTACTTTTCCGGAAGTGACTGGAGATTTGGGTCTGCCATGTGCCGCTTCATCACCGCGGCGTTCTACTGTAACATGTATGCCTCTATCATGCTCATGACGGTCATCAGCATTGACCGGTTCCTGGCTGTGGTATACCCCATGCAGTCGCTCTCCTGGCGTACTCTGGGGAGGGCTTCCTTTACCTGTCTGGCCATCTGGGCCATGGCCATCGCGGGGGTGGTACCTCTGCTCCTCAAGGAGCAGACCACCCAGGTCCCGGGGCTCAACATAACCACCTGTCACGATGTGCTCAACCAAACGCTGCTCGAAGGCTACTACTCATATTACTTCTCGGCCTTCTCTGCCGTCTTCTTTTTTGTGCCGTTGATCATTTCCACACTCTGTTACGTGTCTATTATCCGATCTCTTAGCTCTTCCGCGGTTGCCAACCAGAGCAAGAAGTCCCGGGCTTTGTTCTTGTCAGCTGCTGTTTTCTGCATCTTCGTCCTTTGCTTTGGACCCACAAACGTCCTGCTGATTCTACATTACGCATTCCTTTCCCATAATTCCATGACAGAGGCTGCCTACTTTGCCTACCTCCTGTGTGTCTGTGTCAGCAGCATAAGCTGTTGCATTGACCCCTTGATTTACTACTATGCTTCCTCTGAGTGCCAGAGGTACCTCTACAGTATCTTATGCTGCAAAGAAAGTTCAGATCCCAGCAGTTATAACAGCAGCGGTCAGTTGATGGCAAGTAAAATGGACACCTGCTCTAGTAACCTGAATAGC---AGCGTATACAAAAAGCTGTTAACT------
>HLphyDis3
ATGGGACCGCGGCAGTTGCTGCTG---GTCGCCGCGGGACTGAGTCTGTGCGGCCCGCTGCTGTCGGCCCGCACCCGAGAC------CGCCATCCA---------GAGTTACAAACAAGAAATGATTCTACAGTAGGTCCCCGGACATTTCTTCTCAGGAATTCCAATGATGGA---TTTGAACCTGTCCCGTGG------GAGGAC---TATGAGGAGAAAAATGAAAGCGGGTTCCCTGGAAACACAGTAAACTCCTTTAGTCATGGCAGT---CTTCAAAAATCGCCCACTGTGTTCATCTCGGAAGATGCC---------------------------TCCACGTATCTGACCAGCTCCTGGCTGACTGTGTTCATCCCCTCTGTCTACACTGGCGTGTGTATCCTCAGCCTTCCTCTGAACATCATGGCCATCATGGTGTTCATCTTGAAAATGAAGATCAAGAAGCCCGCTGTGGTGTACATGTTACACCTGGCCACGGCAGACGTGCTCTTCGTGTCTGTGCTCCCATTCAAGATCAGCTACTACTTCTCCGGGAGTGACTGGAAATTCGGGTCTGAGATGTGTCGCTTTGTCACTGCCGCGTTTTACTGTAACATGTATGCTTCCATCATGCTTATGACGGCCATCAGCATTGACCGCTTTCTGGCTGTGGTGTATCCCATCCAGTCCCTCTCCTGGCGCACTATGGGCAGGGCGTCCTTCGTGTGTCTGGTCATCTGGGCCATGGCCATCGCGGGGGTGGTGCCGCTTCTCCTCAAGGAACAGACCGTCTGGGTGCCGGACCTCAACATAACCACCTGCCACGACGTGCTCAATGAAACCCTGCTCGAAGGCTATTACGCATATTACTTCTCAGCCTTCTCTGCCATCTTCTTTTTTGTGCCGTTGATCATTTCCGCAGTTTGTTATGTGTCCATCATTCAGTGTCTTAGCTCCTCCACAGTCGCCAACCAGAGCAAGAAGTCCCGGGCCTTGTTCTTGTCCGCTGCAGTTTTCTGTATCTTCATCATTTGCTTTGGACCCACAAACATCCTCCTGATTCTGCATTACGCGTCCCTTTTTCATAACCCCGCCACAGAGGCTACCTACTTTGCCTACCTCCTCTGTGTCTGTGTCAGCAGCATAAGCTGTTGCATTGACCCCTTGATTTACTACTATGCTTCCTCTGAGTGCCAGAGATACCTCTACAGTATCTTATGCTGCAAAGAGAGTTCCGATCCCAGCAGTTACAACAGCAGTGGTCAGTTGATGGCAAGTAAAATGGATACATGCTCTACTAACCTGAATAAC---AGCATATACAAAAAGCTGTTGGCT------
>otoGar3
ATGGGGCCGCAGCGGCTGCTGCTT---GTCGCCGCTGGTCTCAGTCTGTGCGGCCCACTGCTGTCTGCCCGCACCCAGGCC------GGCAAGCCA---------GAGTTAAAAGCAACAAAC---GGTACTGTGGATCCCCGGTCGTTTGCTCTGAGGAATGTCAATGATGGC---TATGAACCGTTCCCGCTG------GGGGAG---GATGAGGAGAACAACGGAAGTGCTGTAACAGAAGCCAGATCAGTGTCCACCAATGAAAGCCGGCCTCTTCGGAAGCCACCCCCTGTGTTCATCTCCGAGGATGCC---------------------------TCCAGATATCTGACCAGCCCCTGGCTGACTCTCTTCGTCCCCTCCGTCTACACGGGCGTGTTTGTAGTCAGTCTCCCGCTCAACATCATGGCCGTTGTTGTGTTCCTCTTGAGAATGAAGGTCAAGAAGCCGGCTGTCGTGTACATGCTGCACCTGGCCACGGCCGACGTGCTGTTCGTGTCCCTGCTCCCCTTCAAGATCAGCTATTACTTTTCTGGCAGCAATTGGCAGTTTGGGTCTGAAGCGTGTCGCCTTGTCACGGCAGCTTTCTACTGTAACATGTACGCCTCCATCATGCTCATGACGGTCATCAGCATTGACCGTTTCCTGGCCGTGGTGTACCCCATCCAGTCCCTCTCCTGGCGCACTCTGGGACGGGCTTATGTCACTTGTCTGGCCATCTGGGCTATGGCCATTGCAGGGGTGGTGCCTCTTCTCCTCAAGGAGCAAACCAGCCAGGTGCCGGGGCTCAACATAACCACCTGTCACGATGTGCTCAATGAAACCCTGCTCGAAGGCTATTACGCCTATTACTTCTCAGCCTTCTCCGCGGTCTTCTTCTTCATGCCCTTGATCATTTCCACAGTCTGCTACGTGTCTATCATTCGGTGTCTCAGCTCTTCCACGGTTGCCAACCGCAGTAAGAAGTCCCGGGCTTTGTTCTTGTCAGCTGCTGTTTTCTGCATCTTCATCCTTTGCTTCGGGCCCACCAACGTCCTCCTGATCATGCATTATTCGTTCTTTTCTCGTGATTCCTCCACAGAGGCTGCCTACTTCGCCTACCTCCTCTGTGTCTGTGTCAGCAGCATCAGCTGTTGCATTGACCCCTTGATTTACTATTATGCTTCCTCTGAGTGCCAGAGACACCTCTACAGCATCCTGTGCTGCAAAGAGAGCTCCAGTGCCAGCAGCTACAACAGCAGTGGTCAGCTGATGGCAAGTAAGATGGACACCTGCTCCAGTAACCTGAATAAC---AGCATATACAAAAAGCTGTTAACT------
>HLpipKuh2
ATGGGGCCGCGGTGGCTGCTGCTC---GTGGCGGCGGGGCTGAGCCTGTGCGGGCCCCTGCTGTCCGCCCGCGCCCCAGGC------CGCAAGCCA---------GATTTAAAACCAGCCAAT---GCGACTGGGGGCCCTCGGTCATTTCACCTCAGGAATTCCAAGGATGTA---TTTGAACCTTTCCCAGTG------GACGAC---TATGAGGACAGAAGCGGCAGTGGGTTCACCGAAGGCGGCTTGAACTCCACCAACCACAGCAGGCCTCTGCAGAAACGACCCCGGGTGTACATCTCCGAGGATGCC---------------------------TCGGGATACCTGACCAGCGCCTGGCTGACTGTCTTTGTCCCCTCCGTGTACACGGGCGTGTGCCTGATCAGCCTTCCCCTGAACATCATGGCCATCGCCGTGTTCATCGGGAAGATGAAGGTCAAGAAGCCGGCCGTGGTGTACATGCTGCACCTGGCCACGGCGGACGTGCTCTTCGTGTCCGTGCTGCCGTTCAAGATCAGCTATTACTTCTCCGGGAGCGACTGGAAGTTTGGGTCCGAGATGTGCCGCTTCGTCACCGCGGCCTTCTACTGTAACATGTACGCCTCCATCATGCTCATGACGGTCATCAGCATCGACCGGTTCCTGGCTGTGGTGTACCCCATGCAGGCCCTCTCCTGGCGCACCATGGGGAGGGCAGCCTTCACATGTGCGGTCATCTGGGCCATGGCTGTCGCCGGGGTGGTGCCCCTTCTCCTCAAGGAGCAAACCACCCGGGTGCCCGGGCTCAACATCACCACCTGCCACGATGTGCTCAACATAACCCTGTTCGAAGGCTACTACGCATATTACTTCTCGGCCTTCTCCGCCATCTTCTTCTTCGTGCCGTTGATCATCTCCACAGGCTGCTACGTGTCTATCATCCAGTGCCTCAGCTCCTCCACAGTCGCCACACAGAGCAAGAAGACGCGGGCTCTGTTCCTGTCCGCCGCTGTTTTCTGCATCTTCATCGTGTGCTTCGGGCCCACCAACGTCCTCCTGATTCTGCACTACGCGTTCCTCTCCCGGGACCCCAGCAGCGAGGCCGCCTACTTCGCCTACCTCCTCTGCGTCTGTGTCAGCAGCATAAGCTGTTGCATCGACCCCTTGATTTACTATTACGCTTCCTCCGAGTGCCAGAGGTACCTCTACAGCATCTGCTGCTGCAAAGAGAGCTCTGACCCCAGTAGC------AGCAGCGGCCAGTTGATGGCGAGTAAAGTGGACACCTGCTCTACCAACCTGAACAAC---AGCATCTACAAAAAGCTGTTAACC------
>dasNov3
ATGGGGCCGCGGCGGCTGCTGCTGCTGGTCGTGACGGGGCTCAGTCTGTGCGGTCCCCTGCTGTCGGTCCGCACCCGGGGC------CGCAAGCCA---------GAATCACAAGCAGAAAAT---GCTACCGTGGGACCCCGGTCATTTTTACTCAGGAATTCCGTTGACGAA---TTTGAACCAATTCCGAGT------GGGGAG---TCCGAGGAAAAAAACGAAAGCTGGTTACCTGAAGACAGATTAACCTCCACTAATCAAACCAATCATCTTCAAAAACAATCACCTGGTTTCATCTCAAGAGATGCC---------------------------TCTGGATATCTAACAAGCCGTTGGTTGACTGTCTTCATCCCCTCTGTTTATACAGGAGTATTTATAGTAAGCCTTCCTCTAAACATCATGGCCATCATCGTGTTCCTCTTGAAAATGAAGATCAAGAAGCCAGCTGTGGTGTACATGTTACATCTGGCCATGGCAGATGTGCTGTTTGTGACCGGGCTCCCCTTTAAAATCAGCTATTACTTTTCCGGAAGTGATTGGAAATTTGGATCTGAAATGTGTCGCTTCATCACGGCAGCATTTTACTGTAACATGTACGCCTCCATCATGCTCATGACAGTCATAAGCATTGACCGGTTTCTGGCTGTGGTGTATCCCATCCAGTCCCTGTCCTGGCGCACTCTGGGCAGGGCTTCCTTCATTTGTCTGGCCATTTGGGCAGTGGCCATTGTGGGGGTGGTACCTCTTCTCCTCAAAGAGCAAACCATCTGGGTCCCAGAACTCAACATAACCACCTGTCACGATGTGCTTAATGAGACCCTGCTCGAAGGCTATTATGCACATTACTTCTCAGCCTTCTCTGCTGTCTTCTTTTTTGTGCCACTGGTTATTTCCACGGTCTGTTATGTGTGTATCATAAGATGTCTTAGTTCCTCCAAAGTTGCCAACCGGAACAAGAAGTCTCGGGCTCTCTTCTTATCAGCTGCTGTTTTCTGCATTTTTGTCATTTGCTTTGGACCCACAAATGTTCTTTTGATTATGCATTACTCATTCCTTTCTCGTAATTCCAGCACAGAGGCTGCCTACTTTGCCTACCTCCTCTGTGTTTGTGTCAGCAGCATAAGCTGTTGCATTGACCCCTTGGTTTATTATTATGCTTCCTCTGAGTGCCAGAGGTACCTCTACAGTGTCTTATGCTGCAAAGAAAGTTCTGATCCCTGCAGTTACAACAGCAGTGGTCAGCTGATGGCAAGTAAAATGGATACCTGCTCTAGTAACTTAAATAAT---AGCATTTACAAAAAGCTGTTAACG------
>eriEur2
---------------------------------------------------------------------------------------------------------G-GTCAAATGCCACAAAT---GGATCTGTGTATCTTCGGACGTTTCCGATCGTATATAGCAGTGAA------TATGAGCCCTTCCCAATG------GGGGAG---GAGGAGGGGAAAAACGCAAGTGGATTCACTGAA------------GCCTTCAATCACAGCCATCCTCTTCAACAACAGCCCTTTGTCTTCATCTCCGAAGATGTC---------------------------TCAGGCTACCTGACCAGCACTTGGCTCACTGTCTTTATCCCCTCTGTCTACACGGGCGTGTTTGTAGTAAGCCTGCCTCTCAACCTCACGGCCATTGTTGTGTTCATCTTGAAAATGAAGATCAAGAAGCCTGCCGTGGTCTACATGCTGCACTTGGCCACGGCCGACGTGCTTTTCGTGTCTGTCCTGCCCTTTAAGATCAGTTATTACTTTTCGGGAACTGACTGGAAATTCGGGTCCGAAATGTGTCGCTTTGTCACCGCGGCCTTTTACGGTAACATGTATGCCTCCATCATGCTCATGACAGTCATAAGCATCGACCGGTTTCTGGCTGTGGTGTACCCCATCGAGTCCCTCTCCTGGCGCACCCTGGGCAGGGCCTCTCTCTCCTGTCTGGCCATCTGGGCGGTAGCCGTGGCGGGAGTGCTGCCTCTCCTCCTCCAGGAGCAGACGGTGCGGGTGCCGGGGCTCAACATAACCACCTGTCACGATGTGCTCAACTCCTCCCTCCTCGAAGGCTACTACGCCTATTACTTCTCGGCCTTCTCCGCCGTCTTCTTCTTCGTGCCTCTGATTGTCTCCACGGTCTGTTACGTGTCTATCATTCGGTGTCTTAGCTCTCCCGCAGTTGCCAACCAGAACAAGAAGTCCCGGGCCCTCTTCCTGTCAGCTGCTGTTTTCAGCATCTTCATCCTTTGCTTTGGGCCCACAAACATCCTCCTGATTCTGCACTACTCCTCCTTTCTCTGGGGCTCCACGGCAAACACCGCCTATTTTGCCTACCTCCTCTGCGTCTGTGTCAGCAGCCTCAGCTGTTGTCTCGACCCACTCATCTACTATTACGCCTCCTCGGATTGCCAGAGGCACCTCTACAGTGTCTTGTGTTGCAAAGAGACTTCGGATTCCAACAGTTATAACAGCAGCGGCCAGTTGATGGTGAGTAAGGTGGATACTTGCTCTAGTAACCTGAATAAT---AGCATTTATAAAAAGCTATTAACTT-----
>bosTau8
---------------------------------------------------------------------------------------------------------------------------------ACTCTGGGTCCTCGGTCTTTCTTTCTCAGGAATTCCAATGACGGA---TATGAACAAATCCCACTG------CCAGAG---GATGAGGACTCGAGTGAAGGTGAATTCACAGAAGACAGATTAAGCTCAGGCAACAGAAGCAGCCCGCCTCAAAAGTCACCCCCTGGGTTTATCTCCAAATCCGCC---------------------------TCAGGATATCTGACCAGCGCCTGGCTGACTGTCTTTATCCCCTCAGTCTACACGGGCGTGTTCCTCGTCAGCCTTCCTCTGAACATCATGGCCGTCGTGGTGTTCGTCTTGAAGATGAAGGTCAAGAAGCCGGCCGTGGTGTACATGCTGCACCTGGCCGCGGCAGACGTACTCTTCGTGTGTGTGCTTCCGTTCAAGATCAGCTACTACTTCTCCGGAAGCGACTGGAGGTTCGGGTCTGCCATGTGCCGCTTCGTCACGGCGGCCTTCTACGGGAACATGTACGCCTCCATCATGCTCATGACGGCCATCAGCGTCGACCGCTTCCTGGCCGTGGTGTACCCCATCCAGTCCCTCTCCTGGCGGACCCTGGGGCGCGCTTCCTTCATCTGCCTGGCCATCTGGGCCATGGCCATCGCGGGGGTGGCGCCCCTGCTCCTGCAGGAGCAGGCCACCCAGGTGCCGGGGCTCAACATCACCGCCTGCCACGACGTGCTCAACCAGACGCTGCTGGAAGGCTACTACTCGTACTACTTCTCCGCCTTCTCCGCCGTCTTCTTCTTCGTGCCGCTGACCCTTTCCACCGTCTGTTACGTGTCCATCATCCGATGCCTCAGCTCTTCCACGGTTGCCAACCAGAACAAGAAGTCCCGGGCTTTGCTCCTGTCCGCGGCTGTCTTCTGCATCTTCATCCTTTGCTTTGGACCCACAAACATCCTTCTGCTTCTCCACTACGCGTTCCTTTCCTCTGATCCCATGACAGAGGCCGCCTACTTTGCCTACCTCCTGTGTGTCTGCGTCAGCAGCATAAGCTGTTGCATCGACCCCTTGATATACTACTATGCTTCCTCGGAGTGCCAGAGGCACCTCTTTGCTATCTTACACTGCAAAGAAAGTTCAGATCCCGGCAGCTGTAACAGCAGCGGTCAGCTGATGCCAAGTAAAATGGACACCTGCTCTAGTAACCTGAGTAGC---AGTCTATACAAAAAGCTCTTAACT------
>conCri1
ATGGGGCTGTGGCGGCTTCTGTTG---GTGGCCGCGGGACTCAGCCTGTGCTGGCCCCTGCTCTCCGCCCGCACCCGGGACCCGGACCGCAAGCGA---------GAGTCAAAAGCAACAAAT---GCAACTGTGGATCCCCGGTCATTTAGTCTCAGGCATTCCAATGACAGA---TATGAGCAAATCCCCCTG------GAGGAC---TATGAGGACAATAATGAAAGTGGGTTAATAGAAAACAGATTCAGCCCTATCAACAAAAGTAGTTCTCTTCCAAAACAACCCATTGTGTTCATCTCGGAAGAAGTC---------------------------TCAGGATACCTGACCAGCACCTGGTTGACTCTCTTTATCCCCTCTGTCTACACCGGTGTGTTTATAATAAGCCTTCCTCTCAACATCCTGGCCATCGTTGTGTTCATCTTGAAAATGAAGGTCAAGAAGCCTGCCGTGGTGTACATGCTGCATCTGGCCACGGCCGATGTGCTCTTTGTGTCTGTGCTCCCATTTAAGATCAGCTATTACTTTTCTGGAATGGATTGGAAATTCGGGTCTGAAATGTGTCACTTCGTCACGGCCGCGTTTTACTGTAACATGTATGCCTCCATCATGCTCATGACCGTCATAAGCATCGACCGGTTCCTGGCTGTGTTGTATCCCATCCAGTCCCTTTCCTGGCGTACTCTGGGCCGGGCCTCCTTCACTTGCCTAGCCATTTGGGGGATGGCCCTAGTGGGGGTGGTACCTCTTCTCCTCAATGAGCAAACTGCCCAAGTGCCAGGGCTCAACATAACCACCTGCCACGACGTGCTCAATCATACCCTGCTCAAAGGCTATTATGCGTATTACTTCTCAGCCTTCTCTGCTCTCTTCTTTTTTGTGCCCTTGATCATTTCCACAGTCTGTTATGTGTCTATCATCCGATGTCTTAGCTCTTCCATGGTTGCTACCCGGAGCAAGAAATACCGAGCTTTGTTACTGTCGGCCACTGTTTTCTGTATCTTCATCATTTGCTTTGGACCCACAAATGTCCTCCTGATTCTGCATTACTCATTCCTTTCACAGGATTCCATAACAGAAGCCACCTACTTTGCTTACCTCCTCTGTGTGTGTGTCAGCAGCATAAGCTGTTGCATTGACCCCTTGATTTACTACTATGCTTCCTCTGACTGCCAGAGGTACCTCTGTAGTATCTTATGCTGCAAAGAGAGTGCGGATCCCAGCAGTTACAACAGCAGTGGGCAGCTAATGGCAAGTAAAATGGATACCTGTTCTAGTAACCTGAATAAC---AGCATATATAAGAAGCTGTTAACT------
>loxAfr3
ATGGGGACGCGGCAGCTGCTGCTG---GTCACGGTCGGACTCAGTCTGTGCGGGCCCCTGCTGTCTGTCCGCACACGGGCT------CGCCTCCCA---------GAATCAAAAGCAGAAAAT---GCTACTCCAGTACCCCGGTCATTTCTTTTCAGGAATTATGTTGATGAT---TTTGAAAAATTCTCACAC------GAGGAG---TTAGAGGAGAAAAATGAAACCAATTTAAATGAAGACAGATTAATCTCCATCAATAAAAGTCAGCCTCTTCAGAAACGACCCCCTGTGTTCATCTCAGAAGAAGCC---------------------------TCGGGTTATCTGACTAGCCCCTGGCTGACTCTCTTTATCCCCACCGTTTACACTGGCGTGTTTATAGTGAGCCTTCCTCTGAACATCATGGCCATCATTGTGTTCATCGTGAAAATGAAGATCAAGAAGCCTGCTGTGGTGTACATGTTACATCTGGCCATGGCAGATGTGCTGTTTGTGTCTGTGCTCCCCTTTAAGATCAGCTATTACTTTTCCGGAAGTGACTGGAAGTTTGGGTCTGAAATGTGTCGCTTTGTCACAGCAGCGTTTTACTCTAACATGTACGCCTCCATCATGCTCATGACAGTCATAAGCATTGACCGCTTTCTGGCTGTGGTATATCCCATGGAGTCCCTCTCCTGGCGCACTCTGGGGAGGGCTTCCTTCACTTGTCTGGCCATTTGGGCTGTGGCCATTGGAGGGGTGGTGCCTCTTGTCCTCAAGGAGCAAACTACCCAGGTTCCAGGCCTCAACATAACTACTTGTCATGACGTGCTCAATCAAACCGTGCACGACAGCTATTACGCATATTACTTCAAAGCCTTCTGTGCTGTCTTCTTTTTTGTGCCATTGGTCATTTCCACAGTCTGTTATGTGTGTATCATTCGATGTCTTAGCTCTTCCAAAGTTGCCAACCAGAGCAAGAAGACCCGGGCTTTGTTCTTGTCAGCTGCTGTTTTCTGCATCTTCATCATTTGCTTTGGACCCACAAATGTCCTCCTGATTGTGCACTACTCACTCTTTTCTTATGATTCCTCAATGGAGGCTGCCTACTTTGCCTACCTCCTCTGTGTCTGTGTCAGCAGCATAAGCTGTTGCATTGATCCCATGATTTACTATTACGCTTCCTCTGACTGCCAGAGGTACCTCTACAGTATCTTATGCTGCAAAGAAAGCACTGATCCCAGCAGTTACAACAGCAGCGGGCAGTTAACAGCAAGTAAAATGGATACCAGCTCTACTACCTTGAATAAC---AGCATATACAAAAAGCTGTTAACT------
>triMan1
ATGGGGGCGCGGCGGCTGCTGCTC---GTCGCGGTGGGACTCAGTCTGTGCGGGCCCCTGCTGTCTGTCCGTACTCGGGCT------CGCCGGCCA---------GACTCAAAAGCAGAAATT---GCTACTGCAGTACCCCGCTCATTTCTTGTCAGGAGTTATGTTGGTGAT---TTTGAAAAAATCTCACAC------GAGGAG---TTTGAGGAGAAAAATGAAACCAAGTTACATGAAGACAGATTAATCTCCGTCAATAAAAGTCATCCTCTTCAGAAACCACCCTCTGTGTTCATCTCAGAAGAAGCC---------------------------TCAGGTTATCTGACTAGCCCCTGGCTGACTGTCTTTATCCCCGCCATTTACACTGGTGTGTTTGTAGTGAGCCTTCCTCTGAACATCATGGCCATCGTCGTGTTCATCGTGAAAATGAAGATCAAGAAGCCGGCTCTGGTGTACATGTTACATCTGGCCATGGCAGATGTGCTGTTTGTGACTGTACTCCCCTTTAAGATCAGCTATTACTTTTCTGGAAGTGACTGGAAATTTGGGTCTGAAATGTGTCGCTTCGTCACAGCAGCGTTTTACGGTAACATGTACGCCTCCATCATGCTCATGACAGTCATAAGCATTGACCGCTTTCTGGCTGTGGTGTATCCCATGCAGTCCCTCTCCTGGCGCACCCTGGGGAGGGCTTCCTTCATTTGTCTGGCCATTTGGGCTGTGGCCATCGGAGCGGTGATGCCCCTTGTCCTCAAGGAGCAAACCACCCAGGTTCCGGGCCTCAACATAACCACCTGTCATGATGCGCTCAATCAAACCCTGCATGACAGCTATTACACATATTACTTCACAGCCTTCTCTGCTGTCTTCTTTTTTGTGCCGTTGAGCATTTCCACAGTTTGTTATGTGTCTATCATTCGATGTCTTAGCTCTTCCAAAGTTGCCAACCGGAGCAAGAAGACCCGGGCTTTGTTCTTGTCAGCTGCTGTTTTCTGCGTCTTCATCATTTGCTTTGGACCCACGAATGTCCTCCTGATTGTGCACTACTCTCTCCTTTCTTATAATTCCTCAGTGGAGGCTTTCTACTTTGCCTACCTCCTCTGTGTCTGTGTCAGCAGCATAAGCTGTTGCATTGATCCCATGATTTACTATTATGCTTCCTCTGACTGCCAGAGGTACCTCTGCAGTATCTTATGCTGCAAAGAAAGCTCTGATCCCAGCAGTTACAACAGTAGCGGGCAGTTAATGGCAAGTAAAATGGATACCTGCTCTACTAACTTGAATAGC---AGCATATACAAAAAGCTGTTAACT------
>echTel2
ATGGGAGCGCCGCTGCTGCTGCTG---GCCGCCGTCGGACTCGGTCTGTGCGGGCCGCTGCTGTCGCTCCGCGTGCGG------------------------------------------------------------------------------------------------------------------------------------------------------------------------------------------------------------------------------------------------------------------------ACTGGTTACCTGACCAGCCCCTGGCTGACCCTCTTCATCCCGTCTGTGTACACCGGCGTGTTTATCATGAGCCTTCCTCTGAACGTCCTGGCCATCGCGGTGTTCCTCGGGAAGATGAAGGTCAGGAAGCCGGCGATGGTGTACATGCTGCACCTGGCCACGGCGGACGTGCTGTTTGTGGCCGCGCTCCCCTTTAAGATCAGCTATTACTTCTCCGGAAGCGACTGGAAATTCGGGTCGGAGATGTGCCGCTTGGTCACGGCGGCGTTTTACTGCAACATGTACGCCTCCATCATGCTCATGACGGCCATCAGCATTGACCGCTTCCTGGCCGTGGTGTACCCCATGCAGTCCCTCTCCTGGCGCACGCTGGGGAGGGCGTCCTTCGCCTGTCTGGCCATCTGGGCGGTGGCCATCGGCGGAGTGGTGCCGCTGGTCCTCAAAGAACAGACCACGCAGGTCCCCGGCCTCAACATCACCACGTGCCACGACGTGCTCGACCAAACGGCGCAGGACAGCTTCTACGCGTCCTACTTCACCGCCTTCTCGGCCGTCTTCTTCTTCGTGCCGCTGGCCGTCTCCACCGTCTGTTACACGTGCATCATCCGGTGCCTGAGCTCCTCCACCGTCGCCAACCACAGCAAGAAGACGCGGGCCTTGTTCCTGTCGGCTGCCGTCTTCTGCATCTTCATCCTGTGCTTTGGACCCACGAACGTCCTCCTGATAGTGCACTACTCCCTCCTGTCTTCCAGCGTGTCCATGGAGGCTGCCTACTTCACCTACCTGCTCTGTGTCTGCGTCAGCAGCGTCAGCTGTTGCATCGACCCCATGATTTACTACTACGCGTCCTCCGACTGCCAGCGGTACCTCTGCGGCCTCCTGTGCTGCAAAGAAAGTGCCGACCCCACCAGTTACAACAGCAGCGGCCAGCTAATGGCAAGTAAAGTGGACACGGGCTCGACTAACTTGAATAAC---AGTCTCTACAAAAAGCTGCTCATT------
>mm10
ATGGGGCCCCGGCGCTTGCTGATC---GTCGCCCTCGGCCTCAGCCTGTGCGGTCCCTTGCTGTCTTCCCGCGTCCCTATG------AGCCAGCCA---------GAATCAGAGAGGACAGAT---GCTACGGTGAACCCCCGCTCATTCTTTCTAAGGAATCCCAGTGAAAATACATTTGAACTGGTCCCCCTGGGGGATGAGGAG---GAGGAGGAGAAAAATGAAAGCGTCCTGCTGGAGGGTAGGGCAGTCTACTTAAATATAAGCCTCCCTCCTCACACGCCGCCTCCTCCCTTCATCTCCGAGGACGCC---------------------------TCCGGATATCTGACCAGCCCCTGGCTGACGCTCTTCATGCCCTCCGTGTACACGATTGTGTTCATTGTCAGCCTTCCTCTGAACGTCCTGGCCATCGCAGTGTTCGTCTTGAGGATGAAGGTCAAGAAGCCGGCCGTGGTGTACATGCTGCACCTGGCCATGGCCGACGTGCTCTTCGTGTCGGTGCTCCCCTTCAAGATCAGCTACTACTTCTCCGGCACTGATTGGCAGTTCGGGTCTGGAATGTGCCGCTTCGCCACCGCAGCGTTTTACGGGAACATGTACGCCTCCATCATGCTCATGACGGTCATAAGCATTGACCGGTTCCTGGCGGTGGTGTATCCGATCCAGTCCCTGTCCTGGCGCACTCTGGGCCGAGCCAACTTCACTTGCGTGGTCATTTGGGTGATGGCCATCATGGGGGTGGTGCCCCTTCTCCTCAAGGAGCAGACCACCCGAGTTCCGGGACTCAACATCACCACCTGCCACGACGTCCTCAGTGAGAACCTGATGCAAGGCTTTTACTCGTACTACTTCTCGGCCTTCTCCGCCATCTTCTTTCTTGTGCCGTTGATCGTTTCCACGGTCTGCTACACGTCCATCATCCGGTGCCTGAGCTCCTCCGCGGTTGCCAACCGGAGCAAGAAGTCGCGGGCTTTGTTCCTGTCTGCCGCGGTGTTCTGCATCTTCATCGTCTGCTTTGGGCCCACCAACGTCCTCCTGATTGTGCACTACCTTTTCCTCTCCGACAGTCCTGGTACAGAGGCAGCCTACTTTGCTTACCTCCTCTGCGTCTGTGTGAGCAGCGTGAGCTGCTGCATCGATCCGTTGATTTACTACTACGCCTCCTCCGAGTGCCAGAGGCACCTCTACAGCATCTTGTGCTGCAAAGAAAGCTCTGATCCCAACAGTTGCAACAGCACCGGCCAGCTGATGCCGAGTAAAATGGATACCTGCTCTAGTCACCTGAATAAC---AGCATATACAAAAAGCTATTAGCT------
>oryCun2
---------------------------------------------------------------------------------------------------------GA-TTCGGCGCAACCAAC---CACACCGTGGGTCCCCGGACCTTCTTTCTCAGGGAGTCCGACCACGGG---TTCGAGCCGTTCCCCATC------GACGAG---GACCAGGAGCAGAACGCGAGCGCGCTGGCTGAAGCCAGGCTGCGCCCCGCCAACCACAGCCGCCCG---CCGCCGCCGCCGACCGTGTCCATCTCCCCAGAGGCC---------------------------GCCGGGTACCTGAGCGGCCCCTGGCTGAGGCTGTTCATCCCCGCGGTCTACACGGGCGTCCTCGTGGTCAGCCTGCCCCTGAACGTCATGGCCATAGCCGTGTTCCTCCTGCGGATGAAGGTCAAGAAGCCGGCCGTGGTGTACATGCTGCACCTGGCCACGGCCGACGTGCTGTTCGCGGCCGTGCTGCCCTTCAAGATCAGCTACTACTTCTCCGGCAGCGACTGGCGGTTCGGCTCGGGGACGTGCCGCCTCGTCACCGCGGCCTTCTACTGCAACATGTACGCCTCCGTCCTGCTCATGACGGCCATCAGCGTGGACCGCTTCCTGGCCGTGCTCTACCCCATGCGGTCCCTGGCCTGGCGCACGCTGGGCAGGGCCTCCTTCGCCTGCCTGGCCATCTGGGCCACGGCCCTGGCCGGCGTGGTGCCGCTGCTCCTGCGGGAGCAGGCGGTCTGGGTCCCCGGGCTCAACGTCACCACGTGCCACGACGTGCTCAGCCAGGGGCTGCTCGAGGGCTTCTACGCCCACTACTTCTCCGCCTTCTCGGCCGTCTTCTTCTTCGTGCCGCTGCTCGTGTCCACCGCCTGCTACGTGTCCATCATCCGCTGCCTCGGCTCCTCCGCCGTGGCCAACCGCGGCAGGAAGTCCCGGGCGCTGCTGCTGTCCGCCGCTGTCTTCTGCATCTTCCTGCTCTGCTTCGGACCCACCAACGTGCTCCTGGTGGCGCACTACGCCTCCCTGTCCCGCGAGCCCGCCTCCGAGGCCGCCTACTTCGCCTACCTGCTGTGCGTGTGCGTGAGCAGCGTGAGCTGCTGCCTGGACCCGCTGGTCTACTACTACGCGTCGTCCGAGTGCCAGCGGCAGCTGCGCGCCCTGCTGTGCTGCAGAGAGAGCGCCGACGGCGCCAGCTACAACAGCAGCGGGCAGCTGGTGCCCAGCAAAGGGGACACCTGCTCCAGCCACCTGGCCCAC---AGCGTCTACAAGAAGCTGCTCACCT-----
>hetGla2
ATGGGGGCGCGGCGCCTGTTGTTC---CTCGCCGCCGGCCTCAGCCTGTGCTACGCG---CTGCCGGCGAGCGCCCAGGCC------CGCGAGCCA---------GAGTCCAAAGCAACAAAT---CCCACCTTGAATCCCCGGTCATTCCTTCTCAGGAATTCCAATGATGTA---TTTGAACAGTTCCCTATG------GGGGAG---GAAGAGGAGAGAAACGAAAGCACATTGACGGAAATCAGAAGCCTCTCCTTCAACAAGAGCAGACCTCTCCAGAAGCCACCCCCGGTGTTCATCTCAAAAGATGCT---------------------------TCCAGCTACCTGACCAGCTCCTGGCTGACCATCTTTGTCCCCTCTGTCTACACCTGTGTGGTCCTTATCAGCCTCCCCCTGAACCTCCTGGCCATCGCTGTGTTCGTTCTGAAGATGAAGGTCAAGAAGCCGGCCGTGGTCTATATGTTACATCTGGCCACAGCGGATGTGCTCTTTGTGTCCGTGCTGCCCTTTAAGATCAGCTATTACTTTTCTGGCAGCGACTGGAAGTTCGGCTCTGAGATGTGTCGCTTCATCACCGCGGCCTTCTACTGTAACATGTATGCCTCCATCATGCTCATGACGGCCATCAGCGTGGACCGCTTCCTGGCTGTGGTGTACCCCATCCAGGCCCTGTCCTGGCGCACCATGGGGAGGGCCTCCTTCACCAGCCTGGCCATCTGGGTGATGGCCATCGCTGGGGTGCTGCCGCTTCTCCTCAGAGAGCAGACCGCCCAGGTCCCAGGGCTCAACATCACCACTTGCCACGATGTTCTCAATGAAACACTGCTTGAGGGCTTTTACTCCTACTACTTCTCGGCCTTCTCCGCAGTCTTCTTTTTCGTGCCCCTGGTCATTTCCACCATTTGCTACGCGTCTGTCATCCGATGTCTTAGCTCTTCCACTGTTGCCAGTCAGCACAACAAGTCTCGGGCTGTGTTCCTATCAGCAACTGTCTTCTGCATCTTCCTCATCTGCTTTGGGCCAACGAATGTCCTCCTGATTACGCATTACTTGTTCCTGTCCCACAGTCCTGCCACCGAGGCCGCCTACTTTGCTTACCTCATCTGCGTTTGCATCAGCAGCATGAGCTGTTGCATCGACCCCTTGATCTACTATTATGCCTCCTCCGAGTGCCAGCGGCACCTCTACAGTATCTTGTGTTGCAAAGAAAATGTAGATCCCAATAGTTACAACAGCAGCGGTCAGTTGATGGCAAGTAAGATGGATACCAGCTCTACTAACATGAATAAT---AGTATCTACAAAAAGCTGTTAACT------
>micOch1
ATGGGGCCGCGGCGCTTGCTGCTC---TTTGCCACTGGCCTCAGCCTGTGCGGTCCCTTGCTGTCTTCCCGCGTCCCCGTG------AGCCAGCCA---------GACCCCGAGACGACAGAT---GTCACTTTGAACCCCCGCTCGTTTTTCCTCAGGAATCCCAGCGAAAATGCCTTTGAACTGGTCCCCCTG------GGGGAT---GAGGAGGAGAAAAATGAAAGTGCCTCGCCTGAGGGCAGGGCAATCTACCTAAATAAAAGCCGCTCTCCTCCCACAGCACCTGCTCCCTTCATCTCGGAAGATGCC---------------------------TCGGGATATCTGACCAGCCCCTGGCTGACACTCTTCATCCCCTCGGTTTACACGTTTGTGTTCGTCGTCAGCCTGCCTCTGAACATCCTGGCCATTGCAGTGTTCGTCCTGAAGATGCAGGTCAAGAAGCCGGCCGTGGTATACATGCTGCACCTGGCCATGGCTGACGTGCTGTTCGTGTCTGTGCTCCCCTTGAAGATCAGCTACTACTTTTCCGGCAGCGATTGGCAGTTTGGGTCGGGCATGTGTCGCTTCGCCACCGCAGCGTTCTACTGTAACATGTATGCCTCCATCATGCTCATGACGGTCATAAGCATTGACCGCTTCCTGGCGGTCGTGTACCCCATCCAGTCCCTGTCCTGGCGCACCCTGGGCCGAGCTAACTTCACTTGCCTGGTCATCTGGGTGATGGCGATCATGGGGGTGGTGCCTCTCCTCCTCAAGGAGCAGACCACCAAGGTTCCGGGGCTCAACATCACCACCTGCCACGACGTCCTCAATGAGACGCTGCTGCAAGGCTTTTACTCCTACTACTTCTCCGCCTTCTCCGCTGTTTTCTTCCTGGTGCCACTGATCATTTCCACCGTCTGCTACCTGTCCATCATCCGGTGTCTCAGCTCCTCTGCAGTGGCCACTCGGAACAAGAAGTCCCGGGCTTTGTTCCTGTCCGCCGCTGTGTTCTGCATCTTCATCGTCTGCTTTGGGCCCACCAACATCCTCCTGATCGTGCACTACATGCTCCTCTCTGACAGCCCTGCCACGGAGACGGCCTACTTTGCTTACCTCCTCTGTGTCTGTGTGAGCAGCGTGAGCTGCTGCATCGATCCCTTGATTTACTACTACGCCTCCTCCGAGTGCCAGAGGCACCTCTATGGCATCTTGTGCTGCAAAGACAGCTCCGATGCCAACAGCTACAACAGCACCGGCCAGCTGATGCCAAGCAAAATGGATACCTGCTCTAGCCACCTGAACAAC---AGCATATACAAAAAACTGCTAGCT------
>criGri1
ATGGGGCCGCAGCGCTTGCTGCTC---GTCGCCGCTGGCCTCAGCCTGTGCGGTCCCTTGCTGTCTTCCCGTGTCCCCGTG------CGCCAGCCA---------GAATCTGAGATGACAGAT---GCCACTGTGAACCCCCGCTCATTTTTTCTTAGGAATCCCGGTGAAAATACATTTGAACTGATTCCCCTG------GGGGAT---GAGGAGGAGAAAAATGAAAGCACCTTGCCAGAGGGCAGGGCAATCTACTTAAATAAAAGCCACTCTCCTCCTGCACCACTTGCTCCCTTCATCTCTGAAGATGCC---------------------------TCAGGGTATCTGACCAGCCCCTGGCTGAGGCTCTTCATCCCCTCGGTTTACACCTTTGTGTTTGTCGTCAGCCTTCCTCTGAACATCCTGGCCATCGCAGTGTTTGTCTTGAAGATGAAGGTCAAAAAGCCGGCTGTGGTATACATGCTGCACCTGGCCATGGCTGACGTGCTGTTCGTGTCCGTGCTCCCCCTGAAAATCAGCTACTACTTTTCCGGCAGTGATTGGCAGTTTGGGTCTGGGATGTGTCGCTTCGCCACTGCAGCGTTTTATTGTAACATGTACGCCTCCATCATGCTCATGACTGTCATAAGCATTGACCGGTTCCTGGCAGTCGTGTACCCCATCCAGTCCCTGTCCTGGCGCACTCTGGGCAGAGCTAACTTCACTTGCCTGGTCATTTGGGTGATGGCCATCATGGGGGTGGTGCCTCTTCTCCTCAAGGAGCAGACCACCCGGGTTCCAGGGCTCAACATCACCACCTGCCACGATGTCCTCAATGAGACCCTGCTGCAGGGCTTTTACTCCTACTACTTCTCGGCCTTCTCCGCTGTCTTCTTTCTTGTGCCATTGATCATTTCCACGATATGCTACATGTCCATCATTCGGTGTCTCAGCTCCTCCTCAGTTGCCAACCGCAGCAAGAAGTCCCGGGCTTTGTTCCTGTCCGCTGCTGTGTTCTGCGTCTTCATCGTCTGCTTTGGACCCACCAACGTCCTCCTGATCATGCACTACCTGCTCCTGTCTGACAGCCCTGCCACAGAGAAGGCCTACTTCGCTTACCTCCTCTGCGTCTGTGTGAGCAGCGTGAGCTGCTGCATCGATCCCTTGATTTACTACTACGCCTCCTCCGAGTGCCAGAGGCACCTCTACGGCATCTTGTGCTGCAAAGAAAGCTCCGACCCCAACAGTTACAACAGCACCGGCCAGCTGATGCCGAGTAAAATGGATACCTGCTCTAGTCACCTGAATAAC---AGCATATACAAAAAGCTATTAGCT------
>ochPri3
ATGGGGCCTCGGCGGCTGCTGCTG---CTGGCCGCCGGCCTCAGCCTGTGCTGGCCTCTGCTGAGCGCCCGCGCCCCAAGC------CACGAGCCA---------GAACCCGACGCAGGCAAT---GACACTGTGGGTCCCCGGACCTTCTTCCTCAGGGATTCCAGCCATGGG---TTCGAACCATTCCCCTGG------GAAGAG---GATGAGGAACAGAAT---------------------------------------------------------------------------------------------------------------------------------------------------CTGTTTGTCCCCACGGTCTACACAGGTGTGCTGGTGGTTAGTCTGCCGCTGAACCTCACAGCCATCGCCGTGTTCCTGCTGCGCATGAAGGTCAAGAAGCCGGCCGTAGTGTACATGCTGCACCTGGCCACGGCTGACGTGCTCTTCACGGCCGTGCTGCCCTTCAAGATCAGCTACTACTACTCGGGCAGCGACTGGCGGTTCGGGCCCGAGCTGTGCCGCGTGGTCACAGCAGCCTTCTACTGCAACATGTACGCCTCCATCATGCTCATGACAGCTATCAGCGTGGACCGCTTCCTGGCTGTGCTCTACCCCATGCAGTCCCTGTCCTGGCGGACGCTCGGCAGAGCCTCGCTGGTGTGCCTGGCCATCTGGGCCCTGGCCCTGGCAGGCGTGGTGCCGCTGCTGCTCCAGGAGCAGACGGTGCAAGTGCCCGGGCTCAACCTCACCACCTGTCACGATGTGCTCAGTGAGCGCCTGCTGCGGGGCTTCTACGCCTACTACTTCTCTGCCTTCGCCACCATCTTCTTCTTCGTGCCACTCGCCATCTGCACTGTCTGCTATGCCTCCATCCTCCGCTGCCTCAGCTCCTCAGCCGTGTCCGACCGCGGCAGGAAATCTCGGGCCCTGCTGCTCTCGGCTGCTGTTTTCTGCATCTTCCTGCTCTGCTTCGGCCCCACCAATGTGCTCCTGGTGCTACACTACTCCTTCCTGCCGCACGGCCCCTCCACCGAGGCCACCTACTTTGCCTACCTGCTGTGTGTGTGCGTGAGCAGCGTGAGCTGCTGCCTCGACCCCCTGCTGTACTACTTCGCCTCCTCCGAATGCCAGCGGCAGCTGTGCAGCCTGCTGTGTCACAGGGACAGCGCCGATGTGGCCAGCTGCAACAGCAGCGGGCAGCTGATGGCCAGCAAGGGGGACACC---TCTAGCCACCTGAACCGC---AGCGTGTACAAGAAGTTGCTAGCTGCC---
