# Supplementary material for: Six reference-quality genomes reveal evolution of bat adaptations
Source: Nature. 2020 Jul 22;583(7817):578–84. doi: 10.1038/s41586-020-2486-3 (PMC8075899; doi:10.1038/s41586-020-2486-3)
Supplement: Supplementary file 6 — Alignments of 12,931 protein-coding genes across 48 mammals. [file 41586_2020_2486_MOESM6_ESM.gz › suppDataFile/ENST00000318978.aln.fasta]

>hg38
---------ATGAGCGCGACGTGGACGCTGTCGCCGGAGCCCCTGCCGCCG---------TCGACGGGGCCCCCGGTGGGCGCGGGCCTGGACGCGGAGCAGCGCACGGTGTTCGCCTTCGTGCTCTGCCTGCTCGTGGTGCTGGTGCTGTTGATGGTGCGCTGCGTGCGCATCCTGCTCGACCCCTACAGCCGCATGCCCGCCTCGTCCTGGACCGACCACAAGGAGGCGCTCGAGCGCGGGCAGTTCGACTACGCGTTGGTG---
>panTro5
---------ATGAGCGCGACGTGGACGCTGTCGCCGGAGCCCCTGCCGCCG---------TCGACGGGGCCCCCGGTGGGCGCGGGCCTGGACGCGGAGCAGCGCACGGTGTTCGCCTTCGTGCTCTGCCTGCTCGTGGTGCTGGTGCTGTTGATGGTGCGCTGCGTGCGCATCCTGCTCGACCCCTACAGCCGCATGCCCGCCTCGTCCTGGACCGACCACAAGGAGGCGCTCGAGCGCGGGCAGTTCGACTACGCGTTGGTG---
>gorGor5
---------ATGAGCGCGACGTGGACGCTGTCGCCGGAGCCCCTGCCGCCG---------TCGACGGGGCCCCCGGTGGGCGCGGGCCTGGACGCGGAGCAGCGCACGGTGTTCGCCTTCGTGCTCTGCCTGCTCGTGGTGCTGGTGCTGTTGATGGTGCGCTGCGTGCGCATCCTGCTCGACCCCTACAGCCGCATGCCCGCCTCGTCCTGGACCGACCACAAGGAGGCGCTCGAGCGCGGGCAGTTCGACTACGCGTTGGTG---
>oryAfe1
---------ATGAGCGCGACGTGGACGCTGTCGCCGGAGCCGCTGCCGCCG---------TCTACGGGGCCGCCGGTGGGTGCGGGCCTGGACGCGGAACAGCGCACGGTGTTCGCCTTCGTGCTCTGCCTGCTCGTGGTGCTGGTGCTGCTGATGGTCCGCTGCGTGCGCATCCTGCTCGACCCGTATAGCCGCATGCCCGCCTCGTCCTGGACGGACCACAAGGAGGCGCTCGAGCGCGGGCAGTTCGACTACGCGCTAGTC---
>macFas5
---------ATGAGCGCGACGTGGACGCTGTCGCCGGAGCCCCTGCCGCCG---------TCGACGGGGCCCCCGGTGGGCGCGGGCCTGGATGCGGAGCAGCGCACAGTGTTCGCCTTCGTGCTCTGCCTGCTCGTGGTGCTGGTGCTGTTGATGGTGCGCTGCGTGCGCATCCTGCTCGACCCCTACAGCCGCATGCCCGCCTCGTCCTGGACCGACCACAAGGAGGCGCTCGAGCGCGGGCAGTTCGACTACGCGTTGGTG---
>loxAfr3
---------ATGAGCGCGACGTGGACACTGTCCCCGGAGCCGCTGCCGCCG---------TCGACAGGGCCCCCGGTGGGCGCGGGCCTGGACGCGGAGCAGCGCACGGTGTTCGCCTTCGTGCTCTGCCTGCTCGTGGTGCTGGTGCTGCTGATGGTCCGCTGCGTGCGCATTCTGCTCGACCCTTACAGCCGCATGCCCGCCTCGTCCTGGACCGACCACAAGGAGGCGCTCGAGCGCGGGCAGTTCGACTACGCGCTGGTC---
>conCri1
---------ATGAGCGCGGCGTGGACGCTGTCCCCCGAGCCGCTGCCGCCG---------TCGACGGGGCCCCCGGTGGGCGCGGGCCTGGACGCGGAGCAGCGCACGGTGTTCGCCTTCGTGCTCTGCCTGCTCGTGGTGCTCGTGCTGCTGATGGTGCGCTGCGTGCGCATCCTGCTCGACCCCTACAGCCGCATGCCCGCCTCGTCCTGGACCGACCACAAGGAGGCACTGGAGCGCGGGCAGTTCGACTACGCCCTGGTT---
>sorAra2
---------ATGAGCGCGGCGTGGACGCTGTCCCCCGAGCCGCTGCCGCCG---------TCGACGGGGCCCCCGGTGGGCGCGGGCCTGGACGCCGAGCAGCGCACGGTGTTCGCCTTCGTGCTGTGCCTGCTCGTGGTGCTCGTGCTGCTGCTGGTGCGCTGTGTGCGCATCCTGCTCGACCCCTACAGCCGCATGCCCGCCTCGTCCTGGACCGACCACAAGGAGGCGCTCGAGCGCGGCCAGTTCGACTACGCTCTGGTC---
>calJac3
---------ATGAGCGCGACGTGGACTCTGTCACCGGAGCCCCTGCCGCCG---------TCGACGGGGCCCCCGGTGGGCGCGGGCCTGGACGCCGAGCAGCGCACGGTGTTCGCCTTCGTGCTCTGCCTGCTCGTGGTGCTGGTGCTGCTGATGGTGCGCTGCGTGCGCATCCTGCTCGACCCCTACAGCCGCATGCCCGCCTCGTCCTGGACCGACCACAAGGAGGCGCTCGAGCGCGGGCAGTTCGACTACGCGTTAGTG---
>otoGar3
---------ATGAGTGCGACGTGGACACTGTCGCCGGAGCCGCTGCCGCCG---------TCGACAGGGCCCCCGGTGGGCGCAGGCCTGGATGCGGAGCAGCGCACGGTGTTCGCCTTCGTACTCTGCCTGCTGGTGGTGTTGGTGCTGCTGATGGTGCGCTGCGTGCGCATCTTGCTCGACCCCTACAGCCGTATGCCTGCCTCGTCTTGGACCGACCACAAGGAGGCGCTCGAGCGCGGGCAGTTCGACTACGCGCTGGTG---
>micMur3
---------ATGAGCGCGACGTGGACGCTGTCGCCGGAGCCGCTGCCGCCG---------TCGACGGGGCCCCCGGTGGGCGCGGGCCTGGACGCGGAGCAGCGCACGGTGTTCGCCTTCGTGCTCTGCCTGCTCGTGGTGCTTGTGCTGCTGATGGTGCGCTGCGTGCGCATCCTGCTCGACCCCTACAGCCGCATGCCCGCCTCGTCCTGGACCGACCACAAGGAGGCGCTCGAGCGCGGGCAGTTCGACTACGCGCTGGTG---
>hetGla2
---------ATGAGCGCGACGTGGACGCTGTCGCCGGAGCCGCTGCCCCCG---------TCGACTGGGCCCCCAGTGGGCGCGGGGCTGGACGCGGAGCAACGCACTGTGTTCGCCTTCGTGCTCTGCCTGCTCGTGGTGCTGGTGCTGCTGATGGTGCGCTGCGTGCGCATCCTGCTGGACCCCTACAGCCGCATGCCCGCCTCGTCCTGGACCGACCACAAGGAGGCGCTGGAGCGCGGGCAGTTCGACTACGCGCTGGTG---
>cavPor3
---------ATGAGCACGACGTGGACGCTGTCGCCCGAGCCGCTGCCGCCG---------TCGACGGGGCCTCCGGTGGGCGCGGGTCTGGACGCGGAGCAGCGCACTGTGTTTGCCTTCGTGCTCTGCCTGCTTGTGGTGCTGGTGCTGCTTATGGTGCGCTGCGTGCGCATCCTGCTGGACCCCTACAGCCGCATGCCCGCTTCCTCCTGGACGGACCACAAGGAGGCGCTCGAGCGCGGCCAGTTCGACTACGCGCTGGTG---
>speTri2
---------ATGAGCGCGACGTGGACTTTGTCACCGGAGCCACTGCCGCCA---------TCGACAGGACCCCCAGTGGGTGCGGGCCTGGACGCAGAGCAGCGCACCGTGTTCGCCTTCGTGCTCTGCCTGCTCGTGGTGCTGGTGCTGCTGATGGTGCGCTGCGTGCGCATCTTGCTCGACCCCTACAGCCGCATGCCCGCCTCGTCCTGGACCGACCACAAGGAGGCGCTCGAGCGTGGGCAGTTTGACTACGCGTTGGTG---
>oryCun2
---------ATGAGCGCGACGTGGACGCTGTCGCCCGAGCCGCTGCCGCCG---------TCCACGGGGCCCCCTGTGGGCGCGGGCCTGGACGCGGAGCAGCGCACGGTGTTCGCCTTCGTGCTCTGCCTGCTCGTGGTGCTGGTGCTGCTGATGGTGCGCTGTGTGCGCATCCTGCTCGACCCCTACAGCCGCATGCCCGCCTCGTCCTGGACCGACCACAAGGAGGCGCTCGAGCGCGGGCAGTTCGACTACGCGCTGGTG---
>ochPri3
---------ATGAGCGCGGCGTGGACGCTGTCGCCCGAGCCGCTGCCACCG---------TCGACGGGGCCCCCGGTGGGCGCAGGCCTGGACGCCGAGCAGCGCACCGTGTTCGCCTTCGTGCTCTGCCTGCTCGTGGTGCTGGTGCTGTTGATGGTGCGCTGTGTGCGCATCCTGCTCGACCCCTACAGCCGCATGCCCGCCTCGTCCTGGACCGACCACAAGGAGGCCCTGGAGCGCGGCCAGTTCGACTACGCGCTGGTG---
>lepWed1
---------ATGAGCGCGACGTGGACGCTGTCCCCCGAGCCGCTGCCGCCG---------TCGACGGGGCCCCCGGTGGGCGCGGGCCTGGACGCGGAGCAGCGCACGGTGTTCGCCTTCGTGCTCTGCCTGCTCGTGGTGCTGGTGCTGCTGATGGTGCGCTGCGTGCGCATCCTGCTCGACCCCTACAGCCGCATGCCCGCCTCGTCCTGGACCGACCACAAGGAGGCGCTCGAGCGTGGGCAGTTCGACTACGCGCTGGTC---
>balAcu1
---------ATGAGCGCGACGTGGACGCTGTCCCCCGAGCCGCTGCCGCCA---------TCGACGGGGCCCCCGGTGGGCGCGGGCCTGGACGCGGAGCAGCGCACCGTGTTCGCCTTCGTGCTGTGCCTGCTCGTGGTGCTGGTGCTGCTGATGGTGCGCTGCGTGCGTATCCTGCTCGACCCCTACAGCCGCATGCCCGCCTCGTCCTGGACCGACCACAAGGAGGCGCTCGAGCGCGGGCAGTTCGACTACGCGCTGGTC---
>musFur1
---------ATGAGCGCGACGTGGACGCTGTCCCCCGAGCCGCTGCCGCCG---------TCGACGGGGCCCCCGGTGGGCGCGGGCCTGGACGCGGAGCAGCGCACAGTGTTCGCCTTCGTGCTCTGCCTGCTCGTGGTCCTGGTGCTGCTGATGGTGCGCTGCGTGCGCATCCTGCTCGACCCCTACAGCCGCATGCCCGCCTCGTCCTGGACCGACCACAAGGAGGCGCTTGAGCGCGGGCAGTTCGACTACGCGCTGGTC---
>canFam3
---------ATGAGCGCGGCGTGGACGCTGTCCCCGGAGCCGCTGCCGCCG---------TCGACGGGGCCGCCGGTGGGCGCGGGCCTGGACGCGGAGCAGCGCACGGTGTTCGCCTTCGTGCTGTGCCTGCTCGTGGTGCTGGTGCTGCTGATGGTGCGCTGCGTGCGCATCCTGCTCGACCCCTACAGCCGCATGCCCGCCTCGTCCTGGACCGACCACAAGGAGGCGCTCGAGCGCGGGCAGTTCGACTACGCGCTGGTC---
>susScr11
---------ATGAGCGCGACGTGGACGCTGTCCCCCGAGCCGCTGCCGCCG---------TCGACGGGGCCCCCGGTGGGCGCGGGCCTGGACGCGGAGCAGCGCACTGTGTTTGCCTTCGTGCTGTGCCTGCTCGTGGTGCTGGTGCTGCTGATGGTTCGCTGCGTGCGCATCCTGCTCGACCCCTACAGCCGCATGCCCGCCTCGTCCTGGACCGACCACAAGGAGGCGCTCGAGCGCGGGCAGTTCGACTACGCGCTGGTC---
>cerSim1
NNNNGAGCCATGAGCGCGACGTGGACGCTGTCCCCCGAGCCGCTGCCGCCG---------TCGACGGGGCCCCCCGTGGGCGCGGGCCTGGACGCGGAGCAGCGCACGGTGTTCGCCTTCGTGCTGTGCCTGCTCGTGGTGTTGGTGCTGCTGATGGTGCGCTGCGTGCGCATCCTGCTCGACCCCTACAGCCGCATGCCCGCCTCGTCCTGGACCGACCACAAGGAGGCGCTCGAGCGCGGGCAGTTCGACTACGCGCTGGTC---
>HLequCab3
---------ATGAGCGCGACGTGGACACTGTCCCCCGAGCCGCTGCCGCCG---------TCGACGGGGCCCCCGGTGGGCGCGGGCCTGGACGCGGAGCAGCGCACCGTGTTCGCCTTCGTGCTGTGCCTGCTCGTGGTGCTGGTGCTGCTGATGGTGCGCTGCGTGCGCATCCTGCTCGACCCCTACAGCCGCATGCCCGCCTCGTCCTGGACCGACCACAAGGAGGCGCTCGAGCGCGGGCAGTTCGACTACGCGCTGGTC---
>HLmolMol2
---------ATGAGCAATACTTGGACGCTGTCCCCCGAGCCGCTGCCGCCG---------TCGACGGGGCCCCCGGTGGGGGCAGGCCTGGACGCCGAGCAGCGCACAGTGTTCGCCTTCGTGCTGTGCCTGCTCGTGGTGCTGGTGCTGCTGATGGTGCGCTGCGTGCGCATCCTGCTTGACCCTTACAGCCGCATGCCCGCCTCATCCTGGACCGACCACAAGGAGGCGCTGGAGCGTGGCCAATTCGACTACGCGCTGGTC---
>triMan1
---------ATGAGCGCGATGTGGACGCTATCCCCAGAGCCACTGCCGCCG---------TCGACGGGGCCCCCGGTGGGCGCAGGCCTGGACGCGGAGCAGCGCACGGTGTTCGCCTTCGTGCTGTGCCTGCTTGTGGTCCTGGTGCTGCTGATGGTCCGCTGCGTGCGCATCCTGCTCGACCCCTACAGCCGCATGCCCGCCTCGTCCTGGACCGACCACAAGGAGGCGCTCGAGCGCGGGCAGTTCGACTACGCGCTGGTC---
>HLmanJav1
---------ATGAGCGCGGCGTGGACCCTGTCCCCCGAGCCGCCCCCGCCG---------TCGACGGGGCCCCCGGTGGGCGCGGGCCTGGACGCCGAGCAGCGCACGGTGTTCGCCTTCGTGCTCTGCCTGCTGGTGGTGCTCGTGCTCCTAATGGTGCGCTGCGTGCGCATCCTGCTCGACCCCTACAGCCGCATGCCCGCCTCGTCTTGGACCGACCACAAGGAGGCGCTCGAGCGCGGGCAGTTCGACTACGCGCTGGTC---
>HLmyoMyo6
---------ATGAGCACGACCTGGACGCTGTCCCCCGAGCCGCTGCCGCCG---------TCGACGGGGCCCCCGGCGGGCGTGGGCCTGGACGCTGAGCAGCGCACAGTGTTCGCCTTCGTGCTCTGCCTGCTCGTGGTGCTGGTGCTGCTGATGGTGCGCTGCGTGCGCATCCTACTCGACCCCTACAGCCGCATGCCCGCCTCGTCCTGGACCGACCACAAGGAGGCGCTCGAGCGTGGCCAATTCGACTACGCGCTGGTC---
>HLpipKuh2
---------ATGAGCACGACCTGGACGCTGTCCCCGGAGCCGCTGCCGCCG---------TCGACGGGGCCGCCGGCGGGCGTGGGCCTGGATGCTGAGCAGCGCACCGTGTTCGCCTTCGTGCTCTGCCTGCTCGTGGTGCTGGTGCTGCTGATGGTGCGCTGCGTGCGCATCCTGCTCGACCCCTACAGCCGCATGCCCGCCTCGTCCTGGACCGACCATAAGGAGGCGCTCGAGCGTGGCCAATTCGACTACGCGCTGGTC---
>HLphyDis3
---------ATGAGCACGACCTGGACGCTGTCCCCGGAGCCGTTGCCACCA---------TCGACGGGGCCCCCGGCGGGAGCGGGCCTGGATGCCGAGCAGCGCACGGTGTTCGCCTTCGTTCTCTGCCTGCTTGTGGTGCTGGTGCTGCTGATGGTGCGCTGCGTGCGCATCCTGCTCGACCCCTACAGCCGCATGCCCGCCTCGTCCTGGACCGACCACAAGGAGGCGCTTGAGCGTGGGCAGTTCGACTACGCGTTGGTG---
>HLrhiFer5
---------ATGAGCGCGACGTGGACGCTGTCCCCCGAGCCTCTGCCGCCG---------TCGACTGGGCCCCCGGCAGGCGCGGGGTTGGACGCCGAGCAGCGCACGGTGTTCGCCTTCGTACTCTGCCTGCTCGTGGTGCTGGTGCTGCTGATGGTACGCTGCGTACGCATCCTGCTCGACCCCTACAGCCGCATGCCCGCCTCGTCCTGGACCGACCACAAGGAGGCGCTCGAGCGCGGCCAGTTCGACTACGCGCTGGTC---
>HLrouAeg4
---------ATGAGTGCGACGTGGACGCTTTCCCCTGAGCCGCTGCCGCCG---------TCGACGGGGCCCCCGGCGGGCGCGGGTCTGGATGCCGAGCAGCGCACGGTGTTCGCCTTCGTGCTCTGCCTGCTCGTGGTGCTGGTGCTGCTGATGGTACGCTGTGTGCGCATCCTGCTCGACCCCTACAGCCGCATGCCCGCCTCGTCCTGGACCGACCACAAGGAGGCGCTCGAGCGCGGCCAGTTCGACTATGCGCTGGTC---
>micOch1
---------ATGAGCGCGGCGTGGACACTGTCACCAGAACCACTGCCGCCA---------TCGACGGGGCCCCCGGTGGGCGCGGGCCTGGACGTCGAACAACGCACAGTGTTCGCCTTCGTGCTCTGCCTGCTCGTGGTGTTGGTTCTGTTGATGGTGCGCTGTGTGCGCATACTGCTAGACCCCTATAGCCGGATGCCTGCCTCGTCCTGGACCGACCACAAGGAGGCGCTCGAACGAGGGCAGTTCGACTATGCGTTGGTG---
>mm10
---------ATGAGTTCGGCGTGGACACTATCACCGGAGCCGCTGCCGCCG---------TCGACGGGGCCCCCGGTGGGCGCGGGCCTGGACGTCGAGCAACGCACGGTGTTCGCCTTCGTGCTCTGCCTGCTCGTGGTGTTGGTTCTGTTGATGGTGCGCTGTGTGCGCATACTGCTAGACCCCTACAGCCGCATGCCCGCCTCGTCCTGGACCGACCACAAGGAGGCGCTCGAACGCGGGCAGTTCGACTATGCGTTGGTG---
>rn6
---------ATGAGTGCGCCGTGGACACTGTCACCGGAGCCGCTGCCGCCA---------TCGACGGGGCCTCCGGTGGGCGCGGGCCTGGACGTCGAGCAACGCACGGTGTTCGCCTTCGTGCTCTGCCTGCTCGTGGTGTTGGTTCTGTTGATGGTGCGCTGTGTACGCATACTGCTAGACCCCTACAGCCGCATGCCCGCCTCGTCCTGGACCGACCACAAGGAGGCGCTTGAACGTGGGCAGTTCGACTATGCGTTGGTG---
>bosTau8
---------ATGAGCGCGACGTGGACCCTGTCCCCCGAGCCGCTGCCACCG---------TCTACGGGGCCCCCGGTGGGTGCGGGCCTGGACGCGGAGCAGCGCACCGTGTTCGCCTTCGTGCTGTGCCTGCTCGTGGTGAAGAAAAAGCTGATGGTGCGCTGCGTGCGTATCCTGCTCGACCCCTACAGCCGCATGCCCGCCTCGTCCTGGACCGACCACAAGGAGGCGCTCGAGCGCGGGCAGTTCGACTACGCGCTGGTC---
>felCat8
---------NNNNNNNNNNNNNNNNNNNNGTCCCCCGAGCCGCTGCCGCCG---------TCGACGGGGCCCCCGGTGGGCGCGGGCCTGGACGCGGAGCAGCGCACAGTGTTCGCCTTCGTACTCTGCCTGCTCGTGGTGCTGGTGCTGCTGATGGTGCGCTGCGTGCGCATCCTGCTCGACCCCTACAGCCGCATGCCCGCCTCGTCCTGGACCGACCACAAGGAGGCGCTCGAGCGCGGGCAGTTCGATTACGCGCTGGTC---
>dasNov3
---------ATGAGCGCGCCGTGGACGTTGTCCCCGGAGCCGCTGCCGCCG---------TCTACGGGGCCGCCCGGGGGTGCGGGCCTGGACGCGGAGCAGCGCACGGTCTTCGCCTTCGTGCTCTGCCTGCTGGTGGTGCTGGTGCTGCTGATGGTGCGCTGCGTGCGCATCCTGCTCGACCCCTACAGCCGCATGCCCGCCTCGTCCTGGACCGACCACAAGGAGGCGCTCGAGCGCGGCCAGTTCGACTACGCGCTGGTC---
>ailMel1
---------ATGAGCGCGACGTGGACGCTGTCCCCCGAGCCGCTGCCGCCGCCGCCGGGGGCGACGGGTCCCCAGGTGGGCGCGGGCCTGGACGCGGAGCAGCGCACGGTGTTCGCCTTCGTGCTCTGCCTGCTCGTGGTGCTGGTGCTGCTGATGGTGCGCTGCGTGCGCATCCTGCTCGACCCCTACAGCCGCATGCCCGCCTCGTCCTGGACCGACCACAAGGAGGCGCTCGAGCGCGGGCAGTTCGACTACGCGCTGGTC---
>tupChi1
---------NNNNNNNNNNNNNNNNNNNNNNNNNNNNNNNNCCCCCCGCCG---------TCGACGGGGCCCCCGGTGGGCGCGGGCCTGGACGCGGAGCAGCGCACGGTGTTCGCCTTCGTGCTCTGCCTGCTCGTGGTGCTGGTGCTGCTGATGGTGCGCTGCGTGCGCATCCTGCTCGACCCCTACAGCCGCATGCCCGCCTCGTCCTGGACCGACCACAAGGAGGCGCTCGAGCGCGGGCAGTTCGACTACGCCTTGGTG---
>eriEur2
---------------------------------------------------------------------------------GCGGGGCTGGACGCGGAGCAGCGCACCGTGTTCGCCCTGGTGCTGGGCCTGCTGGTGGTGCTGGGCCTGCTGGTGGTGCGCTGCGTGAGGATCCTGCTCGACCCCTACAGCCGCATGCCCGCCTCGTCCTGGACCGACCACAAGGAGGCGCTCGAGCGCGGCCAGTTCGACTACGCGCTGGTC---
