# Supplementary material for: Six reference-quality genomes reveal evolution of bat adaptations
Source: Nature. 2020 Jul 22;583(7817):578–84. doi: 10.1038/s41586-020-2486-3 (PMC8075899; doi:10.1038/s41586-020-2486-3)
Supplement: Supplementary file 6 — Alignments of 12,931 protein-coding genes across 48 mammals. [file 41586_2020_2486_MOESM6_ESM.gz › suppDataFile/ENST00000293502.aln.fasta]

>lepWed1
ATGGCGGCTATCACCGATCTCTCCTTTATG------TATCGCTGGTTCAAGAACTGCAATCTGGTCCGCAACCTCTCAGACAAGTACGTCTTCATCACGGGCTGTGACTCGGGCTTCGGGAACCTGCTGGCCAGGCAACTGGTTGATCGGGGCATGCGGGTGCTGGCTGCTTGCTTCACTGAGGAGGGGGCTCAGAAGCTTCGG------------------------------------------------------------------CAGGATACCTCTTGTCGGCTGCAGACCACCCTGTTGGATGTCACCAAGACCGAGAGCATACAGGCAGCGACCCAGTGGGTGAGGGACCAAGTGGGAGAGCAAGGCCTCTGGGCCCTGGTGAACAATGCTGGTGTAGGCCTGCCCAGTGGACCCAATGAATGGCTGACGAAGGAGGACTTCATGAAGGTGATCAATGTGAACCTGGTGGGACTGATTGAAGTGACCCTCCATATGCTGCCCCTGATCAAAAAAGCTCGGGGCAGGGTCGTCAACATGTCCAGCTCTGGTGGTCGTGTGGCTGTCATCGGTGGTGGCTACTGCGTCTCCAAGTTTGGTGTCGAGGCCTTCTCTGACAGCATCAGGCGTGAGCTCCACTACTTTGGGGTGAAAGTCAGCATCATTGAGCCGGGGAACTATCGAACATCCATCCTGGGCAAG---------GAGGGCACGGTGTCCCGCATGCGAAGGCTGTGGGAGCGGCTGCCTCAGGAGACCCGGGATAGCTATGGGGAGGAGTACTTCTGCAAC---------------------------------------------------------------------------------------------------------------------------------------------------------------------------------------------------------------------------
>dasNov3
ATGGCGACTCTCATGGACTTGCCCTTTATG------TATCGCTGGTTCAAGAACTGCAACGTGGTCCGCAACCTCTCAGAGAAGTATGTCTTCATCACTGGCTGTGACTCGGGCTTCGGGAACCTGCTGGCTCGGCAGCTGGTGGATCGGGGCATGCGGGTGTTGGCTGCTTGCCTCACTGAGGAGGGGGCCCAGAAGCTCCAG------------------------------------------------------------------CAGGAGACCTCCTACAGGCTGCAGACCATCCTGCTGGATGTCACCAAGACCGAGAGCATCAAGGCTGCGGCCCAGTGGGTGAGGGCCCAAGTAGGCGAGCAAGGCCTCTGGGCCCTAGTGAACAATGCTGGTGTGGGCGTGCCCAGTGGTCCCAACGAGTGGCTGACCAAGGAGGACTTTGTGAAGGTGATCAATGTGAACCTGGTGGGACTGATTGAAGTGACCCTCCACATGCTGCCCATGATCAAGAAAGCCCGGGGCAGGATTGTCAACATGTCCAGCTCTGGGGGTCGTGTGGCTCTCATCGGTGGTGGCTACTGCGTCTCCAAGTTTGGAGTCGAGGCCTTCTCTGACAGCATCAGGCGTGAGCTCCACTATTTTGGGGTGAAGGTCATCATCATTGAGCCAGGAGTCTATCGAACGTCCATTCTGGGCAGG---------CAGAACATAGAGGCGCGCATGCGAAAGCTGTGGGAGCGGCTGCCTCAGGAAACCCGGGAGAGTTATGGAGAAGAGTACTTCCGCATCTATACTGACAAGTTAAATAACTCGTTGCAGTTGGCAGAGCCGAAGATCTCCGAGGTCACCAACACCATGGAACATGCCATTGTTTCTCGGAGTCCCCGCATCCGCTACAACCCTGGCCTGGATGCCAAACTTGTCTTTGTCCCCCTGGCTAAGTTGCCCACCCCTCTGACAGATTTCATCCTGAGCCGGTACCTTCCAAGACCAGCAGACTCTGTC---
>balAcu1
ATGGCGGCTATCACGGACCTCTCCTTTATG------TACCGCTGGTTCAAGAACTGCAATCTGGTCCGCAACCTCTCGGACAAGTACGTCTTCATCACGGGCTGTGACTCGGGATTTGGGAACCTCCTGGCCATGCAGCTGGTTGATCGGGGCATGCGGGTGCTGGCTTCTTGCTTCACTGAGGAGGGGGCCCAGAAGCTTCAGCANNNNNNNNNNNNNNNNNNNNNNNNNNNNNNNNNNNNNNNNNNNNNNNNNNNNNNNNNNNNTCAGCAGGATACCTCCTACCAGCTGCAGACCACCCTATTGGATGTCACCAAGACTGAGAGCATCAAAGCAGCAGCCCAGTGGGTGAGGGACCAAGTGGGCGAGCAAGGCCTCTGGGCCCTGGTGAACAACGCTGGTGTAGGCCTGCCCAGTGGTCCCAATGAATGGCTGACCAAGGAGGACTTTGTGAAGGTGGTCAACGTGAACCTGGTGGGACTGATCGAAGTGACTCTCCATATGCTGCCCATGGTCAAGAAAGCCCGGGGCAGGGTCGTCAACATGTCCAGCTCTGGTGGCCGTGTGGCTATCATTGGTGGCGGCTACTGCGTCTCCAAGTTTGGCGTCGAGGCCTTCTCTGACAGCATCAGGCGTGAGCTCCACTACTTCGGGGTGAAAGTCAGCATCATTGAGCCGGGGAACTACCGGACATCCATTCTGGGCAAGAAGAACATGGAGGGCATTGAGAAGAGCATGTGCAAGCTGTGGGAGCGGCTGCCTCAGGAGACCCGCGAGAGCTATGGAGAGGAGTACTTCCATACCTATACTGACAAGTTAAAGAACACGATGCAGCTGGCAGAGCCAAGGATCAGTCAAGTCACCAACAGCATGGAGCATGCTATTGTTTCCCAGAACCCCCGCATCCGCTACCACCCTGGCCTGGATGTCAAACTCCTCTACCTCCCCTTGGCTAAGTTTCCCACCCCTGTGACAGATTTCATCCTGAGGCGGTACCTTCCAAGGCCAGCAGACAGTGTC---
>bosTau8
ATGGCAGCTATCTCAGACCTCTCCTTTATG------TACCGCTGGTTCAAGAACTGCAATCTGGTCCGCAACCTCTCAGACAAGTACGTCTTCATCACAGGCTGTGACTCGGGCTTCGGGAACCTCCTGGCCAGGCAGCTGGTTGATCGGGGCATGCGGGTGCTGGCTGCTTGCTTCACTAAGGAGGGGGCCCAGAAGCTTCAG------------------------------------------------------------------CAAGACACTTCCTATCAGCTGCAGACCATCCTACTGGATGTCACCAAGACAGAGAGCATCAAAGCAGCAACCCAGTGGGTGAGGGACCAAGTGGGTGAACAAGGCCTCTGGGCCCTGGTGAACAATGCTGGTGTGGGCCTGCCCAGTGGTCCCAATGAATGGCTGACCAAGGAGGACTTTGTGAAGGTGATCAACGTGAACCTGGTGGGACTGATTGAAGTGACCCTCCATATGCTGCCCATGGTCAAGAAAGCCCGGGGCAGGGTTGTCAACATGTCCAGCAGTGGGGGCCGTGTGGCTGTCATTGGTGGAGGCTACTGCATCTCCAAGTTTGGTGTTGAGGCTTTCTCTGACAGCATCAGGCGTGAGCTCCACTACTTCGGGGTGAAAGTCAGCATCATCGAGCCGGGGAACTTCCGGACAGCCATTCTGGGCAAG---------GACGGCCTGGAAAAGCACATGCGCAAGCTGTGGGAGCGTCTGCCTCCGGAAACCCGCGAGAGCTATGGAGAGGAGTACTTCCGGATCTATACTGACAACTTAAAGAGCACAATGCAGTTAGCAGACCCAAGGATCAGCGAAGTTACCAACAGCATGGAGCACGCCATTGTTTCCCGGAGCCCTCGCATCCGTTACAACCCGGGCCTGGATGCCAAACTCCTGTACCTCCCCTTGGCTAAGTTTCCCACCCCTGTGACAGATTTCATCCTGAGCCGGTACCTTCCAAGGCCAGCAGACAGTGTC---
>hg38
ATGGCGGCCCTCACAGACCTCTCATTTATG------TATCGCTGGTTCAAGAACTGCAATCTGGTTGGCAACCTCTCAGAGAAGTACGTCTTCATCACAGGCTGTGACTCTGGCTTCGGGAACCTGCTGGCCAAACAGCTGGTTGATCGGGGCATGCAGGTGCTGGCTGCTTGCTTCACTGAGGAGGGATCCCAGAAACTTCAG------------------------------------------------------------------CGGGATACCTCCTATCGGCTGCAGACCACCCTACTGGATGTCACCAAGAGCGAAAGCATCAAGGCGGCGGCCCAGTGGGTGAGGGACAAAGTGGGCGAACAAGGCCTCTGGGCCCTGGTGAACAATGCTGGTGTGGGCCTGCCCAGTGGTCCCAACGAATGGCTGACCAAGGATGACTTTGTGAAGGTGATTAATGTGAACCTGGTGGGACTGATCGAAGTGACCCTTCACATGCTGCCCATGGTCAAGAGAGCCCGGGGCAGGGTTGTCAACATGTCCAGCTCTGGTGGTCGTGTGGCTGTCATTGGTGGTGGCTACTGCGTCTCCAAGTTTGGCGTTGAGGCCTTCTCTGACAGCATAAGGCGTGAGCTCTACTACTTTGGGGTGAAAGTCTGCATCATTGAGCCAGGGAACTATCGGACAGCCATTCTCGGCAAG---------GAGAACCTGGAGTCACGCATGCGAAAGCTTTGGGAGAGGCTGCCTCAGGAGACCCGGGACAGCTACGGAGAGGATTATTTCCGCATCTATACTGACAAGTTAAAAAACATAATGCAGGTGGCAGAGCCCAGAGTCAGAGATGTCATCAACAGCATGGAGCATGCTATTGTTTCCCGGAGCCCTCGCATCCGCTACAACCCTGGCCTGGATGCCAAACTCCTCTACATCCCTCTGGCTAAGTTGCCCACCCCTGTGACAGATTTCATCCTAAGCCGGTACCTTCCAAGGCCAGCGGACAGTGTC---
>panTro5
ATGGCGGCCCTCACAGACCTCTCATTTATG------TATCGCTGGTTCAAGAACTGCAATCTGGTTGGCAACCTCTCAGAGAAGTACGTCTTCATCACAGGCTGTGACTCTGGCTTCGGGAACCTGCTGGCCAAACAGCTGGTTGATCGGGGCATGCAGGTGCTGGCTGCTTGCTTCACCGAGGAGGGATCCCAGAAACTTCAG------------------------------------------------------------------CAGGATACCTCCTATCGGCTGCAGACCACCCTACTGGATGTCACCAAGAGCGAAAGCATCAAGGCGGCGGCCCAGTGGGTGAGGGACAAAGTGGGCGAACAAGGCCTCTGGGCCCTGGTGAACAATGCTGGTGTGGGCCTGCCCAGTGGTCCCAACGAATGGCTGACCAAGGAGGACTTTGTGAAGGTGATTAATGTGAACCTGGTGGGACTGATCGAAGTGACCCTTCACATGCTGCCCATGGTCAAGAGAGCCCGGGGCAGGGTTGTCAACATGTCCAGCTCTGGTGGTCGTGTGGCTGTCATTGGTGGTGGCTACTGCGTCTCCAAGTTTGGCGTTGAGGCCTTCTCTGACAGCATAAGGCGTGAGCTCTACTACTTTGGGGTGAAGGTCTGCATCATTGAGCCAGGGAACTATCGGACAGCCATTCTCGGCAAG---------GAGAACCTGGAGTCACGCATGCGAAAGCTTTGGGAGAGGCTGCCTCAGGAGACCCGGGACAGCTACGGAGAGGATTATTTCCGCATTTATACTGACAAGTTAAAAAACATAATGCAGGTGGCAGAGCCCAGAGTCAGAGATGTCATCAACAGCATGGAGCATGCTATTGTTTCCCGGAGCCCTCGCATCCGCTACAACCCTGGCCTGGATGCCAAACTCCTCTACATCCCTCTGGCTAAGCTGCCCACCCCTGTGACAGATTTCATCCTAAGCCGGTACCTTCCAAGGCCAGCGGACAGTGTC---
>ponAbe2
ATGGCGGCCCTCACAGACCTCTCATTTATG------TATCGCTGGTTCAAGAACTGCAATCTGGTCGGCAACCTCTCAGAGAAGTACGTCTTCATCACAGGCTGTGACTCTGGCTTCGGGAACCTGCTGGCCAAACAGCTGGTTGATCGGGGCATGCAGGTGCTGGCTGCTTGCTTCACTGAGGAGGGAGCCCAGAAACTTCAG------------------------------------------------------------------CAGGATACCTCCTATCGGCTGCAGACCACCCTACTGGACGTCACCAAGAGCGAAAGCATCAAGGCGGCGGCCCAGTGGGTGAGGGACAAAGTGGGTGAACAAGGCCTCTGGGCCCTGGTCAACAATGCTGGTGTGGGCCTGCCCAGTGGTCCTAACGAATGGCTGACCAAGGAGGACTTTGTGAAGGTGATTAATGTGAACCTGGTGGGACTGATCGAAGTGACCCTTCACGTGCTGCCCATGGTCAAGAGAGCCCGGGGCAGGGTTGTCAACATGTCCAGCTCTGGTGGTCGTGTGGCTGTCATTGGTGGTGGCTACTGTGTCTCCAAGTTTGGCGTTGAGGCCTTCTCTGACAGCATCAGGCGTGAGCTCTACTACTTTGGGGTGAAGGTCTGCATCATTGAGCCAGGGAACTATCGGACAGCCATTCTCGGCAAG---------GAGAACCTGGAGTCACGCATGCGAAAGCTTTGGGAGAGGCTGCCTCAGGAGACCCGGGACAGCTACGGAGAGGATTATTTCCGCATCTATACTGACAAGTTAAAAAACATAATGCAGGTGGCAGAGCCCAGAGTCAGAGATGTCATCAACAGCATGGAGCATGCTATTGTTTCCCGGAGCCCTCGCATCCGCTACAACCCTGGCCTGGATGCCAAACTCCTCTACATCCCTCTGGCTAAGTTGCCCACCCCTGTGACAGATTTCATCCTAAGCCGGTACCTTCCAAGGCCAGCAGACAGTGTC---
>gorGor5
ATGGCGGCCCTCACAGACTTCTCATTTATG------TATCGCTGGTTCAAGAACTGCAATCTGGTTGGCAACCTCTCAGAGAAGTACGTCTTCATCACAGGCTGTGACTCTGGCTTCGGGAACCTGCTGGCCAAACAGCTGGTTGATCGGGGCATGCAGGTGCTGGCTGCTTGCTTCACTGAGGAGGGAGCCCAGAAACTTCAG------------------------------------------------------------------CAGGATACCTCCTATCGGCTGCAGACCACCCTACTGGATGTCACCAAGAGTGAAAGCATCAAGGCGGCGGCCCAGTGGGTGAGGGACAAAGTGGGCGAACAAGGCCTCTGGGCCCTGGTGAACAATGCTGGTGTGGGCCTGCCCAGTGGTCCCAACGAATGGCTGACCAAGGAGGACTTTGTGAAGGTGATTAATGTGAACCTGGTGGGACTGATCGAAGTGACCCTTCACATGCTGCCCATGGTCAAGAGAGCCCGGGGCAGGGTTGTCAACATGTCCAGCTCTGGTGGTCGTGTGGCTGTCATTGGTGGTGGCTACTGCGTCTCCAAGTTTGGCGTTGAGGCCTTCTCTGACAGCATAAGGCGTGAGCTCTACTACTTTGGGGTGAAGGTCTGCATCATTGAGCCAGGGAACTATCGGACAGCCATTCTCGGCAAG---------GAGAACCTGGAGTCACGCATGCGAAAGCTTTGGGAGAGGCTGCCTCAGGAGACCCGGGACAGCTACGGAGAGGATTATTTCCGCATCTATACTGACAAGTTAAAAAACATAATGCAGGTGGCAGAGCCCAGAGTCAGAGACGTCATCAACAGCATGGAGCATGCTATTGTTTCCCGGAGCCCTCGCATCCGCTACAACCCTGGCCTGGATGCCAAACTCCTCTACATCCCTCTGGCTAAGTTGCCCACCCCTGTGACAGATTTCATCCTAAGCCGGTACCTTCCAAGGCCAGCGGACAGTGTC---
>macFas5
ATGGCGGCCCTCACAGACCTCTCATTTATG------TACCGCTGGTTCAAGAACTGCAATCTGGTTGGCAACCTCTCGGAGAAGTACGTCTTTATCACAGGCTGTGACTCTGGCTTCGGGAACCTGCTGGCCAAACAGCTAGTTGATCGGGGCATGCGGGTGCTGGCTGCTTGCTTCACTGAGGAGGGAGCCCAGAAACTTCAG------------------------------------------------------------------CAGGATACCTCCTATCGGCTGCAGACCACCCTACTGGATGTCACCAAGAGTGAAAGCATCAAGGCGGCGGCCCAGTGGTTGAGGGACCAAGTGGGCGAGCAAGGCCTCTGGGCCCTGGTGAACAATGCTGGTGTGGGCCTGCCCAGTGGTCCCAACGAATGGCTGACCAAGGAGGACTTTGTGAAGGTGATTAATGTGAACCTGGTGGGACTGATCGAAGTGACCCTTCACATGCTGCCCATGGTCAAGAGAGCCCGGGGCAGGGTTATCAACATGTCCAGCTGTGGTGGTCTTGTGGCCGTCATTGGTGGTGGCTACTGCGTCTCCAAGTTTGGCGTTGAGGCCTTCTCTGACAGCATCAGGCGTGAGCTCCACTACTTTGGGGTAAAGGTCTGCATCATTGAGCCAGGGAACTACCGGACAGCCATTCTGGGCAAG---------GAGAACCTGGAGTCACGCATGCGAAAGCTTTGGGAGAGGCTGCCTCAGGAGACCCGGGACAGCTATGGAGAGGAGTATTTCCGTAACTATACTGACAAGTTAAAAAACATAATGCAGGTGGCAGAGCCCAGAGTCAGAGATGTCATCAACAGCATGGAGCATGCGATTGTTTCCCGGAGCCCTCGCATCCGCTACAACCCTGGCCTGGATGCCAAACTCCTCTACATCCCCCTGGCTAAATTGCCCACCCCTGTGACAGATTTCATCCTGAGCCGGTACCTTCCAAGGCCAGCGGACAGTGTC---
>calJac3
ATGGCGGCCCTCACGGACCTCTCGTTTATG------TACCGCTGGTTCAAGAACTGCAATCTGGTCAGCAATCTCTCAGAGAAGTATGTCTTCATCACAGGCTGTGACTCTGGCTTCGGGAACCTGCTGGCCAAACAGCTGGTTGATCGGGGCATGCAGGTGCTGGCTGCTTGCTTCACTGAGGAGGGAGCCCAGAAACTTCAG------------------------------------------------------------------CAGGATACCTCCTGTCGGCTGCAGACCACCCTACTGGATGTCACCAAAAGTGAAAGCATCAAGGCGGCGGCCCAGTGGGTGAGGGACCAAGTGGGCGAGCAAGGCCTCTGGGCCCTGGTGAACAATGCTGGTGTGGGCCTGCCCAGTGGTCCCAACGAATGGCTGACCAAGGAGGACTTTGTGAAGGTGATCAATGTGAACCTGGTGGGACTGATCGAAGTGACCCTTCACATGCTGCCCATGGTCAGGAGAGCCCGGGGCAGGGTTGTCAACATGTCCAGCTCTGGTGGTCGTGTGGCTGTCATCGGTGGTGGCTACTGTGTCTCCAAGTTTGGCGTCGAAGCCTTCTCTGACAGCATTAGGCGTGAGCTCTACTACTTTGGGGTGAAGGTCAGCATCATTGAGCCAGGGAACTACCGGACAGCCATTCTGGGCAAG---------GAAGGCATGGAGTCACGCCTGCGAAAGCTTTGGGAGAGGCTACCTCAGGAGACCCGGGACAGCTATGGAGAGGAGTACTTCCGCATCTATACCGACAAATTGAAAAACATGATGCAGCTGGCAGAGCCCAGAGTCAGAGATGTCATCAACAGCATGGAGCATGCTGTTGTTTCCCGGAGCCCTCGCATCCGCTACAACCCTGGCCTGGATGCAAAACTCCTCTACCTCCCCCTGGCTAAGCTGCCCACCCCTGTGACAGATTTCATCCTGAGCCGGTACCTTCCAAGGCCAGCAGACAGTGTC---
>saiBol1
ATGGCGGCCCTCACGGACCTCTCGTTTATG------TACCGCTGGTTCAAGAACTGCAATCTGGTCAGCAATCTCTCAGAGAAGTATGTCTTCATCACAGGCTGTGACTCTGGCTTCGGGAACCTGCTGGCCAAACAGCTGGTTGATCGGGGCATGCAGGTGCTGGCTGCTTGCTTCACTGAGGAGGGAGCCCAGAAACTTCAG------------------------------------------------------------------CAGGATACCTCCTGTCGGCTGCAGACCACCCTGCTGGACGTCACCAAAAGTGAAAGCATCAAGGCGGCGGCCCAGTGGGTGAGGGACCAAGTGGGCGAGCAAGGCCTCTGGGCCCTGGTGAACAATGCTGGTGTGGGCCTGCCCAGTGGCCCCAACGAATGGCTGACCAAGGAGGACTTTGTGAAGGTGATCAATGTGAACCTGGTGGGACTGATCGAAGTGACCCTTCACATGCTGCCCATGGTCAGGAGAGCCCGGGGCAGGATTGTCAACATGTCCAGCTCTGGTGGTCGTGTGGCTATCATCGGTGGTGGCTACTGTGTCTCCAAGTTTGGCGTCGAAGCCTTCTCTGACAGCATTAGGCGTGAGCTCTACTACTTTGGAGTGAAGGTCAGCATCATTGAGCCGGGGAACTACCGGACAGCCATTCTGGGCAAG---------GAGGGCATGGAGTCACGCCTGCGAAAACTTTGGGAGAGGCTACCTCAGGAGACCCGGGACAGCTATGGTGAGGAGTACTTCTGCATCTATACCGACAAATTGAAAAACATGATGCAGCTGGCAGAGCCCAGAGTCGGAGATGTCATCAACAGCATGGAGCATGCTGTTGTTTCCCGGAGCCCTCGCATCCGCTACAACCCTGGCCTGGATGCCAAACTCCTGTACCTCCCCCTGGCTAAGCTGCCCACTCCTGTGACAGATTTCATCCTGAGCCGGTACCTTCCAAGGCCAGCAGACAGTGTC---
>susScr11
ATGGCGGCTATCACAGATCTCTCCTTTATG------TACCGCTGGTTCAAGAACTGCAATGTGGTCCGCAACCTCTCAGACAAGTATGTCTTTATCACGGGCTGTGACTCGGGCTTTGGAAACCTCCTGGCCAGGCAGCTGGTTGATCGGGGCATGCGGGTGCTGGCTGCTTGCTTCACTGAGGAGGGAGCCCAGAAGCTTCAG------------------------------------------------------------------CAGGATACCTCCTACCGGCTCCAGACCACCCTATTGGATGTCACCAAGACTGAGAGCATCAAGGCAGCAGCCCAGTGGGTGAGGGACCAAGTGGGCGAGCAAGGCCTCTGGGCCCTGGTGAACAATGCTGGTGTGGGCCTGCCCAGTGGCCCCAATGAATGGCTGACCAAGGAAGACTTTGTGAAGGTGATCAATGTGAACCTGGTGGGACTGATTGAAGTGACCCTCCATATGCTGCCCATGGTCAAGAAAGCCCGGGGCAGGGTTGTCAACATGTCCAGCAGTGGTGGCCGTGTAGCTGTCATTGGTGGTGGCTACTGTGTCTCCAAGTTTGGTGTCGAGGCCTTCTCTGACAGCATCAGGCGTGAGCTCCACTATTTCGGGGTGAAAGTCAGCATCATTGAGCCGGGCAACTACCGGACATCCATTCTGGGCAAG---------GAGAGCTTGGAGATGCGCATGCGCAAGATGTGGGCGCGGCTGCCTCAGGAGACCCGCGATAGCTATGGAGAAGAGTACTTCCATATCTATACTGACAAGTTAAAGAACATGATGCAGTTGGCAGAGCCAAGGATCCGTGATGTCACCAATAGCATGGAACATGCCATTGTTTCCCGGAGCCCTCGCATCCGCTACAACCCTGGCCTGGATGCCAAACTCCTCTACATTCCCTTGGCTAAATTGCCCACCCCTGTGACAGATTTCATCCTGAGCCGGTACCTTCCAAGGCCAGCAGACAGTGTC---
>felCat8
ATGGCAGCTATCACGGATCTCTCCTTTATG------TATCGATGGTTCAAGAACTGCAATCTGGTCCGCAACCTCTCAGACAAGTATGTCTTCATCACAGGCTGTGACTCGGGCTTCGGGAACCTGCTGGCCAGGCAGCTGGTTGATCGGGGCATGCGGGTGCTGGCTGCTTGCTTCACTGAGGAAGGGGCCCAGAAGCTTCAG------------------------------------------------------------------CAGGATACCTCTTACCGACTGCAGACCACCCTATTGGATGTCACCAAGACTGAGAGTATAAAGGCAGCGGCCCAGTGGGTGAGGGACCAAGTGGGTGAGCAAGGCCTCTGGGCCCTGGTGAACAATGCAGGTGTAGGCCTGCCCAGCGGGCCCAATGAATGGCTGACGAAGGAGGACTTTGTGAAGGTGATCAATGTGAACCTGGTGGGACTGATCGAAGTGACCCTCCACATGCTGCCCATGGTCAAAAAAGCCCGGGGCAGGGTCATCAACATGTCCAGCTCTGGTGGTCGCGTGGCTATCATTGGTGGTGGCTACTGCGTCTCCAAGTTTGGTGTCGAGGCCTTCTCTGACAGCATCAGGCGTGAGCTCCACTACTTTGGGGTGAAAGTCAGCATCATTGAGCCAGGGAACTATCGAACATCCATCCTGGGCAAG---------GAAGGCATGGTTTCCCGCATGCGAAAGCTGTGGGAGCGGTTGCCTCAGGAGACCCGGGACAGCTACGGAGAGGACTACTTCCACATCTATACTGAGAAGTTAAAAAACATGATGCAGTTGGCAGAGCCAAGGATCAGAGAAGTCACCGACAGCATGGAGCACGCCATTGTTTCCCGGAGCCCCCGTATCCGCTACAACCCTGGCCTGGATGCCAAACTCCTCTACGTGCCATTGGCTAAATTGCCCACTCCTGTGACAGATTTCATCCTGAGCCGGTACCTTCCCAGGCCAGCAGACAGTGTC---
>canFam3
ATGGCGGCCATCACGGACCTGTCCTTCATG------TATCGCTGGCTCAAGAACTGCAATCTGGTGCGCAACCTCTCGGACAAGTACGTCTTCATCACGGGCTGTGACTCGGGCTTCGGGAACCTGCTGGCCCGGCAGCTGGTAAACCGGGGCATGCGGGTGCTGGCGGCTTGCTTCACCGAGGAGGGGGCCCAGAAGCTTCAA------------------------------------------------------------------CGGGACACGTCCTATCGGCTGCAGACCACCCTACTGGATGTCACCAGGACGGAGAGCATACAGGCAGCGACCCAGTGGGTGAGGGACCAAGTAGGCGAGCAAGGCCTCTGGGCCCTGGTGAACAATGCTGGTATAGGCCTGCCCAGTGGACCCAATGAATGGCTGACAAAGGAGGACTTTGTGAAGGTGATCAATGTGAACCTGGTGGGACTGATCGAAGTGACCCTCCATATGCTGCCCATGGTCAAAAAAGCTCGGGGCAGGGTCGTCAACATGTCCAGCTCTGGTGGTCGTGTGGCTCTCATTGGTGGTGGCTACTGCGTCTCTAAGTTTGGTGTCGAGGCCTTCTCTGACAGCATCAGGCGTGAGCTCCACTACTTTGGGGTGAAAGTGAGCATCATTGAGCCAGGGAACTATCGAACATCCATCCTGGGCAAG---------GAGGACATGGTGTCCCGCATGCGAAAGCTGTGGGAGCGGCTGCCCCAGGAGACCAAGGATAGCTACGGAGAGGAGTACTTCCGCAACTATACTGACAAGTTAAAAAACATGATGCAGTCGGCAGAGCCGCGGATCCGCGAGGTCACCAACAGCATGGAGCATGCCATCGTTTCCCGGAGCCCCCGGGTCCGCTACAACCCTGGCCTCGATGCCAAACTGCTCTACCTCCCACTGGCGAAGTTGCCCACCCCTGTGACAGATTTCATCCTGAGCCGGTACCTTCCAAGGCCAGCGGACAGTGTC---
>ailMel1
ATGGCGGCTATCACAGATCTCTCATTTATG------TATCGCTGGTTCAAGAACTGTAACCTGGTCCGCGACCTCTCAGACAAGTATGTCTTCATCACCGGCTGTGACTCGGGCTTCGGGAACCTGCTGGCCAGGCAACTGGTTGATCGGGGCATGCGGGTGCTGGCTGCTTGCTTCACTGAGGAGGGGGCCCAGAAGCTTCGG------------------------------------------------------------------CAGGCTACCTCTCACCGGCTGCAGACCACCCTATTGGATGTCACCAAGACTGAAAGCATACAGGCAGCGGCCCAGTGGGTGAGGGACCAAGTGGGCGATCAAGGTCTCTGGGCCCTGGTGAACAACGCTGGTGTAGGCCTGCCCAGTGGACCCAATGAATGGCTGACAAAGGAGGACTTCGTGAAGGTGATCAATGTGAACCTGGTGGGACTGATCGAAGTGACCCTCCATATGCTGCCCCTGGTCAAAAAAGCTCGGGGCAGGGTCGTCAACATGTCCAGCTCTGGTGGTCGTGTGGCTGTCATTGGTGGCGGCTACTGCGTCTCCAAGTTTGGTGTCGAGGCCTTCTCTGACAGCATCAGGCGTGAGCTCCACTACTTTGGGGTGAAAGTCAGCATCATTGAGCCGGGGAACTATCGAACATCCATCCTGGGCAAG---------GAGGGCATGGTGTCCCGCATGCGAAGGCTGTGGGAGCGGCTGCCTCAGGAGACCCGGGACAGCTATGGGGAGGAGTACTTCTGCAACTATACTGACAAGTTAAAAAACGTGATGCAGTTGGCAGAGCCAAGGATCAGCGAGGTCACCAACAGCATGGAGCATGCCATTGTTTCCCGGAGCCCCCGAATCCGCTATAACCCTGGCCTGGATGCCAAACTCCTCTACCTCCCATTGGCTAAGTTGCCCACCCCTGTGACAGATTTCATCCTGAGCCGGTACCTTCCAAAACCAGCAGACAGTGTC---
>musFur1
ATGGCGGCTATCACGGATCTCTCCTTTATG------TACCGCTGGTTTAAGAACTGCAATCTGGTGCGCAACCTTTCAGACAAGTACGTCTTCATCACGGGCTGTGACTCGGGCTTCGGGAACCTGCTGGCCCGGCAGCTGGTCGATCGGGGCATGCGGGTGCTGGCTGCTTGCTTCACAGAGGAGGGTGCCCAGAAGCTTCGG------------------------------------------------------------------CAGGATACCTCTTACCGGCTGCAGACCATCCTCTTGGATGTCACCAAGACCGAGAGCATACAGGCAGCGACCCAGTGGGTGAGAGACCAAGTGGGCGAGCAAGGCCTCTGGGCCCTGGTGAACAATGCTGGTGTAGGCCTGCCCAGTGGACCCAATGAATGGCTGATGAAGGAGGACTTCGTGAAGGTGATCAATGTGAACCTGGTAGGACTGATCGAAGTGACCCTCCATATGCTACCCCTGGTCAAAAAAGCTCGGGGCAGGATCGTCAACATGTCCAGCTCTGGAGGTCGTGTGGCTGTCATTGGTGGCGGCTACTGTGTCTCCAAGTTTGGTGTCGAGGCCTTCTCTGACAGCATCAGGCGTGAGCTCTACTACTTTGGGGTGAAAGTCAGCATCATTGAGCCCGGGAACTATCGAACATCCATCCTGGGCAAG---------GAGGGCCTGGTGTCCCGCATGCAAAGGCTATGGGAGCGGCTGCCTCAGGAGACCCGGGATAGCTATGGGGAGGAGTACTTCCGCAACTATACTGACAAGTTAAAAAACATGATGCAGCTGGCAGAGCCAAGGATCAGCGAGGTCACCAACAGCATGGAGCACGCCATCATTTCCCGGAGCCCCCGCATCCGCTATAACCCGGGCCTGGACGCCAAACTCCTCTACATCCCATTAGCTAAGTTGCCCACCCCTGTGACAGATTTCATCCTGAGCCGGTACCTTCCAAAGCCAGCAGACAGTGTC---
>HLrhiFer5
ATGGCGGCTCTCACAGACCTCTCCTTTATG------TACCGCTGGTTCAAGAACTGCAATCTTGTCCGCAACCTCTCAGACAAGTACGTCTTCATCACGGGCTGTGACTCGGGCTTCGGGAACCTGCTGGCCAGGCAGCTGATTGATCGGGACATGCGGGTGCTGGCTGCTTGTTTCACTGAGGAGGGAGCCCACAAACTTCAG------------------------------------------------------------------CAAGATACCTCCTACCGGCTACAGACCATTCTACTGGATGTCACCAAGACCGAGAGCATCAAGGCAGCAGCTCAGTGGGTGAGGGACCAAGTGGGAGAGCAAGGCCTCTGGGCCCTGGTGAACAACGCTGGTGTGGGCGTGCCCAGTGGTCCCAACGAATGGCTGACCAAGGAGGATTTTGTGAAAGTGATCAATGTGAACCTGGTGGGACTGATCGAAGTGACCCTACACATGCTGCCCATGATCAAGAAAGCACGGGGCAGGATTGTCAACATGTCCAGCTCTGGTGGTCGTGTGGCTATCATTGGTGGTGGCTACTGCGTCTCCAAGTTTGGCGTTGAGGCTTTCTCAGACAGCATCAGGCGTGAACTCCACTACTTTGGGGTGAAAGTCAGCATCATTGAGCCAGGAAACTATCGGACATCCATTTTGGGCAAA---------GAGGGCATGGAGTCACGCTTGCAGAAGCTGTGGGATCGGCTGCCTCAGGAGACCCGGGATAGCTATGGAGAGGAGTACTTCTGTATCTATACTGACAAGTTAAAAAACATGATGCAGTTGGCAGAGCCAAGGATCAGAGACGTCACCAACAGCATGGAGCATGCCATTGTTTCCCGGAGCCCCCGCATCCGCTACAACCCTGGCCTGGATGCCAAACTCCTCTACCTCCCCCTGGCTAAGTTGCCCACCCCTGTGACAGATTTCATCCTGAGCCGGTACCTTCCAAGGCCAGCAGACAGTGTC---
>cerSim1
ATGGCGGCTCTCACGGACCTGTCCTTTATG------TACCGCTGGTTCAAGAACTGCAATCTGGTCCACAACCTCTCAGACAAGTATGTCTTCATCACGGGCTGTGACTCAGGCTTTGGGAACCTGCTAGCCAGGCAGCTGGTCGATCGGGGCATGCGGGTGCTGGCTGCATGCTTCACTGAGGAGGGGGCCCAGAAGCTTCAG------------------------------------------------------------------CAGGATACCTCCTACCAGCTGCAGACCACTCTACTGGATGTCACCAAGACGGAGAGCATCCAGGCAGCGGCCCAGTGGGTGAGGGACCAAGTGGGCGAGCAAGGCCTCTGGGCCCTGGTGAACAACGCTGGTGTGGGCCTCCCCAGTGGCCCCAATGAATGGCTGACCAAAGAGGACTTTGTGAAAGTGATCAATGTGAACCTGGTGGGACTGATCGAAGTGACCCTCCACATGCTGCCCATGGTCAAGAAAGCCCGGGGCAGGGTCGTCAACATGTCCAGCTCCGGTGGTATTGTGGCTATGATCGGTGGTGGCTACTGCGTCTCCAAGTTTGGTGTCGAGGCCTTCTCTGACAGCATCAGGCGTGAGCTCCGCTACTTTGGGGTGAAAGTCAGCATCATCGAGCCAGGGAACTATCGGACGTCCATTCTGGGCAAG---------GAGGGCATAGAGTTGCGCATGCGAAAGCTGTGGGAGCGGCTACCTCAGGAGACCCGGGACAGCTATGGAGAGGAGTACTTCCGTGTCTATACTGACAAGTTAAAAAACATGATGCAGTTGGCAGAGCCAAGGATCGGAGAGGTTACCAACAGCATGGAGCACGCCATTGTTTCCCGGAGCCCCCGCATCCGCTACAACCCTGGCCTGGATGCCAAACTTCTCTACGTCCCCTTGGCTAAGTTGCCCACCCCTGTGACAGATTTCATCCTGGGCCGGTACCTTCCAAAGCCTGCAGACAGTGTC---
>HLequCab3
ATGGCAGCTCTCACGGACCTCTCCTTTATG------TACCGCTGGTTCAAGAACTGCAATCTGGTCCGCAACCTCTCAGAGAAGTATGTCTTCATCACGGGCTGTGACTCGGGCTTCGGGAACCTGCTGGCCAGGCAGCTAGTCGATCGGGGCATGCAGGTGCTGGCTGCGTGCTTCACTGAGGAGGGGGCCCAGAAGCTTCAG------------------------------------------------------------------CGGGATACTTCCTACCGGCTGCAGACCACTCTATTGGATGTCACCAAGACCGAGAGCATCCGGGCCGCGGCCCAGTGGGTGAAGGACCAAGTGGGCGAGCAAGGCCTCTGGGCCCTGGTGAACAACGCTGGTGTGGCCCTGCCCAGCGGTCCCAATGAGTGGCTGACCAAGGAAGACTTTGTGAAAGTGATCAACGTGAACCTGGTAGGACTGATTGAAGTGACCCTCCACATGCTGCCCATGGTCAAGAAAGCCCGGGGCAGAGTTGTCAACATGTCTAGCTCCGGTGGTCGTGTGGCTGTCATCGGTGGTGGCTACTGTGTCTCCAAATTTGGTGTCGAGGCCTTCTCTGACAGCATCAGGCATGAGCTCCACTACTTTGGGGTGAAAGTCAGCATCATCGAGCCGGGAAACTATCGGACATCCATTCTGGGCAAG---------GAGGGCATCGAGAAGCGCATGCGAAAGCTGTGGGCGCGGCTACCGCAGGAGACCCGGGATAGCTATGGAGAGGAGTACTTCCGCGTCTATACTGACAAGTTAAAAAACATGATGCAGTTGGCAGAGCCAAAGATCAGCGAAGTCACCAACAGCATGGAGCATGCCGTTATTTCCCGGAGCCCCCGCGTCCGCTACAACCCTGGCCTGGATGCCAAACTGCTCTACATCCCTTTGGCTAAGTTTCCCACCCCTGTGACAGATTTCATCCTGAGCCGGTATCTTCCAAGGCCAGCAGACAGTGTC---
>tarSyr2
ATGGAGGCTCTCACAGACCTCTCCTTTATG------TACCGCTGGTTCAAGAACTGCAATCTGGTCCGTGACCTCTCAGAGAAGTACGTCTTCATCACGGGCTGTGACTCGGGCTTTGGAAACACGTTGGCCAAGCAGCTGGTTGGTCGGGGCATGCGGGTGCTGGCTGCTTGCCTCACGGAGGAGGGGGCCCAGAAACTGCAG------------------------------------------------------------------CAGGACACCTCCTATCAGTTGCAGACCACCCTACTGGACGTCACCAAGAGCGAGAGCATCCGGGCAGCGGCCCAGTGGGTGAGGGCACAAGTGGGAGAGCAAGGCCTCTGGGCCCTGGTGAACAATGCTGGTGTGGGCCTGCCCAGTGGTCCCAACGAATGGCTGACCAAGGAGGACTTTGTGAAGGTGATCAATGTGAACCTGGTGGGACTGATCGAAGTGACCCTTCACATGCTGCCCATGGTCAAGAGAGCCCGGGGTAGGGTCGTCAACATGTCCAGTTCCGGTGGTCGTGTGGCGGTCATCGGTGGCGGTTACTGCGTCTCCAAATTTGGTGTTGAGGCCTTCTCCGACAGCATCAGGCGTGAGCTCCACTACTTTGGGGTGAAGGTCAGCATCATTGAGCCAGGGAACTACCGGACATCCATTCTGGGCAAG---------GAGAACTTGGAGTTGCGCATGCAAAAGCTTTGGGAGCGGCTACCTCAGGAGACCCGGGACAGCTACGGAGAGGAGTACTTCCACATCTATACTGACAAGTTAAAGAACATGATGCAGCTGGCAGAGCCAAGAATCAGAGATGTCATCAACAGCATGGAGCACGCCGTTGTTTCCCGGAGCCCCCGCGTCCGCTACAACCCTGGACTGGATGCCAAGCTACTTTACCTCCCGCTGGCTAAGTTGCCCACTCCTGTGACAGATTTCATCCTGAGCCGGTACCTCCCAAGGCCAGCGGACAGTGTT---
>otoGar3
ATGGCAGCTCTCACAGACCTCTCCTTTATG------TACCGCTGGTTCAAGAACTGCAATCTGGTCCGCGACCTCTCAGAAAAGTATGTCTTCATCACGGGCTGTGACTCGGGCTTCGGGAACATGCTGGCCCGACAGCTGGTTGATCGGGGCATGCGGGTGCTGGCTGCTTGCTTCACTGAGGAGGGGGCCCAGAAACTGCAG------------------------------------------------------------------CAGGACACCTCCTATGGACTGCAGACCACCCTACTGGATGTCACCAAGACTGAGAGCATCCAGGCGGCAGCCCAGTGGGTGAGGGACCAAGTGGGCGAGCAAGGCCTGTGGGCCCTGGTGAACAATGCTGGTGTGGGCCTGCCCAGTGGTCCTAATGAATGGCTGACCAAGGAGGACTTTGTGAAGGTGATCAATGTGAATCTGGTGGGACTGATCGAAGTGACCCTTCACATGCTGCCCATGGTTAAGAGAGCCCGGGGCAGGGTCGTCAACATGTCCAGCTCTGGTGGTCGTGTTGCTGTCATTGGTGGTGGCTACTGCGTCTCCAAGTTTGGTGTGGAGGCCTTCTCTGACAGCATCAGGCGTGAACTCCACTACTTTGGGGTGAAAGTCAGCATCATCGAGCCGGGAAACTACCGGACGTCCATCCTGGGCAAG---------GACGGAATAGTGTCACGCATGCGCAAGCTGTGGGCACGGCTGCCACCGGAGACGCGGGAGAGCTACGGGGAGGAGTACTTCCGCATCTATACTGAGAAATTAAACAATATGATGAGACTGGCAGAGCCGAGAATCAGAGACGTCGTCAATAGCATGGAGCACGCTGTTGTTTCCCGGAGCCCCCGCATCCGCTACAACCCTGGCCTGGATGCCAAACTTCTCTATGTCCCCCTGGCTAAGTTGCCCACCCCTGTAACAGATTTCATCCTGAGCCGGTACCTTCCAAGGCCAGCGGACAGTGTC---
>micMur3
ATGGCGGCTCTCACGGACCTCTCCTTTATG------TACCGCTGGTTCAAGAACTGCAATCTGGTCCGCAACCTCTCAGAGAAATATGTCTTCATCACGGGCTGTGACTCTGGCTTCGGGAACCTGCTGGCCAGACAGCTGGTTGATCGGGGCATGCGGGTACTGGCTGCTTGCTTCACTGAGGAGGGGGCCCAGAAACTTCAG------------------------------------------------------------------CAGGATACCTCCTATCGGCTGCAGACCACCCTACTGGATGTCACCAAGACTGAGAGCATCCGGGCAGCAGCCCAGTGGGTGAGGGACCAAGTGGGCGAGCAAGGCCTCTGGGCCCTGGTGAACAATGCTGGTGTGGGCCTGCCCAGTGGGCCCAATGAATGGATGACCAAGGAGGACTTTGTGAAAGTGATCAATGTGAACCTGGTGGGACTGATCGAAGTGACCCTTCACATGCTGCCCATGGTCAAGAGAGCCCGGGGCAGGGTCGTCAACATGTCCAGCTCTGGTGGTCGTGTCGCAGTCATTGGTGGTGGCTACTGCGTCTCCAAGTTTGGCGTGGAGGCCTTCTCTGACAGCATCAGGCGTGAGCTGCACTACTTTGGAGTGAAGGTCAGCATCATTGAGCCCGGGAACTACCGGACATCCATTCTGGGCAAC---------GAGGGCCTGGAGCTGCGCATGCGCAAGCTGTGGGAGCGGCTGCCTCAGGAGACCCGGGAGAGCTACGGCGAGGAGTACTACCGCATCTATACTGAGAAGTTAACAAACATGATGAGGCAGGCAGAGCCAAGAATCAACGATGTCACCAACAGCATGGAGCACGCTATTGTTTCCCGGAGTCCCCGCATCCGCTACAACCCTGGCCTGGATGCCAAACTCCTGTACATCCCCCTGGCTAAGTTGCCCACCCCTGTAACAGATTTCATCCTGAGCCGATACCTTCCAAGGCCGGCGGACAGCGTC---
>HLphyDis3
ATGGCGGCTCTCACGGACCTCTCTTTTATG------TACCGCTGGTTCAAGAACTGCAATCTTGTTCGAAACCTCTCAGACAAGTATGTCTTCATCACAGGCTGTGACTCGGGCTTTGGGAACCTACTGGCCAAGCAGCTGGTTCATCGAGGCATGCGGGTGTTGGCTGCTTGTTTCACCCATGAGGGGGCCCAGAAGCTGCAG------------------------------------------------------------------CAAGATACCTCCTACCGGCTGCAGACCACCCTATTGGATGTCACCAAGAGCGAGAGCATCCAGATGGCAGCCCAGTGGGTGAGGGACCAAGTGGGCGAGCAAGGTCTCTGGGCCCTGGTGAACAACGCTGGTTTGGGCTTGCCCAGTGGTCCCAACGAATGGCTGACTATAGAGGACTTTGTGAAGGTGATCAATGTGAACCTGGTGGGACTGATTGAAGTGACCCTCCACATGCTACCCATGGTCAAGAAAGCCCGGGGCCGGGTCGTCAACATGTCCAGCTCTGGTGGTCGTGTGGCTGTCATTGGTGGTGGCTACTGTGTGTCCAAGTTTGGTGTCGAGGCCTTCTCTGACAGCATCAGGCGTGAGCTCCACTACTTTGGGGTTAAAGTCAGCATCATTGAGCCCGGGAACTATCGGACGTCCATTCTGGGCAAG---------GACGGCATAGAGTTGCGCATGCAGAAGCTGTGGGAGCAGCTGCCTCAGGAGACCCGGGATAGCTATGGAGAGGAGTACTTCCGCATCTATACTGAAAAGTTAACAAACATGACTCGGTCAGCAGAGCCAAGGCTCAGAGATGTCATCAATAGCATGGAACATGCCATCGTTTCCCGGAGCCCGCGCATTCGCTACAACCCTGGCCTGGATGCCAAACTTCTCTACCTGCCCTTGGCTAAGCTGCCCACCCCCGTGACAGATTTCATCCTGAGCCGGTACCTTCCAAGGCCAGCAGACAGTGTC---
>echTel2
ATGGCGGCTCTCACGGACCTCTCCTTTATG------TACCGCTGGTTCAAGAACTGCAACCTGGTACGAAACCTCTCAGAGAAGTACGTCTTCATCACTGGCTGCGACTCGGGCTTTGGGAACCTGCTGGCTCGGCAGCTGGTTGATCGGGGCATGAGGGTGCTGGCTGCTTGCTTCAGTGAGGAGGGGGCCCAGAAGCTTCTC------------------------------------------------------------------CAGGATACCTCCTATCGTCTGCAGACCACCCTCCTGGATGTCACCAAAACTGAGAGCATCCGGGCGGCAGCCCAGTGGGTGAGGGACCAAGTGGGCGAGCAAGGTCTCTGGGCTCTGGTGAACAATGCTGGAGTGGGCCTACCCAGTGGTCCCAATGAATGGCTGACCAAGGAGGACTTTGTGAAAGTGATTGATGTGAACCTGGTGGGACTGATTGAAGTGACCCTCCACATGTTGCCCATGGTCAAGAAAGCCCGGGGCAGGGTTGTCAACATGTCCAGCTCTGGGGGTCGCGTGGCTGCCATCGGTGGTGGCTACTGTGTTTCCAAGTTTGGTGTTGAGGCTTTCTCTGACAGCATCAGGCGTGAGCTCTACTATTTTGGCGTAAAAGTCAGCATCATAGAGCCAGGAAACTACCGGACATCCATTCTGGGCAAG---------GAGAAACTAGAGTCCCGCATGCAGAAGCTGTGGGGCCGGCTACCTCAGGAGACCCGGGACAGCTACGGAGAAGAGTATTTACGCATCTATACTGAAAAGTTAAAAAACATCATGCAGTTGGCCGATCCAAAGATCACCGAAGTCACCAACAGCATGGAGCACGCCATTGTGTCCCGGAGCCCTCGTATCCGCTACAACCCTGGCCTGGATGCCAAGCTCCTCTACCTCCCCCTGGCTAAGCTGCCAACGCCAGTGACTGATTTCATCCTGAGCCGGTACCTTCCGAGACCAGCGGACAGCGTC---
>oryAfe1
ATGGCAGCTATCACGGACTTCTCCTTTATG------TACCGCTGGTTCAAGAACTGCAACTTGGTGCGAAACCTCTCAGAGAAGTATGTCTTCATCACTGGCTGTGACTCAGGCTTTGGGAACCTGCTGGCTCGGCAGCTAGTTGATAGAGGCATGAAGGTGCTGGCTTCTTGCCTCACTGAGGAAGGGGCCCAGAAGCTTCAG------------------------------------------------------------------CAGGATACCTCCTGCCGTCTGCAGACCATCCTATTGGATGTCACCAAGACTGAGAGCATCCAGGCGGCAGCCCAGTGGGTGAGAGACCAAGTGGGCGAGCAAGGCCTCTGGGCCCTGGTGAACAATGCTGGAGTGGGCCTGCCTAGTGGTCCCAATGAATGGCTGACCAAGGAGGACTTTGTGAAGGTGATCAATGTGAACCTAGTAGGATTGATTGACGTGACCCTCCACATGCTACCGATGGTCAAGAAAGCCCGGGGCAGGATTGTCAACATGTCCAGTTCTGGTGGTCGTGTAGCTGTCATCGGTGGTGGCTACTGTGTCTCCAAGTTTGGTGTTGAGGCCTTCTCTGACAGCATCAGGCGTGAGCTCCACTATTTCGGCGTAAAGGTCAGCATCATTGAGCCGGGAAACTACCGGACATCCATCCTGGGCAAA---------GAGGGCATGGAGTCACGCATGCGAAAGCTGTGGCAGCGGTTGCCTCAGGAGACCCGAGATAGTTACGGAGAGGAGTACTTCTGCATCTATACTGAAAAGTTACAAAACATGCTGCAGTTGGCTGAGCCAAGGATCACTGATGTCATTAACAGCATGGAGCATGCCATTGTATCCCGGAGCCCTCGCATCCGCTACAACCCTGGCCTGGATGCCAAACTCCTCTACCTCCCCTTGGCTAAATTGCCCACCCCTGTGACAGATTTCATCCTGAGCCGGTATCTTCCAAGGCCAGCAGATTGTGTC---
>loxAfr3
ATG------------GACCTCTCCTTTATG------TACCGCTGGTTCAAGAACTGCAACTTGGTGCGAAACCTCTCAGAGAAGTATGTCTTCATCACCGGCTGTGACTCGGGCTTTGGGAACCTGCTGGCCCGGCAGCTGGTTGATCGGGGTATGCGGGTGCTGGCTGCTTGTCTCACTGAGGAGGGGGCCCAGAAGCTTCAG------------------------------------------------------------------CAGGATACCTCCTACCGTCTGCAGACCACTCTACTGGATGTCACCAAGTCTGAGAACATCCAGGCAGCAGCCCAGTGGGTGAGGGACCAAGTGGGCGAGCAAGGCCTCTGGGCCCTGGTGAACAATGCTGGAATAGGCCTGCCCAGTGGTCCCAGTGAATGGCTGACCAAGGAGGACTACGTGAAGGTGATCAATGTGAACCTGGTAGGACTGATTGATGTGACCCTCCACATGTTGCCCATGGTCAAGAAAGCCCGTGGCAGAGTCATCAACGTGTCCAGCTCTGGTGGTCGCGTAGCTGTCATCGGTGGTGGCTACTGTGTGTCCAAGTTTGGTGTTGAGGCCTTCTCTGACAGTATAAGGCGTGAGCTCCACTATTTTGGGGTCAAGGTCAGCATCATTGAGCCTGGAAACTACCGGACGTCCATTCTGGGCAAG---------GAGAACATAGTGTCTCGCATGCGCAAGCTGTGGGAGCGGCTGCCTCAGGAGACCCGGGATAGCTATGGAGAAGAGTACTTCTGCATCTATACTGAAAAGTTAAAAAACACGTTGCAGTTGGCCGAGCCAAAGATCATCGATGTCACCAATAGCATGGAGCACGCCATTGTGTCCCGGAGCCCCCGCATTCGATACAACCCTGGCCTGGATGCCAAACTCCTCTATCTCCCCCTGGCTAAGTTGCCCACCCCAGTGACAGATTTTATTCTGAGCCGGTACCTTCCAAGGCCAGCGGACAGTGTC---
>hetGla2
ATGGCGGCAATCACAGACTTAGGTTTTATG------TACCGCTGGTTTAAGAACTGCAATCTGGTTCACAACCTTTCGGAGAAATATGTCTTCATCACTGGCTGTGACTCTGGCTTTGGGAATATGCTGGCCAGACAACTGGTTGAACGGGGTTTGAGGGTGCTGGCTGCTTGCCTTACTGAGGAAGGTGCTCAGAAACTTCAG------------------------------------------------------------------CAAGATACCTCCTACCAGCTGCAGACCACCCTACTGGATATCACCAAGACTGAGAGTGTCAAGGCTGCGGCCCAGTGGGTGAGGGACCAAGTGGGCGAGCAAGGCCTCTGGGCCCTGGTAAACAATGCTGGTGTGGGTCTTCCCAGTGGTCCCAATGAATGGCTGACAAAGGAGGATTTTGTAAAGGTGATCAACGTGAACCTGGTGGGAACAATCGACGTAACCCTCCACATGCTGCCTATGGTCAAGAAAGCCCGAGGCAGGGTGGTCAATATGTCTAGCTCTGGTGGTCGTGTGGCTCTCATTGGTGGTGGCTACTGTGTCTCCAAGTTTGGCATTGAGGCCTTCTCTGACAGTATCAGGCGTGAGATGCACTACTTTGGGGTGAAAGTCAGCATCATTGAGCCGGGGAACTACAAGACATCCATTCTGGGCAAG---------GAGGGCATCAATAAGAAACTGAGGAAGATGTGGGAGAGACTGCCTCAGGAGACACGAGACAGCTATGGAGAGGAGTACTTCCGCATCTATACTTACAAGCTGAGCAACATGTTGGAACTGGCAGAGCCGAGAATCACCGATGTCATCAATAGTATGGAGCACGCCATTGTTTCCCGGACTCCTCGTATCCGCTACAACCCTGGCCTGGATGCCAAACTCCTCTACATTCCCTTGGCAAAGTTGCCCACCCCTGTGACAGATTTCATCCTGAGCCGGTACCTTCCAAAGCCAGCAGACAGTGTC---
>speTri2
ATGGCAGCACTCACGGACCTCTCTTTTATG------TATCGCTGGTTCAAGAATTGCAATCTTGTTCGCAACCTCTCAGAGAAGTATGTCTTCATCACCGGCTGTGACTCGGGCTTTGGGAACCTGTTGGCCAGACAGCTGGTTGATCGGGGTATGCGAGTGCTGGCTGCTTGCCTCACTGAGGAGGGAGCCCAGAAACTTCAA------------------------------------------------------------------CAGGATACCTCCTACCAACTGCAGACCATCCTACTGGATGTCACCAAGACTGAGAGCATCAAGGCAGCAGCCCAGTGGGTGAGGGACCAAGTGGGCGAGCAAGGCCTCTGGGCACTGGTGAATAATGCTGGTGTGGGCCTGCCCAGTGGTCCCAACGAATGGCTGACCAAGGAAGACTTTGTGAAGGTGATCAACGTGAACCTGGTGGGACTGATCGACGTGACCCTCCACATGCTACCTATGGTCAAGAAAGCCCGAGGCAGGGTGGTCAACATGTCCAGCTCTGGTGGTCGTGTAGCGGTCATTGGTGGTGGTTACTGTGTCTCCAAGTTTGGTGTTGAAGCCTTCTCTGACAGCATCAGGCGTGAACTCCACTACTTTGGGGTGAAGGTCAGCATCATTGAGCCAGGGAACTACCGGACATCCATTCTGGGAAAG---------GAGGGTTTAGAGATACGCATGCAAAAGCTGTGGGAACGGCTTCCTCCAGAGACCCGGGATAGCTACGGAGAAGAATACTTCCGCATCTATACCAACAAGTTGAAAAACATGATGCAGCTGGCAGAGCCAAGAATCAAGGATGTCACCAACAGCATGGAGCACGCCATCGTTTCCCGGAGCCCCCGCGTCCGCTACAACCCCGGCCTGGATGCCAAACTCCTCTACCTCCCCCTGGCTAAGTTTCCCACCTCTGTGACAGATTTCATCCTGAGCCGGCACTTTCCAAGGCCAGCAGACAGTGTT---
>manPen1
ATGGCGGCTCTCATGGACCTCTCTTTTATG------TATCGCTGGTTCAAGAACTGCAATCTGGTCCCCAACCTCCCAGACAAGTACGTCTTCATCACGGGCTGCGACTCGGGCTTCGGGAACCTGCTGGCCAGGCAGCTGGTGGATCGGGGCATGCGGGTGCTGGCTACTTGCTTCACGGAGGAGGGGGCCCAGAAGCTTCAG------------------------------------------------------------------CAGGATACATCCTACCGACTGCAGACCACACTACTGGATGTCACCAAGACTGAGAGCATCCAGGCGGTGGCCCAGTGGGTGAGGGACCAAGTGGGTGAGCAAGGCCTCTGGGCCCTGGTGAACAACGCTGGTGTGGGCCTGCCCAGTGGTCCCAATGAATGGCTGACCAAGGAGGACTTTGTGAAGGTGATCAATGTGAACCTGGTGGGACTGATCGAAGTGACCCTCCACATGCTGCCCATGGTCAAGAAAGCCCGGGGCAGGGTTGTCAACATGTCCAGCTCTGGCGGCCGTGTGGCTATCATCGGTGGTGGCTACTGTGTCTCCAAGTTTGGTGTAGAGGCCTTCTCCGACAGCCTTAGGCGTGAGCTCCACTATTTTGGGGTGAAAGTCAGCATCATTGAGCCGGGGAACTACCGGACATCCATTCTGGGCAAG---------GAGGGTATGGAGAAGCGCATGCGGAAGCTGTGGGAGAGGCTGCCACAGGAGACCCGGGATAGCTACGGGGAGGAGTACTTCCGCATCTATACTTACAACTTAAAAAACACGATGCAGTTGGCAGAGCCGAGGATCCGTGATGTCACCAACAGCATGGAGCATGCCATTGTTTCCCGCAGCCCCCGAATCCGCTACAACCCTGGCCTGGATGCTAAACTCCTCTACCTTCCATTGGCTAAGTTGCCCACTCGTGTGACAGATTTCATCCTGAGCCGGTTTCTTCCAAGGCCAGCAGACAGTATC---
>HLmanJav1
ATGGCGGCTCTCATGGACCTCTCTTTTATG------TATCGCTGGTTCAAGAACCGCAATCTGGTCTCCAACCTCCCAGACAAGTACGTCTTCATCACGGGCTGCGACTCAGGCTTCGGGAACCTGCTGGCCAGGCAGCTGGTGGATCGGGGCATGCGGGTGCTGGCTACTTGCTTCACGGAGGAGGGGGCCCAGAAGCTTCAG------------------------------------------------------------------CAGGATACATCCTACCGACTGCAGACCACACTACTGGATGTCACCAAGACTGAGAGCATCCAGGCGGTGGCCCAGTGGGTGAGGGACCAAGTGGGCGAGCAAGGCCTCTGGGCCCTGGTGAACAACGCTGGTGTGGGCCTGCCCAGTGGTCCCAATGAATGGCTGACCAAGGAGGACTTTGTGAAGGTGATCAATGTGAACCTGGTGGGACTGATCGAAGTGACCCTCCACATGCTGCCCATGGTTAAGAAAGCCCGGGGCAGGATTGTCAACATGTCCAGCTCTGGCGGCCGTGTGGCTGTCGTCGGTGGTGGCTACTGTGTCTCCAAGTTTGGTGTAGAGGCCTTCTCCGACAGCCTTAGGCGTGAGCTCCACTATTTTGGGGTGAAAGTCAGCATCATTGAGCCAGGGAACTACCGGACATCCATTCTGGGCAAG---------GAGGGTATGGAGACGCGCATGCGGAAGCTGTGGGAGCGGCTGCCGCAGGAGACCCGGGATAGCTACGGGGAGGAGTACTTCCACATCTATACTTACAACTTAAAAAACACCATGCAGTTGGCAGAGCCGAGGATCCGTGATGTCACCAACAGCATGGAGCATGCCATTGTTTCCCGCAGCCCCCGAATCCGCTACAACCCTGGCCTGGATGCTAAACTCCTCTACATTCCATTGGCTAAGTTGCCCACTCGTGTGACAGATTTCATCCTGAGCCGGTTCCTTCCAAGGCCAGCAGACAGTATC---
>HLrouAeg4
ATGGCTGCTATCATGGACCTCTCCTTTATG------TACCGCTGGTTCAAGAACTGCAATCTTGTCCGCAACCTCTCAGACAAGTATGTCTTCATCACAGGCTGTGACTCGGGCTTCGGGAACCTACTGGCCAGGCAGCTGGTTGATAGGGGTATGCGGGTGCTGGCTGCTTGCTTCAGTGAGGAGGGGGCCCAGAAGCTTCAA------------------------------------------------------------------CAAGACGCCTCCTACCGGCTGCAGACCATCCTACTGGATGTCACCAAGACTGAGAGCATCCGAGCAGTGGCCCAGTGGGTGAGGAACCAAGTGGGCGAGCAAGGCCTCTGGGCCCTAGTGAACAATGCTGGTGTGGGCGTGCCCAGCGGTCCCAATGAATGGCTGACCAAGGAAGACTTTGTGAAGGTGATCAATGTGAACCTGGTTGGACTGATTGAAGTGACCCTCCACATGTTGCCCATGATCAAGAAAGCCCGTGGTAGGGTTGTCAACATGTCCAGCTCTGGGGGTCGTGTGGCTGCCATTGGTGGTGGTTACTGCGTCTCCAAGTTTGGTGTCGAGGCCTTCTCTGACAGCATCAGGCGTGAACTCTACTACTTTGGGGTGAAAGTCAGCATCATTGAGCCAGGGAACTATCGGACATCCATTCTGGGCAAG---------GAGGGCATAGAGAAGAGCATGCAGAAGCTGTGGGACCGGCTGCCTCAGGAGACCCGGGATAGTTATGGAGAGGAGTACTTTCGCATCTATACCGACAAGTTAAAAAACATGATGCAGTTGGCAGAGCCAAGGATCAGAGAAGTCACCAACAGCATGGAGCATGCTATCGTTTCCCGGAGCCCCCGCATCCGCTACAACCCTGGCCTGGATGCCAAACTCCTCTACCTCCCCTTGGCTAAGTTGCCCACCCCTGTGACAGATTTCATCCTGAGCCGGTACCTTCCAAGGCCAGCAGATAGTGTC---
>HLpipKuh2
ATGGCGGCTCTCACGGACCTCTCCTTTATG------TACCGCTGGTTCAAGAACTGCAACCTTGTCCGCAACCTCTCAGACAAGTATGTCTTCATCACAGGCTGTGACTCGGGCTTCGGGAACCAACTGGCCAAGCAGTTGGTTGATCGAGGCATGCGGGTGCTGGCTGCATGTCTCACTGAGGAGGGAGCCCAGAAGCTTCGA------------------------------------------------------------------CAAGACACCTCCTACCGGCTGCAGACCATCCTCTTGGATGTCACCAAGAGTGAGAGTGTTCAGGAGGCGGCCCAGTGGGTGAGGGACCAAGTGGGCGAGCAAGGCCTCTGGGCCCTGGTGAACAATGCTGGTGTGGGCCTGCCCAGTGGCCCCAATGAATGGCTGACGAAAAAGGACTTTGTGAAGGTGATCAATGTGAACCTGGTGGGACTGATTGACGTGACCCTCCACATGCTGCCCATGGTCAAGAAGGCCCGGGGCAGGGTTGTCAACATGTCCAGCTCTGGTGGTCGTATAGCTGTTATTGGCGGTGGCTACTGTGTCTCCAAGTTTGGTGTTGAGGCCTTCTCTGACAGCATCAGGCGTGAGCTCTACTACTTTGGGGTGAAAGTCAGCATCATTGAGCCGGGGAACTATCGGACATCCATTCTGGGCCAG---------CAAAACATGAAGCTGCACTTGCAGAAGCTGTGGGATCGGCTGCCTCAGGAGACCCGGGATAGCTACGGAGAGGAGTACTTCCAAATCTATTCTGACAATCTATCAAACATGATGATGCTGGCAGAGCCAAGAATCAGAGATGTCGTCAACAGCATGGAGCACGCCGTCGTTTCCCGGAGCCCCCGCATCCGCTACAACCCTGGCCTGGATGCCAAGCTCCTCTATCTCCCCTTGGCTAAGCTGCCCACCCCTGTGACAGATTTCATCCTGAGCCGGTACCTTCCAAGGCCAGCAGACAGTGTC---
>HLmyoMyo6
ATGGCGGCTCTCACGGACCTCTCCTTTATG------TACCGCTGGTTCAAGAACTGCAATCTTGTCCGCAACCTCTCAGACAAGTATGTCTTCATCACAGGCTGTGACTCCGGCTTCGGGCACCAACTGGCCAAACAGCTGGTTGATCGAGGCATGCGGGTGCTGGCTGCTTGTCTCACTGAGGAGGGGGCCCGGAAGCTTCAA------------------------------------------------------------------CAAGACACCTCCTATCGGCTGCAGACCACCCTCTTGGATGTCACCAAGAGCGAGAGCGTTCAGGCGGCGGCCCACTGGGTGAGGGACCAAGTGGGCGAGCAAGGCCTCTGGGCCCTGGTGAACAATGCTGGTGTGGGCCTGCCCAGTGGTCCCAACGAATGGCTGACCAAAGAGGACTTTGTGAAGGTCATCAATGTGAACCTGGTGGGACTGATTGACGTGACCCTCCACATGCTGCCCATGGTCAAGAAAGCCCGGGGCAGGGTCGTCAACATGTCCAGTTCTGGTGGTCGTGTAGCTGTCATTGGCGGTGGCTACTGTGTCTCCAAGTTTGGTGTTGAGGCCTTCTCTGACAGCATCAGGCGTGAGCTCTACTACTTTGGGGTGAAAGTCAGCATCATTGAGCCGGGGAACTATCGGACATCTATTCTGGGCCAG---------CAAAGCATGGAGTTGCGCTTGCGGAAGATGTGGGATCGGATGCCTCAGGAGACCCGGGATAGCTACGGAGAGGAGTACTTCCAAATCTATTCTGACAAGCTAACAAACATGTTGAAGTTGGCAGAGCCAAGAATCAGAGATGTCGTCAACAGTATGGAACACGCTGTTGTTTCCCGGAGCCCCCGCATCCGCTACAACCCCGGCCTGGATGCCAAACTCCTCTACCTCCCCTTGGCTAAGTTGCCCACCCCTGTGACAGATTTCATCCTGAGCCGGTACCTTCCAAGGCCAGCAGACAGTGTC---
>sorAra2
ATGGCGGCCATCACAGACCTCTCCTGTATG------TACCGCTGGTTCAAGAACTGCAATCTGGTTCGCAACCTCTCGGACAAGTATGTCTTCATCACAGGCTGTGACTCGGGCTTCGGGAACCTGCTGGCCAGGCAGCTGGTTAACAGGGGCATGCGAGTTCTTGCTGCCTGCTACACGGAGGAGGGGGCCCAGAAGCTTCAG------------------------------------------------------------------CAGGAGACGTCCTACCAGCTCCAGACCACCCTCCTGGATGTCACCAAGACGGAGAGCATCCGGGCGGCGGGCCAGTGGGTGAGGGACCAAGTGGGCGAGCAAGGCCTTTGGGCTTTGGTCAATAATGCTGGTGTGGGCCTGCCCAGCGGTCCCAATGAATGGCTGACCAAGGAGGACTTTGTGAAGGTCATCAATGTGAACCTGGTGGGACTGATTGAAGTGACTCTCCAGATGCTGCCCATGATCAAGAAAGCTCGGGGAAGAGTTGTCAACATGTCCAGCTCCGGTGGCATAGTGGCTCTCATCGGTGGTGGCTACTGCGTCTCCAAGTTCGGTGTTGAGGCCTTCTCTGACAGCATCAGGCGTGAGATGCATTACTTTGGAGTGAAGGTCAGCATCATCGAGCCAGGAAACTACCGGACGAGCATTCTGGGCAGG---------GAAGGTGTGGAGCTGCGCATGCGGAAGCTGTGGGAACGGCTGCCTCAGGAGACCCGGGACAGCTACGGAGAGGATTACTTCCTTATCTACACCCACAAGTTAAAAAACATGATGCAGTTGGCAGAGCCAAGAATTGATCAAGTCACCAACAGCATGGAGCATGCAGTGGTTTCCCGGAGTCCCCGCATTCGCTACAACCCTGGCTTGGACGTCAAGCTCCTCTACCTCCCTTTGTCTAAGTTGCCCACTCCTGTGACAGATTTTATCCTGAGCCGGTATCTTCCACGGCCAGCAGACAGTGTT---
>HLmolMol2
ATGGCAGCTCTCACGGACCTCTCCTTTATG------TACCGCTGGTTCAAGAACTACAATCTTGTTCGTAACCTTTCGGACAAGTATGTCTTCATCACAGGCTGTGACTCTGGCTTTGGTAACCTACTGGCCAAGCAGCTGGTTGATCGAGGGATGCGGGTGCTGGCTGCTTGTCTCACTGAGGAGGGGGCCCAGAAGCTTCAA------------------------------------------------------------------CAAGATACCTCCTACAGGCTGCAGACCACCCTATTGGATGTCACCAATAGTGAGAGCATTCAGAAGGCGACCCAGTGGGTGAGGGACCAAGTGGGCGAGCAAGGCCTCTGGGCCCTGGTGAACAATGCCGGTGTGGGCCTGCCCGGTGGTCCCAATGAATGGCTGACCAAAGAGGACTTTGTGAAGGTGATCAATGTGAACCTGGTGGGACTGATTGAAGTGACTCTCCACATGCTGCCCATGGTCAGGAAAGCCCGAGGCAGGGTTGTCAACATGTCCAGCTCTGGTGGTCGTGTGGCTGTCATTGGCGGTGGCTACTGTGTCTCCAAGTTTGGTGTTGAGGCCTTCTCTGACAGCATCAGGCGTGAGCTCCACTACTTTGGGGTGAAAGTCAGCATCATTGAGCCGGGGAACTATCGCACATCCATTCTGGGCAAG---------GAGAGCATGGCGCTGCGCATGCAGAAGCTGTGGGAGCGGCTGCCTCAGGAGACCCGGGACAGCTATGGCGAGGAGTACTTCCACGTCTATACTGACAAGCTAACAAACATGATGCAATTGGCAGAGCCAAGAATCAGAGATGTCACCAACAGTATGGAACATGCCATTGTTTCCCGGAGTCCCCGCATCCGCTACAACCCTGGCCTGGATGCCAAACTCCTCTACCTCCCCTTGGCCAAGTTTCCCACGCCTGTGACAGATTTCATCCTGAGCCGGTACCTCCCAAGGCCAGCTGACAGAGTC---
>tupChi1
ATGGCGGCTATCACGGACCTCTCCTTTATG------TACCGCTGGTTCAAGAACTGCAATCTGGTCAGCAATCTCTCAGAAAAGTATGTCTTCATCACTGGCTGTGACTCTGGTTTCGGGAACCTGCTGGCCAGACAGCTGGTTGATCGGGGCATGCGAGTGTTGGCTGCTTGCTTCACTGAGGAGGGGGCCCAGAAACTTCAG---------------------------------------------------------------------------------------------------------------------------------------------------------------------------CTCTGGGCCCTGGTGAACAATGCTGGTGTGGGCCTACCCAGTGGTCCCAATGAATGGCTGACCAAGGAGGACTTTGTGAAGGTGATCAATGTGAACCTGGTGGGACTCATCGATGTGACTCTCCACATGCTGCCCATGATCAAGAAAGCCCGGGGCAGGGTCGTCAACATGTCCAGCTCTGGTGGTCGTGTGGCTGTCATTGGTGGTGGCTACTGTGTCTCCAAGTTTGGCGTTGAGGCCTTCTCTGACAGCATCAGGCGTGAGCTCCACTACTTTGGTGTGAAGGTCAGCATCATAGAGCCGGGGAACTACCGGACATCCATTCTAGGCAAG---------GAGGGCATGGAGTCGCGTATGCAAAAGCTGTGGGACCGGCTGCCTCAGGAGACACGGGACAGCTACGGAGAGGAGTACTTCCGCATCTATACTGACAAGTTACAAAACACGATGCAGCTGGCAGATCCGAAAATCAAAGAGGTCACAAACAGCATGGAGCATGCCATTGTTTCCCGGACCCCCCGCATCCGCTACAACCCTGGCCTGGATGCCAAACTCCTCTACCTCCCCTTGGCCAAGTTGCCCACTGCTGTGACAGACTTCATCCTGAGCCGGTACCTTCCAAGGCCAGCCGACAGCATC---
>oryCun2
ATGGCGGCTCTCACAGACCTCTCCTTTATG------TACCGCTGGTTCAAGAACTGCAATCTGGTCCCCCACCTCTCGGAGAAGTTCGTCTTCATCACGGGCTGTGACTCCGGCTTCGGGAACCTGCTGGCCAGGCAGCTGGTGGAGCGGGGCATGCGGGTGCTGGCGGCTTGCTTCTCCGAGGAGGGGGCCCAGAAGCTCCTG------------------------------------------------------------------CGGGAGACGTCCTACCGGCTGCACACCACGCTCCTGGACGTCACCAAGACCGACAGCATCCGGGCGGCGGCCCAGTGGGTGAGGGACCAAGTGGGCGAGCAAGGCCTCTGGGCCCTGGTGAACAATGCAGGTGTGGGCCTGCCCAGTGGTCCCAACGAGTGGCTGACCAAGGAGGACTTTGTGAAGGTGATCAATGTGAACTTGGTGGGTCTGATTGACGTGACCCTGCACATGCTGCCCATGATCAAGAAGGCCCGGGGCAGAGTGGTCAACATGTCCAGCTCTGGTGGGCGTGTGGCTGTCATCGGTGGTGGCTACTGTGTCTCCAAGTTTGGTGTCGAGGCCTTCTCTGACAGCATCAGGCGTGAGCTCCACTACTTCGGGGTGAAGGTTAGCATCATTGAGCCTGGGAACTACCGGACATCCATCCTGGGCAAG---------GAGAAGCTGGAGGCACGCTTGCGAAAGCTGTGGGACAGGCTGCCGCAGGAGACCCGGGACAGCTACGGCGAGGAGTACTTGCACACCTATACCGAGAAGTTGAAACACATGATGCAGCTGGCAGAGCCGAGATTCAGGGCCGTCACCGACAGCATGGAGCACGCCATTGTCTCCCGGAACCCCCGCATCCGCTACAACCCCGGCCTGGATGCCAAGCTCCTCTACCTCCCCCTGGCTAAGCTGCCCACCGCGGTGACGGACTTCATTCTGAGCCGCTACCTCCCAAGGCCGGCAGACAGTGTC---
>triMan1
ATG------------GACCTCTCCTTTATG------TACCGCTGGTTCAAGAACTGCAACCTGGTGCGAAACCTCTCAGAGAAGTATGTCTTCATCACTGGCTGTGACTCGGGCTTTGGGAACCTGCTGGCCCGGCAGCTGGTTGATCGGGACATGCGGGTCTTGGCTGCTTGCCTCACTGAGGAGGGAGCCCAGAAGCTTCTG------------------------------------------------------------------AAGGATACCTCCTGCCGTCTGCAGACCACTGTACTGGATGTCACCAAGTCCGAAAGCATCCGGGCGGCAGCCCAGTGGGTGAGGGACCAAGTGGGCGAGCAAGGTCTCTGGGCCCTAGTGAACAACGCTGGAGTGGGCCTGCCCAGTGGTCCCAATGAATGGCTGACCAAGGAGGACTATGTGAAGGTCATCAATGTGAACCTAGTGGGACTGATTGATGTGACCCTCCACATGTTGCCCATGGTCAAGAAAGCCCGGGGCAGAGTCATCAACATGTCCAGCTCTGGTGGTCGCGTAGCTATCGTCGGTGGTGGCTACTGTGTCTCCAAGTTTGGTGTTGAGGCCTTCTCTGACAGCATCAGGCGCGAGCTCCACTATTTTGGGGTAAAAGTCAGCATCATTGAGCCGGGAAACTACCGGACATCCATTCTGGGCAAC---------AAGGGCATAGAGTCTCACCTGCAAAAGTTGTGGGAGCGGCTGCCTCAGGAGACCCGGGATAGCTACGGAGACGAGTACTTCCGCATCTATACTCAAAAGACTAAAAACACGATGCAGTTGGCCAGTCCAAAGATCAGTGATGTCACCAACAGCATGGAGCACGCCGTTGTGTCCAGGAGCCCCCGCGTCCGATACAATCCTGGCCTAGATGCCAAACTCCTCTACCTCCCGCTGGCTAAATTGCCCACCCCTGTGACAGATTTTATCCTGAGCCGGTACCTTCCAAGGCCAGCGGACAGTGTC---
>HLcamFer2
ATGGCGGCTGACACGGGCCTCTCCTTCATG------TACCGCTGGTTCAAGAACTGCAATCTGGTCTGCAACCTCTCGGACAAGTATGTCTTCATCACAGGCTGTGACTCTGGCTTCGGGAACCTCCTGGCCAGGCAGCTGGTTGATCGGGGTATGCGGGTGCTGGCTGCTTGCTATACTGAGGAGGGGGCCTGGAAGCTTCGG------------------------------------------------------------------CAGGATACTGCCTACCGGCTGCAGACCACCCTGCTGGATGTCACCAAGACTGAGAGCATCCGGGCGGCGGCCCAGTGGGTGAGGGACCAAGTGGGTGAGCAAGGCCTCTGGGCCCTGGTGAACAATGCTGGTGTGGGCCTGCCCGGTGGCCCCAATGAATGGCTGACCAAAGAGGACTTTGTGAAGGTGATCAATGTGAACCTGGTGGGACTGATCGATGTGACCCTCCATATGCTGCCCATGGTCAAGAAAGCCAGGGGCAGGGTCATCAATATGTCCAGCTCTGGTGGTCGTGTGGCAGTCATTGGTGGCGGCTACTGTGTCTCCAAGTTCGGCGTCGAGGCCTTCTCTGACAGCATCAGGCGTGAGCTCCACTACTTCGGGGTGAAAGTCTGCATCATTGAGCCAGGGAACTACCGGACATCCATTCTGGGCAAG---------GAGGGCCTGGAGGGGCATGTGCGCAAGCTATGGAAGCGCCTGCCCCAGGAGACGCGCGAGAGCTATGGCGAGGAGTACTTCCGTAACTATACTGCCAAGGTAAGAAACGTGGCGCAGTCGGCAGAGCCAAGGATCAGAGAAGTCACCAACAGCATGGAACATGCCATTGTTTCCCGGAGCCCTCGCATCCGCTACAACCCTGGCCTGGATGCCAAACTCCTCTACCTCCCCTTGGCTAAGTTGCCCACCCCTGTGACAGACTTCATCCTGAGCCGGTACCTTCCAAAGCCAGCAGACAGCGTC---
>ochPri3
ATGGCAGCTTTCACCGACCTCTCC---TTG------TACCGCTGGCTCAAGAACTGCAATCTGGTTCGCGACCTCTCAGAGAAGTATGTCTTCATCACAGGCTGCGACTCCGGCTTTGGGAACCTGCTGGCCAGGAAGCTGGTGGACCGAGGCATGCGCGTGCTGGCTGCTTGTCTCACAGAGGAGGGGGCCCAGAAACTTCAG------------------------------------------------------------------CGAGATGCATCCTATCAGCTGCATACTACAATCCTGGATGTCACCAAGACTGAGAGCATCCGGGCAGCGGCCCAGTGGGTGAGGGACCATGTGGGCGAGCAAGGCCTCTGGGCCCTGGTGAACAACGCGGGTGTGGGCCTGCCCAGCGGGCCCAATGAGTGGCTGACCAAGGAGGACTTCGTGAAGGTCATCAATGTGAACCTGGTGGGACTGATTGATGTGACCCTCCACATGCTGCCCATGGTCAAGATGGCCCGAGGCCGAGTGGTGAACATGTCTAGCTCTGGCGGACGGGTGGCTGTCATTGGTGGTGGCTACTGCGTCTCCAAGTTTGGTGTCGAGGCCTTCTCCGACAGCATCAGGCGTGAGCTCCACTACTTTGGCGTGAAGGTCAGCATCATCGAACCGGGGAACTACCGGACCTCCATCCTAGGCAAG---------GAGGACGTGGAGGCGCGCATGCGCAAGCTGTGGAACAAGCTGCCTCAGCAGACCCGCGACAGCTACGGCGAGGAGTACTTCCGCATCTATACTAAGAGGTTGAAAAACTTGATGCGGTCAGCAGAGCCAAGGATCACAGATGTGACTAACAGCATGGAGCACGCCATCGTCTCCCGGAACCCCCGCACCCGCTACAACCCTGGTCTGGATGTCAAATTCCTCTACATCCCCCTGGCCAAGCTGCCTACCCCCATAACAGATTTCATCCTTAGCCGGTACCTCCCGAGGCCAGCAGACAGTGTC---
>micOch1
ATGGCGGCCCTCACGGACCTCTCTTTTATG------TACCGCTGGTTCAAAAATTGCAATCTGGTTCGAAACCTCTCAGAGAAGTACGTCTTCATCACGGGCTGCGACTCTGGCTTTGGGAACCTGTTGGCCAGGCAACTGGTTGACCGGGGTATGAAAGTGCTCGCTGCTTGCCTCACGGAGGAGGGGGCCCAGAAACTCCAG------------------------------------------------------------------CAGGACACCTCCTACCAGCTGCAGACCATCCTCCTAGATGTCACCAAGACTGAGAGCATCAAGGCCGCAGCCCAGTGGGTGAGGGACCAAGTGGGCGAGCAAGGCCTCTGGGCCCTAGTGAACAACGCTGGTGTGGGCTTGCCTAGTGGCCCCAATGAATGGCTGACCAAAGAAGACTTCGTGAAAGTGATCAACGTGAACCTGGTGGGACTGATTGAAGTCACCCTGAACATGCTGCCTATGGTCAAGAAAGCCCGGGGCAGGGTGGTCAACATGTCCAGTTCCGGTGGGCGTGTGGCCGTCATCGGTGGTGGCTACTGTGTCTCCAAGTTTGGTGTTGAAGCCTTCTCTGATAGCATCAGGCGAGAGCTTCATTTCTTTGGGGTGAAGGTTAGCATTATTGAGCCGGGGAACTACCGGACATCCATCCTGGGCCAG---------GAAACTCTGCAATCACGCATGAAGAAGCTGTGGGATCGGCTGCCGCAGGAGACCCGGGATAGCTACGGAGAGGAGTATTTCCGTGTCTATACTGAAAAGCTGGCTAACTATATGCAGCTGGCACATCCAAAACTCAGCGATGTCACCAACAGCATGGAGCATGCTGTTGTCTCCAGGAGTCCCCGAGTCCGCTACAACCCTGGCCTGGATGTCAAGCTTCTCTATCTCCCCCTGGCAAAGTTGCCCACGTCTGTGACAGACTTCATCCTGAGCCGATACTTGCCGAGGCCAGCAGACAGTGTT---
>criGri1
ATGGCAGCCCTCACAGACTTCTCTTTCATG------TACCGCTGGTTCAAAAACTGCAATCTGGTTCGAAACCTTTCAGAGAAGTATGTCTTCATCACGGGCTGTGACTCTGGCTTTGGGAACCTGTTGGCCAGACAGCTCGTAGATCGGGGCATGAGAGTGCTTGCAGCTTGCCTCACTGAGGAGGGGGCCCAGAAACTCCAG------------------------------------------------------------------CAGGAAACCTCCTACCAGCTGCAGACTATCCTCCTAGACGTCACCAAGACTGAGAGCATCAAGGCAGCAGCCCAGTGGGTGAGGGACCAAGTGGGCGAGCAAGGCCTCTGGGCCCTAGTGAACAATGCCGGTGTGGCCCTGCCCAGTGGTCCCAATGAATGGTTGACCAAAGAAGACTTTGTGAAAGTGATCAATGTGAACCTGGTAGGACTGATTGAAGTCACTCTAAACATGTTGCCTATGGTCAAGAAAGCCCGGGGCAGGGTAGTCAACATGTCCAGTTCTGGTGGCCTTGTGGCCGTCATCGGTGGTGGTTACTGTGTCTCCAAGTTCGGTGTTGAAGCCTTCTCTGATAGCATCAGGCGAGAGCTTCATTTCTTTGGGGTGAAGGTCAGCATTATCGAGCCGGGGAACTACCGGACATCCATTCTGGGCCAC---------GAAGCTCTGCAATCTCGCATGAAGAAGCTGTGGGATCGGCTACCTCAGGAGACCCGGGATAGCTACGGAGAGGAGTATTTCCAAGTCTATACTGAAAAGTTGGTTAACTTGATGCAGTTGGCCCATCCAAAAATCAGTGACGTCACCAACAGCATGGAGCATGCTGTTGTCTCCAGGAGCCCCCGGATCCGCTACAACCCTGGCCTGGACGTCAAGCTTCTCTATATCCCGCTGGCTAAGCTGCCCACCTCTGTGACAGATTTCATCCTGAGCCGATACTTGCCAAGGCCAGCAGACAGTGTT---
>mm10
ATGGCGGCCCTCACAGACTTTGCTTTTATG------TACCGCTGGTTCAAAAATTGCAATCTGGTTAAAAACCTCTCTGAGAAGTATGTCTTCATCACTGGCTGTGACTCCGGCTTTGGGAACCTGTTGGCCAAACAACTGGTTGATAGGGGCATGAAAGTGCTTGCTGCCTGCCTCACTGAGGAGGGGGCTCAGAAACTCCTG------------------------------------------------------------------CAGGACACCTCCCACCAGCTGCAGACCTTCCTCCTAGATGTCACCAAGTCGGAGAACGTCAAGGAAGCAGCCCAGTGGGTGAGGGACCAAGTGGGCGAGCAAGGCCTCTGGGCCCTGGTGAACAACGCTGGCGTGGGCCTGCCCAGTGGTCCCAACGAATGGCTGACCATAAAAGACTTTGTGAAAGTGATCAACATAAACCTGGTGGGGCTGATTGATGTCACTCTGAACATGCTGCCGATGATCAAGAAAGCCCGGGGCAGGGTGGTCAACATGTCCAGCTCTGGTGGCCGTGTGGCTATATTCGGCGGTGGTTACTGTGTCTCCAAGTTTGGTGTTGAAGCCTTCTCTGATAGCATCAGGCGCGAGCTTCATTTCTTCGGGGTGAAGGTCAGCATCATTGAGCCAGGGAACTACAAGACATCCATTCTGGGCCAA---------GAAGCTCTGGAATCACGCATGAAGAAGCTGTGGGATCGGCTGCCACAGGAGACCCGGGATAGCTACGGAGAGGAGTATTTCCAAACCTATACTAAAAAGTTGGTTAACTTGATGAGGTCAGCAGAGCCAAGAATCAGCGATGTCACCAACAGCATGGAGCACGCCATTGTCTCCCGGAGCCCCCGAATCCGCTACAACCCTGGCCTGGACGTCAAGTTTCTCTATCTCACCCTGGCTAAGCTGCCCACCCCTGTGACAGATTTCATCCTTAGCAGATACTTGCCAAGACCAGCAGACAGTGTT---
>rn6
ATGGCCGCCCTCACGGACTTTGCTTTTATG------TACCGTTGGTTTAAAAATTGCAATCTGGTGAAAAACCTCTCTGAGAAGTATGTCTTCATCACTGGCTGTGACTCCGGCTTTGGGAACCTGTTGGCCAGACAGCTGGTTGATAGGGGCATGAAAGTGCTTGCTGCCTGCCTCACGGAGGAAGGGGCTCAGAAACTCCTG------------------------------------------------------------------CAGGACACCTCCTACCAGCTACAGATCTTCCTCCTAGATGTCACTAAGTCGGAGAGCGTCAAGGCAGCAGCCCAGTGGGTGAGGGACCAAGTGGGCGAGCAAGGCCTCTGGGCCCTGGTGAACAATGCTGGAGTGGGCCTGCCCAGTGGTCCCAACGAATGGTTGACCAAGGAAGACTTTGTGAAAGTGATCAACATAAACCTGGTGGGGTTGATTGATGTCACATTGAACATGCTGCCGATGCTCAAGAAAGCCCGGGGCAGGGTGGTCAACATGTCCAGCTCTGGTGGCCGAGTGGCTGTCATCGGTGGCGGTTACTGTGTCTCCAAGTTTGGTGTGGAAGCCTTCTCTGATAGCATCAGGCGAGAGCTTCATTTCTTCGGGGTGAAGGTCAGCATCATCGAGCCAGGAAACTACAAGACATCCATTCTGGGCCAA---------GAAGCTCTGCAATCACGCATGAGAAAGCTGTGGGATCGGCTGCCACAGGAGACCCGAGATAGCTACGGAGAGGAGTATTTCCAAACCTACACTGACAAGTTGGTTAACTTGATGCGGACGGCAGAACCAAGGATCAGCGATGTCACCAACAGCATGGAGCATGCCATTGTCTCCCGGAGCCCCCGCATCCGCTACAACCCTGGGCTGGATGTCAAGCTTCTCTATATCCCCCTGTCTAAGTTGCCCACCCCCGTGACAGATTTCATCCTTAGCAGATACTTGCCGAAGCCAGCAGATAGTGTT---
>conCri1
ATGGCGGCCCTCACGGATTTCTCCTTCATG------TACCGCTGGTTTAAGAACTGCAACGTGGTGAGCAACCTCAGCGACAAGTATGTCCTCATCACGGGCTGCGACTCGGGCTTCGGGCACCTGCTGGCCCGGCAGCTGGACCGGCGGGGCATGCGGGTGCTGGCTGCGTGCTTCACTGAGGAAGGCGCCCAGAAGCTCCAG------------------------------------------------------------------CAGGCGACCTCCCACCAGCTACAGACCATCCTATTGGACGTCACCAAGAGTGAGAGTGTCCAGGCGGCCACCCAGTGGGTGAGGGACCAAGTGGGAGAGCAAGGCCTCTGGGCCCTGGTGAACAACGCCGGCGTCGGCCTGCCCAGTGGCCCCAACGAGTGGTTGACCAAGGAGGACTTTGTGAAGGTGATCAACGTCAACCTGGTGGGGCTGATCGACGTGACCCTCCACATGCTGCCCATGGTCAAGAAGGCCCGGGGCAGGGTCGTCAACATGTCCAGTTCCGGGGGGATCGTGGCTGCCATAGGAGGTGGCTACTGCGTCTCCAAGTTCGGCGTTGAGGCCTTCTCAGACAGCATCAGGCGTGAGCTGCACTACTTCGGGGTGAAGGTCAGCATCATCGAGCCGGGGAACTACCGGACAGCCATTCTGGGCAGG---------AACGGCCTGGAGACCAACCTGCGCCGGCTGTGGGAACGCCTCCCGCAGGAGACCCGGGACAGCTACGGGGAGGAGTACTTCCTGACCTACTCTGAGAGGTTAATAAACACCATGCGGCTGGCAGACCCCAGGATCAGCGACGTCACCAACAGCATGGAGCACGCCATTGTCTCCCGGACCCCCCGCATCCGCTACAACCCTGGCTTGGACGCCAAGCTCCTCTACGTCCCCTTGGCCAAGCTGCCCACCGCTGTGACAGATTTCATCCTGAGCCGGTACCTGCCACGGCCAGCAGACAGTGTC---
>cavPor3
ATGGCAGCGATCATGGACTTAGGTTTTATG------TATCGCTGGTTTAAGAACTGTAATCTAGTTCCCAACCTTTCGGAGAAGTATGTCTTCATCACAGGGTGTGACTCTGGCTTTGGGAACATGCTGGCCCGACAGCTGGTTGAACGGGGGATGCGGGTGCTGGCTGCTTGTCTTACTGAGGAGGGGGCTCAGAAACTTCAG------------------------------------------------------------------CAGGATACCTCCTACCAGCTGCAGACCATCCGACTGGACATCACCAAGACGGAGAATGTCAAGGCTGTGGCCCAGTGGGTAAGGGACCAAGTAGGTGATCAAGGCCTCTGGGCCCTGGTGAACAATGCTGGTTTGGGCCTGCCCAGTGGTCCCAATGAATGGCTGACCAAAGAGGACTTTGTAAAGGTGATCAATGTGAACCTGGTAGGGATGATTGATGTGACCCTCCACATGCTGCCTATGGTCAAGAAAGCCCGGGGAAGGGTGGTCAACGTGTCCAGCTCTGGTGGTCGTGTGGCTGTCATTGGTGGTGGCTACTGTGTCTCCAAGTTTGGAGTTGAAGCCTTCTCTGACAGCATCAGGCGTGAGCTGTACTACTTTGGAGTGAAGGTAAGCATCATTGAGCCTGGGAACTATAAGACATCGATTCTGGGAAAG---------GAGACCATTCCTAAAAGAATGGAAAAGCTGTGGGAGCGACTGCCTCAGGAGACCCGAGAGAGCTATGGAGAGGAGTACTTCCGCATCTATACTTACAAGTTGAATAACATGATGCAGCTGGGAGAGCCCAGAATTACTGATGTCATCAATAGTATGGAGCACGCCATTGTTTCCCGGAGTCCTCGTATCCGCTACAACCCTGGCCTGGATGCCAAACTCCTCTACCTTCCCTTGGCAATGTTGCCCACCCCTGTGACAGATTTCATCCTGAGTCGATACCTTCCAAAGCCAGCAGACAGTGTC---
>eriEur2
ATGGCG---------GACCTCTCCTGTATA------TACCGTTGGTTCAAGAACTGCAATGTGGTTCGTAATCTCTCAGACAAATATGTCGTCATCACTGGCTGTGACTCGGGTTTTGGGAACCTGTTGGCCAAGCAGCTGGTTGACAGGGACATGCGGGTACTAGCTGCTTGCCTCACTGAGGAGGGGGCCCAGAAGCTTCTG------------------------------------------------------------------CAGGATACCTCCAACCGACTACAGGCCTTCCTACTGGACGTCACCAAATCCGAGAGCATCCAGGCAGCAGCCCAGTGGGTGAGGTGCCAAGTGGGCGAGCAAGGCCTCTGGGCCCTGGTTAACAATGCTGGTGTGGGCCTGCCCAGTGGCCCCAATGAATGGCTGACCAAGGAGGACTTTGTGAAGGTGATCAATGTGAACCTAGTGGGAACGATTGATGTGACCCTCCACATGCTGCCAATGATCAAGAAAGCTCGAGGCAGGATCATCAATATGTCCAGCTCTGGTGGTCGTGTGGCTATGATAGGTGGTGGCTATTGTGTCTCCAAGTTTGGTGTTGAGGCCTTCTCTGACAGCATCAGGCGTGAGCTCCATTACTTTGGAGTGAAGGTCAGCATCATTGAGCCAGGAAACTACCGCACCTCCATTCTGGGCAAG---------GAGAGCTTGGAACATCGCATGCGCCAGCTGTGGGAGCGGCTGCCTCAGGAGACTCAAAATAGCTATGGGGAAGACTACTTCCAGATCTATACTGAGAAGTTGATACGCATGATGCAGTTGGCTCACCTAGATATCACAGACGTCACCAACTGCATGGAGCATGCCATTGTCTCCCGGAGTCCTCGAATCCGCTACAACCCTGGCTGGGATGCCAAACTTCTCTTCGTCCCTTTGGCTAAGTTGCCTACCCCTGTGACAGATTTCATCCTCAGTCGCTACCTTCCAGTACCAGCAGACAGTGTC---
>HLturTru3
ATGGCAGCTATCACGGACCTCTCCTTTATGGACTTGTAC-G----TTCAAGAACTGCAATCTGGTCCACAACCTCTCGGACAAGTACATCTTCATCATGGGCTGTGACTCGGGATTCGGGAACCTCCTGGCCATGCAGCTGGTTGATCGGGGCATGCGGGTGCTGGCTGCTTGCTTCACTGAGGAGGGGGCCAAGAAGCTTCAG------------------------------------------------------------------CAGGATACCTCCTACCAGCTGGAGACCACCCTATTGGATGTCACCAAGACTGAGAGCATCAAAGCAGCAGCCCAGTGGGTGAAGGACCAAGTGGGAGAGCAAGGCCTCTGGGCCCTGGTGAACAATGCTGGTGTAGGCCTGCCCAATGGTCCCAATGAATGGCTGACCAAGGAAGACTATGTGAAGGTGATCAACGTGAACCTGGTGGGACTGATCGAAGTGGCTCTCCATAAGCTGCCCATGGTCAAGAAAGCCCAGGGCAGGGTCATCAAAATGTCCAGCTCTGGTGGCCATGTGTCTATCACTGGTGGCAGCTACTGCGTCTCTAAGTTTGGCGTCGAGGCCTTCTCTGACAGCATCAGGCGTGAGCTCCACTACTTCGGGGTGAAAGTCAGCATCATTGAGCCGGGGAACTACCGGACATCCATTCTGGGCAAGAAGGACCTGGAGGGCATGGAGAAGAGCATGCGCAAGCTGTGGGAGCGGCTGCCTCAGGAGACCCGCGAGAGCTATGGAGAGGAGTACTTCCCTATCTATACTGACAAGTTAAAGAACACGATGCAGCTGGCAGAGTCAAGGATCAGTGAAATCACTAACAGCATGGAGCACGCTACTGCTTCCCGGGACCCCCGCATCCACTACAACCCTGGCCTGGATGTCAAACTCCTCTACCTCCCCTTGGCTAAGTTTCCCAGCCCTGTGACAGATTTCATCCTGAGGCGGTACCTTCCAAGGCCAGCAGACAGTGT----
