# Supplementary material for: Six reference-quality genomes reveal evolution of bat adaptations
Source: Nature. 2020 Jul 22;583(7817):578–84. doi: 10.1038/s41586-020-2486-3 (PMC8075899; doi:10.1038/s41586-020-2486-3)
Supplement: Supplementary file 6 — Alignments of 12,931 protein-coding genes across 48 mammals. [file 41586_2020_2486_MOESM6_ESM.gz › suppDataFile/ENST00000376387.aln.fasta]

>cerSim1
ATGAGCACGAGACTGCCGGCGTCGTCTCCACCTTGGTGGCCGCGGCTG---CTGCTGTCGCTGCTCCTG------CTGGGGGCGGCCCCAGGCCCGCGTCGGGGCGCCGCTTTCTACCTGCCTGGCCTGGCGCCCGTCAACTTCTGCGACGAAGGAAAAAAG---AGCGACGAGTGCAAGGCTGAAATAGAACTGTTTGTGAACAGGCTTGACTCAGTGGAATCTGTTCTTCCTTATGAATATACGGCGTTTGATTTTTGCCAGGCATCAGAAGGAAAACGCCCATCTGAGAATCTTGGTCAGGTATTATTCGGGGAAAGAATTGAACCTTCACCATATAAGTTTACATTTAAAACGGAGGAGACTTGTAAGCTTGTTTGTACGAAAACATACCATACAGAGAAAGCTGAAGACAAACAAAAGTTAGAATTCCTGAAAAAAAGCATGTTACTGAATTATCAACATCACTGGATTGTGGATAATATGCCTGTAACGTGGTGTTATGATGTTGAAGATGGTCAGAGGTTCTGTAATCCTGGATTTCCTATTGGCTGTTACATTACAGATAAAGGCCGTGCAAAAGATGCCTGTGTCATTAATTCAGAATTCCATGAAAGAGATACATTTTACATCTTCAACCATGTTGACATCAAAATATTCTATCATGTTGTTGAAACTGGGTCCATGGGAGCAAGATTAGTGGCTGCTAAACTTGAACCAAAAAGCTTCAAACATACCCATATAGATAAACCGGACTGCTCTGGACCCCCC---ATGGATATAAGTAACAAGGCTTCTGGGGAGATCAAAATTGCCTATACTTATTCTGTTAGCTTCCTGGAAGAGAAAAATATCAGATGGGCGTCTAGATGGGACTATATTCTGGAATCTATGCCTCATACCCACATTCAGTGGTTTAGCATCATGAATTCCCTGGTCATTGTCCTCTTCTTGTCTGGAATGGTGGCTATGATTATGCTACGGACACTGCATAAAGATATTGCCAGATATAATCAGATGGATTCTACGGAGGATGCCCAGGAAGAATTTGGCTGGAAACTAGTTCATGGTGATATATTCCGTCCTCCAAGAAAAGGGATGCTGCTATCAGTCTTTCTAGGATCCGGGACACAGATTTTAATTATGACTTTTGTGACTCTATTTTTTGCTTGCCTGGGATTTTTGTCACCTGCCAACAGAGGAGCACTGATGACTTGTGCCGTGGTCTTATGGGTGCTGCTGGGCACTCCTGCAGGCTACGTCGCCGCCAGATTCTATAAGTCCTTTGGAGGTGAAAAGTGGAAAACAAATGTTTTATTGACATCATTTCTCTGTCCTGGGATTGTGTTTGCTGACTTCTTTATAATGAATCTGATTCTCTGGGGAGAAGGATCTTCAGCAGCTATTCCTTTTGGAACATTGGTTGCCATATTGGCCCTTTGGTTCTGCATATCTGTGCCTCTAACGTTTATTGGTGCATACTTTGGTTTTAAGAAGAATGCCATTGAACACCCAGTTCGAACGAATCAGATTCCACGTCAGATTCCTGAACAGTCCTTCTACACAAAGCCATTGCCTGGTATTATCATGGGAGGGATTTTGCCCTTTGGGTGCATCTTTATACAGCTTTTCTTCATTCTGAATAGTATTTGGTCACACCAAATGTATTACATGTTTGGCTTCCTGTTTCTGGTGTTTATCATTTTGGTTATTACATGTTCTGAGGCAACTATACTTCTTTGCTATTTCCACCTATGTGCAGAGGATTATCATTGGCAGTGGCGTTCATTCCTTACCAGCGGCTTTACTGCAGTTTATTTCTTAATATACGCAATACACTACTTCTTTTCAAAACTGCAAATCACAGGAACAGCAAGTACAATTCTCTACTTTGGTTATACCATGATAATGGTTTTGATCTTCTTTCTTTTTACAGGAACAATTGGCTTCTTTGCATGCTTTTGGTTTGTTACCAAAATATACAGTGTGGTGAAAGTTGAC---
>ochPri3
ATGACCGCG---------------------ACGGCATGGCCGCGGCTGTTGCTGTTGTCGCTGGTGCTG------CTGGGGGCGGCCCCGGGCCCGCGTCGGGGCACCGCTTTCTACCTGCCCGGCCTGGCCCCAGTCAACTTCTGTGAGAACGATAAAAAG---AGCGACGAGTGCAAGGCTGAAATAGAACTGTTTGTGAACAGACTCGACTCAGTGGAATCTGTTCTCCCCTATGAATACACAGCGTTTGACTTTTGCCAAGCATCTGAAGGAAAACGCCCATCTGAAAATCTTGGTCAAGTGTTGTTCGGGGAAAGAATTGAACCTTCACCATACAAG------------------------------------------------------------------------------------------------------------------------------------------------------------------------------------------------------------------------------------------------------------------TCAGAATTTCATGAAAGAGATACATTTTACATCTTCAACCATGTTGACATCAAAATATACTATCATGTTGTTGAAACTGGATCCATGGGAGCAAGATTAGTGGCTGCTAAACTTGAACCAAAAAGCTTCAAACATACACATATAGATAAGCCAGACTGCTCTGGACCCCCC---ATGGATATAAGTAACAAAGCTTCTGGGGAGATCAAAATTGCCTATACTTACTCTATTAGTTTCCAGGAAGATAAAAATATCAGATGGGCATCTAGATGGGACTATATTCTGGAGTCCATGCCTCATACCCACATTCAGTGGTTTAGCATCATGAACTCCCTAGTCATTGTCCTCTTCTTATCTGGAATGGTAGCTATGATCATGTTACGGACACTTCACAAAGATATTGCCAGATATAATCAAATGGATTCTACGGAGGATGCCCAGGAGGAATTTGGCTGGAAGCTGGTTCATGGCGATATATTCCGTCCCCCAAGAAAAGGCATGCTGCTGTCGGTCTTCTTAGGGTCGGGGACACAGATTTTAATTATGACTTTTGTGACTCTATTTTTTGCTTGCCTGGGATTTTTGTCTCCTGCCAACCGAGGAGCACTGATGACGTGTGCTGTAGTGTTGTGGGTGCTGCTGGGAACTCCTGCAGGCTACGTTGCTGCCAGATTCTACAAATCCTTTGGAGGTGAAAAATGGAAAACAAACGTATTATTGACATCATTTCTTTGTCCTGGGATTGTATTTGCCGACTTCTTCATCATGAATCTGATTCTCTGGGGAGAAGGGTCATCAGCAGCCATTCCCTTTGGAACGCTGGTCGCGATCTTGGCTCTCTGGTTCTGCATATCTGTGCCACTGACATTCATTGGGGCATACTTTGGCTTCAAGAAGAATGCTATCGAGCACCCAGTCCGCACCAATCAGATCCCGCGGCAGATTCCTGAGCAGTCATTCTACACAAAGCCCTTGCCTGGCATCGTCATGGGAGGCATTCTGCCCTTTGGCTGCATCTTCATACAGCTCTTCTTCATCCTGAATAGTATTTGGTCACACCAGATGTATTACATGTTTGGCTTCCTCTTTCTGGTGTTTATCATTTTGGTTATTACATGTTCTGAAGCAACTATACTTCTTTGTTATTTCCACCTATGTGCAGAGGATTATCACTGGCAGTGGCGCTCCTTCCTCACCAGTGGGTTTACTGCAGTTTATTTCTTAATATATGCAATACACTACTTTTTTTCAAAACTACAGATCACAGGGACAGCAAGTACGATTCTGTACTTCGGTTATACCATGATAATGGTTTTAATCTTCTTCCTTTTTACAGGAACAATTGGCTTCTTTGCATGCTTTTGGTTTGTTACCAAAATATACAGTGTGGTGAAGGTTGAC---
>canFam3
ATGAGCGCGAGGCTGCTGGTGTTGTCTCCGCCTCGGTGGCCGGGGCTGGTGCTGCTG---TTGCTGCTC------CTGAGGGCGGCCCCAGGCCCACGTCCGGGCGCCGCCTTCTACCTGCCCGGCCTGGCGCCAGTCAACTTCTGCGAAGAAGACAAAAAG---AGTGACGAGTGTAAGGCTGAAATAGAACTATTTGTGAACAGGCTTGATTCAGTGGAATCTGTTCTTCCTTATGAATATACGGCGTTTGATTTTTGCCAAGCATCAGAAGGAAAACGCCCATCTGAAAATCTTGGTCAGGTATTATTCGGGGAAAGAATTGAACCTTCACCATATAAGTTTACATTTAATAAGGAGGAAACCTGCAAGCTTGTCTGTACAAAAACATATCATACAGAGAAAGCTGAAGACAAACAAAAGTTAGAATTCTTGAAAAAAAGCATGTTACTGAATTATCAACATCACTGGATTGTTGATAATATGCCTGTAACGTGGTGTTATGACGTTGAAGATGGTCAGAGGTTCTGTAATCCTGGATTTCCTATTGGCTGTTACATTACAGATAAAGGCCATGCGAAAGATGCCTGTGTTATTAATTCAGAATTCCATGAAAGAGATACATTTTACATCTTTAACCATGTTGACATCAAAATATACTATCATGTTGTTGAAACTGGGTCCATGGGAGCAAGATTAGTGGCTGCCAAACTTGAACCAAAAAGCTTCAAACATACCCATATAGATAAACCGGACTGCTCTGGACCCCCC---ATGGATATAAGTAACAAGGCTTCTGGGGAGATCAAAATTGCCTATACTTATTCTGTTAGCTTCCAGGAAGATAAAAACATCAGATGGGCATCTAGATGGGACTATATTCTGGAATCTATGCCTCATACCCACATTCAGTGGTTTAGCATCATGAATTCCCTGGTCATTGTCCTCTTCTTGTCTGGAATGGTGGCTATGATTATGCTACGGACACTGCATAAAGATATTGCCAGATATAATCAGATGGATTCCACGGAGGATGCCCAGGAAGAATTTGGCTGGAAGCTGGTTCATGGTGATATATTCCGTCCTCCAAGAAAAGGGATGCTGCTGTCAGTCTTTCTAGGATCGGGGACACAGATCTTGATTATGACTTTTGTGACTCTGTTTTTTGCTTGCCTGGGATTTTTGTCACCTGCCAACAGAGGAGCATTGATGACTTGTGCTGTGGTCCTATGGGTGCTGCTGGGCACTCCTGCAGGCTATGTTGCTGCCAGATTTTATAAGTCCTTTGGAGGTGAGAAGTGGAAAACAAATGTTTTATTGACATCATTTCTTTGTCCTGGGATTGTGTTTGCTGACTTCTTTATAATGAATCTGATTCTCTGGGGAGAAGGATCTTCAGCAGCGATTCCTTTTGGAACACTGGTTGCCATATTGGCTCTTTGGTTCTGCATATCTGTGCCTTTAACATTTATTGGCGCATACTTCGGTTTTAAGAAGAATGCCATTGAACACCCTGTTCGAACCAATCAGATTCCACGTCAGATTCCCGAGCAGTCCTTCTACACAAAGCCATTGCCTGGTATTATCATGGGAGGGATTTTACCTTTTGGCTGCATCTTTATACAGCTTTTCTTCATTCTGAATAGTATCTGGTCACACCAGATGTATTACATGTTTGGCTTCCTATTTCTGGTATTTATCATTTTGGTTATTACATGTTCAGAAGCAACTATACTTCTTTGCTATTTCCACCTATGTGCAGAGGATTATCATTGGCAGTGGCGTTCATTCCTTACCAGTGGCTTTACTGCAGTTTATTTCTTAATATATGCAATACACTACTTCTTTTCAAAACTGCAAATCACAGGAACAGCAAGTACAATTCTGTACTTTGGCTATACCATGATAATGGTTTTGATCTTCTTTCTTTTTACAGGAACAATTGGCTTCTTTGCATGCTTTTGGTTTGTTACCAAAATATACAGTGTGGTGAAGGTTGAC---
>ailMel1
ATGAGCGCGAGGCTGCTGGCGTTGTCGCAGCCTCTGTGGCCGAGGCTGCTGTTGCTG---CTGCTCCTG------CTGGAGGCTGCCCCAGGGCCGCGTCCAGGCGCCGCCTTCTACCTGCCCGGCCTGGCGCCCGTCAACTTCTGCGAAGAAGAAAAAAAG---AGTGACGAGTGTAAGGCTGAAATAGAACTATTCGTGAACAGGCTTGATTCAGTGGAATCTGTTCTTCCTTATGAATATACAGCGTTTGATTTTTGCCAAGCATCAGAAGGAAAACGCCCATCTGAAAATCTTGGTCAGGTATTATTCGGGGAAAGAATTGAACCTTCACCGTATAAGTTTACATTTAATAAGGAAGAGACCTGCAAGCTTGTCTGTACAAAAACATACCATACAGAGAAAGCTGAAGACAAACAAAAGTTAGAATTCTTGAAAAAAAGCATGTTACTGAATTATCAACATCACTGGATTGTGGATAATATGCCTGTAACGTGGTGTTATGATGTTGAAGATGGTCAGAGGTTCTGTAATCCTGGTTTTCCTATTGGCTGTTATATTACAGATAAAGGCCATGCAAAAGATGCCTGTGTTATTAATTCAGAATTCCATGAAAGAGATACATTTTACATCTTCAACCACGTTGACATCAAAATCTACTATCATGTTGTTGAAACTGGGTCCATGGGAGCAAGATTAGTGGCTGCCAAACTTGAACCAAAAAGCTTCAAGCATACCCATATAGATAAACCGGACTGCTCTGGACCCCCC---ATGGATATAAGTAACAAGGCTTCTGGGGAGATCAAAATTGCCTATACTTATTCTGTTAGCTTCCAGGAAGATAAAAACATCAGATGGGCATCTAGATGGGACTACATTCTGGAATCTATGCCTCATACCCACATTCAGTGGTTTAGCATCATGAATTCCCTGGTCATTGTCCTCTTCTTGTCTGGAATGGTGGCTATGATTATGCTACGTACACTGCATAAAGATATTGCCAGATATAATCAGATGGATTCTACAGAGGATGCCCAGGAAGAATTTGGCTGGAAACTAGTTCATGGTGATATATTCCGTCCTCCAAGAAAAGGGATGCTACTATCAGTCTTTCTTGGATCGGGGACACAGATTTTAATTATGACTTTTGTGACTCTATTTTTCGCTTGCCTGGGATTTTTGTCACCTGCCAACAGAGGAGCACTGATGACTTGTGCTGTGGTCCTGTGGGTGCTGCTGGGCACTCCTGCAGGCTATGTCGCTGCCAGATTTTATAAGTCCTTTGGAGGTGAGAAGTGGAAAACAAATGTTTTATTGACATCATTTCTTTGTCCTGGGATTGTATTTGCTGACTTCTTTATAATGAATCTGATTCTCTGGGGAGAAGGATCTTCAGCAGCTATTCCTTTTGGAACATTGGTTGCCATATTGGCTCTTTGGTTCTGCATATCTGTGCCTCTGACATTTATTGGTGCATACTTCGGTTTTAAGAAGAATGCCATTGAACATCCCGTTCGAACCAATCAGATTCCACGTCAGATTCCTGAGCAGTCCTTCTACACAAAGCCGTTGCCTGGTATTATCATGGGAGGGATTTTACCCTTTGGCTGCATCTTTATACAGCTTTTCTTCATTCTGAATAGTATCTGGTCACACCAGATGTATTACATGTTTGGCTTCCTATTTCTGGTGTTTATCATTTTGGTGATTACATGTTCAGAAGCAACTATACTTCTTTGCTATTTCCACCTATGTGCAGAGGATTATCATTGGCAATGGCGTTCATTCCTTACCAGTGGCTTTACTGCAGTTTATTTCTTAATATATGCAATACACTACTTCTTTTCAAAACTGCAGATCACAGGAACAGCAAGTACAATTCTGTACTTTGGCTATACCATGATAATGGTTTTGATCTTCTTTCTTTTTACCGGAACAATTGGCTTCTTTGCATGCTTTTGGTTTGTTACCAAAATATACAGTGTGGTGAAGGTTGAC---
>hg38
ATGAGCGCGAGGCTGCCGGTGTTGTCTCCACCTCGGTGGCCGCGGCTGTTGCTGCTGTCGCTGCTCCTG------CTGGGGGCGGTTCCTGGCCCGCGCCGGAGCGGCGCTTTCTACCTGCCCGGCCTGGCGCCCGTCAACTTCTGCGACGAAGAAAAAAAG---AGCGACGAGTGCAAGGCCGAAATAGAACTATTTGTGAACAGACTTGATTCAGTGGAATCAGTTCTTCCTTATGAATACACAGCGTTTGATTTTTGCCAAGCATCAGAAGGAAAGCGCCCATCTGAAAATCTTGGTCAGGTACTATTCGGGGAAAGAATTGAACCTTCACCATATAAGTTTACGTTTAATAAGAAGGAGACCTGTAAGCTTGTTTGTACAAAAACATACCATACAGAGAAAGCTGAAGACAAACAAAAGTTAGAATTCTTGAAAAAAAGCATGTTATTGAATTATCAACATCACTGGATTGTGGATAATATGCCTGTAACGTGGTGTTACGATGTTGAAGATGGTCAGAGGTTCTGTAATCCTGGATTTCCTATTGGCTGTTACATTACAGATAAAGGCCATGCAAAAGATGCCTGTGTTATTAGTTCAGATTTCCATGAAAGAGATACATTTTACATCTTCAACCATGTTGACATCAAAATATACTATCATGTTGTTGAAACTGGGTCCATGGGAGCAAGATTAGTGGCTGCTAAACTTGAACCGAAAAGCTTCAAACATACCCATATAGATAAACCAGACTGCTCAGGGCCCCCC---ATGGACATAAGTAACAAGGCTTCTGGGGAGATAAAAATTGCCTATACTTACTCTGTTAGCTTCGAGGAAGATGATAAGATCAGATGGGCGTCTAGATGGGACTATATTCTGGAGTCTATGCCTCATACCCACATTCAGTGGTTTAGCATTATGAATTCCCTGGTCATTGTTCTCTTCTTATCTGGAATGGTAGCTATGATTATGTTACGGACACTGCACAAAGATATTGCTAGATATAATCAGATGGACTCTACGGAAGATGCCCAGGAAGAATTTGGCTGGAAACTTGTTCATGGTGATATATTCCGTCCTCCAAGAAAAGGGATGCTGCTATCAGTCTTTCTAGGATCCGGGACACAGATTTTAATTATGACCTTTGTGACTCTATTTTTCGCTTGCCTGGGATTTTTGTCACCTGCCAACCGAGGAGCGCTGATGACGTGTGCTGTGGTCCTGTGGGTGCTGCTGGGCACCCCTGCAGGCTATGTTGCTGCCAGATTCTATAAGTCCTTTGGAGGTGAGAAGTGGAAAACAAATGTTTTATTAACATCATTTCTTTGTCCTGGGATTGTATTTGCTGACTTCTTTATAATGAATCTGATCCTCTGGGGAGAAGGATCTTCAGCAGCTATTCCTTTTGGGACACTGGTTGCCATATTGGCCCTTTGGTTCTGCATATCTGTGCCTCTGACGTTTATTGGTGCATACTTTGGTTTTAAGAAGAATGCCATTGAACACCCAGTTCGAACCAATCAGATTCCACGTCAGATTCCTGAACAGTCGTTCTACACGAAGCCCTTGCCTGGTATTATCATGGGAGGGATTTTGCCCTTTGGCTGCATCTTTATACAACTTTTCTTCATTCTGAATAGTATTTGGTCACACCAGATGTATTACATGTTTGGCTTCCTATTTCTGGTGTTTATCATTTTGGTTATTACCTGTTCTGAAGCAACTATACTTCTTTGCTATTTCCACCTATGTGCAGAGGATTATCATTGGCAATGGCGTTCATTCCTTACGAGTGGCTTTACTGCAGTTTATTTCTTAATCTATGCAGTACACTACTTCTTTTCAAAACTGCAGATCACGGGAACAGCAAGCACAATTCTGTACTTTGGTTATACCATGATAATGGTTTTGATCTTCTTTCTTTTTACAGGAACAATTGGCTTCTTTGCATGCTTTTGGTTTGTTACCAAAATATACAGTGTGGTGAAGGTTGAC---
>panTro5
ATGAGCGCGAGGCTGCCGGTGTTGTCTCCACCTCGGTGGCCGCGGCTGTTGCTGCTGTCGCTGCTCCTG------CTGGGGGCGGTTCCTGGCCCGCGCCGGAGCGGCGCTTTCTACCTGCCCGGCCTGGCGCCCGTCAACTTCTGCGACGAAGAAAAAAAG---AGCGACGAGTGCAAGGCCGAAATAGAACTATTTGTGAACAGACTTGATTCAGTGGAATCAGTTCTTCCTTATGAATACACAGCGTTTGATTTTTGCCAAGCATCAGAAGGAAAGCGCCCATCTGAAAATCTTGGTCAGGTACTATTCGGGGAAAGAATTGAACCTTCACCATATAAGTTTACATTTAATAAGAAGGAGACCTGTAAGCTTGTTTGTACAAAAACATACCATACAGAGAAAGCTGAAGACAAACAAAAGTTAGAATTCTTGAAAAAAAGCATGTTATTGAATTATCAACATCACTGGATTGTGGATAATATGCCTGTAACGTGGTGTTACGATGTTGAAGATGGTCAGAGGTTCTGTAATCCTGGATTTCCTATTGGCTGTTACATTACAGATAAAGGCCATGCAAAAGATGCCTGTGTTATTAGTTCAGATTTCCATGAAAGAGATACATTTTACATCTTCAACCATGTTGACATCAAAATATACTATCATGTTGTTGAAACTGGGTCCATGGGAGCAAGATTAGTGGCTGCTAAACTTGAACCGAAAAGCTTCAAACATACCCATATAGATAAACCAGACTGCTCAGGGCCCCCC---ATGGACATAAGTAACAAGGCTTCTGGGGAGATAAAAATTGCCTATACTTACTCTGTTAGCTTCGAGGAAGATGATAAGATCAGATGGGCGTCTAGATGGGACTATATTCTGGAGTCTATGCCTCATACCCACATTCAGTGGTTTAGCATTATGAATTCCCTGGTCATTGTTCTCTTCTTATCTGGAATGGTAGCTATGATTATGTTACGGACACTGCACAAAGATATTGCTAGATATAATCAGATGGACTCTACGGAAGATGCCCAGGAAGAATTTGGCTGGAAACTTGTTCATGGTGATATATTCCGTCCTCCAAGAAAAGGGATGCTGCTATCAGTCTTTCTAGGATCCGGGACACAGATTTTAATTATGACCTTTGTGACTCTATTTTTCGCTTGCCTGGGATTTTTGTCACCTGCCAACCGAGGAGCGCTGATGACGTGTGCTGTGGTCCTGTGGGTGCTGCTGGGCACCCCTGCAGGCTATGTTGCTGCCAGATTCTATAAGTCCTTTGGAGGTGAGAAGTGGAAAACAAATGTTTTATTAACATCATTTCTTTGTCCTGGGATTGTATTTGCTGACTTCTTTATAATGAATCTGATCCTCTGGGGAGAAGGATCTTCAGCAGCTATTCCTTTTGGGACACTGGTTGCCATATTGGCCCTTTGGTTCTGCATATCTGTGCCTCTGACGTTTATTGGTGCATACTTTGGTTTTAAGAAGAATGCCATTGAACACCCAGTTCGAACCAATCAGATTCCACGTCAGATTCCTGAACAGTCGTTCTACACGAAGCCCTTGCCTGGTATTATCATGGGAGGGATTTTGCCCTTTGGCTGCATCTTTATACAGCTTTTCTTCATTCTGAATAGTATTTGGTCACACCAGATGTATTACATGTTTGGCTTCCTATTTCTGGTGTTTATCATTTTGGTTATTACCTGTTCTGAAGCAACTATACTTCTTTGCTATTTCCACCTATGTGCAGAGGATTATCATTGGCAATGGCGTTCATTCCTTACCAGTGGCTTTACTGCAGTTTATTTCTTAATCTATGCAGTACACTACTTCTTTTCAAAACTGCAGATCACGGGAACAGCAAGCACAATTCTGTACTTTGGTTATACCATGATAATGGTTTTGATCTTCTTTCTTTTTACAGGAACAATTGGCTTCTTTGCATGCTTTTGGTTTGTTACCAAAATATACAGTGTGGTGAAGGTTGAC---
>gorGor5
ATGAGCGCGAGGCTGCCGGTGTTGTCTCCACCTCGGTGGCCGCGGCTGTTGCTGCTGTCGCTGCTCCTG------CTGGGAGCGGTTCCTGGCCCGCGCCGGAGCGGCGCTTTCTACCTGCCCGGCCTGGCGCCCGTCAACTTCTGCGACGAAGAAAAAAAG---AGCGACGAGTGCAAGGCCGAAATAGAACTATTTGTGAACAGACTTGATTCAGTGGAATCAGTTCTTCCTTATGAATACACAGCGTTTGATTTTTGCCAAGCGTCAGAAGGAAAGCGCCCATCTGAAAATCTTGGTCAGGTACTATTCGGGGAAAGAATTGAACCTTCACCATATAAGTTTACGTTTAATAAGAAGGAGACCTGTAAGCTTGTTTGTACAAAAACATACCATACAGAGAAAGCTGAAGACAAACAAAAGTTAGAATTCTTGAAAAAAAGCATGTTATTGAATTATCAACATCACTGGATTGTGGATAATATGCCTGTAACGTGGTGTTACGATGTTGAAGATGGTCAGAGGTTCTGTAATCCTGGATTTCCTATTGGCTGTTACATTACAGATAAAGGCCATGCAAAAGATGCCTGTGTTATTAGTTCAGATTTCCATGAAAGAGATACATTTTACATCTTCAACCATGTTGACATCAAAATATACTATCATGTTGTTGAAACTGGGTCCATGGGAGCAAGATTAGTGGCTGCTAAACTTGAACCGAAAAGCTTCAAACATACTCATATAGATAAACCAGACTGCTCAGGGCCCCCC---ATGGACATAAGTAACAAGGCTTCTGGGGAGATAAAAATTGCCTATACTTACTCTGTTAGCTTCGAGGAAGATGATAAGATCAGATGGGCATCTAGATGGGACTATATTCTGGAGTCTATGCCTCATACCCACATTCAGTGGTTTAGCATAATGAATTCCCTGGTCATTGTTCTCTTCTTATCTGGAATGGTAGCTATGATTATGTTACGGACACTGCACAAAGATATTGCTAGATATAATCAGATGGACTCTACGGAAGATGCCCAGGAAGAATTTGGCTGGAAACTTGTTCATGGTGATATATTCCGTCCACCTAGAAAAGGGATGCTGCTATCAGTCTTTCTAGGATCCGGGACACAGATTTTAATTATGACCTTTGTGACTCTATTTTTCGCTTGCCTGGGATTTTTGTCACCTGCCAACCGAGGAGCGCTGATGACGTGTGCTGTGGTCCTGTGGGTGCTGCTGGGCACCCCTGCAGGCTATGTTGCTGCCAGATTCTATAAGTCCTTTGGAGGTGAGAAGTGGAAAACAAATGTTTTATTAACATCATTTCTTTGTCCTGGGATCGTATTTGCTGACTTCTTTATAATGAATCTGATCCTCTGGGGAGAAGGATCTTCAGCAGCTATTCCTTTTGGGACATTGGTTGCCATATTGGCCCTTTGGTTCTGCATATCTGTGCCTCTGACGTTTATTGGTGCATACTTTGGTTTTAAGAAGAATGCCATTGAACATCCAGTTCGAACCAATCAGATTCCACGTCAGATTCCTGAACAGTCGTTCTACACCAAGCCCTTGCCTGGTATTATCATGGGAGGGATTTTGCCCTTTGGCTGCATCTTTATACAGCTTTTCTTCATTCTGAATAGTATTTGGTCACACCAGATGTATTACATGTTTGGCTTCCTATTTCTGGTGTTCATCATTTTGGTTATTACCTGTTCTGAAGCAACTATACTTCTTTGCTATTTCCACCTATGTGCAGAGGATTATCATTGGCAATGGCGTTCATTCCTTACCAGTGGCTTTACTGCAGTTTATTTCTTAATCTATGCAGTACACTACTTCTTTTCAAAACTGCAGATCACGGGAACAGCAAGCACAATTCTGTACTTTGGTTATACCATGATAATGGTTTTGATCTTCTTTCTTTTTACAGGAACAATTGGCTTCTTTGCATGCTTTTGGTTTGTTACCAAAATATACAGTGTGGTGAAGGTTGAC---
>macFas5
ATGAGCGCGAGGCTGCCGGTGTTGTCTCCACCTCGGTGGCCGCGGCTGTTGCTGCTGTCGCTGCTCCTG------CTGGGGGCGGCTCCTGGCCCGCGCCGGAGCGGCGCTTTCTACCTGCCCGGCCTGGCGCCCGTCAACTTCTGCGACGAAGAAAAAAAG---AGCGACGAGTGCAAGGCCGAAATAGAACTATTTGTGAACAGACTTGACTCAGTGGAATCAGTTCTTCCTTATGAATACACAGCGTTTGATTTTTGCCAAGCATCAGAAGGAAAGCGCCCATCTGAAAATCTTGGTCAGGTACTATTCGGGGAAAGAATTGAACCTTCACCATATAAGTTTACGTTTAATAAGGAGGAGACCTGTAAGCTTGTTTGTACAAAAACATACCATACAGAGAAAGCTGAAGACAAACAAAAGTTAGAATTCTTGAAAAAAAGCATGTTATTGAATTATCAGCATCACTGGATTGTGGATAATATGCCTGTAACATGGTGTTACGATGTTGAAGATGGTCAGAGGTTCTGTAATCCTGGATTTCCTATTGGCTGTTACATTACAGATAAAGGCCATGCAAAAGATGCCTGTGTTATTAATTCAGAATTCCATGAAAGAGATACATTTTACGTCTTCAACCATGTTGACATCAAAATATACTATCATGTTGTTGAAACTGGGTCCATGGGAGCAAGATTAGTGGCTGCTAAACTTGAACCAAAAAGCTTCAAACATACCCATATAGATAAACCAGACTGCTCAGGGCCCCCC---ATGGACATAAGTAACAAGGCTTCTGGGGAGATAAAAATTGCCTATACTTACTCTGTTAGCTTCAAGGAAGATGATAAGATCAGATGGGCATCTAGATGGGACTATATTCTGGAGTCTATGCCTCATACCCACATTCAGTGGTTTAGCATTATGAATTCCCTGGTCATTGTCCTCTTCTTATCTGGAATGGTAGCTATGATTATGTTACGGACACTGCACAAAGATATTGCCAGATATAATCAGATGGACTCTACGGAAGATGCCCAGGAAGAATTTGGCTGGAAACTTGTTCATGGTGATATATTCCGTCCTCCAAGAAAAGGGATGCTGCTATCAGTCTTTCTAGGATCTGGGACACAGATTTTAATTATGACCTTTGTGACTCTATTTTTCGCTTGCCTGGGATTTTTGTCACCTGCCAACCGAGGAGCGCTGATGACGTGTGCTGTGGTCCTGTGGGTGCTGCTGGGCACCCCTGCAGGCTATGTTGCTGCCAGATTCTATAAGTCCTTTGGAGGTGAGAAGTGGAAAACAAATGTTTTATTAACATCATTTCTTTGTCCTGGGATTGTCTTTGCTGACTTCTTTATAATGAATCTGATCCTCTGGGGAGAAGGATCTTCAGCGGCTATTCCTTTTGGGACATTGGTTGCCATATTGGCCCTTTGGTTCTGCATATCTGTGCCTCTGACGTTTATTGGTGCATACTTTGGTTTTAAGAAGAATGCCATTGAACACCCAGTTCGAACCAATCAGATTCCACGTCAGATTCCTGAACAGTCGTTCTACACAAAGCCCTTGCCTGGTATTGTCATGGGAGGGATTTTGCCCTTTGGCTGCATCTTTATACAGCTTTTCTTCATTCTGAATAGTATTTGGTCACACCAGATGTATTACATGTTTGGCTTCCTATTTCTGGTGTTTATCATTTTGGTTATTACCTGTTCTGAAGCAACTATACTTCTTTGCTATTTCCACCTATGTGCAGAGGATTATCATTGGCAATGGCGTTCATTCCTTACCAGCGGCTTTACTGCAGTTTATTTCTTAATATATGCAATACATTACTTCTTTTCAAAACTGCAGATCACAGGAACAGCAAGCACAATTCTGTACTTTGGTTATACCATGATAATGGTTTTGATCTTCTTTCTTTTTACAGGAACAATTGGCTTCTTTGCATGCTTTTGGTTTGTTACCAAAATATACAGTGTGGTGAAGGTTGAC---
>ponAbe2
ATGAGCGCGAGGCTGCCAGTGTTGTCTCCACCTCGGTGGCCGCGGCTGTTGCTGCTGTCGCTGCTCCTG------CTGGGGGCGGTTCCTGGCCCGCGCCGGAGCGGCGGTTTCTACCTGCCCGGCCTGGCGCCCGTCAACTTCTGCGACGAAGAAAAAAAG---AGCGACGAGTGCAAGGCCGAAATAGAACTCTTTGTGAACAGACTTGATTCAGTGGAATCAGTTCTTCCTTATGAATACACAGCGTTTGATTTTTGCCAAGCATCAGAAGGAAAACGCCCATCTGAAAATCTTGGACAGGTACTATTCGGGGAAAGAATTGAACCTTCACCATATAAGTTTACGTTTAATAAGGAGGAGACCTGTAAGCTTGTTTGTACAAAAACATACCATACAGAGAAAGCTGAAGACAAACAAAAGTTAGAATTCTTGAAAAAAAGCATGTTATTGAATTATCAACATCACTGGATTGTGGATAATATGCCTGTAACGTGGTGTTACGATGTTGAAGATGGTCAGAGGTTCTGTAATCCTGGATTTCCTATTGGCTGTTACATTACAGATAAAGGCCATGCAAAAGATGCCTGTGTTATTAATTCAGAATTCCATGAAAGAGATACATTTTACATCTTCAACCATGTTGACATCAAAATATACTATCATGTTGTTGAAACTGGGTCCATGGGAGCAAGATTAGTGGCTGCTAAACTTGAACCAAAAAGCTTCAAACATACCCATATAGATAAACCAGACTGCTCAGGGCCCCCC---ATGGACATAAGTAACAAGGCTTCTGGGGAGATAAAAATTGCCTATACTTACTCTGTTAGCTTCGAGGAAGATAAAAAGATCAGATGGGCATCTAGATGGGACTATATTCTGGAGTCTATGCCTCATACCCACATTCAGTGGTTTAGCATTATGAATTCCCTGGTCATTGTCCTCTTCTTATCTGGAATGGTAGCTATGATTATGTTACGGACACTGCACAAAGATATTGCCAGATATAATCAGATGGACTCTACGGAAGATGCCCAGGAAGAATTTGGCTGGAAACTTGTTCATGGTGATATATTCCGTCCTCCAAGAAAAGGGATGCTGCTATCAGTCTTTCTAGGATCCGGGACACAGATTTTAATTATGACCTTTGTGACTCTATTTTTCGCTTGCCTGGGATTTTTGTCACCTGCCAACCGAGGAGCACTGATGACGTGTGCTGTGGTCCTGTGGGTGCTGCTGGGCACCCCTGCAGGCTATGTTGCTGCCAGATTCTATAAGTCCTTTGGAGGTGAGAAGTGGAAAACAAATGTTTTATTAACATCATTTCTTTGTCCTGGGATTGTATTTGCTGACTTCTTTATAATGAATCTGATCCTCTGGGGAGAAGGATCTTCAGCAGCTATTCCTTTTGGGACATTGGTTGCCATATTGGCCCTTTGGTTCTGCATATCTGTGCCTCTGACGTTTATTGGTGCATACTTTGGTTTTAAGAAGAATGCCATTGAACACCCAGTTCGAACCAATCAGATTCCACGTCAGATTCCTGAACAGTCATTCTACACGAAGCCCTTGCCTGGTATTATCATGGGAGGGATTTTGCCCTTTGGCTGCATCTTTATACAGCTTTTCTTCATTCTGAATAGTATTTGGTCACACCAGATGTATTACATGTTTGGCTTCCTATTTCTGGTGTTTATCATTTTGGTTATTACCTGTTCTGAAGCAACTATACTTCTTTGCTATTTCCACCTATGTGCAGAGGATTATCATTGGCAATGGCGTTCATTCCTTACCAGTGGCTTTACTGCAGTTTATTTCTTAATATATGCAGTACACTACTTCTTTTCAAAACTGCAGATCACAGGAACAGCAAGCACAATTCTGTACTTTGGTTATACCATGATAATGGTTTTGATCTTCTTTCTTTTTACAGGAACAATTGGCTTCTTTGCATGCTTTTGGTTTGTTACCAAAATATACAGTGTGGTGAAGGTTGAC---
>calJac3
ATGAACGCGAGGCTGCCGGCGTCGTCTCCAGCTCGGTGGCCGCGGCTGTTGCTGCTGTCGCTGCTCCTG------CTGGGGGCGGCTCCTGGCCCGCGCCGGAGCGGCGCTTTCTACCTGCCCGGCCTGGCGCCCGTCAACTTCTGCGACCAAGAAAAACAG---AGCGACGAGTGCAAGGCTGAAATAGAACTATTTGTGAACAGACTTGACTCAGTGGAATCAGTTCTTCCTTACGAATACACAGCGTTTGATTTTTGCCAAGCATCAGAAGGAAAGCGCCCATCTGAAAATCTTGGTCAGGTACTTTTCGGGGAACGAATTGAACCATCACCATATAAGTTTACATTTAATAAGGAGGAGACCTGTAAGCTTGTTTGTACAAAAACATACCATACAGAGAAAGCCGAAGACAAACAAAAGTTAGAATTCTTGAAAAAAAGCATGTTATTGAATTATCAACATCATTGGATTGTGGATAATATGCCTGTAACATGGTGTTATGATGTTGAAGATGGTCAGAGGTTCTGTAATCCTGGATTTCCTATTGGCTGTTACATTACAGATAAAGGTCATGCAAAAGATGCCTGTGTTATTAATTCAGAATTCCATGAAAGAGATACGTTTTACATCTTCAACCATGTTGACATCAAAATATACTATCATGTTGTTGAAACTGGGTCCATGGGAGCAAGATTAGTGGCTGCTAAACTTGAACCAAAAAGCTTCAAACATACCCATATAGATAAACCAGACTGCTCAGGGACCCCC---ATGGACATAAGCAACAAGGCTTCTGGGGAGATAAAAATTGCCTATACTTACTCTGTTAGCTTCCAGGAAGATAAAAATATCCGATGGGCATCTAGATGGGACTATATTCTGGAGTCTATGCCGCATACCCACATTCAGTGGTTTAGCATTATGAATTCCCTGGTCATTGTCCTCTTCTTATCTGGAATGGTTGCTATGATCATGTTACGGACACTGCACAAAGACATTGCCAGATATAATCAGATGGATTCTACGGAGGATGCCCAGGAAGAATTTGGCTGGAAACTAGTTCATGGTGATATATTCCGTCCTCCAAGAAAAGGGATGCTGCTATCAGTCTTCCTAGGATCTGGGACACAGATTTTAATTATGACCTTTGTGACTCTATTTTTTGCTTGCCTAGGGTTTTTGTCACCTGCCAACCGAGGAGCGCTGATGACGTGTGCTGTGGTCCTGTGGGTGCTGCTGGGCACCCCTGCAGGCTATGTTGCTGCCAGATTCTATAAGTCCTTTGGAGGTGAGAAGTGGAAAACAAATGTTTTATTAACATCATTTCTTTGTCCTGGGATTGTATTTGCTGACTTCTTTATAATGAATCTGATCCTCTGGGGAGAAGGATCTTCAGCAGCTATTCCTTTTGGGACACTGGTTGCTATATTGGCCCTGTGGTTCTGCATATCTGTGCCTCTGACGTTTATTGGTGCATACTTTGGTTTTAAGAAGAATGCCATTGAACACCCAGTTCGAACCAATCAGATTCCACGTCAGATTCCTGAACAGTCATTCTACACGAAGCCCTTGCCTGGTATTATCATGGGAGGGATTTTGCCCTTTGGCTGCATCTTTATACAGCTTTTCTTCATTCTGAATAGTATTTGGTCGCACCAGATGTATTACATGTTTGGCTTCCTATTTCTGGTGTTTATCATTTTGGTTATTACATGTTCTGAAGCAACTATACTTCTTTGCTATTTCCACCTATGTGCAGAGGATTATCATTGGCAATGGCGTTCATTTCTAACCAGTGGCTTTACTGCGGTTTATTTCTTAATATATGCAATACACTACTTCTTCTCAAAACTGCAGATCACAGGAACCGCAAGCACAATTTTGTACTTTGGTTATACCATGATAATGGTTTTGATCTTCTTTCTTTTTACAGGAACAATTGGCTTCTTTGCATGCTTTTGGTTTGTTACCAAAATATACAGTGTGGTGAAGGTTGAC---
>saiBol1
ATGAGCGTGAAGCTGCGGGCGTCGTCTCCACCTCGGTGGCCGCGGCTGTTGCTGCTGTCGCTGCTCCTG------CTGGGGGCGGCTCCTGGCCCGCGCCGGAGCAGCGCTTTCTACCTGCCCGGCCTGGCGCCGGTCAACTTCTGCGACGAAGAAAAACAG---AGCGACGAGTGCAAGGCTGAAATAGAACTATTTGTGAACAGACTTGACTCAGTGGAATCAGTTCTTCCTTATGAATACACAGCGTTTGATTTTTGCCAAGCATCAGAAGGAAAGCGCCCATCTGAAAATCTTGGTCAGGTACTATTTGGGGAAAGAATTGAACCATCACCATATAAGTTTACATTTAATAAGGAGGAGACCTGTAAGCTTGTTTGTACAAAAACATACCATACAGAGAAAGCTGAAGACAAACAAAAGTTAGAATTCTTGAAAAAAAGCATGTTATTGAATTATCAACATCATTGGATTGTGGATAATATGCCTGTAACATGGTGTTATGATGTTGAAGATGGTCAGAGGTTCTGTAATCCTGGATTTCCTATTGGCTGTTACATTACAGATAAAGGCCATGCGAAAGATGCCTGTGTTATTAATTCAGAATTCCATGAAAGAGATACATTTTACATCTTCAACCATGTTGACATCAAAATATACTATCATGTCGTTGAAACTGGGTCCATGGGAGCAAGATTAGTGGCTGCTAAACTTGAACCAAAAAGCTTCAAACATACCCATATAGACAAACCAGACTGCTCAGGGCCCCCC---ATGGACATAAGCAACAAGGCTTCTGGGGAGATAAAAATTGCCTATACTTACTCTGTTAGCTTCCAGGAAGATAAAAATATCAGATGGGCATCTAGATGGGACTATATTCTGGAGTCTATGCCTCATACCCACATTCAGTGGTTTAGCATTATGAATTCCCTGGTCATTGTCCTTTTCTTATCTGGAATGGTTGCTATGATCATGTTACGGACACTGCACAAAGATATTGCCAGATATAATCAGATGGATTCTACGGAGGATGCCCAGGAAGAATTTGGCTGGAAACTAGTTCATGGTGATATATTCCGTCCTCCAAGAAAAGGGATGCTGCTGTCAGTCTTCCTAGGATCTGGGACACAGATTTTAATTATGACCTTTGTGACTCTATTTTTCGCTTGCCTGGGGTTTTTGTCACCTGCCAACCGAGGAGCGCTGATGACGTGTGCTGTGGTCCTGTGGGTGCTGCTGGGCACCCCTGCGGGCTATGTTGCTGCCAGATTCTATAAGTCCTTTGGAGGTGAGAAGTGGAAAACAAATGTTTTATTAACATCATTCCTTTGTCCTGGGATTGTATTTGCTGACTTCTTTATAATGAATCTGATCCTCTGGGGAGAAGGATCTTCAGCAGCTATTCCTTTTGGGACATTGGTTGCTATACTGGCCCTGTGGTTCTGCATATCTGTGCCTCTGACGTTTATTGGTGCATACTTTGGTTTTAAGAAGAATGCCATTGAACACCCAGTTCGAACCAATCAGATTCCACGTCAGATTCCTGAACAGTCGTTCTACACAAAGCCCTTGCCTGGTATTATCATGGGAGGGATTTTGCCCTTTGGCTGCATCTTTATACAGCTTTTCTTCATTCTGAATAGTATTTGGTCACACCAGATGTATTACATGTTTGGCTTCCTATTTCTGGTGTTTATCATTTTGGTTATTACATGTTCTGAAGCAACTATACTTCTTTGCTATTTCCACCTATGTGCAGAGGATTATCACTGGCAATGGCGTTCATTTCTAACCAGTGGCTTTACTGCAGTTTATTTCTTAATATATGCAATACACTACTTCTTCTCAAAACTGCAGATCACAGGAACAGCAAGCACAATTCTGTACTTTGGTTATACCATGATAATGGTTTTGATCTTCTTTCTTTTTACAGGAACAATTGGCTTCTTTGCATGCTTTTGGTTTGTTACCAAAATATACAGTGTGGTGAAGGTTGAC---
>felCat8
------------------------------------------------------------------------------------------------------------------------------------------------------------------------------------GCTGAAATAGAACTATTCGTGAACAGGCTTGATTCAGTGGAATCTGTTCTTCCTTATGAATACACAGCGTTTGATTTTTGCCAAGCATCAGAAGGAAAACGCCCATCTGAAAATCTTGGTCAGGTGTTATTTGGGGAAAGAATTGAACCTTCACCATATAAGTTTACATTTAATAAGGAGGAGACCTGCAAGCTTGTCTGTACAAAAACATACCATACAGAGAAAGCTGAAGACAAACAAAAATTAGAATTCTTGAAAAAAAGCATGCTACTGAATTATCAACATCACTGGATTGTGGATAATATGCCTGTAACATGGTGTTATGATGTAGAAGATGGTCAGAGGTTCTGTAATCCTGGATTTCCTATTGGCTGTTACATTACAGATAAAGGCCATGCAAAAGATGCCTGTGTTATTAATTCAGAATTCCATGAAAGAGATACATTTTACATCTTCAACCATGTTGACATCAAAATATATTATCATGTTGTTGAAACTGGGTCCATGGGAGCAAGATTAGTGGCTGCCAAACTTGAACCAAAAAGCTTCAAACATACCCATATAGATAAACCGGACTGCTCTGGACCCCCC---ATGGATATAAGTAACAAGGCTTCTGGGGAGATCAAAATTGCCTATACTTACTCTGTTAGCTTCCAGGAAGATAAAAACATCAGATGGGCTTCTAGATGGGACTATATACTGGAATCTATGCCTCATACCCACATTCAGTGGTTTAGTATCATGAATTCCCTGGTCATTGTCCTCTTCTTGTCTGGAATGGTGGCTATGATTATGCTACGGACACTGCATAAAGATATTGCCAGGTATAATCAGATGGATTCTACGGAGGATGCCCAGGAAGAATTTGGCTGGAAACTGGTTCATGGTGATATATTCCGTCCTCCAAGAAAAGGGATGCTGCTGTCAGTCTTCCTGGGATCAGGGACACAGATTTTAATTATGACTTTCGTGACTCTATTTTTCGCTTGCCTGGGATTTTTGTCACCTGCCAACAGAGGAGCATTGATGACTTGTGCTGTGGTCCTGTGGGTGCTGCTGGGTACTCCTGCGGGCTATGTTGCTGCCAGATTTTATAAGTCCTTTGGTGGTGAGAAGTGGAAAACAAATGTTTTACTGACATCATTTCTTTGTCCTGGGATTGTATTTGCTGACTTCTTTATAATGAATCTGATTCTCTGGGGAGAAGGATCTTCAGCAGCTATTCCTTTTGGAACATTGGTTGCCATATTGGCCCTTTGGTTCTGCATATCTGTGCCTCTAACATTTATTGGTGCATACTTCGGTTTTAAGAAGAACGCCATTGAACATCCAGTTCGAACCAATCAGATTCCACGTCAGATTCCTGAGCAATCCTTCTACACAAAGCCGTTGCCTGGTATTATCATGGGAGGGATTTTGCCCTTTGGGTGCATCTTTATACAGCTTTTCTTCATTCTAAATAGTATCTGGTCACATCAGATGTATTACATGTTTGGCTTCCTATTTCTGGTGTTTATCATTTTGGTTATTACATGTTCAGAGGCAACTATACTTCTTTGCTATTTCCACCTATGTGCAGAGGATTACCATTGGCAGTGGCGTTCATTCCTTACCAGTGGCTTTACTGCAGTTTATTTCTTAATATATGCAGTACACTACTTCTTTTCAAAACTGCAAATCACAGGAACGGCAAGTACAATTCTGTACTTTGGCTATACCATGATAATGGTTTTGATCTTCTTTCTTTTTACAGGAACAATTGGCTTCTTTGCATGCTTTTGGTTTGTTACCAAAATATACAGTGTGGTGAAGGTTGAC---
>tarSyr2
ATGAGCGCGAGGCTGCCGGCGTCGTCTCCACCTCGGTGGCCGCGGCTGTTGCTGCTGTCGCTGCTGCTAATGCTGCTGGGGGCGGCTCCTGGCCCGCGCCGGGGCTGCGCTTTCTACCTGCCGGGCCTGGCGCCCGTCAACTTCTGCGAGGAGGAAAAAAAG---AGCGACGAGTGCAAGGCTGAAATAGAGCTTTTTGTGAACAGGCTTGACTCGGTGGAATCTGTTCTTCCTTATGAATATACAGCGTTTGATTTTTGCCAAGCATCAGAAGGAAAACGCCCATCTGAAAATCTTGGTCAGGTATTATTCGGGGAAAGAATTGAACCATCACCATATAAGTTTACATTTAATAAGGAGGAGACCTGTAAGCTTGTTTGTACGAAAACATACCATACAGAGAAAGCTGAAGACAAACAAAAGTTAGAATTCTTGAAAAAAAGCATGTTACTGAATTATCAGCATCACTGGATTGTGGATAATATGCCTGTAACTTGGTGTTATGATGTTGAAGATGGTCAGAGGTTCTGCAATCCTGGATTTCCTATTGGCTGTTACATTACAGATAAAGGCCATGCCAAAGATGCCTGTGTTATTAATTCAGAATTCCACGAGAGAGATACATTTTATATCTTCAACCATGTTGACATCAAAATATACTATCATGTTGTTGAAACTGGGTCCATGGGAGCAAGATTAGTGGCTGCTAAACTTGAACCAAAAAGCTTCAAACATACCCATATAGATAAACCAGACTGCTCAGGACCCCCC---ATGGATATAAGTAACAAGGCTTCTGGGGAGATCAAAATTGCCTACACTTACTCTGTTAGTTTCCAGGAAGATAAAAATATCAGATGGGCATCTAGATGGGACTATATTCTGGAGTCTATGCCTCATACCCACATTCAATGGTTTAGCATAATGAATTCCCTAGTCATTGTCCTCTTCTTATCTGGAATGGTGGCTATGATTATGTTACGTACACTGCACAAAGATATTGCCAGATATAATCAGATGGATTCTACAGAGGATGCCCAGGAAGAATTTGGCTGGAAACTAGTCCATGGTGATATATTTCGTCCTCCAAGGAAAGGGATGCTGCTATCAGTCTTTCTAGGATCTGGGACACAGATTTTAATTATGACTTTTGTGACTCTGTTTTTTGCTTGCCTGGGATTTTTGTCACCTGCCAACCGAGGAGCACTGATGACATGTGCTGTGGTCTTGTGGGTGCTGCTGGGCACTCCTGCAGGCTATGTCGCCGCCAGATTCTATAAGTCCTTTGGAGGTGAGAAGTGGAAAACAAATGTTTTATTGACATCATTTCTTTGTCCTGGAATTGTGTTTGCTGACTTCTTTATCATGAACCTGATTCTCTGGGGAGAAGGATCTTCAGCAGCTATTCCTTTTGGAACACTGGTTGCTATATTGGCCCTTTGGTTCTGCATATCTGTGCCTCTGACGTTTATTGGTGCATACTTTGGTTTTAAGAAGAATGCCATTGAACACCCAGTTCGAACCAATCAGATTCCACGTCAGATTCCTGAACAGTCATTCTACACAAAACCCTTGCCTGGTATTATTATGGGAGGGATTCTGCCCTTTGGCTGTATCTTTATACAGCTTTTCTTCATTCTGAATAGTATTTGGTCACACCAGATGTATTACATGTTTGGCTTCCTATTTTTGGTGTTTATCATTTTGGTTATCACATGTTCTGAAGCAACTATACTTCTTTGCTATTTCCACCTATGTGCAGAGGATTATCACTGGCAATGGCGTTCATTCCTTACCAGTGGCTTTACTGCAGTTTATTTCTTAATATATGCAATACACTACTTCTTTTCAAAACTGCAAATCACAGGAACAGCAAGTACCATCCTGTACTTTGGTTACACCATGATCATGGTTTTGATCTTCTTTCTTTTTACAGGAACAATTGGCTTCTTTGCATGCTTTTGGTTTGTTACCAAAATATACAGTGTGGTGAAGGTTGAC---
>HLturTru3
ATGAGCGCGAGGCTGCCGGCGTCGTCTCCACCTCGGTGGCAG------TTGCTGCTGTCGCTGCTCCTG------CTGGGGGCGGCCCCGGGCCCGCGTCGGAGCGCAGCCTTCTACTTGCCCGGCCTGGCGCCAGTCAACTTCTGCGAGGAAGAAAAAAAG---AGCGACGAGTGCAAGGCTGAAATAGAACTATTTGTGAACAGGCTTGACTCAGTGGAATCTGTTCTTCCTTATGAATATACAGCGTTTGATTTTTGCCAAGCATCAGAAGGAAAACGCCCATCTGAAAATCTAGGTCAGGTATTATTTGGAGAAAGAATTGAACCGTCACCATATAAGTTTACATTTAATAAGGAGGAGACCTGTAAGCTTGTTTGTACAAAAACATACCATACAGAGAAAGCTGAAGACAAACAAAAGTTAGAATTCTTGAAAAAAAGCATGTTACTGAATTATCAACATCACTGGATTGTGGATAATATGCCGGTAACATGGTGTTATGATGTTGAAGATGGTCAGAGGTTCTGTAATCCTGGATTTCCTATTGGCTGTTACATTACAGATAAAGGCCATGCAAAAGATGCCTGTGTTATTAATTCAGAATTCCATGAAAGAGATACATTTTACATCTTTAACCATGTTGATATCAAAATATACTACCATGTTGTTGAAACTGGATCCATGGGAGCAAGATTAGTGGCTGCTAAACTTGAACCAAAAAGCTTCAAGCACACCCATATAGATAAAACAGACTGCTCTGGACCCCCC---ATGGATATAAGTAACAAGGCTTCTGGGGAGATCAGAATTGCCTATACTTATTCTGTTAGCTTCCAGGAAGATAAGAATATCAGATGGGCATCTAGATGGGACTACATTCTGGAATCTATGCCTCATACCCACATTCAGTGGTTTAGCATCATGAATTCCTTGGTCATTGTCCTCTTCTTGTCTGGAATGGTGGCTATGATTATGCTACGGACGCTGCATAAAGATATTGCCAGATATAATCAGATGGATTCTACAGAGGATGCCCAGGAAGAATTTGGCTGGAAGCTAGTTCATGGTGATATATTCCGTCCTCCAAGAAAAGGAATGCTGCTGTCAGTCTTCCTGGGATCAGGGACACAGATTTTAATTATGACTTTCGTGACTCTATTTTTTGCTTGCCTGGGATTTTTGTCACCTGCCAACAGAGGAGCACTGATGACTTGTGCTGTGGTCTTATGGGTGCTGCTGGGCACTCCTGCAGGCTATGTCGCTGCCAGATTCTATAAGTCCTTTGGAGGTGAGAAGTGGAAAACAAACGTTTTATTAACATCATTTCTTTGTCCTGGGATTGTGTTTGCTGACTTCTTTATAATGAATCTGATTCTCTGGGGAGAAGGATCTTCAGCATCTATTCCTTTCGGGACATTGGTTGCCATATTGGCTCTTTGGTTCTGCATATCTGTGCCTCTAACATTTATTGGTGCATACTTTGGTTTTAAGAAGAATGCCATTGAACACCCAGTTCGAACCAATCAGATTCCACGTCAAATTCCTGAGCAGTCCTTCTACACAAAGCCGTTACCTGGTATTATCATGGGAGGGATTTTGCCCTTTGGGTGCATCTTTATACAGCTTTTCTTCATTCTGAATAGTATTTGGTCACACCAGATGTATTACATGTTTGGCTTCCTGTTCCTGGTGTTTATCATTTTGGTTATTACCTGTTCTGAAGCAACTATACTTCTTTGCTATTTCCACCTATGTGCAGAGGATTATCATTGGCAATGGCGTTCATTCCTTACCAGTGGCTTTACTGCAGTTTATTTCTTAATATATGCAATACACTACTTCTTTTCAAAACTGCAAATCACAGGAACAGCAAGTACAATTCTGTACTTTGGTTATACCATGATAATGGTTTTGATCTTCTTTCTTTTTACAGGAACAATTGGCTTCTTTGCATGCTTTTGGTTTGTTACCAAAATATACAGTGTGGTGAAGGTTGAC---
>otoGar3
ATGAGCGCGAGGCTGCCGGCGTCGTCTCCACCTCGGTGGCCGCGGCTCTTGCTGCTGTCGCTGCTCCTG------CTGGGGGCGGCCCCTGGCCCGCACCGGGGCGGCGCTTTCTACCTCCCCGGCCTGGCGCCCGTCAACTTCTGCGAGGAAGGAAAAAAG---AGCGATGAATGCAAGGCTGAAATAGAGCTATTCGTGAACAGGCTTGACTCAGTGGAATCTGTTCTGCCTTATGAATATACAGCATTTGATTTTTGTCAAGCATCAGGAGGTAAACGCCCATCTGAAAATCTTGGTCAGGTATTATTCGGAGAAAGAATTGAACCTTCACCTTATAAGTTTGCGTTTAATAAGGAGGAGACCTGTAAACTTGTCTGTACAAAAACATACCATACAGAGAAAGCTGAAGACAAACAAAAGTTAGAATTCTTGAAAAAAAGTATGTTGTTGAATTACCAACATCACTGGATTGTGGATAATATGCCTGTGACTTGGTGTTATGATGTTGAAGACGGTCAGAGGTTTTGTAATCCTGGATTTCCTATTGGTTGTTACATTACAGATAAGGGCCACGCAAAAGATGCTTGTGTTATTAATTCAGAATTCCATGAAAGAGATACATTTTACATCTTCAACCATGTTGACATCAAAATATACTATCATGTTGTTGAAACTGGGTCCATGGGAGCAAGATTAGTGGCTGCAAAACTTGAACCAAAAAGCTTCAAACATACCCATATAGATAAACCAGACTGCTCTGGACCTCCC---ATGGATATAAGTAACAAGGCTTCTGGGGAGATCAAAATTGCCTATACTTACTCTGTTAGTTTTGAGGAAGATAAAAATATCAGATGGGCATCTAGATGGGACTATATTCTGGAGTCTATGCCTCATACTCACATTCAGTGGTTTAGCATAATGAATTCCCTGGTCATTGTCCTCTTCTTGTCTGGAATGGTAGCTATGATAATGTTACGGACCCTGCACAAAGATATTGCCAGATACAATCAGATGGATTCTACGGAGGATGCCCAGGAAGAATTTGGCTGGAAACTAGTTCATGGTGATATATTCCGTCCTCCAAGAAAAGGGATGCTGCTGTCAGTCTTTCTAGGATCTGGAACACAGATTTTAATTATGACTTTTGTGACACTATTTTTTGCTTGTCTGGGATTTTTGTCACCTGCCAACCGAGGAGCGCTAATGACATGTGCTGTGGTCCTCTGGGTGCTGCTGGGCACCCCTGCAGGCTACGTTGCTGCCAGATTCTATAAGTCCTTTGGAGGTGAGAAGTGGAAAACAAATGTTTTATTGACATCATTTCTTTGTCCTGGGATTGTCTTTGCTGACTTCTTTATAATGAACCTGATCCTCTGGGGAGAAGGATCCTCAGCAGCTATTCCTTTTGGGACACTGGTTGCCATATTGGCCCTTTGGTTCTGCATATCCGTGCCTCTGACGTTTATTGGTGCATACTTTGGTTTTAAGAAGAATGCTATTGAACACCCGGTTCGAACCAATCAGATTCCACGTCAGATTCCTGAACAGTCATTCTACACAAAGCCCCTGCCTGGTATCATCATGGGAGGGATTTTGCCTTTTGGCTGCATCTTTATACAGCTTTTCTTCATTCTGAATAGTATTTGGTCGCACCAGATGTATTACATGTTTGGCTTCCTGTTTCTGGTGTTTATCATTTTGGTTATTACATGTTCTGAAGCAACTATACTCCTTTGTTATTTCCACCTATGTGCAGAGGATTATCATTGGCAGTGGCGTTCATTCCTTACCAGCGGCTTTACTGCAGTGTATTTCTTAATATATGCGATACATTATTTCTTTTCAAAACTGCAAATCACAGGAACTGCAAGTACAATTCTGTACTTTGGCTATACCATGATAATGGTTTTGATCTTCTTTCTTTTTACAGGAACAATTGGCTTCTTTGCATGCTTTTGGTTTGTTACCAAAATATACAGTGTGGTGAAGGTTGAC---
>HLcamFer2
ATGAGCGCCAGGGTGCTGGCGTCGTCTCCACCTCGGTGGCCGCGGCTGTTGCTGCTGTCGCTGCTCCTG------CTGGTGGCGGCCCCGGGCACGCGTCGGGGCGCCGCTTTCTACCTTCCCGGCCTGGCGCCCGTCAACTTCTGCGAAGAGGAAAAAAAG---AGCGACGAGTGCAAGGCTGAAATTGAACTGTTTGTGAACAGGCTTGACTCAGTGGAATCTGTTCTTCCTTATGAATATACAGCGTTTGATTTTTGCCAGGCATCAGAAGGAAAACGCCCATCTGAAAATCTTGGTCAGGTATTGTTCGGGGAAAGAATTGAACCATCACCATATAAGTTTTCATTTAATAAAGAGGAGACCTGTAAGCTTGTTTGTACAAAAACATACCATACAGAGAAAGCTGAAGACAAACAGAAGTTAGAATTCTTGAAAAAAAGCATGTTACTGAATTATCAACATCACTGGATTGTGGATAATATGCCTGTAACATGGTGTTACGATGTTGAAGATGGTCAGAGATTTTGTAATCCTGGATTTCCTATTGGCTGTTACATTACAGATAAAGGCCATGCAAAAGATGCTTGTGTTATTAATTCAGAATTCCACGAAAGAGATACATTTTACATCTTCAACCATGTTGACATCAAAATATACTATCATGTTGTTGAAACCGGGTCCATGGGAGCAAGATTAGTGGCTGCTAAACTTGAACCAAAAAGCTTCAAACATACCCATATAGATAAACCAGACTGCTCTGGACCCCCC---ATGGATATAAGTAACAAGGCTTCTGGGGAGATCAAAATTGCCTATACTTACTCTGTTAGCTTCCAGGAAGATAAACATATCAGGTGGGCATCTAGATGGGACTACATCCTGGAATCTATGCCTCATACCCACATTCAGTGGTTTAGCATCATGAATTCCCTGGTCATTGTCCTCTTCTTGTCTGGAATGGTGGCTATGATTATGCTACGGACGCTGCACAAAGATATTGCCAGATACAATCAGATGGATTCTACGGAGGATGCCCAGGAAGAATTCGGCTGGAAGTTAGTTCATGGTGATATATTCCGTCCTCCAAGAAAAGGGATGCTGCTATCCGTCTTTCTAGGATCAGGGACACAGATTTTGATTATGACTTTTGTGACTCTGTTTTTCGCTTGCCTGGGCTTTCTGTCACCTGCCAACAGAGGAGCACTGATGACTTGTGCTGTCGTCTTATGGGTGCTGCTGGGCACTCCTGCAGGCTATGTCGCCGCCAGATTCTATAAGTCCTTTGGAGGTGAGAAGTGGAAAACAAACGTTTTATTAACATCATTTCTTTGTCCTGGGATTGTGTTTGCTGACTTCTTTATAATGAATCTGATTCTCTGGGGAGAAGGATCTTCAGCAGCCATTCCTTTTGGGACGTTGGTTGCCATATTGGCTCTCTGGTTCTGCATATCTGTACCTCTGACATTTATTGGTGCATACTTTGGTTTTAAGAAGAATGCCATTGAACACCCAGTTCGAACCAATCAGATTCCACGTCAGATTCCTGAACAGTCCTTCTACACAAAGCCGTTGCCTGGTATTATCATGGGAGGGATTTTGCCCTTCGGATGCATCTTTATACAGCTTTTCTTCATTCTGAATAGTATTTGGTCACACCAGATGTATTACATGTTTGGTTTCTTGTTCCTGGTATTTATCATCTTAGTTATTACCTGTTCTGAGGCAACTATACTTCTTTGCTATTTCCACTTATGTGCAGAGGATTATCATTGGCAGTGGCGTTCATTCCTTACTAGTGGCTTTACTGCAGTTTATTTCTTAATATATGCAATACACTACTTCTTTTCAAAACTGCAAATAACAGGAACAGCAAGTACAATTCTGTACTTTGGTTATACCATGATAATGGTTTTGATCTTCTTTCTTTTTACAGGAACGATTGGCTTCTTTGCATGCTTCTGGTTTGTCACCAAAATATACAGTGTGGTGAAGGTTGAC---
>criGri1
------------------------------------------------------------------------------------------------------------------------------------------------------------------------------------GCTGAGATAGAGCTGTTCGTTAACCGGCTTGACTCCGTGGAATCTGTTCTTCCTTATGAATATACAGCGTTTGATTTTTGCCAAGCACCAGAAGGAAAACGCCCATCTGAAAATCTTGGTCAGGTATTATTCGGGGAGAGAATTGAACCCTCACCATATAAGTTCACATTTAATAAGATGGAAACCTGTAAGCTTGTTTGCACGAAAACATACCATACAGAGAAGGCTGAAGACAAACAAAAGTTAGACTTCTTGAAAAAAAGTATGCTACTGAACTATCAGCATCACTGGATTGTGGATAATATGCCTGTAACGTGGTGTTATGATGTCGAAGATGGTCAGAGGTTCTGTAACCCTGGATTTCCCATTGGCTGTTACATTACAGACAAAGGTCATGCAAAAGATGCCTGTGTTATCAATTCAGAATTCCATGAAAGAGATACTTTCTACATCTTCAATCATGTTGACATCAAAATATATTATCATGTTGTTGAAACTGGGTCCATGGGAGCAAGATTAGTAGCTGCTAAACTTGAACCAAAAAGCTTCAAACATACCCATATAGATAAACCAGACTGCTCCGGACCCCCC---ATGGACATAAGCAACAAGGCTTCTGGGGAGATCAAAATTGCCTATACTTACTCTGTTAGTTTTGAGGAAGAGAAAATCATCAGATGGGCGTCTAGATGGGACTATATTTTGGAGTCCATGCCTCACACCCACATTCAGTGGTTTAGCATAATGAACTCCTTGGTTATTGTTCTGTTCTTATCTGGAATGGTAGCTATGATTATGTTACGCACGCTGCATAAAGATATTGCCAGATATAACCAGATGGACTCTACGGAGGATGCCCAGGAAGAATTTGGCTGGAAACTAGTTCACGGGGATATATTCCGTCCTCCAAGAAAGGGGATGCTGCTGTCAGTCTTTCTAGGATCCGGGACACAGATTTTAATTATGACTTTTGTAACTCTGTTTTTTGCTTGTCTGGGATTCTTGTCTCCTGCCAATCGAGGAGCCCTGATGACCTGTGCTGTGGTGTTGTGGGTGTTGCTGGGCACACCTGCTGGTTATGTTGCTGCCAGATTCTACAAATCCTTTGGGGGCGAGAAGTGGAAAACAAATGTTTTACTGACATCATTTCTTTGTCCTGGGATTGTGTTTGCTGACTTCTTCATAATGAATCTAATCCTCTGGGGAGAAGGCTCTTCTGCAGCCATCCCTTTCGGCACTCTGGTTGCCATCTTGGCCCTTTGGTTCTGCATATCTGTGCCTTTGACGTTTATTGGTGCATACTTTGGCTTTAAGAAGAATGCCATTGAACATCCAGTTAGAACCAATCAGATTCCTCGTCAGATTCCTGAACAGTCATTCTACACAAAGCCCTTGCCTGGTATCGTCATGGGGGGCATTTTGCCCTTTGGCTGCATCTTTATACAGCTTTTCTTCATTCTGAACAGCATTTGGTCACATCAGATGTATTACATGTTTGGCTTCCTGTTTCTGGTGTTTATCATTTTGGTTATTACATGTTCTGAAGCAACCATACTTCTTTGCTATTTCCACCTATGTGCGGAGGATTATCATTGGCAGTGGCGTTCCTTCCTCACCAGTGGCTTCACTGCAGTCTACTTCTTAATATATGCCATACACTACTTCTTTTCGAAACTGCAGATCACTGGAACAGCCAGCACAATCCTGTACTTTGGTTATACTATGATAATGGTTTTGATCTTCTTCCTTTTTACAGGAACAATTGGCTTCTTTGCCTGCTTTTGGTTTGTCACCAAAATATACAGTGTGGTGAAGGTTGAC---
>speTri2
ATGAGAGCGAGCCTGCCGGCGTCGTCTCCACCGCGGTGGCCACGGCTGTTGCTGCTGTCGCTGCTCCTG------CTAGGGGCGGGCCCAGGCCCGCGCCGGGGCAGCGCTTTCTACCTGCCCGGCCTGGCGCCGGTCAACTTCTGCGAAGAGGAAAAGAAG---AGCGACGAGTGCAAGGCTGAAATAGAACTATTTGTGAACAGGCTTGACTCAGTGGAATCTGTTCTTCCTTATGAATATACAGCGTTTGATTTCTGCCAAGCATCTGAAGGAAAACGACCATCTGAAAATCTTGGTCAGGTATTATTTGGGGAAAGAATTGAACCTTCACCATATAAGTTTACATTTAATAAGGAGGAAACCTGTAAGCTTGTTTGTACGAAAACATACCATACAGAGAAAGCCGAAGACAAACAAAAGTTAGATTTCTTGAAAAAAAGCATGTTACTGAATTATCAACATCACTGGATTGTGGATAATATGCCTGTAACATGGTGTTATGATGTTGAAGATGGTCAGAGGTTTTGTAATCCTGGATTTCCTATTGGCTGTTACATAACAGATAAAGGCCATGCAAAAGATGCCTGTGTTATTAATTCAGAATTCCATGAAAGAGATACATTTTACATTTTCAACCATGTTGACATCAAAATATACTATCATGTTGTTGAAACTGGTTCCATGGGAGCAAGATTAGTAGCTGCTAAACTTGAACCAAAAAGCTTCAAACATACCCATATAGATAAACCAGACTGCTCTGGACCCCCC---ATGGATATAAGTAACAAGGCCTCTGGGGAGATCAAAATTGCCTATACTTACTCTGTTAGTTTCCAGGAAGATAAAAACATCAGATGGGCATCTAGATGGGACTACATTCTGGAGTCTATGCCTCATACCCACATACAGTGGTTTAGCATAATGAATTCCCTGGTCATTGTTCTTTTCTTATCTGGAATGGTAGCTATGATTATGTTACGGACACTGCATAAAGATATTGCCAGATATAATCAGATGGATTCTACGGAGGATGCCCAGGAAGAATTTGGCTGGAAACTGGTTCATGGTGATATATTTCGTCCTCCAAGAAAAGGAATGCTTCTGTCAGTCTTTCTAGGATCTGGGACACAGATTTTAATTATGACTTTTGTGACTTTGTTTTTTGCTTGCCTGGGATTTTTGTCCCCTGCCAACCGAGGAGCACTGATGACATGTGCTGTGGTCTTGTGGGTGTTGCTGGGCACTCCTGCAGGCTATGTTGCTGCCAGATTCTATAAGTCCTTTGGAGGTGAGAAGTGGAAAACAAATGTTTTATTGACATCATTTCTTTGTCCTGGGATCGTGTTTGCTGACTTCTTTATAATGAATCTAATCCTCTGGGGAGAAGGATCTTCAGCAGCCATTCCTTTTGGCACACTTGTTGCAATATTGGCCCTTTGGTTCTGCATATCTGTACCTCTGACATTTATTGGGGCATACTTTGGTTTTAAAAAGAATGCCATTGAACACCCAGTTCGAACCAATCAGATTCCACGTCAGATTCCTGAACAGTCCTTCTACACAAAGCCCTTACCCGGTATTATCATGGGAGGAATTTTGCCCTTTGGCTGTATCTTTATACAGCTCTTCTTCATTCTGAATAGTATTTGGTCACACCAGATGTATTACATGTTTGGCTTCCTGTTTCTGGTGTTTATCATTTTGGTTATTACATGTTCTGAAGCAACTATACTACTTTGCTATTTCCACCTATGTGCTGAGGATTATCATTGGCAATGGCGCTCATTCCTTACCAGCGGCTTTACTGCAGTTTATTTCTTAATATATGCAATTCACTATTTCTTTTCAAAACTGCAAATCACAGGAACAGCAAGTACAATTCTGTACTTCGGTTATACCATGATAATGGTTTTGATCTTCTTTCTTTTTACAGGAACAATCGGCTTCTTTGCATGCTTTTGGTTTGTTACCAAAATATACAGTGTGGTGAAGGTTGAC---
>balAcu1
ATGAGCGCGAGGCTGTCGGCGCCGTCTCCACCTCGGTGGCAG------TTGCTGCTGTCGCTGCTCCTG------CTGGGGGCGGCCCCGGGCCCGCGTCGGAGCGCCGCCTTCTACTTGCCCGGCCTGGCGCCCGTCAACTTTTGCGAGGAAGAAAAAAAG---AGCGACGAGTGCAAGGCTGAAATAGAACTATTTGTGAACAGGCTTGACTCAGTGGAATCTGTTCTCCCTTATGAATATACAGCGTTTGATTTTTGCCAAGCATCAGAAGGAAAACGCCCATCTGAAAATCTGGGTCAGGTATTATTTGGGGAAAGAATTGAACCGTCACCATATAAGTTTACATTTAATAAGGAGGAGACCTGTAAGCTTGTTTGTACAAAAACGTACCATACAGAGAAAGCTGAAGACAAACAGAAGTTAGAATTCTTGAAAAAAAGCATGTTACTGAATTATCAACATCACTGGATTGTGGATAATATGCCGGTAACATGGTGTTATGATGTTGAAGATGGTCAGAGGTTCTGTAATCCTGGATTTCCTATTGGCTGTTACATTACAGATAAAGGCCATGCAAAAGATGCCTGTGTTATTAACTCAGAATTCCATGAAAGAGATACATTTTACATCTTTAACCATGTTGACATCAAAATACACTACCATGTTGTTGAAACTGGATCCATGGGAGCAAGATTAGTGGCTGCTAAACTTGAACCAAAAAGCTTCAAGCACACCCATATAGATAAACCAGACTGCTCTGGACCCCCC---ATGGATATAAGTAACAAGGCTTCTGGGGAGATCAGAATTGCCTATACTTATTCTGTTAGCTTCCAGGAAGATAAGAATATCAGATGGGCATCTAGATGGGACTACATTCTGGAATCTATGCCTCATACCCACATTCAGTGGTTTAGCATCATGAACTCCTTGGTCATTGTCCTCTTCTTGTCTGGAATGGTGGCTATGATTATGCTACGGACGCTGCATAAAGATATTGCCAGATATAATCAGATGGATTCTACGGAGGATGCCCAGGAAGAATTTGGCTGGAAGCTAGTTCATGGTGATATATTCCGTCCTCCAAGAAAAGGGATGCTGCTGTCAGTCTTCCTGGGATCAGGGACACAGATTTTAATTATGACTTTCGTGACTCTGTTTTTTGCTTGCCTGGGATTTTTGTCACCTGCCAACAGAGGAGCACTGATGACTTGTGCTGTGGTCTTATGGGTGCTGCTGGGCACTCCTGCAGGCTATGTCGCTGCCAGGTTCTATAAGTCCTTTGGAGGTGAGAAGTGGAAAACAAACGTTTTATTAACATCATTTCTTTGTCCTGGGATTGTGTTTGCTGACTTCTTTATAATGAATCTGATTCTCTGGGGAGAAGGATCTTCAGCAGCTATTCCTTTTGGGACGTTGGTTGCCATATTGGCTCTTTGGTTCTGCATATCTGTGCCTCTAACATTTATTGGTGCATACTTTGGTTTTAAGAAGAATGCCATTGAACACCCAGTTCGAACCAATCAGATTCCACGTCAAATTCCTGAACAGTCCTTCTACACAAAGCCATTACCTGGTATTATCATGGGAGGGATTTTGCCCTTTGGGTGCATCTTTATACAGCTTTTCTTCATTCTGAATAGTATTTGGTCACACCAGATGTATTACATGTTTGGCTTCCTGTTCCTGGTGTTTATCATTTTGGTTATTACCTGTTCTGAAGCAACTATACTTCTTTGCTATTTCCACCTATGTGCAGAGGATTATCATTGGCAATGGCGTTCATTCCTTACCAGTGGCTTTACTGCAGTTTATTTCTTAATATATGCAATACACTACTTCTTTTCAAAACTGCAAATCACAGGAACAGCAAGTACAATTCTGTACTTTGGTTATACCATGATAATGGTTTTGATCTTCTTTCTTTTTACAGGAACAATTGGCTTCTTTGCATGCTTTTGGTTTGTTACCAAAATATACAGTGTGGTGAAGGTTGAC---
>oryCun2
---------------------------------------------------------------------------------A-GGCCCCGGGCCCGCGCCGGAGCAGCGCTTTCTACCTGCCGGGCCTGGCGCCAGTCAACTTCTGTGACGAGGAAAAAAAA--GAGTGACAAATGCAAGGCTGAAATAGAACTATTTGTGAACAGACTCGACTCAGTGGAATCAGTTCTTCCCTATGAATATACAGCGTTTGATTTTTGCCAAGCATCAGAAGGAAAACGCCCGTCTGAAAATCTTGGTCAGGTGTTATTCGGGGAAAGAATTGAACCTTCACCATACAAGTTTACATTTAATAAGGAGGAGACCTGTAAGCTTGTTTGTACAAAAACATACCACACAGAGAAAGGTGAAGATAAGCAAAAGTTAGACTTCCTGAAAAAGAGTATGTTACTGAATTATCAGCATCACTGGATTGTGGATAATATGCCTGTAACGTGGTGTTACGATGTGGAAGATGGTCAGAGATTCTGTAATCCTGGATTTCCTATTGGCTGTTACATTACTGATAAAGGTCATGCAAAAGATGCCTGTGTTATTAATTCAGAATTCCATGAAAGAGATACATTTTACATCTTCAACCATGTTGACATCAAAATATACTATCATGTTGTGGAAACTGGGTCCATGGGAGCAAGATTAGTGGCTGCTAAACTTGAACCGAAAAGCTTCAAACATACCCATATAGATAAACCAGACTGTTCTGGACCCCCC---ATGGATATAAGTAACAAAGCTTCTGGGGAGATAAAAATTGCCTATACTTACTCTGTTAGTTTCCAGGAAGATAAGAATATCCGATGGGCGTCTAGATGGGACTATATTCTGGAGTCCATGCCTCACACCCACATTCAGTGGTTTAGCATAATGAATTCTCTAGTCATTGTCCTCTTCTTATCTGGAATGGTAGCTATGATCATGTTACGGACACTGCACAAAGATATTGCCAGATACAATCAGATGGATTCCACGGAGGATGCCCAGGAAGAATTTGGCTGGAAGCTGGTTCATGGTGATATATTCCGTCCTCCAAGAAAGGGCATGCTGCTGTCAGTCTTTCTAGGATCCGGGACACAGATTTTAATTATGACTTTCGTGACCCTATTTTTTGCATGTCTGGGATTTTTGTCACCTGCCAACCGTGGAGCACTGATGACGTGTGCTGTGGTCTTGTGGGTGCTGCTGGGCACTCCTGCAGGCTACGTTGCTGCCAGATTCTATAAGTCCTTTGGAGGAGAAAAGTGGAAAACAAATGTTTTATTGACATCATTTCTTTGTCCTGGGATTGTGTTTGCCGACTTCTTCCTGATGAACCTGATTCTCTGGGGAGAGGGGTCTTCAGCAGCCATTCCATTCGGGACGCTGGTTGCCATCTTGGCCCTCTGGTTCTGCATTTCTGTGCCTCTGACGTTTATTGGTGCATACTTTGGTTTTAAGAAGAATGCCATTGAACACCCAGTCCGGACCAATCAGATTCCGCGTCAGATTCCTGAGCAGTCCTTCTACACGAAGCCCTTACCTGGTATTATCATGGGCGGGATTTTGCCCTTTGGCTGCATCTTCATACAGCTCTTCTTCATCCTGAATAGTATTTGGTCACACCAGATGTATTACATGTTTGGCTTCCTCTTCCTGGTGTTTATCATTTTGGTTATTACATGCTCTGAAGCAACTATACTTCTTTGTTATTTCCACCTGTGTGCAGAGGATTATCATTGGCAGTGGCGCTCCTTCCTCACCAGTGGGTTTACTGCCGTTTATTTCTTAATATATGCAATACACTACTTCTTCTCCAAACTGCAGATCACGGGGACAGCAAGTACAATTCTGTACTTTGGTTATACCATGATAATGGTTTTGATCTTCTTTCTTTTTACAGGAACAATTGGCTTCTTTGCATGCTTTTGGTTTGTTACCAAAATATACAGCGTGGTGAAGGTTGAC---
>musFur1
ATGAGCGCGAGGCTGCCGGCGTTGTCGCAACCTCGGTGGCCGGGGCCGCTGCTACTGGTGCTGCTCCTG------CTGGAGGCGGCCCCAGGCCCGCGTCCGGGCGCCGCCTTCTACCTCCCCGGCCTGGCGCCCGTCAACTTCTGCGAAGAAGAAAAAAAG---AGTGACGAGTGTAAGGCTGAAATAGAACTATTCGTGAACAGGCTTGATTCAGTGGAATCTGTTCTTCCTTATGAGTATACGGCGTTTGATTTTTGCCAAGCATCAGAAGGAAAACGCCCATCGGAAAATCTTGGTCAGGTATTATTCGGGGAAAGAATTGAACCTTCGCCATATAAGTTTACATTTAATAAGGAGGAGACCTGCAAGCTTGTCTGTACAAAAACATACCATACAGAGAAAGCTGAAGACAAACAAAAGTTAGAATTCTTGAAAAAAAGCATGTTACTGAATTATCAGCATCACTGGATTGTGGATAATATGCCTGTAACATGGTGTTATGATGTTGAAGATGGTCAGAGGTTCTGCAATCCTGGATTTCCCATTGGCTGTTATATTACAGATAAAGGCCATGCAAAAGATGCCTGTGTTATTAATTCAGAATTCCATGAAAGAGATACATTTTACATCTTCAACCACGTTGACATCAAAATATACTATCATGTTGTTGAAACTGGGTCCATGGGAGCAAGATTAGTGGCTGCCAAACTTGAACCAAAAAGCTTCAAGCATACCCATATAGATAAACCAGACTGCTCTGGACCCCCC---ATGGATATAAGTAACAAGGCTTCTGGAGAGATCAAAATTGCCTATACTTACTCTGTTAGCTTCCAGGAAGATAAAAACATCAGATGGGCATCTAGATGGGACTATATTCTGGAATCTATGCCTCATACCCACATTCAGTGGTTTAGCATCATGAATTCCCTGGTCATTGTCCTCTTCTTGTCTGGAATGGTGGCTATGATTATGCTACGGACACTGCATAAAGATATTGCCAGATATAATCAGATGGATTCTACAGAGGATGCCCAGGAAGAATTTGGCTGGAAACTAGTTCATGGTGATATATTCCGTCCTCCAAGGAAAGGGATGCTGCTCTCAGTCTTTCTTGGATCGGGAACACAGATTTTAATTATGACTTTTGTGACTCTATTTTTTGCTTGCCTGGGATTTTTGTCACCTGCCAACAGAGGAGCACTGATGACTTGTGCTGTGGTCCTGTGGGTGCTTCTGGGCACTCCTGCAGGCTATGTCGCTGCCAGATTTTATAAGTCCTTTGGAGGTGAGAAGTGGAAAACAAATGTTTTATTGACATCATTTCTTTGTCCTGGGATTGTGTTTGCTGACTTCTTTATAATGAATCTTATTCTTTGGGGAGAAGGATCTTCAGCAGCTATTCCTTTTGGAACGCTGGTTGCCATTTTGGCTCTTTGGTTCTGCATATCTGTGCCTCTAACGTTTATCGGTGCATACTTCGGTTTTAAGAAGAATGCCATTGAACACCCAGTTCGAACCAATCAGATCCCACGTCAGATTCCGGAGCAGTCCTTCTACACCAAGCCACTGCCGGGCATCATCATGGGAGGGATTCTGCCCTTCGGCTGCATCTTCATACAACTGTTCTTTATCCTGAACAGTATCTGGTCACACCAGATGTATTACATGTTTGGCTTCCTGTTTCTGGTGTTTATCATTTTGGTGATTACATGTTCAGAAGCAACTATACTGCTTTGCTATTTCCACCTATGTGCAGAGGATTATCACTGGCAGTGGCGTTCGTTCCTTACCAGTGGCTTTACTGCAGTGTATTTCTTAATATATGCAGTGCACTACTTCTTCTCAAAACTGCAGATCACAGGAACAGCAAGTACAATTCTGTACTTTGGCTATACCATGATAATGGTTTTGATCTTCTTTCTTTTTACAGGAACAATTGGCTTCTTTGCATGCTTTTGGTTTGTTACCAAAATATACAGTGTGGTGAAAGTTGAC---
>lepWed1
ATGAGCGCGAGGCTGCCGGCGTTGTCGCAACCTCGGTGGCCGGGGCCGCTGCTGCTGGTGCTGCTCCTG------CTGGAGGCGGCCCCAGGCCCGCGCCCGGGCGCCGCCTTCTACCTGCCCGGCCTGGCGCCCGTCAACTTCTGCGAAGAAGAAAAAAAG---AGTGACGAGTGTAAGGCTGAAATAGAACTATTCGTGAACAGGCTTGATTCAGTGGAATCTGTTCTTCCTTATGAATATACGGCGTTTGATTTTTGCCAAGCATCAGAAGGAAAACGCCCATCTGAAAATCTTGGTCAGGTATTATTCGGGGAAAGAATCGAACCTTCACCATATAAGTTTACATTTAATAAGGAGGAGACCTGCAAGCTTGTCTGTACAAAAACATACCATACAGAGAAAGCTGAAGACAAACAAAAGTTAGAATTCTTGAAGAAAAGCATGTTACTGAATTATCAACATCACTGGATTGTGGATAATATGCCTGTAACATGGTGTTATGATGTTGAAGATGGTCAGAGGTTCTGTAATCCTGGATTTCCCATTGGCTGTTATATTACAGATAAAGGCCATGCAAAAGATGCCTGTGTTATTAATTCAGAATTCCATGAAAGAGATACGTTTTACATCTTCAACCACGTTGACATCAAAATATACTATCATGTTGTTGAAACTGGGTCCATGGGAGCAAGATTAGTGGCTGCCAAACTTGAACCAAAAAGCTTCAAGCATACCCATATAGATAAACCGGACTGCTCTGGACCCCCC---ATGGATATAAGTAACAAGGCTTCTGGGGAGATCAAAATTGCCTATACTTACTCTGTTAGCTTCCATGAAGATAAACACATCAGATGGGCATCCAGATGGGACTATATTCTGGAATCTATGCCTCATACCCACATTCAGTGGTTTAGCATCATGAATTCCCTGGTCATTGTTCTCTTCTTGTCTGGAATGGTGGCTATGATTATGCTACGGACACTGCATAAAGATATTGCCAGATATAATCAGATGGATTCTACGGAGGATGCCCAGGAAGAATTTGGCTGGAAACTAGTTCATGGTGATATATTCCGTCCTCCAAGAAAAGGGATGCTGCTATCAGTCTTTCTTGGATCAGGGACACAGATTTTAATTATGACTTTTGTGACTCTATTTTTTGCTTGCCTGGGATTTTTGTCACCTGCCAACAGAGGAGCACTGATGACTTGTGCTGTGGTCCTATGGGTCCTGCTGGGCACGCCTGCAGGCTATGTCGCTGCCAGATTTTATAAGTCCTTTGGAGGTGAGAAGTGGAAAACAAACGTTTTATTGACATCATTTCTTTGTCCTGGGATTGTATTTGCTGACTTCTTTATAATGAATCTGATTCTCTGGGGAGAAGGATCTTCGGCAGCTATTCCTTTTGGAACACTGGTTGCCATATTGGCTCTTTGGTTTTGCATATCTGTGCCTCTAACATTTATTGGTGCATACTTCGGTTTTAAGAAGAATGCCATTGAACACCCAGTTCGAACCAATCAGATTCCACGTCAGATTCCTGAGCAGTCCTTCTACACAAAGCCGTTGCCTGGTATTATCATGGGAGGGATTTTACCCTTTGGCTGCATCTTTATACAGCTTTTCTTCATTCTGAATAGTATCTGGTCCCACCAGATGTATTACATGTTTGGCTTCTTATTTCTGGTGTTTATCATTTTGGTGATTACATGTTCAGAAGCAACTATACTTCTTTGCTATTTCCACCTATGTGCAGAGGATTATCATTGGCAGTGGCGTTCATTCCTTACCAGTGGCTTTACTGCAGTTTATTTCTTAATATATGCAATACACTACTTCTTTTCAAAACTGCAGATCACAGGAACAGCAAGTACAATTCTGTACTTTGGCTATACCATGATAATGGTTTTGATCTTCTTTCTTTTTACAGGAACAATTGGCTTCTTTGCATGCTTTTGGTTTGTTACCAAAATATACAGTGTGGTGAAGGTTGAC---
>bosTau8
------------------------------------------------------------------------------------------------------------------------------------------------------------------------------------GCTGAAATAGAACTATTCGTGAACAGGCTTGACTCAGTGGAATCTGTTCTTCCTTATGAATATACAGCGTTTGATTTTTGCCAAGCATCAGAAGGAAAACGGCCATCTGAAAATCTGGGTCAGGTATTATTTGGGGAAAGAATTGAACCATCACCGTATAAGTTTACATTTAAGAAGGAGGAGACGTGTAAGCTTGTTTGTACAAAAACATACCATACAGAGAAAGCTGAAGACAAACAAAAGTTAGAATTCTTGAAAAAAAGCATGTTACTGAATTATCAGCATCACTGGATTGTGGATAATATGCCTGTAACGTGGTGTTATGAAGTTGAAGATAGTCAGAGATTCTGTAATCCTGGATTTCCTATTGGCTGTTACATTACAGATAAAGGGCATGCAAAAGATGCCTGTGTTATTAACTCAGAATTCCATGAAAGAGATACGTTTTACATCTTCAACCATGTTGACATCAAAATATATTACCATGTAGTTGAGACTGGATCCATGGGAGCAAGATTAGTGGCTGCTAAACTTGAACCAAAAAGCTTCAAGCACACCCATATAGATAAACCAGACTGCTCTGGACCCCCC---ATGGATATAAGTAACAAGGCTTCTGGGGAGATCAAAGTTGCCTATACTTACTCTATTAACTTTGAGGAAGAGAAGAATATCAGATGGGCATCTCGATGGGACTACATTCTAGAGTCCATGCCTCATACCCACATTCAGTGGTTTAGCATCATGAATTCCCTGGTCATTGTCCTCTTCTTGTCTGGAATGGTGGCTATGATTATGCTACGGACACTGCATAAAGATATTGCCAGATATAATCAGATGGATTCTACAGAGGATGCCCAGGAAGAATTTGGCTGGAAGCTGGTTCATGGTGATATATTCCGTCCTCCAAGGAAAGGGATGCTGCTATCCGTCTTTCTGGGATCGGGGACACAGATTTTGATTATGACTTTCGTGACTTTATTTTTTGCTTGCCTGGGATTTTTGTCACCTGCCAACCGCGGAGCTCTGATGACGTGTGCTGTGGTCTTATGGGTGCTGCTGGGCACTCCTGCAGGCTACGTCGCCGCCAGGTTCTACAAGTCCTTTGGAGGTGAGAAGTGGAAAACAAATGTTTTATTAACATCATTTCTTTGTCCTGGGATTGTGTTTGCTGACTTCTTCATAATGAACCTGATTCTGTGGGGAGAAGGATCTTCAGCAGCTATTCCTTTCGGGACCTTGGTTGCCATATTGGCTCTTTGGTTCTGTATATCTGTGCCTCTGACATTTATTGGTGCATACTTTGGTTTTAAGAAGAATGCCATTGAACACCCAGTTCGAACCAATCAGATTCCACGTCAGATTCCTGAACAGTCTTTCTACACAAAGCCATTACCTGGTATTATCATGGGAGGGATTTTGCCCTTTGGGTGCATCTTTATACAGCTTTTCTTCATCCTGAATAGTATTTGGTCACACCAGATGTATTACATGTTTGGCTTCCTGTTCCTGGTGTTTATCATTTTGGTTATTACCTGTTCTGAAGCAACTATACTTCTTTGCTATTTCCACCTGTGTGCAGAGGATTATCATTGGCAGTGGCGCTCATTCCTCACCAGCGGCTTTACTGCGGTGTATTTCTTAATCTATGCAATACACTACTTCTTCTCAAAACTGCAAATCACGGGGACCGCAAGTACCATCCTGTACTTCGGGTATACCATGATAATGGTTTTGATCTTCTTTCTTTTTACAGGAACAATTGGCTTCTTTGCATGCTTTTGGTTTGTTACCAAAATATACAGTGTGGTGAAGGTTGAC---
>manPen1
ATGAGCGCGAGGCTGCCGGCGTCGTCTCCACCTCGGTGGCCGCGGCTTTTCCTGCTGTCGCTGCTCCTG------CTGGGGGCC---CCAGGCCCGCGCCCGGGCGCCGCTTTCTACCTGCCCGGCCTGGCGCCCGTCAACTTTTGCGACGAAGACAAAAAG---AGCGACGAGTGCAAGGCTGAAATAGAACTGTTTGTCAATAGGCTTGACTCAGTGGAATCCGTTCTTCCTTACGAATATACAGCGTTTGATTTTTGCCAAGCATCAGAAGGAAAACGCCCATCTGAAAATCTTGGTCAGGTTTTATTTGGGGAAAGAATTGAACCCTCGCCATATAAGTTTACATTTAATAAGAAGGAGACCTGTAAGCTTGTCTGTACAAAAACATACCACACAGAGAAAGCAGAAGACAAACAAAAATTAGAATTCTTGAAAAAAAGCATGTTACTGAATTATCAACATCACTGGATTGTGGATAATATGCCTGTAACATGGTGTTATGAAGTTGAAGATAGTCAGAGGTTCTGTAATCCCGGATTTCCTATTGGCTGTTACATTACAGATAAAGGCCATGCAAAAGATGCCTGTGTTATTAATTCAGAATTCCATGAAAGAGATACATTTTATATCTTCAACCACATTGACATCAAAATATACTATCATGTTGTTGAAACTGGGACCATGGGAGCAAGATTAGTGGCTGCTAAACTTGAACCAAAAAGCTTCAAACATACCCATGTAGATAAACCGGACTGCTCTGGACCCCCT---ATGGATATAAGTAATAAGGCTTCTGGGGAGATCAAAATTGCCTATACTTACTCTGTTAGCTTTCACGAAGATCCAAATATCAGATGGGCATCTAGATGGGACTATATTCTGGAATCTATGCCTCATACGCACATTCAGTGGTTTAGCATCATGAATTCCTTGGTCATTGTCCTCTTCTTGTCTGGAATGGTGGCTATGATTATGCTACGAACACTGCATAAAGACATTGCCAGATATAACCAGATGGATTCTACGGAGGATGCCCAGGAAGAATTTGGATGGAAACTAGTTCATGGTGACATATTCCGTCCTCCAAGAAAAGGGATGCTGCTGTCAGTCTTTCTGGGATCAGGGACACAGATTTTAATTATGACTTTTGTGACTTTATTTTTTGCTTGCCTGGGATTTTTGTCACCTGCCAACAGAGGAGCACTGATGACTTGTGCTGTCGTCCTGTGGGTGCTGCTGGGCACCCCTGCAGGCTATGTCGCTGCCAGATTCTATAAGTCCTTTGGAGGTGAGAAGTGGAAAACAAATGTTTTATTAACATCATTTCTTTGTCCTGGGATTGTATTTGCTGACTTCTTCATAATGAATCTGATTCTCTGGGGAGAAGGATCTTCAGCAGCTATTCCTTTTGGAACACTGGTTGCCATATTGGCCCTTTGGTTCTGCATTTCTGTGCCTCTGACATTTATTGGTGCATACTTCGGTTTTAAGAAGAATGCCATTGAACACCCAGTTCGAACGAATCAGATTCCACGTCAGATTCCTGAACAGTCCTTCTACACAAAGCCATTGCCTGGTATTATCATGGGAGGGATTTTGCCCTTCGGGTGCATCTTCATACAGCTTTTCTTCATACTGAATAGTATTTGGTCACACCAGATGTATTACATGTTTGGCTTCCTATTTCTGGTGTTTATCATTTTGGTTATTACATGTTCTGAAGCAACTATACTCCTTTGCTATTTCCACCTATGTGCAGAGGATTATCATTGGCAATGGCGTTCATTCCTTACCAGTGGTTTTACTGCAGTATATTTCTTAATATATGCAATACACTACTTCTTTTCAAAACTGCAGATCACAGGAACAGCAAGTACAATCCTGTACTTTGGTTATACCATGATAATGGTTTTGATCTTCTTTCTTTTTACAGGAACAATTGGCTTCTTTGCATGCTTTTGGTTTGTTACCAAAATATACAGTGTGGTGAAGGTTGAC---
>micMur3
ATGAACGCGAGGTTGCCGGCGTCGTCTCCACTTCGGTGGCAGCGGCTGTTGCTGCTGTCGCTACTCCTG------CTGGGGGCGGCCCCCGGCCCGCGCCGGGGCGGCGCTTTCTACCTGCCCGGCCTTGCGCCCGTCAACTTCTGCGACGAAGAAAAAAAG---AGCAACGAGTGCAAGGCTGAAATAGAACTATTTGTGAACAGGCTTGACTCAGTGGAATCTGTTCTTCCTTATGAATATACAGCATTTGATTTTTGCCAAGCATCAGAAGGAAAACGACCATCTGAAAATCTTGGTCAGGTATTATTCGGGGAAAGAATTGAACCTTCACCATACAAGTTTACATTTAATAAGGAGGAGACCTGTAAGCTTGTTTGTACAAAAACATACCATACAGAGAAAGCTGAAGACAAACAAAAGTTGGAATTCTTGAAAAAAAGCATGTTGTTGAATTATCAGCATCACTGGATTGTGGATAATATGCCTGTAACATGGTGTTACGATGTTGAAGACAGTCAGAGGTTTTGTAATCCTGGATTTCCTATTGGTTGTTATATTACAGATAAAGGCCATGCAAAAGATGCTTGCGTTATTAATTCAGAATTCCATGAAAGAGATACATTTTATATCTTCAACCATGTTGACATCAAAATACACTATCATGTTGTTGAAACTGGGTCCATGGGAGCAAGATTAGTGGCTGCTAAACTTGAACCAAAAAGCTTCAAACATACCCATATAGATAAACCAGACTGCTCTGGACCTCCC---ATGGATATAAGTAACAAGGCTTCTGGAGAGATCAAAATTGCCTATACTTACTCTGTTAGTTTTGAGGAAGATAAAAATATCAGATGGGCATCTAGATGGGACTATATTCTGGAGTCTATGCCTCATACTCACATTCAGTGGTTTAGCATAATGAATTCCCTGGTTATTGTCCTCTTCTTATCTGGAATGGTAGCTATGATTATGTTACGGACACTGCACAAAGATATTGCCAGATACAATCAGATGGATTCTACGGAGGATGCCCAGGAAGAATTTGGCTGGAAACTAGTTCATGGTGATATATTCCGTCCTCCAAGAAAAGGGATGCTGCTGTCAGTCTTTCTAGGATCTGGGACACAGATTTTAATTATGACTTTTGTGACACTATTTTTTGCTTGCCTGGGATTTTTGTCACCTGCCAACCGAGGAGCGCTAATGACATGTGCTGTGGTCCTGTGGGTGCTGCTGGGCACCCCTGCAGGCTATGTTGCCGCCAGATTCTATAAGTCTTTTGGAGGTGAGAAGTGGAAAACAAATGTTTTGTTGACATCATTTCTTTGTCCTGGAATTGTATTTGCGGACTTCTTTATAATGAATCTGATCCTCTGGGGAGAAGGATCTTCAGCAGCTATTCCTTTTGGAACATTGGTCGCCATATTGGCCCTTTGGTTTTGCATATCTGTGCCTCTGACATTTATTGGTGCATACTTTGGTTTTAAGAAAAATGCCATTGAACACCCGGTTCGAACAAATCAGATTCCACGTCAGATTCCGGAACAGTCATTCTATACAAAGCCCTTGCCTGGTATTATCATGGGAGGGATTTTGCCCTTTGGCTGCATCTTTATACAGCTTTTCTTCATTCTGAATAGTATTTGGTCTCACCAGATGTATTACATGTTTGGCTTCCTATTTCTAGTGTTTATAATTTTGGTTATTACATGTTCTGAAGCAACTATACTTCTTTGCTATTTCCATCTATGTGCGGAGGATTATCATTGGCAATGGCGTTCATTCCTTACCAGCGGCTTTACTGCAGTTTATTTCTTAATATATGCAATACACTATTTCTTTTCAAAACTGCAAATCACAGGAACAGCAAGTACAATTCTGTACTTTGGTTATACCATGATAATGGTTTTGATCTTCTTTCTTTTTACAGGAACAATTGGCTTCTTTGCATGCTTTTGGTTTGTTACCAAAATATACAGTGTGGTGAAGGTTGAC---
>tupChi1
NNNNNNCGGGGGCTGCCGGCGTCGTCTCCTCCGCGGTGGCCTCGGCTGTGGCTCCTGTCGCTGCTCCTG------CTGGGGGCGGCCCCGGGCCCGCGCCGGGGCGGCGCTTTCTACCTGCCCGGCCTGGCGCCCGTCAACTTCTGCGAAGATGAGAAAAAG---AGCGATGAGTGCAAGGCTGAAATAGAACTATTTGTGAACAGACTTGACTCGGTGGAATCTGTTCTTCCTTATGAATATACGGCGTTTGATTTTTGCCAAGCATCAGAAGGAAAACGCCCATCTGAAAATCTTGGTCAAGTATTGTTTGGGGAAAGAATTGAACCTTCACCGTATAAGTTTATGTTTAATAAAGAAGAGACCTGTAAGCTTGTTTGTACAAAAACATACCATACGGAGAAAGCTGAAGACAAACAAAAATTAGAATTCTTGAAAAAAAGCATGTTACTGAATTATCAACATCACTGGATTGTGGACAATATGCCTGTCACGTGGTGCTACGATGTTGAGGATGGCCAGAGGTTCTGCAATCCTGGGTTTCCTATCGGCTGTTACATTACAGATAAGGGCCATGCGAAGGACGCCTGTGTGATTAACTCAGAATTCCATGAAAGGGATACATTTTACATCTTCAACCATGTTGACATCAAGATACACTATCATGTTGTTGAAACTGGATCCATGGGAGCAAGACTAGTGGCTGCTAAACTTGAGCCAAAAAGCTTCAAACATACCCATATAGATAAACCAGACTGCACCGGACCCCCC---ATGGATATAAGTAACAAGGCTTCTGGGGAGATCCAAATTGCCTATACTTATTCAATTAGTTTCAAGGAAGATAAAGATATCCGATGGGCTTCTAGATGGGACTACATCCTGGAGTCCATGCCGCACACCCACATTCAGTGGTTTAGCATAATGAATTCCCTGGTCATCGTCCTCTTCCTGTCTGGAATGGTAGCTATGATCATGTTACGAACCCTGCATAAAGATATTGCCAGGTACAATCAGATGGATTCCACAGAGGATGCCCAGGAAGAATTTGGCTGGAAACTAGTTCATGGTGATATATTCCGTCCTCCCAGGAAAGGGATGCTGCTGTCGGTCTTCCTAGGATCCGGGACACAGATTTTAATTATGACCTTTGTGACTCTGTTTTTCGCTTGCCTGGGATTTTTGTCACCTGCCAATCGAGGGGCACTGATGACATGTGCTGTGGTCTTATGGGTGCTGCTGGGCACGCCCGCAGGCTACGTGGCTGCCAGATTCTACAAGTCCTTTGGAGGAGAGAAGTGGAAAACAAACGTTTTACTGACCTCGTTTCTTTGTCCTGGGATTGTATTTGCTGACTTCTTTATAATGAATCTGATTCTCTGGGGAGAAGGATCTTCAGCAGCTATCCCTTTCGGAACACTGGTTGCCATCCTGGCTCTTTGGTTCTGCATCTCTGTGCCTCTGACGTTTATTGGTGCATACTTTGGTTTTAAGAAGAATGCCATTGAACACCCAGTTCGAACCAATCAGATTCCACGTCAGATTCCTGAACAGTCGTTCTACACAAAGCCCCTGCCTGGTATTGTCATGGGAGGAATTTTGCCCTTTGGCTGCATCTTTATACAGCTTTTCTTCATTCTGAATAGTATTTGGTCGCATCAGATGTATTACATGTTTGGCTTCCTGTTCCTGGTGTTTATCATTCTGGTTATTACATGTTCTGAAGCAACTATCCTTCTTTGCTATTTCCACCTATGTGCAGAGGATTACCACTGGCAGTGGCGTTCATTCCTCACCAGCGGCTTTACTGCAGTGTATTTCTTAATCTATGCAATACATTACTTCTTCTCCAAACTGCAGATTACAGGAACAGCAAGTACAATTCTGTACTTTGGTTATACCATGATAATGGTTTTAATCTTCTTTCTTTTTACAGGAACAATTGGCTTCTTTGCATGCTTTTGGTTTGTTACCAAAATATACAGTGTGGTGAAGGTTGAC---
>HLequCab3
ATGAGCACGAGGCTGCCGGCGTCGTCTCCACCTTGGTGGCCGCGGCTGTTGCTGCTGTCGCTGCTCCTG------TTGGGGGCGGCCCCAGGCCCGCGTCGGGGCGCCGCTTTCTACCTACCTGGCCTGGCGCCCGTCAACTTCTGCGACGAAGAAAAAAAG---AGCGATGAGTGCAAGTCTGAAATAGAACTATTTGTGAACAGGCTTGACTCAGTGGAATCTGTTCTTCCTTATGAATATACAGCGTTTGATTTTTGCCAGGCATCAGAAGGAAAACGTCCATCTGAAAATCTTGGTCAGGTATTATTCGGAGAAAGAATTGAACCTTCACCATATAAGTTTACATTTAATAAGGAGGATACCTGTAAGCTTGTTTGTACAAAAACATACCATACAGAGAAAGCTGAAGACAAACAAAAGTTAGAATTCTTGAAAAAAAGCATGTTACTGAATTATCAGCATCACTGGATTGTGGATAATATGCCTGTAACATGGTGTTATGATGTTGAAGATGGTCAGAGGTTCTGTAATCCTGGATTTCCTATTGGCTGTTACATTACAGATAAAGGTCATGCAAAAGATGCCTGTGTTATTAATTCAGAATTCCATGAAAGAGATACATTTTACATCTTCAACCATGTTGACATCAAAATATACTATCATGTTGTTGAAACTGGGTCCATGGGAGCGAGATTAGTGGCTGCTAAACTTGAACCGAAAAGTTTCAAACATACCCATATAGATAAACCAGACTGTTCGGGACCCCCC---ATGGATATAAGTAACAAGGCTTCTGGGGAGATCAAAATTGCCTATACTTATTCTGTTAGCTTCCAGGAAGATAAAAATATCAGATGGGCCTCTAGATGGGACTATATTCTGGAATCTATGCCTCATACCCACATTCAGTGGTTTAGCATCATGAACTCCCTGGTCATTGTCCTCTTCTTGTCTGGAATGGTGGCTATGATTATGCTACGGACACTGCATAAAGATATTGCCAGATATAATCAGATGGATTCTACGGAGGATGCCCAGGAAGAATTTGGCTGGAAACTAGTTCATGGTGATATATTCCGTCCTCCGAGAAAAGGGATGCTGCTATCAGTCTTTCTAGGATCCGGGACACAGATTTTAATTATGACTTTTGTGACTCTATTTTTTGCTTGCCTGGGATTTTTGTCACCTGCCAACAGAGGAGCATTGATGACTTGTGCTGTGGTCTTATGGGTGCTGCTGGGCACTCCTGCAGGCTATGTTGCCGCCAGATTCTATAAGTCTTTTGGAGGTGAAAAGTGGAAAACAAATGTTTTATTGACGTCATTTCTCTGTCCTGGGATTGTGTTTGCTGACTTCTTTATAATGAATCTGATTCTCTGGGGAGAAGGCTCTTCAGCAGCTATTCCTTTTGGAACATTGGTTGCCATATTGGCCCTTTGGTTCTGCATATCTGTGCCGCTAACGTTCATTGGTGCATACTTTGGTTTTAAGAAGAATGCCATTGAACACCCAGTTCGAACCAATCAGATTCCACGTCAGATTCCTGAACAGTCCTTCTACACAAAGCCGTTGCCTGGTATTATCATGGGAGGGATTTTGCCCTTTGGGTGCATCTTTATACAGCTTTTCTTCATTCTGAACAGCATTTGGTCACACCAGATGTATTACATGTTTGGCTTCCTATTTCTGGTGTTTATCATTTTGGTCATTACATGTTCTGAAGCAACTATACTTCTTTGCTATTTCCACCTATGTGCAGAGGATTATCATTGGCAATGGCGTTCATTTCTTACCAGCGGCTTTACTGCAGTTTATTTCTTAATATATGCAATACATTACTTCTTTTCAAAATTGCAAATCACAGGAACAGCAAGTACAATTCTGTACTTTGGGTATACCATGATAATGGTTTTGATCTTCTTTCTTTTTACCGGAACAATTGGCTTCTTTGCATGCTTTTGGTTTGTTACCAAAATATACAGTGTGGTGAAAGTTGAC---
>conCri1
ATGCGCGCCAGGCTGCCCACGTCGTCCCCGCCTCGGTGGCCGCGGCTGTGGCTGCTGGGGCTGCTCCTG------CTGGGGGCGGCCCCGGGCCCGCGTCGGGCCGCCGCTTTCTACCTGCCCGGCCTGGCGCCCGTCAACTTCTGCGAAGAAGAAAAAAAG---ACCGACGAGTGCAAGGCTGAAATAGAACTATTTGTTAACAGACTTGACTCAGTGGAATCTGTTCTTCCTTATGAATACACAGCGTTTGATTTCTGCCAAGCCTCAGAAGGAAAACGCCCATCTGAAAATCTTGGTCAGGTGTTATTTGGGGAAAGAATTGAACCTTCACCGTATAAGTTTACCTTTAATAAGGAGGAGAGCTGTAAACTTGTCTGTACAAAAACATATCATACAGAGAAAGCTGAAGACAAACAAAAGTTAGAATTCTTGAAAAAAAGCATGTTACTGAATTATCAACATCACTGGATTGTGGATAACATGCCTGTAACGTGGTGCTACGATGTTGAAGATGGGCAGAGGTTTTGTAATCCTGGATTTCCTATTGGCTGTTACATTACAGACAAAGGCCATGCAAAAGATGCCTGTGTTATTAGTTCAGAATTCCATGAGAGAGATACATTTTACATCTTCAACCATGTTGACATCAAAATATACTATCATGTTGTTGAAACTGGATCCATGGGAGCAAGATTAGTGGCTGCTAAACTTGAACCAAAAAGCTTCAAACATACCCATATAGACAAACCAGACTGCTCGGGACCACCC---ATGGACATAAGTAACAAGGCCTCTGGGGAGATCAAAATCGCCTATACTTACTCTGTTAGCTTCCATGAAGATAAAACCATCAGATGGGCATCTAGATGGGACTATATTCTGGAATCTATGCCTCATACCCACATTCAGTGGTTTAGCATCATGAATTCCCTGGTCATTGTCCTCTTTTTGTCTGGCATGGTGGCCATGATTATGCTGCGGACACTGCATAAAGATATTGCCAGATACAATCAGATGGATTCTACGGAGGATGCCCAGGAAGAATTCGGCTGGAAATTAGTTCATGGTGATATCTTCCGTCCGCCAAGAAAAGGGATGCTGCTATCGGTGTTTCTTGGATCGGGGACACAGATTTTAATTATGACTTTTGTGACTCTTTTCTTTGCTTGCCTGGGGTTTTTGTCACCTGCCAACAGAGGAGCACTGATGACATGTGCTGTGGTCTTGTGGGTGCTACTGGGCACTCCCGCGGGTTACGTCGCTGCCAGATTCTACAAGTCCTTTGGAGGCGAGAAGTGGAAAACAAATGTTTTGTTGACATCATTTCTTTGTCCTGGGATTGTATTTGCCGACTTCTTCATAATGAATCTGATTCTCTGGGGAGAAGGCTCATCAGCAGCTATTCCCTTCGGGACACTGGTAGCCATACTGGCCCTTTGGTTCTGCATATCTGTGCCGCTAACATTTATTGGCGCCTACTTTGGTTTTAAGAAGAATGCTATTGAACACCCAGTTCGAACCAATCAGATTCCACGTCAGATTCCAGAACAGTCTTTCTACACAAAGCCATTGCCTGGTATCATCATGGGTGGGATCCTACCCTTTGGGTGCATTTTTATACAGCTTTTCTTCATTCTGAATAGTATTTGGTCACACCAGATGTATTACATGTTTGGCTTCCTGTTTCTGGTGTTTATCATTTTGGTCATTACATGCTCGGAAGCAACTATCCTGCTTTGCTATTTCCACCTGTGTGCAGAGGATTACCATTGGCAGTGGCGTTCATTCCTTACCAGTGGCTTTACAGCTGTTTACTTCTTAATATATGCAATACACTACTTCTTTTCAAAACTGCAGATCACAGGAACAGCAAGTACAATTCTGTACTTTGGTTATACCATGATCATGGTTTTAATCTTCTTTCTTTTTACAGGAACAATTGGCTTCTTTGCATGCTTTTGGTTTGTCACCAAAATATACAGTGTGGTGAAGGTTGAC---
>HLphyDis3
ATGAGCGGGAGGCTGTCGGCGTCGTCTCCACCTCGGTGGCCGGGGTTATTGCTCCTATCGCTACTCCTG------CTGGGGGCAACGCCGGGCCCGCGTCTGTGCGCGGCTTTCTATTTGCCCGGCCTGGCACCGGTCAACTTCTGCGAAGAAGAAAAAAAG---AGTGACGAGTGCAAGGCTGAAATAGAGCTGTTCGTGAACAGGCTTGACTCAGTAGAGTCAGTTCTTCCTTATGAATATACAGCGTTTGACTTTTGCCAAGCATCTAAAGGTAAACGCCCATCTGAAAATCTTGGTCAGGTATTATTTGGAGAAAGAATTGAACCTTCACCATATAAGTTTACATTTAATAAGGAGGAGACCTGTAAACTTGTTTGTACAAAAGTATACCATACAGAGAAAGCTGAAGACAAACAAAAGTTAGAATTCTTGAAAAAAAGCATGCTGCTGAATTATCAACATCACTGGATTGTGGATAATATGCCTGTAACATGGTGTTATGATGTTGAAGACAGTCAGAGGTTCTGTAATCCTGGATTTCCTATTGGCTGTTACATTACAGATAAAGGCCGAGCTAAAGATGCTTGTGTTATCAGTTCAGAATTCCATGAAAGAGATACATTTTACATCTTCAACCACGTTGACATCAAAATATACTACCATGTTGTTGAAACGGGGTCCATGGGAGCAAGATTAGTGGCTGCTAAACTTGAACCTAAAAGTTTCAAACATACCCATATAGATAAACCAGACTGCTCTGGACCCCCC---ATGGATATAAGTAACCAGGCTTCTGGGGAGATTAAAATTGCCTATACTTATTCTGTTAGCTTCGAGGAAGATAAAAAGATCAGGTGGGCATCTAGATGGGACTATATTCTGGAATCTATGCCTCATACCCACATTCAGTGGTTTAGCATTATGAATTCCCTGGTCATTGTCCTTTTCTTGTCTGGAATGGTGGCTATGATTATGCTACGGACACTGCATAAAGATATTGCCAGATATAATCAGATGGATTCTACAGAGGATGCCCAGGAAGAATTTGGCTGGAAACTAGTTCATGGCGATATATTCCGTCCTCCAAGAAAAGGGATGCTGTTATCAGTCTTTCTAGGATCAGGAACACAGATTTTAATTATGACATTTGTGACTCTGTTTTTTGCTTGCCTGGGATTTTTGTCACCTGCCAACAGAGGAGCACTGATGACCTGTGCTGTGGTCCTGTGGGTGCTGTTGGGCACACCTGCAGGCTATGTCGCTGCCAGATTCTATAAGTCCTTTGGAGGTGAGAAGTGGAAAACAAATGTTTTATTGACCTCTTTTCTTTGTCCTGGGATTGTATTTGCTGACTTCTTTATAATGAATCTGATTCTCTGGGGAGAAGGATCTTCAGCAGCTATTCCTTTTGGAACACTGGTTGCCATATTGGCCCTTTGGTTCTGCATATCTGTGCCTCTAACATTTATTGGTGCATACTTTGGTTTTAAGAAGAATGCCATTGAACACCCAGTTCGAACCAATCAGATTCCACGTCAGATTCCTGAACAGTCCTTCTACACAAAGCCATTGCCTGGTATTATCATGGGAGGAATTTTGCCCTTTGGATGCATCTTTATACAGCTTTTCTTCATTCTGAATAGTATTTGGTCACACCAGATGTATTATATGTTTGGCTTCCTATTTCTGGTGTTTATCATTTTGGTTATTACATGTTCTGAAGCAACTATACTTCTTTGCTATTTCCACCTATGTGCCGAGGATTATCATTGGCAATGGCGTTCATTCCTTACTAGTGGCTTTACTGCAGTTTATTTCTTAATATATGCAATACACTACTTCTTTTCAAAACTGCAAATTACAGGGACAGCAAGTACAATTCTGTACTTTGGTTATACCATGATAATGGTTTTGATCTTCTTTCTTTTTACAGGAACAATTGGCTTCTTTGCATGCTTTTGGTTTGTTACCAAAATTTACAGTGTGGTGAAGGTTGAC---
>susScr11
ATGAGCGCCAGGCTGTCGGCGTCGTTTCCATCTCGGTGGCCGCGGCTGTGGCTGCTGTCGCTGCTCCTG------CTGGGGGCCGCCCCGGGCCCGCGTCGGGGCGCCGCTTTCTACCTGCCCGGCCTGGCGCCCGTCAACTTCTGCGACGTAGAAAAAAAG---AGCGACGAGTGCAAGACTGAAATAGAACTATTTGTGAACAGGCTTGACTCAGTGGAATCTGTTCTTCCCTATGAATATACAGCGTTTGATTTTTGCCAAGCGTCAGAAGGAAAACGCCCATCTGAAAATCTTGGTCAGGTATTATTCGGGGAAAGAATTGAACCATCACCATATAAGTTCAAATTTAATAAGGAGGAGACCTGTACGCTTGTTTGTACAAAAACATACCACACAGAGAAAGCTGAAGACAAACAAAAATTAGAGTTCTTGAAAAAAAGCATGTTACTGAATTATCAACATCACTGGATTGTGGATAATATGCCTGTAACGTGGTGTTACGATGTTGAAGATGGTCAGAGGTACTGTAATCCTGGATTTCCTATTGGCTGTTACATTACAGATAAAGGCCATGCAAAAGATGCCTGTGTTATTAATTCAGAATTCCACGAAAGAGATACATTTTACATCTTCAACCATGTTGACATCAAGATACACTATCATGTTGTTGAAACTGGATCCATGGGAGCAAGATTAGTGGCTGCTAAACTTGAACCAAAAAGCTTCAAACACACCCATATAGATAAACCAGACTGCTCCGGGCCCCCC---ATGGATATAAGTAACAAGGCTTCTGGGGAGATCAAAATTGCCTATACGTACTCTGTTAGCTTTGAGGAAGATAAGAAGATCAGATGGGCATCTAGATGGGACTACATTTTGGAATCTATGCCTCATACCCACATTCAGTGGTTTAGCATCATGAATTCCCTGGTCATTGTCCTCTTCTTGTCTGGAATGGTGGCTATGATTATGCTACGGACACTGCATAAAGATATTGCCAGATATAATCAGATGGATTCTACAGAGGATGCCCAGGAAGAATTTGGCTGGAAACTAGTTCATGGTGATATATTCCGTCCTCCAAGAAAAGGGATGCTGCTCTCAGTCTTTCTGGGATCAGGGACGCAGATTTTAATCATGACTTTTGTGACTCTGTTCTTTGCTTGCCTGGGATTTTTGTCACCTGCCAACAGAGGAGCACTGATGACTTGTGCTGTGGTCTTGTGGGTGTTGCTGGGCACTCCTGCGGGCTATGTCGCTGCCAGATTCTATAAGTCCTTTGGAGGTGAGAAGTGGAAAACAAACGTTTTATTGACATCATTTCTTTGTCCTGGGATTGTATTTGCTGACTTCTTTATAATGAATCTGATTCTGTGGGGAGAAGGATCTTCAGCGGCTATTCCCTTTGGGACGTTGGTTGCCATATTGGCTCTTTGGTTCTGCATATCTGTGCCTCTGACGTTTATTGGTGCATACTTTGGTTTTAAGAAGAATGCTATTGAACACCCAGTTCGAACCAATCAGATTCCACGTCAGATTCCTGAACAGTCCTTCTACACAAAGCCGCTGCCTGGTATTGTCATGGGAGGGATTTTGCCCTTTGGCTGCATCTTTATACAGCTTTTCTTCATTCTGAATAGCATTTGGTCACACCAGATGTATTACATGTTTGGCTTCCTGTTCCTGGTGTTTATCATTTTGGTTATTACTTGTTCTGAAGCAACTATACTTCTTTGCTATTTCCACCTGTGTGCAGAGGATTATCATTGGCAATGGCGTTCATTCCTTACCAGTGGCTTTACTGCAGTTTATTTCTTAATATATGCAATACACTACTTCTTTTCAAAACTGCAAATCACAGGAACAGCAAGTACAATTCTGTACTTTGGTTATACCATGATAATGGTTCTGATCTTCTTTCTTTTTACAGGAACAATTGGCTTCTTTGCATGCTTTTGGTTTGTTACCAAAATATACAGTGTGGTGAAGGTTGAC---
>cavPor3
ATGAGCGCTCGGCTGCCGGCGTCGTCTCCACCTCGGGGGCCGCGGCTGTTACTGTTGTCGCTGCTCTTG------CTGGGGGCAGCCTCAGGCCCGCGCCGAGGAAGCGCCTTCTACCTGCCCGGGCTGGCGCCGGTCAACTTCTGTGAAGATGATAAGAAG---AGCGACGAGTGCAAGGCTGAAATAGAACTATTTGTGAACAGGCTGGATTCAGTGGAATCTGTTCTTCCTTATGAATATACAGCGTTTGATTTTTGCCAAGCATCAGAAGGAAAACGTCCATCTGAAAATCTTGGTCAAGTATTATTTGGAGAAAGAATTGAACCTTCTCCATATAAGTTTACATTTAATAAGGTGGAAACCTGTAAGCTTGTTTGTACAAAGACATACCATACAGAGACAGCTGAAGACAAACAAAAGTTAGATTTCTTGAAAAAAAGCATGTTACTGAATTATCAACACCACTGGATTGTGGATAACATGCCTGTCACGTGGTGTTACGATGTTGAAGATAGTCAGAGGTTTTGCAATCCTGGATTTCCTATTGGCTGTTACATTACAGATAAAGGCCATGCAAAAGATGCCTGTGTTATTAATTCAGAATTCCATGAGAGAGATACATTTTACATCTTCAACCATGTTGACATCAAAATACATTACCATGTTGTGGAAACGGGATCCATGGGAGCAAGATTAGTGGCAGCTAAACTCGAACCAAAAAGCTTCAAACATACTCATATAGATAAACCAGACTGCTCCGGACCTCCC---ATGGATATAAGTAACAAGGCCTCTGGGGAGATCAAAATTGCCTACACTTATTCTGTTAGTTTTGAGGAAGACAAAAATATCAGATGGGCATCCAGATGGGATTACATTCTGGAGTCTATGCCTCACACCCACATTCAGTGGTTTAGCATAATGAATTCCCTAGTGATTGTTCTCTTCTTGTCTGGAATGGTGGCTATGATTATGTTACGGACACTGCATAAAGATATTGCCAGATACAATCAGATGGATTCCACGGAAGATGCCCAAGAAGAATTTGGCTGGAAACTAGTTCATGGTGACATATTCCGTCCTCCAAGAAAAGGAATGCTTCTGTCAGTCTTCCTAGGATCTGGGACGCAGATTTTAATTATGACTTTTGTGACTCTATTTTTTGCTTGCCTGGGGTTTTTGTCCCCTGCCAACCGAGGAGCACTGATGACGTGTGCTGTGGTCCTGTGGGTGCTTCTGGGCACTCCTGCCGGCTACGTTGCTGCCAGATTCTATAAGTCTTTTGGAGGTGAGAAGTGGAAAACAAATGTTTTGTTGACATCATTTCTTTGTCCTGGAATCGTGTTTGCCGACTTCTTTATAATGAATCTAATCCTCTGGGGAGAAGGATCATCAGCGGCTATTCCCTTTGGCACACTGGTGGCCATACTGGCCCTTTGGTTCTGCATATCTGTGCCTCTGACTTTTATTGGTGCATACTTTGGTTTTAAGAAGAATGCCATTGAACACCCAGTTCGAACCAATCAGATTCCACGTCAGATTCCTGAGCAGTCTTTCTACACAAAGCCCTTGCCTGGTATTATCATGGGAGGGATTTTGCCCTTCGGCTGCATCTTTATACAGCTTTTCTTCATTCTGAATAGCATTTGGTCACACCAGATGTATTACATGTTTGGCTTCCTGTTTTTGGTGTTTATCATTTTGGTTATTACATGTTCTGAAGCAACTATACTTCTTTGTTATTTCCACCTATGTGCAGAGGATTACCATTGGCAGTGGCGCTCATTCCTCACCAGCGGCTTCACCGCAGTGTATTTCTTAATATATGCAATACATTACTTCTTTTCCAAGCTGCAGATCACAGGAACAGCAAGTACAATTCTGTACTTCGGTTATACCATGATAATGGTTCTGATCTTCTTTCTCTTTACAGGAACTATTGGCTTCTTTGCATGCTTTTGGTTTGTTACCAAAATATACAGTGTGGTAAAGGTTGAC---
>echTel2
ATGAGCGGGGGGCTGCTGGCGTCGGGTCCACCTCGGTGGCCACGACTGTGGCTGTTG---CTGCTTCTC------TTGGGGGCAACCCCAGGCCCGCGTCGAGGCGCCGCTTTCTACCTGCCCGGCCTGGCGCCCGTCAACTTCTGTGAGGAGGAGAAAAAG---AGCCCCGAATGCAAGGCCGAAATAGAACTGTTTGTGAACAGACTCGACTCAATGGAATCTGTGCTTCCTTATGAGTATACATCGTTTGACTTTTGCCAAGCATCAGAAGGTAAACGCCCATCTGAAAATCTTGGTCAAGTTTTATTCGGGGAAAGAATTGAACCTTCACCATACAAGTTTACATTTAATAAGGAGGAGACCTGTAAGCTCGTTTGTACAAAAACATACCATACAGAGAAAGCTGAAGACAAACAAAAGCTAGAATTCTTGAAAAAAAGCATGTTGCTGAATTATCAACATCACTGGATTGTGGATAATATGCCTGTAACATGGTGTTACGATGTTGAAGATGGTCAAAGGTACTGTAATCCTGGATTTCCTATTGGCTGTTATGTTACAGATAAAGGCCATGCAAAAGATGCCTGTGTTATTAAGTCAGAGTTTCATGAAAGAGATACCTTTTACATCTTCAACCATGTTGATATCAAAATATACTATCATGTTGTTGAAACTGGATCCATGGGAGCAAGACTTGTAGCTGCCAAACTTGAACCAAAAAGCTTCAAGCATACCCACATAGATAATCCAGACTGCTCCGGACCCCCC---ATGGATATAAGTAACAAGGCTTCTGGAGAGATCAAAATTGCCTATACTTACTCTGTTAGTTTCCAGGAAGATAAAAAAATCAGATGGGCATCCAGATGGGATTATATTTTGGAATCTATGCCTCATACCCACATTCAGTGGTTTAGCATAATGAATTCCCTGGTTATCGTCCTCTTCTTATCTGGAATGGTAGCTATGATTATGTTACGGACTCTACATAAAGATATTGCCAGATATAATCAGATGGATTCTACGGAAGATGCCCAGGAAGAATTTGGCTGGAAACTGGTTCACGGTGATATTTTCCGCCCTCCGCGAAAAGGGATGCTGTTGTCTGTCTTCCTAGGATCAGGGACTCAGATCTTAATAATGACGTTTGTGACTCTGTTTTTTGCTTGCCTGGGATTTTTGTCACCTGCCAACAGAGGAGCGTTGATGACTTGTGCTGTGGTCTTATGGGTGCTTCTGGGAACTCCTGCAGGTTACGTTGCTGCCAGATTCTATAAATCTTTTGGAGGTGAGAAGTGGAAAACAAACGTCTTATTAACATCATTTCTTTGTCCTGGGATTGTGTTTGCTGACTTCTTCATAATGAACCTGATTCTCTGGGGAGAAGGGTCTTCAGCAGCTATTCCTTTTGGAACATTGGTTGCCATTTTGGGTCTTTGGTTCTGCATATCGGTGCCTCTAACATTTATTGGTGCATATTTTGGTTTTAAGAAGAATGCCATTGAACACCCAGTTCGAACCAATCAGATTCCACGTCAAATTCCTGAGCAGTCATTCTACACAAAGCCATTGCCTGGTATTATCATGGGAGGGATCTTGCCATTTGGGTGCATCTTTATACAACTTTTCTTCATTCTGAATAGTATTTGGTCTCATCAGATGTACTACATGTTTGGCTTCCTATTTCTGGTGTTCATCATTTTGGTCATTACATGTTCTGAAGCAACTATACTTCTTTGCTATTTCCATCTATGTGCAGAGGATTATCATTGGCAGTGGCGTTCATTCCTCACCAGTGGTTTTACTGCTGTTTACTTCTTAATATATTCAGTACACTACTTCTTTTCAAAACTACAAATCACAGGAACAGCAAGTACAATTCTGTACTTTGGTTATACCATGATAATGGTTTTGATCTTCTTTCTTTTTACAGGAACAATTGGCTTCTTTGCATGCTTTTGGTTTGTTACCAAAATATACAGTGTGGTGAAAGTAGAC---
>HLrhiFer5
ATGAGCGCGAGGCAGCCGGCGTTGTTTCCACCTCGGTGGCCGCGGTTGTTGCTGCTGTCGCTGCTCCTG------CTGGGGGCGGCCCCGGGCCCGCGTCGGGGCGCCGCTTTCTATTTGCCGGGCCTGGCGCCGGTTAACTTCTGCGAAGAAGGGAAAAAG---AGCGATGAGTGCAAGTCTGAAATAGAACTGTTCGTGAACAGACTTGACTCAGTGGAATCTGTTCTTCCTTATGAATATACAGCGTTTGATTTTTGCCAAGCACCTGAAGGAAAACGCCCATCTGAAAATCTTGGTCAAGTATTGTTCGGGGAAAGAATTGAACCTTCACCATATAAGTTTACATTTAATAAAAAGGAGACCTGTAAGCTTGTTTGTACAAAAACATACCAGACAGAGAAAGCTGAAGACAAACAAAAGTTAGAATTCTTGAAAAAAAGCATGCTACTGAATTATCAACATCACTGGATTGTGGACAATATGCCTGTAACATGGTGTTATGATGTTGAAGATGGTCAGAGGTTCTGTAATCCTGGGTTTCCTATTGGCTGTTACATTACAGATAAAGGCCGTGCCAAAGATGCCTGTGTTATTAGTTCAGAATTCCATGAAAGGGATACATTTTATATCTTCAACCATGTTGACATCACGATACACTATCATGTTGTTGAAACTGGATCCATGGGAGCAAGATTAGTGGCTGCTAAACTTGAACCAAAAAGCTTCAAACATACCCATATAGATAAACCGGACTGCTCTGGACCCCCG---ATGGATATAAGTAACAAAGCTTCTGGGGAGATCAAAATTGCCTATACTTATTCTGTTAGCTTTGAGGAAAATAAAGAGGTCAGATGGGCATCTAGATGGGACTATATTCTGGAATCTATGCCTCATACCCATATTCAGTGGTTTAGCATCATGAATTCCCTGGTCATTGTCCTCTTCTTGTCTGGAATGGTCGCTATGATTATGCTACGGACACTGCATAAAGATATTGCCAGATATAATCAGATGGATTCTACGGAGGATGCCCAGGAAGAATTTGGCTGGAAATTAGTTCATGGTGATATATTCCGTCCTCCACGAAAAGGGATGCTGCTATCTGTCTTTCTAGGATCGGGGGCACAGATTTTAATTATGACTTTTGTGACTCTGTTTTTTGCTTGCCTGGGATTTTTGTCACCTGCCAACCGAGGAGCTCTGATGACTTGTGCTGTGGTCCTGTGGGTGCTGTTGGGTACTCCTGCAGGCTATGTTGCTGCCAGATTCTATAAGTCTTTTGGAGGTGAGAAGTGGAAAACAAACGTTTTGTTGACATCATTTCTTTGTCCTGGGATTGTGTTTGCTGACTTCTTTATAATGAATCTGATTCTCTGGGGAGAAGGATCTTCAGCAGCTATTCCTTTCGGAACGCTGGTTGCCATATTGGCCCTTTGGTTCTGCATATCTGTGCCTCTGACATTTATTGGTGCATACTTTGGTTTTAAGAAAAACGCCATTGAACACCCGGTTCGAACCAATCAGATTCCACGTCAGATTCCTGAACAGTCATTCTACACAAAGCCGTTGCCTGGTATTATCATGGGAGGGATTTTACCCTTTGGGTGCATCTTTATACAGCTTTTCTTCATTCTCAATAGTATTTGGTCACACCAGATGTATTACATGTTTGGCTTCCTTTTTCTGGTGTTTATCATTTTGGTTATTACATGTTCTGAAGCAACTATACTTCTTTGCTATTTCCACCTATGTGCCGAGGATTATCATTGGCAGTGGCGTTCATTCCTTACTAGTGGTTTTACTGCAGTTTATTTCTTAATATATGCAATACACTACTTCTTTTCAAAACTGCAAATCACAGGAACTGCAAGTACAATTCTGTACTTTGGTTATACAATGATAATGGTTTTGATCTTCTTTCTTTTTACAGGAACAATTGGCTTCTTTGCATGCTTCTGGTTTGTTACCAAAATATACAGTGTGGTGAAGGTTGAC---
>HLrouAeg4
ATGAGCGCAAGGCTGCCGGCGTCGTTTCCACCTCGGTGGCCGCGGTTGTTGCTGCTGTTGCTGCTCCTG------CTGGGAGCGGCCCCCCGCCCGCGTCCGGGCGCTGCTTTCTACTTGCCCGGCCTGGCACCGGTGAACTTCTGCGAAGAAGAAAAAAAA---AGCGACGAGTGCAAGGCTGAAATAGAACTCTTCGTGAACAGGCTTGACTCAGTGGAATCTGTTCTTCCTTATGAATACACAGCGTTTGATTTTTGCCAAGCGAATGAAGGAAAACGCCCATCTGAAAACCTTGGTCAGGTGTTATTCGGGGAAAGAATCGAACCTTCACCATATAAGTTTACATTTAATAAGGAGGAGACCTGTAAACCTGTGTGTACAAAAACATACCATACAGAGAAAGCTGAAGACAAACAAAAGTTAGAATTCTTGAAAAAAAGCATGCTACTAAATTATCAACATCACTGGATTGTGGATAATATGCCTGTAACGTGGTGTTATGAGGTTGAAGATGGTCAGAAGTTCTGTAATCCTGGATTTCCTATTGGCTGTTACATTACAGATAAAGGTCACGCAAAAGATGCCTGTGTTATTAGTTCAGAATTTCATGAAAGAGATACATTTTACATCTTCAACCATGTTGATATCAAAATATACTATCATGTTGTTGAAACTGGGTCCATGGGAGCAAGATTAGTGGCTGCCAAACTTGAACCAAAAAGCTTCAAGCATACCCATACAGATAAACCAGACTGCTCCGGACCCCCC---ATGGATATAAGTAACAAGGCTTCTGGGGAGATCAAAATTGCCTATACTTATTCTGTTAGCTTCCTGGAAGATAAAAAGATCAGATGGGCATCTAGGTGGGACTATATTCTGGAATCTATGCCTCATACGCACATTCAGTGGTTTAGCATCATGAATTCCCTAGTCATTGTCCTCTTCCTGTCTGGAATGGTCGCTATGATTATGCTACGAACATTGCATAAAGATATTGCCAGATATAATCAGATGGATTCTACGGAGGATGCCCAAGAAGAATTTGGCTGGAAACTAGTTCATGGTGATATATTCCGTCCTCCAAGAAAAGGGATGCTGCTATCAGTCTTTCTAGGATCAGGGACACAGATTTTAATTATGACTTTTGTGACTCTATTTTTTGCTTGCCTGGGATTTTTGTCACCTGCCAATAGAGGAGCACTGATGACTTGTGCTGTGGTCTTATGGGTGCTCTTGGGCACTCCTGCAGGCTATGTCGCTGCCAGATTCTATAAATCCTTTGGAGGTGAGAAGTGGAAGACAAATGTTTTATTGACATCGTTTCTTTGTCCCGGGATTGTATTTGCTGACTTCTTTATAATGAATCTGATTCTCTGGGGAGAAGGATCTTCAGCAGCTATTCCTTTTGGAACACTGGTTGCCATATTGGCCCTTTGGTTCTGCATATCTGTGCCTCTAACGTTTATTGGTGCATATTTTGGTTTTAAGAAGAATGCCATTGAACACCCAGTTCGAACCAATCAGATTCCACGTCAGATTCCCGAACAGTCCTTCTACACAAAGCCGTTGCCTGGTATTATCATGGGAGGGATTTTGCCCTTTGGCTGCATCTTCATACAACTTTTTTTCATTCTCAATAGTATTTGGTCACACCAGATGTATTACATGTTTGGCTTCCTGTTCCTGGTGTTTATCATTTTGGTTATTACATGTTCTGAAGCAACTATACTTCTTTGCTATTTTCACCTATGTGCTGAGGATTATCATTGGCAGTGGCGTTCATTCCTTACTAGTGGCTTTACTGCAGTTTATTTCTTAATATATGCAATACACTACTTCTTTTCAAAACTGCAAATTACAGGAACAGCAAGTACAATTCTGTACTTTGGTTATACCATGATAATGGTTTTGATCTTTTTTCTTTTTACAGGAACAATTGGCTTCTTCGCATGCTTTTGGTTTGTTACCAAAATATACAGTGTGGTGAAAGTTGAC---
>sorAra2
NNNNNNNNNNNNNNNNNNNNNNNNNNNNNNNNNNNNNNNNNNNNNNNNNNGCTGCTGCTGCTGCTGCTG------CTGGGGGCGGCCCCGGGTCCGCGTCCCGGCGCCGCCTTCTACCTGCCCGGCCTGGCGCCCGTCAACTTCTGCGCCGAGGACAAGAAG---AGCGACGAGTGCAAGGCAGAAATCGAGCTCTTTGTGAACAGGCTTGACTCCGTGGAATCTGTTCTTCCTTATGAATACACAGCGTTTGATTTTTGCCAAGCATCAGAAGGAAAACGCCCGTCTGAAAATCTTGGCCAGGTGTTATTTGGAGAAAGAATTGAACCATCACCATATAAGTTCATATTTAATAAAAAGGAGGTCTGCAAGCTTGTGTGTACAAAGACGTACCACACCGAGAAAGCCGACGACAAGCAGAAGCTGGAGTTCCTGAAGAAAAGCATGTTGCTCAACTACCAGCACCACTGGATCGTGGATAACATGCCTGTGACCTGGTGCTACGACGTGGAGGACGGGCAGAAGTTCTGCAATCCCGGCTTCCCCATTGGCTGCTACATCACAGACAAAGGCCACGCCAAGGATGCCTGCGTCATTAGCTCAGAATTCCACGAGAGAGACACTTTCTACATCTTCAACCACGTTGACATCAAAATCCACTACCACGTTGTTGAGACTGGGTCCATGGGCGCAAGACTCGTGGCTGCAAAGCTCGAGCCCAAAAGCTACAAACACACCCACGTGGACAAGCCCGACTGCACGGGACCCCCC---ATGGACATAAGCAACAAGGCGTCTGGCGAGATCAAGATCGCCTACACGTACTCCGTCAGCTTCCAGGAAGACAAGAACATCAGGTGGGCGTCGCGGTGGGACTACATCCTGGAGTCCATGCCCCACACCCACATCCAGTGGTTCAGCATCATGAATTCCCTGGTCATCGTCCTCTTCCTGTCGGGAATGGTGGCCATGATCATGCTGCGGACGCTGCACAAGGACATCGCCAGATACAACCAGATGGACTCCACGGAAGATGCCCAGGAGGAGTTTGGCTGGAAGCTCGTGCACGGCGACATCTTCCGGCCGCCCAGGAAAGGGATGCTGCTCTCCGTCTTCCTGGGCTCGGGGACGCAGATTCTCATCATGACGTTCGTGACGCTGTTCTTCGCGTGCCTGGGCTTCCTGTCCCCTGCCAACCGAGGTGCTCTGATGACCTGCGCCGTGGTCCTCTGGGTGCTGCTGGGCACGCCTGCGGGCTACGTGGCCGCCAGGTTCTACAAGTCCTTTGGAGGAGAAAAGTGGAAAACGAACGTTTTATTGACATCATTCCTTTGTCCTGGCATCATGTTCGCCGACTTCTTCATCATAAACCTGATCCTCTGGGGCGAGGGCTCCTCGGCAGCCATCCCCTTCGGCACGCTGGTGGCCATCCTGGCCCTGTGGTTCTGCATCTCGGTGCCCCTGACCTTCATCGGTGCCTACTTTGGCTTCAAGAAGAACGCCATCGAGCACCCGGTCCGGACCAACCAGATCCCGCGGCAGATCCCCGAGCAGTCCTTCTACACCAAGCCCCTGCCGGGCATCGTCATGGGCGGCATCCTGCCCTTCGGCTGCATCTTCATCCAGCTCTTCTTCATCCTCAACAGCATCTGGTCCCACCAGATGTACTACATGTTCGGCTTCCTGTTCCTGGTGTTCATCATCTTGGTCATCACGTGCTCTGAGGCCACGATCCTTCTCTGCTACTTCCACCTGTGTGCCGAGGACTACCACTGGCAGTGGCGCTCCTTCCTCACCAGCGGCTTCACTGCGGTGTACTTCCTGATCTACGCGATCCACTACTTCTTCTCCAAGCTCCAGATCACGGGCACCGCGAGCACGATTCTGTACTTCGGCTACACCATGATCATGGTCCTGATCTTCTTCCTTTTCACAGGAACAATCGGGTTCTTCGCGTGCTTCTGGTTTGTCACCAAGATATACAGTGTGGTGAAGGTCGAC---
>micOch1
ATGAGCGCCAGGCCGTCCGCGTCGCCGCCCGCGCCGGGCCCGCGGCTGTTGCTGATGTCGCTGCTCCTG------CTGGGGACGGTCCCGGGCCCGCACCCGGGCAGCGCCTTCTACCTGCCCGGCCTGGCGCCGGTCAACTTCTGCACCGAGGAGAAGAAG---ACCGACGAGTGCAAGGCTGAGATAGAGCTGTTTGTTAACCGGCTTGACTCCGTGGAATCTGTTCTTCCTTATGAATATACAGCGTTTGATTTTTGCCAAGCATCGGAAGGAAAACGCCCATCTGAAAATCTTGGTCAGGTGTTATTTGGGGAAAGAATTGAACCTTCACCATATAAGTTCACATTTAATAAGGTTGAAAACTGTAAGCTCGTTTGCACAAAAACGTACAATACGGAGAAGCCTGAAGACAAACAGAAGCTGGATTTCCTGAAAAAGAGCATGCTGCTGAACTATCAGCACCACTGGATTGTGGATAATATGCCTGTAACGTGGTGTTACGATGTCGAAGATGGTCAGAGGTTCTGTAATCCTGGATTTCCTATCGGCTGTTACATTACAGATAAAGGCCACGCAAAAGATGCCTGTGTTATTAGTTCAGAATTCCATGAGAGAGATACTTTCTACATCTTCAATCATGTTGATATCAAAATACATTATCATGTTGTTGAGACGGGGTCCATGGGAGCAAGATTAGTAGCTGCTAAACTTGAACCAAAAAGCTTCAAACACACCCACATAGATAAACCAGACTGCTCTGGACCCCCC---ATGGACATCAGTAACAAGGCTTCTGGGGAGATCAGAATTGCCTACACTTACTCCATTAGTTTTGAGGAAAAGAAAGAGATCAGGTGGGCATCGAGATGGGACTATATTTTGGAGTCCATGCCTCACACCCACATTCAGTGGTTTAGCATAATGAATTCCTTGGTTATTGTCCTCTTCTTGTCTGGGATGGTAGCTATGATTATGTTACGCACGCTGCATAAAGATATTGCCAGATATAACCAGATGGACTCTACGGAGGATGCCCAGGAAGAATTTGGCTGGAAACTAGTTCATGGTGATATATTCCGGCCTCCAAGAAAGGGGATGCTGTTGTCAGTCTTTCTAGGATCCGGGACACAGATTTTAATTATGACTTTTGTAACTCTGTTTTTTGCCTGTCTGGGATTCTTGTCCCCTGCCAATCGAGGAGCCCTGATGACATGTGCTGTGGTGTTGTGGGTGTTGCTGGGCACACCTGCTGGCTATGTGGCTGCCAGATTCTACAAGTCTTTTGGGGGCGAGAAGTGGAAAACAAATGTTCTCCTGACGTCGTTCCTCTGTCCCGGGATTGTGTTTGCTGACTTCTTTATCATGAACCTGATCCTCTGGGGAGAAGGCTCTTCAGCCGCCATTCCTTTTGGCACCCTGGTTGCCATCTTGGCCCTTTGGTTCTGCATATCTGTGCCTTTGACGTTTATCGGTGCATACTTTGGCTTTAAGAAGAATGCCATTGAACACCCGGTTCGAACCAATCAGATTCCTCGTCAGATTCCTGAACAGTCATTCTACACCAAGCCCTTGCCTGGTATCATCATGGGGGGGATTCTGCCCTTCGGCTGCATCTTTATACAGCTCTTCTTCATTCTGAATAGCATTTGGTCACATCAGATGTATTACATGTTTGGCTTCCTGTTTCTGGTGTTTATCATTTTGGTTATTACATGTTCTGAAGCAACTATACTTCTTTGCTATTTCCACCTGTGTGCAGAGGATTATCACTGGCAGTGGCGCTCCTTCCTCACCAGTGGCTTCACTGCGGTCTATTTCTTAATTTATGCCATACACTACTTCTTCTCGAAACTGCAGATCACCGGGACAGCAAGCACCATCCTCTACTTCGGTTACACTATGATCATGGTGCTGATCTTCTTTCTCTTTACAGGAACAATTGGCTTCTTTGCATGCTTTTGGTTTGTCACCAAAATATACAGTGTGGTGAAAGTTGAC---
>mm10
ATGAGCTCCAGGCCGCCAGCGTCGCCGCCAGCGCAAGGCTCCAGGTTGCTGCTGCTGTCGCTGCTCCTG------CTAGGGACGGTCCCAGGCCCGCGCCCGGGAAGCGCCTTCTACCTGCCCGGCCTGGCGCCGGTCAACTTCTGCGCCGAAGAGAAG------AGCAACGAGTGCAAGGCTGATATAGAATTGTTTGTTAACCGGCTTGATTCGGTGGAATCTGTTCTTCCTTATGAATATACAGCGTTTGACTTTTGCCAAGCGTCAGAAGGAAAACGCCCATCTGAAAATCTTGGTCAGGTATTATTCGGGGAAAGAATTGAACCCTCACCGTATAAGTTTACGTTTAATAAGAAGGAAACCTGTAAGCTCGTTTGTACGAAAACATACAATACAGAGAAGGCTGAAGACAAACAAAAGTTAGACTTCCTGAAAAAAAGCATGCTACTGAACTATCAGCATCACTGGATTGTGGATAATATGCCTGTCACGTGGTGCTATGAGGTTGAAGACAGTCAGAAGTTCTGTAATCCTGGATTTCCCATTGGCTGTTACATTACAGATAAAGGCCATGCAAAGGATGCCTGTGTTATCAGTTCAGAATTCCACGAGAGAGACACTTTCTACATCTTCAATCATGTTGACATCAAGATATATTATCATGTTGTTGAAACTGGGTCTATGGGAGCAAGATTAGTGGCTGCTAAACTTGAACCAAAAAGCTTCAAGCATACCCACATAGATAAACCAGACTGCTCTGGACCTGCC---ATGGATATAAGCAACAAGGCTTCAGGAGAGATCAAAATTGCCTATACTTATTCTATTAGTTTTGAGGAAGAGAAAAACATCAGATGGGCGTCTAGGTGGGACTATATTCTGGAGTCTATGCCTCACACCCATATTCAGTGGTTTAGCATAATGAACTCCTTGGTTATTGTCCTCTTCTTATCTGGAATGGTAGCTATGATTATGTTACGCACGCTACATAAAGATATTGCCAGATATAACCAGATGGACTCTACGGAAGATGCCCAGGAAGAATTTGGCTGGAAACTAGTTCATGGGGATATATTCCGTCCTCCAAGAAAGGGGATGCTGCTGTCTGTCTTCCTAGGATCTGGAACACAGATTTTAATTATGACTTTTGTAACTCTGTTTTTTGCATGTCTGGGATTCTTGTCCCCTGCCAATCGAGGAGCCCTGATGACATGTGCTGTGGTCTTGTGGGTGCTACTGGGCACACCTGCTGGCTATGTTGCTGCCAGATTCTACAAATCCTTTGGTGGTGAAAAGTGGAAAACAAATGTTTTATTGACATCATTTCTTTGTCCTGGGATTGTGTTTGCTGACTTCTTTATCATGAATCTAATCCTCTGGGGAGAAGGCTCTTCAGCAGCCATTCCTTTTGGCACTCTGGTTGCCATCTTGGCCCTCTGGTTCTGCATATCTGTGCCTTTGACGTTTATTGGTGCATACTTTGGCTTTAAGAAGAATGCCATTGAACACCCAGTTCGAACCAATCAGATCCCTCGTCAGATTCCTGAGCAGTCGTTCTACACAAAGCCTTTGCCTGGCATCATCATGGGGGGCATTTTGCCTTTTGGCTGCATCTTTATACAGCTTTTCTTCATTCTGAATAGCATTTGGTCCCACCAGATGTATTACATGTTTGGTTTCCTGTTTCTGGTGTTTATCATTTTGGTTATTACCTGTTCCGAAGCAACTATACTTCTTTGCTACTTTCACCTATGTGCAGAGGATTACCATTGGCAGTGGCGTTCCTTCCTTACCAGCGGCTTCACAGCTGTTTACTTCCTGATATACGCCATACACTACTTCTTCTCCAAACTGCAGATCACGGGGACAGCAAGTACAATCCTGTACTTCGGTTATACTATGATAATGGTTTTGATCTTCTTCCTTTTTACAGGAACAATTGGCTTCTTTGCATGCTTTTGGTTTGTTACCAAAATATACAGTGTGGTGAAAGTGGAC---
>rn6
ATGAGCTCCAGGCCGCCCGCGTCGCTGCCAGCGCGAGGCCCGCGGTTGTTGCTGCTGTCGCTGCTCTTG------CTAGGGACGGTCCCAGGCCCGCGCCCGGGCAGCGCCTTCTACCTGCCTGGCCTGGCTCCGGTCAATTTCTGCACCGAAGAGAAGAAG---AGCAACGAGTGCAAGGCTGAGATAGAACTGTTTGTTAACCGGCTTGATTCAGTGGAGTCTGTTCTTCCTTATGAATATACAGCGTTTGATTTTTGCCAAGCATCAGAAGGAAAACGCCCATCTGAAAATCTTGGTCAGGTATTATTCGGGGAAAGAATTGAACCCTCACCATACAAGTTTACATTTAATAAGGAGGAAACCTGTAAACTCGTTTGTACGAAAACATACCATACAGAGAAGGCTGAAGACAAACAGAAGTTAGACTTCTTGAAAAAAAGCATGCTACTGAACTATCAGCATCACTGGATTGTGGATAATATGCCTGTTACGTGGTGCTATGAGGTTGAAGACAATCAGAAGTTCTGTAATCCTGGATTTCCTATTGGCTGTTACATTACAGATAAAGGCCATGCGAAAGATGCCTGTGTAATTAGTTCAGAATTCCATGAGAGAGACACTTTCTACATCTTCAATCATGTTGACATCAAGATACAATATCACGTTGTTGAAACTGGGTCCATGGGAGCGAGATTAGTGGCTGCTAAACTCGAACCAAAAAGCTTCAGACATACCCATATAGATAAACCAGACTGCTCTGGACCCGCC---ATGGATATAAGCAACAAGGCTTCTGGGGAGATCAAAATTGCCTATACTTACTCTATTAGTTTTGAGGAAGAGAAAAACATCAGGTGGGCCTCCAGATGGGACTACATTCTGGAGTCTATGCCTCACACTCACATTCAATGGTTTAGCATAATGAATTCCTTGGTGATTGTCCTCTTCTTGTCTGGAATGGTAGCTATGATTATGTTACGCACACTACATAAAGATATTGCCAGATATAACCAGATGGACTCTACGGAGGATGCCCAGGAAGAATTTGGCTGGAAACTCGTTCATGGGGATATATTCCGTCCTCCAAGAAAGGGGATGCTGCTGTCTGTCTTTCTAGGATCTGGAACACAGATTTTAATTATGACTTTTGTAACTCTATTTTTCGCATGTCTGGGATTCTTGTCCCCTGCCAATCGAGGAGCCCTGATGACGTGTGCTGTGGTCTTGTGGGTGCTACTGGGCACACCTGCTGGCTATGTTGCTGCCAGATTCTACAAGTCCTTTGGGGGCGAGAAGTGGAAAACAAATGTTTTATTGACATCCTTCCTTTGTCCTGGGATTGTGTTTGCTGACTTCTTTATCATGAATCTGATCCTCTGGGGAGAGGGCTCTTCAGCAGCGATTCCTTTTGGCACCCTGGTTGCCATCTTGGCCCTCTGGTTCTGCATATCTGTGCCTTTGACGTTTATTGGTGCATATTTTGGCTTTAAGAAGAATGCCATTGAACACCCAGTTCGAACCAATCAGATTCCTCGTCAGATTCCCGAGCAGTCCTTCTACACCAAGCCTTTGCCCGGCATCATCATGGGGGGCATTTTGCCCTTCGGCTGCATCTTTATACAGCTTTTCTTCATTCTCAACAGCATTTGGTCACACCAGATGTATTACATGTTTGGCTTCCTGTTTCTGGTGTTTATCATTTTGGTTATTACATGCTCGGAGGCAACCATACTTCTTTGCTATTTTCATCTATGTGCAGAGGATTACCATTGGCAGTGGCGTTCCTTCCTCACCAGCGGCTTCACGGCAGTGTATTTCCTCGTATACGCCATACACTACTTCTTTTCAAAACTGCAGATCACGGGAACAGCAAGTACAATCCTGTACTTTGGTTACACTATGATAATGGTCTTGATCTTCTTCCTTTTTACAGGAACAATTGGCTTCTTTGCATGCTTTTGGTTTGTCACCAAAATATACAGTGTGGTGAAGGTCGAC---
>hetGla2
ATGAGCGCCAGGCTGCCGGCGTTGTCTTCATCTCGGGGGCCGCGGCTGATACTGCTGTCGCTGTTCCTG------CTGGGAGCGGCCCCAGGCCCGCGCCGGGGAAGCGCCTTCTACTTGCCGGGCCTGGCGCCGGTCAACTTCTGCGAAGACGACAAGAGA------GACGAGTGCAAGAGTGATATAGAACTGTTTGTAAACAGGCTTGACTCTGTGGAATCTGTTCTTCCTTATGAATATACAGCGTTTGATTTTTGCCAAGCATCAGAAGGAAAACGTCCATCTGAAAATCTTGGTCAAGTATTATTTGGAGAAAGAATTGAACCTTCTCCATATAAGTTCAAATTTAATAAAGAGGACACCTGCCGTCTTGTCTGCATGAAGACATACCACACAGAGAGAGCTGAAGACAAGCAAAAGCTAGATTTCTTGAAAAAAAGCATGTTACTGAATTATCAGCATCATTGGATTGTGGATAATATGCCTGTCACATGGTGTTATGATGTTGAAGATGGTCAGAGGTTCTGCAATCCTGGATTTCCTATTGGCTGTTACATCACAGATAAAGGCCATGCAAAAGATGCCTGTGTTATTAACTCAGAATTCCATGAGAGAGATACATTTTATATCTTCAACCACGTTGACATCAAAATATACTATCATGTTGTTGAGACAGGGTCCATGGGAGCAAGATTGGTGGCTGCTAAACTTGAACCAAAAAGCTTCAAACATACCCATATAGATAAACCAGACTGCTCCGGACCTCCC---ATGGATATAAGTAACAAGGCCTCTGGGGAGATCAAAATTGCCTATACTTATTCTGTTAGTTTCCAGGAAGACAAAAATATCAGATGGGCATCTAGATGGGACTATATTCTGGAGTCTATGCCTCACACCCACATTCAGTGGTTTAGCATAATGAATTCCCTCGTCATTGTTCTCTTCTTATCTGGAATGGTGGCTATGATTATGTTACGGACACTGCATAAAGACATTGCTAGATACAATCAGATGGATTCTACGGAGGATGCCCAGGAAGAATTTGGCTGGAAACTAGTTCATGGTGACATATTCCGTCCTCCAAGAAAAGGGATGCTTCTGTCAGTCTTCCTAGGATCTGGGACACAGATTTTAATTATGACTTTTGTGACTCTATTTTTTGCCTGCCTGGGGTTTTTGTCCCCTGCCAACAGAGGGGCGCTAATGACGTGTGCCGTGGTCCTGTGGGTGTTGCTGGGTACTCCTGCGGGTTACGTTGCCGCCAGATTCTATAAGTCTTTTGGAGGTGAAAAGTGGAAAACAAATGTTTTATTGACATCATTTCTTTGTCCTGGGATCGTGTTTGCTGACTTCTTCATAATGAATCTCATCCTCTGGGGAGAAGGATCATCAGCAGCCATTCCCTTCGGCACACTGGTTGCCATACTGGGCCTTTGGTTCTGCATATCTGTGCCTCTGACATTTATTGGCGCATACTTTGGTTTTAAGAAGAATGCCATTGAACACCCAGTTCGAACCAATCAGATTCCACGTCAGATTCCTGAACAGTCTTTCTATACAAAGCCCCTGCCTGGTATTATCATGGGAGGGATTTTGCCCTTCGGCTGCATCTTTATACAGCTTTTCTTCATTCTGAATAGCATTTGGTCACACCAGATGTATTACATGTTTGGCTTCCTGTTTTTGGTGTTTATCATTTTGGTTATCACATGTTCTGAAGCAACTATACTTCTTTGTTATTTCCATCTATGTGCAGAGGATTACCATTGGCAGTGGCGTTCATTCCTCACCAGCGGCTTCACTGCAGTATATTTCTTAATATATGCAGTACATTACTTCTTTTCAAAGCTGCAGATCACAGGAACAGCAAGTACAATTCTGTACTTTGGCTATACCATGATAATGGTTTTGATCTTCTTTCTTTTTACAGGAACTATTGGCTTCTTTGCATGCTTTTGGTTTGTTACCAAAATATACAGTGTGGTAAAGGTTGAC---
>HLpipKuh2
ATGGGCGCGAGGCGGTCGGCGGCGTCTCCCCCTCGGTGGCCGCGGCTGTGGCTGTTGTGTCTGCTGCTG------CTGGGGGCGGCCCCCGGCCCGCGTCGGGGCGCCGCTTTCTACTTGCCGGGCCTGGCACCGGTCAACTTCTGCGAAGAAGATAAAAAG---AGCGACGAGTGTAAGTCTGACATAGAGCTATTCGTGAACAGGCTTGACTCGGTGGAATCTGTTCTTCCTTATGAGTATACGGCGTTTGATTTTTGTCAAGCATCTGAAGGAAAACGCCCGTCTGAAAATCTTGGTCAGGTGTTATTTGGGGAAAGAATTGAACCTTCACCATATAAGTTTACATTTAATAAGAAGGAGACCTGTAAGCTTGTTTGTACAAAAACATACCATACAGAGAAAGCTGAAGACAAACAAAAGTTAGAATTCTTGAAAAAAAGCATGCTACTGAATTATCAACATCACTGGATTGTGGATAATATGCCTGTAACATGGTGTTATGATGTCGAAGATGGTCAGAAGTACTGTAATCCTGGATTTCCTATTGGCTGTTACATTACAGATAAAGGCCGTGCTAAAGATGCCTGTGTTATTAATTCAGATTTCCATGAAAGAGATACATTTTACATCTTCAACCACGTTGACATAAAAATACACTACCATGTTGTTGAAAGTGGGTCCATGGGAGCAAGATTAGTGGCTGCTAAACTTGAACCAAGAAGTTTCAAACATACCAATGTAGATAAACCAGACTGCATTAAAACCCCC---ATGGATATAAGTAACAAGGCCTCTGGGGAGATCAAAATTGCCTATACTTACTCTGTTAGCTTCAAGGAAGATAAAGAGATCAGGTGGGCATCTAGATGGGACTATATTCTGGAATCTATGCCTCATACCCACATTCAGTGGTTTAGCATTATGAATTCCCTGGTCATTGTCCTCTTCTTGTCTGGAATGGTTGCTATGATTATGCTACGGACACTGCATAAAGATATTGCCAGATATAATCAGATGGATTCTACGGAGGATGCCCAGGAAGAATTTGGCTGGAAATTAGTTCATGGTGATATATTCCGTCCTCCAAGAAAAGGGATGCTACTGTCAGTTTTTCTAGGATCGGGAACACAGATTTTAATTATGACATTTGTGACTCTGTTTTTCGCTTGCCTGGGATTTTTGTCACCTGCCAACAGAGGAGCACTGATGACTTGTGCTGTGGTCCTATGGGTGCTGTTAGGCACTCCTGCAGGCTATGTCGCTGCCAGATTCTATAAGTCCTTTGGAGGTGAGAAGTGGAAAACAAATGTTTTATTGACATCATTTCTTTGTCCTGGGATTGTATTTGCCGACTTCTTTATAATGAATCTGATTCTCTGGGGAGAAGGATCTTCAGCAGCTATTCCTTTTGGAACACTAGTTGCCATATTGGCCCTTTGGTTCTGCATATCTGTGCCTCTAACATTTATTGGCGCATACTTTGGTTTTAAGAAAAATGCCATTGAACACCCAGTTCGAACCAATCAGATTCCACGTCAGATTCCTGATCAGTCTTTCTACACAAAACCATTGCCTGGTATTATCATGGGAGGAATTTTGCCCTTTGGGTGCATTTTTATACAGCTTTTCTTCATTCTGAATAGTATTTGGTCGCACCAGATGTACTACATGTTTGGCTTCCTGTTTCTGGTGTTTATCATTTTGGTTATTACATGTTCTGAAGCAACTATACTTCTTTGCTATTTCCACCTGTGTGCTGAGGATTATCATTGGCAGTGGCGTTCGTTCCTTACTAGTGGCTTTACTGCAGTTTATTTCTTAATATATGCCATACATTACTTCTTTTCAAAACTTCAGATCACAGGAACAGCAAGTACAATTCTGTACTTTGGTTATACCATGATAATGGTTTTGATCTTTTTTCTTTTTACAGGAACAATTGGCTTCTTTGCATGCTTTTGGTTTGTTACCAAAATTTACAGTGTGGTGAAAGTTGAC---
>HLmyoMyo6
ATGAGCGCGAGGCGGTCGGCGGCGTCTCCACCGCGGTGGCCGCGGCTGTGGCTGTTGTGGCTGCTCCTG------CTGGGGGCGGCCCCCGGCCCGCGTCCGGGCGCCGCTTTCTACTTGCCTGGCCTGGCACCGGTCAACTTCTGCGAAGAAGATAAAAAG---AGCGACGAGTGCAAGGCTGACATAGAGCTATTCGTGAACAGGCTTGACTCGGTGGAATCTGTTCTTCCTTATGAATATACGGCGTTTGATTTTTGTCAAGCATCTGAAGGAAAACGCCCATCTGAAAATCTTGGTCAGGTGTTATTTGGTGAAAGAATTGAACCTTCACCATATAAGTTTACATTTAATAAGAAGGAGACCTGTAAGCTTGTTTGTACAAAAACATACCATACAGAGAAAGCTGAAGACAAACAAAAATTAGAATTCTTGAAAAAAAGCATGCTACTGAATTATCAGCATCACTGGATTGTGGATAATATGCCTGTAACATGGTGTTATGATGTTGAAGATGGTCAGAAGTTCTGTAATCCTGGATTTCCTATTGGCTGTTACATTACAGATAAAGGCCGTGCTAAAGATGCCTGTGTTATTAGTTCAGACTATCATGAAAGAGATACATTTTACATCTTCAACCATGTTGACATAAAAATACACTACCACGTTGTTGAAACTGGGTCCATGGGAGCAAGATTGGTGGCTGCTAAACTTGAACCAAAAAGTTACAAACATACCCATATAGATAAACCAGACTGCTCTGGAGCCCCC---ATGGATATAAGTAACAAGGCCTCTGGGGAGATCAAAATTGCCTATACTTACTCTGTTAGCTTCGAGGAAGATCCAAAGATCAGGTGGGCATCTAGATGGGACTATATTCTGGAATCTATGCCTCATACCCACATTCAGTGGTTTAGCATTATGAATTCCCTGGTCATTGTCCTCTTCTTGTCTGGAATGGTCGCTATGATTATGCTACGGACACTGCATAAAGATATTGCCAGATATAATCAGATGGATTCTACGGAGGATGCCCAGGAAGAATTTGGCTGGAAACTAGTTCATGGTGATATATTCCGTCCTCCAAGAAAAGGGATGCTGCTATCAGTCTTTCTAGGATCGGGAACACAGATTTTAATTATGACATTTGTGACTCTATTTTTTGCTTGCCTGGGATTTTTGTCACCTGCCAACAGAGGAGCACTGATGACTTGTGCTGTGGTCCTATGGGTGCTGTTAGGCACTCCTGCAGGCTATGTCACTGCCAGATTCTATAAGTCCTTTGGAGGTGAGAAGTGGAAAACAAATGTTTTATTGACAGCATTTCTTTGTCCTGGGATTGTATTTGCTGACTTCTTTATAATGAATTTGATTCTCTGGGGAGAAGGATCTTCAGCAGCTATTCCTTTTGGAACACTGGTTGCCATATTGGCCCTTTGGTTCTGCATATCTGTGCCTCTAACGTTTATTGGTGCATACTTTGGTTTTAAGAAAAATGCCATTGAACACCCAGTTCGAACCAATCAGATTCCACGTCAGATTCCTGATCAGTCTTTCTACACAAAGCCATTGCCTGGTATTATCATGGGAGGAATTTTGCCCTTTGGGTGCATCTTTATACAGCTTTTCTTCATTCTGAATAGTATTTGGTCACACCAGATGTACTACATGTTTGGCTTCCTGTTTCTGGTGTTTATCATTTTGGTTATTACATGTTCTGAAGCAACTATACTTCTTTGCTATTTCCACCTATGTGCTGAGGATTATCATTGGCAGTGGCGTTCGTTCCTTACTAGTGGCTTTACTGCAGTTTATTTCTTAATATATGCCATACACTACTTCTTTTCAAAACTTCAGATCACGGGAACAGCAAGTACAATTCTGTACTTTGGTTATACCATGATAATGGTTTTGATCTTTTTTCTTTTTACAGGAACAATTGGCTTCTTTGCATGCTTTTGGTTTGTTACCAAAATTTACAGTGTGGTGAAAGTTGAC---
>HLmolMol2
ATGAGCGCGAGGCTGTCGGCGTCGTCTCCACCTCGGTGGCCGCGGTTGTTGCTGCTATGGCTGCTCCTG------CTGGGGGCGGCCCCGGGCCCGCGTCGGAGCTCCGCTTTCTATTTGCCGGGCCTGGCACCGGTCAACTTCTGCGAAGAAGAAAAAAAG---AGCGAAGAGTGCAAGGCTGAAATACAGCTATTCGTGAACAGGCTTGACTCAGTGGAATCTGTTCTTCCTTATGAATATACAGCGTTTGATTTTTGCCAATCATCTGAAGGAAAACGTCCATCTGAAAATCTTGGCCAAGTATTATTCGGAGAAAGAATTGAACCTTCACCATATAAGTTTACATTTAATAAGGACGAGACCTGTAAGCTTGTTTGTACAAAAACATACCATACAGAGAAAGCTGAAGACAAACAAAAGTTAGAATTCTTGAAAAAAAGCATGCTACTGAATTATCAACATCACTGGATTGTGGATAACATGCCTGTAACATGGTGTTATGATGTTGAAGACAATAAGAAGTTCTGTAATCCTGGGTTTCCTATTGGCTGTTACATTACAGATAAAGGCCGTGCTAAAGATGCCTGTGTTATTAATTTAGAATTCAATGAAAGAGATACCTTTTACATCTTCAACCACGTTGACATCAAAATATTCTACCATGTTGTTGAAACTGGGTCCATGGGAGCAAGATTAGTGGCTGCTAAACTTGAACCAAAAAGTTACAGACATAACAATGTAGATAAACCAGACTGCTCTACACCTCCCCCCATGGATATAAGTAACAAGGCTACCGGGGAGATCAAAATTGCCTATACTTATTCTGTTAGCTTCAAGGAAGAAAAGCTTATCAGGTGGGCATCTAGATGGGACTATATTCTGGAATCTATGCCTCATACCCACATTCAGTGGTTTAGCATTATGAATTCCCTGGTCATTGTCCTCTTCTTGTCGGGAATGGTCGCAATGATTATGCTACGGACACTGCATAAAGATATTGCCAGATATAATCAGATGGATTCTACGGAGGATGCCCAGGAAGAATTTGGCTGGAAACTAGTTCATGGCGATATATTCCGTCCTCCAAGAAAAGGGATGCTGCTATCAGTCTTTCTAGGATCAGGAACACAGATTTTAATTATGACATTTGTGACTCTGTTTTTTGCTTGCCTGGGATTTTTATCACCTGCCAACAGAGGAGCACTGATGACTTGTGCTGTGGTCCTGTGGGTGCTGTTGGGCACTCCTGCAGGCTATGTCGCTGCCAGATTCTATAAGTCCTTTGGAGGTGAGAAGTGGAAAACAAACGTTTTATTGACATCCTTTCTTTGTCCTGGGATTGTATTTGCTGACTTCTTTTTAATGAATCTGATTCTCTGGGGAGAAGGATCTTCAGCAGCTATTCCTTTTGGAACACTGGTGGCCATATTGGCCCTTTGGTTCTGCATATCTGTGCCGCTAACGTTTATTGGTGCATACTTTGGTTTTAAGAAGAATGCCATTGAACACCCAGTTCGAACCAATCAGATTCCACGTCAGATTCCTGAACAGTCTTTCTACACAAAGTCATTGCCTGGTATTATCATGGGAGGGATTTTGCCCTTTGGGTGCATCTTTATACAGCTTTTCTTCATTCTGAATAGTATTTGGTCGCACCAGATGTATTACATGTTTGGCTTCCTATTTCTGGTGTTTATCATTTTGGTTATTACATGTTCTGAAGCAACTATACTTCTTTGCTATTTCCACCTATGTGCTGAGGATTATCATTGGCAGTGGCGTTCGTTCCTCACTAGTGGCTTTACTGCAGTTTATTTCTTAATATATGCAATACACTACTTCTTTTCAAAACTGCAAATCACAGGAACAGCAAGTACAATTCTGTACTTTGGTTATACCATGATAATGGTTTTGATCTTCTTTCTTTTCACAGGAACAATTGGCTTCTTTGCATGCTTTTGGTTTGTTACCAAAATTTACAGTGTGGTGAAAGTTGAC---
>dasNov3
ATGAGCGCGAAGCTGCCGGCGGCGGCGTCATCTCGGTGGCCGCGGCTGTGGCTGCTGTCGCTGCTCCTG------CTGGGGGCGGCTCCGGGCCCGCGCCCGGGCGGCGCTTTCTACCTCCCCGGCCTAGCTCCCGTCAACTTTTGCGAGGAAGAGAAAAAG---AGCGAGGAGTGCAAGGCTGAAATAGAACTGTTTGTGAACAGGCTTGATTCAGTGGAATCTGTTCTTCCTTATGAATATACAGCGTTTGATTTTTGCCAAGCATCAGAAGGAAAGCGCCCATCTGAAAATCTTGGTCAGGTGTTATTTGGGGAAAGAATTGAATCTTCACCGTATAAGTTTATGTTTAATAAGAAGGAGACCTGTAAGCATGTTTGTACGAAAACATACCATACAGAGAAAGCTGAAGACAAGCAAAAGTTGGAATTCTTGAAAAAAAGCATGTTACTGAATTATCAGCATCATTGGATTGTGGATAACATGCCTGTAACATGGTGTTATGAAGTCGAAGATGATCAGAAATTCTGTAATCCTGGATTTCCTATTGGTTGTTACATTACAGATAAAGGCCATGCAAAAGATGCCTGTGTTATTAGTTCAGATTTCCATGAAAGAGATACATTTTACATCTTCAACCATGTTGACATCAAAATACACTATCATGTCGTTGAAACTGGGTCCATGGGAGCAAGATTAGTGGCTGCCAAACTTGAACCAAAAAGTTTCAAACATACGCATATAGATAAGCCAGACTGCTCTGGCCCCCCC---ATGGATATAAGTAACAAGGCTTCTGGGGAGATCAAAATTGCCTATACTTATTCTGTTAGTTTTGAGGAAGACAAATCTATCAGATGGGCATCTAGATGGGACTATATTTTGGAATCTATGCCTCATACCCACATTCAGTGGTTTAGCATAATGAATTCTCTGGTAATTGTCCTTTTCTTATCTGGAATGGTAGCTATGATTATGTTACGGACACTTCATAAAGACATTGCCAGATATAATCAGATGGATTCTACGGAGGATGCCCAGGAAGAATTTGGCTGGAAACTTGTTCATGGTGATATATTCCGTCCTCCAAGGAAAGGAATGCTGCTATCTGTCTTTCTAGGATCAGGGACACAGATTTTAATTATGACTTTTGTGACTCTATTCTTTGCTTGCCTGGGATTTTTGTCACCTGCCAATAGAGGAGCATTGATGACTTGTGCTGTGGTCTTATGGGTGCTGCTGGGAACTCCTGCAGGTTATGTTGCTGCCAGATTCTATAAGTCCTTTGGAGGTGAGAAGTGGAAAACAAATGTTTTATTAACATCATTTCTTTGTCCTGGGATTGTATTTGCTGACTTCTTTATAATGAATCTGATTCTCTGGGGAGAAGGATCTTCAGCAGCTATTCCTTTTGGAACACTGGTTGCCATATTGGCCCTTTGGTTCTGCATATCTGTGCCTCTAACTTTTATTGGTGCATACTTTGGTTTTAAGAAGAATGCCATTGAACACCCCGTTCGAACCAATCAGATTCCCCGTCAGATTCCTGAGCAGTCATTCTATACAAAGCCATTGCCTGGTATTATCATGGGAGGGATTTTACCCTTTGGATGCATCTTTATACAGCTTTTCTTCATTCTGAATAGTATCTGGTCTCATCAGATGTATTACATGTTTGGCTTCCTTTTTCTGGTGTTTATCATTTTGGTTATTACATGTTCTGAAGCAACAATACTGCTTTGCTATTTCCACCTATGTGCAGAGGATTATCATTGGCAATGGCGTTCATTCCTTACCAGTGGCTTTACAGCAGTTTATTTCTTAATATATGCAGTACATTACTTCTTTTCAAAACTGCAAATCACAGGAACAGCGAGTACTATTTTGTACTTTGGTTATACCATGATAATGGTTTTGATCTTCTTTCTATTTACAGGAACAATTGGCTTCTTTGCATGCTTTTGGTTTGTTACCAAAATATACAGTGTGGTGAAAGTTGAC---
