# Supplementary material for: Six reference-quality genomes reveal evolution of bat adaptations
Source: Nature. 2020 Jul 22;583(7817):578–84. doi: 10.1038/s41586-020-2486-3 (PMC8075899; doi:10.1038/s41586-020-2486-3)
Supplement: Supplementary file 6 — Alignments of 12,931 protein-coding genes across 48 mammals. [file 41586_2020_2486_MOESM6_ESM.gz › suppDataFile/ENST00000331733.aln.fasta]

>dasNov3
ATGAGCCTGGCCCACACCACTGTGCTCCTGTGGGCCTGGGGCAGTCTCCAGGCGTTTGAGATCGTGGAGAAGGAGAACATTTTCCAGAAGACCCCCTGCCCGGCCTTCCTGATGTTTGACAATGCGGCCTACCTGGCCGACATGAGCTTCGAGCTTCCCTGCCACTGCAAGCCGGAGGAGGTGTCGGCTGTAGTCTGGTACTACCAGGAGCACCCAGGTAGCAGCCACACCAAAGTGCTGACAGACTTCGACGGGCGGGTGCTGACGGAGGCGGCC---CAGGTGCGTGTGGGCAGCGACATGCTGGTTCGCTTCAGCATCCGCATGTTCAGCCTGTTGGTTTTCCGGGCCCAGCCTGAGGACTCAGGCCTGTACTTCTGTGGCACCCGCAAGGGGGACTACTTCTACGCCTACGATGTGGACATCCAGAGCAGTGCGGGAATGGTGGCCACCTTCAAGGACAAGGGCCAGGAGCCCTTTGAAGATGAGCGTCTTGGGAACCTCCGTGTCTTCACCACCTTCTGGGAGTGGACGCCCTGTGACCGCTGTGGGGTACGCGGGGAGCGATGGCGCATCGGCCTCTGCTACCTTCAGAGCCCAGACCTCTCCCCACGCTACCACAAGACACTGCCCAACGTGGTGTCCTGTGGCTCACGGGCTGTGCCGAGGAAGCTGCGGAACACTGCCAGGGACCACACGCCCGAGCTGCTGGTTCAGAGCTGCATGGTGCCCTGTGAGAGG---------ATGACGATCCGGAAGAGCATGATGGCCGTCTTTGACTACGTGTCCAAAGTGGGCAGCCGGCCCTGGGTGCCCCAGGTGCCCATTCAGTTCCACCAGCAGAGGCTGGGCCACGGACTCATCATCTCCTGCCCTGGGGCCCGGCCGGAGCATGCCGTGGCCTGGGACAAGGACAGCCAGCACCTGTACCGCACAGAGTACCTGAAGGGCGTCAACCGGTCTATGAGGGTGTTCATTGACCACGGCAACCAGCTGCACATTCGCTTCACCCAGCTGAGTGACCGAGGCATCTACTACTGCTGGCGGCAGGGGGTGCAGATCGCTGGGTTCCGGCTGACTGTGACATCCCTAGGGCATTACCAGGTCTCGCTCTCGGACCCCGAGACTCGCTCTGCCCTGCAGCTCACCCTGCTGGGTTACCTGCTCATCACAGCAGTGTTTGTCACCATTCACCTCTGTCGTTGCTGCCGTTACTTATTT---TGTTTTCCCAGCTCCCTGCCA------------------------
>rn6
ATGAGGTTGGCCCCCACCACCGTGCTCCTGTGGGCCTGGGGCAGTCTCCAGGCCTTTGAAATTGTGGAGAAGGAGAACATTTTTCAAAGGACCCCTTGCCCCGCTTTTCTGGTGTTTGATAACACTGCCTATCTGGCTGACATGAGCTTTGAGCTTCCCTGTCACTGCAAACCTGAGGATGTTTCTGCTGTGGTCTGGTATTACCAAAAGTACCTGGGGAGCAGCCACACCACGGTGCTTACAGACTTCGACGGGCGGTTGCTTACAGAGGCTGCT---CATGTTAGGGTAGGCAGCAGTATGCTGGCTCGCTTCAGCATCCGAATGTTCAGCCTGTTGGTCTTCCGGGCCCAGCCAGAGGACTCAGGCCTATATTTTTGTGGCACTCGCAACGGGGACTATTTTTATGCCTATGATGTGGACATCCAGAGCCATAAAGGAATGGTGGCCAGTTTCAGGGACAAGGGCCAGGAGCCGTTGCCGGATGAGTACTATGGGAGCCTCCACGTCTTTACTACCTTCTGGGAGTGGACCCCCTGTGACCGCTGTGGGGTGCGCGGGGAACAGTGGCGCTTTGGACTCTGCTACCTGCAGAACCCTAACCTTTCACCTCGATACATTAAGACTCTGCCGGATGTGGTGTCCTGTGGCTCTCGGGCTGTGCCATGGAAACTGCACCTCAAGACCAAGTATCACACACCTGAGCTGTTGATTCAAAGCTGCCTAGTGTCCTGTAAGAAG---------AACAAGATGGGGGAGGGTATACTGGCAATCTACAACTATGTGTCGAAACTGGGCGGCCGGCCCTGGGTGCCTCAGGTCCCCATTCAATTCCATCAGCAGAGACTGGGTCACGGCCTCATCATCTCCTGTCCCGGGGCCCGACCAGAGCATGCCGTGGCCTGGGACAAGGACAGTCAGCCCCTCTACCGCACCCAGTACCTAAAAGGTGTGAACAGATCCATGAGGGTTTTCATCGACCACGGCAACCATCTCCACATCCGCTTCACCCAGCTGAGTGACCGGGGCATCTATTACTGCTGGCGGCAAGGGTTGAAAATCGCTGGCTTCCGGCTAGGCGTAACATCTCGAGGGCGCTACCCAGCCTCACTCTCAGACCCCGAGACTCGCACAGCCGTGGAGCTCACCCTGATAGGCTATCTGCTCATCGCCGTTGTCTTCGTTACCATTCACCTCTGTCGGTGCTGCTGCCAATCT---CGCTGTTGTCCCAATTTCTCTGCCCAA---ACCCTTCTCCAGCTG---
>hg38
ATGCACCTGGCCCTCACCACTGTGCTCCTGTGGGCATGGGGG---CTCCAGGCCTTTGAAATTGTGGAGAAGGAAAACATTTTTCAGAGGACCCCCTGCCCTGCTTTCCTGATGTTTGAAAATGCAGCCTACCTGGCCGACATGAGCTTTGAGCTTCCCTGTCACTGCAAACCCGAAGAGGTGCCAGCTGTAGTCTGGTTCTACCAAAAGCACCTAGGTAGCAGCCACACCAAAGTGCTGACGGACTTTGATGGGCGGGTGCTGACGGAGGCAGCC---CAGGTACGTGTGGGCAGCGACATGCTGACCCGCTTCAGCATCCGCATGTTCAGCTTGTTGGTTTTCAGGGCTCAGTCTGAGGACTCAGGCCTGTACTTCTGCGGCACCCGCAAGGGGGACTACTTTTACGCCTACGATGTGGACATCCAGAACAGTGAGGGAATGGTGGCCACTTTCCAGGACAAGGGCCAGGAGCCCTTTGCAGATGAATACTATGGGCACCTCCATGTCTTCACCACCTTCTGGGAATGGACCCCCTGTGACCGCTGCGGAGTGCGTGGGGAGCAGTGGCGCATCGGCCTCTGCTACCTGCAGAGCCCAGACCTCTCCCCACGCTACCTCAAGGCCGTGCCCGATGTGGTGTCTTGTGGCTCAAGGGCTGTGCCAAGGAAGCTGCGGACCAAGGCCAGGGACCACACGCCTGAGGTGCTGGTTCGGAGCTGCTTAGTACCCTGTGAGAAG------ACAAAGACCATCCGGGAGGGCGTGCTGGCCATCATTAACTATGTGTCCAAAGTGGGCAGCCGGCCCTGGGTGCCCCAGGTGCCCATTCAGTTCCACCAGCAGAGACTGGGCCATGGACTCATCATCTCCTGTCCTGGGGCCCGGCCAGAGCATGCAGTGGCCTGGGACAAAGACCGCCAGCACCTCTACCGCACACAGTACCTGAAGGGTGTCAACAGGTCCATGAGGGTGTTCATTGACCACGGCAACCAGCTCCACATCCGCTTCACCCAGCTGGATGACCGGGGCATCTACTATTGCTGGAGGCAGGGTGTGCTAGTTGCTGGCTTCCGGCTGGGTGTGACATCTCATGGGCACTACCCAGCCTCGTTCTCAGATCCTGAGACTCGCTCGGCTGTGGAGCTCACCCTGATAGGCTACCTGCTCATCACAGCAGTCTTTGTCACCATTCACTTCTGTCGTTGCTGCTGCTACTTATTTCACTGTTGTCCCAGCTTCTCCCCC------------------------
>panTro5
ATGCACCTGGCCCTCACCACTGTGCTCCTGTGGGCATGGGGGAGTCTCCAGGCCTTTGAAATTGTGGAGAAGGAAAACATTTTTCAGAAGACCCCCTGCCCTGCTTTCCTGATGTTTGAAAATGCAGCCTACCTGGCCGACATGAGCTTTGAGCTTCCCTGTCACTGCAAACCCGAAGAGGTGCCAGCTGTAGTCTGGTTCTACCAAAAGCACCTAGGTAGCAGCCACACCAAAGTGCTGACGGACTTCGATGGGCGGGTGCTGACGGAGGCAGCC---CAGGTACGTGTGGGCAGCGACATGCTGACCCGCTTCAGCATCCGCATGTTCAGCTTGTTGGTTTTCAGGGCTCAGCCTGAGGACTCAGGCCTGTACTTCTGCGGCACCCGCAGGGGGGACTACTTTTACGCCTACGATGTGGACATCCAGAACAGTGAGGGAATGGTGGCCACTTTCCAGGACGAGGGCCAGGAGCCCTTCACAGATGAATACTATGGGCACCTCCATGTCTTCACCACCTTCTGGGAATGGACCCCCTGTGACCGCTGCGGAGTGCGTGGGGAGCAGTGGCGCATCGGCCTCTGCTACCTGCAGAGCCCAGACCTCTCCCCACGCTACCTCAAGGCCGTGCCTGATGTGGTGTCTTGTGGCTCAAGGGCTGTGCCAAGGAAGCTGCGGACCAAGGCCAGGGACCACACGCCTGAGGTGCTGGTTCGGAGCTGCTTAGTACCCTGTGAGAAG------ACAAAGACCATCCGGGAGGGCGTGCTGGCCATCATTAACTATGTGTCCAAAGTGGGCAGCCGGCCCTGGGTGCCCCAGGTGCCCATTCAGTTCCACCAGCAGAGACTGGGCCATGGACTCATCATCTCCTGTCCTGGGGCCCGGCCAGAGCATGCAGTGGCCTGGGACAAAGACCGCCAGCACCTCTACCGCACACAGTACCTGAAGGGTGTCAACAGGTCCATGAGGGTGTTCATTGACCACGGCAACCAGCTCCACATCCGCTTCACCCAGCTGGATGACCGGGGCATCTACTATTGCTGGAGGCAGGGTGTGCTAGTTGCTGGCTTCCGGCTGGGTGTGATATCTCGTGGGCGCTACCCAGCCTCGTTCTCAGATCCTGAGACTCGCTCAGCTGTGGAGCTCACCCTGATAGGCTACCTGCTCATCACAGCAGTCTTTGTCACCATTCACCTCTGTCGTTGCTGCTGCTACTTATTTCACTGTTGTCCCAACTTCTCCCCC------------------------
>gorGor5
ATGCACCTGGCCCTCACCACTGTGCTCCTGTGGGCATGGGGGAGTCTCCAGGCCTTTGAAATTGTGGAGAAGGAAAACATTTTTCAGAAGACCCCCTGCCCTGCTTTCCTGATGTTTGAAAATGCAGCCTACCTGGCCGACATGAGCTTTGAGCTTCCCTGTCACTGCAAACCCGAAGAGGTGCCAGCTGTAGTCTGGTTCTACCAAAAGCACCTAGGTAGCAGCCACACCAAAGTGCTGACGGACTTCGATGGGCGGGTGCTGACGGAGGCAGCC---CAGGTACGTGTGGGCAGCGACATGCTGACCCGCTTCAGCATCCGCATGTTCAGCTTGTTGGTTTTCAGGGCTCAGCCTGAGGACTCAGGCCTGTACTTCTGCGGCACCCGCAAGGGGGACTACTTTTACGCCTACGATGTGGACATCCAGAACAGTGAGGGAATGGTGGCCACTTTCCAGGACGAGGGCCAGGAGCCCTTCGCAGATGAATACTATGGGCACCTCCATGTCTTCACCACCTTCTGGGAATGGACCCTCTGTGACCGCTGCGGAGTGCGTGGGGAGCAGTGGCGCATCGGCCTCTGCTACCTGCAGAGCCCAGACCTCTCCCCACGCTACCTCAAGTCCGTGCCCGATGTGGTGTCTTGTGGCTCAAGGGCTGTGCCAAGGAAGCTGCGGACCAAGGCCAGGGACCACACGCCTGAGGTGCTGGTTCGGAGCTGCTTAGTACCCTGTGAGAAG------ACAAAGACCTTCCGGGAGGGCGTGCTGGCCATCATTAACTATGTGTCCAAAGTGGGCAGCCGGCCCTGGGTGCCCCAGGTGCCCATTCAGTTCCACCAGCAGAGACTGGGCCATGGACTCATCATCTCCTGTCCTGGGGCCCGGCCAGAGCATGCAGTGGCCTGGGACAAAGACCGCCAGCACCTCTACCGCACACAGTACCTGAAGGGTGTCAACAGGTCCATGAGGGTGTTCATTGACCATGGCAACCAGCTCCACATCCGCTTCACCCAGCTGGATGACCGGGGCATCTACTATTGCTGGAGGCAGGGTGTGCTAGTTGCTGGCTTCCGGCTGGGTGTGACATCTCGTGGGCGCTACCCAGCCTCGTTCTCAGATCCTGAGACTCGCTCGGCTGTGGAGCTCACCCTGATAGGCTACCTGCTCATCACAGCAGTCTTTGTCACCATTCACCTCTGTCGTTGCTGCTGCTACTTATTTCACTGTTGTCCCAACTTCTCCCCC------------------------
>ponAbe2
ATGCACCTGGCCCCCACCACTGTGCTCCTGTGGGCATGGGGGAGTCTCCAGGCCTTCGAAATTGTGGAGAAGGAAAACATTTTTCAGAAGACCCCCTGCCCTGCTTTCCTGATGTTTGAAAATGCGGCCTACCTGGCCGACATGAGCTTTGAGCTTCCCTGTCACTGCAAACCCGAAAAGATGACAGCTGTAGTCTGGTTCTACCAAAAGCACCTAGGTAGCAGCCACACCAAAGTGCTGACGGACTTTGATGGGCGGGTGCTGACAGAGGCAGCC---CAGGTACGTGTGGGCAGCGACATGCTGACCCGCTTCAGCATCCGCATGTTCAGCCTGTTGGTTTTCAGGGCTCAGCCTGAGGACTCAGGCCTGTACTTCTGCGGCACCCGCAAGGGGGACTACTTTTACGCCTACGATGTGGACATCCAGAACAGTGAGGGAATGGTGGCCACTTTCCAGGACGAGGGCCAGGAGCCCTTCGCAGATGAATACTATGGGCACCTCCATGTCTTCACCACCTTCTGGGAATGGACCCCCTGTGACCGCTGCGGGGTACGTGGGGAGCAGTGGCGCATTGGCCTCTGCTACCTGCAGAGCCCAGACCTCTCCCCACGCTACCTCAAGGCGGTGCCCGATGTGGTGTCTTGTGGCTCAAGGGCTGTGCCAAGGAAGCTGCGGACCAAGGCCAGGGACCACACGCCTGAGGTGCTGGTTCGGAGCTGCTTAGTACCCTGTGAGAAG------ACGAAGACCATCCGGGAGGGCGTGCTGGCCATCGTTAACTATGTGTCCAAAGTGGGCAGCCGGCCCTGGGTGCCCCAGGTGCCCATTCAGTTCCACCAGCAGAGACTGGGCCATGGCCTCATCATCTCCTGTCCTGGGGCCCGGCCAGAGCATGCAGTGGCCTGGGACAAAGACCGCCAGCACCTCTACCGCACACAGTACCTGAAGGGTGTCAACAGGTCCATGAGGGTGTTCATTGACCACGGCAACCAGCTCCACATCCGCTTCACCCAGCTGGATGACCGGGGCATCTACTATTGCTGGAGGCAGGGTGTGCGAGTTGCTGGTTTCCGGCTGGGTGTGACATCTCGTGGGCGCTACCCAGCCTCGTTCTCGGATCCTGAGACTCGCTCTGCTGTGGAGCTCACCCTGATAGGCTACCTGCTCATCACGGCAGTCTTTGTCACCATTCACCTCTGTCGTTGCTGCTGCTACTTATTTCACTGTTGTCCCAACTTCTCCCCC------------------------
>macFas5
ATGCACCTGGCCCTCACCACTGTGCTCCTGTGGGCATGGGGGGGTCTCCAGGCCTTTGAAATTGTAGAGAAGGAAAACATTTTTCAGAAGACCCCCTGCCCTGCTTTCCTGATGTTTGAAAATGCAGCCTACCTGGCCGACATGAGCTTTGAGCTTCCTTGTCACTGCAAACCCGAAGAGGTGCCAGCTGTAGTCTGGTTCTACCAAAAGCACCTAGGTAGCAGCCACACCAAAGTGCTGACGGACTTCGATGGGCGGGTGCTGACGGAGGCAGCC---CAGGTACGTGTGGGCAGCGACATGCTGGCCCGCTTCAGCATCCGCATGTTCAGCCTGTTGGTTTTCAGGGCTCAGCCTGAGGACTCGGGCCTGTACTTCTGCGGCACCCGCAAGGGGGACTACTTTTACGCCTACGATGTGGACATCCAGAACAGTGAGGGAATGGTGGCCACTTTCCAGGACGAGGGCCAGGAGCCCTTTGCAGATGAATACTATGGGCACCTCCATGTCTTCACCACCTTCTGGGAATGGACCCCCTGTGACCGCTGCGGGGTGCGTGGGGAGCAGTGGCGCATCGGCCTCTGCTACCTGCAGAGCCCAGACCTCTCCCCACGCTACCTCAAGGCGGTGCCCGATGTGGTGTCCTGTGGCTCAAGGGCTGTGCCAAGGAAGCTGCAGACCAAGGCCAGGGACCACACCCCTGAGCTGCTGGTTCGGAGCTGCATAGTACCCTGTGAGAAG------ACGAAGACCATCCGGGAGGGTGTGCTGGCCATCGTTAACTATGTGTCCAAAGTGGGCAGCCGGCCCTGGGTGCCCCAGGTGCCCATTCAGTTCCACCAGCAGAGACTGGGCCATGGACTCATCATCTCCTGTCCCGGGGCCCGGCCAGAGCATGCCGTGGCCTGGGACAAAGACCGCCAGCACCTCTACCGCACACAGTACCTGAAGGGTGTCAACAGGTCCATGAGGGTGTTCATTGACCACGGCAACCAGCTCCACATCCGCTTCACCCAGCTGGATGACCGGGGCATCTACTATTGCTGGAGGCAGGGTGTGCGAGTTGCTGGCTTCCGGCTGGGTGTGACATCTCGTGGGCGCTACCCAGCCTCATTGTCGGATCCCGAGACTCGCTCGGCTGTGGAGCTCACCCTGATAGGCTACCTGTTCATCACGGCAGTCTTCGTCGCCATTCACCTCTGTCGTTGCTGCTGTTACTTATTTCAGTGTTGTCCCAACTTCTCCCCT------------------------
>calJac3
ATGCACCTGACCCTCACCACTGTGCTCCTGTGGGCATGGGGGAGTCTCCAGGCCTTTGAAATTGTGGAGAAGGAAAACATTTTTCAGAAGACCCCCTGCCCTGCTTTCCTGATGTTTGAAAATGCAGCCTACCTGGCCGACATGAGCTTTGAGCTTCCCTGCCACTGCAAGCCTGAGGAGGTGCTGGCTGTAGTCTGGTTCTATCAAAAGCACCTGGGTAGCGGCCACACCAAAGTGCTGACGGACTTTGATGGGCGGGTGCTGACGGAGGCGGGC---CAGGTGCATGTAGGCAGTGACATGCTGACCCGCTTCAGCATCCGCATGTTCAGCCTGTTGGTTTTCAGGGCCCAGCCTGAGGACTCAGGCCTGTACTTTTGCGGCACCCGCAAAGGGGACTACTTTTACGCCTACGATGTGGACATCCAGAGCAGCAAGGGAATGGTGGCCACTTTCCGGGACAAGGGCCAGGAACCCTTCGCAGATGAGTACTATGGGCGCCTCCATGTCTTCACCACCTTCTGGGAGTGGACCCCCTGTGACCGCTGTGGGGTACGTGGGGAGCAGTGGCGCATCGGCCTCTGCTACCTGCAGAGCCCGGACCTCTCCCCACGCTACCTCAAGGCGGTGCCTGACGTGGTGTCCTGTGGCTCAAGGGCTGTGCCGAGGAAGCTGCGGACCAAGGCCAGAGACCACATGCCTGAGCTGCTGGTTCGGAGCTGCATAGTCCCCTGTGAGAAG------ACGAAGACCATCCGGGGAAGCATCCTGGCCATCGTTAACTATGTGTCCAAGGTGGGCAGCCGGCCCTGGGTGCCCCAGGTGCCCATTCAGTTCCACCAGCAGAGACTGGGCCATGGGCTCATCATCTCCTGTCCCGGGGCCCGGCCAGAGCATGCGGTGGCCTGGGACAAAGACCACCAGCGCCTCTACCGCACACAGTACCTGAAGGGCGTCAGCAGGTCCATGAGGGTATTCATTGACCATGGCAACCAGCTCCACATCCGCTTCACCCAGCTGGGTGACCGGGGAATCTACTATTGCTGGAGGCAGGGTGTGCGGGTTGCTGGCTTCCGGCTGGGCGTGACATCTCGTGGGCGCTACCCAGCCTCGTTCTCGGATCCCGAGACTCGCTCGGCCGTGGAGGTCACTCTGATAGGCTACTTGCTCATCACGGCAGTCTTTGTCACCGTTCACCTCTGTCATTGCTGCTGTTACTTATTTAGCTGTTGTCCCAACTTCTCCCCC------------------------
>saiBol1
ATGCACCTGGCCCTCACCACTGTGCTCCTGTGGGCATGGGGGAGTCTCCAGGCCTTTGAAATTGTGGAGAAGGAAAACATTTTTCAGAAGACCCCCTGCCCCGCTTTCCTGATGTTTGAAAATGCAGCCTACCTGGCCGACATGAGCTTTGAGCTTCCCTGCCACTGCAAGCCTGAGGAGGTGCTGGCTGTAGTCTGGTTCTATCAAAAGCACCTGGGTAGCAGCCACACCAAAGTGCTGACGGACTTCGATGGGCGGGTGCTGACGGAGGCGGCC---CAGGTGCATGTGGGCAGTGACATGCTGACCCGCTTCAGCATCCGCATGTTCAGCCTGCTGGTTTTCAGGGCCCAGCCTGAGGACTCAGGCCTGTACTTCTGCGGCACCCGCAAGGGGGACTACTTTTACGCCTACGATGTGGACATCCAGAGCAGCGAGGGAATGGTGGCCACTTTCCAGGACGAGGGCCAGGAGCCCTTCGCAGACGAGTACTACGGGCGCCTCCGTGTCTTCACCACCTTCTGGGAGTGGACCCCCTGTGACCGCTGCGGGGTGCGTGGGGAGCAGTGGCGCATTGGCCTCTGCTACCTGCAGAGCCCAGACCTCTCCCCACGCTACCTCAAGGCGGTGCCCGACGTGGTGTCCTGTGGCTCAAGGGCTGTGCCGAGGAAGCTGCGGACCAAGGCCAGGGACCACACGCCTGAGCTGCTGGTTCGGAGCTGCATGGTCCCCTGTGAGAAG------AAGAAGACCATCCGGGGGGGCATCCTGGCCATCGTTAACTATGTGTCAAAGGTGGGCAGCCGGCCCTGGGTGCCCCAGGTGCCTATTCAGTTCCATCAGCAGAGACTGGGCCATGGGCTCATCATCTCCTGTCCCGGGGCCCGGCCAGAGCATGCGGTGGCCTGGGACAAAGACGGCCAGCACCTCTACCGCACACAGTACCTGAAGGGTGTCAACAGGTCCATGAGGGTGTTCATTGACCACGGCAACCAGCTCCACATCCGCTTCACCCAGCTGGGTGACCGGGGCATCTACTATTGCTGGAGGCAGGGTGTGCGGGTTGCTGGCTTCCGGCTGGGTGTGACATCTCGTGGGCGCTACCCAGCCTCGTTCTCGGATCCTGAGACTCGCTCAGCCGTGGAGCTCACCCTGATAGGCTACTTGCTCATCACAGCAGTCTTTGTCACCGTTCACCTCTGTCATTGCTGCTGTTACTTATTTAGCTGTTGTCCCAACTTCTCCCCC------------------------
>oryAfe1
ATGAGTCTGGCCCACACCACTGTGCTTCTGTGGGTGTGGGGCAGTCTCCAGGCCTTTGAAATAGTGGAGAAGGAGAACATATTTCAGAAGACCCCCTGCCCAGCTTTCTTGATGTTTGACAATGCAGCCTACCTGGCCGACATGACCTTTGAGCTTCCCTGCCACTGCAAGCCCGAGAAGGTGTCAGCTGTGGTCTGGTATTACCAAAAACACCTAGGCAGCAGCCACACCAAAGTGCTGACAGACTTCGACGGGCGATTGCTGACGGAGGCGGCT---CACGTGCGTGTGGGCAGTGACATGCTGGTCCGCTTCAGCATCCGTATGTTCAGCCTGCTGGTTTTCCGGGCCCAGCCTGAGGACTCCGGCCTGTATTTCTGTGGGACCCGCAAGGGGGACTACTTTTACGCCTATGACGTGGACGTCCAGAGCAATGAGGGCATGGTGGCCACCTTCAAGGACGAGGGCCAGGAGCCCTTTGAAGATGAGTACCACAGCGACCTCCGTGTCTTCACCACTTTCTGGGACTGGACCCCCTGTGACCGCTGTGGGGTGCGTGGGGAACAGTGGCGCATTGGCCTCTGCTACCTGCAGAGCCCAGACCTCTCCCCACGCTACCACATGGCACTGCCCAACGTGGTGTCCTGTGGTTCTCGGGCTGTACCAAGGAAGCTACGGATTGTGGCCAGCGACCACAGGCCTGAGCTGCTGGTTCGGAGCTGCCTGGTGTCTTGTGAGAAG------AGGAAGACCATCCAAGAGGGGATGCTGGCCATCTTCAACTATGTGTCCAAAGTGGGCAGCCGGCCCTGGGTTCCCCAGGTGCCCATTCAGTTCCACCAGCAGAGACTAGGCCACGGACTCATCATCTCCTGCCCTGGTGCCCGGCCAGAGCACGCTGTGGCCTGGGACAAGGACCGCCAGCGCCTGTACCGCACACAGTATCTGAAGGGTGTCAACAGGTCCATGCGGGTGTTCATTGACCAAGGCAACCATCTGCACATCCGCTTCACCCAGTTGAGTGACCGGGGCATCTACTATTGCTGGCGGCAGGGGGTGAAGGTTGCCGGGTTCCGGCTGGCTGTGAAATCCCGAGGGCACTACCAGGTCTCCTTCTCAGACCCTGAGACTCGCTCTGTCCTCCAGCTCACCCTGATAGGCTACCTGCTCATCACAGCAGTCTTTGTTGTTATTCACCTCTGCCGTTGCAGCTGTTACTTATTTCGCTGCTGTCCCAACTTCTCCCCC------------------------
>triMan1
ATGAGCCTGGCCCACACCACTGTGCTCCTGTGGGTGTGGGGCAGTCTCCAGGCCTTTGAAATTGTGGAGAAGGAGAACATTTTTCAGAAAACCCCCTGCCCAGCTTTCTTGATGTTTGACAATGCAGCCTACCTGGCCGACATGAGCTTTGAGCTTCCCTGCCACTGCAAGCCAGAGGAGGTGTCAGCTGTGGTCTGGTATTACCAAAAGCACCTAGGCAGCGGCCACACCAAAGTGCTGACAGACTTCGATGGGCGGGTGCTGACGGAGGCAGCT---CAAGTACGTGTGGGCAGTGACATGCTGGTCCGCTTCAGCATCCGCATGTTCAGCTTGCTTGTTTTCCGGGCCCAGCCCGAGGACTCAGGCCTGTACTTCTGCGGCACCCGCAAGGGGGACTACTTTTACGCCTACGATGTGGACATCCAGAGCAGTGAGGGGATGGTGGCCACCTTCAAGGACGAGGGCCAGGAGCCCTTTGAAGATGAGTACCACGGGGACTTGCACGTCTTCACCACCTTCTGGGAGTGGACCCCCTGCGACCGCTGCGGGGTGCGCGGGGAGCAGTGGCGCATTGGCCTCTGCTACTTGCAGAGCCCAGACCTCTCCCCACGCTACCACAAGACAATGCCTGATGTGGTGTCCTGTGGTTCGCAGGCTGTGCCAAGGAAGCTGCGGACTATGGCCAGGGACCACACACCTGAGCTGCTGGTTCGGAGCTGCCTGGTGTCCTGTGAGAAG------AGGAAGACGATCCGAGAGGGCATACTGGCCATCTTCAATTATGTGTCCAAAGTGGGCAGCCGGCCCTGGGTGCCCCAGGTGCCCATTCAGTTCCACAGGCAGAGGCTGGGCCATGGACTTATTATCTCCTGCCCTGGCGCCCGGCCAGAGCATGCTGTGGCCTGGGACAAGGACCACCAGCACCTGTACCGCACACAATACCTGAAGGGCATAAACAGGTCCATGCGAGTGTTCATCGACCATGGCAACCAGCTCCACATCCGCTTCACCCAGCTGAGTGACCGGGGCATCTACTATTGCTGGCGGCAGGGGGTGCGAGTCGCTGGGTTCCGGCTGGCTGTGAAATCTCGAGGGCACTACCAGGTCTCCTTCTCAGACCCTGAGACTCGCTCTGTCCTCCAGCTCACCCTGATAGGCTACCTGCTCATCACAGCAGTCTTTGCCACTATTCACCTCTGTCGTTGCTGCTGTTACTTATTCCACTGTTGTCCCAACTTCTCCCCC------------------------
>loxAfr3
ATGAGCCTGGCCCACACCACTGTGCTCCTGTGGGTGTGGGGCAGTCTCCAGGCCTTTGAAATTGTGGAGAAGGAGAACATTTTTCAGAAAACCCCCTGCCCAGCTTTCTTGATGTTTGACAACGCAGCCTACCTGGCCGACATGAGCTTCGAGCTCCCCTGCCACTGCAAGCCCGAGGAGGTGTCAGCTGTGGTCTGGTACTACCAAAAGCACCTCAGCAGCAGCCACACCAAAGTGCTGACCGACTTCGACGGGCGAGTGCTGACGGAGGCGGCT---TACGTGCGCGGGGGCAGTGACATGCTGGTCCGCTTCAGCATCCGCATGTTCAGCCTGCTGGTCTTCAGGGCCCAGCCCGAGGACTCAGGCCTGTACTTCTGCGGCACCCGGAAGGGGGACTACTTTTATGCCTACGATGTGGACATCCAGAGCAATGAGGGGATGGTGGCCACATTCAAGGACGAAGGCCAGGAGCCCTTCGAAGATGAGTACCATGGGGACCTGCATGTCTTCACCACCTTCTGGGAGTGGACCCCCTGTGACCGCTGCGGGGTGCGTGGGGAGCAGTGGCGCATTGGCCTCTGCTACCTGCAGAGCCCAGACCTCTCCCCACGCTACCATAAGACAATGCCTGACGTGGTATCCTGTGGTTCACAGGCTGTGCCAAGGAAGCTGCGAACCATGGCCAGGGACCACATGCCTGAGTTGCTGGTTCGGAGCTGCCTGGTGTCCTGTGAGAAG------AGAAAGACAATCCGAGAGGGCATGCTGGCCATCTTTAACTACGTGTCCAAAGTGGGCAGCCGGCCCTGGGTGCCCCAGGTGCCCATTCAGTTCCACAAGCAGAGGCTGGGCCACGGACTCATCATCTCCTGCCCTGGTGCCCGGCCAGAGCACGCTGTCGCCTGGGACAAGGACCACCAGCACCTGTACCGCACACAATACCTGAAGGGCGTCAACAGGTCCATGCGGGTGTTCATCGATCATGGCAACCAGCTCCACATTCGCTTCACCCAGCTGAGTGACCGGGGCATCTATTATTGCTGGCGGCAGGGGGTACGAGTTGCCGGGTTCCGGCTGGCTGTGAAATCCCGAGGGCACTACCAGGTCTCCTTCTCAGACCCCGAGACTCGCTCTGTCCTCCAGCTCACCCTGATAGGCTACCTGCTCATCACGGCAGTCTTTGTCACTATTCACCTCTGTCGCTGCTGCTGTTACTTATTTCGCTGTTGTCCCAACTTCTCCCCC------------------------
>HLmolMol2
ATGAACCTGGCCCACACCATTGTGCTCCTGTGGACATGGGGGAGTCTCCAGGCCTTTGAAATTGTGGAGAAGGAGAACATTTTTCAGAGGACCCCCTGCCCTGCTTTCCTGATGTTCGACAATGCAGCCTACCTGGCCGACATGAGCTTCGAGCTGCCCTGCCACTGTAAGCCCGAGGAGGTTTCTGCTGTCGTCTGGTACTATCAAAAGCACCTTGGTACT---AACACCAAAGTGCTGACGGACTTTGATGGGCAGGTGATGACAGAGGCAGCG---CAGGTACGGGTAGGCAGTGACCTGCTGGTCCGCTTCAGCATTCGCATGTTCAGCCTGTTGGTTTTTCGGGCCCAGCCCGAAGACTCGGGCTTGTATTTCTGTGGCACCCGCAAGGGGGACTACTTCTATGCCTATGATGTGGACATCCAGAGCAGTGAGGGAATGGTGGCCACCTTCAAGGACCTGGGCCAGGAGCCCTTTGCAGACGAGTACCGTGGGAGCCTCCATGTCTTCACCACCTTCTGGGAGTGGACCCCCTGTGACCGCTGCGGGGTGCGTGGGGAACAGTGGCGCATTGGCCTCTGCTATCTGCAGAGTCCGGACCTCTCCCCACGCTACCGCAAGACACTGCCGGATGTGGTGTCCTGTGGTTCTCGGGCTGTGCCAAGGAAGCTTCAAGCCAAGGCCAGGGACCACACTCCCGAGCTGCTGGTTCAGAGCTGCATGGTGCCCTGCAAGAAT------ACGACAACGACCCGGAAGGGCGTGATGGCCATTTTCAACTATGTGTCCAAAGTAGGCAGCCGGCCCTGGGTGCCCCAGGTGCCCATTCAGTTCCACCAGCAGAGGCTGGGTCACGGACTCATCCTCTCCTGTCCTGGGGCCCGGCCAGAGCACGCTGTGGCCTGGGACAAGGACCAGCAGTACTTCTATCGCACACAGTACTTGAAGGGCACCAATAGGTCCATGAGGGTGTTCATCGACCATGGCAACCATCTCCACATCCGCTTCACCCAGCTGGATGACAGGGGCATCTACTATTGCTGGCGGCAGGGCGTGCGGGTCGCTGGTTTCCGATTGGGCTTGATATCTCGAGGGCCCTACAGGGTCTCATTCTCAGACCCGGAGGTCCGCTCTGCCCTGGAGCTCACCCTGATAGGGTACCTGCTCATCACAGCAATCTTTGTCACCACTCACCTCTGTCGCTGCTGCTGTTACTCACTTCGCTGTTATCCCACCTTCTCTCGC------------------------
>HLcamFer2
ATGAACCTGGCCCACACCACCGTGCTCCTGTGGGTGTGGGGGAGTCTCCAGGCCTTTGAAATCGTGGAGAAGGAGAATATTTTTCAGAGGACCCCCTGCCCAGCTTTCCTGATGTTTGACAATGCAGCCTACCTGGCCGACATGAGCTTTGAGCTTCCCTGCCACTGCAAGCCCGAGGAGGTGTCTGCTGTCGTCTGGTACTATCAGAAGCACCTCGGAAGCAGCCACACCAAAGTGCTGACAGACTTCGATGGGCGGGTGCTGACAGAAGCAGCC---CAGGTGCGCGTGGGCAGCGACATGCTGGTCCGCTTCAGCATCCGCATGTTCAGCCTGCTGGTCTTCCGGGCCCAGCCCGAGGACTCAGGCTTGTATTTCTGCGGCACCCGCAAGGGGGACTACTTTTATGCCTTCGACGTGGACATCCAGAGCAGTGAGGGAATGGTGGCCACCTTCAAGGACCAAGGCCAGGAGCCCTTTGCCGATGAGTACCACGGGAGCCTCCATGTCTTCACCACCTTCTGGGAGTGGACTCCCTGCGACCGCTGTGGGGTGCGTGGGGAGCAGTGGCGCATTGGCCTGTGCTACCTGCAGAGCCCAGACCTCTCCCCACGCTACCGCAAGACACGAAGTGACGTGGTGTCCTGTGGTTCGCAGGCTGTGCCGAGAAAGCTTCGGGCCAAGGCCAGTGACCATACCCCTGAGCTGCTCGTTCAGAGCTGCGTGGTCCCCTGCGAGAAT------AAGAAGAAGATCCAGGAGGGCGTGATGGCCATTATCAACTATGTGTCCAAAGTGGGCAGCCGGCCCTGGGTGCCCCAGGTGCCCATTCAGTTCCACCAGCAGAGGCTGGGCCATGGACTCATCATCTCCTGTCCGGGGGCCCGGCCAGAGCATGCCGTGGCCTGGGACAAGGACCACCAGTACCTCTACCGCACGCAGTACCTGAAGGGCGTCAACCGGTCCATGAGGGTGTTCATTGACCACGGCAACCATCTCCACATCCGCTTCACCCAGCTGGGAGACCGGGGCATCTACTACTGCTGGCGGCAAGGGGTGCGCATTGCTGGGTTCCGACTGGGCGTGACATCTCGAGGCCACTACCCCGTCTCACTTTCTGACCCCGAGACTCGCGCCGCCGTGGTGCTCACCCTGATAGGTTACTTGCTCATCACGTTCATCTTTGTCACCATTCACCTCTGTCGTTGCTGCTGTTACTTATTGCGCTGTTGTCCCAACTTCTCCCTC------------------------
>balAcu1
ATGAACCTGGCCCAGGCCACTGTGCTCCTGTGGGTGTTGGGGAGCCTCCAGGCCTTTGAAATCGTGGAGAAGGAGAACATTTTTCAGAGGACCCCCTGCCCAGCTTTCCTGATGTTTGACAATGCAGCCTACCTGGCTGACATGAGCTTCGAGCTCCCCTGCCACTGCAAGCCCGAGGAGGTGTCCGCTGTCGTCTGGTACTATCAGAAGCACCTCGGCAGCGGCCACACCAAAGTGCTCACGGACTTTGATGGGCGGGTCCTGACGGAGGCAGCC---CAGGTGCGTGTGGGCAGCGACATGCTGGTCCGCTTCAGCATCCGTATGTTCAGCCTGTTGGTCTTCCGGGCGCAGCCCGAGGACTCAGGCTTGTATTTCTGCGGCACCCGCAAGGGGGACTACTTTTACGCCTACGACGTGGACATCCAGAGCAGTGAGGGGATGGTGGCCACCTTCAAGGACCAGGGCCAGGAGCCCTTCGCAGATGAGTACCACGGGAGCCTCCACGTCTTCACCACCTTCTGGGAGTGGACCCCCTGCGACCGCTGCGGGGTGCGCGGGGAGCAGTGGCGCATCGGCCTGTGTTACCTGCAGAGCCCAGACCTCTCCCCCCGCTACCGCAAGACACTGCCCGACGTGGTGTCCTGTGGTTCGCGGGCTGTGCCCAGGCAGCTCCGGGCCCAGGCCAGCAACCACGCCCCCGAGCTGCTGCTTCGGAGCTGCCTGGTGCCCTGCGAGAAG------GAGAAGAAGATCCAGGAGGGTGTGATGGCCCTCTTCAGCTACGTGTCCAAAGTGGGCAGCCGGCCCTGGTTGCCCCAGGTGCCCATTCAGTTCCACCAGCAGAGGCTGGGCCACGGACTAATCATCTCCTGTCCCGGGGCCCGGCCGGAGCATGCCGTGGCCTGGGACAAGGACCACCAGTACCTCTACCGCACGCAGTACCTAAAGGGCGTCAACTGGTCCATGAGGGTGTTCATCGACCACGGCAACCATCTCCACATCCGCTTCACCCAGCTGGAAGACCGGGGCATCTACTACTGCTGGCGGCAGGGCGTGCGCATCGCTGGGTTCCGACTGGGCGTGACATCTCGAGGCCGCTACCCAGTCTCGTTCTCCAGCCCCGAGATTCGGGCCGCCCTGGTGCTCACCCTGATAGGCTACCTGCTTATCACGGCAGTCTTCATCACTATTCACCTCTGTCGTTGCTGCTGTTACTTATTCCGCTGTTGTCCCAACTTCTCCCCC------------------------
>HLequCab3
ATGAACCTGGCCCACACCACTGTGCTCCTGTGGGTGTGGGGGAGCCTCCAGGCCTTTGAAATTGTGGAGAAGGAGAATATTTTTCAGAGGACCCCCTGTCCAGCTTTCCTGATGTTTGACAATGCGGCGTACCTGGCTGACATGAGCTTCGAGCTTCCCTGCCACTGCAAGCCCGAGGAGGTGACTGCTGTCGTCTGGTACTACCAAAAGCACCTAGGTAGTGGCCACACCAAAGTGCTCACGGACTTCGATGGGCGGGTGCTGACGGAGGAAGCC---CAGGTGCGTGTGGGCAGTGACATGCTGGTCCGCTTCAGCATCCGCATGTTCAGTCTGTTGGTTTTTCGAGCCCAGCCCGAGGACTCAGGCTTGTATTTTTGTGGCACCCGCAAGGGGGACTACTTTTACGCCTATGATGTGGACATCCAGAGCAGTGAGGGAATGGTGGCCACCTTCAAGGACCAGGGCCAGGAGCCCTTTGCAGACGAGTACCAAGGGAGCCTGCATGTCTTCACCACCTTCTGGGAGTGGACCCCCTGTGACCGCTGCGGGGTGCGCGGGGAGCAGTGGCGCATTGGCCTCTGCTACCTGCAGAGCCCAGACCTCTCCCCACGCTACCGCAAGACACTGCCTGATGTGGTGTCCTGTGGTTCGCGGGCTGTGCCGACTAGTCTTCGGGCCAAGGCCAGGGACCACACACCTGAGCTGCTGGTTCAGAGCTGTATTGTGCCCTGCGAGAGA---------AAGGTGATCCAGGAGGGCATGATGGCCATCTTCAACTATGTGTCCAAATTGGGCAGCCGGCCCTGGGTGCCCCAGGTGCCCATTCAGTTCCACCAGCAGAGGCTGGGCCACGGACTCATCATCTCCTGTCCCGGGGCCCGGCCAGAGCATGCCGTGGCCTGGGACAAGGACCACCAGTTCCTCTACCGCACACAGTACCTGAAGGGCGTCAACAGGTCCATGAGGGTGTTCATTGACCACGGCAACCATCTCCACATCCGCTTTACCCAGCTGAGTGACCGGGGCATCTACTATTGCTGGCGTCAGGGGGTGCGAGTCGCTGGGTTTCGACTGGGCGTGATGTCTCGAGGCCACTACCGGGCCTCATTCTCGGACCCTGAGACTCGCGCCGCCATGGAGCTCACCCTAATAGGCTACCTGCTCATCACAGCAGTCTTTGTCACCATTCACCTCTGTCGTTGCTGCTGTTACTTATTTCGCTGTTGTCCCAACTTCTCCCCC------------------------
>cerSim1
ATGAACCTGGCCCACACCACTGTGCTCCTGTGGGTGTGGGGGAGTCTCCAGGCCTTTGAAATTGTGGAGAAGGAGAACATTTTTCAGAGGACCCCTTGCCCGGCTTTCCTGATGTTTGACAATGCGGCCTACCTGGCCGACATGAGCTTCGAGCTTCCCTGCCACTGCAAGCCAGAGGATGTGTCTGCTGTCGTCTGGTACTACCAAAAGCACCTAGGTAGCGGCCACACCAAAGTGCTGACAGACTTTGATGGGCGGGTGCTGACGGAGGAAGCC---CAGGTGCGTGTGGGCAGTGACATGCTGGTCCGCTTCAGCATCCGCATGTTCAGCCTGTTGGTTTTCCGGGCCCAGCCTGAGGACTCTGGCTTGTATTTCTGTGGCACCCGCAAGGGGGACTACTTTTACGCTTACGATGTGGACATCCAGAGCAGTGAGGGAATGGTGGCCACCTTCAAGGACCAGGGTCAGGAGCCCTTTGAAGACGAGTACCATGGGAGCCTCCATGTCTTCACCACCTTCTGGGAGTGGACCCCCTGTGACCGGTGCGGGGTGCGCGGGGAGCAGTGGCGCCTTGGCCTCTGCTACCTGCAGAGCCCAGACCTCTCCCCACGCTACCGCAAGACGCTGCCTGACGTGGTGTCCTGTGGTTCGCGGGCTGTGCCAAGTAAGCTTCAGGCCAAGGCCAGGCACCACACACCTGAACTGCTGGTTCGGAGCTGTATGGTGCCCTGCGAGAAG------AACAAGGTGGTCCGGGAGGGCATAATGGCCATCTTCAACTATGTGTCCAAAGTGGGCAGCCGGCCCTGGGTGCCCAAGGTGCCCATTCAGTTCCACCAGCAGAGGCTGGGCCACGGACTCATCATCTCCTGTCCTGGGGCTCGGCCAGAGCATGCTGTGGCCTGGGACAAGGACCACCAGTTCCTCTACCGCACACAGTACCTGAAGGGCGTCAACAGGTCCATGAGGGTGTTCATCGACCATGGCAACCATCTCCACATCCGCTTTACCCAGCTGAGTGACCGGGGCATCTACTATTGCTGGCGGCAGGGGACGCAGGTCGCTGGGTTTCGACTGGGCGTGACATCTCGAGGCCGCTACCGGGTCTCCTTCTCGGACCCTGAAACTCGCTCTGCCATGGAACTCACCCTGATAGGCTACCTGCTCATCACGGCAGTCTTTGTCACCATTCACCTCTGTCGTTGCTGCTGTTACTTATTTCGCTGTTGTCCCAACTTCTCCCCC------------------------
>HLrouAeg4
ATGAACCTGACCCACACCACTGTGCTCCTGTGGGTGTGGGGGAGTCTCCAAGCCTTTGAAATCGTGGAGAAGGAGAACATTTTTCAGAGGACCCCCTGCCCTGCTTTCCTGATGTTTGACAATGCAGCCTACCTGGCCGACATGAGCTTCGAGCTGCCCTGCCACTGCAAACCAGAGGAGGTGTCCGCTGTAGTCTGGTACTACCAAAAGCACCTTGGTAGCAGCCACACCAAAGTGCTCACAGACTTCGATGGGCGGGTGCTGACTGAGGCAGCC---CAGGTGCGGGTGGGCAGCGACATGCTGGTCCGCTTCAGCATTCACATGTTCAGCCTATTGGTGTTCCAGGCCCAGCCCGAGGACTCAGGCTTGTATTTCTGTGGCAGCCGCAAGGGGGACTATTACTACGCCTACGATGTGGACATCCAGAGCGGTGAGGGAATGGTGGCCACCTTCAAGGACCAGGGCCAGGAGCCCTTTGCAGACGAGTACCATGGGAGCCTCCATGTGTTCACCACCTTCTGGGAGTGGACCCCCTGTGACCGCTGCGGGGTACGCGGGGAGCAGTGGCGCCTTGGCCTCTGCTACCTGCAGAGCCCAGACCTCTCCCCCCGCTACCGCAAGACACTGCCAAATGTGGTGTCCTGTGGTTCACAGGCTGTGCCAAGAAAGCTTCAGGCCAAGGCCAGGTACCATACACCTGAGCTGCTGGTTCGGAGCTGCATGGTGCCCTGCAAGAAA------ACAACGATGATCCAGAAGGGTGTGATGGCCATCTTCAGCTACGTATCCAAAGTGGGCAGCCGGCCCTGGGTGCCCCAGGTGCCCATTCAGTTCCACCAACAGAGGCTGGGCCACGGACTCATCATCTCCTGTCCTGGGGCCCGGCCAGAGCACGCCGTGGCCTGGGACAAGGACCACCAGTACTTATACCGCACAGAGTATCTGAAGGGTGTCAACAGGTCCATGAGGGTGTTCATTGACCATGGCAACCACCTCCACATCCGCTTCACCCAGCTGAGCGACCGGGGCATCTACTATTGCTGGCGGCAGGGGGTACGGATCGCTGGGTTCCGACTGGGCGTGACATCTCAAGGGCGCTACAAGGCCTCATTCTCAGACCCTGAGACTCGCTCTGCCATGGAGCTCGCCCTGGTAGGGTACCTGCTCATCACGTCAGTCTTTGTCACCATTCACCTCTGTCGTTGCTGCTGTTACTTATTTCACTATTGTCCCAACTTCGCCCCC------------------------
>HLrhiFer5
ATGAATCTGGCCCACACCACTGTGCTGCTGTGGGCGTGGGGGAGTCTCCAGGCCTTTGAAATCGTGGAGAAGGAGAATATTTTTCAGAGGACCCCTTGCCCCGCTTTCCTGATGTTCGACAATGCAGCCTACCTGGCCGACATGAGCTTCGAGCTGCCCTGCCACTGCAAGCCCGAGGAGGTGTCTGCGGTAGTCTGGTACTATCAAAAGCATCTCGGTAGCAGCCACACCAAAGTGCTGACGGATTTTGATGGGCGCGTTCTGACCGAGGCGGCC---CAGGTCCGGGTGGGCAGTGACATGCTGGTCCGCTTCAGCATTCGCATGTTCAGCCTATTGGTTTTCCGGGCCCAGCCCGAGGACTCAGGCTTGTATTTCTGTGGCACCCGCAAGGGGGACTACTTCTACGCCTACGATGTGGACATCCAGAGCAGTGAGGGAATGGTGGCCACCTTCAAGGACCAGGGCCAAGAGCCCTTTGCCGACGACTACTATGGGAGCCTCCACGTCTTCACCACCTTCTGGGAGTGGACCCCCTGTGACCGTTGTGGGGTGCGCGGGGAGCAGTGGCGCATTGGCCTCTGCTACCTGCAGAGCCCAGACCTCTCCCCACGCTTCCGCAAGACACTGCCGGACGTGGTGTCCTGTGGTTCACAGGCTGTGCCAAGAAAGCTGCGGGCCAAGGCCAGGGACCACCCACCCGAGCTGCTGGTTCAGAGCTGCATGGTACCCTGCAAAAAG------GCGACGATGACCCGGGAGGGTGTGATGGCCATCTTCAACTACATATCCAAAGTGGGCAGCCGGCCCTGGGTGCCCCAGCTACCCATTCAGTTCCACCAGCAGAGGCTGGGCCACGGACTCATCATCTCCTGCCCCGGGGCCCGGCCAGAGCACGCCGTGGCCTGGGACAAGGACCAGCAGTACCTCTACCGCACACAGTACCTGAAGGGCATCAACAGGTCCATGAGGGTTTTCATCGACCATGGCAACCACCTGCACATCCGCTTCACGCAGCTAGACGACCGCGCCATCTACTATTGCTGGCGGCAGGGGGTGCGGGTCGCTGGGTTCCGACTGGGTGTGACATCTCGAGGGCGCTACAAGGTCTCATTCTCAGACCCCGAGACTCGCTCCGCTGTGGAGCTCACCCTGCTAGGGTACCTGCTCATCACGGCCGTCTTTGTCACCGTTCACCTCTGTCGTTGCTGCTGTTACTTATTTCGCTGTTGTCCCGACTTCTCCCCC------------------------
>susScr11
ATGAACCCGGCCCACACCACTGTGCTCCTGTGGGTGTGGGGGAGTCTCCAGGCCTTTGAAATTGTGGAGAAGGAGAACATTTTTCAGAGGACGCCCTGCCCGGCTTTCCTGATGTTCGACAATGCAGCCTACCTGGCCGACATGAGCTTTGAGCTCCCCTGCCACTGCAAGCCCGAGGAGGTGGCTGCGGTCGTCTGGTACTATCAGAAGCACCTGGGTAGCAGCCACACCAAGGTGCTGACGGACTTCGATGGGCGGGTGCTGACCGAGGCGGCG---CAGGTGCGCGTGGGCAGCGACATGCTGGTCCGCTTCAGCATCCGCATGTTCAGCCTGCTGGTCTTCCGGGCCCAGCCCGAGGACTCGGGCTTGTATTTCTGCGGCACCCGCAAGGGGGACTACTTTTACGCCTACGACGTGGACATCCAGAGCGGTGAGGGCATGGTGGCCACCTTCAAGGACCAGGGCCAAGAGCCCTTCGCAGACGAGTACCACGGGAGCCTCCGCGTCTTCACTACCTTCTGGGAGTGGACCCCCTGCGACCGCTGCGGGGTGCGCGGGGAGCAGTGGCGCATTGGCCTGTGCTACCTGCAGAGCCCGGACCTCTCCCCTCGCTACCGCCGAACGCTGCCTGACGTGGTGTCCTGTGGCTCCCGGGCCGTGCCGAGGCCGCTTCGGGCCAAGGTCAGCGACCACACCCCCGAGCTGCTGGTGCGGAGCTGCCTGGTGCCCTGCGAGACG---------ACGAAGATCCAGAAGGGCGTGATGGCCATCTTCAACTACGTGTCCAAAGTGGGCAGCCGGCCCTGGCTGCCCCAGGTCCCCATTCAGTTCCACCAGCAGAGACTGGGCCACGGACTCATCATCTCCTGCCCCGGGGCCCGGCCCGAGCACGCCGTGGCCTGGGACAAGGACCGCCAGTACCTCTACCGCACGCAGTACCTGCGGGGCGTCAACCGGTCCATGAGGGTGTTCATCGACCACGGCAACCATCTCCACATCCGCTTCACTCAGCTGGAAGACCGGGGCATCTACTATTGCTGGCGGCAGGGGGAGCGCATCGCTGGGTTCCGACTGGGCGTGACACAGCGAGGCCGCTACCCCGCCTCCTTCTCCGACCCCGAGACTCGCGCCGCCCTGCGGCTCACCCTGATAGGCTACCTGCTCATCACGGCGGTCTTCGTCACCGTTCACCTCTGTCGTTGCTGCTGTCACTTATTTCGCTGTTGGCCCGACCTCTCCCCC------------------------
>canFam3
ATGAACATGGCCCACCCCACTGTGCTCCTGTGGGTGTGGGGGAGTCTCCAGGCCTTTGAACTTGTGGAGAAGGAGAATATTTTTCAGAGGACCCCTTGCCCCGCGTTTCTGATATTTGACAATGCAGCCTACCTGGCCGACATGAGCTTCGAGCTTCCCTGCCACTGCAAGCCTGAGGAGGTGTCTGCTGTGGTCTGGTACTATCAAAAGCACCTGGGCAGCCGCCACACCAAAGTGCTGACAGACTTCGACGGGCGGGTGCTGACAGAGGAATCC---CAGGTGCGTGTGGGCAGCGACATGCTGGTTCGTTTCAGCATCCGCATGTTCAGCCTGTTGGTTTTCCGGGCCCAGCCTGAGGACTCGGGCTTGTATTTTTGTGGCACCCGCAAGGGGGACTACTTTTATGCCTATGATGTGGACATCCAGAGCAGTGAGGGAATGGTGGCCACCTTCAAGGACCAGGGCCAGGAGCCCATTCCAGATGAGCACCGCGGGAACCTCCACATCTTCACCACCTTCTGGGAGTGGACCCCTTGTGACCGCTGTGGGGTGCGTGGGGAGCAGTGGCGCATTGGCCTCTGCTACTTGCAGAGCCCAGATCTCTCCCCACGTTACCACAAGACACTGCCTGATGTGGTGTCCTGTGGTTCACAGGCTGTGCCCAGAAAGCTTCGGGCCCAGACCAGTGAGCATACACCCGAACTACTGGTTCAGAGCTGTGTGGTGCCCTGTGAGAAG------------AAGGTTCAGGACGGCCTGATGGCCATCTTCAGCTATGTGGCCAAGGTGGGCAGCCGGCCCTGGGTGCCTGAGGTCCCCATTCAGTTCCATGAGCAGAGGCTAGGCCATGGACTCATTATCTCCTGTCCTGGGTCCCGGCCCGAGCACGCTGTGGCCTGGGACAAGGACCACCAGTACCTCTACCGCACACAGTACCTGAAGGGCGTCAACAGGTCCATGAGAGTGTTCATCGACCACGGCAACCATCTCCACATCCGTTTCACCCAGCTGAGTGACCGGGGCATCTACTATTGCTGGCGGCAGGGGGTGCGGGTTGCAGGGTTCCGACTGGGTGTTGCATCTCGGGGCAGCTACCGGGTCTCATTCTCAGACCCGGAGACTCGCTTTGCTATGGAGCTCACCCTACTAGGCTACCTGTTCATCACGGCTGTCTTTGTCACCATTCACCTCTGTAGGTGCTGCTGTTACTTATTTCACTGTTGTCCCAACTTCTCCCCT------------------------
>manPen1
ATGAACCTGGCCCACACCACTCTGCTCCTGTGCACTTGGGGGAGTCTCCAGGCCTTTGAAATTGTGGAGAAAGAGAACATTTTTCAGAGGACCCCCTGCCCAGCTTTCCTAATGTTTGACAACGCAGCCTACCTGGCCGACATGAGCTTTGAGCTCCCCTGCCACTGCAAGCCTGAGGAGGTGTCTGCTGTCGTCTGGTACTATCAAAAGCAACTAGGTAGCAGCCACACCAAAGTGCTGACAGACTTCGATGGGCGAGTGCTGACTGAGGCGGCC---CACCTGCGCATGGGCAGCGACATGCTGGTCCGCTTCAGCATCCGCATGTTCAGCCTGTTGGTTTTCCAGGCCCAGCCTGAGGACTCAGGCTTGTATTTCTGTGGCACCCGCAAGGGGGACTACTTTTATGCCTATGATGTGGACATTCAGAGCAGTGAGGGGATGGTGGCCACCTTCAAGGACCAGGGCCAGGAACCTATTGCAGATGAGCACCACGGGAGCCTCCGTGTCTTCACCACCTTCTGGGAGTGGACTCCCTGTGACCGCTGTGGGGTGCGCGGGGAGCAGTGGCGCATCGGCCTCTGCTACCTGCAGAGCCCAGATCTCTCCCCACGCTACCGCAGGGCACAGCCTGACGTGGTGTCCTGCGGTTCTCAGGCTGTGCCCAGGAAGCTCCGGGCCAAGGCCAGGGATCGTACACCTGAGCTCCTGGTTCGGAGCTGCATGGTGCCCTGTGAGAAG------AGCAAGAAGATCCAGGAGGGTGTAATGGCCATCTTCAACTATGTGTCCAAAGTGGGCAGCCGGCCCTGGATGCCTCAGGTGCCCATTCAGTTCCACCAGCAGAGGCTGGGCCATGGACTCATCATCTCCTGTCCTGGGGCCCGGCCAGAACATGCTGTGGCCTGGGACAAGGACCACCAGTACCTGTACCGCACACAGTACCTGAGAGGCGTCAACAGGTCCATGAGGGTGTTCATTGACCATGGCAACCATCTCCACATCCGCTTCACTCAGCTAGGTGACCGGGGCATTTACTATTGCTGGCGGCAGGGGGTGCAGATCGCTGGGTTCCGACTGGGCGTGATATCTCGAGGCTTCTACCCGGTCTCCTTCTCAGATCCTGAGACTCGCTCTGCTGTTAAGCTCACTCTGATAGGCTACCTGCTCATCACGGCAGTGTTCGTCACCATTCATCTCTGTCGCTGCTGCTGTTACTTATTTCACTGTGGTCCCAACTTCTTCCCC------------------------
>HLmanJav1
ATGAACCTGGCCCACACCACTCTGCTCCTGTGCACTTGGGGGAGTCTCCAGGCCTTTGAAATTGTGGAGAAAGAGAACATTTTTCAGAGGACCCCCTGCCCAGCTTTCCTGATGTTTGACAACGCAGCCTACCTGGCCGACATGAGCTTTGAGCTTCCCTGCCACTGCAAGCCCGAGGAGGTGTCTGCTGTCGTCTGGTACTATCAAAAGCAACTAGGTAGCAGCCACACCAAGGTGCTGACAGACTTCGATGGGCGAGTGCTGACTGAGGCGGCC---CACCTGCGTGTGGGCAGCGACATGCTGGTCCGCTTCAGCATCCGCATGTTCAGCCTGTTGGTTTTCCAGGCCCAGCCTGAGGACTCAGGCTTGTATTTCTGTGGCACCCGCAAGGGGGACTACTTTTATGCCTATGATGTGGACATTCAGAGCAGTGAGGGGATGGTGGCCACCTTCAAGGACCAGGGCCAGGAGCCTATTGCAGATGAGCACCATGGGAGCCTCCGTGTCTTCACCACCTTCTGGGAGTGGACTCCCTGTGACCGCTGTGGGGTGCGTGGGGAGCAGTGGCGCATCGGCCTCTGCTATCTGCAGAGCCCAGATCTCTCCCCACGTTACCGCAGGGCACAGCCTGACGTGGTGTCCTGCGGTTCTCAGGCTGTGCCCAGGAAGCTCCGGGCCAAGGTCAGGGATCGTACACCTGAGCTCCTGGTTCGGAGCTGCATGGTGCCCTGTGAGAAG------AGCAAGAAGATCCAGGAGGGTGTGATGGCCATCTTCAACTATGTGTCCAAAGTGGGCAGCCGGCCCTGGATGCCTCAGGTGCCCATTCAGTTCCACCAGCAGAGGCTAGGCCATGGACTCATCATCTCCTGCCCTGGGGCCCGGCCAGAGCATGCTGTGGCCTGGGACAAGGACCACCAGTACCTCTACCGCACACAGTACCTGAGAGGCGTCAACAGGTCCATGAGGGTGTTCATTGACCATGGCAACCATCTCCACATCCGCTTCACCCAGCTAGGTGACCGGGGAATTTACTATTGCTGGCGGCAGGGGGTGCAGATCGCTGGATTCCGACTGGGCGTCATATCTCGAGGCTTCTACCCAGTCTCCTTCTCAGATCCTGAGACTCGCTCTGCTGTGGAGCTCACTCTGATAGGCTACCTGCTCATCACGGCAGTGTTCGTCACCATTCATCTCTGTCGCTGCTGCTGTCACTTATTTCACTGTGGTCCCAACTTCTCCCCC------------------------
>bosTau8
ATGAACCTGGCCCACACCACTGTGCTCCTGTGGGCGTGGGGGAGCCTCCAGGCCTTTGAAATAGTGGAGAAAGAGAACATCTTTCAGAGGACCCCCTGCCCGGCTTTCCTGATGTTTGACAACGCAGCCTACCTGACCGACATGAGCTTCGAGCTCCCCTGCCCCTGCAAGCCGGAGGAGGTGTCCGCTGTCGTCTGGTACTATCAGAAGCACCTGGGCAGCAGCCACACCAAAGTGCTGACGGACTTTGATGGGCGGGTGCTGACGGAGGCCGCC---CAGGTGCGCGTGGGCAGCGACATGCTGGTCCGCTTCAGCATCCGCATGTTCAGCCTCTTAGTCTTCCGGGCGCAGCCGGAGGACTCCGGCTTGTATTTTTGCGGCACCCGTAAGGGGGACTACTTTTACGCCTACGACGTGGACATCCAGAGCAGTGAGGGGATGGTGGCTACCTTCAAGGACCAGGGCCAGGAACCCTTGGAAGACGAGTACCACGGGAGCCTCCGCGTCTTCACCACCTTCTGGGAGTGGACCCCCTGCGACCGCTGCGGGGTGCGTGGGGAGCAGTGGCGTATCGGTCTGTGCTACCTGCAGAGCCCGGACCTCTCTCCTCGCTACCGCAAGATACTGCCCAACGTGGTGTCTTGCGGTTCGAGAGCTGTGCCCAGGCAGCTCCGGGCCAAGGCCAGCGACCACAACCCTGAGCTGCTGGTTCGGAGCTGCCTGATGCCCTGCGAGAAG------AAGAAGAAGGTCCAGGAGGGCGTGATGGCCATCTTCAACTATGTGTCCAAAGTGGGCAGCCGGCCCTGGTTGCCTCAGGTGCCCATTCAGTTCCACCAGCAGAGGCTGGGCCATGGACTCATCATCTCCTGCCCCGGGGCCCGGCCAGAGCACGCCGTGGCCTGGGACAAGGACCACCAGTACCTCTACCGCACGCAGTACCTGAAGGGCGTCAATGGGTCCATGAGGGTGTTCATCGACCACGGCAACCATCTTCACATCCGCTTCACCCAGCTGGAAGACCGGGGCATCTACTATTGCTGGCGGCAGGGCGAGCGCATTGCTGGGTTCCGACTGGGCGTGACATCTCCAGGTCGCTACCCGGTCTCCTTCTCCGACCCCGAGACTCGGGCCGCCCTGGGGCTCATTCTGATAGGCTACATGCTCATCACGGTCATCTTTATCAGCATTCACCTTTGTCGTTGCTGCTGTTACTTATTCCGTTTTTGTCCCAACTTCTCCCCCAGGCTCTCTCGCCCCCAGCTC---
>micMur3
ATGAGCCTGGCCCACACCACTGTGCTCCTGTGGGCATGGGGAAGTCTCCAGGCCTTTGAAATTGTAGAGAAGGAGAACATTTTTCAGAAGACCCCCTGCCCCGCTTTCCTGATGTTCGACAACGCAGCGTACCTGGCTGACATGAGCTTTGAGCTTCCCTGCCGCTGCAAGCCTGAGGAGGTCTCGGCTGTGGTCTGGTTCTACCAAAAGCACCTAGGCAGCAGCCACACCAAAGTGCTGACGGACTTTGACGGGCGGGTGCTGACGGAGGCAGCT---CAGGTGCGTGTGGGCAGCGACATGCTCGTCCGCTTCAGCATCCGCATGTTCAGCCTGTTGGTTTTCCGCGCCCAGCCTGAGGACTCAGGCCTGTACTTCTGCGGCACCCGAAAGGGGGACTACTTTTACGCCTATGATGTAGACATCCAGAGTGGTGAGGGGATGGTGACTACCTTCAAGGACCAGGGCCAGGAGCCCTTTGCAGACGAGTACCATGGGAACCTCCATGTCTTCACCACCTTCTGGGAGTGGACGCCCTGTGACCGCTGCGGGGTGCGTGGGGAGCAGTGGCGCATCGGCCTCTGCTACCTGCAGAGCCCAGACCTCTCCCCACGCTACCACAAGACAGTGCCGGACGTGGTGTCCTGTGGCTCTCAGGCTGTGCCAAGGAAGCTGCGGACCAGAGCCAGGGACCACATGCCCGAGCTGCTGGTCCAGAGCTGTGTGGTGCCCTGTGAGAAG------AAGAAGACATTCCGGGAGGGCGTGCTGGCCATCTTCAACTACGTGTCCAAAGCGGGCAGCCGGCCCTGGGTGCCCCAGGTGCCCATTCAGTTCCACCAGCAGAGACTGGGCCACGGACTCATCATCTCCTGTCCCGGGGCCCGGCCAGAGCATGCCGTGGCCTGGGACAAGGACCGCCAGTACCTCTACCGCACACAGTACCTAAAGGGTGTCAACAGGTCCATGAGGGTGTTCATCGACCACGGCAACCAGCTCCACATCCGCTTTACCCAGCTGGATGACCGGGGCATCTACTATTGCTGGCGGCAGGGGGTGCGGGTTGCTGGGTTTCGGCTGGGTGTGACATCCCGAGGGCACTACCCGGCCTCCTTCTCGGACCCGGAGACTCACTCTGCCGTGGTGCTCACCCTGATAGGCTACCTGCTCATCACAGCAGTCTTTGTCACCATTCACCTCTGTCGTTGCTTCTGTCACTTATTTCGCTGCTGTCCCAACCTCTTCCTC------------------------
>tupChi1
ATGAGCCTGGCCCACACCACTGTGCTCTTGTGGGCATGGGGGAGTCTCCAGGCTTTTGAAATTGTGGAGAAGGAGAACATTTTTCAGAAGACCCCCTGCCCCGCTTTCCTGATGTTTGACAATGCAGCCTACCTGGCCGACATGAGCTTCGAGCTCCCCTGCCACTGCAAGCCGGAGGAGGTGTCAGCTGTGGTCTGGTACTACCAGAAGCACCTAGGTGGCAGCCACACCAAAGTGCTGACCGACTTCGACGGGCGCGTGCTGACAGAGGCGGCT---CAGGTGCGGGCCGGCAGCGATGTGCTGGTGCGCTTCAGCATCCGCATGTTCAGCCTGCTGGTGTTCCGGGCCCAGCCTGAGGACTCAGGCTTGTACTTCTGTGGCACCCGCAAAGGGGACTACTTTTATGCCTATGATGTGGACATCCAGAGCAGTGAGGGAATGGTGGCCACCTTCATGGATGAGGGTCAGGAGCCCTTTGCAGATGAGTACCACAGGCGCCTCCGTGTCTTCACCACCTTCTGGGAGTGGACCCCCTGCGACCGCTGTGGGGTGCCTGGGGAGCAGTGGCGCATCGGTCTCTGCTACCTGCAGAGCCCAGACCTCTCTCCGCGCTACCGCAAGACACTGCCCGACGTGGTGTCCTGTGGTGCACAGGCTGTGCCCAGGAAGCTGCGGGCTATGGCCAGGGACCACACGCCTGAGCTGCTAGTTCGGAGCTGCACAGTGCCCTGCAAGAAG---------AAGACGATCCGGGAGGGCGTGCTGGCCATCTTCAACTATGTGTCCAAGGTGGGCAGCCGGCCCTGGGTACCCCAGGTGCCCATTCAATTCCACCAGCAGAGATTGGGCCACGGACTCATCATGTCCTGTCCCGGGGCCCGGCCCGAGCACGCGGTAGCCTGGGACAAGGGCCGGCAGCAGCTGTACCGCACACAGTACCTGAAAGGCGTCAACAGGTCCATGAGGGTGTTCATCGACCATGGCCACCAGCTGCATATCCGCTTCACCCAGCTGGGTGACCGGGCCATCTACTACTGCTGGCGGCAGGGGGTGCGGGTTGCTGGCTTCCGGCTGGGCGTGACATCTCGAGGACGCTACCCAGCCTCACTCTCAGACCCTGAGACTCGCTCTGCTGTGAAGCTCACCCTGCTAGGCTACCTGTTGATCACGGCCGTCTTTGTCACCATTCACCTGTGTCGTTGCTGCTGTTACTTATTTCGCTGTTGTCCCAACTTTACCCCC------------------------
>ailMel1
ATGAACCCGGCCCACGCCACGGTGCTCCTGTGGGTGTGGGGCTGTCTCCAGGCCTTTGAAATTGTGGAGAAGGAGAACATTTTTCAGAGGACCCCCTGCCCGGCTTTTCTGATGTTTGACAATGCAGCCTACCTGGCAGACATGAGCTTCGAGCTTCCCTGCCACTGCAAGCCCGAGGAGGTGTCTGCCGTGGTCTGGTACTATCAGAAGGACCTGGGCGGCAGCCACACCAAAGTGCTGACGGACTTCGACGGGCGGGTGCTGACAGAGGAGTCC---CAGGTGCGCGTGGGCAGCGACATGCTTGTTCGTTTCAGCATCCGCATGTTCAGCCTGCTGGTTTTCCGGGCCCAGCCCGAGGACTCGGGCCTGTATTTTTGTGGCACCCGCAAGGGGGACTACTTTTATGCCTACGACGTGGACGTCCAGAGCAGCGAGGGAATGGTGGCCACCTTCAAGGACCAGGGCCAGGAGCCCTTTGCGGACGAGCACCATGGCAGCCTCCACATCTTCACCACCTTCTGGGAATGGACCCCTTGCGACCGCTGCGGGGTACGCGGGGAGCAGTGGCGCATCGGCCTGTGCTACCTGCGGAGCCCAGGTCTCTCCCCGCGCTACCGCAAGACAGTGCCCGATGTGGTGTCCTGCGGCTCGCAGGCCGTGCCCGGGAAGCTTCGGGCCTGGGCCAGGGAACACAGCCCTGAGCTACTGGTTCAGAGCTGTGTGGTGCCCTGTGAGCAG---------AAGGCGGCTCGGGAGGGCTTCGTGGCCATCCTCAGCTACGTGTCCAAGCTGGGCAGCCCACCCTGGGTGCCTCAGGTGCCCATCCAGTTCCACTGGCAGAGGCTGGGCCACGGGCTCATCATCTCCTGCCCTGGAGCCCGGCCGGAGCACGCCGTGGCCTGGGACAAGGACCACCAGTACTTCTACCGCACGCAGTACCTGGAGGGCGTCAACAGGTCCATGAGGGTGTTCATCGACCACGGCAACCACCTCCACATCCGCTTCACGCAGCTGAGCGACCGGGGCATCTACTACTGCTGGCGGCAGGGGGTGCGGGTCGCTGGCCTGCGGCTGGGCGTCACGACCCGAGGCCGCTACCAGCCCTCGTTCTCGGACCCCGAGACCCGCTCCGCTGTGGAGCTCACCCTGATAGGCTACCTGTTCATCACGGCGGTCTTTGTCACCATTCACCTCTGTCGGTGCTGCTGTTACTTATTTCACTGTCATCCCAACTTCTCCTCC------------------------
>felCat8
ATGAACCTGGCCCACACCACGGTGCTCCTGTGGGTGTGGGGGAGTCTCCAGGCCTTTGAAATCGTGGAGAAGGAGGACATCTTTCAGAGGACCCCCTGCCCCGCTTTTCTGATATTTGACAACGCAGCCTACCTGGCAGACATGAGCTTTGAGCTTCCCTGCCGCTGCAAGCCCGAGGAGGTGTCTGCTGTAGTCTGGTACTATCAAAAGCACCTAGGGAGCAGCCACACCAAAGTGCTGACAGACTTCGACGGGCGGGTGCTGACAGAGGAAACC---CAGGCGCGTGTGGGCAGTGACATGCTGGTCCGCTTCAGCATCCGCATGTTCAGCCTGTTGGTTTTCCGGGCCCAGCCCGAGGACTCGGGCTTGTATTTTTGTGGCACCCGCAAGGGGGACTACTTCTACGCCTATGATGTGGACATCCAGAGCGGTGAGGGAATGGTGGCCACCTTCAAGGACCTGGGCCAGGAGCCCTTTGCAGACGAGCACCGTGGGAGCCTCCACATCTTCACCGCCTTCTGGGAGTGGACCCCCTGCGACCGCTGTGGGGTCCGTGGGGAGCAGTGGCGCATTGGCCTCTGCTACTTGAGGAGCCCAGATCTCTCCCCACGCTACCAGAAGACGCTGCCCGATGTGGTGTCCTGTGGTTCGCAGGCCGTGCCCTGGAAGCTTCGGGCCACGGCCAGGGAGCACAAGCCCGAGCTACTGGTTCAGAGCTGCGTGGTGCCCTGTGAGAAG---------AAGACGACCCAGCAGGGCGTGATGGCCATCTTCAGTTACGTGTCCAAAGTGGGCAGCCGGCCCTGGGTGCCTCAGGTGCCCATTCAGTTCCACCAGCAGAGGCTGGGCCACGGACTCATCATCTCCTGTCCTGGGGCCCGGCCGGAGCACGCCGTGGCCTGGGACAAGGACCGCCAGTACCTCTACCGAACGCAGTACCTGAAGGGCGTCAACAGGTCCATGAGGGTGTTCATCGACCACGGCAACCATCTCCACATCCGCTTCACCCAGCTAAGTGACCGGGGCATCTACTATTGCTGGCGGCAGGGGGTGCAGGTCGCTGGGTTCCGACTGGGTGTCACGTCTCAAGGCCGCTACCGGCCCTCATTCTCGGACCCTGAGACTCGCTCTGCCGTGGAACTGACCCTGATAGGCTACCTGTTCATCACGGCAGTCTTTGTCACCATTCACCTCTGTCGTTGCTGCTGTTACTTATTTCGCTGTTGTCCCAACTTCTCCCCC------------------------
>musFur1
ATGAACCTCGCCCACACCGCTGTGCTCCTGTGGGTGTGGGGGAGCCTCCAGGCCTTTGAAATTGTGGAGCAGGAGAATATTTTCCAGCGGACCCCCTGCCCAGCCTTTCTGATGTTTGACAACGCAGCCTACCTGGCAGACATGAGCTTCGAGCTTCCCTGCCGCTGCAAGCCTGAGGAGGTGTCCACGGTGGTCTGGTACTATCAGAAGCACCTGGGCAGCGACCACACCAGAGTGCTCACGGACTTTGACGGGCGGGTGCTGACGGAGGAGTCC---CAGGTGCATGTGGGCAGCGACATGCTGGTTCGCTTCAGCATCCGCATGTTCAGCCTGCTGGTTTTCCGGGCGCAGCCCGAGGACTCGGGCTTGTATTTCTGCGGCACCCGCAAGGGGGACTACTTTTATGCCTACGACGTGGACATCCAAAGCGGGGAGGACATGGTGGCCACCTTCAAGGACCAGGGCCAGGAGCCGTTCGCAGACGAGCACCGCGGGAACCTGCACATCTTCACCACCTTCTGGGAGTGGACCCCGTGTGACCGCTGTGGGGTGCGAGGGGAGCAGTGGCGGATTGGCCTGTGCTATCTGCAGAGCCCGGGGCTGTCCCCACGCTTCCGCAGGACCCTGCCTGACGTGGTGTCCTGTGGCTCGCAGGCCGTGCCCCAGAAGCTTCGGGCCCAGGCCAGGGAGCACACCCCCGAGCTCCTGGTGCAGAGCTGCGTGGTGCCCTGTGAGAAG---------AAGGAGGTTCGTGAGGGCTTGGTGGCCATCCTCAGCTACGTGTCCAAGGTGGGCAGCCGGCCCTGGCTGCCTCAGGTGCCCATCCAGTTCCACCAGCAGAGGCTGGGCCAAGGACTCATTATCTCCTGCCCCGGGGCCCGGCCAGAGCACGCCGTGGCCTGGGACAAGGACCGCCAGTACTTCTACCGCACGCAGTACCTGCGAGGTGTCAACCGGTCCATGCGGGTGTTCATCGACCACGGCAACCACCTCCACATCCGCTTCACCCAGCTCAGTGACCGGGGCATCTACTACTGCTGGCGGCAGGGCGTGAGGGTCGCCGGCTTGCGGCTGGGTGTCACAGCCCGAGGCCACTACCGGGCCTCATTCTCGGACCCTGAGACTCGCTCCGCCGTGCAGCTCACCCTGATAGGCTACCTGGTCATCACGGCGGTCTTTGTCACCATTCACCTCTGTCGCTGCTGCTGTTACTTATCTCGCTGTTGGCCCAACTACTCCCCC------------------------
>lepWed1
ATGAACCTGGCCCACACCACTGTGCTCCTGTGGGTGTGGGGGAGTCTCCAGGCCTTCGAAATTGTGGAGAAGGAGAACATTTTTCAGAGGACCCCCTGCCCAGCCTTTCTGATGTTTGATAACGCAGCCTACCTGGCAGACATGAGCTTCGAACTTCCCTGCCACTGCAAGCCCGAGGAGGTGTCTGCCGTCGTCTGGTACTATCAGAAGCACTTGGGTAGCAGCCACACCAAAGTGCTGACGGACTTCGACGGGCGGGTGCTGACAGAGGAGTCC---CAGGTGCACGTGGGCAGCGACATGCTGGTTCGCTTCAGCATCCGCATGTTCAGCCTGTTGGTTTTCCGGGCCCAGCCCGAGGACTCGGGCTTGTATTTTTGTGGCACCCGCAAGGGGGACTACTTTTATGCCTACGATGTGGACATCCAGAGCGGCGAGGGAATGGTGGCCACCTTCAAGGACCAGGGCCAGGAGCCCTTTGCCGACGAGCACCATGGGAGCCTCCACATCTTCACCACCTTCTGGGAGTGGACCCCTTGCGACCGCTGCGGGGTCCGAGGAGAGCAGTGGCGCATCGGCCTGTGCTACCTGCAGAGCCCGGGGCTCTCCCCGCGCTACCGCAAGACGCTGCCCGAGGTGGTGTCCTGCGGCTCGCAGGCCGTGCCCAGGAAGCTTCGGGCCCAGGCCAGGGAGCACAGCCCCGAACTGCTGGTTCAGAGCTGCGTGGTGCCGTGTGAGAAG---------AAGAAGGTCGGCGAGGGCGTGATGGCCATCCTCAGCTACGTGTCCAAGGTGGGCAGCCGGCCCTGGTTGCCTCAGGTGCCCATCCAGTTCCACCAGCAGAGGCTGGGCCACGGACTCATCATCTCCTGTCCCGGGGCGCGGCCGGAGCACGCCGTGGCCTGGGACAAGGACCGCGAGTACTTCTACCGCACGCAGTACCTGAGGGGCGTCAACAGGTCCATGAGGGTGTTCATCGACCACGGCAACCACCTCCACATCCGCTTCACCCAGCTGAGTGACCGGGGCATCTACTATTGCTGGCGGCAGGGGGTGCGCGTTGCCGGCTTGCGGCTGGGCGTCATGTCTCGAGGCCGCTACCGGGCCTCGTTCTCGGACCCTGAGACTCGCTCCGCTGTGGAGCTCACCCTGGTAGGCTACCTGTTCATCACGGCGGTCTTTGTCACCATTCACCTCTGTCGGTGCTGCTGTTACTTATTTCGCTGTTGCCCCAACTTCTCGCCC------------------------
>otoGar3
ATGAGCCTGGCCCACACCACTGTGCTCCTGTGGGCATGGGGGAGTCTCCATGCCTTTGAAATTGTAGAGAAGGAGAACATTTTTCAAAAGACCCCCTGCCCCGCTTACCTGATGTTTGACAATGCAGCCTACCTGGCTGACATGAGCTTTGAGCTCCCCTGCCACTGCAAGCCTGAGGAGGTGCCAGCTGTAGTCTGGTTCTACCAAAAGCATCTAGGCAGCAGCCACACCAAGGTGCTGACCGACTTCGATGGGCGAGTGCTGACAGAGGCAGCT---CAGGTGCGCGTGGGCAGCGACATGCTGGTCCGCTTCAGTATCCGCATGTTTAGCCTGCTAGTTTTCCGGGCCCAGCCCGAGGACTCAGGTCTATACTTCTGCGGCACCCGCAAAGGGGAGTACTTTTACGCCTATGATGTAGACATCCAGAGCAGTGAGGGAATGCTGGCCACCTTCCAGGACCAGGGCCAGAAGCCCGTTGCAGACGAGTTCTCTGGGAAGCTCCACATCTTCACCACCTTTTGGGAGTGGACTCCCTGTGACCGCTGTGGGGTGCGTGGGGAGCAGTGGCGCTTTGGCCTCTGCTACCTGCAGAGCCCAGACCTATCCCCACGCTACCGCAAGACAGTGCCTGACGTGGTGTCCTGTGGCTCTCAGGCTGTGTCGAGCAAGCTGCGAACCGAGGTCAGACACCACACTCCCGAGCTGCTGGTGCGGAGCTGTGTAGTACCCTGTCGGAAG------AAGGAGAAGATCCAGAAGGGTGTGCTGGCCATCTTCAGCTATGTGTCAAGAGTGGGTAGCCAGCCTTGGGTGCCCCAGGTGCCCATTCAGTTCCACCAGCAGAGACTGGGCCACGGACTCATTATCTCCTGTCCTGGGGCCCGGCCAGAGCATGCTGTGGCCTGGGACAAGGACCACCAGCACCTCTACCGTACACAGTACTTGAAGGGAGTCAACAGGTCCATGAGGGTGTTTATCGACCATGGCAACCAGCTCCACATCCGCTTCACCCAGCTGGATGACCGGGGCATCTACTATTGCTGGCGGCAGGGAGTGCAGGTCGCTGGTTTCCGTCTGGCTGTGACATCTCGAGGGCTCTACCCAGTCTCATTCTCAGACCCTGAGACTCGCTCTGCTGTGGAGCTCACCTTGATAGGATACCTGTTCATCATAGCAGTCTTTGTCACCATTCACCTCTGTCATTGCTGCTGTTACTTATTTCGCTTGTGTCCCTACTTCTCCTAC------------------------
>speTri2
ATGAGCCTGGCCCACACCACTGTGCTCCTATGGGCCTGGGCCAGTCTCCAGGCCTTTGAAATAGTGGAGAAGGAGAACATTTTTCTGAAGACCCCCTGCCCTGCTTTCCTTATGTTTGACAATGCTGCCTACTTGGCTGACATGAGCTTTGAGCTTCCCTGTCACTGCAAGCCTGAGGAGGTGCCGGCTGTAGTCTGGTACTATCAAAAGCATGTGGGTAGCAGCCACACCAAAGTGCTGACAGACTTTGATGGGCGTGTGCTGACCGAGGCGGCC---CAGGTGCGTGTGGGCAGTGACATGCTAGTCCGTTTCAGCATCCGCATGTTTAGCCTGTTGGTTTTCCGAGCCCAGCCTGAGGACTCAGGTCTATACTTCTGTGGCACCCGCAAAGGGGAATACTTTTATGCCTACGATGTGGACATCCAGAGCAATGAGGGAATGGTGGCGACCTTCAAGGACATGGGCCAGAAGCCCTTTGCTGATGAGTACTATGGGAACCTCCATGTCTTCACCACCTTCTGGGAGTGGACCCCTTGTGACCGCTGTGGGGTGCGTGGGGAGCAATGGCGCATTGGCCTCTGCTACCTGCAGAGCCCTGACCTCTCCCCACGGTACCTGAGGACACAGTCTGATGTGGTGTCCTGTGGTTCACAGGCTGTGCCTAAAAGACTACGCACCACAGTCAGGGACCACATGCCTGAGTTGCTGGTTCAGAGCTGCCTGGTACCCTGCGAAAAG------AAGAACCGGTTCCGGGAGAGTGTGCTGGCTATATACAACTACGTGTCCAAAGTGGGTAGCAAGCCTTGGGTGCCCAAAGTGCCCATTCAGTTTCACCAGCAGAGACTGGGCCATGGACTCATCATCTCCTGTCCTGGGGCCCGGCCAGAGCATGCTGTGGCTTGGGACAAGGACCACCAGCACCTCTACCGCACACAATACCTAAAAGGTGTCAACAGATCCATGAGAGTATTCATTGACCATGGCAACCAGCTCCACATTCGCTTCACCCAGCTAAGTGACCGGGGCATTTACTATTGTTGGCGGCAAGGGGTGCAGATCGCTGGGTTTCGACTCAGTGTGACATCCCGAGGGCACTACCCAGCCTCACTGTCTGACCCTGAGACTCGTGCTGCTGTGGAGCTCACCCTGATAAGCTATCTTCTCATCACGGCAATTTTTGTCACCGTTCACCTCTGTCGTTGCTGCTGTTACTCATTTCGCTTTCGTCCCATGTTCTCACCC------------------------
>eriEur2
ATGAACTTGGCCTACACAGCAATACTTCTATGGCTGTGTGGGAGTTTTCAGGCCTTTGAAATCGTGGAAAAGGAGAACATTTTTCAGAGGACCCCTTGCCCAGCTTTCCTAATGTTTGACAATGTGGCCTACCTGGCTGATATGAGCTTTGAACTCCCCTGCCACTGCAAGCCTGAGGATGTGTCAGCTGTTGTCTGGTACTACCAAAAGCACCTAGGCAGCAGCCACACCAAAGTGCTGACAGACTTTGATGGTCGGGTCCTGACGGAAGCTGCC---CAAGTGCGCGTGGGCAGTGACATGCTAGTTCGCTTCAGCATCCACATGTTCAGCCTGTTGGTTTTCCGGTCCCAGCCTGAGGACTCAGGCTTGTATTTCTGTGGCACCCGCAAAGGGGACTACTTCTATGCCTATGATGTGGACATCCAGAGCAGTGAGAGAATAGTGGCCACCTTCAGAGACCAGGGCCAGGAGCCCTTTGCAGATGAGTACCATGGGACTCTCCATGTCTTCACCACCTTCTGGGAGTGGACGCCTTGTGACCGCTGTGGGGTGCGTGGGGAACAGTGGCGTATTGGCTTGTGCTACCTACAAAGCCCAGACCTATCCCCACGCTACCAGAAGACACTACCTGATGTGGTGTCCTGTGGTTCTCGGGCCGTGTCCAGAGAGCTCCAGACTAAGACTAGGGACCACACACCTGAGGTGCTGATTCGGAGCTGCCTGGCCCCCTGCCACAAC------AGGAAGACAATCCACAAAGGTGTGATGGCCATCTTCAACTATGTGTCCAAAGTGGGCAGTCGACCCTGGGTGCCCCAGGTGCCTATTCAGTTTCACCAGCAGAGGCTGGGCCATGGACTCATCATCTCCTGCCCCGGGGCCCGGCCAGAGCATGCTGTGGCCTGGGATAAGAACCACCAACACCTCTACCGCACCCAGTACCTGATAGGTGTCAACAGGTCCATGAGGGTGTTCATTGACCATGGGAACCACCTCCACATCCGCTTTGCCCAGCTGACAGACCGGGGCATCTACTACTGCTGGCGGCAGGGAGTTCGGGTGGCTGGTTTCCGGCTAGGCGTGACATCTCTAGGGCGCTACCAAGCCTCATTCTCTGACCCGGAGACCCGCGCAGCCCTGATGCTCACCCTGATAGGCTACCTGCTCATCACAGCAGTCTTTGTCATCATTCACCTCTGTCGTTGCTGCTGTCACTTGTTTTACTGTTGTCCCAACTTCTCACCCAGGATATCTCTTCCCCAGCTA---
>conCri1
ATGAACCTGGCCCACACCGCTGTGCTCCTGTGGGTATGGGGGAGCCTCCAGGCCTTTGAAATCGTGGAGAAGGAGAACATCTTTCAGAAGACCCCCTGCCCAGCTTTCCTGTTATTTGACAACGCGGCCTACCTGGCTGACATGAGCTTCGAGCTCCCTTGCCACTGCAAGCCGGAGGAGGTGTCCGCCGTTGTCTGGTACTACCAGGAACACCTGGGCAGCAGCCACACAAAGGTGCTGACAGACTTCGATGGGCGGATGCTGACCGAGGCAACC---CAGGTGCGTGTGGGCAGCGACATGCTGGTCCGCTTCAGCATCCGCATGTTCAACCTCTTGGTCTTCCGGGCTCAGCCTGAGGACTCGGGCTTGTATTTTTGCGGCAGCAGGAAGGGGGACTACTTTTATGCCTATGATGTGGACATTCAGAGCAATAAGAGAGTACTGGCCACCTTCCAAGACGAGGGTCAGGAGCCCTTTGAAGACCAGTACAGCGGGAAACTCCACATCTTCACCACCTTCTGGGAGTGGACCCCCTGCGACCGCTGTGGGGTACGTGGGGAGCAGTGGCGCATCGGCCTCTGCTATGTGAAGAGTCCGGGCCTCTCCCCCCGCTTCCGTAATACTCTACCACAGGTAGTCTCCTGTGGCTCTCGGGCTGTGCCGAGGACGCTTCAGGCCAAGACCAAGAACCACCCACCCGAGGTGCTGATTCGGAGCTGCATGGTGGCCTGTGAGAAGGAGAAGGAGAAGTCGGCCAAGAAGCCAGTGTTCTCCATCTTCAACTATGTGTCCAAAGTGGGCAGCCAGCCCTGGGTGCCCCAGGTACCCATTCAGTTCCACCAACAGATGCTGGGCCATGGACTCATCATCTCCTGTCCCGGGGCTCGGCCGGAGCACGCCGTGGCCTGGGACAAGGACCAGCAGTACCTCTATCGCACAGAGTTCCTGAAGGGCGTCAACAAGTCCATGAGGGTGTTCATCGACCATGGCAACCACCTTCACATCCGCTTTGCCCAGCTGGATGACCGGGGCATCTACTATTGCTGGCGGCAAGGGGTGAAGGTCGCTGGGTTCCGACTGGGCATGACATCTCGAGGGAAATACCAGGCCTCTCTGTCCGACCCTGAAACTCGCTCTGCTATGACTCTCACCCTGATGGGCTACCTGCTCGTCACAGCTCTCTTTGTCACTATTCACCTCTGCCTTTGCTGCAATTACTGGTTTTCCTGCTGTCCTAGTTTTGGCTCTAATATTCCTCTTCCTGGGCGC---
>oryCun2
ATGAGCCTGGTCCCGGCCACGCTGCTCCTGTGGGCGTGGGGGCACCTCCAGGCCTTTGAGATCGTGGAGAAAGAGAATATTTTTCAGAAGACGCCCTGCCCGGCTTTCCTGATGTTTGACAACGCCGCCTACCTGGCGGACATGAGCTTCGAGCTCCCTTGCCACTGCAAGCCGGAGGAGGTGCTGGCTGTGGTCTGGTACTACCAGAAGCGCCTAGGGAGCAGCCACACCACGGTGCTGACCGACTTCGACGGGCGCGTGCTGACGGAGGCGGCC---CACGTGCGCACGGGCAGCGACGTGCTGCAGCGCTTCAGCATCCGCATGTTCAGCCTGCTGGTGTTCCGGGCGCAGCCGCAGGACTCGGGCCTGTACTTCTGCGGCACCCGCAAGGGGGACTACTTCTACGCCTACGACGTGGACATCCAGAGCAGCGAGGGCATGGTGGCCACCTTCCAGGACAAGGGCGAGGAGCCCCTCGCGGACGAGTTCCGCGGCAGCCTCCGCGTCTTCACCACCTTCTGGGAGTGGACGCCATGCGACCGCTGCGGGGTGCGTGGCGAGCAGTGGCGCATCGGCCTCTGCTACCTGCAGAGCCCGGGCCTGTCCCCGCGCTACCGCAAGTCGGTGCCGGACGTGGTGTCCTGCGGCTCGCGGGCCGTGCCGCGGAAGCTGCGCGCCGCAGCCAGGGACCACACACCCGAGGTGCTGGTCCGGAGCTGTCAGGAGCCCTGCACGATG------CGGAAGACGATCCGCGGCGGGGTGCTGGCCATCTACAACTACGTGTCCAAGCTGGGCAGCCGGCCCTGGGTGCCCCAGGTGCCCATTCAGTTCCACCAACAGAGACTGGGCCACGGGCTCGTCATCTCCTGCCCCGGGGCCCGGCCTGAGCACGCGGTGGCCTGGGACAAGGACAACCAGCGCCTCTACCGCACAGAGTACCTGAAGGGCGCCAACAGGTCCATGAGGGTGTTCATCGACCACGGCAGCCACCTGCACATCCGCTTCACCCAGCTGAGTGACCGCGGCATCTACTACTGCTGGCGGCAGGGCGAGCGGGTCGCCGGCTTCCGGCTGGGCGTGACGACCCGCGGGCGCTCCCCGGCCTCGCTGTCCGACCCGGAGACGCGCGCCGCGGTGGAACTCACCCTGATAGGCTACGTGCTCATCACGCTGCTGTTCGTCAGCATCCACCTCTGCCGCTGCTGCTGCTACTTACTCCGCTGTTGTCCCAGCTTCTCCCCC------------------------
>ochPri3
ATGAGGGCGGCCAGCTTGGCCCTGCTGCTGTGGGCGTGGGAGAGCCTGCGGGCCTTTGAGCTCGTGGAGAAGGAGAACATCTTCCAGAAGACACCCTGCCCTGCCTTCCTGATGTTCGACAACGCAGCCTACCTGGCCGACATGAGCTTTGAACTTCCCTGCCACTGTAAGCCAGAGGAGGTACTGGCCGTGGTCTGGTACTATCAGAAGCACCTGGGCAGCGGCCACACCAGGGTGCTGACGGACTTCGACGGGCGCGTGCTGACCGAGGCGGCC---CAGGTGCGCGCGGGCAGCGACATGCTGGTCCGCTTCAGCATCCGCATGTTCAGCCTGCTGGTGTTTCGAGCACAACCGGAGGACTCGGGCCTGTACTTCTGCGGCACCCAGAGGGGGGACTACTTTTATGCCTACGATGTGGACATCCAGAGCAGCGAGGGCATGGTGGCCACCTTCAGGGACAAGGGCGAGGAGCCCTTTGAGGACGAGTACCACGGGAACCTGCGCATTTTCACCACTTTCTGGGAGTGGACCCCATGCGACCGCTGCGGAGTGCGTGGGGAGCAGTGGCGCATCGGCCTCTGTTACCTACAGAGCCCGCACCTGTCCCCGCGCTACCGCAAGACCATGCCGGATGTGGTGTCCTGTGGCTCACGCGCTCTGTCCAGGAAGCTGCGGGACGCAGCCAGGGACCACACCCCCGAGTTGCTGGTTCAGAGCTGCCAGGAGCCCTGCCAGAAG------CGCAAAACAGACCGGAAGGGCGTGCTGGCCATCTACAACTATGTGTCCAAGCTGGGCAGCCGGCCCTGGGTGCCCCAGGTGCCCATCCAGTTCCACCAGCAGAGACTGGGTCACGGACTTGTCATCTCGTGTCCCGGAGCCCGGCCCGAGCACGCGGTGGCCTGGGACAAGGACAGCCGACGTCTCTACCGCACCGAGTACCTGAAAGGCATCAACAGGTCCATGCGGGTGTTCATCGACCACGGCAACCACTTGCACATCCGCTTCACCCAGCTCAGCGACCGCGGCATCTACTACTGCTGGCGGCAGGGCCAGCTTGTGGCCGGTTTCCGGCTGAGTGTGTCGGCTCGCGGGCGCTATGCCGCCTCGCTGTCGGACCCTGAGACTCGCGCTGTGGTGGAGCTCACCCTGATGGGCTACCTGCTTATCACGCTGGTGTTCGTCGCCATCCACGTCTGCCGCTGCTGCTGCTACATGTGCCGCTGCTGTCCCGGCTTCTCCCCC------------------------
>micOch1
ATGAGGCTGGCCCACACCACTGTGCTCTTGTGTACCTGGGTCAGTCTTCAGGCCTTTGAAATCGTGGAGAAGGAGAACATCTTTCAGAGGACGCCCTGCCCGGCTTTCTTGATGTTTGATAACGCTGCCTATCTGGCTGACATGAGCTTTGAGCTTCCCTGCCACTGCAAACCTGAGGATGTTTCGACCGTGGTCTGGTATTACCAAAAGCACCTGGGGAGCAGCCACACTGTTGTGCTTACTGACTTCGACGGGCGGTTGCTCACAGAGGCAGCT---CATGTTCGAGCAGGCAGCAGCATGCTGGTCCGCTTCAGCATCCGCATGTTCAGCCTGTTGGTTTTCCGGGCTCAGTCAGAGGACTCAGGCCTATATTTTTGTGGCACCCGCAAGGGGGACTATTTTTATGCCTATGATGTGGACATCCAAAGTCATGAGGGAATGGTAGCCACGTTCAAGGACAAGGGCCAGGAGCCATTGCCAGATGAATACTACGGAAGCCTCCATGTCTTCACTACCTTCTGGGAGTGGACACCCTGTGACCGCTGTGGGGTGCATGGGGAACAGTGGCGCCTTGGACTCTGCTACCTGCAGAACCCTGGTCTCTCCCCTCGGTACCTGAAGACACTGCCCGACGTTGTGTCCTGTGGCTCTCGGGCTGTGCCAAGGAAACTGCGCGTCAAGACCAGGTACCACACACCTGAGCTGCTGATCAAGAGCTGCCTAGTGTCCTGTGAGAAG------AGGACTCAGGTCCAGAAGGGTGTGCTAACAATCTACAACTACGTGTCCAAACTGGGCAGCCGGCCCTGGTTGCCTCAGGTGCCCATTCAATTCCATCAGCAGAGGTTAGGCCATGGCCTCATCATCTCCTGTCCCGGGGCCAGGCCAGAGCATGCTGTGGCCTGGGACAAAGACCATCAGCCCCTCTACCGCACACAGTACCTAAAAGGTGTCAACAGATCCATGAGAGTGTTCATCGACCATGGCAACCATCTCCACATCCGCTTCACCCAGCTGAGCGACCGGGGCATCTATTACTGCTGGCGGCAAGGGTTGAGGATCGCTGGCTTCCGGTTGGGAGTAACATCTCGCAGACGCTACCCAGCCTCGCTCTCAGACCCTGAGACTCGCACTGCTGTGGAACTCACCCTGGTAGCCTACCTGCTCATCACGGCCATCTTTGTCACCATTCACATTTGTCGTTGCTGTTGCTACTCATTTTGCCATTGTCCCAACTTCTCAACCCAT---ACCCTTCTCCAGCTG---
>criGri1
ATGAGTCTGGCCCACACCACTGTGCTCCTGTGGGCCTGGGGCAGTCTCCAGGCCTTTGAAATCGTGGAGAAGGAGAACATTTTTCAGAAGACTCCCTGCCCAGCTTTCCTGATGTTTGATAATGCTGCCTATCTGGCTGACATGAGCTTTGAGCTTCCCTGCCACTGCAAACCTGAGGATGTTTCAGCTGTGGTCTGGTATTACCAAAAGCACCTGGGAAGCAGCCACACTACAGTGCTTACAGACTTTGATGGGCGGTTGCTCACAGAGGCGGCT---CATGTTCGAGCAGGCAGCAGCATGCTGGTTCGCTTCAGCATCCGGATGTTCAGTCTGTTGGTTTTCCGGGCCCAGCCCGAGGACTCAGGCCTATATTTTTGTGGCACCCGTAAGGGGGACTATTTTTATGCCTATGATGTGGACATCCAAAGCAGTGAGGGAATGGTAGCCACCTTCAAGGACAGGGGCCAGGAGCCATTGCCGGATGAATACTTTGGAAGCCTCCATGTCTTTACTACCTTCTGGGAGTGGACACCCTGTGACCGCTGTGGGGTGCATGGGGAACAGTGGCGCCTTGGACTCTGCTACCTGCAGAACCCTGACCTCTCCCCTCGGTACCTTAAGACACTGCCCGATGTCGTGTCCTGTGGCTCTCGGGCTGTGCCAAGGAAACTGTGGATCAGGACCAGGTACCACACACCTGAGCTGCTAATTCAGAGCTGCCTAGTGTCCTGTGAGAAG------AGGAATCAGATCCGGAAGGGTATGCTGACAATCTACAACTATGTGTCCAAAATGGGCAGCCGTCCCTGGCTGCCTCAGGTGCCCATTCAATTCCATCAGCAGAGACTAGGCCATGGCCTCATCATCTCCTGTCCCGGGGCCCGGCCAGAGCATGCTGTAGCCTGGGACAAAGACCGCCAGCCCCTCTACCGCACACAATACCTAAAAGGCGTCAACAGATCCATGCGCGTGTTCATCGACCACGGCAACCATCTCCACATCCGCTTTACCCAGTTGAGTGACCGGGGCATCTATTACTGCTGGCGGCAAGGGTTGAGAATCGCTGGCTTCCGGTTGGGAGTAACATCTCGAGGACGCTACCCAGCCTCACTCTCAGACCCCGAGACTCGCAGTGCTGTGGAGCTCACCCTGATAGGCTATCTGCTCATCACCGCAATCTTTGTCACCATTCATGTCTGTCGGTGCTGTTGCTACTCATTCCGCTGTTGTCCCAACTTCTCCACCCAT---GCCCTTCTCCAACTG---
>mm10
ATGAGTTTGGCCCACACCACCGTGCTCCTGTGGGCCTGGGGCAGTCTCCAGGCCTTTGAAATCGTGGAGAAGGAGAGCGTTTTTCAAAGGACACCTTGCCCTGCTTTCCTGGTGTTTGATAACGCTGCCTACCTGGCTGATATGAGCTTTGAGCTTCCCTGTCACTGCAAACCCGAGGACGTTTCTGCAGTGGTCTGGTATTACCAGAAGCACTTGGGGAGCAAGCGCACCACGGTGCTCACAGACTTTGATGGGCGGTTGCTCACCGAAGCCGCT---CACGTTCGCGTAGGCAGCAGCATGCTGGTGCGATTCAGCATCCGCATGTTCAGCCTGTTGGTTTTCCGGGCCCAGCCAGAGGACACAGGCCTATATTTTTGTGGCACCCGTGAGGGGGACTATTTTTATGCCTATGATGTGGACATCCAGAGCAATAAAGAAATAGTGGCCAGTTTCAAGGACATGGCCCAGGAGCCGTTGCCAGATGAGTACTATGGGGCCCTCCATGTCTTTACCACTTTCTGGGAGTGGACCCCCTGTGACCGCTGTGGCGTGCGTGGAGAACAGTGGCGCTTTGGGCTCTGCTACTTGCAGTACCCTGACCTCTCGCCTCGCTACATTAAGACTCGGTCCGCCGTAGTGTCCTGTGGCTCTGGGGCTGTGCCGTGGAAACTGCATCTCCAGACCAAATATCACACACCCGAGCTGCAGTTTCAGAGCTGTCTAGTGTCCTGTCAGAAG------AGGAACAAGACCCGGAAGGGTGTGCTGGCAATCTACAGTTATGTGTCCAAACTGGGCAGCCGGCCCTGGGTGCCTCAGGTTCCCATTCAGTTCCATCAGCAGAGACTAGGTCACGGCCTCATCATCTCCTGTCCCGGGGCCCGACCAGAGCATGCTGTGGCCTGGGACAAGGACAACCAGCCCCTCTACCGAGCCCAGTACCTAAAAGGTGTGAACAGGTCCATGAGAGTTTTCATCGACCACGGCAACCATCTCCACATCCGCTTCACCCAGCTGAGTGACCGGGGCATCTATTACTGCTGGCTGCAAGGGTTAAAAATCGCTGGCTTCCGGTTGGGCGTAATAACCCGAGGGCGCTACCCAGCCTCACTCTCAGACCCGGAGACTCGCACAGCCATAGAGCTCACCCTGATGGGCTATCTGCTCATCACCATCTTCTTCATCACCATTCACCTCTGTCGTTGCTGTTGCCAATCT---CGCTGTTGTCCCAACTTCTCTGCCCAA---ACCCTTCTC---------
>HLmyoMyo6
ATGAACCTGCCCCACATCATTGTGCTCCTGTGGGCAGGGGGGAGTCTCCGGGCCTTTGAAATCGTGGAGAAGGAGAACATTTTTCAGAGGACCCCCTGCCCTGCTTTCCTGATGTTCGATAATGCAGCCTACCTGGCCGACATGAGCTTCGAGCTGCCCTGCCACTGTAAGCCCGAGGAGGTGTCTGCTGTGGTCTGGTACTATCAGGAGCGCCTTGGTAGCAGCCGCACCAAAGTGCTGACGGACTTCGATGGGCAGATGCTGACGGCGGCATCC---CAGGTACGGGTGGGCAGTGACCTGCTGGTTCGCTTCAGCATCCGCATGTTCAGCCTGGTGGTCTTCCGGGCCCAGCCTGAGGACTCGGGCTTGTATTTCTGTGGCACCCGCAAGGGGGACTACTTCTATGCCTACGATGTGGACATCCAGAGCAGCGAGGGGATGGTGGCCACCTTCAAGGACCTGGGCCAGGAGCCCTTTGCAGACGACTACCATGGGAGCCTCCACGTCTTCACCACCTTCTGGGAGTGGACCCCCTGTGACCGCTGCGGGGTCCGCGGGGAGCAGTGGCGCATTGGCCTCTGCTATCTGCAGAGCCCAGACCTCTCCCCACGCTACCGCAAGACAGTGCCGGACGTGGTGTCCTGTGGTTCACGGGCTGTGCCCAGGAAGCTTCAGGCCAAGGTCAGGGACCACACACCCGAGCTGCTGGTCCAAAGCTGCCTGGTGCCCTGCAAGAAT------ACAACAAAGATCCGGGGAAGGCTGATGGCCATTTTAAACTATGTGTCCAAAGTGGGCAGACGGCCCTGGCTGCCCCAGGTGCCCATCCAGTACCACCAGCAGAGGCTGAGTCATGGGCTCATCATCTCCTGTCCCGGGGCCCGGCCAGAGCACGCTGTGGCCTGGGACAAGGACCGCCAGCACTTGTACCGCACGCAGTACTTGCAGGGCACCAATAGGTCCATGAGGGTCTTCATCGACCATGGCAACCATCTCCACATCCGCTTCACTCAGCTGGACGACAGGGGCATCTACTATTGCTGGCGGCAGGGCGAGCGGGTCGCTGGGTTCCGACTGGGCGTGGCATCTCAAGGGCGCTACAAGGTCTCACTCTCGGACCCCGAGGTCCGCTCTGCTTTGGAACTCACCCTGATAGGGTACCTGCTCCTCACCGCAGTCTTCGTCACCATCCACCTTTGTCGCTGCTGCTGCTACGTGTTTCGCTGTTATCCCAGCTTCTCTCGC------------------------
>HLpipKuh2
ATGAACCTGTCCCACATCATTGTGCTCCTGTGGGCCTGGGGGAGGCTCTGGGCCTTTGAAATCGTGGAGAAGGAGAACATCTTTCAGAGGACCCCCTGCCCTGCCTTCCTGATGTTCGATAACGCGGCCTACCTGGCCGACATGAGCTTCGAGCTGCCCTGCCACTGCAAGCCCGAGGAGGTGCCCGCCGTGGTCTGGTACTACCAGGAGCGCCTGGGCGGCGGCCGCACCAGGGTGCTGACGGACTTTGACGGGCAGGTGCTGACGGCCGCGTCC---CACGTGCGGGTGGGCAGCGACCTGCTGGTGCGCTTCAGCATCCGCATGTTCAGCCTGCTGGTGTTCCGGGCCCAGCCCGAGGACTCGGGCCTGTACTTCTGCGGCAGCCGCAGCGGGGACTACTTCTACGCCTACGACGTGGACATCCAGAGCAGCGAGGGCATGGTGGCCACCTTCAGGGACCTGGGCCAGGAGCCCTTCGCGGACGAGTACCGGGGGAGCCTGCACGTCTTCACCACCTTCTGGGAGTGGACCCCCTGTGACCGCTGCGGGGTCCGCGGGGAGCAGTGGCGCATTGGCCTGTGCTACCTGCAGAGCCCGGACCTCTCCCCACGCTACCGCAAGACGATGCCGGACGTGGTGTCCTGTGGCTCCCGGGCCGTGCCACGGAAGCTCCAGGCCCAGGCCAGGGACCACGCCCCCGAGCTGCTGGTGCGGAGCTGCAGGGTGCCCTGCAGGAAC------ACCACGAAGATCCGGGGGAAGCTGATGGCCATTCTGAACTACGTGTCCAAGGTGGGCAAACGGCCCTGGCTGCCCGAGGTGCCCATCCAGTACCACCAGCAGAGGCTGAGTCATGGACTCATCATCTCCTGCCCTGGGGCCCGGCCGGAGCAGGCGGTGGCCTGGGACAAGGACCGCCAGCACCTGTACCGCACGCAGTACCTGAAGGGCACCAACCGGTCCATGAGGGTGTTCATCGACCACGGCAACCATCTCCACATCCGCTTCACCCAGCTGGACGACAGGGGCATCTACTACTGCTGGCGGCAGGGCGAGCGGGTGGCCGGCTTCCGGCTGGGCGTGGCCCCCTGGGGGCGCTACAAGGTCTCGTTCTCCGACCCCGAGGTCCGCTCGGCCCTGGAGCTCACCCTGGTCGGGTTCCTGCTCCTCACTGCGGTCTTCGTCGCCGTCCACCTCTGGCGCGGCTGCTGTTACGTGTTCCGCTGTTGTCCCAGCTTCTCCCGC------------------------
>HLphyDis3
ATGAACCTGGCCCGCGCCGCTGTGCTCCTGTGGGCGTGGGGGAGCCTGCAGGCCTTTGAAATCGTGGAGAAGGAGGACATTTTCCAGAGGACCCCCTGCCCCGCTTTCCTGATGTTCGACAACGCGGCCTACCTGGCCGACATGAGCTTCGAGCTGCCCTGCCACTGTAAGCCCGAGGAGGTCCCGGCCGTGGTCTGGTACTACCAGAAGCACCTGGGCAGCAGCCACACCACCGTCCTGACGGACTTCGACGGGCGCGTGCTGACCGAGGCCGCC---CACGTGCGGGCGGGCAGCGCCCTGCTGGCCCGCTTCAGCATCCGCATGTTCAGCCTGTTGGTCTTCCGGGCCCAGCCCGAGGACTCGGGCTTGTACTTCTGCGGCACGAGCAAGGGGGACTACTTCTACGCCTACGACGTGGACGTCCAGGGCAGTGAGGGCATGGTGGCCACCTTCAGGGACCTGGGCCAGGAGCCCTTTGCAGACGAGTACCGCGGGAGCCTCCATGTCTTCACCACCTTCTGGGAGTGGACCCCCTGTGACCGCTGCGGGGTGCGGGGGGAGCAGTGGCGCATCGGCCTCTGCTACCTGCAGAGCCCGGGCCTCTCCCCGCGCTTCCGCAAGACTCTGCCGGACGTGGTGTCCTGCGGCTCGCGGGCCGTGCCAAGGAAGCTGCAGGCCCGGGCCCAGGCCCACACGCCCGAGCTGCTGGTTCAGAGCTGCACGGTGCCCTGCCAGAAC------GCGACGACGGCCCGCAGGGGCGTGATGGCCATTTTCAGCTACCTGTCCAAAGCGGGCAGCCGGCCCTGGGTGCCCCAGGTGCCCATTCAGTACCACCAGCAGAGGCTGGGCCACGGACTCATCGTGTCCTGTCCGGGCGCCCGGCCGGAGCACGCCGTGGCCTGGGACAAGGACCGCCAGGGCTTGTATCGCACGCAGTACCTGAAGGGCGTCAACAGGTCCATGAGGGTGTTCATCGACCACGGCAACCACCTGCACATCCGCTTCACCCAGCTGGACGACAGGGGCACCTACTACTGCTGGCGGCAAGGCGTGCGGGTCGCCGGGTTCCGACTGGGCGTGACCTCGCGGGGCCACTACAAGGTCTCGTTCTCAGACCCCGAGGTCCGCTCCGCCGTGGAGCTCACCTTAATAGGGTACCTGCTCATCACGGGGGTCTTCGTCGCCATTCACCTTTGTCGTGGCTGCCGCTACTTGTTTCGCTCCTGGCCCAGCTTCTCTCCC------------------------
>echTel2
ATGAGCCTGGCCCACGCCACTGTGCTCCTGTGGGCCTGGGGCAGTCTCCTGACCTTTGAGATTGTGGAGAAGGAGAACATCTTTCAGAAAACCCCCTGCCCAGCTTTCCTGATGTTTGACAACGCAGCCTACCTGACCGACATGAGCTTTGAGCTCCCCTGCCACTGTAAGCCTGAGGAGGTGCTGGCTGTGGTCTGGTACCATCAGAAACACCTCGGCAGCACCCACACCCAAGTGCTGACGGACTTCGACGGGCGGGTGCTGACTGAGGCAGCGGCGCATGTGCGTGTAGGCAGTGACATGCTGGCCCGCTTCAGCATCCGGATGTTCAGTCTGCTGGTTTTCCGGGCCCAGCCCGAGGACTCGGGCCTGTACTTCTGCGGCACCCGCAAGGGGGACTACTTTTACGCCTACGATGTGGACATCCAGAGTAGTGAGGGCATGGTGGCCAGCTTCAGGGACGAGGGCCAGGAGCCCTTTGAAGATGAGTACCATGGGGATCTCCGTGTTTTCACCACCTTCTGGGAGTGGACCCCCTGTGACCGCTGCGGGGTGCGTGGGGAGCAGTGGCGGATTGGCCTCTGCTATCTCCAGAGCCCAGACCTCTCCCCACGCTACCGCCAGACGCTGCCCAACGCGGTGTCCTGTGGCTCGCAGGCGGTGCCCCGGAAGCTACGAGCCAGGGCCAAGCACCACACGCCCGAGCTGCTGGTTCGCAGCTGCCTGGTGTCCTGCGAGAGG------AGGCAGACGGTCCACCTGGGCCTACTGGCCATCTTCAACTACGTGTCCAAGGCGGGCCGCCGGCCCTGGGTGCCCCAGGTGCCCATCCAGTTCCACCAGCAGATGCTGGGCCACGGGCTCCTCATCTCCTGCCCTGGCGCCCGGCCAGAGCATGCCGTGGCCTGGGACAAGGACCGCCAGCAGCTGTACCGCACACAGTACCTGAAGGATGTCAACAGGTCCATGCGGGTGTTCATTGACCACGGCAACCAGCTGCACATCCGCTTCACCCAGCTGAGTGACCGGGGCATCTATTACTGCTGGCGCCAGGGGGTGCGGGTCGCCGGGTTCCGGCTGGCTGTGAAGACCCGAGGGCACTACCACGCCTCCTTCTCAGACCCCGAGACTCGCGCTGTCCTGCAACTCATCCTGCTGGGCTATGCCCTCATCACAGCCACCTTCGCCACGGTTCACCTCTGTCGCTGCTGCTGTTACTTTTTTCGCTGTTGCCCCAACCTCTCCCCC------------------------
>tarSyr2
ATGAGCCTGGTCCATGCCACTGTGTTCCTGTGGGCATGGGGGAGCTTCCTGGCCTTTGAAATCGTGGAGAAGGAGAATGTTTTCCAGAAGACCCCGTGCCCTGCCTTCCTGATGTTTGACAATGCAGCCTACCTGGCCGACATGACCTTTGAGCTTCCCTGCCACTGCAAGCCTGAGGAGGTGTCAGCCGTCGTCTGGTTCTACCAGAAGCACCCGGGCAGCAGCCACACCACGGTGCTGACAGACTTTGACGGGCGTGTGCTCCCCGAGGCGGCC---CAGGTGCGGGTGGGCCGCGACATGCTGGCCCGATTCAGCATCCGCATGTTCAGTCTGCTGGTGTTCCGGGCCCAGCCCGAGGACTCAGGCCTGTACTTCTGTGGCACCCGCAAGGGAGACTACTTTTACGCCTATGATGTGGACGTCCAGAGCGGCGAGGGCATGGTGGCCACCTTCCAGGATGAGGGCCAGGAACCCTTCGCCGACGAGCGCCACGGGAACCTCCGCATCTTCACCACCTTCTGGGATTGGACGCCCTGTGACCGCTGCGGGGTGCGCGGGGAGCAGTGGCGCATCGGCCTCTGCTACCTGCAGAGCCCGGGCCTCTCCCCACGCTACCGCAAGACTCTGCCCGACGTGGTGTCCTGCGGCTCAAGGGCGGTACCCAGGAGGCTGCGGACCCAGGCCAGTGGCCACACGCCTGAGCTGCTGGTGCGGAGCTGCCTGGTGCCTTGCGAGAGG------AGCAAGTCAGTCCAGGAGGGCCTGCTGGCCATCTTCAGCTACGTGGCCAAGGTGGGCAGCCGGCCCTGGGTGCCCCGGGTGCCCGTTCAGTTCCACCAGCAGAGGCTGGGCCATGGGCTCATCATCTCCTGTCCCAGGGCCCGGCCAGAGCACGCGGTGGCCTGGGACAAAGGCAGCCAGCCCCTGTACCGCACGCAGTACCTGAAGGGCGTCAACAGGTCCATGCGGGTGTTCATTGACCATGGCCACCAGCTCCACATCCGCTTCACCCGGCTGAGCGACCATGGCGTCTACTACTGCTGGCGGCAGGGCAAGCGGGTTGCAGGCTTTCGACTGGGCGTGGTGTCCCGGGGGCCTTACCCGGCCTCGCTCTCAGACCCAGAGACTCGCTCTGTCGTGGTGCTCACCCTGCTAGGCTACCTGCTCCTCACCGCCTTCTTTGTCACCGCACACCTCTGCCGGTGCTGCTGCTACTTATCTCGCTGCTGTCCCAGTTCCGCCCCCTGGTTGTCTCCTCCCCAGCCC---
>sorAra2
ATGACCGTGGCTTGCTCCATGGTGCTCCTGTGGGCCTGGGGAGGCCTCCAGGCTTTTGAGCTCGTGGGTAAGGAAAACATTTTCCAGAACACCCCTTGCCCAGCGTTCCTGATGTTCGACAATGCCGCCTACCTGGCTGACATGAGCTTCGAGCTCCCCTGCCACTGCAAGCCCGAGGAGGTGAAAGCCGTGGTCTGGTACTATCAAAAGCACCTGAGGAGCAGCCACACCAGGGTGCTGACGGACTTCGATGGGCGGTTGCTGACGGAGGAGGCC---CACGTGCGTGCGGGCAGTGACATGCTGGTCCGTTTCAGCATCCGCATGTTCAGCCTGCTGGTGTTCCGGGCCCAGCCCGAGGACTCGGGCCTGTATTTCTGCGGCACCCGCAAGGGGGACTACTTCTACGCCTACGACGTGGACATCCAGAGCAGCCGGGGGATGGTGGCCACCTTCCAGGACAGCGGCCAGGTGCCCTCCGCCGACAGCCACTACGGGACGCTGCGCATCTTCACCACCTTCTGGGAGTGGACACCCTGTGACCGCTGTGGGGCGCGCGGGGAGCAGTGGCGCATCGGCCTCTGTTACCTTCAGAGCCCGGACCTGTCCCCCCGCTACCGGCAAACGCTTCCTCGCACCGTGTCCTGTGGCTCTCAGGCTGTGCCCGCACGGCTGCGGGCCAAGGCCAGGGCCCGGGCGCCCGAGCTGCTGGTGCGCAGCTGCATGGTGCCCTGCAAGAAG---------AAGAGCATCCAGAAGGGCGTGATGGCCGTCTTCAGCTACGTGTCCAGAGTGGGCAGCCGGCCCTGGCTGCCCACGGTGCCCATTCAGTTTCATCAGCAGAGACTGGGCCACGGACTCGTCATCTCCTGTCCTGGGGCGCGGCCGGAGCACGCGGTGGCCTGGGACAAGGACAGCCAGTTTCTCTACCGCACGCAGTACCTGAAGGGCATCAACAGGACCATGCGGGTGTTCATCGACCACGGCAACCATCTGCACATCCGCTTCACCGAGCTGGCCGACCGGGGCATCTACTATTGCTGGAGGCAGGGGGTCCGCGTGGCTGGGTTCCGCCTGGGGGTGCTCACCCGGGGGCGCCAGCAGTTCTCGCTCTCAGACCCTGAGACACACGCGGCCATAATGCTCGCCCTGATGGGCCACCTGCTGCTCACGGTAGTCTTTGTCACCATCCACATCTGTCGTTGCTGCTGTTACCTGTTCCACTGCTGTCCCAGCTTCTCCCCCAGAGATGCTCTTCCCGAGTTC---
>hetGla2
ATGCGCCCAGCCAGCACCACGCTGCTGCTGTGGGCCTGGGCCTCGCTCAAGGCCTTCGAGGTCATGGAGAAGGAGAACGTCTTCCAGAAGACGCCCTGCCCCGCCTTCCTGATGTTTGACAACGCCGCCTACCTGGCGGACATGAGCTTCGAGCTGCCCTGCCACTGCAAGCCTGAGCAGGTGCCCTCAGTGGTCTGGTTCCACCAGAAGCACCTGGGCAGCGGCCACACGCAGGTGCTCACGGACTTCGACGGGCGGCTGCTGACGGAGGCGGCA---CAGGTGCGGGCGGGCAGCGGCGTGCTGGCCCGCTTCGCCATCCGCATGTTCAGCCTGCTGGTGTTCCGCGCGCAGCCCGAGGACTCTGGCTTGTACTTTTGTGGCACCCGCCAGGGCGATTACTTCTATGCCTATGATGTGGATGTCCAGAGCAGCGAGGGGCTGGTGGCCGCCTTCCAGGACAAGGGCCAGGAGCCCTCTGCAGACGAGCAGCACGGGGCCCTCCGCGTCTTCACTGCCTTCTGGGAGTGGACGCCCTGCGACCGCTGTGGGCTGCAGGGCGAGCAGTGGCGCCTGGGCCTGTGCTACCTGCAGAGCTCCGGCCTCCCTCCGCGGTACCGCGCCACGCTGCCCGGTGTGCTGTCCTGCGGCTCACGCGCCGTGCCCAGGCAGCTGCGTGCCATGGCCGCGGCCCACAGCCCCGAGCTGCTGGTGCGGAGTTGCTGGGTGCCGTGTGCCAAC------AGGAGCCGGGTGGGCGAGGGCGTGCTGGCGCTCTATAGCTACATGTCCAGGCTGGGCGGCAGGCCCTGGCTGCCCCAGGTGCCCGTGCAGTTCCACCAGCAGAGACTGGGCCATGGGCTTGTCCTCTCCTGCCCCGGGGCCCGGCCTGAGCACGCAGTGGCCTGGGACAAGGACCGCCAGCCCTTATACCTCACCCAGTACCTGAAGGGCGTGAACCGCTCCATGAGGGTGTTCATCGACCATGGCCACCAGCTGCACATCCGCTTTGCCCAGCTGGGCGACCGTGGCACCTACTACTGCTGGCGCCAGGGTGCTCGGGTGGCGGGCATCCGGCTGGCCGTGACATCCCAGGGGCGCCACCCAGCCCGGCTCTCGGACCCCGAGACCCGCTCTGCCCTGCAGCTCGCCCTGCTCGGCTACCTGCTCTTAGCGGCGGTCTTCGTGAGCGTCCACCTCTGCCACTGTTGCTGCCGCTGGTTCCGCTGTGGTCCCGACTTTGTCCCC------------------------
>cavPor3
ATGAGTCCAGCCCACGCCACTGTGCTCCTGTGGGTCTGGGCCATGCTTGAGGCCTTTGAGGTCATGGAGAAGGAGAACATCTTCCAGAAGACACCCTGCCCTGCCTTCCTGATGTTCGACAACGCCGCCTACCTGGCTGACATGAGCTTCGAACTGCCATGCCACTGCAAGCCAGAGCAGGTGCCAGCGGTGGTCTGGTTCCACCAGAAGCACCTGGGCAGCGGCCACACCCAGGTGCTCACAGACTTTGATGGGCAGCTGCTGGTAGAGGCATCA---CAGGTGCGCACAGGCAGTGACGTGCTGGCCCGCTTTGGTATCCGCATGTTCAGCCTGCTGGTATTCCACGCACAGCCAGAGGACTCGGGCCTGTATTTCTGTGGCACCCAGCAGGGTGACTACTTCTATGCCTACGACGTGGACATCCAGAGTGGTGAGGCACTGGTAGCCACCTTTGAAGACAGGGGCCAGGAGCCCTCATTGGATGAGCGGCATGGGAGCTTCCGCATCTTCACCGCCTTCTGGGAGTGGACAGCCTGTGACCGCTGTGGGGTGCGTGGGGAGCAGTGGCGCCTAGGGCTGTGCTACCTGCAGAGCCCAGACCTTCCACCTCGGTACCACACCATGCCACCTGGCGTGGTGTCCTGTGGCTCTCGGGCCGTGCCCAGGCAGCTCCGAGCCATGGCAGCGGCCCACACCCCCGAGCTGCTGGTGCGGAGCTGCCAGGTGCCCTGCACCAAC------CGGAGTCGAATCCGCAAGGGCATCCTGGCACTCTACAGCTACGTGTCCAAGCTAGGCAGCAGGCCCTGGCTGCCTCAGGTGCCCATCCAGTTCCACCAGCAGAGACTGGGCCAGGGGCTCATCCTCACCTGCCCCGGGGCCCGACCTGAGCACTCAGTGGCCTGGGACAAGGACCACCAGCCTCTGTACCACACCCAGTACCTGAAGGGGGTCAACAGGTCCATGCGGGTGTTCATTGACCACGGCCACCAGCTGCACATCCGCTTTACCCGGCGCAGTGACCAGGGCACCTACTATTGCTGGCACCAGGGCGTGAAAGTGGCTGGCATCCGGCTGAGCGTGACATCTCGGGGGCACCACCGTGCCTCGCTCTCAGACCCTGAGACCCGCTTTGCCCTGCAGCTTGCCCTGCTTGGCTATCTGCTGATCACGGCCATCTTTGTCACCGTCCACCTCTGCCGCTGCTGCTGCTACTTATTTCGCTGTTGTCCCAACTTGGTCCCC------------------------
