# Supplementary material for: Six reference-quality genomes reveal evolution of bat adaptations
Source: Nature. 2020 Jul 22;583(7817):578–84. doi: 10.1038/s41586-020-2486-3 (PMC8075899; doi:10.1038/s41586-020-2486-3)
Supplement: Supplementary file 6 — Alignments of 12,931 protein-coding genes across 48 mammals. [file 41586_2020_2486_MOESM6_ESM.gz › suppDataFile/ENST00000426655.aln.fasta]

>eriEur2
ATGGCGGAGTCGGCCCGAGCCTCCTCCTTCTTCCCCCTTGTCGTCCTCCTGCTCGCTGGCAGCGGCGGGTCCGGGCCCCGAGGG---ATCCAGGCTCTGTTGTGTGCGTGCACCAGCTGCCTACAGACCAACTACACATGTGAAACAGATGGGGCCTGCATGGTGTCCATTTTCAACCTGGATGGGATGGAGCACCATGTGCGCACCTGCATCCCCAAAGTGGAGCTGGTCCCCGCAGGGAAGCCCTTCTACTGCCTGAGCTCCGAGGACCTGCGTAACACGCACTGCTGCTACACTGACTTCTGCAACAGGATTGACCTGAGGGTGCCCAGTGGACACCCCAAGGAGTCT---GAGCAAGCTTCCATGTGGGGCCCTGTGGAGCTCGTAGGCATTATTGCCGGCCCAGTGTTCCTCCTGTTTCTCATCATCATCATTGTTTTCCTTGTCATCAACCATCATCAGCGTGTCTATCATAACCGCCAGAGACTGGACATGGAAGATCCCTCTTGTGAAATGTGTCTCTCCAAAGATAAGACACTCCAGGATCTTGTCTACGATCTCTCTACTTCAGGGTCTGGCTCAGGTCTACCCCTTTTTGTCCAGCGCACAGTGGCCCGAACCATCGTTTTACAGGAGATTATTGGCAAAGGCCGGTTTGGGGAAGTGTGGCGTGGCCGCTGGAGGGGTGGTGATGTGGCTGTGAAAATTTTTTCTTCTCGTGAAGAACGGTCTTGGTTCCGGGAAGCAGAGATATACCAGACAGTCATGTTGCGCCATGAAAACATCCTTGGATTCATTGCTGCTGACAATAAAGATAATGGCACTTGGACACAGCTGTGGCTTGTCTCCGACTACCATGAGCATGGCTCCCTGTTTGACTATCTGAACCGGTACACAGTCACAATCGAGGGGATGATCAAGCTGGCCTTGTCTGCTGCCAGTGGGCTGGCACACCTGCACATGGAAATAGTAGGCACTCAAGGGAAACCTGGAATTGCTCACCGAGACTTAAAGTCAAAGAACATCCTAGTGAAGAAAAATGGCATGTGTGCTATCGCAGACCTGGGCCTGGCTGTTCGTCATGATGCTGTCACCGACACCATTGACATAGCTCCGAACCAGAGGGTGGGAACCAAGCGATACATGGCCCCTGAAGTGCTTGATGAAACCATTAACATGAAGCACTTTGACTCCTTCAAATGTGCTGATATCTATGCCCTCGGGCTTGTATATTGGGAGATTGCTCGAAGATGCAATTCTGGAGGAGTTCATGAGGAATATCAGCTGCCGTATTATGACTTAGTGCCCTCTGATCCTTCCATTGAGGAAATGCGAAAGGTCGTATGTGACCAGAAGCTACGTCCCAACATCCCCAACTGGTGGCAGAGTTATGAGGTAGGAAGATTCCCCCCCCCCCCGCCT------------------------------------------
>micOch1
ATGGCGGAGTCGGCCGGAGCCTCCTCCTTCTTCCCCCTTGTTGTCCTCCTGCTTGCCGGCAGCGGCGGGTCTGGGCCCCGGGGG---ATCCAGGCTCTGCTGTGTGCATGTACTAGCTGCCTACAGACCAACTACACGTGTGAAACAGATGGGGCCTGCATGGTCTCCATCTTCAACCTGGATGGCATGGAGCACCACGTGCGCACCTGCATCCCCAAAGTGGAGCTGGTTCCTGCCGGAAAGCCCTTCTACTGCCTGAGCTCTGAGGATCTGCGCAACACCCACTGCTGCTACAGCGACTTCTGCAACAAAATTGACCTCAGGGTGCCCAGTGGGCACCTCAAGGAGCCT---GAGCACCCCTCCATGTGGGGCCCTGTGGAGCTGGTGGGCATTATCGCTGGCCCAGTCTTCCTCCTGTTTCTCATCATCATCATCGTCTTCCTTGTCATCAACTATCACCAGCGTGTCTACCACAACCGCCAGAGACTGGACATGGAGGACCCCTCATGTGAGATGTGTCTCTCCAAAGACAAGACACTCCAGGATCTTGTCTATGATCTCTCCACGTCAGGGTCTGGCTCAGGGTTACCCCTTTTTGTCCAGCGCACAGTGGCCCGAACCATTGTTTTACAAGAGATTATCGGCAAGGGCCGGTTTGGGGAAGTATGGCGTGGCCGCTGGCGAGGTGGTGACGTGGCTGTGAAAATCTTCTCTTCTCGTGAAGAGCGGTCGTGGTTCCGGGAAGCAGAGATCTACCAGACAGTCATGCTGCGTCATGAAAACATCCTTGGGTTTATTGCTGCTGACAATAAAGATAATGGCACCTGGACCCAGTTGTGGCTTGTCTCTGACTATCACGAGCATGGTTCCCTGTTTGATTATCTGAACCGCTACACAGTGACCATTGAGGGGATGATTAAGCTGGCCCTGTCTGCGGCCAGTGGGTTGGCACACCTTCACATGGAGATTGTGGGCACTCAAGGGAAGCCTGGAATTGCTCATCGAGACCTAAAGTCAAAGAATATCCTGGTTAAGAAGAACGGCATGTGTGCCATCGCAGACCTGGGCCTAGCCGTCCGTCATGACGCAGTTACTGATACCATTGACATTGCTCCAAATCAGAGGGTGGGAACCAAACGATACATGGCTCCTGAAGTACTTGATGAAACCATCAACATGAAGCACTTTGACTCCTTCAAGTGTGCCGATATCTATGCTCTTGGGCTCGTATACTGGGAGATTGCGCGAAGATGCAATTCTGGAGGAGTCCATGAAGAATATCAGCTGCCGTATTATGACTTAGTGCCCTCCGACCCTTCCATTGAGGAAATGCGAAAGGTCGTCTGTGACCAGAAGTTACGACCCAATATCCCCAACTGGTGGCAGAGTTATGAGGTAGGGAGCCTGCTTGACACT------------------------------------------------
>bosTau8
ATGGCGGAGTCGGCCGGAGCCTCCTCCTTCTTCCCCCTTGTTGTCCTCCTGCTTGCCGGCAGCGGCGGGTCCGGGCCCCGGGGG---ATCCAGGCTCTGTTGTGTGCGTGCACCAGCTGCCTCCAAGCCAACTACACGTGTGAGACGGATGGGGCCTGCATGGTCTCCATTTTCAACCTGGACGGGATGGAGCACCACGTGCGCACCTGCATCCCCAAAGTGGAGCTGGTCCCGGCCGGGAAGCCCTTCTACTGCCTGAGCTCCGAGGACTTGCGCAACACACACTGCTGCTACACTGACTTCTGCAACAAGATCGACCTGAGGGTGCCCAGCGGTCACCTCAAGGAGCCT---GAGCACCCCTCCATGTGGGGGCCTGTGGAGCTGGTGGGCATTATTGCCGGCCCAGTGTTCCTCCTCTTTCTCATCATCATCATTGTTTTCCTCGTCATTAACTATCATCAGCGTGTCTATCACAACCGCCAGAGGCTGGACATGGAGGACCCCTCGTGTGAGATGTGTCTCTCCAAGGACAAGACGCTCCAGGACCTGGTCTATGACCTCTCCACGTCAGGGTCTGGCTCAGGGTTACCCCTTTTTGTCCAGCGCACAGTGGCCCGGACCATCGTTCTACAGGAAATTATTGGCAAGGGCCGGTTTGGAGAAGTGTGGCGCGGCCGCTGGCGGGGCGGTGATGTGGCTGTGAAAATATTCTCTTCTCGGGAGGAACGGTCTTGGTTCCGGGAAGCAGAGATATACCAGACAGTCATGCTTCGCCATGAGAACATCCTCGGGTTCATCGCCGCTGACAATAAAGATAACGGCACCTGGACACAGCTGTGGCTCGTGTCGGACTATCACGAGCACGGCTCCCTGTTTGACTATCTGAACCGGTACACGGTGACCATCGAGGGGATGATCAAGCTGGCCTTGTCTGCCGCCAGCGGGCTAGCACACCTGCACATGGAGATCGTGGGCACCCAAGGGAAACCTGGAATTGCTCATCGAGACTTAAAGTCAAAGAACATCCTGGTGAAGAAAAATGGCATGTGCGCCATCGCAGACCTGGGTTTGGCTGTCCGTCACGATGCGGTCACAGACACCATTGACATTGCCCCTAACCAGAGGGTGGGAACTAAACGATACATGGCCCCCGAAGTGCTCGATGAAACCATCAACATGAAGCACTTCGACTCCTTTAAATGTGCTGATATCTATGCCCTCGGTCTTGTGTACTGGGAGATTGCTCGAAGATGCAACTCTGGAGGGGTCCATGAAGAATATCAGCTGCCATATTATGACCTAGTGCCCTCTGACCCTTCCATCGAGGAGATGCGGAAGGTTGTATGTGACCAGAAGCTCCGTCCCAACATCCCCAACTGGTGGCAGAGTTACGAGGTAGGAAGCTGCCCTGTCTCCTGTGCTTTTCTATCTGCC------------------------------
>HLrhiFer5
ATGGCGGAGTCGGCCGGAGCCTCCTCCTTCTTCCCCCTCGTCGTCCTGCTGCTCGCGGGCAGCGGCGGGTCCGGGCCCCGGGGG---ATCCAGGCTCTGCTGTGTACGTGCACCAGCTGCCTACAGGCCAACTACACGTGTGAAACAGATGGGGCCTGCATGGTTTCCATCTTCAACCTGGATGGGATGGAGCACCACGTGCGCACCTGCATCCCCAAAGTGGAGCTAGTCCCCGCTGGAAAGCCCTTCTACTGCCTGAGCTCCGAGGATCTGCGCAACACCCACTGCTGCTACACCGACTTCTGCAACAAGATTGACCTGAGGGTGCCCAGTGGTCACCTCAAGGAGCCT---GAGCACCCTTCCATGTGGGGCCCCGTGGAGCTGGTCGGCATCATTGCGGGCCCAGTGTTCCTCCTGTTTCTCATCATCATCATTGTTTTCCTTGTCATTAACTATCATCAGCGTGTCTATCACAACCGCCAGAGGCTGGACATGGAGGATCCCTCATGTGAGATGTGTCTTTCCAAAGACAAGACGCTCCAGGATCTTGTCTACGATCTCTCCACGTCGGGGTCTGGCTCAGGGTTACCCCTTTTTGTCCAGCGTACCGTTGCCCGAACCATCGTTTTACAGGAGATTATTGGCAAGGGCCGGTTTGGAGAAGTGTGGCGTGGCCGCTGGAGGGGTGGTGACGTGGCTGTGAAAATTTTCTCTTCTCGTGAAGAACGGTCTTGGTTCCGGGAAGCAGAGATCTACCAGACAGTCATGCTGCGCCATGAAAACATCCTTGGATTTATTGCTGCTGACAATAAAGATAATGGCACCTGGACCCAGCTGTGGCTCGTCTCGGACTATCACGAGCATGGCTCCCTGTTTGATTATCTTAACCGGTACACAGTGACAATTGAGGGGATGATTAAGCTGGCCTTGTCTGCTGCCAGTGGGCTGGCACACCTGCACATGGAGATTGTGGGCACCCAAGGGAAGCCTGGAATTGCTCATCGAGACTTAAAGTCGAAGAACATCCTGGTGAAGAAAAACGGCATGTGCGCCATCGCAGACCTGGGCCTGGCTGTCCGGCACGATGCGGTCACTGACACCATTGACATTGCCCCAAATCAGAGGGTGGGGACCAAACGATACATGGCCCCTGAAGTACTTGATGAAACCATTAACATGAAGCACTTTGACTCCTTTAAATGTGCTGATATCTATGCCCTCGGGCTTGTATATTGGGAGATTGCCCGAAGATGCAATTCTGGAGGAGTCCATGAAGAATATCAGCTGCCATATTACGACTTAGTGCCCTCTGACCCTTCCATTGAGGAAATGCGAAAGGTCGTATGCGACCAGAAGCTACGTCCCAACATCCCCAACTGGTGGCAGAGTTATGAGGTAGGGAGCTCCCCTGCCTGGTGCCGCTTTTCCCTCGACTTG--A------------------------
>echTel2
----------------------------------------------------------------------------------------------------------------------------------------------------------------------------------------------------------------------------------------------------------------------------------------------------------------------------------------------GTCACCTCAAGGAGCCT---GAGCACCCTTCCATGTGGGGCCCCGTGGAGCTGGTGGGCATCATCGCCGGGCCCGTGTTCCTCCTGTTTCTCATCATCATCACCGTCTTCCTTGTCATTAACTACCATCAGCGTGTCTATCACAACCGCCAGCGACTAGACATGGAGGACCCCTCCTGCGAGATGTGTCTCTCCAAAGACAAGACGCTGCAGGATCTCGTCTACGATCTCTCCACATCAGGCTCCGGCTCAGGGCTGCCGCTCTTTGTGCAGCGCACCGTGGCGCGAACCATCGTCTTGCAGGAGATCATCGGCAAGGGCCGCTTTGGGGAGGTGTGGCGGGGCCGCTGGAGGGGCGGCGACGTGGCCGTGAAGATCTTCTCCTCGCGAGAGGAGCGCTCGTGGTTCCGGGAGGCCGAGATCTACCAGACGGTCATGCTGCGCCATGAAAACATCCTGGGATTTATTGCGGCCGACAATAAAGATAACGGCACCTGGACCCAGCTGTGGCTGGTCTCCGACTACCACGAGCACGGCTCCCTGTTCGATTATCTGAACCGCTACACGGTGACCATCGAGGGCATGATCAAGCTGGCCCTGTCGGCCGCCAGTGGGCTGGCGCACCTGCACATGGAGATCGTGGGGACACAAGGGAAGCCTGGGATCGCCCATCGAGACTTGAAGTCAAAGAATATCCTGGTGAAGAAAAACGGCATGTGCGCCATCGCAGACCTGGGCCTGGCCGTGCGCCACGACGCAGTCACCGACACCATCGACATCGCCCCGAACCAGAGGGTGGGGACCAAACGGTACATGGCCCCCGAAGTCCTTGATGAGACCCTCAATATGAAACACTTTGACTCCTTCAAGTGTGCTGACATATATGCCCTGGGGCTCGTCTACTGGGAGATCGCTCGGAGATGCAACTCCGGAGGAGTCCATGAAGAATATCAGCTGCCATATTATGACTTAGTGCCCTCTGACCCTTCCATTGAGGAAATGCGAAAGGTTGTCTGTGACCAGAAGCTACGTCCCAACATCCCTAACTGGTGGCAAAGCTATGAGGTAGGACAGATGCTT---------CCCTTCCTCCTG--A------------------------------
>hg38
ATGGCGGAGTCGGCCGGAGCCTCCTCCTTCTTCCCCCTTGTTGTCCTCCTGCTCGCCGGCAGCGGCGGGTCCGGGCCCCGGGGG---GTCCAGGCTCTGCTGTGTGCGTGCACCAGCTGCCTCCAGGCCAACTACACGTGTGAGACAGATGGGGCCTGCATGGTTTCCATTTTCAATCTGGATGGGATGGAGCACCATGTGCGCACCTGCATCCCCAAAGTGGAGCTGGTCCCTGCCGGGAAGCCCTTCTACTGCCTGAGCTCGGAGGACCTGCGCAACACCCACTGCTGCTACACTGACTACTGCAACAGGATCGACTTGAGGGTGCCCAGTGGTCACCTCAAGGAGCCT---GAGCACCCGTCCATGTGGGGCCCGGTGGAGCTGGTAGGCATCATCGCCGGCCCGGTGTTCCTCCTGTTCCTCATCATCATCATTGTTTTCCTTGTCATTAACTATCATCAGCGTGTCTATCACAACCGCCAGAGACTGGACATGGAAGATCCCTCATGTGAGATGTGTCTCTCCAAAGACAAGACGCTCCAGGATCTTGTCTACGATCTCTCCACCTCAGGGTCTGGCTCAGGGTTACCCCTCTTTGTCCAGCGCACAGTGGCCCGAACCATCGTTTTACAAGAGATTATTGGCAAGGGTCGGTTTGGGGAAGTATGGCGGGGCCGCTGGAGGGGTGGTGATGTGGCTGTGAAAATATTCTCTTCTCGTGAAGAACGGTCTTGGTTCAGGGAAGCAGAGATATACCAGACGGTCATGCTGCGCCATGAAAACATCCTTGGATTTATTGCTGCTGACAATAAAGATAATGGCACCTGGACACAGCTGTGGCTTGTTTCTGACTATCATGAGCACGGGTCCCTGTTTGATTATCTGAACCGGTACACAGTGACAATTGAGGGGATGATTAAGCTGGCCTTGTCTGCTGCTAGTGGGCTGGCACACCTGCACATGGAGATCGTGGGCACCCAAGGGAAGCCTGGAATTGCTCATCGAGACTTAAAGTCAAAGAACATTCTGGTGAAGAAAAATGGCATGTGTGCCATAGCAGACCTGGGCCTGGCTGTCCGTCATGATGCAGTCACTGACACCATTGACATTGCCCCGAATCAGAGGGTGGGGACCAAACGATACATGGCCCCTGAAGTACTTGATGAAACCATTAATATGAAACACTTTGACTCCTTTAAATGTGCTGATATTTATGCCCTCGGGCTTGTATATTGGGAGATTGCTCGAAGATGCAATTCTGGAGGAGTCCATGAAGAATATCAGCTGCCATATTACGACTTAGTGCCCTCTGACCCTTCCATTGAGGAAATGCGAAAGGTTGTATGTGATCAGAAGCTGCGTCCCAACATCCCCAACTGGTGGCAGAGTTATGAGGTAAGAAGCTGGCCT---CCTGCGGCTTTCCCATCAGCC------------------------------
>panTro5
ATGGCGGAGTCGGCCGGAGCCTCCTCCTTCTTCCCCCTTGTTGTCCTCCTGCTCGCCGGCAGCGGCGGGTCCGGGCCCCGGGGG---GTCCAGGCTCTGCTGTGTGCGTGCACCAGCTGCCTCCAGGCCAACTACACGTGTGAGACAGATGGGGCCTGCATGGTTTCCATTTTCAATCTGGATGGGATGGAGCACCATGTGCGCACCTGCATCCCCAAAGTGGAGCTGGTCCCTGCCGGAAAGCCCTTCTACTGCCTGAGCTCGGAGGACCTGCGCAACACCCACTGCTGCTACACTGACTACTGCAACAGGATCGACTTGAGGGTGCCCAGTGGTCATCTCAAGGAGCCC---GAGCACCCGTCCATGTGGGGCCCGGTGGAGCTGGTAGGCATCATCGCCGGCCCGGTGTTCCTCCTGTTCCTCATCATCATCATTGTTTTCCTTGTCATTAACTATCATCAGCGTGTCTATCACAACCGCCAGAGACTGGACATGGAAGATCCCTCATGTGAGATGTGTCTCTCCAAAGACAAGACGCTCCAGGATCTTGTCTACGATCTCTCCACCTCAGGGTCTGGCTCAGGGTTACCCCTCTTTGTCCAGCGCACAGTGGCCCGAACCATCGTTTTACAAGAGATTATTGGCAAGGGTCGGTTTGGGGAAGTATGGCGGGGCCGCTGGAGGGGTGGTGATGTGGCTGTGAAAATATTCTCTTCTCGTGAAGAACGGTCTTGGTTCAGGGAAGCAGAGATATACCAGACGGTCATGCTGCGCCATGAAAACATCCTTGGATTTATTGCTGCTGACAATAAAGATAATGGCACCTGGACACAGCTGTGGCTTGTTTCTGACTATCATGAGCACGGGTCCCTGTTTGATTATCTGAACCGGTACACAGTGACAATTGAGGGGATGATTAAGCTGGCCTTGTCTGCTGCTAGTGGGCTGGCACACCTGCACATGGAGATCGTGGGCACCCAAGGGAAGCCTGGAATTGCTCATCGAGACTTAAAGTCAAAGAACATTCTGGTGAAGAAAAATGGCATGTGTGCCATAGCAGACCTGGGCCTGGCTGTCCGTCACGATGCAGTCACTGACACCATTGACATTGCCCCGAATCAGAGGGTGGGGACCAAACGATACATGGCCCCTGAAGTACTTGATGAAACCATTAATATGAAACACTTTGACTCCTTTAAATGTGCTGATATTTATGCCCTCGGGCTTGTATATTGGGAGATTGCTCGAAGATGCAATTCTGGAGGAGTCCATGAAGAATATCAGCTGCCATATTACGACTTAGTGCCCTCTGACCCTTCCATTGAGGAAATGCGAAAGGTGGTATGTGATCAGAAGCTGCGTCCCAACATCCCCAACTGGTGGCAGAGTTATGAGGTAAGAAGCCGGCCT---CCTGCGGCTTTCCCATCAGCC------------------------------
>dasNov3
----------------------------------------------------------------------------------------------CTCTGCTGTGTGCTTGCACCAGCTGCCTGCAGGCCAATTACACCTGTGAGACAGATGGGGCCTGCATGGTTTCCATTTTCAACCTGGATGGCCTGGAGCACCACGTGCGCACCTGCATCCCCAAAGTGGAGCTGGTCCCTGCCGGGAAGCCCTTCTACTGCCTGAGCTCAGAGGACCTGCGTAACACCCACTGCTGCTACACCGACTTCTGCAACAAGATTGACCTGAGGGTGCCCAGTGGTCACCTCAAGGAGCCC---GAGCACCCGTCTGTATGGGGCCCAGTGGAGCTGGTGGGCATCATTGCTGGCCCAGTGTTCCTCCTCTTCCTCATCATCATTGTCGTTTTCCTGGTCATCAACTACCATCAGCGCGTCTATCACAACCGCCAGCGACTAGACATGGAGGATCCCTCATGTGAAATGTGTCTCTCCAAAGACAAGACACTCCAGGATCTCGTCTACGATCTCTCCACGTCAGGCTCTGGCTCAGGGCTCCCCCTTTTTGTCCAGCGCACAGTGGCCCGCACCATCGTTTTACAGGAGATCATTGGCAAGGGCCGGTTTGGGGAAGTGTGGCGCGGCCGCTGGCGGGGTGGTGATGTGGCTGTGAAGATTTTTTCTTCTCGTGAAGAGCGGTCTTGGTTCCGGGAAGCAGAGATATATCAGACAGTCATGCTGCGCCACGAAAACATCCTTGGATTTATTGCCGCCGACAATAAAGATAATGGCACCTGGACACAGCTGTGGCTTGTTTCTGATTATCATGAGCATGGCTCCCTGTTTGATTACCTTAACCGGTACACCGTGACCATCGAGGGGATGATTAAGCTGGCACTGTCTGCTGCTAGCGGGCTGGCACACCTGCACATGGAGATCGTGGGGACACAAGGGAAGCCTGGAATTGCTCATCGAGATTTGAAGTCAAAGAACATCCTGGTGAAGAAAAACGGCATGTGTGCCATCGCAGACCTCGGCCTGGCTGTCCGCCACGACGCGGTCACCGACACCATTGACATCGCCCCGAATCAGAGGGTGGGGACCAAACGATACATGGCCCCTGAAGTACTCGATGAAACCATTAACATGAAACACTTTGACTCCTTTAAGTGTGCTGATATCTATGCGCTGGGGCTTGTGTACTGGGAGATTGCGCGAAGATGCAATTCTGGAGGAGTCCATGAAGAATATCAGCTGCCGTATTATGACCTAGTGCCCTCTGACCCTTCCATTGAGGAAATGCGAAAGGTCGTATGTGACCAGAAGCTGCGTCCCAACATCCCCAACTGGTGGCAGAGTTACGAGGTAAAAAGCTTCCCTGCTCCCAGGGCTTTTCCATCTG--------------------------------
>tarSyr2
----------------------------------------------------------------------------------------------CTCTGCTGTGTGCGTGTACCAGCTGTCTCCAGGCCAACTACACGTGTGAGACAGATGGGGCCTGCATGGTTTCCATTTTCAACCTGGATGGGATGGAGCACCACGTGCGCACCTGCATCCCCAAGGTGGAGCTGGTCCCTGCCGGGAAGCCCTTCTACTGCCTGAGCTCGCAGGACCTCCGCAACACCCACTGCTGCTACACCGACTACTGCAACAGGATCGACCTGCGGGTGCCCAGTGGTCACCTCAAGGAGCCC---GAGCACCCTTCCATGTGGGGCCCCGTGGAGTTGGTAGGCATCATTGCTGGCCCCGTGTTCCTCCTGTTTCTCATCATCATCGTCGTCTTCCTTGTCATTAACTATCACCAGCGTGTCTACCATAACCGCCAGAGATTGGACATGGAAGATCCCTCCTGTGAGATGTGTCTCTCCAAAGACAAGACGCTCCAGGATCTTGTCTACGATCTTTCCACCTCGGGGTCTGGCTCAGGGTTACCCCTCTTTGTCCAGCGCACAGTGGCCCGAACCATCGTTTTGCAGGAGATCATTGGCAAGGGTCGGTTTGGGGAAGTATGGCGTGGCCGCTGGAGGGGTGGTGATGTGGCTGTGAAAATTTTCTCTTCTCGTGAAGAACGGTCTTGGTTCCGGGAAGCAGAGATATACCAGACGGTCATGCTGCGCCATGAGAACATCCTCGGGTTCATTGCCGCCGACAATAAGGATAATGGCACCTGGACACAACTATGGCTTGTCTCTGACTATCACGAGCACGGCTCCCTGTTCGATTATCTCAACCGGTACACAGTGACGATCGAGGGCATGATTAAGCTTGCGCTGTCGGCTGCAAGTGGGCTGGCGCACCTGCACATGGAGATTGTGGGCACTCAAGGGAAGCCTGGAATTGCTCATCGAGACTTAAAGTCAAAGAACATCCTGGTGAAGAAGAATGGCATGTGCGCCATTGCAGACCTGGGCCTGGCTGTCCGTCACGACGCAGTCACTGACACCATCGACATTGCCCCGAATCAGAGGGTGGGGACCAAACGGTACATGGCCCCCGAAGTGCTTGATGAAACCATCAACATGAAACACTTTGACTCCTTTAAGTGTGCTGATATCTATGCCCTCGGGCTTGTGTACTGGGAGATCGCACGCAGATGCAATTCCGGAGGAGTCCATGAAGAATATCAGCTGCCATATTACGACTTAGTGCCCTCTGACCCTTCCATTGAGGAAATGCGAAAGGTCGTTTGTGACCAGAAGCTGCGTCCCAACATCCCCAACTGGTGGCAGAGTTATGAGGTAAGAAGCTCCCCTGCCTCCTGCACCTCTTCATCTGCC-T----------------------------
>HLcamFer2
----------------------------------------------------------------------------------------------CTCTGCTGTGTGCATGCACCAGCTGCCTACAGACCAACTACACGTGTGAGACAGATGGGGCCTGCATGGTTTCCATTTTCAATCTGGATGGGATGGAGCACCACGTGCGCACCTGCATCCCCAAAGTGGAGCTGGTCCCCGCTGGGAAGCCCTTCTACTGCCTGAGCTCCGAGGATCTGCGCAACACGCACTGCTGCTACACCGACTTCTGCAACAAGATCGACCTGAGGGTGCCCAGCGGTCACCTCAAGGAGCCC---GAGCACCCCTCCATGTGGGGCCCCGTGGAGCTGGTGGGCATTATTGCTGGCCCGGTGTTCCTCCTGTTTCTCATCATCGTCATTGTTTTCCTTGTCATTAACTATCATCAGCGCGTCTATCACAACCGCCAGAGGCTGGACATGGAGGACCCCTCGTGTGAGATGTGTCTCTCCAAAGACAAGACGCTCCAGGACCTCGTCTACGACCTCTCCACGTCAGGGTCTGGCTCAGGGTTGCCCCTTTTTGTCCAACGCACAGTGGCCCGAACCATCGTTTTACAGGAGATTATTGGCAAGGGCCGGTTTGGAGAAGTGTGGCGCGGCCGCTGGAGGGGTGGTGATGTGGCCGTGAAAATATTCTCTTCTCGTGAAGAACGGTCTTGGTTCCGGGAAGCAGAGATATACCAGACAGTCATGCTGCGCCATGAAAACATCCTTGGGTTTATTGCCGCTGACAATAAAGATAACGGCACCTGGACACAGCTGTGGCTCGTCTCGGACTATCATGAGCACGGCTCTCTGTTCGATTATCTGAACCGGTACACGGTGACGATTGAGGGGATGATTAAGCTGGCCCTGTCTGCCGCGAGTGGGCTGGCACACCTGCACATGGAGATCGTGGGGACCCAAGGGAAGCCTGGAATTGCTCATCGAGACTTAAAGTCAAAGAACATCCTGGTGAAGAAAAATGGCATGTGTGCCATCGCAGACCTGGGCCTGGCTGTCCGTCATGATGCTGTCACCGACACCATTGACATCGCCCCCAACCAGAGGGTGGGAACCAAACGATACATGGCCCCCGAAGTACTGGACGAAACTATCAACATGAAGCACTTCGATTCCTTTAAGTGTGCGGATATCTATGCCCTCGGGCTCGTGTACTGGGAGATTGCTCGAAGATGCAACTCTGGAGGAGTCCACGAAGAATATCAGCTCCCATATTATGACTTAGTGCCCTCTGACCCTTCCATCGAGGAGATGCGGAAGGTCGTGTGTGACCAGAAGCTACGTCCCAACATCCCCAACTGGTGGCAGAGTTATGAGGTAAGGAGCGCCCTCTCTCCTGTGGCTTTCCCACCTGCC-T----------------------------
>cerSim1
ATGGCGGAGTCGGCCGGAGCCTCCTCCTTCTTCCCTCTTGTTGTCCTCCTGCTCGCCGGCAGCGGCGGGGCTGGGCCCCGAGGG---ATCCAGGCTCTGTTGTGTGCGTGCACCAGCTGCCTACAGGCCAACTACACGTGTGAAACAGATGGGGCCTGCATGGTGTCCATTTTCAACCTGGATGGGATGGAGCACCATGTGCGTACCTGCATCCCTAAAGTGGAGCTGGTCCCCGCGGGGAAGCCCTTCTACTGCCTGAGCTCTGAGGACCTGCGCAACACCCACTGCTGCTACACGGACTTCTGCAACAGGATCGACCTGCGGGTGCCCAGTGGTCATCTCAAGGAGCCT---GAGCACCCTTCCATGTGGGGCCCCGTGGAGCTGGTAGGCATTATTGCCGGCCCGGTGTTCCTCCTGTTTCTCATCATCATCATTGTTTTCCTTGTCATTAACTATCATCAGCGCGTCTATCACAACCGCCAGAGACTGGACATGGAAGATCCCTCATGTGAGATGTGTCTCTCCAAGGACAAGACGCTCCAGGATCTCGTCTACGATCTCTCCACGTCGGGGTCTGGCTCAGGGTTACCCCTTTTTGTGCAGCGCACAGTGGCCCGAACCATCGTTTTACAGGAGATTATTGGCAAGGGCCGGTTTGGAGAAGTGTGGCGCGGCCGCTGGAGGGGTGGCGACGTGGCTGTGAAGATCTTCTCTTCTCGTGAAGAGCGGTCCTGGTTCCGGGAAGCAGAGATATACCAGACAGTCATGCTGCGCCATGAGAACATCCTTGGGTTTATTGCTGCTGACAACAAAGATAATGGCACCTGGACACAGCTGTGGCTCGTCTCGGACTATCATGAGCATGGCTCCCTGTTTGATTATCTTAACCGGTACACGGTGACGATTGAGGGGATGATTAAGCTGGCCTTGTCTGCTGCTAGTGGGCTGGCACACCTGCACATGGAGATCGTGGGCACCCAAGGGAAGCCTGGAATTGCTCATCGAGACTTAAAGTCAAAGAACATCCTGGTGAAGAAAAATGGCATGTGCGCCATCGCAGACCTGGGCCTGGCTGTCCGTCATGACGCAGTCACCGACACCATTGACATTGCTCCAAATCAGAGGGTGGGAACCAAACGATACATGGCCCCTGAAGTACTTGATGAAACCATCAACATGAAGCACTTCGACTCCTTTAAATGTGCTGATATCTATGCCCTCGGGCTTGTCTATTGGGAGATCGCTCGAAGATGCAATTCTGGAGGAGTCCACGAAGAATATCAGCTGCCATATTACGACTTAGTGCCCTCTGACCCTTCCATTGAGGAAATGCGAAAGGTCGTATGTGACCAGAAGCTACGTCCCAACATCCCCAACTGGTGGCAGAGTTATGAGGTAGGGAGCTCCCTTGCCTCCTGCGGCTATTCCACCTGC------------------------------
>HLmolMol2
ATGGCGGAGTCGGCCGGAGCCTCCTCCTTCTTCCCCCTTGTCGTCCTCCTGCTCGCTGGCAGCGGCGGGTCCGGGCCCCGGGGA---ATCCAGGCTCTGCTGTGTACGTGCACCAGCTGCCTACAGGCCAACTACACATGTGAAACGGATGGTGCCTGCATGGTCTCCATCTTCAACCTGGATGGGATGGAGCACCACGTGCGCACCTGCATCCCCAAAGTGGAGCTGGTCCCCGCTGGGAAGCCGTTCTACTGCCTGAGCTCCGAGGACCTGCGTAACACCCACTGCTGCTATACTGACTTCTGCAACAAGATCGACCTGAGGGTTCCCAGTGGTCACCTCAAGGAGCCC---GAGCACCCTTCCATGTGGGGCCCTGTGGAGCTGGTCGGCATCATTGCCGGCCCCGTGTTCCTCCTGTTTCTCATTATCATCGTCGTTTTCCTTGTCATTAACTATCATCAGCGTGTCTATCACAACCGCCAGAGGCTGGACATGGAAGATCCCTCGTGTGAGATGTGCCTCTCCAAAGACAAGACACTCCAGGACCTTGTCTACGATCTCTCCACATCAGGGTCTGGCTCAGGATTACCACTATTTGTCCAGCGCACGGTGGCCCGAACCATCGTTTTGCAGGAGATTATTGGCAAGGGCCGGTTTGGAGAAGTGTGGCGTGGCCGCTGGAGGGGTGGTGATGTGGCTGTGAAGATTTTCTCTTCTCGGGAGGAACGGTCTTGGTTTCGGGAAGCAGAGATATACCAGACAGTCATGCTGCGCCATGAAAACATCCTTGGATTTATTGCCGCTGACAATAAAGATAATGGCACCTGGACACAGCTGTGGCTCGTCTCGGACTATCATGAGCATGGCTCCCTGTTCGATTATCTTAACCGGTACACAGTGACGATCGAGGGGATGATTAAGTTGGCCTTGTCTGCTGCCAGTGGGCTGGCACACCTGCACATGGAGATCGTGGGCACCCAAGGGAAGCCTGGAATTGCTCATCGAGACTTAAAGTCAAAGAACATCCTAGTGAAAAAGAATGGCATGTGCGCAATCGCAGACCTGGGCTTGGCCGTCCGTCACGATGCAGTCACCGACACCATTGACATTGCCCCAAATCAGAGGGTGGGAACCAAACGGTACATGGCCCCTGAAGTACTTGATGAAACCATTAACATGAAGCACTTTGACTCCTTTAAATGTGCTGATATCTATGCCCTCGGGCTTGTATATTGGGAGATTGCTCGAAGATGCAATTCTGGAGGAGTCCATGAAGAATATCAGCTGCCATATTACGACTTAGTGCCCTCTGACCCTTCCATTGAGGAAATGCGAAAGGTCGTATGTGACCAGAAGCTGCGTCCTAACATCCCCAACTGGTGGCAGAGTTATGAGGTAGGAAGCTCCCCCACCTCCTGCTGTTTTTCCATCTGTGTG--A------------------------
>HLmyoMyo6
ATGGCGGAGTCGGCCGGAGCCTCCTCATTCTTCCCCCTCGTCGTCCTCCTGCTCGCCGGCAGCAGCGGGTCCGGGCCCCGGGGA---ATCCAGGCTCTGCTGTGTACATGCACCAGCTGCCTACAGGCCAACTACACATGTGAAACAGATGGGGCCTGCATGGTTTCCATTTTCAACCTGGATGGGATGGAGCACCATGTGCGTACCTGCATCCCCAAAGTGGAGCTGGTCCCTGCTGGGAAGCCCTTCTATTGCCTGAGCTCCGAGGACCTGCGTAACACCCACTGCTGCTATACTGACTTCTGCAACAAGATCGACCTGAGGGTGCCCAGTGGTCACCTCAAGGAGCCT---GAGCACCCTTCCATGTGGGGCCCTGTGGAGCTGGTCGGCATCATTGCCGGCCCAGTGTTCCTCCTGTTTCTCATCATCATCATTGTTTTCCTTGTCATTAACTATCACCAGCGTGTCTATCACAACCGCCAGAGGCTGGACATGGAAGATCCCTCATGTGAGATGTGCCTCTCCAAAGACAAGACGCTCCAAGATCTTGTCTACGATCTCTCCACATCAGGGTCTGGCTCAGGGTTACCACTTTTTGTCCAGCGCACAGTGGCCCGAACCATCGTCTTACAGGAGATTATTGGCAAGGGCCGGTTTGGAGAAGTGTGGCGCGGCCGCTGGAGGGGTGGTGATGTGGCTGTGAAAATTTTCTCTTCTCGTGAGGAACGGTCTTGGTTCCGGGAAGCAGAGATATACCAGACAGTCATGCTGCGCCACGAAAACATCCTCGGATTTATTGCTGCTGACAATAAAGATAATGGCACCTGGACACAGCTGTGGCTCGTCTCGGACTACCATGAGCATGGCTCCCTGTTCGATTATCTTAACCGGTACACAGTGACGATCGAGGGGATGATTAAGCTGGCCTTGTCTGCTGCCAGTGGGCTGGCACACCTGCACATGGAGATCGTGGGCACCCAAGGGAAGCCTGGAATTGCTCATCGAGACTTAAAGTCAAAGAACATCCTAGTGAAGAAAAATGGCATGTGCGCCATTGCAGACCTGGGCCTGGCCGTCCGTCATGATGCAGTCACAGACACCATTGACATTGCCCCAAATCAGAGGGTGGGAACCAAACGATACATGGCCCCTGAAGTGCTTGATGAAACCATTAACATGAAGCACTTTGACTCCTTTAAATGTGCTGATATCTATGCCCTCGGGCTTGTATATTGGGAGATTGCTCGAAGATGCAATTCTGGAGGAGTCCATGAAGAATATCAGCTGCCATATTATGACTTAGTGCCCTCTGACCCTTCCATTGAGGAAATGCGCAAGGTCGTATGTGACCAGAAGCTGCGTCCCAACATCCCCAACTGGTGGCAGAGTTATGAGGTAGGAAGCTCCCCTACCTCCTGCTGCTTTTCCGTCTGCATGGTT------CTTCTACCTTACTTG--A
>susScr11
ATGGCGGAGTCGGCTGGAGCCTCCTCCTTCTTCCCCCTTGTTGTCCTCCTGCTCGCCGGCAGCGGCGGGTCCGGGCCCCGGGGG---ATCCAGGCTCTGCTCTGTGCCTGCACCAGCTGCCTCCAGGCCAACTACACGTGTGAGACGGATGGGGCCTGCATGGTTTCCATTTTCAACCTGGACGGGATGGAGCACCATGTGCGCACCTGCATCCCCAAGGTGGAGCTGGTCCCCGCTGGGAAGCCCTTCTACTGCCTGAGCTCCGAGGACCTGCGCAACACGCACTGCTGCTACACCGACTTCTGCAACAAGATCGACCTGAGGGTGCCCAGCGGTCACCTCAAGGAGCCT---GAGCACCCCTCCATGTGGGGCCCCGTGGAGCTGGTGGGCATTATTGCCGGCCCAGTGTTCCTCCTGTTTCTCATCATCATCATCGTCTTCCTTGTCATTAACTACCATCAGCGCGTCTATCACAACCGCCAGAGGCTGGACATGGAGGACCCCTCGTGTGAGATGTGTCTCTCCAAGGACAAGACGCTCCAGGACCTCGTCTACGACCTCTCCACGTCGGGGTCGGGCTCAGGGTTACCCCTTTTTGTTCAGCGCACAGTGGCCCGAACCATCGTTTTGCAGGAGATTATTGGCAAGGGCCGCTTTGGAGAAGTGTGGCGTGGCCGCTGGAGAGGTGGCGACGTGGCTGTGAAAATATTCTCCTCTCGCGAAGAGCGGTCTTGGTTCCGGGAAGCAGAGATATACCAGACGGTCATGCTGCGCCATGAAAACATCCTTGGCTTCATTGCTGCCGACAACAAAGATAACGGCACGTGGACACAGCTGTGGCTCGTCTCGGACTACCACGAGCACGGCTCCCTGTTTGACTACCTTAACCGCTACACGGTGACCATCGAGGGGATGATCAAGTTGGCCTTGTCTGCCGCGAGCGGGTTGGCACACCTGCACATGGAGATCGTGGGCACCCAAGGGAAGCCTGGAATTGCTCATCGAGACTTAAAGTCAAAGAACATCCTGGTGAAGAAGAATGGCATGTGCGCCATCGCAGACCTGGGCCTGGCCGTCCGTCACGATGCCGTCACTGACACCATTGACATTGCCCCTAACCAAAGGGTGGGAACCAAACGATACATGGCCCCCGAGGTACTTGATGAAACCATCAACATGAAGCACTTCGACTCCTTCAAGTGTGCGGACATCTATGCCCTCGGGCTCGTGTATTGGGAGATTGCCCGAAGATGCAACTCTGGAGGAGTCCATGAAGAATATCAGCTGCCATATTATGACCTAGTGCCCTCTGATCCTTCCATCGAGGAGATGCGGAAGGTCGTATGTGACCAGAAGCTGCGTCCCAACATCCCCAACTGGTGGCAGAGTTATGAGGTAAGAGGGTCCCCTCTCCTGCCCCTTTTCCATCTGCCT------------------------------
>HLphyDis3
ATGGCGGAGTCGGCCGGAGCCTCCTCCTTCTTCCCCCTAGTCGTCCTTCTGCTCGCCGGCAGCGGCGGGTCCGGGCCCCGGGGT---ATCCAGGCTCTGCTGTGTACGTGCACCAGCTGCCTGCAGGCCAACTACACGTGTGAGACCGATGGGGCCTGCATGGTGTCCATCTTCAACCTGGACGGCATGGAGCACCACGTGCGCACTTGCATCCCCAAAGTGGAGCTGGTCCCCGCTGGGAAGCCCTTCTACTGCCTGAGCTCCGAGGATCTGCGCAACACCCACTGCTGCTACACCGACTTCTGCAACAAGATCGACCTGAGGGTTCCCAGTGGTCACCTCAAGGAGCCC---GAGCACCCCTCCATGTGGGGCCCCGTGGAGCTAGTCGGCATTATTGCCGGCCCAGTGTTCCTCCTGTTTCTCATCATCATCATCGTTTTCCTGGTCATTAACTATCACCAGCGTGTTTATCACAACCGTCAGAGGCTGGACATGGAAGATCCCTCCTGTGAGATGTGCCTCTCCAAAGACAAGACGCTCCAGGACCTCGTGTACGATCTCTCCACGTCGGGGTCTGGCTCAGGGTTACCCCTTTTTGTCCAGCGCACAGTGGCCCGAACCATCGTTTTACAGGAGATTATCGGCAAGGGCCGGTTTGGAGAAGTGTGGCGCGGCCGCTGGAGGGGTGGTGACGTGGCTGTGAAGATTTTCTCTTCTCGTGAGGAGCGGTCCTGGTTCCGGGAAGCAGAGATATACCAGACGGTCATGCTGCGCCACGAGAACATCCTTGGGTTTATTGCCGCCGACAACAAAGATAATGGCACCTGGACTCAGCTGTGGCTCGTCTCCGACTATCATGAGCATGGCTCCCTGTTCGATTATCTTAACCGGTACACAGTGACGATCGAGGGGATGATCAAGCTGGCCCTGTCTGCTGCCAGCGGGCTGGCCCACCTGCACATGGAGATCGTGGGCACCCAAGGGAAGCCTGGAATTGCTCATCGAGACTTAAAGTCGAAGAACATCCTAGTGAAGAAAAACGGCATGTGCGCCATCGCAGACCTGGGGCTGGCCGTCCGACACGACGCAGTCACCGACACAATTGACATCGCCCCAAACCAGAGGGTGGGCACCAAACGATACATGGCCCCTGAAGTACTTGATGAAACCATTAACATGAAGCACTTTGACTCCTTTAAATGTGCCGATATCTATGCCCTCGGGCTGGTATATTGGGAGATTGCTCGAAGATGCAATTCTGGAGGAGTCCATGAAGAATATCAGCTGCCATATTACGACTTAGTGCCCTCTGACCCTTCCATTGAGGAAATGCGAAAGGTCGTATGTGATCAGAAGCTGCGTCCCAACATCCCCAACTGGTGGCAGAGTTACGAGGTAGGACTCTCCCCTCTCTCCTCCTGCTTTCCCACCTTTGGGCTT------TCTCCACCTTACCTG--A
>triMan1
ATGGCGGAGTCGGCTGGAGCCTCCTCCTTCTTCCCTCTTGTTGTCCTCCTGCTCACGGGCAGCGGCGGGTCCGGGCCCCGGGGG---ATCCACGCTCTACTGTGTGCGTGCACCAGCTGCCTACAGGCCAACTACACATGTGAAACAGATGGGGCCTGCATGGTTTCCATTTTCAACCTGGATGGGATGGAGCACCATGTGCGCACCTGCATCCCCAAAGTGGAGCTGGTCCCCGCTGGGAAGCCCTTCTACTGCCTGAGCTCAGAAGATCTGCGTAACACCCACTGCTGCTATACTGACTTCTGCAACAAGATTGACCTGAGGGTGCCCAGTGGTCATCTCAAGGAGCCA---GAGCACCCTTCCATGTGGGGCCCTGTGGAGCTGGTAGGCATCATTGCTGGCCCAGTCTTCCTCCTGTTTCTCATCATCATCATTGTTTTCCTTGTCATTAACTATCATCAGCGAGTCTATCACAACCGCCAGAGACTAGACATGGAAGATCCCTCGTGTGAAATGTGTCTCTCCAAAGACAAGACACTCCAGGATCTGGTCTACGATCTCTCCACATCTGGGTCTGGCTCAGGCTTACCGCTTTTTGTCCAGCGCACAGTGGCGCGAACCATCGTTTTACAGGAGATAATTGGCAAGGGCCGGTTTGGGGAAGTCTGGCGTGGCCGCTGGAGGGGTGGTGATGTGGCTGTGAAAATTTTCTCTTCTCGTGAAGAGCGGTCTTGGTTCCGGGAAGCGGAGATATACCAGACAGTCATGCTGCGCCATGAAAACATCCTTGGATTTATTGCTGCTGACAATAAAGATAACGGCACCTGGACACAGCTGTGGCTTGTCTCTGACTATCACGAGCATGGCTCCCTGTTTGATTATCTTAACCGGTACACAGTGACAATCGAGGGGATGATCAAGCTGGCCTTGTCTGCTGCTAGTGGGCTGGCACACCTGCACATGGAGATTGTGGGTACGCAAGGGAAGCCTGGAATTGCTCATCGAGACTTGAAGTCAAAGAACATCCTGGTAAAGAAAAATGGCATGTGTGCCATCGCAGACCTGGGCCTGGCTGTTCGTCATGATGCAGTCACCGACACCATTGACATTGCCCCAAATCAGAGGGTGGGAACCAAACGATACATGGCCCCCGAGGTACTTGATGAAACCATAAACATGAAACACTTTGACTCCTTTAAATGTGCTGATATCTATGCCCTCGGGCTTGTATATTGGGAAATTGCTCGAAGATGCAATTCTGGAGGAGTCCATGAAGAATATCAGCTGCCATATTATGACCTAGTGCCCTCTGACCCTTCCATTGAAGAAATGCGAAAGGTTGTATGTGACCAGAAGTTACGTCCCAACATCCCCAACTGGTGGCAAAGTTATGAGGTAGGAAGCTTCCCTGCCTTTGCAGCTTTTCCATCTGCC------------------------------
>loxAfr3
ATGGCGGAGTCGGCCGGAGCCTCCTCCTTCTTGCCTCTTGTTGTCCTCCTGCTCGCGGGCAGCGGCGGGTCCGGGCCCAGGGGG---ATCCAGGCTCTGCTGTGCGCGTGCACCAGCTGCCTACAGGCCAACTACACATGTGAAACAGATGGGGCCTGCATGGTTTCCATTTTCAACCTGGATGGGATGGAGCACCATGTGCGCACCTGCATCCCCAAGGTGGAGCTGGTCCCCGCTGGGAAGCCCTTCTACTGCCTGAGCTCAGAAGATCTGCGTAACACTCACTGCTGCTATACTGACTTCTGCAACAAGATTGACCTGAGGGTGCCCAGTGGTCACCTCAAGGAGCCC---GAGCACCCTTCCATGTGGGGCCCCGTGGAGCTGGTAGGCATCATTGCTGGCCCCGTGTTCCTCCTGTTTCTCATCATCATCATCGTTTTCCTTGTCATTAACTACCATCAGCGGGTCTATCACAACCGCCAGAGGCTAGACATGGAGGATCCCTCGTGTGAGATGTGTCTCTCCAAAGACAAGACGCTCCAGGATCTCGTCTACGATCTCTCCACATCAGGGTCTGGCTCAGGGTTACCTCTTTTTGTCCAGCGCACAGTGGCTCGAACCATCGTTTTACAGGAGATAATTGGCAAGGGCCGGTTTGGGGAAGTCTGGCGTGGCCGCTGGAGGGGTGGTGACGTGGCTGTGAAAATTTTCTCTTCTCGTGAAGAACGGTCTTGGTTCCGTGAAGCAGAGATATACCAGACAGTCATGCTACGCCATGAAAACATTCTTGGATTTATTGCTGCTGACAATAAAGATAACGGCACCTGGACACAGCTGTGGCTTGTCTCTGACTATCATGAGCACGGCTCCCTGTTTGATTATCTTAACCGGTACACAGTGACAATCGAGGGGATGATCAAGCTGGCCTTGTCTGCTGCTAGTGGGCTGGCACACCTGCACATGGAGATTGTGGGTACGCAAGGGAAGCCTGGAATTGCTCATCGAGACTTGAAGTCAAAGAACATCCTGGTAAAGAAGAATGGCATGTGTGCCATCGCAGACCTGGGCCTGGCTGTTCGTCATGATGCAGTCACGGACACCATTGACATTGCTCCAAATCAGAGGGTGGGAACCAAACGATACATGGCCCCTGAAGTACTTGATGAAACCATAAACATGAAACACTTTGACTCCTTTAAATGTGCTGATATCTATGCTCTCGGGCTTGTATATTGGGAAATTGCTCGAAGATGCAATTCTGGAGGAGTCCATGAAGAATATCAGCTGCCATATTATGACCTAGTGCCCTCTGACCCTTCCATTGAGGAAATGCGAAAGGTTGTATGTGACCAGAAGCTACGTCCCAACATCCCTAACTGGTGGCAAAGTTATGAGGTAGGAAGCTTCCCTGCCTCCTGCAGCTTTTCCATCTGCCTG---------------------------
>felCat8
----------------------------------------------------------------------------------------------CTCTGCAGTGTGCATGTACCAGCTGCCTCCAGGCCAACTACACGTGTGAAACAGATGGGGCCTGCATGGTTTCCATTTTCAACCTGGATGGGATGGAGCACCACGTGCGCACCTGCATCCCCAAAGTGGAGCTGGTCCCCGCCGGGAAACCCTTCTACTGCCTCAGCTCTGAGGACCTCCGCAACACCCACTGCTGCTATACTGACTTCTGCAACAGGATCGACCTTAGGGTGCCCAGTGGTCACCTCAAGGAGTCT---GAGCACCCTTCCATGTGGGGCCCCGTGGAGCTGGTAGGCATTATTGCTGGCCCAGTGTTCCTCCTGTTTCTCATCATCATCATTGTTTTCCTTGTCATTAACTATCATCAGCGTGTCTATCACAACCGCCAGAGACTGGATATGGAAGATCCCTCGTGTGAGATGTGTCTCTCCAAAGACAAGACGCTCCAGGATCTTGTCTACGATCTCTCCACATCAGGGTCTGGTTCAGGGTTGCCCCTTTTTGTCCAGCGCACAGTGGCCCGAACCATCGTTTTACAGGAGATTATTGGCAAGGGCCGGTTTGGGGAAGTGTGGCGTGGCCGCTGGAGGGGTGGCGATGTCGCGGTGAAGATTTTCTCTTCTCGTGAAGAACGGTCTTGGTTCCGGGAAGCAGAGATCTACCAGACAGTCATGCTGCGCCATGAGAACATCCTTGGATTTATTGCTGCTGACAATAAAGATAATGGCACCTGGACACAGCTGTGGCTCGTCTCAGACTACCATGAGCATGGCTCCCTGTTTGATTATCTTAACCGGTACACGGTGACAATCGAGGGGATGATTAAGCTGGCCTTGTCTGCGGCTAGTGGGTTAGCCCACCTGCACATGGAGATTGTGGGTACCCAAGGGAAGCCTGGAATTGCTCATCGAGACTTAAAATCAAAGAACATCCTGGTGAAGAAAAATGGCATGTGCGCCATTGCAGACCTGGGCCTGGCTGTCCGCCATGATGCGGTCACTGACACCATTGACATTGCCCCAAATCAGAGGGTGGGAACCAAACGATACATGGCCCCCGAAGTACTCGATGAGACCATTAATATGAAGCACTTTGACTCCTTCAAATGCGCCGATATCTATGCGCTCGGCCTTGTGTATTGGGAGATTGCTCGAAGATGCAATTCTGGAGGAGTCCATGAAGAGTATCAGCTACCATATTATGACTTAGTGCCCTCTGACCCTTCCATTGAGGAAATGCGAAAGGTCGTATGTGACCAGAAGCTACGTCCCAACATCCCCAACTGGTGGCAGAGTTACGAGGTAGGAAGCTTCCCTGCCTCCTGTGGCTTTTCCATCTGCCTG--A------------------------
>canFam3
----------------------------------------------------------------------------------------------CTCTGCAGTGTGCGTGTACCAGCTGCCTCCAGGCCAACTACACGTGTGAAACAGATGGGGCCTGCATGGTTTCCATTTTCAACCTGGATGGGATGGAGCACCACGTGCGCACCTGCATCCCCAAAGTGGAGCTGGTCCCCGCTGGGAAGCCCTTCTACTGTCTGAGCTCTGAGGATCTCCGCAACACCCACTGCTGCTATACTGACTTCTGTAACAAGATCGACCTGAGGGTGCCCAGTGGTCACCTCAAGGAGTCT---GAGCACCCTTCCATGTGGGGCCCCGTGGAGCTGGTAGGCATTATTGCTGGCCCAGTGTTCCTCCTGTTTCTCATCATCATCATTGTTTTCCTTGTCATTAACTATCATCAGCGTGTCTATCACAACCGCCAGAGACTGGACATGGAAGATCCCTCGTGTGAGATGTGTCTCTCCAAAGACAAGACGCTCCAGGATCTTGTCTACGATCTCTCCACATCAGGGTCTGGCTCAGGGTTGCCCCTGTTCGTCCAGCGCACCGTGGCCCGAACCATCGTTTTACAGGAGATTATTGGCAAGGGCCGATTTGGGGAAGTGTGGCGCGGCCGCTGGAGGGGTGGTGATGTGGCTGTGAAGATTTTCTCTTCTCGTGAAGAACGGTCTTGGTTCCGGGAAGCAGAGATATACCAGACGGTCATGCTGCGCCACGAAAACATCCTTGGATTTATTGCTGCTGACAATAAAGATAATGGCACCTGGACACAGCTGTGGCTCGTCTCAGACTACCATGAGCATGGCTCCCTGTTTGATTATCTTAACCGATACACGGTGACGATCGAGGGGATGATTAAGCTGGCCTTGTCTGCGGCTAGCGGGCTAGCACACCTGCACATGGAGATCGTGGGTACCCAAGGGAAGCCTGGAATTGCTCATCGAGACTTAAAATCCAAGAACATCCTGGTGAAGAAAAATGGCATGTGCGCCATAGCAGACCTGGGCCTGGCCGTCCGCCATGATGCGGTCACTGACACCATTGACATTGCCCCAAATCAGAGGGTGGGAACCAAACGATACATGGCCCCCGAAGTGCTCGATGAAACCATTAACATGAAGCACTTTGACTCCTTCAAATGTGCTGATATCTATGCCCTCGGGCTCGTATACTGGGAGATTGCTCGGAGATGCAATTCTGGAGGAGTCCATGAAGAATATCAGCTGCCATATTACGACTTAGTGCCCTCTGACCCTTCCATTGAGGAAATGCGGAAGGTCGTGTGTGACCAGAAGCTACGTCCCAACATCCCCAACTGGTGGCAGAGCTATGAGGTAGGAAGCTTCCCTGCCTCCTGTGGCTTTTCCATCTGCCTG--A------------------------
>musFur1
----------------------------------------------------------------------------------------------CTCTGCAGTGTGCATGTACCAGCTGCCTCCAGGCCAACTACACGTGTGAGACAGATGGGGCCTGCATGGTTTCCATTTTCAACCTGGATGGCATGGAGCACCACGTGCGTACCTGCATCCCCAAAGTGGAGCTGGTCCCTGCCGGGAAGCCCTTCTACTGCCTGAGCTCTGAGGACCTCCGCAACACCCACTGCTGCTATACTGACTTCTGCAACAAGATTGACCTGCGGGTGCCCAGTGGTCACCTCAAGGAGTCT---GAGCACCCTTCCATGTGGGGCCCTGTGGAGCTGGTGGGCATTATTGCTGGCCCAGTGTTCCTCCTGTTTCTCATCATCATCATTGTTTTCCTTGTCATTAACTATCATCAGCGTGTCTATCACAACCGCCAGAGACTGGACATGGAAGATCCCTCATGCGAGATGTGTCTCTCCAAAGACAAGACGCTCCAGGATCTTGTCTACGATCTCTCCACATCAGGGTCTGGCTCAGGGTTGCCCCTTTTTGTCCAGCGCACAGTGGCCCGAACCATCGTTTTGCAGGAGATTATTGGCAAGGGCCGGTTTGGGGAAGTGTGGCGTGGCCGCTGGAGGGGTGGTGATGTGGCTGTGAAGATTTTCTCTTCTCGTGAAGAACGGTCTTGGTTCCGGGAAGCAGAGATATACCAAACGGTCATGCTGCGCCACGAAAACATCCTTGGATTTATTGCTGCTGACAATAAAGATAATGGCACCTGGACACAGCTGTGGCTCGTCTCAGACTACCATGAGCATGGCTCCCTGTTTGATTATCTTAACCGATACACAGTGACCATTGAGGGGATGATTAAGCTGGCCTTGTCTGCAGCTAGTGGGCTAGCACACCTGCACATGGAGATTGTGGGCACCCAAGGGAAGCCTGGAATTGCTCACCGAGACTTAAAATCAAAGAACATCCTGGTGAAGAAAAATGGCATGTGTGCCATCGCAGACCTGGGCCTGGCTGTCCGCCATGATGCAGTCACGGACACCATCGACATTGCCCCGAATCAGAGGGTGGGGACCAAACGATACATGGCCCCCGAAGTGCTCGATGAAACCATTAACATGAAGCACTTCGACTCCTTCAAATGTGCTGATATTTATGCCCTCGGGCTTGTGTATTGGGAGATTGCTCGGAGATGCAATTCTGGAG--------------------------------------------------------------------------------------------------------------------------------------------------------------------------------------------------------
>ailMel1
----------------------------------------------------------------------------------------------CTCTGCAGTGTGCGTGTACCAGCTGCCTCCAGGCCAACTACACGTGTGAGACAGATGGGGCCTGCATGGTTTCCATTTTCAACCTGGATGGGATGGAGCACCACGTGCGCACCTGCATCCCCAAAGTGGAGCTGGTCCCTGCTGGGAAGCCCTTCTATTGCCTGAGCTCCGAGGATCTCCGCAACACCCACTGCTGCTATACTGACTTCTGCAATAAGATCGACCTGAGGGTGCCCAGTGGTCACCTCAAGGAGTCT---GAGCACCCTTCCGTGTGGGGCCCTGTGGAGCTCGTAGGCATTATCGCTGGCCCAGTGTTCCTCCTGTTTCTCATCATCATCGTCGTTTTCCTTGTCATTAACTACCATCAGCGTGTCTATCACAACCGCCAGAGACTGGACATGGAAGATCCCTCGTGCGAGATGTGCCTGTCCAAAGACAAGACGCTGCAGGACCTTGTCTACGATCTCTCGACATCAGGGTCTGGCTCAGGGTTGCCCCTTTTTGTCCAGCGCACGGTGGCCCGAACCATCGTTTTGCAGGAGATTATTGGCAAGGGCCGGTTTGGGGAAGTGTGGCGTGGCCGTTGGAGGGGTGGTGACGTGGCTGTGAAGATTTTCTCTTCTCGTGAAGAACGGTCTTGGTTTCGGGAAGCAGAGATATACCAGACAGTCATGCTGCGCCACGAAAACATCCTTGGATTTATTGCTGCTGACAATAAAGATAATGGCACCTGGACACAGCTGTGGCTCGTCTCAGACTACCATGAGCATGGCTCCCTGTTTGATTATCTGAACCGATACACAGTGACGATCGAGGGGATGATTAAGCTGGCCTTGTCTGCGGCTAGCGGGCTGGCACACCTGCACATGGAGATTGTGGGTACCCAAGGGAAGCCTGGAATTGCTCATCGAGACTTAAAGTCAAAGAACATCCTGGTGAAGAAGAATGGCATGTGCGCCATTGCAGACCTGGGCCTGGCTGTCCGCCATGACGCGGTCACGGACACCATCGACATCGCCCCAAATCAGAGGGTGGGGACCAAACGATACATGGCCCCCGAAGTGCTCGACGAAACCATTAACATGAAGCATTTCGACTCCTTCAAGTGTGCGGACATCTATGCCCTCGGGCTTGTGTACTGGGAGATTGCTCGAAGATGTAACTCCGGAGGAGTCCATGAAGAATATCAGCTGCCATATTATGACCTAGTGCCCTCTGACCCTTCCATTGAAGAGATGCGAAAGGTCGTATGTGACCAGAAGCTACGTCCCAACATCCCCAACTGGTGGCAGAGTTATGAGGTAGGAAGCTTCCCTGCCTCCTGTGGCTTTTCCATCTGCCTG--A------------------------
>lepWed1
----------------------------------------------------------------------------------------------CTCTGCAGTGTGCGTGTACCAGCTGCCTCCAGGCCAACTACACGTGTGAGACAGATGGGGCCTGCATGGTTTCCATTTTCAACCTGGATGGGATGGAGCACCACGTGCGCACCTGCATCCCCAAAGTGGAGCTGGTCCCCGCTGGGAAGCCCTTCTACTGTCTGAGCTCCGAGGATCTCCGCAACACCCACTGCTGCTATACCGACTTCTGCAACAAGATCGACCTGAGGGTGCCCAGTGGTCACCTCAAGGAGTCT---GAGCACCCTTCCATGTGGGGCCCCGTGGAGCTGGTAGGCATTATTGCTGGCCCAGTGTTCCTCCTGTTTCTCATCATCATCATTGTTTTCCTTGTCATTAACTATCATCAGCGTGTCTATCACAACCGCCAGAGACTGGACATGGAAGATCCCTCATGTGAGATGTGTCTCTCCAAAGACAAGACGCTCCAGGATCTTGTCTACGATCTCTCCACATCGGGGTCTGGCTCAGGGTTGCCCCTTTTTGTCCAGCGCACAGTGGCCCGAACCATCGTTTTGCAGGAGATTATTGGCAAGGGCCGGTTTGGGGAAGTGTGGCGTGGCCGCTGGAGGGGTGGGGACGTGGCTGTGAAGATTTTCTCTTCTCGTGAAGAACGGTCTTGGTTCCGGGAAGCAGAGATCTACCAGACGGTCATGCTGCGCCACGAGAACATCCTTGGATTTATTGCTGCTGACAATAAAGATAATGGCACCTGGACACAGCTGTGGCTCGTCTCAGACTACCATGAGCATGGCTCCCTGTTTGATTATCTTAACCGATACACGGTGACGATCGAGGGGATGATTAAGCTGGCCTTGTCTGCGGCTAGCGGGCTAGCACACCTGCACATGGAGATTGTAGGTACCCAAGGGAAGCCTGGAATTGCTCATCGAGACTTAAAATCAAAGAACATCCTGGTGAAGAAAAATGGCATGTGCGCCATTGCAGACCTGGGCCTGGCTGTCCGCCATGATGCGGTCACGGACACCATCGACATCGCCCCAAATCAGAGGGTGGGGACCAAGCGATACATGGCCCCCGAAGTGCTCGATGAAACCATTAACATGAAGCACTTCGACTCCTTCAAATGTGCTGATATCTATGCCCTCGGGCTTGTATACTGGGAGATTGCTCGAAGATGCAATTCCGGAG--------------------------------------------------------------------------------------------------------------------------------------------------------------------------------------------------------
>HLrouAeg4
ATGGCGGAGTCGGCCGGAGCCTCCTCCTTCTTATCCCTTGTCGTCCTCCTGCTCGCCGGCAGCGGCGGGTCCGGGCCCCGGGGA---ATCCAGGCTCTGCTATGTACGTGCACCAGCTGCCTACAGGCCAACTACACATGTGAAACAGATGGGGCCTGCATGGTTTCTATTTTCAACCTGGATGGGATGGAGCACCATGTGCGCACCTGCATCCCCAAAGTGGAGCTGGTCCCCGCTGGGAAGCCCTTTTACTGCCTGAGCTCTGAGGATCTTCGCAACACCCACTGCTGCTACACTGACTTCTGCAACAAGATTGACCTGAGGGTGCCCAGTGGTCACCTCAAGGAGCCT---GAGCATCCTTCCATGTGGGGCCCTGTGGAGCTGGTCGGCATTATTGCCGGCCCAGTGTTCCTCCTGTTTCTCATCATCATCATTGTTTTCCTTGTCATTAACTATCATCAGCGTGTCTATCACAACCGTCAGAGGCTGGACATGGAGGATCCCTCATGTGAGATGTGTCTTTCCAAAGACAAGACGCTCCAGGATCTTGTCTACGATCTCTCCACGTCGGGGTCTGGCTCAGGATTACCCCTTTTCGTCCAGCGCACAGTGGCCCGAACTATCGTTTTACAGGAGATTATTGGCAAGGGCCGGTTTGGAGAAGTGTGGCGTGGCCGCTGGAGAGGTGGCGATGTGGCTGTGAAAATTTTCTCTTCCCGTGAAGAACGGTCTTGGTTCCGGGAAGCAGAGATATACCAGACAGTCATGCTGCGTCATGAAAACATTCTTGGATTTATCGCTGCTGACAATAAAGATAACGGCACCTGGACCCAGCTGTGGCTTGTCTCGGACTATCATGAGCATGGCTCCCTGTTTGATTATCTCAACCGGTACACAGTGACGATTGAGGGGATGATTAAGCTGGCCTTGTCTGCCGCCAGCGGGCTTGCACACCTGCACATGGAGATCGTGGGCACCCAAGGGAAGCCTGGAATTGCTCATCGAGACTTAAAGTCAAAGAATATCCTGGTGAAGAAAAACGGCATGTGCGCCATCGCAGACCTGGGTCTGGCTGTCCGTCACGATGCGGTCACTGATACCATTGACATTGCTCCAAATCAGAGGGTGGGAACCAAACGATACATGGCCCCTGAAGTACTTGATGAAACCATTAACATGAAGCACTTTGACTCTTTTAAATGTGCTGATATCTATGCCCTTGGACTTGTATATTGGGAGATTGCCCGAAGATGCAATTCTGGAGGAGTCCATGAAGAATATCAGCTGCCATATTATGACTTAGTGCCCTCTGACCCTTCTATTGAAGAAATGCGAAAGGTCGTTTGTGACCAGAAGCTACGTCCCAACATCCCCAACTGGTGGCAGAGTTATGAGGTAGGAAATTCCCTCTGCCTGGTGCTGCTTTCCATTTGCCTG--A------------------------
>speTri2
----------------------------------------------------------------------------------------------CTCTGCTATGTGCATGCACCAGCTGCCTACAGGCCAACTACACGTGTGAAACAGATGGGGCCTGCATGGTTTCCATCTTCAACCTGGATGGGATGGAGCACCATGTGCGTACCTGCATCCCCAAAGTGGAGCTGGTCCCTGCCGGGAAGCCCTTCTACTGCCTGAGCTCAGAGGATCTGCGCAACACCCACTGCTGCTATACTGACTTCTGCAACAAGATCGACCTGAGGGTGCCCAGTGGTCACCTCAAGGAGCCT---GAGCACCCTTCCGTGTGGGGCCCTGTGGAGCTGGTAGGCATTATTGCTGGCCCAGTCTTCCTTCTGTTTCTCATCATCATCATTGTTTTCCTTGTTATTAACTATCATCAGCGTGTCTATCACAACCGCCAGAGACTGGACATGGAAGATCCCTCATGTGAGATGTGTCTTTCCAAAGACAAGACGCTTCAGGATCTTGTCTACGATCTCTCCACATCAGGGTCTGGCTCAGGGTTACCTCTCTTTGTCCAGCGCACAGTGGCCCGCACCATTGTTTTACAGGAGATTATCGGCAAAGGCCGGTTTGGGGAAGTATGGCGTGGCCGCTGGAGGGGTGGTGATGTAGCTGTAAAAATTTTCTCTTCTCGTGAAGAACGGTCTTGGTTCCGGGAAGCCGAGATATACCAGACAGTCATGTTGCGGCATGAAAACATCCTTGGATTTATTGCTGCTGACAATAAAGATAATGGCACCTGGACACAGCTATGGCTCGTCTCTGACTACCATGAACATGGCTCCTTGTTTGATTATCTTAACCGCTACACAGTAACCATTGAGGGCATGATTAAGTTGGCCCTCTCTGCTGCCAGTGGCTTGGCACACCTACATATGGAGATTGTGGGCACTCAAGGGAAGCCTGGAATTGCTCATCGAGACTTAAAGTCAAAGAACATCCTGGTGAAGAAAAATGGCATGTGTGCCATCGCAGACCTGGGCCTGGCTGTCCGTCATGATGCAGTCACTGACACCATTGACATTGCCCCAAATCAGAGGGTGGGAACCAAAAGATACATGGCCCCTGAAGTACTCGATGAAACTATTAATATGAAACACTTTGACTCCTTTAAATGTGCTGATATCTATGCCCTTGGGCTTGTATATTGGGAGATTGCTCGAAGGTGCAATTCTGGAGGAGTCCATGAAGAATATCAGCTGCCATATTACGACTTAGTGCCCTCCGACCCTTCCATTGAGGAAATGCGAAAGGTTGTCTGTGACCAGAAGCTACGTCCCAATATCCCCAACTGGTGGCAGAGTTACGAGGTAGGAAACTTCCTTGCTTCCTGTGATTTTTCCCATCTACCT--G------------------------
>oryAfe1
ATGGCGGAGTCGGCCGGAGCCTCCTCCTTCTTCCCTCTTGTTGTCCTCCTGCTCGCGGGCAGCGGCGGGTCTGGGCCCCGGGGG---ATCCAGGCTCTGCTGTGCGCATGCACCAGCTGCCTACAGGCCAACTACACGTGTGAAACAGATGGGGCCTGCATGGTTTCCATTTTCAACCTGGATGGGATGGAGCACCATGTGCGCACCTGCATCCCCAAAGTGGAGCTGGTCCCCGCGGGGAAGCCCTTCTACTGCCTGAGCTCAGAAGATCTGCGTAATACCCACTGCTGCTACACTGACTTCTGCAACAAGATCGACCTGAGGGTGCCCAGTGGTCACCTCAAGGAGCCT---GAGCACCCTTCCATGTGGGGCCCTGTGGAGCTGGTGGGCATCATTGCCGGCCCCGTGTTCCTCCTGTTTCTCATCATCATCATTGTTTTCCTCGTCATTAACTATCATCAGCGAGTCTACCACAACCGCCAGAGACTAGACATGGAGGACCCCTCGTGTGAAATGTGTCTCTCCAAAGACAAGACGCTCCAGGATCTCGTCTACGATCTCTCCACATCAGGGTCTGGCTCAGGGTTACCTCTTTTTGTCCAGCGCACAGTGGCTCGAACCATCGTCTTACAGGAGATCATTGGCAAGGGCCGGTTTGGGGAAGTCTGGCGCGGCCGCTGGAGAGGAGGTGATGTGGCTGTGAAAATTTTCTCTTCGCGTGAAGAACGGTCTTGGTTCCGGGAAGCAGAAATATACCAGACAGTCATGCTGCGGCATGAAAACATCCTTGGATTTATTGCTGCTGACAATAAAGATAACGGCACCTGGACACAGCTGTGGCTCGTCTCTGACTACCACGAGCATGGCTCTCTGTTCGATTATCTTAACCGGTACACAGTGACGATCGAGGGGATGATCAAACTGGCCCTGTCTGCTGCTAGTGGGCTGGCACACCTGCATATGGAGATTGTGGGTACGCAAGGGAAGCCTGGAATTGCTCACCGAGACTTGAAGTCAAAGAACATCTTGGTCAAGAAAAATGGCATGTGTGCCATTGCAGACCTGGGCCTGGCTGTTCGTCATGACGCAGTCACTGATACCATTGACATTGCACCCAATCAGAGGGTGGGAACCAAACGATACATGGCTCCTGAAGTGCTTGATGAAACCATAAACATGAAACACTTTGACTCCTTTAAATGTGCTGATATCTATGCCCTCGGGCTGGTATATTGGGAGATTGCACGGAGATGCAATTCTGGAGGAGTGCATGAAGACTATCAACTGCCATATTATGACCTAGTGCCCTCTGACCCTTCCATTGAGGAAATGCGAAAGGTTGTATGTGATCAGAAGCTACGTCCCAACATCCCCAACTGGTGGCAAAGTTATGAGGTAGGAAGATTCCCTGCCTCCTGCAGCTTTTCCATTTGCCTG---------------------------
>oryCun2
----------------------------------------------------------------------------------------------CCTTGCTGTGTGCGTGCACCAGCTGCCTGCAGACCAACGACACATGTGAGACGGATGGGGCCTGCATGGTGTCCATTTTCAACCTGGACGGGATTGAGCACCATGTGCGCACCTGCATCCCCAAGGTGGAGCTGGTGCCCGCCGGGAAGCCGTTCTACTGCCTGAGCTCGGAGGACCTGCGCAACACCCACTGCTGCTACACGGACTTCTGCAACAAGATCGACCTGCGGGTGCCCAGTGGCCACCTCAAGGAGCCC---GAGCACCCGTCCATGTGGGGCCCCGTGGAGCTGGTGGGCATCATCGCCGGCCCCGTGTTCCTGCTCTTTCTCATCATCATCATCGTCTTCCTCGTCATTAACTACCATCAGCGTGTCTACCACAACCGCCAGAGACTGGACATGGAGGACCCCTCCTGCGAGATGTGCCTGTCCAAGGACAAGACGCTGCAGGACCTCGTCTACGATCTCTCCACCTCGGGCTCCGGCTCAGGGCTGCCCCTATTTGTCCAGCGCACAGTGGCCCGAACCATTGTTTTACAGGAGATTATCGGCAAAGGCCGCTTTGGGGAGGTGTGGCGCGGCCGCTGGCGGGGCGGCGACGTGGCTGTGAAAATCTTCTCTTCCCGCGAAGAGCGCTCCTGGTTCCGGGAGGCTGAGATCTACCAGACGGTCATGCTGCGCCACGAGAACATCCTGGGCTTCATCGCCGCCGACAACAAAGATAACGGCACGTGGACGCAGCTGTGGCTGGTTTCCGATTACCACGAGCATGGCTCGCTGTTCGATTACCTGAACCGGTACACGGTGACCATCGAGGGCATGATCAAGCTGGCCCTGTCGGCTGCTAGTGGGCTGGCGCACCTGCACATGGAGATCGTGGGGACCCAAGGGAAGCCGGGGATTGCTCACCGGGACTTGAAGTCCAAGAACATCCTGGTGAAGAAGAACGGCATGTGTGCCATCGCAGACCTGGGCCTGGCTGTGCGCCACGACGCCGTCACCGACACCATCGACATTGCCCCCAACCAGAGGGTGGGCACCAAGCGGTACATGGCCCCGGAAGTACTGGACGAAACCATCAACATGAAGCACTTTGATTCGTTCAAGTGTGCCGACATCTATGCCCTCGGGCTGGTGTACTGGGAGATTGCCCGACGGTGCAACTCTGGAGGAGTCCACGAGGAGTATCAGCTGCCGTATTACGACTTGGTGCCGTCCGACCCCTCCATCGAGGAGATGCGGAAGGTTGTTTGTGACCAGAAGCTACGTCCCAATGTCCCCAACTGGTGGCAGAGCTACGAGGTAGGAAGCCTGCCCTGCCCATGGGGCTTTTCTG-----------------------------------
>calJac3
ATGGCGGAGTCGGCCGGAGCCTCCTCCTTCTTCCCCCTTGTTGTCCTCCTGCTCTCCGGCAGCGGCGGGTCCGGGCCCCGGGGG---ATCCAGGCTCTGCTGTGTGCGTGCACCAACTGCCTCCAGGCCAACTACACGTGTGAGACAGATGGGGCCTGCATGGTTTCCATTTTCAACCTGGATGGGATGGAGCACCATGTGCGCACCTGCATCCCCAAAGTGGAGCTGGTCCCTGCCGGGAAGCCCTTCTACTGCCTCAGCTCGGAGGACCTGCGCAACACCCACTGCTGCTACACTGACTACTGCAACAGGATCGACTTGAGGGTGCCCAGTGGTCACCTCAAGGAGCCT---GAGCACCCATCCATGTGGGGCCCGGTGGAGCTGGTAGGCATCATTGCCGGCCCGGTGTTCCTCCTGTTCCTCATCATCATCATTGTTTTCCTTGTCATTAACTATCATCAGCGTGTCTATCACAACCGCCAGAGACTGGACATGGAAGATCCCTCATGTGAGATGTGCCTCTCCAAAGACAAGACGCTCCAGGATCTTGTCTATGATCTCTCCACCTCAGGGTCTGGCTCAGGGTTACCCCTCTTTGTCCAGCGCACAGTGGCCCGAACCATCGTTTTACAAGAGATTATTGGCAAGGGTCGATTTGGGGAAGTTTGGCGCGGCCGCTGGAGGGGTGGTGATGTGGCTGTGAAAATATTCTCTTCTCGTGAAGAACGGTCTTGGTTCCGGGAAGCAGAGATATACCAGACGGTCATGCTGCGCCATGAAAACATCCTTGGATTTATTGCTGCTGACAATAAAGATAACGGTACCTGGACACAGCTGTGGCTTGTCTCTGACTATCATGAGCATGGGTCCCTGTTTGATTATCTGAACCGGTACACAGTGACAATCGAGGGGATGATTAAGCTGGCCTTGTCTGCTGCCAGTGGGCTGGCACATCTGCACATGGAGATCGTGGGCACCCAAGGGAAGCCTGGAATTGCTCATCGAGACTTAAAGTCAAAGAACATTCTGGTGAAGAAAAATGGCATGTGTGCCATAGCAGACCTGGGCCTGGCCGTCCGTCACGATGCAGTCACGGACACCATCGACATTGCCCCGAATCAGAGGGTGGGGACCAAACGATACATGGCCCCTGAAGTACTTGATGAAACCATTAATATGAAACACTTTGACTCCTTTAAATGTGCTGATATTTATGCCCTTGGGCTTGTATATTGGGAGATTGCTCGAAGATGCAATTCTGGAGGAGTCCATGAAGAATATCAGCTGCCATATTACGACTTAGTGCCCTCTGACCCTTCCATTGAGGAAATGCGAAAGGTCGTATGTGATCAGAAGCTGCGTCCCAACATCCCCAACTGGTGGCAGAGTTATGAGGTAGGAAACCTGCCT---CTTGCAGCTTTCCCATCAGCC------------------------------
>saiBol1
----------------------------------------------------------------------------------------------CTCTGCTGTGTGCGTGCACCAACTGCCTCCAGGCCAACTACACGTGTGAGACAGATGGGGCCTGCATGGTTTCCATTTTCAACCTGGATGGGATGGAGCACCATGTCCGCACCTGCATCCCCAAAGTGGAGCTGGTCCCTGCCGGGAAGCCCTTCTACTGCCTCAGCTCGGAGGACCTGCGCAACACCCACTGCTGCTACACTGACTACTGCAACAGGATCGACTTGAGGGTGCCCAGTGGTCACCTCAAGGAGCCT---GAGCACCCATCCATGTGGGGCCCGGTGGAGCTGGTAGGCATCATCGCTGGCCCGGTGTTCCTCCTGTTCCTCATCATCATCATTGTTTTCCTTGTCATTAACTATCATCAGCGTGTCTATCACAACCGCCAGAGACTGGACATGGAAGATCCCTCATGTGAGATGTGCCTCTCCAAAGACAAGACGCTCCAGGATCTTGTCTATGATCTCTCCACCTCAGGGTCTGGCTCAGGGTTACCCCTCTTTGTCCAGCGCACTGTGGCCCGAACCATCGTTTTACAGGAGATTATTGGCAAGGGTCGATTTGGGGAAGTATGGCGTGGCCGCTGGAGGGGTGGTGATGTGGCTGTGAAAATATTCTCTTCTCGTGAAGAACGGTCTTGGTTCCGGGAAGCAGAGATATACCAGACGGTCATGCTGCGCCATGAAAACATCCTTGGATTTATTGCCGCTGACAATAAAGATAATGGCACCTGGACGCAACTGTGGCTTGTCTCTGACTATCATGAGCACGGGTCCCTGTTTGATTATCTGAACCGGTACACAGTGACAATCGAGGGGATGATTAAGCTGGCCTTGTCTGCTGCCAGTGGGCTGGCCCATCTGCACATGGAGATCGTGGGCACCCAAGGGAAGCCTGGAATTGCTCATCGAGACTTAAAGTCAAAGAACATTCTGGTGAAGAAAAATGGCATGTGTGCCATAGCAGACCTGGGCCTGGCTGTCCGTCACGATGCAGTCACTGACACCATCGACATTGCCCCGAATCAGAGGGTGGGAACCAAACGATACATGGCCCCTGAAGTACTTGATGAAACCATTAATATGAAACACTTTGACTCCTTTAAATGTGCTGATATTTATGCCCTTGGGCTCGTATATTGGGAGATTGCTCGAAGATGCAATTCTGGAGGAGTCCATGAAGAATATCAGCTGCCATATTACGACTTAGTGCCCTCTGACCCTTCCATTGAGGAAATGCGAAAGGTCGTATGTGATCAGAAGCTGCGTCCCAACATCCCCAATTGGTGGCAGAGTTATGAGGTAGGAAGCCTGCCT---CTTGCGGCTTTCCCATCAGCC-T----------------------------
>manPen1
----------------------------------------------------------------------------------------------CTCTGCGGTGTGCGTGCACCAGCTGCCTACAGGCCAACTACACATGTGAAACAGATGGGGCCTGCATGGTTTCCATTTTCAACCTGGATGGGATGGAGCACCACGTGCGCACATGCATCCCCAAAGTGGAGCTGGTCCCCGCCGGGAAGCCCTTCTACTGCCTGAGCTCCGAGGATCTGCGCAACACCCACTGCTGCTATACTGACTTCTGCAACAAGATTGACCTGAGGGTGCCCAGTGGTCACCTCAAGGAGCCT---GAGCACCCTTCCATGTGGGGCCCTGTGGAGCTGGTAGGCATTATTGCTGGCCCAGTGTTCCTCCTGTTTCTCATCATCATC---GTTTTCCTTGTCATTAACTATCATCAGCGTGTCTATCACAACCGCCAGAGACTGGACATGGAAGATCCCTCGTGTGAGATGTGTCTCTCCAAAGACAAGACGCTCCAGGATCTGGTGTACGATCTCTCTACATCAGGGTCTGGCTCAGGTTTGCCCCTTTTTGTCCAGCGCACAGTGGCCCGAACCATCGTTTTACAGGAGATCATTGGCAAGGGCCGGTTTGGGGAGGTGTGGCGTGGCCGCTGGAGGGGTGGTGATGTGGCTGTAAAAATTTTCTCCTCCCGTGAAGAACGGTCCTGGTTCCGGGAAGCAGAGATCTACCAGACTGTCATGTTGCGGCACGAAAACATCCTTGGGTTTATTGCTGCTGACAATAAAGATAATGGCACCTGGACGCAGCTGTGGCTTGTCTCAGACTACCATGAGCACGGCTCCCTGTTTGATTATCTTAACCGGTACACGGTGACAATCGAGGGGATGATTAAGCTGGCCTTGTCTGCTGCTAGTGGGCTAGCACACCTGCACATGGAGATCGTGGGTACCCAAGGGAAACCTGGAATTGCTCATCGAGACTTAAAGTCAAAGAACATCCTAGTGAAGAAAAATGGCATGTGTGCCATTGCAGACCTGGGCCTGGCTGTCCGTCATGATGCCGTCACTGACACCATTGACATTGCCCCAAATCAGAGGGTGGGGACCAAACGCTACATGGCCCCTGAAGTACTTGATGAAAGCATAAACATGAAGCACTTTGACTCCTTCAAATGTGCTGATATCTACGCCCTGGGGCTTGTATATTGGGAGATTGCCCGGAGGTGCAATTCTGGAGGAGTCCATGAAGAGTATCAGCTGCCATATTATGACTTAGTGCCGTCTGACCCTTCCATTGAGGAAATGCGAAAGGTCGTGTGTGACCAGAAGCTGCGTCCCAACATCCCCAACTGGTGGCAGAGTTATGAGGTAGGAAGCTCCCCTGCCTCCTGCAGCTTTTCCATCTTG--A---------------------------
>HLmanJav1
----------------------------------------------------------------------------------------------CTCTGCGGTGTGCGTGCACCAGCTGCCTACAGGCCAACTACACATGTGAAACAGATGGGGCCTGCATGGTTTCCATTTTCAACCTGGATGGGATGGAGCACCACGTGCGCACATGCATCCCTAAAGTGGAGCTGGTCCCTGCCGGGAAGCCCTTCTACTGCCTGAGCTCCGAGGATCTGCGCAACACCCACTGCTGCTATACTGACTTCTGCAACAAGATCGACCTGAGGGTGCCCAGTGGTCACCTCAAGGAGCCT---GAGCACCCTTCCATGTGGGGCCCTGTGGAGCTGGTAGGCATTATTGCTGGCCCAGTGTTCCTCCTGTTTCTCATAATCATC---GTTTTCCTTGTCATTAACTATCATCAGCGTGTCTATCACAACCGCCAGAGACTGGACATGGAAGATCCCTCGTGTGAGATGTGTCTCTCCAAAGACAAGACGCTCCAGGATCTGGTGTACGATCTCTCTACATCAGGGTCTGGCTCAGGGTTGCCCCTTTTTGTCCAGCGCACAGTGGCCCGAACCATCGTTTTACAGGAGATCATTGGCAAGGGCCGGTTTGGGGAGGTGTGGCGTGGCCGCTGGAGGGGTGGTGATGTAGCTGTGAAAATTTTCTCCTCCCGTGAAGAACGGTCCTGGTTCCGGGAAGCAGAGATCTACCAGACTGTCATGTTGCGGCACGAAAACATCCTTGGGTTTATTGCTGCTGACAATAAAGATAATGGCACCTGGACGCAGCTGTGGCTTGTCTCAGACTACCATGAGCACGGCTCCCTGTTTGATTATCTTAACCGGTACACAGTGACAATCGAGGGGATGATTAAGCTGGCCTTGTCTGCTGCTAGTGGGCTAGCACACCTGCACATGGAGATCGTGGGTACCCAAGGGAAGCCTGGAATTGCTCATCGAGACTTAAAGTCAAAGAACATCCTAGTGAAGAAAAATGGCATGTGTGCCATTGCAGACCTGGGCCTGGCTGTCCGTCATGATGCCGTCACTGACACCATTGACATTGCCCCAAATCAGAGGGTGGGGACCAAACGCTACATGGCCCCTGAAGTACTTGATGAAAGCATAAACATGAAGCACTTTGACTCCTTTAAATGTGCTGATATCTACGCCCTGGGGCTTGTATATTGGGAGATTGCCCGGAGGTGCAATTCTGGAGGAGTCCATGAAGAGTATCAGCTGCCATATTATGACTTAGTGCCGTCTGACCCTTCCATTGAGGAAATGCGAAAGGTCGTGTGTGACCAGAAGCTGCGTCCCAACATCCCCAACTGGTGGCAGAGTTATGAGGTAGAAAGCTCCCCTGCCTCCTGCACCTTTTCCATCTTG--A---------------------------
>macFas5
ATGGCGGAGTCGGCCAGAGCCTCCTCCTTCTTCCCCCTTGTTGTCCTCCTGCTCGCCGGCAGCGGCGGGTCCGGGCCCCGGGGG---ATCCAGGCTCTGCTGTGTGCGTGCACCAGCTGCCTCCAGGCCAACTACACGTGTGAGACAGATGGGGCCTGCATGGTTTCCATTTTCAATCTGGATGGGATGGAGCACCATGTGCGCACCTGCATCCCCAAAGTGGAGCTGGTCCCTGCCGGGAAGCCCTTCTACTGCCTGAGCTCAGAGGACCTGCGCAACACCCACTGCTGCTACACTGACTACTGCAACAGGATCGACTTGAGGGTGCCCAGTGGTCACCTCAAGGAGCCT---GAGCACCCGTCCATGTGGGGCCCAGTGGAGCTGGTAGGCATCATCGCCGGCCCGGTGTTCCTCCTGTTCCTCATCATCATCATTGTTTTCCTTGTCATTAACTATCATCAGCGTGTCTATCACAACCGCCAGAGACTGGACATGGAAGATCCCTCATGTGAGATGTGTCTCTCCAAAGACAAGACGCTCCAGGATCTTGTCTACGATCTCTCCACCTCAGGGTCTGGCTCAGGGTTACCTCTCTTTGTCCAGCGCACCGTGGCCCGAACCATCGTTTTACAAGAGATTATTGGCAAGGGTCGGTTTGGGGAAGTATGGCGCGGCCGCTGGAGGGGTGGTGATGTGGCTGTGAAAATATTCTCTTCTCGTGAAGAACGGTCTTGGTTCCGGGAAGCGGAGATATACCAGACGGTCATGCTGCGCCATGAAAACATCCTTGGATTTATTGCCGCTGACAATAAAGATAATGGCACCTGGACACAGCTGTGGCTCGTTTCTGACTATCATGAGCACGGGTCCCTGTTTGATTATCTGAACCGGTACACAGTGACAATTGAGGGGATGATTAAGCTGGCCTTGTCTGCTGCTAGTGGGCTGGCACACCTGCACATGGAGATTGTGGGCACCCAAGGGAAGCCTGGAATTGCTCATCGAGACTTAAAGTCAAAGAACATTCTGGTGAAGAAAAATGGCATGTGTGCCATAGCAGACCTGGGCCTGGCTGTCCGTCACGATGCAGTCACTGACACCATCGACATTGCCCCAAATCAGAGGGTGGGGACCAAACGATATATGGCCCCTGAAGTACTTGATGAAACCATTAATATGAAACACTTTGACTCCTTTAAATGTGCTGATATTTATGCCCTCGGGCTTGTATATTGGGAGATTGCTCGAAGATGCAATTCTGGAGGAGTCCATGAAGAATATCAGCTGCCATATTACGACTTAGTGCCCTCTGACCCTTCCATTGAGGAAATGCGAAAGGTCGTATGTGATCAGAAGCTGCGTCCCAACATCCCCAACTGGTGGCAGAGTTATGAGGTAAGCAGCTGGCCT---CCTGTGGCTTTCCCATCAGCC------------------------------
>tupChi1
----------------------------------------------------------------------------------------------CTCTGCTGTGCGCGTGTACCAGCTGCCTACAGGCCAACTACACGTGTGAAACAGATGGGGCCTGCATGGTTTCCATTTTCAACCTGGACGGAATGGAGCACCACGTGCGCACCTGCATCCCCAAGGTGGAGCTGGTCCCCGCAGGGAAGCCCTTCTACTGCCTGAGCTCAGAGGACCTGCGCAACACCCACTGCTGCTACACTGACTTCTGCAACAAGATCGACCTGAGGGTGCCCAGTGGTCACCTCAAGGAGCCT---GAGCACCCATCCATGTGGGGTCCGGTGGAGCTGGTAGGCATTATCGCCGGCCCAGTGTTCCTCCTGTTCCTCATCATCATCATTGTTTTCCTTGTCATTAACTATCATCAGCGAGTCTATCACAACCGCCAGAGGCTGGACATGGAAGATCCCTCGTGTGAGATGTGTCTCTCCAAAGACAAGACGCTGCAGGATCTTGTCTACGATCTCTCCACATCAGGATCCGGCTCAGGGTTACCCCTTTTTGTCCAGCGCACAGTAGCCCGAACCATCGTTCTGCAGGAGATCATCGGCAAGGGCCGGTTTGGGGAAGTTTGGCGTGGCCGCTGGAGAGGCGGCGATGTGGCTGTGAAGATTTTCTCTTCT---------------------------------------------------------CAT---------------------------------------AATGGCACCTGGACACAGCTGTGGCTTGTCTCCGACTACCATGAGCATGGCTCCCTGTTTGATTACCTGAACCGATACACAGTGACGATTGAGGGGATGATTAAGCTGGCCCTTTCTGCTGCTAGCGGGTTGGCACACCTGCACATGGAGATCGTGGGTACCCAAGGGAAGCCTGGAATTGCTCATCGAGACTTAAAGTCGAAGAATATCCTGGTGAAGAAGAACGGCATGTGCGCCATCGCAGACCTGGGCCTGGCTGTGCGCCACGACGCCGTCACTGACACCATCGACATTGCCCCAAATCAGAGGGTGGGAACCAAACGATACATGGCCCCTGAAGTACTTGATGAAACCATTAACATGAAACACTTTGACTCCTTTAAATGTGCTGATATCTATGCCCTCGGGCTTGTGTACTGGGAGATTGCACGAAGATGCAATTCTGGAGGAGTCCACGAAGAATATCAGCTGCCGTATTATGACTTAGTGCCCTCTGACCCTTCCATTGAGGAAATGCGAAAGGTCGTATGTGACCAAAAGCTACGTCCCAATATCCCTAACTGGTGGCAGAGTTATGAGGTAGGT------------CCTGTGGCCTTTCCATCTGCT--G---------------------------
>HLequCab3
ATGGCGGAGTCGGCCGGAGCCTCCTCCTTCTTCCCCCTTGTTGTCCTCCTGCTCGCCGGCAGCAGCGGGGCCGGGCCCCGGGGT---ATCCAGGCTCTGCTGTGTGCGTGCACCAGCTGCCTACAGGCCAACTACACGTGTGAAACAGATGGGGCCTGCATGGTCTCCATTTTCAACCTGGATGGGATGGAGCACCACGTGCGCACCTGCATCCCCAAAGTGGAGCTGGTCCCCGCCGGGAAGCCCTTCTACTGCCTGAGCTCCGAAGACCTGCGTAACACCCACTGCTGCTACACTGACTTCTGCAACAGGATCGACCTGAGGGTGCCCAGTGGTCACCTCAAGGAGCCT---GAGCACCCTTCCATGTGGGGCCCCGTGGAGCTGGTAGGCATTATTGCCGGCCCGGTGTTCCTCCTGTTTCTCATCATCATCATTGTTTTCCTTGTCATTAACTATCATCAGCGCGTCTATCACAACCGCCAGAGACTGGACATGGAAGATCCCTCATGTGAGATGTGTCTCTCCAAGGACAAGACGCTCCAGGATCTCGTCTACGATCTCTCCACGTCAGGGTCTGGCTCAGGGTTGCCCCTTTTTGTCCAGCGCACAGTGGCCCGAACCATCGTCTTACAGGAGATCATTGGCAAGGGCCGGTTCGGAGAAGTGTGGCGCGGCCGCTGGAGGGGTGGTGATGTGGCTGTGAAGATCTTCTCTTCTCGTGAAGAGCGGTCTTGGTTCCGGGAAGCCGAGATATACCAGACGGTCATGCTGCGCCACGAAAACATCCTTGGCTTCATCGCTGCCGACAACAAAGATAATGGCACCTGGACACAGCTGTGGCTCGTCTCGGACTATCATGAGCACGGCTCCCTGTTCGATTATCTCAACCGGTACACCGTGACGATTGAGGGCATGATTAAGCTGGCCTTGTCTGCTGCCAGTGGGCTGGCGCACCTGCACATGGAGATCGTGGGTACCCAAGGGAAGCCTGGAATTGCTCATCGAGACTTGAAGTCAAAGAACATCCTGGTGAAGAAAAACGGCATGTGCGCCATCGCAGACCTGGGCCTGGCTGTCCGTCATGACGCGGTCACCGACACCATTGACATTGCCCCAAACCAGAGGGTGGGAACCAAACGATACATGGCCCCTGAAGTGCTCGATGAAACCATCAACACGAAGCACTTCGACTCCTTCAAGTGTGCGGATATCTACGCCCTCGGGCTCGTCTATTGGGAGATTGCACGAAGATGCAATTCTGGAGGAGTCCACGAAGAATATCAGCTGCCATATTACGACTTAGTGCCCTCTGACCCTTCCATTGAGGAAATGCGAAAGGTCGTATGTGACCAGAAGCTCCGTCCCAACATCCCCAACTGGTGGCAGAGTTACGAGGTAGGAGCCTCCTCCGCCTCCTGCGACTTTCCCACCTGCCTG---------------------------
>HLturTru3
ATGGCGGAGTCGGCCGGAGCCTCCTCCTTCTTCCTCCTTGTTGTTCTCCTGCTGGCCGGCAGCGGCGGGTCCGGGCCGCGGGGG---ATCCAGGCTCTGCTCTGTGCGTGCACCAGCTGCTTACAGGCCAACTACACGTGTGAGACAGATGGGGCCTGCATGGTTTCCATTTTCAACCTGGACGGGATGGAGCACCATGTGCGCACCTGCATCCCCAAAGTGGAGCTGGTCCCCGCCGGGAAGCCCTTCTACTGCCTGAGCTCCGAGGACCTGCGCAACACGCACTGCTGCTACACTGACTTCTGCAACAAGATCGACCTGAGGGTGCCCAGCGGTCACCTCAAGGAGCCT---GAGCACCCCTCCATGTGGGGCCCTGTGGAGCTGGTGGGCATTATTGCCGGCCCAGTGTTCCTCCTGTTTCTCATCATCATCATTGTTTTCCTTGTCATTAACTATCATCAGCGCGTCTATCACAACCGCCAGAGGCTGGACGTGGAGGACCCCTCGTGTGAGATGTGTCTCTCCAAGGACAAGACGCTCCAGGATCTCGTCTACGACCTCTCCACGTCGGGGTCTGGCTCAGGGTTACCCCTTTTTGTCCAGCGCACAGTGGCCCGAACCATCGTTTTACAGGAGATTATTGGCAAGGGCCGGTTTGGAGAAGTGTGGCGCGGCCGCTGGAGGGGTGGTGACGTGGCTGTGAAAATATTCTCTTCTCGTGAAGAGCGGTCTTGGTTCCGGGAAGCAGAGATATACCAGACAGTCATGCTGCGCCATGAGAACATCCTTGGGTTTATTGCTGCTGACAATAAAGATAACGGCACCTGGACACAGCTGTGGCTCGTCTCCGACTATCACGAGCACGGCTCCCTGTTTGACTATCTAAACCGGTACACGGTGACCATCGAGGGGATGATCAAGCTGGCCTTGTCTGCCGCGAGCGGTCTGGCACACCTGCACATGGAGATTGTGGGCACCCAAGGGAAGCCTGGAATTGCTCATCGAGACTTAAAGTCAAAGAACATCTTGGTGAAGAAAAATGGCATGTGTGCCATTGCAGACCTGGGCCTGGCTGTCCGTCACGATGCAGTCACGGACACCATTGACATTGCCCCCAACCAGAGGGTGGGAACCAAACGATACATGGCCCCCGAAGTACTTGATGAAACCATCAACATGAAGCACTTCGACTCCTTTAAGTGTGCTGATATCTACGCCCTTGGGCTCGTGTACTGGGAGATTGCTCGAAGATGCAACTCTGGAGGAGTCCATGAGGAATATCAGCTACCATATTATGACCTAGTGCCCTCTGACCCTTCCATTGAGGAGATGCGGAAGGTCGTATGCGACCAGAAGCTCCGCCCCAACATCCCCAACTGGTGGCAGAGTTACGAGGTGGGAAGCTCCCCTCTCTCCCGTGGCCTTTCTATCTGC------------------------------
>balAcu1
----------------------------------------------------------------------------------------------CTCTGCTCTGTGCGTGCACCAGCTGCTCACAGGCCAACTACACGTGTGAGACGGATGGGGCCTGCATGGTGTCCATCTTCAACCTGGACGGGATGGAGCACCACGTGCGCACCTGCATCCCCAAAGTGGAGCTGGTCCCCGCTGGGAAGCCCTTCTACTGCCTGAGCTCCGAGGATCTGCGCAACACGCACTGCTGCTACACTGACTTCTGCAACAAGATCGACCTGAGGGTGCCCAGCGGTCACCTCAAGGAGCCT---GAGCACCCGTCCATGTGGGGCCCTGTGGAGCTGGTGGGCATTATTGCCGGCCCAGTGTTCCTCCTGTTTCTCATCATCATCATTGTTTTCCTTGTCATTAACTATCATCAGCGCGTCTATCACAACCGCCAGAGGCTGGACATGGAGGACCCCTCGTGTGAGATGTGTCTCTCCAAGGACAAGACGCTCCAGGATCTCGTCTACGACCTCTCCACGTCGGGGTCTGGCTCAGGGTTACCCCTTTTTGTCCAGCGCACAGTGGCCCGAACCATCGTTTTACAGGAGATTATTGGCAAGGGCCGGTTCGGAGAAGTGTGGCGCGGCCGCTGGAGGGGTGGGGATGTGGCTGGGAAAATATTCTCTTCTCGCGAAGAGCGGTCTTGGTTCCGGGAAGCAGAGATATACCAGACAGTCATGCTGCGCCATGAAAACATCCTTGGGTTTATTGCTGCTGACAATAAAGATAACGGCACCTGGACACAGCTGTGGCTTGTCTCGGACTATCATGAGCACGGCTCCCTGTTTGACTATCTAAACCGGTACACGGTGACCATCGAGGGGATGATTAAGCTGGCCTTGTCTGCTGCGAGCGGTCTGGCGCACCTGCACATGGAGATTGTGGGCACCCAAGGGAAGCCTGGAATTGCTCATCGAGACTTGAAGTCAAAGAACATCTTGGTGAAGAAAAATGGCATGTGTGCCATCGCAGACCTGGGCCTGGCTGTCCGTCACGATGCAGTCACGGACACCATTGACATTGCCCCCAACCAGAGGGTGGGAACCAAACGATACATGGCCCCCGAAGTACTTGATGAAACCATCAACATGAAGCACTTCGACTCCTTTAAGTGTGCTGATATCTATGCCCTTGGGCTCGTGTACTGGGAGATTGCTCGAAGATGCAACTCTGGAGGAGTCCATGAGGAATATCAGCTGCCATATTATGACCTAGTGCCCTCTGACCCTTCCATTGAGGAGATGCGGAAGGTCGTATGCGACCAGAAGCTCCGCCCCAACATCCCCAACTGGTGGCAGAGTTATGAGGTGGGAAGCTCCCCTCTCTCCCGTGGCCTTTCTATCTGCC-----------------------------
>rn6
ATGGCGGAGTCGGCCGGAGCCTCCTCCTTCTTCCCCCTTGTTGTCCTCCTGCTCGCCGGCAGTGGCGGGTCCGGGCCCCGGGGG---ATCCAGGCTCTGCTGTGTGCATGCACCAGCTGCCTACAGACCAACTACACCTGCGAAACAGATGGGGCCTGCATGGTCTCCATCTTTAACCTGGATGGCATGGAGCACCACGTACGCACCTGCATCCCCAAGGTGGAGCTTGTGCCTGCTGGGAAGCCCTTCTACTGCCTGAGTTCAGAGGACCTGCGCAACACGCACTGCTGCTATATTGACTTCTGCAACAAGATTGACCTGAGGGTGCCCAGTGGACACCTCAAGGAGCCT---GAGCACCCCTCCATGTGGGGCCCTGTGGAGCTGGTCGGCATCATTGCCGGTCCTGTCTTCCTCCTCTTCCTCATCATCATCATCGTCTTCCTGGTCATCAACTATCATCAGCGTGTCTACCACAACCGCCAAAGACTGGACATGGAGGACCCCTCATGTGAGATGTGTCTCTCCAAAGACAAGACGCTCCAGGATCTCGTCTACGATCTCTCCACTTCAGGATCGGGCTCAGGGTTACCCCTTTTTGTCCAGCGCACAGTGGCCCGAACCATTGTTTTACAAGAGATTATCGGCAAGGGCCGGTTTGGGGAAGTATGGCGTGGCCGCTGGAGGGGTGGTGATGTGGCTGTGAAAATCTTCTCTTCCCGTGAAGAGCGGTCGTGGTTCCGGGAGGCAGAGATCTACCAGACTGTCATGCTGCGCCATGAAAACATCCTTGGGTTTATTGCTGCTGACAATAAAGACAATGGCACCTGGACCCAGCTGTGGCTTGTCTCTGACTATCACGAGCACGGCTCACTGTTCGATTATCTGAACCGCTACACAGTGACCATTGAGGGGATGATTAAACTGGCCCTGTCTGCAGCCAGTGGTTTGGCACACCTGCATATGGAGATTGTGGGCACTCAGGGGAAGCCTGGAATTGCTCATCGAGACTTGAAGTCAAAGAACATTCTGGTGAAGAAGAATGGCATGTGTGCCATTGCAGACCTGGGCCTAGCTGTCCGTCACGATGCTGTCACTGACACCATAGACATTGCTCCAAATCAGAGGGTGGGAACCAAACGATACATGGCTCCTGAAGTACTTGACGAGACCATCAACATGAAGCACTTTGACTCCTTCAAGTGTGCCGATATCTACGCCCTCGGGCTTGTCTATTGGGAGATTGCTCGGAGGTGCAATTCTGGAGGAGTCCATGAAGAGTATCAACTGCCATATTATGATTTAGTGCCCTCTGACCCTTCCATTGAGGAAATGCGAAAGGTCGTCTGTGACCAGAAGCTACGGCCCAATGTCCCCAACTGGTGGCAGAGTTATGAGGTAGGAGCTTGCTTGGCGTTTGTGGCTTATTCATCTGCCGATTGT------CTCTGC------------
>otoGar3
----------------------------------------------------------------------------------------------CTCTACAGTGTGCGTGCACCAGCTGCCTACAGGCCAACTACACATGTGAAACAGATGGGGCCTGCATGGTTTCCATTTTCAACCTGGATGGGATGGAGCATCATGTGCGCACCTGCATCCCCAAAGTGGAACTGGTCCCCGCCGGGAAGCCCTTCTACTGCCTGAGCTCGGAGGATCTGCGCAACACACACTGCTGCTATACTGACTTCTGCAACAAGATCGACCTGAGGGTGCCCAGTGGTCACCTCAAGGAGCCT---GAGCACTCTTCCATGTGGGGCCCTGTGGAGCTGGTAGGCATTATTGCCGGCCCAGTGTTCCTTCTATTTCTCATCATCATCATTGTTTTCCTTGTCATTAACTATCATCAGCGTGTCTATCACAACCGCCAGAGACTGGATATGGAGGATCCCTCATGTGAGATGTGTCTCTCCAAAGACAAGACGCTCCAGGATCTTGTCTACGATCTCTCCACTTCAGGGTCTGGCTCAGGGTTACCCCTCTTTGTCCAGCGCACAGTGGCCCGAACCATCGTTTTACAGGAGATTATTGGCAAAGGTCGTTTTGGGGAAGTATGGCGTGGGCGCTGGAGGGGTGGTGACGTAGCTGTGAAAATTTTCTCATCTCGTGAAGAACGGTCTTGGTTCCGGGAAGCAGAGATATACCAGACGGTCATGTTGCGCCACGAAAACATTCTTGGATTTATTGCTGCTGACAATAAAGATAATGGCACCTGGACACAGCTGTGGCTTGTCTCGGACTATCATGAGCATGGCTCCTTGTTTGATTATCTTAACCGATACACAGTGACAATTGAGGGGATGATCAAGCTGGCCTTATCCGCTGCTAGTGGGCTGGCACACCTGCACATGGAGATTGTGGGCACACAAGGGAAGCCTGGAATTGCTCACCGAGACTTAAAGTCAAAGAATATCTTGGTAAAGAAAAATGGCATGTGTGCCATCGCAGATCTGGGCCTGGCTGTCCGTCATGATGCAGTAACTGACACCATCGACATTGCCCCAAACCAGAGGGTGGGGACCAAACGATACATGGCCCCTGAAGTACTTGATGAAACCATTAACATGAAACATTTTGACTCCTTTAAATGTGCTGATATCTATGCCCTCGGGCTGGTATATTGGGAGATTGCTCGAAGATGCAATTCTGGAGGAGTCCATGAAGAGTATCAGCTGCCATATTATGATTTAGTGCCCTCTGACCCTTCCATTGAAGAAATGCGAAAGGTCGTATGTGACCAGAAGCTACGTCCCAACATCCCCAACTGGTGGCAGAGTTATGAGGTAGGAAGTTTCCTTGCCTCCTGTGGCTTTTCCATCTGCCTG--A------------------------
>micMur3
ATGGCGGAGTCGGCCAGAGCCTCCTCCTTCTTCCCCCTTGTCGTCCTCCTGCTCGCTGGCAGCGGCGGGTCCGGGCCCCGGGGG---ATCCAGGCTCTGCAGTGTGCGTGCACCAGCTGCCTACAGGCCAACTACACGTGTGAAACAGATGGGGCCTGCATGGTTTCCATTTTCAACCTGGATGGGATGGAGCACCATGTGCGCACCTGCATCCCCAAAGTGGAACTGGTCCCCGCCGGGAAGCCTTTCTACTGCCTGAGCTCAGAGGATCTGCGCAACACCCACTGCTGCTATACTGACTTCTGCAACAAGATCGACCTGAGGGTGCCCAGTGGTCACCTCAAGGAGCCT---GAGCACTCTTCCATGTGGGGCCCCGTGGAGCTGGTAGGCATTATTGCAGGCCCGGTGTTCCTCCTGTTTCTCATCATCATCATTGTTTTCCTTGTCATTAACTATCATCAGCGTGTCTATCACAACCGCCAGAGACTGGACATGGAAGATCCCTCATGTGAGATGTGTCTCTCCAAAGACAAGACGCTGCAGGATCTTGTCTACGATCTCTCCACCTCGGGGTCTGGCTCAGGGTTACCTCTTTTTGTCCAGCGCACTGTGGCCCGAACCATCGTTTTACAGGAGATTATCGGCAAGGGTCGGTTTGGGGAAGTGTGGCGTGGCCGCTGGAGGGGTGGTGATGTGGCTGTGAAAATTTTCTCCTCTCGAGAAGAGCGGTCTTGGTTCCGGGAAGCGGAGATATACCAGACAGTCATGCTGCGCCACGAGAACATCCTTGGATTCATCGCCGCGGACAACAAAGATAATGGCACCTGGACACAACTGTGGCTTGTCTCTGACTATCACGAGCACGGCTCCCTGTTTGATTATCTGAACCGGTACACAGTGACAATCGAGGGCATGATCAAGCTGGCCTTGTCTGCTGCCAGTGGGCTGGCGCACCTGCACATGGAGATCGTGGGCACGCAAGGGAAGCCTGGAATTGCTCATCGAGACTTAAAATCAAAGAACATCCTGGTGAAGAAGAATGGCATGTGTGCCATCGCAGACCTGGGCCTGGCCGTCCGTCATGATGCAGTCACCGACACCATCGACATTGCCCCAAATCAGAGGGTGGGGACCAAACGATACATGGCCCCTGAAGTACTTGATGAAACCATTAACATGAAACACTTTGACTCCTTTAAATGTGCTGATATCTATGCCCTTGGGCTGGTATATTGGGAGATTGCTCGAAGATGCAATTCTGGAGGAGTCCATGAAGAATATCAGCTGCCATATTATGACTTAGTGCCCTCTGACCCTTCCATTGAAGAAATGCGAAAGGTCGTATGTGACCAGAAGCTACGTCCCAACATCCCCAATTGGTGGCAGAGTTATGAGGTAGGAAGCTTCCTTGCCTCCTCTGGCTCTTCCATCTGCCTG---------------------------
>conCri1
ATGGCGGAGTCGGCCGGAGCCTCCTCCTTCTTCCCCCTTGTTGTCCTCCTGCTCGCTGGCAGCGGCTGGTCCGGGCCCCGGGGG---ATCCAGGCTCTGCTGTGCGCCTGCACCAGCTGCCTGCAAGCCAACCTCACGTGTGAGACGGACGGGGCCTGCATGGTCTCCATCTTCAACCTGGATGGGCTGGAGCATCATGTGCGCACCTGCATCCCCAAGGTGGAGCTGGTCCCTGCCGGAAAGCCCTTCTACTGCCTGAGCTCCGAGGACCTGCGCAACACCCACTGCTGCTACACTGACTTCTGCAACAAGATTGATCTGAGGGTGCCCAGTGGTCACGTCAAGGAGCCC---GAGCGCCCTTCCGTGTGGGGCCCCGTGGAGCTGGTGGGCATCATCGCCGGCCCCGTGTTCCTCCTGTTTCTCATCATCATCATTGTTTTCCTTGTCATTAACTATCATCAGCGTGTCTACCACAACCGCCAGAGACTGGACATGGAAGATCCCTCGTGTGAAATGTGTCTTTCCAAAGATAAGACGCTCCAGGATCTCGTCTATGATCTCTCCACTTCTGGGTCTGGCTCAGGGTTACCCCTTTTCGTCCAGCGTACAGTGGCGCGCACCATCGTTTTACAGGAGATTATCGGCAAGGGCCGGTTTGGGGAAGTGTGGCGAGGCCGCTGGAGGGGCGGCGACGTGGCTGTGAAAATCTTCTCTTCCCGAGAAGAGCGGTCGTGGTTCCGGGAGGCAGAGATATACCAGACAGTCATGCTGCGCCATGAGAACATCCTTGGGTTTATCGCTGCTGACAATAAAGATAACGGCACCTGGACCCAGCTGTGGCTCGTCTCTGACTACCACGAACACGGCTCCCTCTTCGATTATCTCAACCGGTACACAGTGACCATTGAGGGGATGATCAAGCTGGCCTTGTCGGCCGCCAGCGGCTTGGCGCATTTGCACATGGAGATCGTGGGGACGCAAGGAAAGCCTGGAATTGCTCATCGAGACTTGAAGTCAAAGAACATCCTCGTGAAGAAGAATGGCATGTGCGCCATTGCAGATCTGGGCCTGGCCGTCCGTCACGACGCGGTCACCGACACCATTGACATCGCCCCAAATCAGAGGGTGGGGACCAAACGGTACATGGCCCCTGAAGTACTTGATGAAACCATTAACATGAAGCACTTTGACTCCTTTAAATGTGCTGACATCTACGCCCTCGGCCTTGTGTATTGGGAGATTGCGCGAAGGTGCAATTCTGGAGGAGTCCATGAAGAATATCAGCTGCCATATTATGACTTAGTGCCCTCAGACCCTTCCATCGAGGAAATGCGAAAGGTCGTGTGTGACCAGAAGTTGCGGCCCAACATCCCCAACTGGTGGCAGAGCTACGAGGTAGGAAGCCCGCCCCTTCCTGCGGTTTCCGCC------------------------------------
>ponAbe2
ATGGCGGAGTCGGCCGGAGCCTCCTCCTTCTTCTCCCTTGTTGTCCTCCTGCTCGTCGGCAGCGGCGGGTCCGGGCCCCGGGGG--GATCCAGGCTCTGCTGTGTGCGTGCACCAGCTGCCTCCAGGCCAACTACACGTGTGAGACAGATGGGGCCTGCATGGTTTCCATTTTCAATCTGGATGGGATGGAGCACCATGTGCGCACCTGCATCCCCAAAGTGGAGCTGGTCCCTGCCGGGAAGCCCTTCTACTGCCTGAGCTCGGAGGACCTGCGCAACACCCACTGCTGCTACACTGACTACTGCAACAGGATCGACTTGAGGGTGCCCAGTGGTCACCTCAAGGAGCCT---GAGCACCCGTCCATGTGGGGCCCGGTGGAGCTGGTAGGCATCATCGCCGGCCCGGTGTTCCTCCTGTTCCTCATCATCATCATTGTTTTCCTTGTCATTAACTATCATCAGCGTGTCTATCACAACCGCCAGAGACTGGACATGGAAGATCCCTCATGTGAGATGTGTCTCTCCAAAGACAAGACGCTCCAGGATCTTGTCTACGATCTCTCCACCTCAGGGTCTGGCTCAGGGTTACCCCTCTTTGTCCAGCGCACAGTGGCCCGAACCATCGTTTTACAAGAGATTATTGGCAAGGGTCGGTTTGGGGAAGTATGGCGGGGCCGCTGGAGGGGTGGTGATGTGGCTGTGAAAATATTCTCTTCTCGTGAAGAACGGTCTTGGTTCAGGGAAGCAGAGATATACCAGACAGTCATGCTGCGCCATGAAAACATCCTTGGATTTATTGCCGCTGACAATAAAGATAATGGCACCTGGACACAGCTGTGGCTTGTTTCTGACTATCATGAGCATGGGTCCCTGTTTGATTATCTGAACCGGTACACAGTGACAATTGAGGGGATGATTAAGCTGGCCTTGTCTGCTGCTAGTGGGCTGGCACACCTGCACATGGAGATCGTGGGCACCCAAGGGAAGCCTGGAATTGCTCATCGAGACTTAAAGTCAAAGAACATTCTGGTGAAGAAAAATGGCATGTGTGCCATAGCAGACCTGGGCCTGGCTGTCCGTCACGATGCAGTCACTGACACCATCGACATTGCCCCGAATCAGAGGGTGGGGACCAAACGATACATGGCCCCTGAAGTACTTGATGAAACCATTAATATGAAACACTTTGACTCCTTTAAATGTGCTGATATTTATGCCCTCGGGCTTGTATATTGGGAGATTGCTCGAAGATGCAATTCTGGAGGAGTCCATGAAGAATATCAGCTGCCATATTACGACTTAGTGCCCTCTGACCCTTCCATTGAGGAAATGCGAAAGGTTGTATGTGATCAGAAGCTGCGTCCTAACATCCCCAACTGGTGGCAGAGTTATGAGGTAAGAAGCCAGCTT---CCTGCGGCTTTCCCATCAGCC-TG---------------------------
>sorAra2
----------------------------------------------------------------------------------------------CTCTGCTCTGTGCCTGCACCAGCTGCCTGCAGGCCAACTACACGTGCGAGACGGACGGCGCCTGCATGGTGTCCATCTTCAACCTGGACGGGCTGGAGCACCACGTGCGCACCTGCATCCCCAAGGTGGAGCTGGTCCCGGCCGGGAAGCCCTTCTACTGCCTCAGCTCCGAGGACCTGCGCAACACCCACTGCTGCTACACCGACTTCTGCAACAGGATCGACCTGCGCGTGCCCAGCGGTCACCTCAAGGAGTCC---GAGCGTCCTTCCATGTGGGGCCCCGTGGAGCTGGTGGGCATTATTGCCGGCCCCGTGTTCCTCCTCTTCCTCATCATCATCACTGTTTTCCTGGTCATCAACTACCACCAGCGCGTCTACCACAACCGCCAGAGGCTGGACATGGAGGACCCCTCGTGTGAGATGTGCCTCTCCAAAGATAAGACGCTGCAGGATCTCGTCTACGATCTCTCCACGTCAGGCTCTGGCTCAGGGCTGCCCCTTTTTGTCCAGCGCACAGTGGCCCGAACCATTGTTTTACAGGAGATTATTGGCAAGGGCCGGTTTGGAGAAGTGTGGCGTGGCCGCTGGCGGGGCGGTGACGTGGCTGTGAAGATCTTCTCCTCCCGGGAAGAACGGTCCTGGTTCCGGGAGGCCGAGATATACCAGACGGTCATGCTGCGCCACGAGAACATCCTCGGGTTTATTGCTGCCGACAATAAAGATAACGGCACCTGGACGCAGCTGTGGCTCGTCTCGGACTACCACGAGCACGGCTCCCTGTTCGACTACCTTAACCGGTACACGGTGACCATCGAGGGCATGATCAAGTTGGCCCTGTCCGCCGCCAGCGGGCTGGCCCACCTGCACATGGAGATCGTGGGGACGCAGGGGAAGCCCGGGATTGCTCACCGAGACCTGAAGTCCAAGAACATCCTGGTGAAGAAGAACGGCATGTGCGCCATCGCAGACCTGGGCCTGGCCGTGCGCCACGACGCCGTCACTGACACCATTGACATCGCCCCCAACCAGCGGGTGGGCACCAAACGATACATGGCCCCCGAGGTGCTCGACGAGACCATCAACATGAAGCACTTCGACTCCTTCAAGTGTGCAGATATCTACGCCCTGGGGCTGGTGTACTGGGAGATCGCGCGAAGGTGCAACTCTGGAGGGGTCCACGAAGAGTATCAGCTGCCATATTATGACTTGGTGCCCTCTGACCCTTCCATTGAAGAAATGCGGAAGGTCGTGTGTGACCAGAAGCTTCGGCCCAACATCCCCAACTGGTGGCAGAGTTACGAGGTAGGAGGATCCCTCACTCCGCGGCCTTTCCGGGTTG--------------------------------
>hetGla2
ATGGCGGAGTCGGCCAGAGCTTCCTCCTTCTTCCCCCTGGTCGTCCTCCTGCTCGCCGGCAGCTGCGGGACTGGGCCCCGGGGA---ATCCAGGCTCTGCTGTGTGCGTGCACCAGCTGCTCACAGGCCAACTACACATGTGAAACAGATGGGGCCTGCATGGTTTCCATCTTCAACCTGGACGGGATGGAGCACCACGTGCGCACCTGCATCCCCAAAGTGGAGCTGGTCCCTGCCGGGAAGCCCTTCTACTGCCTGAGCTCAGAGGATCTGCGGAATACTCACTGTTGCTATGCCGACTTCTGCAACAAGATTGACCTGAGGGTGCCCAGTGGTCACCCCAAGGAGCCT---GAGCACCCTTCCATGTGGGGCCCTGTGGAGCTGGTCGGCATTATTGCCGGCCCAGTTTTCCTCCTGTTTCTCATCATCATCATTGTTTTCCTTGTCATTAACTATCATCAGCGTGTCTATCACAACCGCCAGAGACTGGATATGGAAGATCCCTCATGTGAGATGTGTCTCTCCAAAGACAAGACACTCCAGGATCTTGTCTACGATCTCTCCACATCAGGGTCTGGCTCAGGGTTACCCCTTTTCGTCCAGCGCACGGTGGCCCGAACCATTGTATTACAGGAGATTATTGGCAAGGGCCGGTTTGGGGAAGTGTGGCGTGGCCGCTGGAGGGGTGGCGATGTCGCCGTGAAAATTTTCTCTTCTCGTGAAGAACGATCTTGGTTCCGGGAAGCAGAGATATACCAGACAGTTATGCTACGCCATGAAAACATCCTTGGATTTATTGCTGCTGACAATAAAGATAATGGCACCTGGACACAGCTGTGGCTTGTCTCTGACTACCATGAACATGGTTCCCTGTTTGATTATCTTAATCGCTACACAGTAACCATCGAGGGAATGATTAAGCTGGCTCTGTCTGCTGCCAGTGGGTTGGCACACCTGCATATGGAGATCGTGGGCACCCAAGGGAAGCCTGGAATTGCTCATCGAGATTTAAAATCAAAGAATATCCTGGTGAAGAAAAACGGCATGTGCGCCATCGCAGACCTGGGCCTGGCAGTTCGCCATGATGCAGTCACTGACACCATTGACATTGCTCCAAATCAGAGGGTGGGAACCAAACGATACATGGCTCCTGAAGTACTTGATGAAACCATTAACATGAAACACTTCGACTCCTTTAAATGTGCTGATATTTATGCCCTCGGGCTGGTATATTGGGAGATTGCTCGAAGGTGCAATTCTGGAGGGGTCCATGAAGAATATCAGCTTCCATATTATGACTTAGTGCCCTCTGACCCTTCCATTGAGGAAATGCGAAAGGTTGTCTGTGACCAGAAGCTACGTCCCAACATCCCCAACTGGTGGCAGAGTTATGAGGTAGGGTGCTTCCTTGCCTCCTGTGACTCTTCCCGTCTGTTT---------------------------
>cavPor3
----------------------------------------------------------------------------------------------CTCTGCTGTGTGCATGCACCAGCTGCTCACAGGCCAACTACACATGTGAAACAGATGGGGCCTGCATGGTTTCCATCTTCAACCTTGATGGGATGGAGCACCATGTACGCACCTGCATCCCCAAAGTGGAGCTGGTCCCTGCTGGGAAGCCTTTCTACTGCTTGAGCTCAGAGGATCTGCGTAACACCCACTGCTGCTATACTGACTTCTGCAACAAGATTGACCTGAGGGTGCCCAGTGGTCACCCCAAGGAGCCT---GAGCATCCTTCCATGTGGGGTCCTGTGGAGCTGGTTGGCATTATTGCCGGCCCAGTCTTCCTCCTATTTCTCATCATCATCATTGTTTTCCTTGTTATTAACTATCATCAGCGTGTCTATCACAACCGCCAGAGACTGGACATGGAAGATCCCTCATGTGAGATGTGTCTCTCTAAAGACAAGACGCTGCAGGATCTTGTCTATGATCTCTCCACATCAGGGTCTGGCTCAGGGTTACCCCTTTTTGTCCAGCGTACAGTGGCCCGAACCATTGTATTACAGGAGATTATTGGCAAAGGCCGTTTTGGAGAAGTGTGGCGCGGCCGCTGGAGGGGTGGCGATGTAGCTGTGAAAATTTTCTCTTCTCGTGAAGAACGATCTTGGTTCCGGGAAGCAGAGATATATCAGACAGTTATGCTCCGCCATGAAAACATCCTTGGGTTTATTGCTGCTGACAATAAAGATAATGGCACCTGGACACAGCTGTGGCTTGTCTCTGACTATCATGAGCATGGCTCCCTGTTTGATTATCTTAACCGTTACACAGTAACCATCGAGGGCATGATTAAGCTGGCCCTGTCTGCTGCCAGTGGGTTGGCACATCTGCATATGGAGATCGTAGGCACCCAAGGGAAGCCTGGAATTGCTCATCGAGATTTAAAATCAAAGAATATTCTGGTGAAGAAAAACGGCATGTGTGCCATCGCAGACCTGGGCCTGGCGGTTCGCCATGATGCAGTCACTGACACCATTGACATTGCTCCAAATCAGAGGGTGGGAACCAAACGATACATGGCTCCTGAAGTACTTGACGAAACTATTAATATGAAACACTTCGACTCCTTTAAATGTGCTGATATTTATGCCCTCGGGCTGGTATATTGGGAGATTGCTCGAAGGTGCAATTCTGGAGGAGTCCATGAAGAATATCAGCTGCCATATTACGATTTAGTGCCCTCTGACCCTTCCATTGAGGAAATGCGAAAGGTTGTCTGTGACCAGAAGCTACGTCCCAACATCCCCAACTGGTGGCAGAGTTATGAGGTAGGGTGCTTCCTTGTCTCCTGTGACTCTTCCCATCTGTTT--G------------------------
>mm10
ATGGCGGAGTCGGCCGGAGCCTCCTCCTTCTTCCCCCTTGTTGTCCTCCTGCTCGCCGGCAGCGGCGGGTCCGGGCCCCGGGGG---ATCCAGGCTCTGCTGTGTGCGTGCACCAGCTGCCTACAGACCAACTACACCTGTGAGACAGATGGGGCTTGCATGGTCTCCATCTTTAACCTGGATGGCGTGGAGCACCATGTACGTACCTGCATCCCCAAGGTGGAGCTGGTTCCTGCTGGAAAGCCCTTCTACTGCCTGAGTTCAGAGGATCTGCGCAACACACACTGCTGCTATATTGACTTCTGCAACAAGATTGACCTCAGGGTCCCCAGCGGACACCTCAAGGAGCCT---GCGCACCCCTCCATGTGGGGCCCTGTGGAGCTGGTCGGCATCATCGCCGGCCCCGTCTTCCTCCTCTTCCTTATCATTATCATCGTCTTCCTGGTCATCAACTATCACCAGCGTGTCTACCATAACCGCCAGAGGTTGGACATGGAGGACCCCTCTTGCGAGATGTGTCTCTCCAAAGACAAGACGCTCCAGGATCTCGTCTACGACCTCTCCACGTCAGGGTCTGGCTCAGGGTTACCCCTTTTTGTCCAGCGCACAGTGGCCCGAACCATTGTTTTACAAGAGATTATCGGCAAGGGCCGGTTCGGGGAAGTATGGCGTGGTCGCTGGAGGGGTGGTGACGTGGCTGTGAAAATCTTCTCTTCTCGTGAAGAACGGTCTTGGTTCCGTGAAGCAGAGATCTACCAGACCGTCATGCTGCGCCATGAAAACATCCTTGGCTTTATTGCTGCTGACAATAAAGATAATGGCACCTGGACCCAGCTGTGGCTTGTCTCTGACTATCACGAGCATGGCTCACTGTTTGATTATCTGAACCGCTACACAGTGACCATTGAGGGAATGATTAAGCTAGCCTTGTCTGCAGCCAGTGGTTTGGCACACCTGCATATGGAGATTGTGGGCACTCAAGGGAAGCCGGGAATTGCTCATCGAGACTTGAAGTCAAAGAACATCCTGGTGAAAAAAAATGGCATGTGTGCCATTGCAGACCTGGGCCTGGCTGTCCGTCATGATGCGGTCACTGACACCATAGACATTGCTCCAAATCAGAGGGTGGGGACCAAACGATACATGGCTCCTGAAGTCCTTGACGAGACAATCAACATGAAGCACTTTGACTCCTTCAAATGTGCCGACATCTATGCCCTCGGGCTTGTCTACTGGGAGATTGCACGAAGATGCAATTCTGGAGGAGTCCATGAAGACTATCAACTGCCGTATTACGACTTAGTGCCCTCCGACCCTTCCATTGAGGAGATGCGAAAGGTTGTATGTGACCAGAAGCTACGGCCCAATGTCCCCAACTGGTGGCAGAGTTATGAGGTAGGAGCTCACTTGATATCTGTGGCTTCTTCATCTGCCAAGTTG------CTCTGC------------
>HLpipKuh2
ATGGCGGAGTCGGCCGGAGCCTCCCCATTCTTCCCCCTCGTCGTCCTCCTGCTCGCCGGCGGCAGCGGACCCGGGCCCCGGGGA---GCCCAGGCTCTGCTGTGTACATGCACCAACTGCCTACAGGCCAACTACACGTGTGAAACGGATGGGGCCTGCATGGTTTCCATCTTCAACCTGGACGGGATGGAGCACCATGTGCGCACCTGCATCCCCAAAGAGGAGCTGGTCCCCGCCGGGAAGCCCTTCTACTGCCTGAGCTCCGAGGACCTGCGCAACACCCACTGCTGCTACACCGACTTCTGCAACAAGATCGACCTGAGGGTGCCCAGCGGGCACCTCAAGGAGCCGCCTGAGCACCCTTCCATGTGGGGCCCCGTGGAGCTGGTCGGCATCATTGCCGGCCCCGTGTTCCTCCTGTTTCTCATCATCATCATCGTTTTCCTCGTCATTAACTATCATCAGCGTGTCTATCACAACCGCCAGAGGCTGGACATGGAAGATCCCTCGTGTGAGATGTGCCTGTCCAAAGACAAGACGCTCCAAGATCTCGTCTACGATCTCTCCACGTCGGGGTCTGGCTCAGGGTTACCGCTCTTCGTCCAGCGCACAGTGGCCAGGACCATCGTCCTACAGGAGATCATTGGCAAGGGCCGGTTCGGAGAGGTGTGGCGCGGCCGCTGGAGAGGGGGCGACGTGGCTGTGAAGATCTTCTCTTCTCGTGAAGAACGGTCTTGGTTCCGGGAAGCGGAGATATACCAGACAGTCATGCTGCGTCACGAGAACATCCTCGGATTTATTGCTGCTGACAATAAAGATAATGGCACCTGGACACAGCTGTGGCTCGTCTCGGACTACCATGAGCACGGCTCCCTGTTCGATTATCTTAACCGGTACACGGTGACGATCGAGGGGATGATCAAGCTGGCCTTGTCTGCTGCCAGTGGGCTGGCGCACCTGCACATGGAGATCGTGGGCACCCAAGGGAAGCCTGGGATTGCTCATCGAGACTTAAAGTCGAAGAACATCCTTGTGAAGAAAAACGGCATGTGTGCCATCGCAGACCTGGGGCTGGCCGTGCGCCACGACGCCGTCACTGACACCATCGACATCGCCCCGAACCAGAGGGTGGGCACCAAACGATACATGGCCCCTGAAGTGCTTGATGAAACCATTAACATGAAGCACTTTGACTCCTTTAAATGTGCTGACATCTATGCCCTCGGGCTTGTGTATTGGGAGATTGCTCGAAGATGCAATTCTGGAGGAGTCCATGAAGAATACCAGCTGCCGTATTATGACTTAGTGCCCTCTGACCCTTCCATTGAGGAAATGCGTAAGGTCGTGTGCGACCAGAAGCTGCGGCCCAACATCCCCAACTGGTGGCAGAGTTATGAGGTAGGAAGCCCCCCCGCCTCCTGCTGCTTTTCCGTCTCGTGGTTTTTCTACCTTACC------------
>ochPri3
ATGGCGGAGTCGGCCGGAGCCTCCTCCTTCTTCCCCTTCGTCGTCCTCCTGCTCGCCGGCAGCGGCGGGTCCGGGCCCCGGGGG------------------------------------------------------------------------------------------------------------------------------------------------------------------------------------------------------------------------------------------------------------------------------------------------------------------------------------------------------------------------------------------------------------------------------------------------------------------------ATCCAG---------------------------------------GGGTTACCCCTTTTTGTCCAGCGCACAGTGGCTCGAACCATTGTCTTGCAGGAGATTATCGGCAAAGGGCGGTTTGGGGAAGTGTGGCGCGGCCGCTGGCGGGGCGGCGACGTGGCTGTGAAGATCTTCTCTTCCCGTGAGGAGCGCTCGTGGTTCCGGGAGGCAGAGATCTACCAAACGGTCATGCTGCGCCACGAGAACATCCTGGGCTTCATCGCCGCCGACAACAAGGACAACGGCACGTGGACGCAGCTGTGGCTGGTTTCTGACTATCACGAGCACGGCTCTCTGTTTGATTACCTGAACCGCTACACGGTGACTATCGAGGGGATGATCAAGCTGGCCCTGTCCGCCGCCAGCGGGCTGGCGCACCTGCACATGGAGATCGTGGGGACCCAAGGGAAGCCTGGGATTGCCCATCGAGACCTAAAGTCAAAGAATATCCTGGTCAAGAAGAACGGCATGTGTGCCATCGCAGACCTGGGCCTGGCCGTGCGCCACGATGCGGTCACTGACACCATCGACATCGCCCCCAACCAGAGGGTGGGGACCAAGCGGTACATGGCTCCAGAAGTCCTGGATGAAACCATCAACATGAAGCACTTCGACTCCTTCAAGTGTGCAGACATCTACGCCCTGGGCCTGGTGTACTGGGAGATCGCCCGGAGGTGCAACTCCGGAGGAGTCCACGAAGAGTATCAGCTGCCCTACTACGACCTGGTGCCCTCGGATCCCTCCATCGAGGAGATGCGGAAGGTCGTCTGCGACCAGAAGCTGCGACCCAACGTCCCTAACTGGTGGCAGAGTCACGAGGTAAGG---------------------------------------------------------------
