# Supplementary material for: Six reference-quality genomes reveal evolution of bat adaptations
Source: Nature. 2020 Jul 22;583(7817):578–84. doi: 10.1038/s41586-020-2486-3 (PMC8075899; doi:10.1038/s41586-020-2486-3)
Supplement: Supplementary file 6 — Alignments of 12,931 protein-coding genes across 48 mammals. [file 41586_2020_2486_MOESM6_ESM.gz › suppDataFile/ENST00000318204.aln.fasta]

>otoGar3
---------------------------------------------------------ATGTGTCTATGTGTATATGTTGCTAAGGTCACCATGGCTGACCGGGCTGCTGCTGAAAGGGCCTGCAAGGATCCCAACCCCATCATTGATGGCAGAAAGGCCAACGTGAATCTGGCATACTTAGGAGCAAAACCAAGGATCATGCAACCAGGTTTTGCCTTTGGTGTTCAACAACTTCATCCGGCCCTTATACAAAGACCTTTTGGGATACCTGCCCACTATGTCTACCCGCAGGCTTTTGTGCAGCCTGGAGTGGTCATTCCACATGTCCAGCCGACAGCAGCTGCGGCCTCCACCACCCCTTACATCGATTACACTGGAGCTGCCTACGCACAGTACTCCGCCGCAGCTGCTGCCGCCGCCGCCGCCGCTGCC---TATGACCAGTACCCCTACGCGGCCTCTCCAGCTGCTGCGGGATATGTGACCACTGGGGGCTACGGCTATGCAGTCCAGCAGCCAATCACCGCAGCGGCACCTGGGACAGCTGCTGCCGCCGCTGCAGCAGCTGCTGCTGCTGCAGCATTTGGCCAGTATCAGCCTCAGCAGCTGCAAACAGACCGAATGCAA---
>conCri1
ATGATTTCTCCAGGGCCATTCTTGGTTTCCTTCAGTGCTTCCTTTAGAGCTTTGTATGCATGTCTGTGTGTGTCTGTTGCTAAGGTCACCATGGCTGACCGGGCTGCTGCAGAAAGGGCCTGCAAGGACCCCAACCCCATCATTGATGGCAGGAAGGCAAACGTGAACCTGGCATACTTGGGAGCAAAACCAAGGATCATGCAACCAGGTTTTGCCTTTGGCGTTCAGCAACTTCATCCAGCCCTAATACAAAGACCTTTCGGGATCCCTGCCCACTATGTCTATCCGCAGGCTTTCGTGCAGCCTGGAGTGGTCATTCCCCACGTGCAGCCCACTGCAGCCGCGGCCTCCACCACCCCTTACATTGATTACACTGGAGCTGCTTACGCTCAATACTCCGCGGCCGCCGCCGCCGCCGCTGCAGCCGCTGCC---TATGACCAGTACCCGTACGCGGCCTCGCCAGCTGCTGCCGGCTACGTCACCGCCGGGGGCTACGGCTACGCCGTCCAGCAGCCAATCACCGCGGCAGCACCTGGGACAGCTGCGGCCGCCGCCGCCGCAGCTGCGGCCGCCGCCGCCTTCGGCCAGTATCAGCCCCAGCAGCTGCAGACAGACCGAATGCAA---
>dasNov3
TTG---------------------------------------------TGTGTGTGTGTATGTGTGTGTGTGTGTGTTGCTAAGGTCACCATGGCTGACCGGGCAGCTGCTGACCGGGCCTGCAAGGATCCCAACCCCATCATCGATGGCAGGAAGGCCAATGTGAACCTGGCATACCTGGGGGCAAAACCAAGGATCATGCAACCAGGATTTGCCTTCGGTGTTCAACAGCTTCATCCAGCCCTTATACAAAGACCTTTTGGGATACCTGCCCACTATGTCTATCCGCAGGCTTTCGTGCAGCCCGGGGTTGTGATCCCACACGTCCAGCCGACAGCAGCTGCTGCCTCCACCGCACCGTACATCGATTACACGGGAGCGGCATATGCACAATACTCCGCAGCGGCCGCTGCTGCAGCCGCGGCCGCCGCG---TACGACCAGTACCCCTATGCAGCCTCTCCAGCTGCTGCGGGATATGTCACCGCTGGCGGCTACGGCTATGCTGTCCAGCAGCCACTCACCGCGGCAGCGCCTGGGACAGCTGCGGCTGCGGCTGCAGCTGCAGCTGCCGCTGCAGCCTTTGGCCAGTATCAGCCGCAGCAGCTGCAAACAGACCGAATGCAA---
>hetGla2
------------------------------------------------------TTTGTGTGTTTGTCTGTGTGTGTTGCTAAGGTCACCATGGCTGACCGGGCTTCTGCTGAAAGGGCCTGCAAGGATCCCAACCCCATCATCGATGGCCGAAAGGCCAATGTGAATCTGGCATACTTAGGAGCGAAACCAAGGATCATGCAACCAGGTTTTGCCTTTGGTGTTCAACAACTTCATCCAGCCCTCATACAAAGACCTTTCGGGATACCTGCCCACTACGTCTACCCGCAGGCTTTTGTGCAGCCTGGAGTGGTCATTCCTCATGTCCAGCCCACGGCAGCTGCGGCCTCCACCACGCCATACATAGATTACACTGGAGCTGCATATGCACAATACTCAGCAGCTGCTGCCGCCGCAGCCGCCGCCGCTGCC---TATGACCAGTACCCCTATGCGGCCTCTCCAGCTGCTGCAGGATATGTCACCGCTGGAGGCTACGGCTATGCTGTTCAGCAGCCCATCACCGCTGCTGCACCTGGGTCTGCAGCTGCAGCCGCAGCAGCAGCTGCCGCCGCCGCAGCCTTTGGCCAGTATCAGCCCCAGCAGCTGCAGACAGACCGAATGCAA---
>micOch1
------------------------------------------------------TTTGTGTGTATGTCTGTCTATGTTGCTAAGGTCACCATGGCTGACCGGGCTGCTGCTGAAAGGGCCTGTAAGGATCCCAACCCCATCATTGACGGTAGGAAGGCCAACGTGAATCTGGCATACTTGGGAGCAAAACCAAGAATCATGCAGCCAGGTTTCGCCTTTGGTGTCCAACAGCTTCACCCAGCCCTTATACAGAGACCTTTCGGGATCCCCGCCCACTACGTCTACCCGCAGGCTTTTGTGCAGCCTGGAGTGGTTATTCCCCACGTCCAGCCCACAGCAGCTGCGGCTTCCACCACGCCGTACATTGATTACACTGGAGCTGCCTACGCACAATACTCAGCGGCGGCGGCTGCGGCCGCTGCAGCTGCTGCC---TATGACCAGTACCCCTATGCAGCATCTCCAGCTGCTGCAGGCTACGTGACCACTGGGGGCTACAGCTACGCTGTCCAGCAGCCAATCACTGCTGCGGCACCTGGGACGGCTGCAGCCGCAGCCGCAGCTGCTGCAGCCGCAGCGGCCTTTGGCCAGTACCAGCCTCAGCAGCTGCAGACAGACCGAATGCAG---
>mm10
------------------------------------------------------TCTGTGTGTCTGTCTGTGTATGTTGCTAAGGTCACCATGGCTGACAGGGCTGCCGCTGAAAGGGCCTGCAAGGATCCCAACCCCATCATCGATGGTAGGAAGGCCAATGTGAATCTGGCATACTTGGGAGCAAAACCAAGAATCATGCAGCCAGGTTTTGCCTTTGGCGTTCAACAGCTTCACCCAGCCCTTATCCAGAGACCTTTCGGGATCCCCGCCCACTACGTCTACCCGCAGGCTTTTGTGCAGCCTGGAGTGGTCATTCCCCATGTGCAGCCCACAGCAGCCGCGGCTTCCACCACACCGTACATTGATTACACTGGAGCCGCCTACGCTCAGTACTCCGCTGCCGCAGCCGCCGCCGCAGCGGCCGCTGCC---TATGACCAGTACCCCTATGCAGCATCCCCAGCTGCTGCAGGCTATGTAACCACTGGGGGCTACAGCTATGCTGTCCAACAGCCCATCACCGCCGCTGCGCCCGGGACAGCTGCTGCTGCGGCTGCAGCTGCTGCAGCCGCAGCCGCCTTTGGCCAGTACCAGCCTCAACAGCTGCAGACAGACCGAATGCAG---
>HLrouAeg4
------------------------------------------------------TATGTATATCTGTGTATGTATGTTGCTAAGGTCACCATGGCTGACCGGGCTGCTGCAGAAAGAGCCTGCAAGGATCCCAACCCCATCATTGATGGCAGGAAGGCCAACGTGAATCTGGCATACTTGGGAGCAAAGCCAAGGATCATGCAACCAGGTTTTGCCTTTGGTGTTCAACAACTTCATCCAGCCCTTATACAAAGACCTTTTGGGATACCTGCCCACTATGTCTATCCGCAGGCTTTCGTGCAGCCTGGAGTGGTCATTCCACACGTCCAGCCGACCGCAGCTGCTGCCTCCACCACACCTTACATTGATTACACTGGAGCCGCGTACGCACAATACTCAGCGGCAGCTGCTGCCGCCGCCGCCGCCGCCGCC---TATGACCAGTACCCCTACGCGGCCTCTCCAGCTGCTGCAGGATACGTCACCGCTGGGGGCTACGGCTACGCCGTGCAGCAGCCAATCACCGCGGCGGCACCTGGGACAGCTGCTGCCGCCGCTGCAGCAGCTGCCGCCGCAGCAGCATTCGGCCAATATCAGCCTCAGCAGCTGCAAACAGACCGAATGCAG---
>cavPor3
---------------------------------------------------ATGTGTGTGTGTATGTGT------GTTGCTAAGGTCACTATGGCTGATCGGGCTGCAGCTGAAAGGGCCTGCAAGGATCCCAACCCCATCATTGATGGCAGAAAAGCCAATGTGAATCTGGCATACTTAGGAGCAAAACCAAGGATCATGCAACCAGGTTTTGCCTTTGGTGTTCAGCAACTTCATCCAGCCCTTATACAAAGACCTTTCGGGATACCTGCCCACTATGTCTACCCGCAGGCTTTTGTGCAGCCTGGAGTGGTCATTCCACATGTCCAGCCCACAGCAGCTGCGGCCTCCACCACGCCATACATAGATTACACTGGAGCTGCATATGCACAGTACTCAGCAGCTGCTGCCGCTGCAGCCGCCGCTGCTGCC---TATGACCAGTACCCCTACGCGGCCTCTCCAGCTGCTGCAGGATATGTCACCGCTGGAGGCTATGGCTACGCCGTCCAGCAGCCTATCACCGCTGCCGCACCTGGGTCTGCAGCTGCAGCCGCAGCGGCAGCTGCCGCTGCCGCAGCATTTGGCCAGTACCAGCCCCAGCAGCTGCAAACAGATCGAATGCAA---
>oryCun2
-------------------------------------------------ATGTATGTCTGTGTGTGTGTGTGTGTGTTGCTAAGGTCACCATGGCCGACCGGGCAGCTGCAGAGAGGGCCTGCAAGGATCCCAACCCCATCATTGATGGCAGAAAGGCCAACGTGAATCTTGCATACTTAGGAGCAAAACCAAGGATCATGCAACCAGGTTTTGCCTTTGGTGTTCAGCAGCTTCATCCAGCCCTCATACAAAGACCTTTCGGGATACCTGCCCACTATGTCTATCCACAGGCTTTTGTGCAGCCTGGAGTGGTCATTCCGCACGTCCAGCCCACAGCAGCTGCGGCCTCCACCACACCTTACATTGATTACACTGGAGCTGCCTACGCACAGTACTCTGCCGCTGCCGCCGCCGCCGCAGCTGCCGCCGCC---TATGACCAGTACCCATACGCGGCGTCTCCAGCTGCTGCGGGATATGTCACCGCTGGGGGCTACGGCTATGCAGTCCAGCAGCCAATCACCGCCGCAGCACCTGGGACAGCTGCTGCCGCCGCGGCCGCAGCTGCCGCCGCCGCTGCCTTTGGCCAGTATCAGCCTCAACAGCTGCAGACAGACCGCATGCAAT--
>hg38
---------------------------------------------------ATGTATGTATGTCTGTGTGTGTCTGTTGCTAAGGTCACCATGGCTGACCGGGCTGCTGCCGAAAGGGCCTGCAAGGATCCCAATCCCATCATTGATGGCAGAAAGGCCAACGTGAACCTGGCATACTTAGGAGCAAAACCAAGGATCATGCAACCAGGTTTTGCCTTTGGTGTTCAACAACTTCATCCAGCCCTTATACAAAGACCTTTCGGGATACCTGCCCACTATGTCTATCCGCAGGCTTTTGTGCAGCCGGGAGTGGTCATTCCACACGTCCAGCCGACAGCAGCTGCCGCCTCCACCACCCCTTACATTGATTACACTGGAGCTGCATACGCACAATACTCAGCAGCTGCTGCTGCTGCCGCCGCCGCTGCTGCC---TATGACCAGTACCCCTATGCAGCCTCTCCAGCTGCTGCAGGATATGTTACTGCTGGGGGCTATGGCTACGCAGTCCAGCAGCCAATCACCGCAGCGGCACCTGGGACAGCTGCCGCCGCCGCTGCAGCAGCTGCTGCCGCTGCAGCATTTGGCCAGTACCAGCCTCAGCAGCTGCAGACAGACCGAATGCAA---
>ponAbe2
---------------------------------------------------ATGTATGTATGTCTGTGTGTGTCTGTTGCTAAGGTCACCATGGCTGACCGGGCTGCTGCCGAAAGGGCCTGCAAGGATCCCAATCCCATCATTGATGGCAGAAAGGCCAACGTGAACCTGGCATACTTAGGAGCAAAACCAAGGATCATGCAACCAGGTTTTGCCTTTGGTGTTCAACAACTTCATCCAGCCCTTATACAAAGACCTTTCGGGATACCTGCCCACTATGTCTATCCGCAGGCTTTTGTGCAGCCGGGAGTGGTCATTCCACATGTCCAGCCGACAGCAGCTGCCGCCTCCACCACCCCTTACATTGATTACACTGGAGCTGCATACGCACAATACTCAGCAGCTGCTGCTGCTGCCGCCGCCGCTGCTGCC---TATGACCAGTACCCCTATGCAGCCTCTCCAGCTGCTGCAGGATATGTTACTGCTGGGGGCTATGGCTACGCAGTCCAGCAGCCAATCACCGCAGCGGCACCTGGGACAGCTGCTGCTGCCGCTGCAGCAGCTGCTGCCGCTGCAGCATTTGGCCAGTACCAGCCTCAGCAGCTGCAGACAGACCGAATGCAA---
>macFas5
---------------------------------------------------ATGTATGTATGTCTGTGTGTGTCTGTTGCTAAGGTCACCATGGCTGACCGGGCTGCTGCCGAAAGGGCCTGCAAGGATCCCAATCCCATCATTGATGGCAGAAAGGCCAACGTGAACCTGGCATACTTAGGAGCAAAACCAAGGATCATGCAACCAGGTTTTGCCTTTGGTGTTCAACAACTTCATCCAGCCCTTATACAGAGACCTTTCGGGATACCTGCCCACTATGTCTATCCGCAGGCTTTTGTGCAGCCAGGAGTGGTCATTCCACATGTCCAGCCGACAGCAGCTGCCGCCTCCACCACCCCTTACATTGATTACACTGGAGCTGCATACGCACAATACTCAGCAGCCGCTGCTGCTGCCGCCGCCGCTGCTGCC---TATGACCAGTACCCCTATGCAGCCTCTCCAGCTGCTGCAGGATATGTTACCGCTGGGGGCTATGGCTACGCAGTCCAGCAGCCAATCACCGCAGCGGCACCTGGGACGGCTGCCGCCGCTGCTGCAGCAGCTGCCGCCGCTGCAGCATTTGGCCAGTACCAGCCTCAGCAGCTGCAGACAGACCGAATGCAA---
>panTro5
---------------------------------------------------ATGTATGTATCTCTGTGTGTGTCTGTTGCTAAGGTCACCATGGCTGACCGGGCTGCTGCCGAAAGGGCCTGCAAGGATCCCAATCCCATCATTGATGGCAGAAAGGCCAACGTGAACCTGGCATACTTAGGAGCAAAACCAAGGATCATGCAACCAGGTTTTGCCTTTGGTGTTCAACAACTTCATCCAGCCCTTATACAAAGACCTTTCGGGATACCTGCCCACTATGTCTATCCGCAGGCTTTTGTGCAGCCGGGAGTGGTCATTCCACATGTCCAGCCGACAGCAGCTGCCGCCTCCACCACCCCTTACATTGATTACACTGGAGCTGCATACGCACAATACTCAGCAGCTGCTGCTGCTGCCGCCGCCGCTGCTGCC---TATGACCAGTACCCCTATGCAGCCTCTCCAGCTGCTGCAGGATATGTTACTGCTGGGGGCTATGGCTACGCAGTCCAGCAGCCAATCACCGCAGCGGCACCTGGGACAGCTGCCGCCGCCGCTGCAGCAGCTGCTGCCGCTGCAGCATTTGGCCAGTACCAGCCTCAGCAGCTGCAGACAGACCGAATGCAA---
>gorGor5
---------------------------------------------------ATGTATGTATCTCTGTGTGTGTCTGTTGCTAAGGTCACCATGGCTGACCGGGCTGCTGCCGAAAGGGCTTGCAAGGATCCCAATCCCATCATTGATGGCAGAAAGGCTAACGTGAACCTGGCATACTTAGGAGCAAAACCAAGGATCATGCAACCAGGTTTTGCCTTTGGTGTTCAACAACTTCATCCAGCCCTTATACAAAGACCTTTCGGGATACCTGCCCACTATGTCTATCCGCAGGCTTTTGTGCAGCCGGGAGTGGTCATTCCACATGTCCAGCCGACAGCAGCTGCTGCCTCCACCACCCCTTACATTGATTACACTGGAGCTGCATACGCACAATACTCAGCAGCTGCTGCTGCTGCCGCCGCCGCTGCTGCC---TATGACCAGTACCCCTATGCAGCCTCTCCAGCTGCTGCAGGATATGTTACTGCTGGGGGCTATGGCTACGCAGTCCAGCAGCCAATCACCGCAGCGGCACCTGGGACAGCTGCCGCCGCCGCTGCAGCAGCTGCTGCCGCTGCAGCATTTGGCCAGTACCAGCCTCAGCAGCTGCAGACAGACCGAATGCAA---
>cerSim1
---------------------------------------------------ATGTATGTC---CTGTATGTGTATGTTGCTAAGGTCACCATGGCTGACCGGGCTGCTGCGGAAAGGGCCTGCAAGGATCCCAACCCCATCATTGATGGCAGGAAGGCCAACGTGAATCTGGCATACTTGGGAGCAAAACCAAGGATCATGCAACCAGGTTTTGCCTTTGGTGTTCAACAGCTTCATCCAGCCCTTATACAAAGACCTTTCGGGATACCTGCCCACTATGTCTATCCGCAGGCTTTTGTGCAGCCTGGAGTGGTCATTCCTCATGTCCAGCCGACGGCAGCTGCCGCCTCTACCACACCTTACATTGATTACACTGGAGCTGCGTACGCACAATACTCAGCGGCAGCTGCCGCCGCCGCCGCCGCCGCTGCC---TACGACCAGTACCCCTACGCAGCCTCTCCAGCTGCTGCGGGATACGTCACCGCTGGGGGCTACGGCTACGCGGTGCAGCAGCCAATCACCGCGGCCGCACCTGGGACAGCTGCGGCCGCCGCCGCCGCAGCTGCCGCCGCCGCCGCGTTTGGCCAGTATCAGCCTCAGCAGCTGCAAACAGACCGAATGCAA---
>oryAfe1
---------------------------------------------------A--TGTGTGTTTGTGTGTGTATATGTTGCTAAGGTCACCATGGCTGACCGAGCTGCTGCTGAAAGGGCCTGCAAGGATCCCAACCCCATCATTGATGGCAGAAAGGCCAACGTGAATCTGGCATACTTGGGAGCAAAACCTAGGATCATGCAGCCAGGTTTTGCCTTTGGTGTTCAACAACTTCATCCTGCCCTTATACAAAGACCTTTTGGGATACCTGCCCACTATGTCTATCCGCAGGCTTTTGTGCAGCCTGGAGTTGTAATTCCTCATGTCCAGCCGACAGCAGCTGCTGCCTCTACCACACCATACATTGATTACACTGGAGCTGCTTACGCACAGTACTCAGCGGCAGCAGCTGCTGCTGCTGCCGCTGCTGCC---TATGACCAGTACCCCTATGCAGCCTCTCCAGCTGCTGCAGGATATGTCACCGCTGGGGGCTATGGTTACGCAGTCCAGCAGCCAATCACCGCAGCGGCACCTGGGACAGCTGCAGCCGCTGCTGCAGCAGCTGCTGCTGCTGCAGCCTTTGGCCAGTATCAGCCTCAGCAGCTGCAAACAGACCGAATGCAATA-
>bosTau8
---------------------------------------------------CTCTGTGTGTATGTCTGTGTGTATGTTGCTAAGGTCACCATGGCTGACCGGGCTGCTGCTGAAAGAGCCTGCAAGGATCCCAACCCCATCATTGATGGCAGGAAGGCCAACGTGAACCTGGCATACTTGGGAGCAAAACCAAGGATCATGCAACCAGGTTTTGCCTTTGGTGTTCAACAGCTTCATCCAGCCCTTATACAAAGACCTTTTGGGATACCTGCACACTATGTCTATCCGCAGGCTTTTGTGCAGCCTGGAGTGGTCATCCCCCACGTCCAGCCCACCGCCGCGGCCGCCTCCACCGCACCTTACATCGACTACACGGGAGCCGCGTACGCACAGTACTCGGCGGCCGCCGCCGCCGCCGCCGCCGCCGCCGCC---TACGATCAGTACCCGTACGCAGCCTCCCCGGCCGCCGCGGGCTACGTCACGGCCGGGGGCTACGGCTACGCGGTGCAGCAGCCAATCACCGCCGCCGCACCTGGGACCGCGGCCGCTGCCGCCGCCGCCGCTGCGGCCGCCGCCGCCTTCGGCCAGTACCAGCCTCAGCAGCTGCAAACAGACCGGATGCAA---
>calJac3
---------------------------------------------------ATGTATGTATGTCTGTGTGTGTATGTTGCTAAGGTCACCATGGCTGACCGGGCTGCTGCCGAAAGGGCCTGTAAGGATCCCAATCCCATCATTGATGGCAGGAAGGCCAACGTGAACCTGGCATACTTAGGAGCAAAACCAAGGATCATGCAACCAGGTTTTGCCTTTGGTGTTCAACAGCTTCATCCAGCCCTCATACAAAGACCTTTCGGGATACCTGCCCACTATGTCTATCCGCAGGCTTTTGTGCAGCCTGGAGTGGTCATTCCACATGTCCAGCCGACAGCAGCTGCTGCCTCCACCACCCCTTACATTGATTACACTGGAGCTGCATACGCACAATACTCAGCAGCTGCTGCCGCCGCCGCCGCCGCTGCTGCC---TATGACCAGTACCCCTATGCAGCCTCTCCAGCTGCTGCAGGATATGTCACCGCTGGGGGCTATGGCTACGCAGTCCAACAGCCGATCACCGCAGCGGCACCTGGGACAGCTGCTGCGGCGGCGGCGGCAGCTGCTGCCGCTGCAGCATTTGGCCAGTACCAGCCTCAGCAGCTGCAAACAGACCGAATGCAA---
>saiBol1
---------------------------------------------------ATGTATGTATGTCTCTGTGTGTATGTTGCTAAGGTCACCATGGCTGACCGGGCTGCTGCCGAAAGGGCCTGTAAGGATCCCAATCCCATCATTGATGGCAGGAAGGCCAACGTGAACCTGGCATACTTGGGAGCAAAACCAAGGATCATGCAACCAGGTTTTGCCTTTGGTGTTCAACAGCTTCATCCAGCCCTTATACAAAGACCTTTCGGGATACCTGCCCACTATGTCTATCCGCAGGCTTTTGTGCAGCCTGGAGTGGTCATTCCACATGTCCAGCCGACAGCAGCTGCCGCCTCCACCACCCCTTACATTGATTACACTGGAGCTGCATACGCACAATACTCAGCAGCTGCTGCCGCTGCTGCCGCCGCTGCCGCC---TATGACCAGTACCCCTATGCAGCCTCTCCAGCTGCTGCAGGATATGTCACCGCTGGGGGCTATGGCTACGCAGTCCAACAGCCGATCACCGCAGCGGCACCTGGGACAGCTGCTGCAGCGGCGGCGGCAGCTGCTGCTGCTGCAGCATTTGGCCAGTACCAGCCTCAGCAGCTGCAAACAGACCGAATGCAA---
>felCat8
------------------------------------------------GCTTTGTATGTGTGTCTGTGTGTGTATGTTGCTAAGGTCACCATGGCTGACCGAGCTGCTGCGGAAAGAGCTTGCAAGGATCCCAACCCCATCATTGATGGCAGGAAGGCCAATGTGAATCTGGCATATTTGGGAGCAAAACCAAGGATCATGCAACCAGGTTTTGCCTTTGGTGTTCAACAACTTCATCCAGCCCTTATACAAAGACCTTTTGGGATCCCCGCCCACTACGTGTACCCGCAGGCTTTCGTGCAGCCCGGCGTGGTCATCCCGCACGTGCAGCCCACCGCGGCCGCCGCCTCCACCACCCCCTACATCGACTACACGGGCGCCGCGTACGCCCAGTACTCGGCGGCCGCCGCCGCCGCCGCCGCCGCCGCCGCC---TACGACCAGTACCCGTACGCGGCGTCGCCGGCCGCCGCGGGCTACGTCACCGCCGGGGGCTACGGCTACGCCGTGCAGCAGCCAATCACCGCCGCCGCCCCCGGCACGGCCGCCGCCGCCGCCGCCGCCGCGGCCGCCGCCGCCGCCTTCGGCCAGTACCAGCCGCAGCAGCTGCAGACCGACCGCATGCAG---
>HLrhiFer5
---------------------------------------------------TTGTATGTATGTCTGTGTGTGTATGTTGCTAAGGTCACCATGGCCGACCGAGCTGCTGCGGAAAGGGCCTGCAAGGACCCCAACCCCATCATTGATGGCAGGAAGGCCAACGTGAATCTGGCATACTTGGGAGCGAAACCAAGGATCATGCAACCAGGTTTTGCCTTTGGTGTTCAACAACTTCATCCAGCCCTTATACAAAGACCTTTTGGGATACCTGCCCACTACGTCTATCCGCAGGCTTTTGTGCAGCCTGGAGTGGTCATTCCACACGTCCAGCCGACTGCAGCTGCCGCCTCCACCACACCTTACATTGATTACACTGGAGCTGCGTACGCACAATACTCAGCGGCAGCTGCCGCCGCCGCCGCGGCCGCCGCC---TATGACCAGTACCCCTACGCAGCCTCTCCAGCTGCTGCAGGATACGTCACCGCCGGGGGCTACGGCTACGCGGTGCAGCAGCCAATCACCGCAGCGGCACCTGGGACAGCTGCTGCCGCTGCTGCAGCTGCTGCTGCCGCGGCAGCGTTTGGCCAGTATCAGCCTCAGCAGCTGCAAACAGACCGAATGCAA---
>HLmyoMyo6
---------------------------------------------------TTGTATGTATGTCTGTGTGTGTATGTTGCTAAGGTCACCATGGCTGACCGGGCTGCTGCGGAAAGAGCCTGCAAGGATCCCAACCCCATAATTGATGGCAGGAAGGCCAATGTGAACCTGGCATACTTGGGAGCAAAACCAAGGATCATGCAACCAGGTTTTGCCTTTGGTGTTCAACAACTTCATCCAGCCCTTATACAAAGACCTTTTGGGATACCTGCCCACTATGTGTATCCACAGGCTTTTGTGCAGCCTGGAGTGGTCATTCCACACGTCCAGCCGACTGCAGCTGCTGCCTCCACCACACCTTACATTGATTACACTGGAGCTGCGTATGCACAATACTCTGCCGCAGCTGCTGCTGCCGCCGCCGCCGCCGCC---TATGACCAGTACCCCTACGCAGCCTCTCCAGCTGCTGCAGGATACGTCACCGCCGGGGGCTACGGCTACGCTGTGCAGCAGCCAATCACCGCCGCGGCACCTGGGACAGCTGCCGCCGCTGCTGCAGCAGCTGCCGCCGCTGCAGCGTTTGGCCAGTATCAGCCTCAGCAGCTGCAAACAGACCGAATGCAA---
>HLpipKuh2
---------------------------------------------------TTGTATGTATGTCTGTGTGTGTATGTTGCTAAGGTCACCATGGCTGACCGGGCTGCTGCAGAAAGAGCCTGCAAGGATCCCAACCCCATAATTGATGGCAGGAAGGCCAATGTGAACCTGGCATACTTGGGAGCAAAACCAAGGATCATGCAACCAGGTTTTGCCTTTGGTGTTCAGCAACTTCATCCAGCCCTTATACAAAGACCTTTTGGGATACCGGCCCACTACGTGTATCCACAGGCCTTTGTGCAGCCTGGAGTGGTCATTCCACACGTCCAGCCGACTGCAGCCGCCGCCTCCACCACACCTTACATTGATTACACTGGAGCTGCGTATGCACAATACTCTGCCGCAGCTGCCGCCGCTGCCGCCGCCGCCGCC---TATGACCAGTACCCCTACGCAGCCTCTCCAGCTGCTGCAGGCTACGTCACCGCCGGGGGCTACGGCTACGCGGTGCAGCAGCCAATCACCGCCGCCGCACCTGGGACAGCTGCCGCCGCCGCTGCAGCAGCTGCCGCCGCAGCAGCCTTTGGCCAGTATCAGCCTCAGCAGCTGCAAACAGACCGAATGCAA---
>HLmolMol2
---------------------------------------------------TTGTATGTATGTCTGTGTGTGTATGTTGCTAAGGTCACCATGGCTGACCGGGCTGCTGCGGAAAGAGCCTGCAAGGATCCCAACCCCATCATTGATGGCAGGAAGGCCAACGTGAATCTGGCATACTTGGGAGCAAAACCAAGGATCATGCAACCAGGTTTTGCCTTTGGTGTTCAACAGCTTCATCCAGCCCTTATACAAAGACCTTTTGGGATACCTGCCCACTATGTCTATCCACAGGCTTTTGTGCAGCCTGGAGTGGTCATTCCACACGTCCAGCCGACTGCAGCTGCTGCCTCCACCACACCTTACATTGATTACACTGGAGCTGCGTATGCACAGTACTCTGCTGCAGCAGCTGCCGCCGCCGCCGCCGCCGCC---TATGACCAGTACCCCTACGCGGCCTCTCCAGCTGCTGCAGGATACGTCACCGCCGGGGGCTACGGCTACGCCGTGCAGCAGCCAATCACCGCGGCGGCACCTGGGACAGCTGCCGCCGCCGCCGCAGCTGCTGCCGCCGCCGCCGCCTTTGGCCAATATCAGCCTCAGCAGCTGCAAACAGACCGAATGCAA---
>HLturTru3
---------------------------------------------------TTGTGTGTATGTCTGTGTGTGTATGTTGCTAAGGTCACCATGGCTGACCGGGCTGCTGCCGAAAGAGCCTGCAAGGATCCCAACCCCATCATTGATGGCAGGAAGGCCAATGTGAATCTGGCATACTTGGGAGCAAAACCAAGGATCATGCAACCAGGTTTTGCCTTTGGTGTTCAACAGCTTCATCCAGCCCTTATACAAAGACCTTTTGGGATACCTGCCCACTATGTCTATCCGCAGGCTTTTGTGCAGCCTGGAGTGGTCATCCCGCACGTCCAGCCGACCGCAGCGGCCGCCTCCACCGCACCTTACATTGACTACACGGGAGCCGCGTACGCACAGTACTCGGCGGCCGCCGCGGCCGCCGCCGCCGCCGCCGCC---TACGACCAGTACCCGTACGCAGCCTCCCCGGCTGCCGCTGGCTACGTCACGGCCGGGGGCTACGGCTACGCGGTGCAGCAGCCAATCACCGCCGCCGCACCTGGGACCGCGGCCGCCGCCGCCGCCGCAGCTGCCGCCGCCGCTGCCTTTGGCCAGTATCAGCCTCAGCAGCTGCAAACAGATCGGATGCAA---
>susScr11
---------------------------------------------------TTGTGTGTCTGTCTGTGTGTGTATGTTGCTAAGGTCACCATGGCTGACCGCGCTGCTGCCGAAAGAGCCTGCAAGGATCCCAACCCCATCATTGACGGCAGGAAGGCCAATGTGAATCTGGCGTACTTGGGAGCAAAACCAAGGATCATGCAACCAGGTTTTGCCTTTGGTGTTCAACAGCTTCATCCAGCCCTTATACAAAGACCTTTTGGGATACCTGCCCACTATGTCTATCCGCAGGCTTTTGTGCAGCCTGGAGTGGTCATCCCCCACGTCCAGCCGGCCGCCGCTGCCGCCTCCACCACGCCGTACATTGATTACACGGGAGCTGCGTACGCCCAGTACTCAGCGGCCGCCGCGGCCGCCGCCGCCGCCGCCGCC---TACGACCAGTACCCGTACGCAGCCTCCCCGGCCGCCGCGGGCTACGTCACGGCCGGGGGCTACGGCTACGCGGTGCAGCAGCCAATCACCGCCGCCGCACCTGGGACCGCGGCCGCCGCCGCCGCCGCCGCGGCCGCCGCCGCCGCCTTCGGCCAGTACCAGCCTCAGCAGCTGCAGACCGACCGCATGCAG---
>ochPri3
------------------------------------------------TATCTGTGTGTGTGTGCGTGTGTGTATGTTGCTAAGGTCACCATGGCTGACCGGGCAGCCGCCGAGAGGGCCTGCAAGGATCCCAACCCCATCATTGATGGCAGAAAGGCCAACGTGAACCTGGCATACTTAGGAGCAAAACCAAGGATCATGCAACCAGGTTTTGCCTTTGGCGTTCAGCAGCTTCATCCGGCCCTCATTCAGAGACCTTTCGGGATACCTACCCACTATGTCTACCCGCAGGCTTTTGTGCAGCCTGGAGTGGTCATTCCACACGTGCAGCCCACAGCAGCTGCGGCCTCCACCACACCTTACATTGATTACACTGGAGCTGCCTACGCGCAGTACTCGGCTGCAGCTGCTGCCGCCGCCGCCGCCGCTGCC---TATGACCAGTACCCCTACGCGGCGTCCCCAGCTGCTGCAGGCTATGTCACCGCCGGGGGCTACGGCTACGCTGTCCAGCAGCCCATCACCGCGGCTGCACCGGGGACAGCTGCAGCCGCCGCCGCAGCTGCTGCAGCTGCCGCCGCCTTCGGCCAGTACCAACCTCAGCAGCTGCAGGCGGACCGAATGCAG---
>HLphyDis3
---------------------------------------------------TTGTATGTATGTCTGTGTGTGTATGTTGCTAAGGTCACCATGGCTGACCGGGCTGCTGCGGAAAGAGCCTGCAAGGATCCCAACCCCATCATTGACGGCCGGAAAGCCAACGTGAATCTGGCATACTTGGGAGCAAAACCAAGGATAATGCAACCAGGTTTTGCCTTTGGTGTTCAACAACTTCATCCAGCCCTTATACAAAGACCTTTTGGGATACCTGCCCACTATGTCTACCCTCAGGCCTTCGTGCAGCCTGGAGTGGTCATTCCGCACGTGCAGCCGACCGCAGCGGCGGCCTCCACCGCACCTTACATTGATTACACTGGAGCCGCGTACGCGCAATACTCCGCCGCCGCAGCCGCTGCCGCCGCAGCAGCCGCC---TACGACCAGTACCCCTACGCAGCCTCGCCAGCTGCGGCGGGCTACGTCACCGCGGGCGGCTACGGCTATGCGGTGCAGCAGCCGCTC---GCCGCCGCACCTGGGACAGCTGCAGCTGCCGCCGCTGCAGCCGCCGCTGCAGCCGCGTTTGGCCAGTACCAGCCTCAGCAACTGCAAACAGACCGAATGCAG---
>micMur3
---------------------------------------------------ATGTATGTATGTCTGTGTGTGTATGTTGCTAAGGTCACCATGGCTGACCGGGCTGCTGCTGAAAGGGCCTGCAAGGATCCCAACCCCATCATTGATGGCAGAAAGGCCAACGTGAATCTGGCATACTTAGGAGCAAAACCAAGGATCATGCAACCAGGTTTTGCCTTTGGTGTTCAACAACTTCATCCGGCCCTTATACAAAGACCTTTCGGGATACCTGCCCACTATGTCTATCCGCAGGCTTTTGTGCAGCCTGGAGTGGTCATTCCACATGTCCAGCCAACAGCAGCTGCTGCCTCCACCACCCCTTACATTGATTACACTGGAGCTGCGTATGCACAGTACTCTGCCGCAGCTGCCGCCGCCGCCGCCGCCGCTGCC---TATGACCAGTACCCCTATGCAGCCTCTCCAGCTGCTGCAGGATATGTGACCGCTGGGGGCTATGGCTACGCAGTCCAGCAGCCAATCACCGCAGCGGCACCTGGGACAGCTGCTGCCGCTGCAGCA---------------------TTTGGCCAGTATCAGCCTCAGCAGCTGCAAACAGACCGAATGCAA---
>tarSyr2
---------------------------------------------------ATGTATGTATGTCTGTGTGTGTGTGTTGCTAAGGTCACCATGGCTGACCGGGCTGCTGCTGAAAGGGCCTGCAAGGATCCCAACCCCATCATTGATGGCAGAAAGGCCAACGTGAATCTGGCATATTTAGGAGCAAAACCAAGGATCATGCAACCAGGTTTTGCCTTTGGTGTTCAACAACTTCATCCAGCCCTTATACAAAGACCTTTCGGGATACCTGCCCACTATGTCTATCCGCAGGCTTTTGTGCAGCCTGGAGTGGTCATTCCACATGTCCAGCCGACAGCAGCTGCCGCCTCCACCACCCCTTACATTGATTACACTGGAGCTGCATATGCACAGTACTCAGCAGCAGCTGCCGCCGCCGCCGCCGCCGCTGCC---TATGACCAGTACCCCTATGCAGCCTCTCCAGCTGCCGCAGGATATGTTACCGCTGGGGGCTATGGCTACGCAGTCCAGCAGCCAATCACCGCCGCGGCCCCTGGGACAGCTGCTGCCGCGGCTGCCGCAGCTGCTGCCGCTGCAGCATTTGGCCAGTATCAGCCTCAGCAGCTGCAGACAGACCGAATGCAA---
>speTri2
---------------------------------------------------ATGTATGTCTGTATGTGTGTGTGTGTTGCTAAGGTCACCATGGCTGACCGGGCTGCTGCGGAAAGGGCCTGCAAAGATCCCAACCCCATCATTGACGGCAGGAAAGCCAATGTGAATCTGGCATACTTGGGAGCAAAACCAAGGATCATGCAACCAGGTTTTGCCTTTGGTGTGCAGCAGCTCCATCCAGCCCTCATACAGAGACCTTTCGGGATTCCTGCCCACTATGTCTACCCGCAGGCTTTTGTGCAGCCTGGAGTGGTCATTCCGCACGTGCAGCCCACGGCCGCTGCAGCCTCCACCACGCCCTACATTGATTACACTGGAGCTGCCTATGCACAATACTCCGCTGCAGCTGCTGCGGCTGCCGCGGCCGCCGCC---TACGACCAGTACCCCTATGCTGCCTCTCCAGCGGCTGCAGGATACGTTACCGCGGGGGGCTACGGCTATGCAGTCCAGCAGCCCCTCACCGCTGCGGCCCCTGGGACAGCTGCGGCCGCCGCTGCTGCTGCTGCAGCCGCTGCAGCCTTTGGCCAGTATCAGCCTCAGCAGCTGCAGACAGACCGAATGCAG---
>HLequCab3
---------------------------------------------------AT-GTCCTGTGTGTGTGTGTGTGTGTTGCTAAGGTCACCATGGCCGATCGGGCTGCTGCCGAAAGGGCCTGCAAGGATCCCAACCCCATCATTGATGGCAGGAAGGCCAACGTGAATCTGGCATACTTGGGAGCAAAACCACGGATCATGCAACCAGGTTTTGCCTTTGGCGTTCAACAACTTCATCCAGCCCTTATACAAAGACCTTTCGGGATACCTGCCCACTATGTCTATCCGCAGGCTTTTGTGCAGCCTGGAGTGGTCATTCCACATGTCCAGCCGACAGCAGCTGCTGCCTCCACCACACCTTACATTGATTACACTGGAGCTGCGTACGCACAATACTCGGCGGCAGCTGCTGCCGCCGCCGCCGCCGCTGCC---TACGACCAGTACCCGTACGCAGCCTCTCCAGCTGCTGCCGGCTACGTCACCGCGGGGGGCTATGGCTACGCGGTGCAGCAGCCAATCACCGCGGCCGCACCTGGGACAGCTGCCGCCGCCGCTGCCGCAGCTGCTGCCGCCGCCGCATTTGGCCAGTATCAGCCTCAGCAGCTGCAAACAGACCGAATGCAAT--
>eriEur2
---------------------------------------------------GTTTGTGTGTATGTCTCTGTGTCTGTTGCTAAGGTCACCATGGCTGACCGGGCTGCTGCAGAAAGAGCCTGCAAGGATCCCAACCCCATCATTGATGGCAGAAAGGCTAACGTGAATCTGGCATATTTGGGAGCAAAACCAAGGATCATGCAACCAGGTTTTGCCTTTGGTGTTCAACAACTTCATCCAGCCCTTATACAAAGACCTTTTGGGATACCTGCCCACTATGTCTACCCGCAGGCATTTGTGCAGCCTGGAGTGGTCATTCCACATGTCCAGCCTACTGCAGCCGCTGCCTCCACCACACCTTATATTGATTACACTGGAGCTGCATATGCACAATACTCGGCTGCAGCTGCTGCCGCTGCCGCAGCTGCCGCC---TATGACCAGTACCCTTACGCAGCCTCTCCAGCTGCTGCAGGATACGTCACGGCTGGGGGCTATGGTTACGCAGTCCAGCAGCCAATCACCGCGGCGGCACCTGGGACAGCTGCTGCCGCCGCTGCAGCAGCTGCTGCCGCTGCAGCATTTGGCCAGTATCAACCTCAGCAGCTGCAAACAGACCGAATGCAA---
>echTel2
---------------------------------------------------ATGTGTGTGTCTGTGTGTGTATGTGTTGCTAAGGTCACCATGGCTGACCGGGCTGCTGCCGAAAGGGCCTGCAAGGATCCCAACCCCATTATTGATGGCAGAAAGGCCAACGTGAATCTGGCATACTTGGGAGCAAAGCCCAGGATCATGCAACCAGGTTTTGCCTTTGGTGTTCCGCAGCTTCATCCAGCCCTTATACAAAGACCTTTTGGGATACCTGCGCACTATGTCTATCCACAGGCTTTTGTGCAGCCTGGAGTTGTCATTCCGCATGTCCAGCCAACGACAGCTGCTGCCTCCACCACACCTTACATTGATTACACTGGAGCTGCGTATGCACAATACTCGGCCGCCGCAGCTGCCGCCGCCGCCGCT------------------------------------------------------------------------------------------------------------------------------------------------------------TTTGGCCAGTATCAGCCTCAGCAGCTGCAAACAGACCGAATGCAA---
>loxAfr3
------------------------------------------------------TGTGTCTGTGTGTGTGTATATGTTGCTAAGGTCACCATGGCTGACCGGGCTGCTGCGGAAAGGGCCTGCAAGGATCCCAACCCCATCATTGATGGCAGGAAGGCCAATGTGAATCTGGCATACTTGGGAGCAAAACCTAGGATCATGCAACCAGGTTTTGCGTTTGGTGTTCAACAGCTTCATCCAGCCCTTATACAAAGACCTTTTGGGATACCTGCCCACTATGTCTATCCGCAGGCTTTTGTGCAGCCTGGAGTTGTAATTCCGCATGTCCAACCAACAGCAGCTGCTGCCTCCACCACACCTTACATTGATTACACTGGAGCCGCTTACGCACAGTACTCAGCGGCAGCAGCTGCTGCTGCCGCCGCTGCCGCCGCCTATGACCAGTACCCCTACGCAGCCTCTCCAGCTGCTGCAGGCTATGTCACCGCTGGGGGCTATGGCTACGCAGTCCCACAGCCAATCACCGCCGCGGCACCTGGGAAAACTGCTGCCGCCGCTGCAGCAGCTGCCGCCGCTGCCGCATTTGGCCAGTATCAGCCTCAGCAGCTGCAAACAGACCGAATGCAA---
>triMan1
------------------------------------------------------TCTGTGTGTGTGTGTGTGTATGTTGCTAAGGTCACCATGGCTGACCGGGCTGCTGCCGAAAGGGCCTGCAAGGATCCCAACCCCATCATTGATGGCAGGAAGGCCAACGTGAACCTGGCATACTTGGGAGCAAAACCCAGGATCATGCAACCAGGTTTTGCATTTGGTGTTCAACAGCTTCATCCAGCCCTTATACAGAGACCTTTTGGGATACCTGCCCACTATGTCTATCCGCAGGCCTTCGTGCAGCCTGGAGTTGTGATTCCCCACGTCCAGCCGACGGCAGCGGCTGCGTCCACCACGCCCTACATTGATTACACCGGAGCCGCGTACGCGCAGTACTCAGCCGCCGCCGCCGCGGCCGCCGCCGCCGCCGCCGCCTACGACCAG---------------------------------------------------------------------------------NC-GCCGCACCTGGCACCGCGGCCGCCGCCGCTGCCGCCGCCGCCGCCGCCGCCGCCTTTGGCCAGTATCAGCCTCAGCAGCTGCAGACAGACCGAATGCAGT--
