# Supplementary material for: Six reference-quality genomes reveal evolution of bat adaptations
Source: Nature. 2020 Jul 22;583(7817):578–84. doi: 10.1038/s41586-020-2486-3 (PMC8075899; doi:10.1038/s41586-020-2486-3)
Supplement: Supplementary file 6 — Alignments of 12,931 protein-coding genes across 48 mammals. [file 41586_2020_2486_MOESM6_ESM.gz › suppDataFile/ENST00000398130.aln.fasta]

>HLmanJav1
ATGGCGGCGATGGCGCCTGGAGGTAGTGGCAGTGGTGGCGGCGGCGTGAATCCATTCCTCAGCGATTCGGACGAGGACGACGACGAGGTAGCGGCGACCGAGGAACGGCGAGCAGGACTTCGGCTGGGCTCCGGGGGCTGTCTAGATCCTGGCTCTGCGGACTCGCTGTCGCCCCAGGATCCCGTGGCCTTAGGGAGCAGTGCGCGGCCAGGGCTCCTAGGGGAG---------GCCTCGGCGGGGGCCCTGGGGGGCAGCGGGGAGGCCCCGGCCCGCTTATCCATTGATGCGATCGCGGCTCAGCTGTTGCGCGATCAGTATTTGCTGACTGCCTTGGAGCTGCACACCGAGCTGCTGGAGAGCGGCCGCGAGCTGCCTCGGCTGCGCGACTACTTCTCCAATCCCGGCAACTTCGAGAGGCAGAGCGGGACCCCGCCGGGGCTGGGGGCGCCAGGGATCCCTGGAGCAGCCGGCGTTGGAGGC---------GCAGGAGGTCGGGAGCCGAGCACGACGTCTGGAGGAGGGCAGCTCAATCGAGCTGGGAGCATTAGTACCCTTGATTCTTTGGACTTTGCAAGATATTCAGATGATGGTAACAGGGAAACAGATGAGAGAGTGGCAGTCCTGGAGTTTGAACTACGGAAAGCCAAGGAGACCATTCAGGCCCTCCGAGCCAACCTGACAAAGGCTGCAGAACATGAAGTTCCTTTACAGGAACGGAAAAATTACAAATCAAGTCCTGAAATTCAGGAGCCAATCAAACCTCTTGAAAAGAGAGCTCTAAACTTCCTAGTCAATGAGTTTTTGTTGAAGAATAACTACAAGCTTACATCAATAACCTTTTCAGATGAAAATGATGACCAGGATTTTGAACTATGGGATGATGTAGGATTAAACATTCCAAAACCTCCAGATTTATTACAGCTCTACCGAGATTTTGGAAATCATCAGGTATCTGGGAAAGATCTTGTGGATGTGGCCAGTGGAGTGGAAGAAAATGAATTAGAGGCTCTTACCCCAGTCTTAGGCAGTCTTCCTCCAACTCTTGAAGTATCTCAGACTGTAGAGAACTCCTTGCTAATACAGAAGTTAGAAGATAAAATTAGTTTGTTAAATAGTGAGAAATGGTCTTTGATGGAACAAATCAGAAGACTTGAAAGTGAAATGGACTTCCTCAAAAATGAACAGTTTGCTCTCCCAGTAGTTTGTGACTCTGTTCAACCTTCTTTGGAT---------CACAAAGACTCTGTAGACAGTGAACAGAATCCAGTTATAAATAGTTCAGACAAGGAAAAAAACAAGAATATC---ATTTCAAAATCAGATGAAGCTGATTCCACTATTCATAAAGAGAATTTCCCAAATTCTTTCTCTAGGAAAGAAAAAGAAGGAATGCCATCTTCCTCTCCATCAAATAAAAACACCATCCATTTTGATAAACCCAATAGGAAATTGTCTCCTGCTTTCCACCAAGCACTGCTCTCTTTTTGTCGAATGTCAGCAGATAGCCGTTTAGGATCAGAGGTGTCTCGGATTGCAGACAGTGAGAAAAGTGTTATGTTAATGCTGGGACGCTGCCTGCCACACATTGTTCCTAATGTACTGTTGGCAAAGAGAGAGGAGTTGATCCCCCTCATATTGTGTACAGCATGCCTACATCCTGAGCCTAAAGAGAGAGATCAGCTTCTCCACATACTGTTCAATTTGATCAAGAGGCCAGATGATGAGCAAAGGCAGATGATATTAACAGGTTGTGTGGCATTTGCACGTCATGTTGGGCCGACTCGTGTAGAAGCTGAACTTTTACCACAGTGTTGGGAACAGATTAATCACAAATACCCAGAAAGACGACTGCTTGTGGCAGAATCCTGTGGAGCACTGGCACCTTACCTTCCTAAGGAAATCCGCAGTTCCTTGGTTCTTTCAATGTTGCAACAGATGTTAATGGAAGATAAGGCAGATTTGGTAAGAGAAGCTGTGATCAAAAGCCTAGGTATCATTATGGGGTACATTGATGATCCTGACAAATATCAACAGGGTTTTGAATTGTTGCTGTCGGCCTTGGGTGATCCCTCAGAAAGAGTAGTAAGTGCAACACATCAAGTATTTTTACCAGCTTACGCTGCCTGGACTACAGAACTAGGAAATTTACAGTCTCATCTTATACCTACACTGCTGAACAAGATTGAAAAACTTCTCAGGGAAGGAGAGCACGGGCTGGATGAACATAAGCTCCACATGTATCTTTCTGCTCTGCAGTCCTTGATCCCATCTCTCTTTGCGTTAGTGCTACAGAATGCACCTTTCTCCAGCAAAGCCAAGCTGCATGGTGAAGTGCCACAGATAGAAGTAACTAGGTTCCCTCGGCCTATGTCTCCTCTTCAAGATGTGTCTACAATTATTGGAAGTCGTGAGCAATTGGCAGTACTACTCCAACTTTATGATTACCAGCTGGAACACGAGGGTACAACAGGCTGGGAGAGTTTACTATGGGTTGTCAATCAGTTGTTGCCACAACTTATAGAAATAGTTGGCAAAATTAATGTTACTTCAACTGCCTGTGTCCATGAATTCTCCAGATTTTTCTGGCGCCTTTGCCGGACATTTGGCAAAATTTTTACAAACACTAAGGTAAAACCTCAGTTCCAGGAGATTTTAAGACTGTCTGAAGAAAACATTGAT---TCCTCAGCAGGAAATGGGGTCCTCACTAAAGCTACTGTCCCCATTTATGCAACAGGAGTCCTTACGTGTTACATTCAGGAAGAAGATCGAAAACTGTTAGTTGGATTCTTAGAAGATGTAATGACCCTGCTGTCATTATCTCATGCTCCTCTTGACAGCCTGAAGGCTTCTTTTGTGGAACTAGGTGCGAATCCAGCATACCATGAGCTGTTGTTAACTGTTTTATGGTATGGTGTTGTCCATACTTCGGCACTTGTGAGATGTACTGCTGCTAGGATGTTTGAGCTGACTCTTCGAGGCATGAGTGAAGCGTTAGTTGACAAGCGGGTTGCTCCGGCCCTTGTTACCTTGTCCAGTGATCCTGAATTTTCTGTCAGGATTGCTACAATTCCAGCTTTTGGCACTATTATGGAAACAGTTATTCAAAGAGAGTTGCTGGAAAGAGTGAAAATGCAGTTGGCTTCTTTCCTGGAAGATCCTCAGTATCAAGACCAGTATTCTTTGCACACAGAAATCATAAAAACATTTGGTAGAGTTGGGCCTAATGCAGAACCACGGTTCCGAGATGAGTTTGTTTTACCACATTTGCATAAATTAGCTTTGGTGAACAACTTACAAATTGTGGATTCTAAAAGACTGGATATTGCTACTCATCTTTTTGAAGCCTACAGTGCACTTTCTTGTTGTTTCATTTCAGAGGACTTAATGGTTAATCACTTTTTACCTGGTCTCAGATGTTTAAGGACTGACATGGAACATCTTTCTCCCGAGCATGAGGTAATTTTAAGTTCCATGATAAAAGAATGTGAACAAAAAGTAGAGAACAAGACTGTCCAAGAGCCTCAAGGCTCAATGTCAATTGCTGCAAGCTTAGTGAGTGAAGATACAAAGACCAAGTTTTTGAACAAAATGGGCCAGTTGACAACATCGGGTGCCATGTTGGCCAATGTGTTTCAGAGAAAGAAG---
>bosTau8
ATGGCGGCGATGGCGCCTGGAGGT---------GGCGGCGGCGGCGTGAACCCTTTCCTCAGCGATTCGGACGAGGACGAGGACGAGGTCTCGGCGACCGACGAGCGGCGGGCAGGACTTCGGCTGGGTGCCGGGGGCGGCCTAGACCCGGGCTCTGCGGACTCGCTGTCGCCCCAGGACCCCGTGGCCTTGGGGAGCAGTGCCAGAGCGGGGCTCCCCGGGGAG---------GCTGCGGCGGCGGCCCTAGGGGGCCCTGGGGAGACCCCGGCCCGCCTGTCAATTGATGCGATCGCGGCCCAGCTGCTGCGCGATCAGTACCTGCTGACCGCCTTGGAGCTGCACACCGAGCTGTTAGAGAGCGGCCGTGAGCTCCCTCGGCTGCGCGACTACTTCTCCAACCCTGGCAATTTCGAGAGGCAGAGCGGGACCCCTCCGGGGACGGGGGCGCCGGGGGTCCCCGGGGCAGCCGGCCTTGGAGGC---------GCAGGAGGTCGGGAGCCGAGTACGACGTCGGGTGGGGGACAGCTCAATCGAGCCGGGAGCATCAGTACCCTTGATTCTTTAGACTTTGCAAGATATTCAGATGATGGTAACAGGGAAACAGATGAGAGAGTGGCAGTCCTGGAGTTTGAACTACGGAAAGCCAAGGAGACCATTCAGGCCCTCCGAGCCAACCTGACAAAGGCTGCAGAACATGAAGTTCCTTTACAGGAACGAAAAAATTACAAATCAAGTCCTGAAATTCAGGAGCCAATCAAACCTCTTGAAAAGAGAGCTCTAAACTTCTTAGTCAATGAATTTTTATTGAAGAATAACTACAAGCTGACATCAATAACGTTCTCAGATGAAAATGATGATCAGGATTTTGAACTATGGGATGACGTAGGATTAAATATTCCAAAACCTCCAGACTTACTGCAACTCTACCGAGATTTTGGAAATCATCAAGTAACTGGGAAAGACCTTGTGGACGTGGCCAGTGGTGTAGATGAAGACGAATTAGAAGCTCTGACACCAGTTTTAGGCAACCTTCCTTCAACCCTTGAAACTCCTCAGACTGTAGAGAACTCCTTGCTAGTACAGAAATTAGAAGATAAAATTAGTTTATTAAATAGTGAGAAATGGTCTTTGATGGAACAAATCAGAAGACTTGAAAGTGAAATGGACTTCCTCAAAAATGAACACTTTGCCAGCCCTGTAGTTTGTGACTCTGTTCAGCCTTCTTTGGATCAGTCTCCCCACAAAGACTCTGAAGACAGTGGACAGAATTCAGTTATAAATAGTTTGGACAAGGGAGAAAACAAGGATGTCCATCTTTCAAAATCAGATGAAGTTGATTCTACTGTTCCTAAAGAGACTTTCCCGCATTCTTTCCCCAGGAGAGAAAGAGAAGGAATACCATCTTCTTCTCCATCAAGTAAAAACACAGTCCATTTTGATAAACCCAATAGGAAGTTGTCTCCTGCTTTCCATCAAGCACTACTCTCTTTCTGTCGAATGTCAGCAGATAGTCGTTTAGGATCAGAGGTGTCTCGGATTGCGGACAGTGAGGCGAGCGTCATGCTGATGCTGGGGCGCTGCCTGCCGCACATCGTCCCTAACGTGCTGCTGGCCAAGAGAGAGGAGTTGATCCCCCTCATCTTGTGCACAGCCTGCCTGCACCCTGAGCCCAAGGAGAGGGACCAGCTTCTCCACATACTCTTCAATCTGATCAAGAGGCCCGACGATGAGCAGAGGCAGATGATCCTGACGGGCTGTGTGGCATTTGCACGCCATGTTGGACCCACACGTGTTGAAGCTGAGCTTCTACCACAGTGTTGGGAACAGATTAATCACAAATACCCAGAAAGAAGATTGCTTGTGGCAGAATCTTGTGGAGCGCTGGCACCTTACCTTCCTAAAGAGATCCGTAGCTCCTTGGTTCTTTCAATGTTGCAACAAATGTTAATGGAAGATAAGGCAGATTTGGTAAGAGAAGCTGTGATCAAAAGCCTTGGTATCATTATGGGTTACATCGATGACCCAGACAAGTATCAGCAGGGTTTTGAACTGTTGCTGTCAGCCTTGGGTGATCCCTCAGAAAGAGTCGTTAGTGCCACACATCAAGTGTTTTTACCAGCCTATGCCGCCTGGACTACAGAACTTGGAAATTTACAGTCTCACCTTATACCCACATTGCTGAACAAGATTGAAAAACTTCTCAGGGAAGGCGAGCACGGGCTGGATGAACATAAGCTCCACATGTATCTGTCTGCCTTGCAGTCCTTGACCCCACCTCTCTTTGCATCAGTGCTACAGAACGCACCCTTCTCCAGCAAAGCCAAGCTGCATGGCGACGTGCCACAGATAGAAGTGACTAGGTTCCCTCGGCCTATGTCACCTCTTCAAGACGTGTCTACTATTATTGGAAGCCGTGAGCAACTGGCGCTGCTCCTGCAGCTCTATGACTACCAGCTGGAGCATGCGGGCACAACCGGCTGGGAGAGTTTACTGTGGGTTGTCAATCAGCTGTTGCCACAGCTTATAGAAATCGTTGGCAAAATCAACGTCGCTTCCACTGCCTGTGTCCATGAGTTCTCCAGATTTTTCTGGCGCCTCTGCCGGACATTTGGCAAAATTTTTACAAACACTAAGGTAAAACCTCAGTTCCAGGAGATTTTAAGGCTGTCTGAAGAAAATATTGAT---TCCTCAGCAGGAAATGGGGTCCTCACTAAAGCTACTGTCCCCATTTATGCAACAGGAGTCCTCACGTGTTATATTCAGGAAGAAGACCGAAAGCTGTTGATTGGATTCTTAGAGGATGTAATGACCTTGCTTTCATTATCTCATGCTCCTCTTGATAGCCTGAAAGCTGCTTTTGTGGAACTGGGTGCAAATCCAGCTTACCATGAGTTACTGTTAACTGTTCTGTGGTATGGTGTTGTCCACACATCAGCACTCGTGAGGTGTACTGCTGCTAGAATGTTTGAGCTGACTCTTCGAGGCATGAGTGAAGCGTTAGTTGACAAGCGGGTTGCTCCGGCCCTTGTTACCTTGTCCAGTGATCCTGAATTCTCTGTCAGGATTGCTACGATTCCAGCCTTTGGCACGATTATGGAAACAGTTATTCAAAGAGAGTTGCTGGAAAGAGTGAAAATGCAGTTGGCTTCTTTCCTGGAAGACCCTCAATATCAAGACCAATATTCTCTGCATACAGAGATCATAAAAACATTTGGTAGAGTTGGGCCTAATGCAGAACCAAGGTTCCGAGATGAGTTTGTTATACCGCATCTGCATAAGTTAGCCTTGGTGAACAACTTACAAATTGTGGACTCTAAACGACTGGATATCGCTACCCATCTCTTTGAAGCCTACAGCGCACTTTCCTGTTGTTTCATTTCAGAGGATTTAATGGTTAATCACTTTTTACCTGGTCTCAGATGTTTACGCATCGACATGGAACATCTTTCTCCAGAGCACGAAGTTATTTTAACTTCCATGATAAAAGAATGTGAACAAAAAATAGAGAACAAGACCGTCCAAGAGCCTCAAGGCTCAATGTCAATTGCTGCAAGCTTAGTGAGTGAAGATGCGAAGACCAAGTTCTTGAACAAAATGGGCCAGTTGACAACATCCGGCGCCATGCTGGCCACCGTGTTTCAGAGGAAGAAG---
>triMan1
ATGGCGGCGATGGCGCCTGGAGGT---GGCAGTTGTGGCGGCGGCGTGAATCCATTCCTCAGCGATTCGGACGAGGATGAAGACGAGGTAGTGGCGACTGAGGAACGGCGGTCAGGACTTCGGCTGGGTTCCGGGGCTGGCCTGGATCCTGGCTCTGTGGGCTCGCTGTCGCCACAGGATCCCGTGGCTTTAGGGAGCAGTGCGCGACCGGGGCTCCCTGGGGAA---------GCGGCTTCGGCGGCGCTGGGGGGCTCCGGGGAGACCCCGGCCCGACTGTCCATTGATGCGATCGCGGCTCAGCTATTGCGCGATCAGTACTTGCTGACGGCCCTGGAGCTGCACACCGAGCTGTTAGAGAGCGGCCGCGAGCTGCCTCGGCTGCGCGACTACTTCTCCAACCCCGGCAACTTCGAGAGGCAGAGCGGGACCCCGCCGGGGGTGGGAGCTCCGAGCTTCCCGGGAGCAGCCGGCGTAGGAGGC---------GCTGGAGGCCGGGAGCCGAGTACCACGTCGGGCGGGGGACAGCTCAATCGAGCTGGGAGCATCAGTACCCTTGATTCCTTAGACTTTGCAAGATATTCAGATGATGGTAACAGGGAAACTGATGAGAGAGTGGCAGTCCTGGAGTTTGAACTACGGAAAGCCAAGGAGACCATTCAGGCCCTCCGAGCAAACCTAACAAAGGCTGCAGAAAATGAAGTTCCTTTACAGGAACGAAAAAATTACAAATCAAGTCCTGAAATTCAGGAGCCAATCAAACCTCTTGAAAAGAGAGCTCTAAACTTCCTAGTCAATGAATTTTTATTGAAGAATAATTACAAGCTTACATCTATAACCTTTTCAGATGAAAATGATGATCAGGATTTTGAATTGTGGGATGATGTAGGATTAAACATTCCCAAACCTCCAGATTTATTGCAACTGTACCGAGATTTTGGAAATCATCAAGTGTCTGGAAAAGATCTTGTGGATGTGGCCAGTGGAGTAGAAGAGGATGAATTAGAAGCTCTTACGCCAATTTTAGGCCCT---CCTCCAACCTTTGCAACTCCTCAGCCTGTAGAGAACTCCTTGCTAGTCCAGAAATTAGAAGATAAAATTAGTTTATTAAATAGTGAGAAATGGTCCTTGATGGAGCAGATCAGAAGACTTGAAAGTGAAATGGACATCCTCAAAAATGAACACTTTGCCATCCCAGTGGTTTGTGACTCTGTTCAGCCTTCTTTGGATCAGTCTTCCCACAAAGACTCTGAAGACAGTGGACAGAATTCAGTTGTAAATAGTTCAGACAAGGAAAAAAACAAGGATATTCGTCTTTCAATATCAGATGAAGTTGACTCCACTATTCCTAAAGAAAATTCCTCAAATTCTTTCCCTAGGAAGGAAGGGGAAGGAATGCCATCTTCTTCTCGAGCAAGTAAAAATGCAGTTCAGTTTGATAAACCCAATAGGAAATTGTCACCTGCTTTCCACCAAGCACTACTCTCTTTTTGTCGAATGTCAGCAGATAGTCGTTTAGGATCAGAGGTATCTCGGATTGCAGACAGTGAAAAGAATGTTATGCTAATGTTGGGACGCTGCCTGCCACACATTGTTCCCAATGTGCTGCTGGCAAAGAGAGAGGAGTTGATCCCCCTCATATTGTGTACAGCATGTCTGCATCCTGAGCCTAAAGAAAGAGATCAGCTTCTCCACATACTTTTCAATTTGATCAAGAGGCCAGATGATGAGCAAAGGCAGATGATATTGACGGGTTGTGTGGCATTTGCACGTCATGTTGGACCCACCCGTGTAGAAGCCGAGCTTTTACCACAGTGTTGGGAACAGATTAATCATAAGTACCCAGAAAGACGACTGCTGGTGGCTGAATCCTGTGGAGCATTAGCACCTTACCTTCCTAAAGAAATTCGTAGCTCGTTGGTTCTTTCAATGCTACAGCAGATGTTAATGGAAGATAAGGCAGATTTGGTGAGAGAAGCTGTGATCAAAAGCCTCGGTATCATTATGGGATACATTGATGATCCAGACAAATATCAACAGGGTTTTGAATTGTTGCTCTCAGCCTTGGGTGATCCCTCAGAAAGAGTAGTTAGTGCAACACATCAAGTATTTCTACCAGCTTATGCTGCCTGGACGACAGAACTTGGAAATTTACAGTCTCATCTTATACCTACACTACTGAGTAAGATTGAAAAACTTCTCAGGGAAGGAGAGCATGGGCTGGATGAACATAAGCTCCACATGTACCTTTCTGCTTTGCAGTCCTTGATCCCTTCACTCTTTGCACTAGTGCTACAGAACGCACCTTTCACAAGCAAAGCCAAGCTTCATGGTGAAGTGCCACAGATAGAAGTGACTAGGTTCCCCCGGCCTATGTCGCTTCTTCAAGATGTATCTACTATTATTGGAAGTCGTGAGCAATTGGCAGTGCTACTACAACTTTATGATTACCAGTTGGAACACGAGGGTACAACAGGCTGGGAGAGTTTACTATGGGTTGTCAATCAATTGTTGCCACAACTTATAGAAATAGTTGGCAAAATTAATGTTACTTCAACTGCCTGTGTCCATGAATTCTCCAGATTTTTCTGGCGCCTTTGCCGGACGTTTGGCAAAATTTTTACAAACACTAAGGTAAAACCTCAGTTCCAGGAGATTTTAAGACTGTCTGAAGAAAACATTGAT---TCCTCAGCAGGAAATGGGGTCCTCACTAAAGCTACAGTCCCCATTTATGCAACAGGAGTCCTTACGTGTTATATTCAGGAAGAAGATCGAAAACTGTTAGTTGGATTCTTAGAAGATGTCATGACTCTGCTTTCATTATCTCATGCTCCTCTTGATAGCCTGAAGGCTTCTTTTGTGGAACTGGGTGCAAACCCTGCCTATCATGAATTACTGTTAACGGTTTTGTGGTACGGTGTTGTCCATACTTCAGCACTTGTGAGGTGTACTGCTGCTAGAATGTTTGAGCTGACTCTTCGAGGCATGAGTGAAGCGTTAGTTGACAAGCGGGTTGCTCCGGCCCTTGTTACCTTGTCCAGTGATCCGGAATTCTCTGTCAGGATTGCCACAATTCCAGCCTTTGGCACTATTATGGAAACAGTTATTCAAAGAGAGTTGCTGGAAAGAGTGAAAATGCAGCTGGCTTCTTTCCTGGAAGATCCTCAGTATCAAGACCAGCATTCTTTGCATTCAGAGATCATAAAAACATTTGGTAGAGTTGGGCCTAATGCCGAACCCAGATTCCGAGATGAGTTC---------------------------------------------------------------------------------------------------------------------ATTTCAGAAGATTTAATGGTTAATCACTTTTTACCTGGTCTCAGATGTTTACGCACTGACATGGAACATCTTTCTCCAGAGCATGAGGTTATTTTAACTTCTATGATAAAAGAATGTGAACAAAAAGTAGAGAACAAGACTGTCCAAGAGCCTCAAGGCTCAATGTCAATTGCTGCAAGCTTAGTGAGTGAAGATACAAAAACCAAGTTTTTGAACAAAATGGGCCAGTTGACAACATCAGGTGCCATGCTGGCCAATGTATTTCAGAGAAAGAAG---
>canFam3
ATGGCGGCAATGGCGCCTGGAGGTGGTGGCAGTGGTGGCGGCGGTGTGAATCCGTTCCTCAGCGATTCGGACGAGGACGACGACGAGGTAGCGGCGACCGAGGAGCGGCGGGCAGGACTTCGGCTGGGCTCGGGGAGCGGCCTGGATCCTGGCTCTGCGGACTCGCTGTCGCCCCAGGATCCCGTGGCCTTAGGGAGCAGTGCGCGGCCGGGGCTCCCTGGGGAGGCGGCG---GCGGCGGCGGCGGCCCTGGGGGGCTGCGGGGAGACCCCGGGCCGCTTGTCCATTGACGCGATCGCGGCCCAGCTGCTGCGCGATCAGTACTTGCTGACCGCCCTGGAGCTGCACACCGAGCTGCTGGAGAGCGGCCGCGAACTGCCTCGGCTGCGCGACTACTTCTCCAACCCCGGCAACTTCGAGAGGCAGAGTGGGACCCCGCCGGGCATGGGGGCGCCGGGGATGCCTGGAGCTGCCGGCGGCGGGGGC---------GCCGGAGGCCGGGAACCCAGTACGACGTCCGGCGGGGGACAGCTCAATCGAGCTGGGAGCATCAGTACTCTCGATTCTTTAGACTTTGCAAGATACTCAGATGATGGTAACAGGGAAACAGATGAGAGAGTGGCAGTCCTGGAGTTTGAACTACGGAAAGCCAAGGAGACCATTCAGGCCCTCCGAGCCAACCTGACAAAGGCTGCAGAACATGAAGTTCCTTTACAGGAACGAAAAAATTACAAATCAAGTCCTGAAATTCAGGAACCAATCAAACCTCTTGAAAAGAGAGCTCTAAACTTCTTAGTCAATGAATTTTTATTGAAGAATAACTACAAGCTTACTTCAATAACCTTTTCAGATGAAAATGATGACCAGGATTTTGAACTCTGGGATGATGTAGGATTAAACATTCCAAAACCTCCAGACTTACTACAGCTCTACCGAGATTTTGGAAATCATCAAGTGACTGGGAAAGACCTTGTGGATGTGGCCAGTGGTGTAGAAGAAGATGAATTAGAGGCTCTTACACCAGTTTTAGGCAACCTTCCTCCAAGCCTTGAAACTCCTCAGACTGTAGAGAATTCCTTGCTAGTACAGAAATTAGAAGATAAAATTAGTTTATTAAATAATGAAAAATGGTCTTTGATGGAGCAAATCAGAAGACTTGAAAGTGAAATGGACTTCCTCAAAAATGAACACTTTGCCATCCCAGTAGTTTGTGACTCTGTTCAACCTTCTTTGGAT---------CATAAAGACTCTGAAGACAGTGGACAGAATCCAGTTATAAATAACACAGACAAGGGAAAAGACAAAAATAACCATCTTTCAAAATCAGATGAAGTTGATTCCACTATTCCTAAGGAGAATTTCCCAAATTCTGTCCCCAGGAGAGAAAAAGAAGAAGTTCCG---TCTTCTCCATCAAGTAAAAACACAGTTCATTTTGATAAACCCAATAGGAAATTGTCTCCTGCTTTCCATCAAGCTCTACTCTCTTTTTGTCGAATGTCGGCAGATAGTCGTTTAGGATCAGAGGTGTCTCGGATTGCAGACAGTGAGAAAAGTGTTATGTTAATGCTGGGACGCTGCCTGCCACACATTGTTCCTAACGTGCTGTTGGCAAAGAGGGAGGAGTTGATCCCCCTCATACTGTGTACAGCATGCCTACATCCTGAGCCTAAAGAAAGAGATCAGCTTCTCCATATACTTTTCAATTTGATCAAGAGGCCAGATGATGAACAAAGGCAAATGATACTGACTGGTTGTGTGGCATTTGCACGTCATGTTGGACCAACACGTGTAGAAGCTGAACTTTTACCGCAGTGTTGGGAACAGATTAACCACAAATACCCAGAAAGACGACTACTTGTGGCAGAATCATGTGGAGCATTGGCACCTTACCTTCCTAAAGAAATCCGTAGCTCCTTAGTTCTCTCAATGTTGCAACAAATGTTAATGGAAGATAAGGCAGATTTAGTAAGAGAAGCTGTGATCAAAAGCCTTGGTATCATTATGGGATACATTGATGATCCAGACAAATATCAACAGGGTTTTGAATTGTTGCTGTCAGCCTTGGGTGATCCCTCAGAAAGAGTAGTTAGTGCAACTCATCAAGTATTTTTACCAGCCTATGCTGCCTGGACTACAGAACTTGGAAATTTACAGTCTCATCTTATACCTACATTACTGAACAAGATAGAAAAACTTCTCAGGGAAGGAGAACACGGGCTGGATGAACACAAGCTCCACATGTATCTCTCTGCTTTGCAGTCCTTGATCCCATCTCTATTTGCATTAGTTCTGCGGAATGCACCTTTCTCCAGCAAAGCCAAGCTTCATGGTGAAGTGCCACAGATAGAAGTGACTAGGTTCCCTCGGCCTATGTCGCCTCTTCAAGATGTATCTACTATAATTGGAAGTCGTGAGCAATTGGCAGTGCTACTACAACTTTATGATTACCAGCTGGAACACGAGGGTACAACAGGCTGGGAGACTTTACTATGGGTTGTCAATCAATTGTTGCCACAACTTATAGAAATAGTTGGCAAAATTAATGTTACTTCAACTGCCTGTGTCCATGAATTCTCCAGATTTTTCTGGCGCCTTTGCCGGACATTTGGCAAAATTTTTACAAACACTAAGGTAAAACCTCAGTTTCAGGAGATTTTAAGACTGTCTGAAGAAAACATTGAT---TCCTCAGCGGGAAATGGGGTCCTCACTAAAGCTACTGTCCCCATTTATGCAACAGGAGTCCTTACGTGTTATATTCAGGAAGAAGACCGAAAACTGTTAGTTGGATTCTTAGAAGATGTAATGACCCTGCTTTCATTATCTCACGCTCCTCTTGATAGCTTGAAGGCTTCTTTTGTGGAACTGGGTGCAAATCCAGCCTACCATGAGTTATTGTTAACTGTTTTATGGTATGGTGTTGTCCATACTTCAGCACTTGTGAGATGTACTGCTGCTAGAATGTTTGAGCTGACTCTTCGAGGCATGAGTGAAGCGTTAGTTGACAAGCGGGTTGCTCCGGCCCTTGTTACCTTGTCCAGTGATCCTGAATTCTCTGTCAGAATTGCCACAATTCCGGCCTTTGGCACTATTATGGAAACGGTTATTCAGAGAGAGTTGCTGGAAAGGGTGAAAATGCAGTTGGCTTCTTTCCTGGAAGATCCTCAGTACCAAGACCAGTATTCTTTGCATACAGAGATCATAAAAACATTTGGTAGAGTTGGACCTAATGCAGAACCAAGGTTCCGAGATGAGTTTGTTATACCGCACTTGCATAAATTAGCCTTGGTGAACAATTTACAAATTGTGGATTCTAAAAGACTGGATATTGCTACCCATCTTTTTGAAGCCTACAGTGCACTTTCCTGTTGTTTCATTTCAGAGGATTTAATGGTTAATCACTTTTTACCTGGTCTCAGATGTCTACGGACTGATATGGAACATCTTTCTCCAGAACATGAGGTCATTTTAAGTTCCATGATAAAAGAATGTGAACAAAAAGTAGAGAACAAGACTGTCCAAGAGCCTCAAGGCTCAATGTCAATTGCTGCAAGCTTAGTGAGTGAAGACACAAAGACCAAGTTTTTGAACAAAATGGGCCAGTTGACAACATCAGGTGCCATGTTGGCCAATGTGTTTCAGAGAAAGAAG---
>oryCun2
ATGGCGGCGATGGCGCCTGGAGGTAGTGGTAGTGGTGGCGGCGGCGTGAATCCATTCCTCAGCGATTCAGACGAGGACGACGAAGAGGTAGCGGCCACCGAGGAGCGGCGGGCAGGACTTCGGCTAGGAGCCGGGGGTGGCCTGGATCCTGGCTCTGCGGGCTCGCTATCGCCACAGGATCCCGTGGCCTTAGGGAGCAGTGTGCGGCCAGGGCTCCCTGGGGAGGCG------GCGGCGGCGGCGGCCCTCGGGGGCTCCGGGGAGACCCCAGCGCGATTGTCAATTGACGCGATCGCCGCTCAGCTGTTGCGCGATCAATACTTGCTGACCGCCCTGGAGCTGCACACGGAGCTGTTAGAGAGCGGCCGCGAGCTGCCGCGGCTGCGCGACTACTTCTCCAACCCAGGCAACTTCGAGAGGCAGAGTGGGACCCCGCCGGGGATGGGGGCGCCGGGTATCCCTGGAGCAGCCGGCCTTGGAAGC---------GCTGGAGGTCGGGAACCTAGTACCACGTCGGGCGGGGGACAGCTCAATCGAGCTGGGAGCATCAGTACTCTTGATTCTTTAGACTTTGCAAGATACTCAGATGATGGTAACAGGGAAACAGATGAGAGAGTGGCAGTCCTGGAGTTTGAACTACGGAAAGCCAAGGAGACCATTCAGGCCCTCCGAGCCAACCTGACAAAGGCTGCAGAACATGAAGTTCCTTTACAGGAACGAAAAAATTATAAATCAAGTCCTGAAATTCAGGAGCCAATCAAACCTCTTGAAAAGAGAGCTCTAAACTTCTTAGTCAATGAATTTTTATTGAAGAATAATTACAAGCTTACATCAATTACCTTTTCAGATGAAAATGATGATCAGGATTTTGAATTATGGGATGATGTAGGATTAAACATTCCAAAACCTCCAGACTTACTGCACCTTTACCGAGATTTTGGGAATCATCAAGTGACTGGAAAAGATCTTGTAGATGTGGCAAGTGGAGTAGAAGAAGATGAATTAGAGGCCCTTACCCCAATTTTAGGCAGCCTTCCTCCAAACCTTGAAACTTCTCAGCCTGTAGAGAACTCCTTGCTAGTACAGAAGTTAGAAGATAAAATTAGTTTATTAAATAATGAGAAATGGTCATTGATGGAACAAATCAGAAGACTTGAAAGTGAAATGGACTTCCTCAAGAATGAACAATTTGCCATCCCAGCAGTTTGTGAACCTATTCAAGTGTGTGTGGATCACTCTCCGCACAAAGACTCTGAAGAAAGTGGACAGAGTCCAGTTGTAAATAGTTCAGACAGAGGAAAAAACAATGATATCCATCTTTCAATATCAGATGAAGTTGATTCCACTATTCCTAAAGAAAATTCCCCAAATTCTGTCCCCAGAAGAGAAAAAGAAGGAATGCCATCTTCCTCA---TCGAGTAAAAACACAGTTCATTTTGACAAACCCAATAGGAAATTGTCTCCTGCTTTCCACCAAGCACTACTCTCTTTTTGTCGAATGTCAGCAGATAGTCGTTTAGGATCAGAGGTGTCTCGGATTGCAGACAGTGAAAAAAGTGTTATGTTAATGCTGGGTCGCTGCCTGCCACACATTGTTCCTAATGTGCTATTGGCAAAGAGAGAGGAACTGATCCCACTCATACTGTGTACAGCATGCCTGCATCCTGAGCCTAAAGAGAGAGACCAGCTTCTCCACATACTTTTCAATTTGATCAAAAGGCCAGATGATGAGCAAAGGCAAATGATACTGACAGGGTGTGTGGCATTTGCACGTCATGTTGGACCAACACGTGTGGAAGCTGAGCTTTTACCCCAGTGTTGGGAACAGATCAATCACAAATACCCAGAAAGACGACTGCTTGTGGCAGAATCCTGTGGAGCACTGGCACCTTACCTTCCTAAAGAAATTCGTAGCTCCTTGGTTCTTTCAATGTTGCAACAAATGTTAATGGAAGATAAGGCAGATTTGGTAAGGGAAGCTGTCATCAAAAGCCTTGGTATCATTATGGGATATATTGATGATCCAGACAAATATCAACAGGGTTTTGAGTTGTTGCTGTCTGCTTTGGGTGATCCTTCAGAAAGAGTAGTTAGTGCTACACATCAGGTATTTTTACCAGCGTATGCTGCCTGGACTACAGAACTGGGAAATTTACAGTCTCATCTTATACCTACATTGCTGAACAAGATTGAAAAGCTTCTCAGGGAAGGAGAACATGGGCTGGATGAACATAAGCTCCACATGTATCTTTCTGCCTTGCAGTCATTGATCCCATCTCTCTTTGCATTAGTGCTACAGAATGCACCCTTCTCCAGCAAAGCCAAGCTTCATGGTGAAGTGCCACAGATAGAAGTGACTAGGTTTCCTCGGCCTATGTCACCTCTTCAAGATGTGTCTACTATTATTGGAAGTCGTGAGCAATTGGCAGTGCTACTACAGCTTTATGATTACCAACTGGAACACGAGGGTACAACAGGCTGGGAGAGTTTACTATGGGTTGTCAATCAATTGTTGCCACAACTTATAGAAATAGTTGGCAAAATTAATGTTACTTCAACTGCCTGTGTCCATGAATTCTCCAGATTTTTCTGGCGCCTTTGCCGGACATTTGGCAAAATATTTACAAATACTAAGGTAAAGCCTCAGTTCCAAGAGATTTTAAGACTGTCTGAAGAAAACATTGAT---TCTTCAGCAGGAAACGGGGTCCTCACTAAAGCTACAGTTCCCATTTATGCAACAGGAGTCCTTACATGTTATATTCAGGAAGAAGACCGAAAACTGTTAGTTGGATTCTTAGAAGATGTAATGACCCTGCTTTCATTATCTCATGCTCCTCTTGATAGTCTGAAGGCTTCTTTTGTGGAATTGGGTGCAAATCCAGCCTACCATGAGTTACTGTTAACTGTTTTGTGGTATGGTGTTGTCCATACATCAGCACTTGTGAGGTGTACTGCTGCTAGAATGTTTGAGCTGACTCTTCGAGGCATGAGTGAAGCGTTAGTTGACAAGCGGGTTGCTCCGGCCCTTGTTACCTTGTCCAGTGATCCTGAATTCTCTGTCAGGATTGCTACAATTCCAGCCTTCGGCACTATTATGGAAACAGTTATTCAAAGAGAGTTGCTGGAAAGAGTGAAAATGCAATTGGCTTCATTCCTGGAAGACCCTCAATATCAAGACCAGCATTCTCTGCACACAGAGATCATAAAAACATTCGGTAGAGTGGGCCCTAACGCAGAACCCAGGTTCCGAGATGAATTTGTTATACCACATTTACATAAGTTAGCCTTGGTGAACAACTTACAAATTGTGGATTCCAAGAGACTGGATATTGCTACCCATCTTTTTGAAGCCTACAGTGCACTTTCCTGTTGTTTCATTTCAGAGGACTTAATGGTAAATCACTTTTTACCTGGTCTCAGATGTTTGCGGACTGACATGGAACATCTCTCTCCGGAACATGAGGTTATTTTAAGTTCTATGATTAAAGAATGTGAACAAAAAGTAGAAAACAAGACCGTCCAAGAGCCTCAAGGATCAATGTCAATTGCTGCAAGCTTAGTGAGTGAAGATACAAAGACCAAGTTTTTGAACAAAATGGGCCAGTTGACAACATCAGGTGCCATGTTGGCCAACGTGTTTCAGAGAAAGAAG---
>dasNov3
ATGGCGGCT---------GGAGGTAGTGGCATTGGTGGTGGAGGCGTGAATCCTTTCCTCAGCGATTCCGAAGAGGATGACGACGAGGTAGCTGCGAACGAGGAGCGGCGGTCAGGACTTCGGCTGAGTGCTGGGGGTGGCCTAGATCTCGGCTCTGCGGGCTCGCTGTCGCCACAAGATCCGGTGGCCCTGGGGAGCTGTGCACGGCCGGGGCTCCCTGGGGAGGCG------GCGGCCGCCTCGGCGCTGGGGGGCAGCGGGGAGACCCCGGCCCGACTGTCAGTTGATGCGATCGCGGCCCAGCTGTTGCGCGATCAATACTTGCTAACAGCCCTGGAGCTGCACACGGAGCTGCTGGAGAGCGGCCGCGAGCTGCCTCGGCTGCGCGACTACTTTTCCAACCCAGGCAACTTCGAAAGGCAGAGCGGGACCCCGCCTGGGGTGGGAGCTCCGGGAATCCCTGGAGCATCCTGCGCTGGAGCT---------GCTGGAGGTCGGGAGCCGAGTACGACGTCGGGCGGTGGACAGCTCAATCGAGCTGGGAGCATCAGTACACTTGATTCCTTAGACTTTGCAAGATATTCAGATGATGGTAACAGGGAAACTGATGAGAGAGTGGCAGTCCTGGAGTTTGAACTACGGAAAGCCAAGGAGACCATTCAGGCCCTTCGAGCCAACCTGACAAAGGCTGCAGAAAATGAAGTTCCATTACAGGAACGAAAAAATTACAAATCAAGTCCTGAAATTCAGGAGCCAATCAAACCTCTTGAAAAGAGAGCTCTAAATTTCTTAGTCAATGAGTTTTTACTGAAGAATAACTACAAGCTTACATCAATAACCTTTTCAGATGAAAATGATGATCAGGATTTTGAATTATGGGATGATGTAGGATTAAACATTCCAAAACCTCCAGACTTATTGCAACTTTACCGAGATTTTGGAAATCATCAAGTAACTGGGAAAGATCTTGTGGATGTGGCCAGTGGAGTAGAAGAAGATGAATTAGAGGCTCTTACACCCATTTTAGGCAACCTTCCTCCAACGCTTGAAACTCCTCAGCCTATAGAGAACTCTTTGCTGGTACAGAAACTGGAAGATAAAATTAGTTTATTAAATAGTGAGAAATGGTCTTTGATGGAGCAAATCAGAAGACTTGAAAGTGAAATCAACTTCCTCAAAAATGAACACTTTTCCATTCCAGTAGTTTGTGACTCTCTTCAACCTTCTTTGGATCAGTCTCTCCAAAAAGACTCTGAAGACAGTGGACAGAATTCAGCTGTAAATAGTTCAGACAAGGGAAAAAGCAAGGATACACATCTTTCAGTATCAGATGAAGGTGATTCCACTATTCCTAAAGAGAATTTTCCGAATTCCTTCCCCAGAAGAGAAGCAGAAGGAATG---TCATCTTCTCCATCAAGTAAAACCACAGTCCATTTTGATAAACCCAATAGGAAATTGTCTCCTGCTTTTCACCAAGCCCTACTTTCTTTTTGTCGAATGTCAGCAGATAGTCGTCTAGGATCAGAGGTATCTCGGATTGCAGACAGTGAGAAAAGCGTTATGTTAATGCTGGGACGCTGCCTGCCACACATTGTCCCTAATGTGCTGCTGGCAAAGAGAGAGGAGTTGATTCCTCTCATATTGTGTACAGCATGCCTACATCCTGAGCCTAAAGAGAGAGATCAGCTTCTCCACATACTTTTTAATTTGATCAAGAGGCCAGATGATGAGCAAAGGCAAATGATATTGACAGGTTGTGTGGCATTTGCACGTCATGTTGGACCGACACGTGTTGAAGCTGAACTTCTACCACAGTGTTGGGAACAGATTAATCACAAATACCCAGAAAGACGACTGCTTGTGGCCGAATCCTGTGGAGCATTGGCGCCTTACCTCCCTAAAGAAATCCGTAGCTCCTTGGTTCTTTCAATGTTGCAACAGATGTTAATGGAAGATAAAGCAGATTTGGTACGAGAAGCTGTAATCAAAAGCCTTGGCATCATTATGGGATACATTGATGACCCAGACAAATATCAACAGGGTTTTGAACTGTTGCTCTCAGCCTTGGGTGATCCCTCAGAAAGAGTAGTTAGTGCAACACATCAAGTATTTTTACCAGCCTATGCTGCCTGGACTACAGAACTTGGAAATTTACAGTCTCATCTTATACCTACTCTGCTGAATAAAATTGAGAAACTTCTCAGGGAAGGAGAGCATGGGCTGGATGAACATAAGCTCCACATGTATCTTTCTGCCTTGCAGTCTTTGATTCCTTCACTTTTTGCATTAGTGCTACAGAATGCACCTTTCTCAAGTAAAGCCAAGCTTCATGGTGAAGTGCCACAGATAGAAGTGACTAGGTTCCCTCGGCCCGTGTCGCCTCTTCAAGATGTGTCTACTATTATTGGAAGTCGTGAGCAATTGGCCGTGCTGCTACAGCTTTATGATTACCAGCTGGAACATGAGGGTACAACAGGCTGGGAGAGTTTACTATGGGTCGTCAATCAGTTGTTGCCACAACTTATAGAAATAGTTGGCAAAATTAATGTTACTTCAACTGCCTGTGTCCATGAATTCTCAAGATTTTTCTGGCGCCTTTGCCGGACATTTGGCAAAATTTTTACAAACGCTAAGGTAAAACCCCAGTTCCAGGAGATTTTAAGACTCTCTGAAGAAAACATTGAT---TCCTCGGCAGGAAATGGGGTCCTCACTAAAGCTACAGTCCCTATTTATGCCACAGGAGTCCTTACGTGTTATATTCAGGAAGAAGACCGAAAACTGTTAGTTGGATTCTTAGAAGATGTAATGACCCTGCTTTCATTATCTCATGCTCCTCTTGATAGCCTGAAGGCTTCTTTCGTGGAACTGGGTGCAAATCCAGCCTACCATGAGTTATTGTTAACTGTTTTGTGGTATGGTGTTGTCCATACTTCAGCACTTGTGAGATGTACTGCTGCTAGAATGTTTGAGCTGACTCTTCGAGGCATGAGTGAAGCGTTAGTTGACAAGCGGGTTGCTCCGGCCCTTGTTACCTTGTCCAGTGATCCTGAATTCTCTGTCAGGATTGCCACCATTCCATCCTTTGGCACTATTATGGAAACAGTTATTCAAAGAGAGTTGCTAGAAAGAGTAAAAATGCAGTTGGCTTCTTTCCTGGAAGATCCTCAGTATCAAGACCAGCATTCTTTGCAGACTGAGATCATAAAAACATTTGGTAGAGTTGGACCTAATGCAGAACCCAGGTTCCGAGATGAATTTGTTATACCACATTTACATAAGTTGGCTTTGGTGAACAACTTACAAATTGTGGATTCTAAAAGACTGGATATTGCTACCCATCTTTTTGAAGCCTACAGTGCACTTTCCTGCTGTTTCATTTCAGAGGATTTAATGATTAATCACTTTTTACCTGGTCTCAGATGTTTACGGACTGACATGGAACATCTTTCTCCAGAGCATGAGGTTATTTTAAGTTCCATGATAAAAGAATGTGAACAAAAAATAGAGAACAAGACTGTCCAAGAACCTCAAGGCTCAATGTCAATTGCTGCAAGCTTAGTGAGTGAAGATACAAAGACCAAGTTTTTGAACAAAATGGGCCAGTTGACAACATCAGGTGCCATGTTGGCCAATGTGTTTCAGAGAAAGAAG---
>hg38
ATGGCGGCGATGGCGCCTGGAGGTAGTGGCAGTGGTGGCGGC---GTGAATCCATTTCTCAGTGATTCGGATGAGGACGATGACGAGGTAGCTGCAACAGAGGAACGGCGGGCAGTACTTCGGCTGGGCGCCGGAAGTGGCCTAGATCCTGGCTCTGCGGGCTCGCTGTCGCCACAGGATCCCGTGGCCTTAGGAAGCAGTGCGCGGCCAGGGCTCCCTGGGGAGGCGTCG---GCGGCTGCAGTGGCCCTGGGGGGCACCGGGGAGACCCCGGCCCGATTATCAATTGATGCGATCGCTGCTCAGCTGTTGCGCGATCAATACTTGCTGACCGCCCTGGAGCTGCATACCGAGCTGTTAGAGAGTGGCCGGGAGCTGCCTCGGCTGCGCGACTACTTCTCCAATCCAGGCAACTTCGAGAGGCAAAGTGGAACCCCGCCGGGGATGGGGGCGCCAGGGGTCCCTGGAGCAGCCGGCGTTGGGGGC---------GCTGGAGGTCGGGAACCGAGTACAGCGTCGGGCGGGGGACAGCTCAATCGAGCTGGGAGCATTAGTACCCTTGATTCTTTAGACTTTGCAAGATATTCAGATGATGGTAACAGGGAAACAGATGAAAAAGTGGCAGTCCTGGAGTTTGAACTACGGAAAGCCAAGGAGACCATTCAGGCCCTCCGAGCCAACCTGACAAAGGCCGCAGAACATGAAGTTCCTTTACAGGAACGAAAAAATTACAAATCAAGTCCTGAAATTCAGGAGCCAATCAAACCTCTTGAAAAGAGAGCTCTAAACTTCTTAGTCAATGAATTTTTATTGAAGAATAACTATAAGCTTACATCAATAACCTTTTCAGATGAAAACGATGATCAGGATTTTGAATTATGGGATGATGTAGGATTAAACATTCCAAAACCTCCAGACTTATTGCAACTCTACCGGGATTTTGGAAATCATCAAGTAACTGGAAAAGATCTTGTAGATGTGGCCAGTGGAGTAGAAGAAGATGAATTAGAGGCCCTTACACCAATTATAAGCAACCTTCCTCCAACTCTTGAAACTCCCCAGCCTGCAGAGAACTCCATGTTAGTACAGAAATTAGAAGATAAAATTAGTTTGTTAAATAGTGAGAAATGGTCATTGATGGAGCAAATCAGAAGACTTAAAAGTGAAATGGACTTCCTCAAAAATGAACACTTTGCCATCCCAGCAGTTTGTGACTCTGTTCAGCCTCCTTTGGATCAGTTGCCCCACAAAGACTCTGAGGACAGTGGACAGCATCCAGATGTAAATAGTTCAGACAAGGGAAAAAACACAGACATCCATCTTTCAATATCAGATGAAGCTGATTCCACTATTCCTAAAGAGAATTCCCCAAATTCATTCCCCAGGAGAGAAAGAGAAGGAATGCCACCTTCTTCTCTATCAAGTAAAAAGACAGTTCATTTTGATAAACCTAATAGGAAATTGTCTCCTGCATTCCATCAAGCACTACTCTCTTTTTGTCGAATGTCAGCAGATAGTCGTTTAGGATACGAGGTGTCTCGTATTGCAGACAGTGAAAAAAGCGTTATGTTAATGCTGGGACGCTGCCTGCCACACATTGTTCCCAATGTGCTATTGGCAAAGAGAGAGGAGTTGATCCCCCTCATATTGTGTACAGCATGTCTACATCCTGAGCCTAAAGAGCGAGATCAGCTTCTCCACATACTTTTCAATTTGATCAAGAGGCCAGATGATGAGCAAAGGCAAATGATACTGACAGGTTGTGTGGCATTTGCGCGTCATGTTGGACCAACACGTGTAGAAGCTGAACTTTTACCACAGTGTTGGGAACAGATTAATCACAAATACCCAGAAAGACGACTGCTTGTGGCAGAATCCTGTGGAGCACTGGCACCTTACCTTCCTAAAGAAATCCGTAGCTCCTTGGTTCTTTCAATGTTGCAACAAATGTTAATGGAAGATAAGGCAGATTTGGTAAGAGAAGCTGTTATCAAAAGCCTTGGTATCATTATGGGATACATTGATGATCCAGACAAATATCATCAGGGTTTTGAATTGTTGCTGTCAGCCTTGGGTGATCCCTCAGAAAGAGTAGTTAGTGCTACACATCAAGTATTTTTACCAGCTTACGCTGCGTGGACTACAGAACTTGGAAATTTACAGTCTCATCTTATACTTACACTACTGAACAAGATTGAAAAACTTCTCAGGGAAGGAGAACATGGACTGGATGAACACAAACTCCACATGTATCTTTCTGCCTTGCAGTCCTTGATCCCATCTCTCTTTGCATTAGTGCTACAGAATGCACCTTTCTCCAGCAAAGCCAAGCTTCATGGTGAAGTGCCACAGATAGAAGTGACTAGGTTTCCTCGGCCTATGTCGCCTCTTCAAGATGTGTCCACTATTATCGGAAGTCGTGAGCAATTGGCAGTGCTGCTGCAACTTTATGACTACCAGCTAGAACAAGAGGGTACAACAGGCTGGGAGAGTTTACTGTGGGTTGTCAATCAATTGTTGCCACAACTTATAGAAATAGTTGGCAAAATTAATGTTACTTCAACTGCCTGTGTCCATGAATTCTCCAGATTTTTCTGGCGCCTTTGCCGGACATTTGGCAAAATTTTTACAAACACTAAGGTAAAACCTCAGTTCCAGGAGATTTTAAGACTATCTGAAGAAAACATTGAT---TCCTCAGCAGGAAATGGGGTCCTCACTAAAGCTACAGTCCCCATTTATGCAACAGGAGTCCTTACGTGTTATATTCAGGAAGAAGACCGAAAACTGTTAGTTGGATTCTTAGAAGATGTAATGACGCTGCTTTCATTATCTCATGCTCCTCTTGATAGCCTGAAGGCTTCTTTTGTGGAATTGGGTGCAAACCCAGCCTACCATGAGTTACTATTAACTGTTTTGTGGTATGGTGTTGTCCATACTTCAGCACTCGTGAGGTGTACTGCTGCTAGAATGTTTGAGCTGACTCTTCGAGGCATGAGTGAAGCGTTAGTTGACAAGCGGGTTGCTCCGGCCCTTGTTACCTTGTCCAGTGATCCTGAATTCTCTGTCAGGATTGCCACAATTCCAGCCTTTGGCACTATTATGGAAACAGTAATTCAAAGAGAGTTGCTGGAAAGAGTGAAAATGCAGTTGGCTTCTTTCCTGGAAGATCCTCAGTATCAAGACCAACATTCTTTGCATACAGAGATCATAAAAACATTTGGTAGAGTTGGCCCTAACGCAGAACCCAGGTTCCGAGATGAGTTTGTTATACCACATTTGCATAAGTTAGCCTTGGTGAACAACTTACAGATTGTGGATTCTAAAAGACTGGACATTGCTACGCATCTTTTTGAAGCCTACAGTGCACTTTCCTGTTGTTTCATTTCAGAGGATTTAATGGTTAATCACTTTTTACCTGGTCTCAGATGTTTACGGACTGACATGGAACATCTCTCTCCAGAGCATGAGGTTATTTTAAGTTCCATGATAAAAGAATGTGAACAAAAAGTTGAAAACAAGACCGTCCAAGAGCCTCAAGGCTCAATGTCAATTGCTGCAAGCTTAGTGAGTGAAGATACAAAGACCAAGTTTTTGAACAAAATGGGCCAGTTGACAACATCAGGTGCCATGTTGGCCAATGTATTTCAGAGAAAGAAG---
>panTro5
ATGGCGGCGATGGCGCCTGGAGGTAGTGGCAGTGGTGGCGGC---GTGAATCCATTTCTCAGCGATTCGGATGAGGACGATGACGAGGTAGCTGCAACAGAGGAACGGCGGGCAGTACTTCGGCTGGGTGCCGGAAGTGGCCTAGATCCTGGCTCTGCGGGCTCGCTGTCGCCACAGGATCCCGTGGCCTTAGGAAGCAGTGCGCGGCCAGGGCTCCCTGGGGAGGCGTCG---GCGGCTGCAGTGGCCCTGGGGGGCACCGGGGAGACCCCGGCCCGATTGTCAATTGATGCGATCGCTGCTCAGCTGTTGCGCGATCAATACTTGCTGACCGCCCTGGAGCTGCATACCGAGCTGTTAGAGAGTGGCCGGGAGCTGCCTCGGCTGCGCGACTACTTCTCCAATCCAGGCAACTTCGAGAGGCAAAGTGGAACCCCGCCGGGGATGGGGGCGCCAGGGGTCCCTGGAGCAGCCGGCGTTGGGGGC---------GCTGGAGGTCGGGAACCGAGTACAGCGTCGGGCGGGGGACAGCTCAATCGAGCTGGGAGCATTAGTACCCTTGATTCTTTAGACTTTGCAAGATATTCAGATGATGGTAACAGGGAAACAGATGAAAAAGTGGCAGTCCTGGAGTTTGAACTACGGAAAGCCAAGGAGACCATTCAGGCCCTCCGAGCCAACCTGACAAAGGCCGCAGAACATGAAGTTCCTTTACAGGAACGAAAAAATTACAAATCAAGTCCTGAAATTCAGGAGCCAATCAAACCTCTTGAAAAGAGAGCTCTAAACTTCTTAGTCAATGAATTTTTATTGAAGAATAACTATAAGCTTACATCAATAACCTTTTCAGATGAAAACGATGATCAGGATTTTGAATTATGGGATGATGTAGGATTAAACATTCCAAAACCTCCAGACTTATTGCAACTCTACCGGGATTTTGGAAATCATCAAGTAACTGGAAAAGATCTTGTAGATGTGGCCAGTGGAGTAGAAGAAGATGAATTAGAGGCCCTTACACCAATTATAAGCAACCTTCCTCCAACTCTTGAAACTCCCCAGCCTGCAGAGAACTCCATGTTAGTACAGAAATTAGAAGATAAAATTAGTTTGTTAAATAGTGAGAAATGGTCATTGATGGAGCAAATCAGAAGACTTAAAAGTGAAATGGACTTCCTCAAAAATGAACACTTTGCCATCCCAGCAGTTTGTGACTCTGTTCAGCCTCCTTTGGATCAGTTGCCCCACAAAGACTCTGAGGACAGTGGACAGCATCCAGATGTAAATAGTTCAGACAAGGGAAAAAACACAGACATCCATCTTTCAATATCAGATGAAGCTGATTCCACTATTCCTAAAGAGAATTCCCCAGATTCATTCCCCAGGAGAGAAAGAGAAGGAATGCCACCTTCTTCTCTATCAAGTAAAAACACAGTTCATTTTGATAAACCTAATAGGAAATTGTCTCCTGCATTCCATCAAGCACTACTCTCTTTTTGTCGAATGTCAGCAGATAGTCGTTTAGGATATGAGGTGTCTCGTATTGCAGACAGTGAAAAAAGCGTTATGTTAATGCTGGGACGCTGCCTGCCACACATTGTTCCCAATGTGCTATTGGCAAAGAGAGAGGAGTTGATCCCCCTCATATTGTGTACAGCATGTCTACATCCTGAGCCTAAAGAGCGAGATCAGCTTCTCCACATACTTTTCAATTTGATCAAGAGGCCAGATGATGAGCAAAGGCAAATGATACTGACAGGTTGTGTGGCATTTGCGCGTCATGTTGGACCAACACGTGTAGAAGCTGAACTTTTACCACAGTGTTGGGAACAGATTAATCACAAATACCCAGAAAGACGACTGCTTGTGGCAGAATCCTGTGGAGCACTGGCACCTTACCTTCCTAAAGAAATCCGTAGCTCCTTGGTTCTTTCAATGTTGCAACAAATGTTAATGGAAGATAAGGCAGATTTGGTAAGAGAAGCTGTTATCAAAAGCCTTGGTATCATTATGGGATACATTGATGATCCAGACAAATATCATCAGGGTTTTGAATTGTTGCTGTCAGCCTTGGGTGATCCCTCAGAAAGAGTAGTTAGTGCTACACATCAAGTATTTTTACCAGCTTACGCTGCGTGGACTACAGAACTTGGAAATTTACAGTCTCATCTTATACTTACACTACTGAACAAGATTGAAAAACTTCTCAGGGAAGGAGAACATGGACTGGATGAACACAAACTCCACATGTATCTTTCTGCCTTGCAGTCTTTGATCCCATCTCTCTTTGCATTAGTGCTACAGAATGCACCTTTCTCCAGCAAAGCCAAGCTTCATGGTGAAGTGCCACAGATAGAAGTGACTAGGTTTCCTCGGCCTATGTCGCCTCTTCAAGATGTGTCCACTATTATCGGAAGTCGTGAGCAATTGGCAGTGCTGCTACAACTTTATGACTACCAGCTAGAACAGGAGGGTACAACAGGCTGGGAGAGTTTACTGTGGGTTGTCAATCAATTGTTGCCACAACTTATAGAAATAGTTGGCAAAATTAATGTTACTTCAACTGCCTGTGTCCATGAATTCTCCAGATTTTTCTGGCGCCTTTGCCGGACATTTGGCAAAATTTTTACAAACACTAAGGTAAAACCTCAGTTCCAGGAGATTTTAAGACTATCTGAAGAAAATATTGAT---TCCTCAGCAGGAAATGGGGTCCTCACTAAAGCTACAGTCCCCATTTATGCAACAGGAGTCCTTACGTGTTATATTCAGGAAGAAGACCGAAAACTGTTAGTTGGATTCTTAGAAGATGTAATGACGCTGCTTTCATTATCTCATGCTCCTCTTGATAGCCTGAAGGCTTCTTTTGTGGAATTGGGTGCAAACCCAGCCTACCATGAGTTACTATTAACTGTTTTGTGGTATGGTGTTGTCCATACTTCAGCACTCGTGAGGTGTACTGCTGCTAGAATGTTTGAGCTGACTCTTCGAGGCATGAGTGAAGCGTTAGTTGACAAGCGGGTTGCTCCGGCCCTTGTTACCTTGTCCAGTGATCCTGAATTCTCTGTCAGGATTGCCACAATTCCAGCCTTTGGCACTATTATGGAAACAGTAATTCAAAGAGAGTTGCTGGAAAGAGTGAAAATGCAGCTGGCTTCTTTCCTGGAAGATCCTCAGTATCAAGACCAACATTCTTTGCATACAGAGATCATAAAAACATTTGGTAGAGTTGGCCCTAACGCAGAACCCAGGTTCCGAGATGAGTTTGTTATACCACATTTGCATAAGTTAGCCTTGGTGAACAACTTACAGATTGTGGATTCTAAAAGACTGGACATTGCTACGCATCTTTTTGAAGCCTACAGTGCACTTTCCTGTTGTTTCATTTCAGAGGATTTAATGGTTAATCACTTTTTACCTGGTCTCAGATGTTTACGGACTGACATGGAACATCTCTCTCCAGAGCATGAGGTTATTTTAAGTTCCATGATAAAAGAATGTGAACAAAAAGTTGAAAACAAGACCGTCCAAGAGCCTCAAGGCTCAATGTCAATTGCTGCCAGCTTAGTGAGTGAAGATACAAAGACCAAGTTTTTGAACAAAATGGGCCAGTTGACAACATCAGGTGCCATGTTGGCCAATGTATTTCAGAGAAAGAAG---
>macFas5
ATGGCGGCGATGGCGCCTGGAGGTAGTGGCAGTGGTGGCGGC---GTGAATCCATTTCTCAGCGATTCGGATGAGGACGATGATGAGGTAGCGGCAACAGAGGAACGGCGGGCAGTACTTCGGCTGGGTGCCGGAAGTGGCCTAGATCCTGGCTCTGCGGGCTCGCTGTCGCCACAGGATCCCGTGGCCTTAGGAAGCAGTGCGCGGCCAGGGCTCCCTGGGGAGGCATCG---GCGGCTGCAGTGGCCCTGGGGGGCACCGGGGAGACCCCGGCCCGATTGTCAATTGATGCGATCGCTGCTCAGCTGTTGCGCGATCAATACTTGCTGACCGCCCTGGAGCTGCATACCGAGCTGTTAGAGAGTGGCCGGGAGTTGCCTCGGCTACGCGACTACTTCTCCAATCCAGGCAACTTCGAGAGGCAAAGTGGAACCCCGCCGGGGATGGGGGCGCCAGGGGTCCCAGGAGCAGCCGGCGTTGGGGGC---------GCTGGAGGTCGGGAACCGAGTACAACGTCGGGCGGGGGACAGCTCAATCGAGCTGGGAGCATTAGTACCCTTGATTCTTTAGACTTTGCAAGATATTCAGATGATGGTAACAGGGAAACAGATGAAAAAGTGGCAGTCCTGGAGTTTGAACTACGGAAAGCCAAGGAGACCATTCAGGCCCTCCGAGCCAACCTGACAAAGGCCGCAGAACATGAAGTTCCTTTACAGGAACGAAAAAATTACAAATCAAGTCCTGAAATTCAGGAGCCAATCAAACCTCTTGAAAAGAGAGCTCTAAACTTCTTAGTCAATGAATTTTTATTGAAGAATAACTACAAGCTTACATCAATAACCTTTTCAGATGAAAACGATGATCAGGATTTTGAATTATGGGATGATGTAGGATTAAACATTCCAAAACCTCCAGACTTATTGCAACTCTACCGAGATTTTGGAAATCATCAAGTGACTGGAAAAGATCTTGTAGATGTGGCCAGTGGAGTAGAAGAAGATGAATTAGAGGCCCTTACACCAATTATAAGCAACCTTCCTCCAACTCTTGAAACTCCCCAGCCTGCAGAGAACTCCATGTTAGTACAGAAATTAGAAGATAAAATTAGTTTGTTAAATAGTGAGAAGTGGTCATTGATGGAGCAAATCAGAAGACTTAAAAGTGAAATGGACTTCCTCAAAAATGAACACTTTGCCATCCCAGCAGTTTGTGACTCTGTTCAGCCTTCTTTGGATCAGTTGCCCCACAAAGACTCTGAGGACAGTGGACAGCATCCAGATGTAAATAGTTCAGACAAGGGGAAAAACACAGACATCCATCTTTCAATATCAGATGAAACTGATTCCACTATTCCTAAAGAGAATTCCCCAAATTCATTCCCCAGGAGAGAAAGAGAAGGAATGCCACCTTCTTCTCCATCAAGTAAAAACACAGTTCATTTTGATAAACCCAATAGGAAATTGTCTCCTGCATTCCATCAAGCACTACTCTCTTTTTGTCGAATGTCAGCAGATAGTCGTTTAGGATACGAGGTGTCTCGTATTGCAGATAGTGAAAAAAGCGTTATGTTAATGCTGGGACGCTGCCTGCCACACATTGTTCCCAATGTGCTATTGGCAAAGAGGGAGGAGTTGATCCCCCTCATATTGTGTACAGCATGTCTACATCCTGAACCTAAAGAGCGAGATCAGCTTCTCCACATACTTTTCAATTTGATCAAGAGGCCAGATGATGAGCAAAGGCAAATGATACTGACAGGTTGTGTGGCATTTGCACGTCATGTTGGACCAACACGTGTAGAAGCTGAACTTTTACCACAGTGTTGGGAACAGATTAATCACAAATACCCAGAAAGACGACTGCTTGTGGCAGAATCCTGTGGCGCATTGGCACCTTACCTTCCGAAAGAAATCCGTAGCTCCTTGGTTCTTTCAATGTTGCAACAAATGTTAATGGAAGATAAGGCAGATTTGGTAAGAGAAGCTGTTATCAAAAGCCTTGGTATCATAATGGGATACATTGATGATCCAGACAAATATCATCAGGGTTTTGAATTGTTGCTGTCAGCCTTAGGTGATCCCTCAGAAAGAGTAGTTAGTGCTACACATCAAGTATTTTTACCAGCTTACGCTGCGTGGACTACAGAACTTGGAAATTTACAGTCTCATCTTATACTTACACTACTGAACAAGATTGAAAAACTTCTCAGGGAAGGAGAACATGGGCTGGATGAACACAAGCTCCACATGTATCTTTCTGCCTTGCAGTCGTTGATCCCATCTCTCTTTGCATTAGTGCTACAGAATGCACCTTTCTCCAGCAAAGCCAAGCTTCATGGTGAAGTGCCACAGATAGAAGTGACTAGGTTTCCTCGGCCTATGTCGCCTCTTCAAGATGTGTCCACTATTATCGGAAGTCGTGAGCAATTGGCAGTGCTACTACAACTTTATGACTACCAGCTGGAACAGGAGGGTACAACAGGCTGGGAGAGTTTACTGTGGGTTGTCAATCAATTGTTGCCACAACTTATAGAAATAGTTGGCAAAATTAATGTTACTTCAACTGCCTGTGTCCATGAATTCTCCAGATTTTTCTGGCGCCTTTGCCGGACATTTGGCAAAATTTTTACAAACACTAAGGTAAAACCTCAGTTCCAGGAGATTTTGAGACTATCTGAAGAAAACATTGAT---TCCTCAGCAGGAAATGGGGTCCTCACTAAAGCTACAGTCCCTATTTATGCAACAGGAGTCCTTACGTGTTATATTCAGGAAGAAGACCGAAAATTGTTAGTTGGATTCTTAGAAGATGTAATGACGCTGCTTTCATTATCTCATGCTCCTCTTGATAGCCTGAAGGCTTCTTTTGTGGAATTGGGTGCAAATCCAGCCTACCATGAGTTACTATTAACTGTTTTGTGGTATGGTGTTGTCCATACTTCAGCACTCGTCAGGTGTACTGCTGCTAGAATGTTTGAGCTGACTCTTCGAGGCATGAGTGAAGCGTTAGTTGACAAGCGGGTTGCTCCGGCCCTTGTTACCTTGTCCAGTGATCCTGAATTCTCTGTCAGGATTGCCACAATTCCAGCCTTTGGCACTATTATGGAAACAGTAATTCAAAGAGAGTTGCTGGAAAGGGTGAAAATGCAGTTGGCTTCTTTCCTGGAAGATCCTCAGTATCAAGACCAACATTCTTTGCATACAGAGATCATAAAAACATTTGGTAGAGTTGGCCCTAACGCAGAACCCAGGTTCCGAGATGAGTTTGTTATACCACATTTGCATAAGTTAGCCTTGGTGAACAACTTACAGATTGTGGATTCTAAAAGACTGGACATTGCTACGCATCTTTTTGAAGCCTACAGTGCACTTTCCTGTTGTTTCATTTCAGAGGATTTAATGGTTAATCACTTTTTACCTGGTCTCAGATGTTTACGGACTGACATGGAACATCTCTCTCCAGAGCATGAGGTTATTTTAAGTTCCATGATAAAAGAATGTGAACAAAAAGTTGAAAACAAGACCGTCCAAGAGCCTCAAGGCTCAATGTCAATTGCTGCAAGCTTAGTGAGTGAAGATACAAAGACCAAGTTTTTGAACAAAATGGGCCAGTTGACAACATCAGGTGCCATGTTGGCCAATGTGTTTCAGAGAAAGAAG---
>calJac3
ATGGCGGCGATGGCGCCTGGAGGTAGTGGCAGTGGTGGCGGA---GTGAATCCATTTCTCAGCGATTCGGACGAGGACGATGACGAGGTAGCGGCAACAGAGGAACGGCGGGCAATACTTCGGCTGGGTGCCGGGAGTGGCCTAGATCCTGGCTCTGCGGGCTCGTTGTCACCACAGGATCCAGTGGCCTCAGGAAGCACTGCGCGGCCAGGGCTCCCTGGGGAGGCGTCA---GCGGCTGCGGTGGCCCTGGGGGGCGCCGGGGAGACCCCGGCCAGATTGTCAATTGATGCAATCGCGGCTCAGCTGTTGCGCGATCAATACTTGCTGACCGCCCTGGAGCTGCATACGGAGCTGTTAGAGAGCGGCCGCGAGCTGCCTCGGCTGCGCGACTACTTCTCCAATCCAGGCAACTTCGAGAGGCAAAGTGGGACCCCGCCGGGGATGGGGGCTCCAGGTGTCCCTGGAGCAGCAGGCGTTGGAGGCGTTGGAGGCGCTGGAGGTCGGGAACCGAGTACAACGTCGGGCGGGGGACAGCTCAATCGAGCTGGGAGCATTAGTACCCTTGATTCTTTAGACTTTGCAAGATATTCAGATGATGGTAACAGGGAAACAGATGAAAAAGTAGCAGTCCTGGAGTTTGAACTACGGAAAGCCAAGGAGACCATTCAGGCCCTCCGAGCCAACCTGACAAAGGCTGCAGAGCATGAAGTTCCTTTACAGGAACGAAAAAATTACAAATCAAGTCCTGAAATTCAGGAGCCAATCAAACCTCTTGAAAAGAGAGCTCTAAACTTCTTAGTCAATGAATTTTTATTGAAGAATAACTACAAGCTTACATCAATAACTTTTTCAGATGAAAATGATGATCAGGATTTCGAGTTATGGGATGATGTAGGATTAAATATTCCAAAACCTCCAGACTTATTGCAACTCTACCGAGATTTTGGAAATCATCAAGTGACTGGAAAAGATCTTGTGGATGTGGCCAGTGGAGTAGAAGAAGATGAGTTAGAAGCCCTTACACCAATTATAGGCAGCCTCCCTCCAACTCTGGAAACTCCCCAGCCTGCAGAGAACTCCATATTAGTACAGAAATTAGAAGATAAAATTAGTTTATTAAATAGTGAGAAATGGTCATTGATGGAGCAAATCAGAAGACTTAAAAGTGAAATGGACTTCCTCAAAAATGAACACTTTGCCATCCCAGAAGTTTGTGACTCTGTTCAGCCTTCTTTGGATCAGTTGCCCCACAAAGACTCTGAGGATGGTGGCCAGCATCCAGTTGTAAATAGTTCAGACAAGGGAAAAAACACAGACATCCATCTTTCAATACCAGATGAAGTTGATTCCACTATTCCTAAAGAGAATTCCCCAAATTTATTCCCCAGGAGAGAACGAGAAGGACTGCCACCTTCTTCTCCATCAAGTAAAACCACAGTTCATTTTGATAAACCCAATAGGAAATTGTCTCCTGCATTCCATCAAGCACTACTCTCTTTTTGTCGAATGTCAGCAGATAGTCGTTTAGGATATGAGGTGTCTCGTATTGCAGACAGTGAAAAAAGTGTTATGTTAATGCTGGGACGCTGCCTGCCGCACATTGTTCCCAACGTGCTATTGGCAAAGAGAGAGGAATTGATCCCCCTCATATTGTGTACAGCATGCCTACATCCTGAGCCTAAAGAGCGAGATCAACTTCTCCACATACTTTTCAATTTGATCAAGAGGCCAGATGATGAACAAAGGCAAATGATACTGACAGGTTGTGTGGCATTTGCGCGTCATGTTGGACCAACACGTGTAGAAGCTGAACTTTTACCACAGTGTTGGGAACAGATTAATCACAAATACCCAGAAAGACGACTGCTTGTGGCAGAATCCTGTGGAGCACTGGCACCTTACCTTCCTAAGGAAATCCGTAGCTCTTTGGTTCTTTCAATGTTGCAACAAATGTTAATGGAAGATAAGGCAGATTTGGTAAGAGAAGCTGTGATCAAAAGCCTTGGTATCATTATGGGATACATTGATGACCCAGACAAATATCAACAGGGTTTTGAATTGTTGCTATCAGCCTTGGGTGATCCCTCAGAAAGAGTAGTTAGTGCTACACATCAAGTATTTTTACCAGCTTACGCTGCATGGACTACAGAACTTGGAAATTTACAGTCTCATCTTATACTTACACTACTGAACAAGATTGAAAAACTTCTCAGGGAAGGAGAACATGGGCTGGATGAACACAAGCTCCACATGTATCTTTCTGCCTTGCAGTCCTTGATCCCATCTCTCTTTGCATTAGTGCTGCAGAATGCACCTTTCTCCAGCAAAGCCAAACTTCATGGTGAAGTGCCACAGATAGAAGTGACTAGGTTTCCTCGGCCTATGTCACCTCTTCAAGATGTGTCCACTATTATCGGAAGTCGTGAGCAACTGGCAGTGCTACTACAACTCTATGACTACCAGCTGGAACAGGAGGGTACAACAGGCTGGGAGAGTTTACTGTGGGTTGTCAATCAGTTGTTGCCACAACTTATAGAAATAGTTGGCAAAATTAATGTTACTTCAACTGCCTGTGTCCATGAATTCTCCAGATTTTTCTGGCGCCTTTGCCGGACATTTGGCAAAATTTTTACAAACACTAAGGTAAAACCTCAGTTCCAGGAGATTTTAAGACTATCTGAAGAAAATATTGAT---TCCTCAGCAGGAAATGGGGTCCTCACTAAAGCTACAGTCCCCATTTATGCAACAGGAGTCCTTACATGTTATATTCAGGAAGAAGACCGAAAACTGTTAGTTGGATTCTTAGAAGATGTAATGACGCTGCTTTCATTATCTCATGCTCCTCTTGATAGCCTGAAGGCTTCTTTTGTGGAATTAGGTGCAAATCCAGCCTACCATGAGTTGCTCTTAACTGTTTTGTGGTATGGTGTTGTCCATACTTCAGCACTCGTGAGGTGTACTGCTGCTAGAATGTTTGAGCTGACTCTTCGAGGCATGAGTGAAGCGTTAGTTGACAAGCGGGTTGCTCCGGCCCTTGTTACCTTGTCCAGTGATCCTGAATTCTCTGTCAGGATTGCCACAATTCCAGCCTTTGGCACTATTATGGAAACAGTAATTCAAAGAGAGTTGCTAGAAAGAGTGAAAATGCAGTTGGCTTCTTTCCTGGAAGATCCTCAGTATCAAGACCAACATTCTTTGCATACAGAGATCATAAAAACATTTGGTAGAGTTGGCCCTAACGCAGAACCCAGGTTCCGAGATGAGTTTGTTATACCACATTTGCATAAGTTAGCCTTGGTGAACAACTTACAGATTGTAGATTCTAAAAGACTGGACATTGCGACGCATCTTTTTGAAGCTTACAGTGCACTTTCCTGTTGTTTCATTTCAGAGGATTTAATGGTTAATCACTTTTTACCTGGTCTCAGATGTTTACGGACTGACATGGAACATCTCTCTCCAGAGCATGAGGTTATTTTAAGTTCCATGATAAAAGAATGTGAACAAAAAGTAGAAAACAAGACCGTCCAAGAGCCTCAAGGCTCAATGTCAATTGCTGCAAGCTTAGTGAGTGAAGATACAAAGACCAAGTTTTTGAACAAAATGGGCCAGTTGACAACATCAGGTGCCATGTTGGCCAATGTGTTTCAGAGAAAGAAG---
>saiBol1
ATGGCGGCGATGGCGCCTGGAGGTAGTGGCAGTGGTGGCGGA---GTGAATCCATTTCTCAGCGATTCGGACGAGGACGATGACGAGGTAGCGGCGACAGAGGAACGGCGGGCAGTACTTCGGCTGGGTGCCGGGAGTGGCTTAGATCCTGGCTCTGCGGGCTCGTTGTCACCACAGGATCCAGTGGCCTCAGGAAGCACTGCGCGACCAGGGCTCCCTGGGGAGGTGTCG---GCGGCTGCGGTGGCCCTGGGGGGCGCCGGGGAGACCCCGGCCAGATTGTCAATTGATGCAATCGCGGCTCAGCTGTTGCGCGATCAATACTTGCTGACCGCCCTGGAGCTGCACACGGAGCTGTTAGAGAGCGGCCGCGAACTGCCTCGGCTGCGCGACTACTTCTCCAATCCAGGCAACTTCGAGAGGCAAAGTGGGACCCCGCCGGGGATGGGGGCTCCAGGGGTCCCTGGAGCAGCAGGCGTTGGAAGC---------GCTGGAGGTCGGGAACCGAGTACAACGTCGGGCGGGGGACAGCTCAATCGAGCTGGGAGCATTAGTACCCTTGATTCTTTAGACTTTGCAAGATATTCAGATGATGGTAACAGGGAAACAGATGAAAAAGTAGCAGTCCTGGAGTTTGAACTACGGAAAGCCAAGGAGACCATTCAGGCCCTCCGAGCCAACCTGACAAAGGCTGCAGAGCATGAAGTTCCTTTACAGGAACGAAAAAATTACAAATCAAGTCCTGAAATTCAGGAGCCAATCAAACCTCTTGAAAAGAGAGCTCTAAACTTCTTAGTCAATGAATTTTTATTGAAGAATAACTACAAGCTTACATCAATAACTTTTTCAGATGAAAATGATGATCAGGATTTTGAATTATGGGATGATGTAGGATTAAATATTCCAAAACCTCCAGACTTACTACAACTCTACCGAGATTTTGGAAATCATCAAGTGACTGGAAAAGATCTTGTAGATGTGGCCAGTGGAGTAGAAGAAGATGAGTTAGAGGCCCTTACACCAATTATAGGCAACCTTCCTCCAACTCTGGAAACTCCCCAGCCTGCAGAGAACTCCATATTAGTACAGAAATTAGAAGATAAAATTAGTTTATTAAATAGTGAGAAATGGTCATTGATGGAGCAAATCAGAAGACTTAAAAGTGAAATGGACTTCCTCAAAAATGAACACTTTGCCATCCCAGCAGTTTGTGACTCTGTTCAGCCTTCGTTGGATCAGTTGCCCCACAAAGACTCCGAGGACGGTGGCCAGCATCCAGTTGTAAATAGTTCAGACACAGAAAAAAACACAGACATCCATCTTTCAATACCAGATGAAGTCGATTCCACTATTCCTAAAGAGAATTCCCCAAATTCATTCCCCAGGAGAGAAAGAGAAGGACTGCCACCTTCTTCTCCATCAAGTAAAACCACAGTTCATTTTGATAAACCCAATAGGAAATTGTCTCCTGCATTCCATCAAGCACTACTCTCTTTTTGTCGAATGTCAGCAGATAGTCGTTTAGGATATGAGGTGTCTCGTATTGCAGACAGTGAAAAAAGTGTTATGTTAATGCTGGGACGCTGCCTGCCACACATTGTTCCCAATGTGCTATTGGCAAAGAGAGAGGAATTGATCCCCCTCATATTGTGTACAGCATGCCTACATCCTGAGCCTAAAGAGCGAGATCAACTTCTCCACATACTTTTCAATTTGATCAAGAGGCCAGATGATGAACAAAGGCAAATGATACTGACAGGTTGTGTGGCATTTGCACGTCATGTTGGACCAACACGTGTAGAAGCTGAACTTTTACCACAGTGTTGGGAACAGATTAATCACAAATACCCAGAAAGACGACTGCTTGTGGCAGAATCCTGTGGAGCACTGGCACCTTACCTTCCTAAAGAAATCCGTAGCTCCTTGGTTCTTTCAATGTTGCAACAAATGTTAATGGAAGATAAGGCAGATTTGGTAAGAGAAGCTGTGATCAAAAGCCTTGGTATCATTATGGGATACATTGATGACCCAGACAAATATCAACAGGGTTTTGAATTGTTGCTATCAGCCTTGGGTGATCCCTCAGAAAGAGTAGTTAGTGCTACACATCAAGTATTTTTACCAGCTTACGCTGCGTGGACTACAGAACTTGGAAATTTACAGTCTCATCTTATACTTACACTACTGAACAAGATTGAAAAACTTCTCAGGGAAGGAGAACATGGGCTGGATGAACACAAGCTCCACATGTATCTTTCTGCCTTGCAGTCCTTGATCCCATCTCTCTTTGCATTAGTGCTGCAGAATGCACCTTTCTCCAGCAAAGCCAAGCTTCATGGTGAAGTGCCACAGATAGAAGTGACTAGGTTTCCTCGGCCTATGTCACCTCTTCAAGATGTGTCCACTATTATCGGAAGTCGTGAGCAACTGGCAGTACTACTACAACTCTATGACTACCAGCTGGAACAGGAGGGTACAACAGGCTGGGAGAGTTTACTGTGGGTTGTCAATCAATTGTTGCCACAACTTATAGAAATAGTTGGCAAAATTAATGTTACTTCAACTGCCTGTGTCCATGAATTCTCCAGATTTTTCTGGCGCCTTTGCCGGACATTTGGCAAAATTTTTACAAACACTAAGGTAAAACCTCAGTTCCAGGAGATTTTAAGACTATCTGAAGAAAATATTGAT---TCCTCAGCAGGAAATGGGGTCCTCACTAAAGCTACAGTCCCCATTTATGCAACAGGAGTCCTTACATGTTATATTCAGGAAGAAGACCGAAAACTGTTAGTTGGATTCTTAGAAGATGTAATGACGCTGCTTTCATTATCTCATGCTCCTCTTGATAGCCTGAAGGCTTCTTTTGTGGAATTAGGTGCAAATCCAGCCTACCATGAGTTGCTATTAACTGTTTTGTGGTATGGTGTTGTCCATACTTCAGCACTCGTGAGGTGTACTGCTGCTAGAATGTTTGAGCTGACTCTTCGAGGCATGAGTGAAGCGTTAGTTGACAAGCGGGTTGCTCCGGCCCTTGTTACCTTGTCCAGTGATCCTGAATTCTCTGTCAGGATTGCCACAATTCCAGCCTTTGGCACTATTATGGAAACAGTAATCCAAAGAGAGTTGCTGGAAAGAGTGAAAATGCAGTTGGCTTCTTTCCTGGAAGATCCTCAGTATCAAGACCAACATTCTTTGCATACAGAGATCATAAAAACATTTGGTAGAGTTGGCCCTAACGCAGAACCCAGGTTTCGAGATGAGTTTGTTATACCACATTTACATAAGTTAGCCTTGGTGAACAACTTACAGATTGTAGATTCTAAAAGACTGGACATTGCTACGCATCTTTTTGAAGCTTACAGTGCACTTTCCTGCTGTTTCATTTCAGAGGATTTAATGGTTAATCACTTTTTACCTGGTCTCAGATGTTTACGGACTGACATGGAACATCTCTCTCCAGAGCATGAGGTTATTTTAAGTTCCATGATAAAAGAATGTGAACAAAAAGTAGAAAACAAGACCGTCCAAGAGCCTCAAGGCTCAATGTCAATTGCTGCAAGCTTAGTGAGTGAAGATACAAAGACCAAGTTTTTGAACAAAATGGGCCAGTTGACAACATCAGGTGCCATGTTGGCCAATGTGTTTCAGAGAAAGAAG---
>tarSyr2
-------------------------------------------------------------------------------------------------------------------------------------------------------------------------------------------------------------------------------------------------------------------------------------------------------------------------------------------------------------------------------------------------------------------------------------------------------------------------------------------------------------------------------------------------------------------------------------------------------------------------------------------------------------------------------------------------------------------------------------------------------------------------------------------------------------------------------------------------------------------------------------------------------------------------------------------------------------------------------------------------------------------------------------------------------------------------------------------------------------------------------------------------------------------------------------------------------------------------------------------------------------------------------------------------------------------------------------------------------------------------------------------------------------------------------------------------------------------------------------------------------------------------------------------------------------------------------------------------------------------------------------------------------------------------------------------------------------------------------------------------------------------------------------------------------------------G-CAAATGATACTGACTGGTTGTGTGGCATTTGCACGTCATGTCGGACCAACACGTGTAGAAGCTGAACTTTTACCACAGTGTTGGGAACAGATTAATCACAAATACCCAGAAAGACGACTACTTGTGGCAGAATCCTGTGGAGCATTGGCACCTTACCTTCCTAAAGAAATCCGTAGCTCCTTGGTTCTTTCAATGTTGCAACAAATGTTAATGGAAGATAAAGCAGATTTGGTAAGAGAAGCTGTGATCAAAAGCCTCGGTATCATTATGGGATACATTGATGATCCAGACAAATATCAACAGGGTTTTGAATTGTTACTGTCAGCCTTGGGTGATCCCTCAGAACGAGTAGTTAGTGCTACACATCAAGTGTTTTTACCAGCCTATGCTGCCTGGACTACAGAACTTGGAAATTTGCAGTCTCATCTTATACCTACACTACTGAACAAAATTGAAAAACTTCTCAGGGAAGGAGAACATGGCCTGGATGAACACAAGCTCCACATGTATCTTTCTGCCTTGCAGTCCATGATTCCATCTCTGTTTGCATTAGTGCTACAGAATGCACCTTTCTCCAGCAAAGTCAAGCTTCATGGTGAAGTGCCACAGATAGAAGTAACTAGGTTTCCTCGGCCTATGTCACCTCTTCAAGATGTATCCACCATTATTGGAAGTCGTGAGCAATTGGCAGTACTGCTACAACTTTATGATTACCAGCTGGAACACGAGGGTACAACAGGCTGGGAGAGTTTGCTATGGGTGGTCAATCAATTGTTGCCACAACTTATAGAAATAGTTGGCAAAATTAATGTTACTTCAACTGCCTGTGTCCATGAATTCTCCAGATTTTTCTGGCGCCTTTGCCGGACATTTGGCAAAATTTTTACGAACACTAAGGTAAAACCTCAGTTCCAGGAGATTTTAAGACTGTCTGAAGAAAATATTGAT---TCCTCTGCAGGAAATGGTGTCCTCACTAAAGCTACAGTTCCCATTTATGCAACAGGAGTCCTTACATGTTATATTCAGGAAGAAGACCGGAAACTGTTAGTTGGCTTCTTAGAAGATGTAATGACCCTGCTTTCGTTATCTCATGCTCCTCTTGATAGCCTGAAGGCTTCTTTTGTGGAACTGGGAGCAAATCCAGCCTACCATGAGTTACTGTTAACTGTTTTGTGGTATGGTGTTGTCCATACTTCAGCACTTGTGAGGTGTACTGCTGCTAGAATGTTTGAGCTGACTCTTCGAGGCATGAGTGAAGCGTTAGTTGACAAGCGGGTTGCTCCGGCCCTTGTTACCTTGTCCAGTGATCCTGAATTCTCTGTCAGGATTGCCACAATTCCAGCCTTTGGCACTATTATGGAAACAGTAATTCAGAGAGAGTTGCTTGAAAGAGTGAAAATGCAGTTGGCTTCTTTCCTGGAAGATCCTCAGTATCAAGACCAGCATTCTTTGCATACAGAGATCATAAAAACATTTGGTAGAGTTGGGCCTAACGCAGAACCCAGGTTCCGAGATGAGTTTGTTATACCACATTTACATAAGTTAGCCTTGGTGAACAACTTACAAATTGTGGATTCTAAAAGACTGGATATTGCCACCCATCTTTTTGAAGCCTACAGTGCACTTTCCTGTTGTTTCATTTCAGAGGATTTAATGGTTAATCACTTTCTACCTGGTCTCAGATGTTTACGGACTGACATGGAACATCTCTCTCCAGAGCATGAGGTTATTTTAAGTTCCATGATAAAAGAATGTGAACAAAAAGTAGAAAACAAGACCGTCCAAGAGCCTCAAGGCTCAATATCAATTGCTGCAAGCTTAGTAAGTGAAGATACAAAGACCAAGTTTTTGAACAAAATGGGCCAGTTGACAACATCAGGCGCCATGTTGGCCAATGTGTTTCAGAGAAAGAAGTA-
>micMur3
ATGGCGGCGATGGCGCCTGGAGGTAGTGGCAGTGGTGGCGGCGGCGTGAATCCATTCCTCAGCGATTCAGACGAGGACGATGACGAGGTAGCGGCGACAGAGGAGCGCCGGGCAGTACTTCGTCTGGGTGCCGGGGGTGGCCTAGATCCTGGCTCTGCAGGCTCGCTATCGCCACAGGATCCCGTGGCCTTAGGAAGCAGTGCGCGGCCAGGGCTCCCTGGGGAGGCGTCG---GCTGGTGCGGTGGCCCTGGGGAGCACCGGGGAGACCCCGGCCCGATTGTCAATTGATGCGATCGCGGCTCAGCTGTTGCGCGATCAATACTTGCTGACCGCCTTGGAGCTGCACACCGAGCTATTAGAGAGCGGCCGCGAGTTGCCTCGGCTGCGCGACTACTTCTCCAATCCAGGCAACTTCGAGAGGCAGAGTGGGACCCCGCCTGGGATCGGGGCACCAGGGGTCCCTGGAACAGCCGGCATTGGAGGC---------GTTGGAGGTCGGGAACCGAGTACAGCGTCGGGCGGGGGACAGCTCAATCGAGCTGGGAGCATCAGTACCCTTGATTCTTTAGACTTTGCAAGATATTCAGATGATGGTAACAGGGAAGCAGATGAGAGAGTAGCAGTCCTGGAATTTGAACTACGGAAAGCCAAGGAGACCATTCAGGCCCTCCGAGCCAACCTGACAAAGGCTGCAGAACATGAAGTTCCTTTACAGGAACGAAAAAATTACAAATCAAGTCCTGAAATTCAGGAACCAATCAAACCTCTTGAAAAGAGAGCTCTAAACTTCTTAGTCAATGAATTTTTATTGAAGAATAACTACAAGCTTACATCAATAACTTTTTCAGACGAAAATGACGATCAGGATTTTGAATTATGGGATGATGTAGGATTAAACATTCCAAAACCTCCAGACTTACTGCAACTCTACCGTGATTTTGGAAATCATCAAGTGACTGGAAAAGATCTTGTGGACGTGGCCAGTGGGGTGGAAGAAGATGAATTAGAGGCCCTTACACCAATTTTAGGCAACCTTCCTCCACCCCTTGAAACTCCCCAGCCTGTAGAGAACTCCATGTTAGTACAGAAATTAGAAGATAAAATTAGTTTATTAAATAGTGAAAAATGGTCATTAATGGAGCAAATCAGAAGACTTGAAAGTGAAATGGACTTGCTCAAAAATGAACACTTTGCCATCCCAGAAGTTTGTGATTCTGTTCAACCTTCTTTGGATCAGTCTCTCCACAAAGATTCAGAAGACAGTGGACAAGGTCCAGTTGTAAATAGTTCAGACAAGGGAAAAAGCAAGGATATCCATCTTTCAGCATCAGATGAAACTGACTCCACTATTCCTAAAGAGAATTCCCCAAAATCTTTGCCCAGAAGAGAAAGAGAGGGAATGCCATCTTCTTCTCTATCAAGTAAAAACACAGTTCATTTTGACAAACCCAATAGGAAATTGTCTCCTGCCTTCCACCAAGCGTTACTCTCTTTTTGTCGAATGTCAGCAGATAGTCGTTTAGGATCAGAGGTGTCTCGGATTGCAGACAGTGAAAAAAGCGTTATGTTAATGCTGGGACGCTGCCTGCCACATATTGTTCCTAATGTGCTATTGGCAAAGAGAGAGGAGTTGATCCCCCTCATATTGTGTACAGCATGCCTACATCCTGAGCCTAAAGAGAGAGATCAGCTTCTTCACATACTTTTCAATTTGATCAAAAGGCCAGATGATGAACAAAGACAAATGATACTGACGGGTTGTGTGGCATTTGCACGTCATGTTGGACCAACACGTGTAGAAGCTGAACTTTTACCACAGTGTTGGGAACAGATTAATCACAAATACCCAGAAAGACGACTACTTGTGGCAGAATCCTGTGGAGCCTTGGCACCTTACCTTCCTAAAGAAATCCGTAGCTCCTTGGTTCTTTCAATGTTGCAACAAATGTTAATGGAAGATAAGGCAGATTTGGTAAGAGAAGCTGTGATAAAAAGCCTTGGTATCATTATGGGATACATTGATGATCCAGACAAGTACCAACAGGGTTTTGAATTATTGCTGTCAGCCTTGGGTGATCCCTCAGAAAGAGTAGTTAGTGCTACACACCAAGTATTTTTACCAGCTTATGCTGCCTGGACTACAGAACTTGGAAATTTACAGTCTCATCTTATACCTACACTGCTGAACAAGATTGAAAAACTTCTCAGGGAAGGAGAACATGGGCTGGATGAACACAAGCTCCACATGTATCTTTCTGCCTTACAATCATTGATCCCATCTCTCTTTGCATTAGTGCTGCAGAATGCGCCTTTCTCCAGCAAAGCCAAGCTTCATGGTGAAGTGCCACAGATAGAAGTAACTAGGTTTCCTCGGCCTATGTCACCTCTTCAAGATGTGTCTACTATTATTGGAAGTCGTGAGCAATTGGCAGTGCTACTGCAACTTTATGATTACCAGCTGGAACATGAGGGTACAACAGGCTGGGAGAGTTTACTATGGGTTGTCAATCAATTGTTGCCACAACTTATAGAAATAGTTGGCAAAATTAATGTTACTTCATCTGCCTGTGTCCATGAATTCTCCAGATTTTTCTGGCGCCTTTGCCGGACATTTGGCAAAATTTTTACAAACACTAAGGTAAAACCTCAGTTCCAGGAGATTTTAAGACTGTCTGAAGAAAACATTGAT---TCCTCAGCAGGAAATGGGGTCCTCACTAAAGCTACAGTTCCCATTTATGCAACAGGAGTCCTTACATGTTATATTCAGGAAGAAGACCGAAAACTGCTAGTTGGATTTTTAGAAGATGTAATGACCCTGCTTTCATTATCTCATGCTCCTCTTGATAGCCTGAAGGCTTCTTTTGTGGAACTAGGTGCAAATCCAGCATACCATGAGTTACTATTAACGGTTTTATGGTATGGTGTTGTCCATACTTCAGCACTTGTGAGGTGTACTGCTGCTAGAATGTTTGAGCTGACTCTTCGAGGCATGAGTGAAGCGTTAGTTGACAAGCGGGTTGCTCCGGCCCTTGTTACCTTGTCCAGTGATCCTGAATTCTCTGTCAGGATTGCCACAATTCCAGCCTTTGGCACTATCATGGAAACAGTAATTCAAAGAGAGTTGCTGGAAAGAGTGAAAATGCAGTTGGCTTCTTTCCTGGAAGATCCTCAGTATCAAGACCAACATTCTTTGCATACAGAGATCATAAAAACATTTGGTAGAGTTGGGCCTAATGCAGAACCCAGGTTCCGAGATGAGTTTGTTATACCACATTTGCATAAATTAGCTTTGGTGAACAACTTACAAATTGTGGATTCTAAAAGACTGGATATTGCTACCCATCTTTTTGAAGCCTACAGTGCACTTTCCTGTTGTTTCATTTCAGAGGATTTAATGGTTAATCACTTTTTACCTGGTCTCAGATGTTTACGGACTGACATGGAACATCTCTCTCCAGAGCATGAGGTTATTTTAAGTTCCATGATAAAAGAATGTGAACAAAAAGTAGAAAACAAGACTGTCCAAGAGCCTCAAGGCTCAATGTCAATTGCTGCAAGCTTAGTGAGTGAAGATACAAAGACCAAGTTTTTGAACAAAATGGGCCAGTTGACAACATCAGGTGCCATGTTGGCCAATGTGTTTCAGAGAAAGAAG---
>otoGar3
ATGGCGGCGATGGCGCCTGGAGGTAGTGGCAGTGGTGGCGGCGGCGTGAATCCATTCCTTAGTGATTCAGACGAGGACGAGGACGAGGTAGTGGCGACAGGGGAGCGGCGGGCAGTACTTCGGCTGGGTGCTGGAGGTGGCCTAGATCCTGGCTCTGCGGGCTCCTTATCGCCACAGGATCCTGTGGCCGTAGGAAGCAGTGCACGGACGGGGCTCCCTGGGGAGGCGTCG---GCTGGTGCGGTGGCTCTGGGGAGCGCTGGAGAGACCCCGGCCCGGTTGTCAATTGATGCCATCGCGGCTCAGCTGTTGCGCGATCAATACTTGCTGACCGCCCTGGAGCTGCACACGGAGCTATTAGAGAGCGGCCGCGAGCTGCCTCGGCTGCGCGACTACTTCTCCAATCCAGGCAACTTCGAGAGGCAGAGTGGGACCCCGCCAGGAATGGGTCCGCCAGGGGTCCCTGGAGCAGCCGGCATTGGAGGC---------CTTGGAGGTCGGGAACCGAGTACGACGTCGGGCGGAGGACAGCTCAATCGAGCTGGGAGCATCAGTACCCTTGATTCTTTAGACTTTGCAAGATATTCAGATGATGGTAACAGGGAAGCAGATGAGAAAGTGGCAGTCCTGGAGTTTGAACTACGGAAAGCCAAGGAGACCATTCAGGCCCTCCGAGCCAACCTGACAAAGGCTGCAGAACATGAAGTTCCTTTACAGGAACGAAAAAATTACAAATCAAGTCCTGAAATTCAGGAACCAATCAAACCTCTTGAAAAGAGAGCTCTAAACTTCTTAGTCAATGAATTTTTATTGAAGAATAACTATAAGCTTACATCAATAACCTTTTCAGATGAAAATGATGATCAGGATTTTGAATTATGGGATGATGTAGGATTAAACATTCCAAAACCTCCGGACTTACTGCAACTCTACCGAGATTTTGGAAATCATCAAGTAACTGGAAAAGATCTTGTGGACGTGGCCAGTGGGGTAGAAGAAGATGAATTAGAGGCCCTTACACCAGTTTCAGGAACCCTTCCTCCAACCCTTGAAACTCTCCAGCCTGTAGAGAACTCTATGTTAGTACAGAAATTAGAAGATAAAATTACTTTATTAAATAGTGAGAAATGGTCATTGATGGAGCAAATCAGAAGACTTCAG------------------------------------------------------------------------------------------------------------------------------------------------------------------------------------------------------------------------------------------------------------------------------------------------------AGGAAATTGTCTCCTGCTTTCCACCAAGCATTACTCTCTTTTTGTCGAATGTCAGCAGATAGTCGTTTAGGATCAGAGGTGTCTCGGATTGCAGACAGTGAGAAAAGTGTTATGTTAATGCTGGGACGCTGCCTGCCACATATTGTTCCTAATGTGCTATTGGCAAAGAGAGAGGAGTTGATCCCCCTCATATTGTGTACAGCATGTCTACATCCTGAGCCTAAAGAAAGAGATCAACTTCTCCACATACTTTTCAATTTGATCAAGAGGCCAGATGACGAGCAAAGGCAAATGATTCTCACAGGTTGTGTGGCATTTGCACGTCATGTTGGACCAACACGTGTAGAAGCTGAACTTTTACCACAGTGTTGGGAACAGATTAATCACAAATACCCAGAAAGAAGACTGCTTGTGGCAGAATCCTGTGGAGCCTTGGCACCTTATCTTCCTAAAGAAATCCGTAGCTCCTTGGTTCTTTCAATGTTGCAACAAATGTTAATGGAAGATAAGGCAGATTTGGTAAGAGAAGCTGTGATCAAAAGCCTTGGTATCATTATGGGATACATTGATGATCCAGACAAGTATCAACAGGGTTTTGAATTATTATTGTCAGCCTTGGGTGATCCCTCTGAAAGAGTAGTTAGTGCTACCCATCAAGTATTTTTACCAGCTTATGCTGCCTGGACTACAGAACTTGGAAATTTACAGTCTCATCTTATTCCTACACTGCTGAACAAGATTGAAAAACTTCTCAGGGAAGGAGAACATGGGCTGGATGAACACAAGCTCCACATGTATCTTTCTGCCTTACAGTCATTGATCCCATCTCTCTTTGCATTAGTGCTACAGAATGCACCTTTCTCCAGCAAAGCCAAGCTTCATGGTGAAGTGCCACAGATAGAAGTAACTAGGTTTCCTCGGCCTATGTCACCTCTTCAAGATGTGTCTACTATTATTGGAAGTCGTGAGCAATTGGCAGTGCTACTACAACTTTATGACTACCAACTAGAACACGAGGGTACAACAGGCTGGGAGAGTTTACTATGGGTTGTCAATCAACTGTTGCCACAACTTATAGAAATAGTTGGCAAAATTAATGTTACTTCAACTGCCTGTGTCCATGAATTCTCCAGATTTTTCTGGCGCCTTTGCCGGACATTTGGCAAAATTTTTACAAACACTAAGGTAAAACCTCAGTTCCAAGAGATTTTAAGACTGTCTGAAGAAAATATTGAT---TCTTCAGCAGGAAATGGGGTTCTCACTAAAGCTACAGTCCCTATTTATGCAACAGGAGTTCTTACTTGTTATATTCAGGAAGAAGACCGAAAACTGCTAGTTGGATTCTTAGAAGATGTAATGACCCTGCTCTCGTTATCTCATGCTCCTCTTGATAGCCTGAAGGCTTCTTTTGTGGAACTGGGTGCAAATCCAGCCTACCATGAGTTGCTGTTAACGGTTTTGTGGTATGGTGTTGTCCATACTTCAGCACTCGTGAGGTGTACTGCTGCTAGAATGTTTGAGCTGACTCTTCGAGGCATGAGTGAAGCGTTAGTTGACAAGCGGGTTGCTCCGGCCCTTGTTACCTTGTCCAGTGATCCTGAATTCTCTGTCAGGATTGCCACAATTCCAGCCTTTGGCACTATTATGGAAACCGTAATTCAAAGAGAGTTGCTAGAAAGAGTGAAAATGCAGTTGGCTTCTTTTCTGGAAGATCCTCAATATCAAGACCAGCATTCTTTGCATACAGAGATCATAAAAACATTTGGTAGAGTTGGGCCTAATGCAGAACCCAGGTTTCGAGATGAGTTTGTTATACCACATTTGCATAAATTAGCCTTGGTGAACAACTTACAAATTGTGGATTCTAAAAGACTGGATATTGCTACCCATCTTTTTGAAGCCTACAGTGCACTTTCCTGTTGTTTCATTTCAGAGGATTTAATGCTTAATCACTTTTTACCTGGTCTCAGATGTTTACGGACTGACATGGAACATCTCTCTCCAGAGCATGAGGTTATTTTAAGTTCCATGATAAAAGAATGTGAACAAAAAGTAGAAAACAAGACCGTCCAAGAGCCTCCAGGCTCAATGTCAATTGCTGCAAGCTTAGTGAGTGAAGATACAAAGACCAAGTTTTTGAACAAAATGGGCCAGTTGACAACGTCAGGTGCCATGTTGGCCAATGTGTTTCAGAGAAAGAAG---
>speTri2
ATGGCGGCGATGGCGCCTGGAGGTAGTGGCAGTGGCGGCGGCGGCGTGAATCCATTCCTTAGCGATTCGGATGAGGACGACGACGAGGTAGCTGCGACCGAAGAACGGCGGGCAGGACTTCGGCTGAGTGCTGGCGGTGACCTAGATCCTGGGTCTGCGGGCTCGCTGTCGCCACAGGATCCCGTGGCCTTAGGGAGCAGTACGCGGCCAGGGCTCCCTGGGGAGGCGTCG---GTGCCTGCGATGGCCCTGGGAGGGACAGGGGAGACCCCAGCCCGCTTGTCAATCGATGCCATCGCGGCTCAGCTGCTGCGCGACCAATACTTGCTGACTGCTCTGGAGCTGCACACCGAGCTGTTAGAGAGCGGCCGCGAGCTGCCTCGGCTGCGCGACTACTTCTCAAACCCGGGCAACTTCGAGAGGCAGAGCGGGACCCCGCCCGGGATGGGGCCGCCTGGGATCCCGGGAGCAGCCGGCGTCGGAGGC---------GCTGGAGGTCGGGAGCCGAGTACGACGTCGGGCGGGGGACAGCTTAACCGAGCTGGAAGCATCAGTACTCTGGATTCTTTAGACTTTGCAAGATATTCAGATGATGGTAACAGGGAAACAGATGAGAGAGTGGCAGTCCTGGAGTTTGAACTACGGAAAGCCAAGGAGACCATTCAGGCCCTCCGAGCCAACCTGACAAAGGCTGCAGAACATGAAGTTCCTTTACAGGAACGAAAAAATTACAAATCGAGTCCTGAAATTCAGGAGCCAATCAAACCTCTTGAAAAGAGAGCTCTAAACTTCTTAGTCAATGAATTTTTATTGAAGAATAACTATAAGCTTACATCAATAACTTTTTCAGATGAAAATGATGATCAGGATTTTGAATTATGGGATGATGTAGGATTAAACATTCCAAAACCTCCAGACTTACTACAGCTTTACCGAGATTTTGGAAATCATCAAGTGACTGGTAAAGATCTTGTGGATGTTGCCAGTGGAGTAGAAGAAGATGAATTAGAGGCTCTTACACCAGTTTTGGGCAGTCTTCCTCCATCCCTTGAAACGCCTCAACCTGTAGAGAACTCTTTGCTAATACAAAAATTAGAAGATAAAATTAGTTTATTAAATAGTGAGAAATGGTCATTGATGGAACAAATCAGAAGACTTGAAAGTGAAATGGACTGCCTCAAAAATGAACACTTTGCTATCCCAGCAGTTTTTGAATCTATTCAACCTTCCTTAGATCCATCTCCCCACAAAGACTCTGAAGACAGTGGACAAAGTCAAGTTGTAAATAATTTAGAGAAGGGAAAAAATAAGGATATCCATCCTTCAATAACAGATAAAACTGATTCCATTATTCTTAAAGAGAATTCTTCAGATTCTTTCCCTAGGATAGAAAGAGAAGGAATGCCATCTTCTTTTCCAGCAAGTAAAACCACAGTTCATTTTGATAAACCCAACAGGAAATTGTCTCCTGCTTTCCACCAAGCACTACTTTCTTTTTGTCGAATGTCAGCTGATAGTCGTTTAGGATCAGAGGTGTCTCGGATTGCAGACAGTGAAAAAAGTGTTATGTTAATGCTGGGACGCTGCCTGCCACACATTGTTCCTAATGTACTGTTGGCAAAGAGAGAGGAGTTGATCCCCCTCATATTGTGTACAGCATGTCTACATCCTGAGCCTAAAGAAAGAGATCAGCTTCTCCACATACTTTTCAATTTGATCAAGAGACCAGATGATGAGCAAAGGCAAATGATACTGACAGGTTGTGTGGCATTTGCACGTCATGTTGGACCAACACGTGTAGAGGCTGAACTCTTACCACAGTGTTGGGAGCAGATTAATCACAAATACCCAGAAAGACGACTACTTGTGGCGGAATCCTGTGGAGCATTGGCACCTTACCTTCCTAAAGAAATTCGTAGCTCCTTGGTTCTTTCAATGTTGCAACAGATGTTAATGGAAGATAAAGCAGATTTAGTAAGAGAAGCAGTGATCAAAAGCCTTGGAATCATTATGGGATACATTGATGATCCAGACAAATATCAACAAGGTTTTGAATTGTTGCTCTCAGCCTTAGGCGATCCCTCAGAGAGAGTAGTTAGTGCAACACATCAAGTATTTTTACCAGCTTATGCTGCCTGGACTACAGAACTTGGAAATTTACAGTCTCATCTTATACCTACACTACTGAACAAGATTGAAAAGCTTCTTAGGGAAGGAGAACACGGGCTGGATGAACATAAGCTCCACATGTATCTTTCTGCCTTGCAGTCTTTGATCCCATCTCTCTTTGCATTAGTGCTACAAAATGCACCTTTCTCCAGCAAAGCCAAGCTTCATGGTGAAGTGCCACAGATAGAAGTGACTAGGTTTCCTCGGCCTATGTCACCTCTTCAAGATGTGTCTACTATTATTGGAAGTCGTGAGCAATTGGCAGTGCTCCTACAACTTTACGATTACCAGCTAGAACATGAGGGTACAACAGGCTGGGAGAGTTTGCTATGGGTGGTCAATCAATTGTTGCCACAACTTATAGAAATAGTTGGCAAAATTAATGTTACTTCAACTGCTTGTGTCCATGAATTCTCCAGATTTTTTTGGCGCCTTTGCCGGACATTCGGCAAAATTTTTACGAACACTAAGGTCAAACCTCAATTTCAGGAGATCTTAAGACTGTCTGAAGAAAATATTGAT---TCCTCAGCAGGAAATGGGGTCCTCACTAAAGCTACAGTCCCCATTTATGCAACAGGAGTCCTTACGTGTTATATTCAGGAAGAAGACCGAAAACTGTTGGTTGGATTCTTAGAAGATGTAATGACCCTGCTTTCACTATCTCATGCTCCTCTTGATAGCCTGAAGGCTTCTTTTGTGGAACTGGGTGCGAATCCAGCTTACCATGAGTTGCTGTTAACTGTTTTGTGGTATGGTGTTGTCCATACTTCAGCACTTGTAAGGTGTACTGCTGCTAGAATGTTTGAGCTGACTCTTCGAGGCATGAGTGAAGCGTTAGTTGACAAGCGGGTTGCTCCGGCCCTTGTTACCTTGTCCAGTGATCCTGAATTCTCTGTCAGGATTGCCACAATTCCAGCTTTTGGCACTATTATGGAAACAGTTATTCAGAGAGAGTTACTAGAAAGAGTGAAAATGCAGTTGGCTTCTTTCCTGGAAGATCCTCAGTATCAAGACCAACATTCTTTGCATACAGAGATCATAAAAACATTTGGTAGAGTTGGGCCTAATGCAGAACCCAGGTTCCGAGATGAGTTTGTTATACCACATTTACATAAGTTAGCCTTGGTGAACAACTTACAAATTGTGGATTCTAAAAGACTGGACATTGCTACCCATCTTTTTGAAGCCTACAGTGCACTTTCATGTTGTTTCATTTCAGAGGATTTAATGGTAAATCATTTTTTACCTGGCCTCAGGTGTTTACGCACTGACATGGAACATCTCTCTCCAGAACATGAGGTTATTTTAAGTTCTATGATAAAAGAATGTGAACAAAAAGTAGAAAACAAGACTGTCCAAGAGCCTCAAGGCTCAATGTCAATTGCTGCAAGCTTAGTGAGTGAAGATACAAAGACGAAGTTTTTAAACAAAATGGGTCAGTTGACAACATCAGGTGCCATGCTGGCCAATGTGTTTCAGAGAAAGAAG---
>HLcamFer2
-------------------------------------------------------------------------------------------------------------------------------------------------------------------------------------------------------------------------------------------------------------------------------------------------------------------------------------------------------------------------------------------------------------------------------------------------------------------------------------------------------------------------------------------------------------ATCGAGCTGGGAGCATCAGTACCCTTGATTCTTTAGACTTTGCAAGATATTCAGATGATGGTAACAGGGAAACAGATGAGAGAGTTGCAGTCCTGGAGTTTGAACTACGGAAAGCCAAGGAGACCATTCAGGCCCTCCGAGCCAACCTGACAAAGGCTGCAGAACACGAAGTTCCTTTACAGGAACGAAAAAATTACAAATCAAGCCCTGAAATTCAGGAGCCAATCAAACCTCTTGAAAAGAGAGCTCTAAACTTCTTAGTCAATGAATTTTTATTGAAGAATAACTACAAGCTGACATCAATAACCTTTTCAGATGAAAATGATGATCAGGATTTTGAACTATGGGATGATGTAGGATTAAACATTCCAAAACCTCCAGACTTATTGCAACTCTACCGAGATTTTGGAAATCATCAAGTGGCTGGGAAAGATCTTGTGGATGTGGCCAGTGGTGTAGAAGAAGATGAATTAGAGGCTCTTACACCAATTTTAGGAAACCTTCCTCCAACTCTTGAAACTCCTCAGGCTGTAGAGAACTCGTTGCTAGTACAGAAATTAGAAGATAAAATTAGTTTATTAAGTAGTGAGAAATGGTCTTTGATGGAGCAAATCAGAAGACTTGAAAGTGAAATGGATTTCCTCAAAAATGAACACTTTGCCAGCCCAGTAGTTTGTGACTCTGTTCAGCCTTCTTTGGATCAGTCTCCCCACAAAGACTCTGAAGACAGTGGACAAAATTCAGTTATGAATAGTTCAGACAAGGGAGAAAACAAGGATATTCATCTTTCAAAATCTGATGACGTTGATTCCACTATTCCTAAAGAGAGTTTTCCAAATTCTTTCCCCAGGAGAGAAAGAGAAGGGATGCCATTTTCTTCTCCATCAAGTAAAAACACAGTCCATTTTGATAAACCCAATAGGAAGTTGTCTCCTGCTTTCCATCAAGCACTACTCTCTTTTTGTCGAATGTCAGCAGACAGTCGTTTAGGATCAGAGGTGTCTCGGATTGCAGACAGTGAGAAGAGTGTCATGTTAATGCTGGGGCGCTGCCTGCCCCACATCGTTCCTAATGTGCTGCTGGCAAAGAGAGAGGAGTTGATCCCTCTCATATTGTGTACAGCATGCCTACATCCTGAGCCTAAAGAGAGAGACCAGCTGCTCCACATACTTTTCAATTTGATCAAGAGGCCAGATGATGAGCAGAGGCAAATGATACTGACAGGTTGTGTGGCATTTGCACGTCATGTTGGACCAACCCGTGTAGAAGCTGAACTTCTACCGCAGTGTTGGGAACAGATTAATCACAAATACCCTGAAAGAAGACTACTTGTGGCAGAGTCCTGTGGAGCACTGGCACCTTACCTTCCTAAAGAAATCCGCAGCTCCTTGGTTCTTTCAATGTTGCAACAGATGTTAATGGAAGATAAGGCAGATTTGGTAAGAGAAGCTGTGATCAAAAGCCTCGGTATCATTATGGGATACATTGATGATCCAGACAAATATCAACAGGGTTTTGAATTGTTACTGTCGGCCTTGGGTGATCCCTCAGAAAGAGTAGTTAGTGCAACACATCAAGTATTTTTACCAGCTTATGCCGCCTGGACTACAGAACTTGGAAATTTACAGTCTCATCTTATACCTACATTGCTGAACAAGATTGAAAAACTTCTCAGGGAAGGAGAGCACGGGCTGGATGAACATAAGCTTCACATGTATCTGTCTGCCTTGCAGTCCTTGATCCCATCTCTCTTTGCATTAGTGCTACAGAATGCACCTTTCTCCAGCAAAGCCAAGCTTCATGGTGAAGTGCCACAGATAGAAGTGACTAGGTTCCCACGGCCTCTGTCGCCTCTTCAAGATGTGTCTACTATTATTGGAAGTCGTGAGCAATTGGCAGTGCTACTACAACTTTATGATTACCAGCTGGAACACGAGGGTACAACAGGCTGGGAGAGTTTACTTTGGGTTGTCAATCAGTTGTTGCCACAACTTATAGAAATAGTTGGCAAACTTAATGTTACTTCAACTGCCTGTGTCCATGAATTCTCCAGATTTTTCTGGCGCCTTTGCCGGACATTTGGCAAAATTTTCACAAACACTAAGGTAAAACCTCAGTTCCAGGAGATTTTAAGGCTGTCTGAAGAAAATATTGAT---TCCTCAGCAGGAAATGGGGTCCTCACTAAAGCCACAGTCCCCATTTACGCAACAGGAGTCCTTACATGTTATATTCAGGAAGAAGACCGAAAACTGTTAGTTGGATTCTTAGAAGATGTAATGACCTTGCTTTCATTATCTCATGCTCCTCTTGATAGCCTGAAAGCTTCTTTTGTGGAACTGGGTGCAAATCCAGCCTACCATGAGTTATTGTTAACTGTTTTATGGTATGGTGTTGTCCATACTTCAGCACTTGTGAGGTGTACTGCTGCTAGAATGTTTGAGCTGACTCTTCGAGGCATGAGTGAAGCGTTAGTTGACAAGCGGGTTGCTCCGGCCCTTGTTACCTTGTCCAGTGATCCTGAATTCTCTGTCAGGATTGCCACAATTCCAGCCTTTGGCACTATTATGGAAACAGTTATTCAAAGAGAGTTGCTGGAAAGAGTGAAAATGCAGCTGGCTTCTTTCCTGGAAGATCCTCAGTATCAAGACCAGTATTCTTTGCATACAGAGATCATAAAAACATTTGGTAGAGTTGGGCCTAATGCAGAACCAAGGTTCCGAGATGAGTTTGTCATACCACATTTGCATAAGTTAGCCTTGGTGAACAACTTACAAATTGTGGATTCTAAAAGACTGGATATTGCTACCCATCTTTTTGAAGCCTACAGTGCACTTTCCTGTTGTTTCATTTCAGAGGAGTTAATGGTTAATCACTTTTTGCCTGGTCTCAGATGTTTACGCATTGACATGGAACATCTTTCTCCAGAGCATGAGGTTATTTTAAGTTCCATGATAAAAGAATGTGAACAAAAAGTAGAGAACAAGACTGTCCAAGAGCCTCAAGGCTCAATGTCAATCGCTGCAAGCTTAGTGAGTGAAGATACAAAGACCAAGTTTTTGAACAAAATGGGTCAGTTGACAACATCAGGTGCCATGCTGGCCAATGTGTTTCAGAGAAAGAAGT--
>HLturTru3
ATGGCGGCGATGGCGCCTGGAGGT---------GGTGGCGGCGGCGTGAATCCATTCCTCAGCGATTCGGACGAGGACGACGACGAGGTTTCAGGGACCGACGAGCGGCGGGCAGGACTTCGGCTAAGTTCCGGGGTCGGCCTAGATCCTGGCTCTGCGGACTCGCTATCGCCTCAGGATCCCGTGGCCTTAGGGAGCAGTGCACGACCAGGGCTCCCTGGGGAGGCGTCG---GCGGCTGCGGTGGCCCTGGGGGGCACCGGCGAAACCCCGGCCCGATTGTCAATTGATGCGATCGCGGCTCAATTGTTGCGCGATCAATACTTGCTGACCGCCCTGGAGCTGCACACCGAGCTGTTAGAGAGTGGCCGCGAGCTCCCTCGGCTGCGCGACTACTTCTCCAATCCCGGCAACTTCGAGAGGCAGAGCGGGACCCCGCCGGGGTTAGGGGCGCCGGGGATCCCTGGAGCAGCCGGCGTTGGAGGC---------GCAGGAGGTCGGGAGCCGAGTACTACGTCGGGTGGGGGACAGCTCAATCGAGCTGGGAGCATCAGTACCCTTGATTCTTTAGACTTTGCAAGATATTCAGATGATGGTAACAGGGAAACGGATGAGAGAGTGGCAGTCCTGGAGTTTGAACTACGGAAAGCCAAGGAGACCATTCAGGCCCTCCGAGCCAACCTGACAAAGGCTGCAGAACACGAAGTTCCTTTACAGGAACGAAAAAATTACAAATCAAGTCCTGAAATTCAGGAGCCAATCAAACCTCTTGAAAAGAGAGCTCTAAACTTCTTAGTCAATGAATTTTTATTGAAGAATAACTACAAGCTGACATCAATAACCTTTTCAGATGAAAATGATGATCAGGATTTTGAACTATGGGATGATGTAGGATTAAACATTCCAAAACCTCCAGACTTATTGCAACTCTACCGAGATTTTGGAAATCATCAAGTGACTGGGAAAGATCTTGTGGATGTGGCCAGTGGTGTAGAAGAAGATGAATTAGAGGCCCTGACACCAATTTTAGGCAACCTTCCTCCAACCCTTGAAACTCCTGCTGCTGTAGAGAACTCCTTGCTAGTAAAGAAATTAGAAGATAAAATTAGTTTATTAAATAGTGAGAAATGGTCTTTGATGGAACAAATCAGAAGACTTGAAAGTGAAATGGACTTCCTCAAAAATGAACACTTTGCCAGCCCTGTAGTTTGTGACTCTGTTCAGCCTTCTTTGGATCAGTCTCCCCACAAGGACTCTGAAGACAGTGGACAAAATTCAGTTATAAATAGTTCAGACATGGGAGAAAACAAGGATATCCATCTTTCAAAATCAGATGAAATTGATTCCACTATTCCTAAAGAGAATTTCCCACGTTCTTTCCCCAGGAGAGAAAGAGAAGGAATGCCA---TCTTCTCCATCAAATAAAAGCACAGTCCATTTTGATAAACCCAATAGGAAGTTGTCTCCTGCTTTCCATCAAGCACTACTCTCTTTCTGTCGAATGTCAGCAGATAGTCGTTTAGGATCAGAGGTGTCTCGGATTGCAGACAGTGAGAAAAGTGTTATGTTAATGCTGGGGCGCTGCCTGCCACACATTGTTCCTAATGTGCTGTTGGCAAAGAGAGAGGAGTTGATCCCCCTCATATTGTGTACAGCTTGCCTACATCCCGAGCCTAAAGAGAGAGATCAGCTTCTCCACATACTTTTCAATTTGATCAAGAGACCAGATGATGAGCAAAGGCAAATGATACTGACAGGTTGTGTGGCATTTGCACGTCATGTTGGCCCAACACGTGTAGAAGCTGAACTTTTACCACAGTGTTGGGAACAGATTAATCACAAATACCCAGAAAGAAGATTGCTTGTGGCGGAATCTTGTGGAGCACTGGCACCTTACCTTCCTAAAGAAATCCGTAGCTCCTTGGTTCTTTCAATGTTGCAACAGATGTTAATGGAAGATAAGGCAGATTTGGTAAGAGAAGCTGTGATCAAAAGCCTCGGTATCATTATGGGATACATTGATGATCCAGACAAATATCAACAGGGTTTTGAACTGTTGCTGTCAGCCTTGGGTGACCCCTCAGAAAGAGTAGTTAGTGCAACACATCAAGTATTTTTACCAGCTTATGCTGCCTGGACTACAGAACTTGGAAATTTACAGTCTCATCTTATACCTACATTGCTGAACAAGATTGAAAAACTTCTCAGGGAAGGAGAGCACGGGCTGGATGAACATAAGCTCCACATGTATCTGTCTGCCTTGCAGTCCTTGATCCCATCTCTCTTTGCATTAGTGCTACAGAACGCACCTTTCTCCAGCAAAGCCAAGCTTCATGGTGAAGTGCCACAGATAGAAGTGACTAGGTTCCCTCGGCCTATGTCGCCTCTTCAAGATGTGTCTACTATTATTGGAAGTCGTGAGCAATTGGCAGTACTGCTACAACTTTATGATTACCAGCTGGAACACGAGGGTACAACAGGCTGGGAAAGTTTACTATGGGTTGTCAATCAATTGTTGCCACAGCTTATAGAAATAGTTGGCAAAATTAATGTTACTTCAACTACCTGTGTCCATGAATTCTCCAGATTTTTCTGGCGCCTTTGCCGGACATTTGGCAAAATTTTTACAAACACTAAGGTAAAACCTCAGTTCCAGGAGATTTTAAGACTGTCTGAAGAAAATATTGAT---TCCTCAGCAGGAAATGGGGTCCTCACTAAAGCTACTGTCCCCATTTATGCAACAGGAGTCCTTACGTGTTATATTCAGGAAGAAGACCGAAAGCTGTTAATTGGATTCTTAGAAGATGTAATGACCTTGCTTTCATTATCTCATGCTCCTCTTGATAGCCTGAAAGCTTCTTTTGTGGAACTGGGTGCAAATCCAGCCTACCATGAGTTATTGTTAACTGTTTTGTGGTATGGTGTTGTCCATACTTCAGCACTTGTGAGATGCACTGCTGCTAGAATGTTTGAGCTGACTCTTCGAGGCATGAGTGAAGCGTTAGTTGACAAGCGGGTTGCTCCGGCCCTTGTTACCTTGTCCAGTGATCCTGAATTCTCTGTCAGGATTGCCACAATTCCAGCCTTTGGCACTATTATGGAAACAGTTATTCAAAGAGAGTTGCTGGAAAGAGTGAAAATGCAGTTGGCTTCTTTCCTGGAAGATCCTCAATATCAAGACCAGTATTCTTTGCATACAGAAATCATAAAAACATTTGGTAGAGTTGGGCCTAATGCAGAACCAAGGTTCCGAGATGAGTTTGTTATACCACATTTGCATAAGTTAGCCTTGGTGAACAACTTACAAATCGTGGATTCTAAAAGACTGGATATTGCTACCCATCTTTTTGAAGCCTACAGTGCACTTTCCTGTTGTTTCATTTCAGAGGATTTAATGGTTAATCACTTCTTACCTGGTCTCAGATGTTTACGAATTGACATGGAACATCTTTCTCCAGAGCATGAGGTTATTTTAACTTCCATGATAAAAGAATGTGAACAAAAAGTAGAGAACAAGACCGTCCAAGAGCCTCAAGGCTCAATGTCAATTGCTGCAAGCTTAGTGAGTGAAGATACAAAGACCAAGTTTTTGAACAAAATGGGCCAGTTGACAACATCAGGTGCCATGTTGGCCAATGTGTTTCAGAGAAAGAAG---
>susScr11
ATGGCGGCGATGGCGCCTGGAGGT---------GGTGGCGGCGGCGTGAATCCATTCCTCAGCGATTCAGACGAGGACGACGACGAGGTTTCAGCGACCGACGAGCGGCGGGCAGGACTTAGGCTCAGTTCTGGGAGCGGCCTAGATCCTGGCTCTGCAGACTCGCTATCGCCCCAGGATCCCGTGGCCTTAGGAAGCAGTGCAAGACCAGGGCTCCCTGGGGAGGGGTCA---GCGACTGCAGTGACACTAGGGAGCACCGGGGAGACCCCCGCCAGATTGTCAATTGATGCGATCGCGGCTCAGCTGTTGCGCGATCAATACTTGCTGACAGCCCTGGAGCTGCACACGGAGCTGTTGGAGAGCGGCCGCGAGCTGCCCCGGCTGCGCGACTACTTCTCCAATCCTGGTAACTTCGAGAGGCAGAGTGGGACCCCGCCTGGGATGGGGGCGCCGGGAATCCCTGGAGCAGCTGGCATTGGAGGC---------GCAGGAGGTCGGGAGCCGAGTACGACATCGGGTGGGGGACAGCTCAATCGAGCTGGGAGCATCAGTACCCTTGATTCTTTAGACTTTGCAAGATATTCAGATGATGGTAACAGGGAAACAGATGAGAGAGTGGCAGTCCTGGAGTTTGAACTACGGAAAGCCAAGGAGACCATTCAGGCCCTCCGAGCCAACCTGACAAAGGCTGCAGAACACGAAGTTCCTTTACAGGAACGAAAAAATTACAAATCAAGTCCTGAAATTCAGGAGCCAATCAAGCCTCTTGAAAAGAGAGCTCTAAATTTCTTAGTCAACGAATTTTTATTGAAGAATAACTACAAGCTGACATCAATAACCTTTTCAGATGAAAATGATGATCAGGACTTTGAATTATGGGATGATGTGGGATTAAACATTCCAAAACCTCCAGACTTACTTCAGCTCTACCGAGATTTTGGAAATCACCAAGTGACTGGGAAAGATCTTGTGGATGTGGCCAGTGGTGTAGAAGAAGATGAATTAGAGGCTCTTACTCCAATTTTAAGCAATCTCCCTCCAACCCTTGAAGCGCCTCAGACTGTAGAGAATTCCTTGCTAGTGCAGAAATTAGAAGATAAAATTAGTTTATTAAATAGTGAAAAGTGGTCTTTGATGGAGCAAATCAGAAGACTTGAAAGTGAAATGGACTTCCTCAAAAATGAACACTTTGCCAACCCAGTAGTTTGTGATTCTGTTCAGCCTTCTTTGGAGCAGTCTCCCCACAAAGACTCTGAAGACAGTGGACAGAATTCAGTTCTAAATAGTTCAGACAAGGGAGAAAACAAGGATATCCATCTTTCAAAATCAGATGAAGTTGACTCCACTATTCCTAAAGAAAATGTCCCCAACTCTTTCCCCAGGAGAGAAAGAGAAGGAATGCCATCTTCTTCTCCATCAAATAAAAGCACAGTCCATTTTGATAAACCCAATAGGAAGTTGTCTCCTGCTTTCCATCAAGCACTACTCTCTTTCTGTCGAATGTCAGCAGATAGTCGTTTAGGATCAGAGGTGTCTCGGATTGCAGACAGCGAGAAAAGCGTTATGTTAATGCTGGGGCGCTGCCTGCCACACATTGTTCCTAATGTGCTGTTGGCAAAGAGAGAGGAGTTGATCCCCCTCATATTATGTACAGCATGCCTGCATCCTGAGCCTAAAGAGAGAGATCAGCTTCTCCACATACTTTTCAATTTGATCAAGAGGCCAGATGATGAGCAAAGGCAGATGATACTAACGGGGTGTGTGGCATTTGCACGTCATGTTGGACCAACACGTGTAGAAGCTGAACTTTTACCACAATGTTGGGAACAGATTAATCACAAATACCCAGAAAGAAGACTGCTTGTGGCAGAATCTTGTGGAGCACTGGCACCTTACCTTCCTAAAGAAATCCGTAGCTCCTTGGTTCTTTCAATGTTGCAACAGATGTTAATGGAAGATAAGGCAGATTTGGTGAGAGAAGCTGTGATCAAAAGCCTCGGTATCATTATGGGATACATTGATGATCCAGACAAATATCAACAGGGTTTTGAATTGTTGCTGTCAGCCTTGGGTGATCCCTCAGAAAGAGTAGTTAGTGCAACACATCAAGTATTTTTACCAGCTTATGCTGCCTGGACTACAGAACTTGGAAATTTACAGTCTCATCTTATACCCACATTGCTGAACAAGATTGAAAAACTTCTCAGGGAAGGAGAACACGGGCTGGATGAACATAAGCTCCACATGTATCTGTCTGCTTTGCAGTCCTTGATCCCATCTCTCTTTGCATTAGTGCTACAGAATGCACCTTTCTCCAGCAGAGCCAAGCTCCATGGTGAAGTGCCACAAATAGAAGTGACCAGGTTCCCTCGGCCTATGTCACCACTTCAAGATGTGTCTACTATTATTGGAAGCCGTGAGCAATTGGCAGTGCTACTACAACTTTATGATTATCAGCTGGAACATGAGGGTACAACAGGCTGGGAGAGTTTACTATGGGTTGTCAATCAATTGTTGCCGCAACTTATAGAAATAGTTGGCAAAATTAATGTTACTTCAACTGCATGTGTCCATGAATTCTCCAGATTTTTCTGGCGCCTTTGCCGGACATTTGGCAAAATTTTTACAAACACTAAGGTAAAACCTCAGTTCCAGGAGATTTTAAGACTGTCTGAAGAAAATATTGAT---TCCTCAGCAGGAAATGGGGTCCTCACTAAAGCTACTGTCCCCATTTATGCAACAGGAGTTCTCACATGTTATATTCAGGAAGAAGACCGAAAACTGTTAATTGGATTCTTGGAAGATGTAATGACCTTGCTTTCATTATCTCATGCTCCTCTTGATAGCCTGAAAGCTTCTTTTGTGGAACTGGGTGCAAATCCAGCCTACCATGAGTTATTATTAACTGTTTTATGGTATGGTGTTGTCCATACTTCAGCACTTGTGAGGTGTACTGCTGCTAGAATGTTTGAGCTGACTCTTCGAGGCATGAGTGAAGCTTTAGTTGACAAGCGGGTTGCTCCGGCCCTTGTTACCTTGTCCAGTGATCCTGAATTCTCTGTCAGGATTGCCACAATTCCAGCCTTTGGCACTATTATGGAAACAGTTATTCAGAGAGAGTTGCTGGAAAGAGTGAAAATGCAGTTGGCTTCTTTCCTGGAAGATCCTCAATATCAAGACCAGTATTCATTGCATACAGAGATCATAAAAACATTCGGTAGAGTTGGGCCTAATGCAGAACCAAGGTTCCGAGATGAATTTGTTATACCACATTTGCATAAGTTAGCCTTGGTGAACAACTTACAAATTGTGGATTCTAAAAGACTGGATATTGCTACCCATCTTTTTGAAGCCTACAGTGCACTTTCCTGTTGTTTTATTTCAGAGGATTTAATGGTTAATCACTTTTTACCTGGTCTCAGATGTTTACGAATTGACATGGAACATCTTTCCCCAGAGCATGAGGTTATTTTAAGTTCCATGATAAAAGAATGTGAACAAAAAGTAGAGAACAAGACCGTCCAAGAGCCTCAAGGCTCAATGTCAATCGCTGCAAGCTTAGTGAGTGAAGATACAAAGACCAAGTTTTTGAACAAAATGGGCCAGTTGACAACATCAGGTGCCATGTTGGCCAATGTGTTTCAGAGAAAGAAG---
>HLrouAeg4
ATGGCGGCGATGGCGCCTGGAGGTAGTGGCAGCGGTGGTGGTGGCGTGAATCCATTCCTCAGTGACTCGGATGAGGACGACGACGAGGTAGCGACGTCCGAGGAGCGGCGGGCAGGACTTCGGCTGGGTTCCGGGGGCGGCCTAGATCCTGGCTCTGCGGACTCGCTATCGCCCCAGGATCCTGTGGCCTTAGGGAGCAGTGCACGGCCAGGGCTCCCTGGGGAGTCGGCG---GCGGCTGCGGTGGCACTGGGGTGCAGTGGGGAGACCTCGACCCGATTGTCAATTGATGCGATCGCGGCTCAGCTGCTGCGCGATCAGTACTTGCTGACTGCCCTGGAGCTGCACACCGAGCTGTTAGAGAGCGGCCGCGAGCTGCCTCGATTGCGCGACTACTTCTCTAATCCGGGCAACTTCGAGAGGCAGAGTGGGACCCCTCCTGGGATAGGGGCGCCGGGGCTCCTTGGAGCAGTCGGCGTTGGAGGC---------GCAGGAGGTCGGGAGCCGAGTACGACGTCGGGCGGGGGACAGCTCAATAGAGCTGGGAGCATCAGTACCCTTGATTCTTTAGACTTTGCAAGATATTCAGATGATGGTAACAGGGAAACAGATGAGAGAGTGGCAGTCCTGGAGTTTGAACTACGGAAAGCCAAGGAGACCATTCAGGCCCTCCGAGCCAACCTGACAAAGGCTGCAGAACATGAAGTTCCTTTACAGGAACGAAAAAATTACAAATCAAGTCCTGAAATTCAGGAGCCAATCAAACCTCTTGAAAAGAGAGCTCTAAACTTCTTAGTCAATGAATTTTTATTGAAGAATAACTACAAGCTTACATCAATAACCTTTTCAGACGAAAATGATGATCAGGATTTTGAACTATGGGATGATGTAGGGTTAAACATTCCAAAACCTCCAGACTTACTGCAACTCTACCGAGATTTTGGAAATCATCAGGTGACAGGAAAAGACCTTGTGGATGTGGCCAGCGGAGTAGAAGAAGATGAATTAGAGGCCCTCACACCGATTTTAGGCAACCTTCCTCCACCTCTTGGAACTCCTCAGACTGTAGAGAACTCCTTGCTAGTACAGAAATTAGAAGATAAAATTAGTTTATTAAATAGTGAGAAATGGTCTTTGATGGAACAAATCAGAAGACTTGAAAGTGAAATGGACTTTCTCAAAAGTGAACACTTTGCCGTCCCAGTAGTTTGTGACTCTGTTCAACCTTCTTTAGATCAGTCTCTTCACAAAGACTCTGAAGACAGTGGACAGAATCCAGTTATAAATAATTCAGACGAGGGAAAAAACAAGGATATCCATCTTTCGGAATCAGACGAGGTTGATTCCACTACTCCTAAAGAGACTGTCCCAAACTCTTTACCCAGGAGAGAAAGAGAAGAAATGCCTTCTTCTTCTCCATCGAGGAAAAACACAGTCCATTTTGATAAACCCAATAGGAAATTGTCTCCTGCTTTCCACCAAGCACTGCTCTCTTTTTGTCGCATGTCGGCAGATAGTCGTTTAGGATCAGAGGTGTCTCGGATTGCAGACAGTGAGAAAAGTGTCATGTTAATGCTGGGACGCTGCCTACCACACATTGTTCCTAACGTGCTGTTAGCAAAGAGAGAGGAGTTGATCCCCCTCATCTTGTGTACAGCGTGCCTGCATCCTGAGCCCAAGGAGAGAGACCAGCTTCTCCACATACTTTTCAATTTGATCAAGAGACCAGATGATGAGCAAAGGCAGATGATACTGACAGGTTGTGTGGCATTTGCACGTCATGTTGGACCAACACGTGTAGAAGCTGAACTTTTACCACAGTGTTGGGAACAGATTAATCACAAATACCCAGAAAGACGACTACTTGTGGCAGAATCCTGTGGAGCCTTGGCACCTTACCTTCCTAAAGAAATTCGTAGCTCCTTGGTTCTTTCAATGTTGCAACAGATGTTAATGGAAGATAAGGCAGATTTGGTAAGAGAAGCTGTGATCAAAAGCCTTGGGATCATTATGGGATACATCGATGATCCAGACAAATATCAACAGGGTTTTGAATTGTTGCTGTCAGCCTTGGGTGACCCCTCAGAAAGAGTAGTTAGTGCAACACATCAAGTATTTTTACCGGCTTATGCTGCCTGGACTACAGAACTTGGAAATTTACAGTCTCATCTCATACCTACATTGCTGAACAAGATTGAAAAACTTCTCAGGGAAGGAGAGCATGGGCTGGATGAACATAAGCTCCACATGTACCTTTCTGCCTTGCAGTCCTTGATCCCATCTCTCTTTGCATTAGTGCTGCAGAACGCACCTTTCTCCAGCAAAGCCAAGCTGCATGGTGAAGTGCCGCAGATAGAAGTGACGAGGTTCCCTCGGCCTATGTCTCCTCTTCAAGATGTGGCTACTATTATTGGAAGCCGAGAGCAATTGGCAGTGCTACTGCAGCTTTATGATTACCAGCTGGAACATGAGGGTACAACAGGCTGGGAGAGTTTACTGTGGGTTGTCAATCAATTGTTGCCACAACTTATAGAAATAGTTGGCAAAATTAATGTTACTTCAACTGCCTGTGTCCATGAATTCTCCAGATTTTTCTGGCGCCTTTGCCGGACATTTGGCAAAATTTTTACAAACACTAAGGTAAAACCTCAGTTCCAGGAGATTTTAAGACTATCTGAAGAAAATATTGAT---TCCTCAGCAAGAAATGGGGTCCTCACTAAAGCCACCGTCCCCATTTATGCAACAGGAGTCCTTACATGTTATATTCAGGAAGAAGACCGGAAACTGTTGGTTGGATTCTTAGAAGATGTGATGACCCTGCTTTCGTTATCTCATGCTCCTCTTGATAGCTTGAAGGCCTCTTTTGTGGAACTGGGTGCAAATCCAGCCTACCATGAGTTACTGCTAACTGTTTTATGGTATGGTGTGGTCCATACTTCAGCCCTTGTGAGGTGTACTGCTGCTAGAATGTTTGAGCTGACTCTTCGAGGCATGAGTGAAGCGTTAGTTGACAAGCGGGTTGCTCCGGCCCTTGTTACCTTGTCCAGTGATCCTGAATTCTCTGTCAGGATTGCCACAATTCCAGCTTTTGGCACTATTATGGAAACAGTTATTCAAAGAGAGTTGCTGGAAAGAGTGAAAATGCAGTTGGCTTCTTTCCTGGAAGATCCTCAGTATCAAGACCAATATGCTTTGCATACAGAAATCATAAAAACGTTTGGTAGAGTTGGACCTAATGCAGAACCGCGGTTCCGAGATGAGTTTGTTTTGCCACATTTGCATAAGTTAGCCTTGGTGAACAACTTACAAATTGTGGATTCTAAGAGGCTGGATATTGCTACTCATCTTTTTGAAGCCTACAGTGCACTTTCCTGTTGTTTCATTTCGGAGGATTTAATGGTTAATCACTTTTTACCTGGTCTCAGATGTTTACGGACCGACATGGAACATCTTTCTCCAGAGCATGAGGTTATTTTAAGTTCCATGATAAAAGAATGTGAACAAAAAGTAGAGAACAAGACCGTCCAAGAGCCTCAAGGCTCAATGTCAATTGCTGCAAGCTTAGTGAGTGAAGATACAAAGACCAAGTTTCTGAACAAAATGGGTCAGTTGACAACATCGGGGGCCATGTTGGCCAATGTGTTTCAGAGAAAGAAG---
>felCat8
ATGGCGGCGATGGCGCCTGGAGGTGGTGGCAGTGGTGGCGGCGGTGTGAATCCATTCCTCAGCGATTCGGACGAGGACGACGACGAGGTAGCGGCGACCGAGGAGCGGCGGGCAGGACTTCGGCTGGGTTCCGGGAGCGGCCTAGATCCTGGCTCTGCGGACTCGCTGTCGCCCCAGGATCCCGTGGCCTTAGGGAGCAGTGCGCGGCCAGGGCTCCCTGGGGAGGTGTCG---GCGGCTGCGGTGGCACTGGGGGGCTGTGGGGAGACCCCTGCCCGCTTGTCCATTGACGCGATCGCGGCTCAGCTGTTGCGCGATCAATACTTGCTGACCGCTCTGGAGCTGCACACCGAGCTGTTAGAGAGTGGCCGCGAACTGCCTCGGCTGCGCGACTACTTCTCCAATCCAGGCAACTTCGAGAGGCAGAGTGGGACCCCGCCGGGGATGGGGGCGCCGGGGATCCCTGGAGCAGCTGGCATTGGAGGC---------GCAGGAGGTCGGGAACCGAGTACGACGTCTGGCGGGGGACAGCTCAATCGAGCTGGGAGCATCAGTACTCTTGATTCTTTAGACTTTGCAAGATACTCAGATGATGGAAACAGGGAAACAGATGAAAGAGTGGCAGTCCTGGAGTTTGAACTACGGAAAGCCAAGGAGACCATTCAGGCCCTCCGAGCCAACCTGACAAAGGCTGCAGAACATGAAGTTCCTTTACAGGAACGAAAAAATTACAAATCAAGTCCTGAAATTCAGGAACCAATCAAACCTCTTGAAAAGAGAGCTCTAAACTTCTTAGTCAATGAATTTTTATTGAAGAATAACTACAAGCTTACATCAATAACCTTTTCTGATGAAAATGATGATCAGGATTTTGAACTATGGGATGATGTAGGATTAAACATTCCAAAACCTCCAGACTTACTGCAACTCTACCGAGATTTTGGAAACCATCAGGTGACTGGGAAAGATCTTGTGGATGTGGCCAGTGGCGTAGAAGAAGATGAATTAGAGGCTCTTACACCAGTTTTAGGCAACCTTCCTCCAAGCCTTGAAACTCCTCAGACTGTAGAAAACTCCTTGCTAGTACAGAAATTAGAAGATAAAATTAGTTTATTAAATAGTGAGAAATGGTCTTTGATGGAGCAAATCAGAAGACTTGAAAGTGAAATGGACTTCCTCAAAAATGAACACTTTGCCATCCCAGTGGTTTGTGACTCTGTTCAGCCTTCTTTGGAT---------CATAAAGACTCTGAAGACACTGGACAGAATCCAGTTATAAATAGTTCAGACAAGGAAAAAGACAAGGATATCCATCTCTCAAAATCAGATGAAGTGGATTCCGCTATTCCTAAGGAGAATTTCCCAAGTTCTCTCCCCAGGAGAGAAAGAGAAGAAATGCCCTCTTCTTCTCCATCAAGTAAAAACACAGTCCATTTTGATAAACCCAATAGGAAATTGTCTCCTGCTTTCCACCAAGCTCTACTTTCTTTTTGTCGAATGTCAGCAGATAGTCGTTTAGGATCAGAGGTGTCTCGGATTGCAGACAGTGAGAAAAGTGTCATGTTAATGCTGGGACGCTGCCTGCCACACATTGTTCCTAATGTGCTGTTGGCAAAGAGAGAGGAGTTGATTCCCCTCATATTGTGTACAGCATGCCTACATCCTGAGCCTAAAGAAAGAGATCAGCTTCTCCATATACTTTTCAATTTGATCAAGAGGCCAGATGATGAGCAGAGGCAAATGATACTGACAGGTTGTGTGGCGTTTGCACGCCATGTTGGACCAACACGTGTAGAAGCTGAACTTTTACCGCAGTGCTGGGAACAGATTAACCACAAATACCCGGAAAGACGTCTACTTGTAGCAGAATCCTGTGGAGCATTGGCACCTCACCTTCCTAAAGAAATCCGAAGCTCCTTGGTTCTCTCAATGTTGCAACAAATGTTAATGGAAGATAAGGCAGATTTAGTAAGAGAAGCTGTGATCAAAAGCCTTGGCATCATTATGGGATACATTGATGATCCAGACAAATACCAACAGGGTTTTGAATTGCTGCTCTCAGCCTTGGGTGATCCCTCAGAAAGAGTAGTTAGTGCAACACATCAAGTATTTTTACCGGCCTATGCTGCCTGGACTACAGAACTTGGAAATTTACAGTCTCATCTTATACCTACATTGCTGAACAAGATAGAAAAACTTCTCAGGGAAGGAGAGCACGGGCTGGATGAACATAAGCTCCACATGTATCTTTCCGCTTTGCAGTCCTTGATCCCCTCTCTCTTTGCGTTAGTGCTGCAGAATGCGCCTTTCTCCAGCAAAGCCAAGCTTCATGGTGAAGTGCCACAGATAGAAGTGACTAGGTTCCCTCGGCCTATGTCGCCTCTTCAAGATGTGTCTACTATAATTGGAAGTCGTGAGCAATTGGCAGTGCTCTTACAACTTTATGATTACCAGCTGGAACACGAGGGTACAACAGGCTGGGAGACTTTACTGTGGGTTGTCAATCAATTGTTGCCACAACTTATAGAAATAGTTGGCAAAATTAATGTTACTTCAACTGCCTGTGTCCATGAATTCTCCAGATTTTTCTGGCGCCTTTGCCGGACATTTGGCAAAATTTTTACAAACACTAAGGTCAAACCTCAGTTCCAGGAGATTTTAAGACTGTCTGAAGAAAACATTGAT---TCCTCAGCAGGAAATGGGGTCCTCACTAAAGCTACTGTCCCCATTTATGCAACAGGAGTCCTTACATGTTATATTCAGGAAGAAGACCGAAAACTGTTAGTGGGATTCTTAGAAGATGTAATGACCCTGCTTTCATTATCGCATGCTCCTCTTGATAGCTTGAAGGCTTCTTTTGTGGAACTGGGTGCAAATCCAGCCTACCACGAGTTATTATTAACTGTTTTATGGTATGGTGTTGTCCATACTTCAGCACTTGTGAGATGTACCGCTGCTAGAATGTTTGAGCTGACTCTTCGAGGCATGAGTGAAGCGTTAGTTGACAAGCGGGTTGCTCCGGCCCTTGTTACCTTGTCCAGTGATCCTGAATTCTCTGTCCGGATTGCCACAATTCCGGCCTTTGGCACTATTATGGAAACGGTTATTCAAAGAGAGTTGCTGGAAAGAGTGAAAATGCAGTTGGCTTCTTTTCTGGAAGATCCTCAGTACCAAGACCAGTATTCTTTGCATACAGAGATCATAAAAACATTTGGTAGAGTTGGGCCTAATGCAGAACCAAGGTTCCGAGATGAGTTTGTTATACCACACTTGCATAAGTTAGCCTTGGTGAACAACTTACAAATTGTGGATTCTAAAAGACTGGATATTGCCACCCATCTTTTTGAAGCTTACAGTGCACTTTCCTGTTGTTTCATTTCAGAGGATTTAATGGTTAATCACTTTTTACCTGGTCTCAGATGTTTACGGACTGACATGGAGCATCTTTCTCCGGAGCACGAGGTTATTTTAAGTTCCATGATAAAGGAATGTGAACAAAAAGTAGAGAACAAGACCGTCCAAGAGCCTCAAGGCTCAATGTCAATTGCTGCAAGCTTAGTGAGTGAAGATACAAAGACCAAGTTTTTGAACAAAATGGGCCAGTTGACAACATCAGGTGCCATGTTGGCCAATGTGTTTCAGAGAAAGAAG---
>manPen1
---------------------------------------------------------------------------------------------------------------------------------------------------------------------------------------------------------------------------------------------------------------------------------------------------------------------------------------------------------------------------------------------------------------------------------------------------------------------------------------------------------------------------------------------------------------------------------------------------------------------------------------------------------------------------------------------------------------------------------------------------------------------------------------------------------------------------------------------------------------------------------------------------------------------------------------------------------------------------------------------------------------------------------------------------------------------------------------------------------------------------------------------------------------------------------------------------------------------------------------------------------------------------------------------------------------------------------------------------------------------------------------------------------------------------------------------------------------------------------------------------------------------------------------------------------------------------------------------------------------------------------------------------------------------------------------------------GAGTTGATCCCCCTCATATTGTGTACAGCATGCCTACATCCTGAGCCTAAAGAGAGAGATCAGCTTCTCCACATACTGTTCAATTTGATCAAGAGGCCAGATGATGAGCAAAGGCAGATGATACTAACAGGTTGTGTGGCATTTGCACGTCATGTTGGGCCGACCCGTGTAGAAGCTGAACTTTTACCACAGTGTTGGGAACAGATTAATCACAAATACCCAGAAAGACGACTGCTTGTGGCAGAATCCTGTGGAGCACTGGCACCTTACCTTCCTAAGGAAATCCGCAGTTCCTTGGTTCTTTCAATGTTGCAACAGATGTTAATGGAAGATAAGGCAGATTTGGTAAGAGAAGCTGTGATCAAAAGCCTAGGTATCATTATGGGGTACATTGATGATCCTGACAAATATCAACAGGGTTTTGAATTGTTGCTGTTGGCCTTGGGTGATCCCTCAGAAAGAGTAGTAAGTGCAACACATCAAGTATTTTTACCAGCTTACGCTGCCTGGACTACAGAACTAGGAAATTTACAGTCTCATCTTATACCTACGCTGCTGAACAAGATTGAAAAACTTCTCAGGGAAGGAGAGCACGGGCTGGATGAACATAAGCTCCACATGTATCTTTCTGCTCTGCAGTCCTTGATCCCATCTCTCTTTGCGTTAGTGCTACAGAATGCACCTTTCTCCAGCAAAGCCAAGCTTCACGGTGAAGTGCCACAGATAGAAGTAACTAGGTTCCCTCGGCCTATGTCTCCTCTTCAAGATGTGTCTACAATTATTGGAAGTCGTGAGCAATTGGCAGTACTACTCCAACTTTATGATTACCAGCTGGAACACGAGGGTACAACAGGCTGGGAGAGTTTACTATGGGTTGTCAATCAATTGTTGCCACAACTTATAGAAATAGTTGGCAAAATTAATGTTACTTCAACTGCCTGTGTCCATGAATTCTCCAGATTTTTCTGGCGCCTTTGCCGGACATTTGGCAAAATTTTTACAAACACTAAGGTAAAACCTCAGTTCCAGGAGATTTTAAGACTGTCTGAAGAAAACATTGAT---TCCTCAGCAGGAAATGGGGTCCTCACTAAAGCTACTGTCCCCATTTATGCAACAGGAGTCCTTACGTGTTACATTCAGGAAGAAGATCGAAAACTGTTAGTTGGATTCTTAGAAGATGTAATGACCCTGCTGTCATTATCTCATGCTCCTCTTGACAGCCTGAAGGCTTCTTTTGTGGAACTAGGTGCAAATCCAGCATACCATGAGCTGTTGTTAACTGTTTTATGGTATGGTGTTGTTCATACTTCAGCACTTGTGAGATGTACTGCTGCTAGGATGTTTGAGCTGACTCTTCGAGGCATGAGTGAAGCGTTAGTTGACAAGCGGGTTGCTCCGGCCCTTGTTACCTTGTCCAGTGATCCTGAATTTTCTGTCAGGATTGCTACAATTCCAGCTTTTGGCACTATTATGGAAACAGTTATTCAAAGAGAGTTGCTGGAAAGAGTGAAAATGCAGTTGGCTTCTTTTCTGGAAGATCCTCAGTATCAAGACCAGTATTCTTTGCACACAGAAATCATAAAAACATTTGGTAGAGTTGGGCCTAATGCAGAACCAAGGTTCCGAGATGAGTTTGTTTTACCACATTTGCATAAATTAGCTTTGGTGAACAACTTACAAATTGTGGATTCTAAAAGACTGGATATTGCTACTCATCTTTTTGAAGCCTACAGTGCACTTTCTTGTTGTTTCATTTCAGAGGACTTAATGGTTAATCACTTTTTACCTGGTCTCAGATGTTTAAGGACTGACATGGAACATCTTTCTCCCGAGCATGAG------------------------------------------------------------------------------------------------------------------------------------------------------------------------------------------------
>lepWed1
ATGGCGGCGATGGCGCCTGGAGGTAGTGGCAGTGGTGGCGGCGGTGTGAATCCATTCCTCAGCGATTCGGACGAGGACGACGACGAAGTAGCGGCGACTGAGGAGCGGCGGGCAGGACTTCGACTGGGTTCCGGGAGCGGCCTAGATCCTGGCTCTGCGGACTCGCTATCGCCCCAAGATCCCGTGGCCTTAGGGAGCAGTGCGCGGCCAGGGCTCCCTGGGGAGGCGTCG---GCGGCTGCGGTGGCACTGGGGGGCTGTGGGGAGACCCCTGCCCGATTGTCAATTGATGCGATCGCGGCTCAGCTGTTGCGCGATCAATACTTGCTGACCGCCCTGGAGCTGCACACCGAGCTGTTAGAGAGCGGCCGCGAACTGCCTCGGCTGCGCGACTACTTCTCCAATCCAGGCAACTTCGAAAGGCAGAGTGGGACCCCGCCGGGGATGGGGGCGCCGGGGATTCCTGGAGCAGCTGGCGTTGGAGGC---------GCAGGAGGTCGGGAACCGAGTACGACGTCTGGCGGGGGACAGCTCAATCGAGCTGGGAGCATCAGTACTCTTGATTCTTTAGACTTTGCAAGATATTCAGATGACGGTAACAGGGAAACAGATGAGAGAGTGGCAGTCCTGGAGTTTGAACTACGGAAAGCCAAGGAGACCATTCAGGCCCTCCGAGCCAACCTGACAAAGGCTGCAGAACACGAAGTTCCTTTACAGGAACGAAAAAATTACAAATCAAGTCCTGAAATTCAGGAACCAATCAAACCTCTTGAAAAGAGAGCTCTAAACTTCTTAGTCAATGAATTTTTATTGAAGAATAACTACAAGCTTACATCAATAACCTTTTCAGATGAAAATGATGATCAGGATTTTGAACTCTGGGATGATGTAGGATTAAACATTCCAAAACCTCCAGACTTACTGCAGCTCTACCGAGATTTTGGAAATCATCAAGTGGCTGGGAAAGATCTTGTGGATGTGGCCAGTGGTGTGGAAGAAGATGAATTAGAGGCTCTTACACCAGTTTTAGGCAGCCTTCCTCCAAGCCTTGAAACTCCTCAGATTATAGAGAACTCCTTGCTAGTACAGAAATTAGAAGATAAAATTAGTTTATTAAATAGTGAGAAATGGTCTTTGATGGAGCAAATCAGAAGACTTGAAAGTGAAATGGATTTCCTCAAAAACGAACACTTCACCATCCCAGTAGTTTGTGACTCTGTTCAGCCTTCTTTGGAT---------CATAAGGACTCTGAAGACAGTGGACAAAATCCAGTTATAAATAGCTCAGACAAGCAAAAAGACCAAGATATCCATCTTTCAAAATCAGATGAAGTTGATTCCACTATTCCTAAAGAGAATTTCCCAAATTCTGTCCCCAGGAGAGAAAAAGAAGAAATGCCATCTTCTTCTCCATCAAGTAAAAACATAGTCCATTTTGATAAACCTAACAGGAAATTGTCTCCTGCTTTCCACCAAGCTCTACTCTCTTTTTGTCGAATGTCAGCAGATAGTCGTTTAGGATCAGAGGTGTCTCGGATTGCAGATAGTGAGAAAAGCGTTATGTTAATGCTGGGGCGCTGCCTGCCACACATTGTTCCTAATGTACTGTTGGCAAAGAGAGAGGAGTTGATCCCCCTCATATTGTGTACAGCATGCCTGCATCCTGAGCCTAAAGAAAGAGATCAGCTTCTCCATATACTTTTCAATTTGATCAAGAGGCCAGATGATGAGCAAAGGCAGATGATACTGACAGGTTGTGTGGCATTTGCACGTCATGTTGGACCAACACGTGTAGAGGCTGAACTTTTACCACAGTGTTGGGAACAGATTAACCACAAATACCCAGAAAGACGACTACTTGTGGCAGAATCCTGTGGAGCATTGGCACCTTACCTTCCTAAAGAAATACGTAGCTCCTTGGTTCTCTCAATGTTGCAACAAATGTTAATGGAAGATAAGGCAGATTTAGTAAGAGAAGCTGTGATCAAAAGCCTCGGTATCATTATGGGATACATTGATGATCCAGACAAATATCAACAGGGTTTTGAATTGTTGCTGTCAGCCTTGGGTGATCCCTCAGAAAGAGTAGTTAGCGCAACACATCAAGTATTTTTACCAGCCTACGCTGCCTGGACTACAGAACTGGGAAATTTACAGTCTCATCTTATACCTACATTGCTGAACAAGATAGAAAAACTTCTCAGGGAAGGAGAGCACGGGCTGGATGAACATAAGCTGCACATGTATCTTTCTGCTTTGCAGTCCTTGATCCCATCTCTCTTTGCATTAGTGCTGCAGAATGCACCTTTCTCCAGCAAAGCCAAGCTTCATGGTGAAGTGCCACAGATAGAAGTGACTAGGTTCCCTCGGCCTATGTCGCCTCTTCAAGATGTGTCTACTATAATTGGAAGTCGTGAGCAATTGGCAGTGCTCCTACAACTTTATGATTACCAACTGGAACACGAGGGTACAACAGGCTGGGAGACTTTACTATGGGTTGTCAATCAATTGTTGCCACAACTTATAGAAATAGTTGGCAAAATTAATGTTACTTCAACTGCCTGTGTCCATGAATTCTCCAGATTTTTCTGGCGCCTTTGCCGGACATTTGGCAAAATTTTTACAAACACTAAGGTAAAACCTCAGTTCCAGGAGATTTTAAGACTGTCTGAAGAAAACATCGAT---TCCTCAGCAGGAAATGGGGTCCTCACTAAAGCTACCGTCCCCATTTACGCAACAGGAGTCCTTACGTGTTATATTCAGGAAGAAGACCGAAAACTGTTAGTTGGATTCTTAGAAGATGTAATGACCCTGCTTTCATTATCTCATGCTCCTCTTGATAGCCTGAAGGCTTCTTTTGTGGAACTGGGTGCAAATCCAGCCTACCATGAATTACTGTTAACTGTTTTATGGTATGGTGTTGTCCATACTTCAGCACTTGTGAGATGTACTGCTGCTAGAATGTTTGAGCTGACTCTTCGAGGCATGAGTGAAGCGTTAGTTGACAAGCGGGTTGCTCCGGCCCTTGTTACCTTGTCCAGTGATCCTGAATTCTCTGTCAGAATTGCCACAATTCCGGCCTTTGGCACTATTATGGAAACAGTTATTCAGAGAGAGTTGCTGGAAAGGGTGAAAATGCAGTTGGCTTCTTTTCTGGAAGATCCTCAGTACCAAGACCAGTATTCTCTGCATACAGAGATCATAAAAACATTTGGTAGAGTTGGGCCTAATGCAGAACCAAGGTTCCGAGATGAGTTTGTTATACCACACTTGCATAAGTTAGCCTTGGTGAACAATTTACAAATTGTGGATTCTAAAAGACTGGATATTGCTACCCATCTTTTTGAAGCCTACAGTGCACTTTCCTGTTGTTTCATTTCAGAGGATTTAATGGTTAATCACTTTTTACCTGGTCTCAGATGTTTACGGACTGACATGGAACATCTTTCTCCAGAGCATGAGGTCATTTTAAGTTCCATGATAAAAGAATGTGAACAAAAAGTAGAGAACAAGACCGTCCAAGAGCCTCAAGGCTCAATGTCAATTGCTGCAAGCTTAGTAAGTGAAGATACAAAGACCAAGTTTTTGAACAAAATGGGCCAGTTGACAACATCAGGTGCCATGTTGGCCAATGTGTTTCAGAGAAAGAAG---
>musFur1
ATGGCGGCAATGGCGCCTGGAGGTAGTGGCAGTGGTGGCGGCGGTGTGAATCCATTCCTCAGCGATTCGGACGAGGACGACGACGAGGTAGCGGCGACCGAGGAGCGGCGGGCAGGACTTCGGCTGGGTTCCGGGAGCGGCCTAGATCCCGGCTCTGCGGACTCGCTATCGCCCCAAGATCCCGTGGCCTTAGGGAGCAGTGCGCGGCCAGGGCTCCCTGGGGAGGTGTCG---GCGGCTGCGGTGGCATTGGGGGGCTGCGGGGAGACCCCTGCCCGACTGTCAATTGATGCGATCGCGGCTCAGCTGTTGCGCGATCAGTACTTGCTGACCGCCCTGGAGCTGCACACCGAGCTGTTAGAGAGCGGCCGCGAACTGCCTCGGCTGCGCGACTACTTCTCCAATCCAGGCAACTTCGAAAGGCAGAGTGGGACCCCGCCGGGGATGGGGGCGCCGGGGATCCCTGGAGCAGCCGGCGTCGGAGGC---------GGAGGAGGTCGGGAACCGAGTACGACGTCTGGCGGGGGACAGCTCAATCGAGCTGGAAGCATCAGTACTCTTGATTCTTTAGACTTTGCAAGATACTCAGATGATGGTAACAGGGAAACAGATGAGAGAGTGGCAGTCCTGGAGTTTGAACTACGGAAAGCCAAGGAGACCATTCAGGCCCTCCGAGCCAACCTGACAAAGGCTGCAGAACACGAAGTTCCTTTACAGGAACGAAAAAATTACAAATCCAGTCCTGAAATTCAGGAACCGATCAAACCTCTTGAAAAGAGAGCTCTAAACTTCTTAGTCAATGAATTTTTATTGAAGAATAACTACAAGCTTACATCAATAACCTTTTCAGATGAAAATGATGATCAGGATTTTGAACTCTGGGATGATGTAGGATTAAACATTCCAAAACCTCCAGACTTATTGCAACTCTACCGAGATTTTGGAAATCATCAAGTCACTGGTAAAGATCTTGTGGATGTGGCCAGTGGTGTAGAAGAAGATGAATTAGAGGCTCTTACACCAGTTTTAGGCAGCCTTCCTACAAGCCTTGAAACTCCTCAGACTGTAGAGAACTCCTTGCTAGTACAGAAATTAGAAGATAAAATTAGTTTATTAAATAGTGAGAAATGGTCTTTGATGGAGCAAATCAGAAGACTTGAAAGTGAAATGGATTTCCTCAAAAATGAACACTTTGCTATCCCAGTAGTATGTGACTCTGTTCAGCCTTCTTTGGAT---------CATAAAGACTCTGAAGACAGTGGACAGAATCCAGTTATAAGTAGCTCAGACAAGCAAAAAGACAAAGATATCCATCTTTCAAAGTCAGGTGAAGTTGATTCCGCTATTCCTAAGGAGAATTTCCCAAATTCTGTCCCCAGGAGAGAAAAAGAAGAAATGCCATCTTCCTCTCCATCAAGTAAAAACACAGTCCATTTTGATAAACCTAATAGGAAATTGTCTCCTGCTTTCCACCAAGCTCTACTCTCTTTTTGTCGAATGTCAGCAGATAGTCGTTTAGGATCAGAGGTGTCTCGGATTGCAGACAGTGAGAAGAGTGTTATGTTAATGCTGGGGCGCTGCCTGCCACACATTGTTCCTAATGTGCTGTTGGCTAAGAGAGAGGAGTTGATCCCCCTCATATTGTGCACGGCATGCCTGCATCCTGAGCCTAAAGAAAGAGACCAGCTTCTCCACATACTTTTCAATTTGATCAAGAGGCCAGATGATGAGCAAAGGCAGATGATCCTGACGGGTTGTGTGGCGTTTGCACGTCATGTTGGACCGACACGCGTAGAGGCTGAACTTTTACCACAGTGTTGGGAACAGATTAACCACAAATACCCAGAAAGACGACTGCTCGTGGCAGAATCCTGTGGAGCATTGGCACCTTACCTTCCTAAAGAAATACGTAGCTCCTTGGTTCTCTCAATGTTGCAACAAATGTTAATGGAAGATAAGGCAGATTTAGTAAGAGAAGCTGTGATCAAAAGCCTCGGTATCATTATGGGATACATTGATGATCCAGACAAATATCAACAGGGTTTTGAATTGTTGCTGTCAGCTTTGGGTGATCCCTCAGAAAGAGTAGTTAGTGCAACACATCAAGTATTTTTACCGGCTTATGCTGCCTGGACTACAGAACTTGGAAATTTACAGTCTCATCTTATACCTACATTGCTGAACAAGATAGAAAAACTTCTCAGGGAAGGAGAGCACGGGCTGGATGAACATAAGCTCCACATGTATCTTTCTGCTTTGCAGTCCTTGATCCCATCTCTCTTTGCATTAGTGCTACAGAATGCACCTTTCTCCAGCAAAGCCAAGCTTCATGGTGAAGTGCCACAGATAGAAGTGACTAGGTTCCCTCGGCCTATGTCGCCTCTTCAAGATGTATCTACAATAATTGGAAGTCGTGAGCAATTGGCAGTGCTACTACAACTTTATGATTACCAGCTGGAACACGAGGGGACAACAGGCTGGGAGACTTTACTATGGGTTGTCAATCAGTTGTTGCCACAACTTATAGAAATAGTTGGCAAAATTAATGTTACTTCAACTGCCTGTGTCCATGAATTCTCCAGATTTTTCTGGCGCCTTTGCCGGACATTTGGCAAAATTTTTACAAACACTAAGGTAAAACCTCAGTTCCAGGAGATTTTAAGACTGTCTGAAGAAAACATTGAT---TCCTCGGCAGGAAATGGGGTCCTCACTAAAGCTACTGTCCCCATTTATGCAACAGGAGTCCTTACATGTTATATTCAGGAAGAAGACCGAAAACTGTTAGTTGGATTCTTAGAAGATGTAATGACCCTGCTTTCATTATCTCATGCTCCTCTTGATAGCCTGAAGGCTTCTTTTGTGGAACTGGGTGCAAATCCAGCCTACCATGAGTTACTGTTAACTGTTCTATGGTATGGTGTTGTCCATACGTCAGCACTTGTGAGATGTACTGCTGCTAGAATGTTCGAGCTGACTCTTCGAGGCATGAGTGAAGCGTTAGTTGACAAGCGGGTTGCTCCGGCCCTTGTTACCTTGTCCAGTGATCCTGAATTCTCTGTCAGAATTGCCACAATTCCGGCCTTTGGCACTATTATGGAAACCGTTATTCAGAGAGAGTTGCTGGAAAGGGTGAAAATGCAGTTGGCTTCTTTTCTGGAAGATCCTCAGTACCAAGACCAGTATTCTTTGCATACAGAGATCATAAAAACATTTGGTAGAGTTGGGCCTAATGCAGAACCGAGGTTCCGAGATGAGTTTGTTATACCACACTTGCATAAGTTAGCCTTGGTGAACAATTTACAAATTGTGGATTCTAAAAGACTGGATATTGCTACCCATCTTTTTGAAGCCTACAGTGCACTTTCATGTTGTTTCATTTCAGAGGATTTAATGGTTAATCACTTTTTACCTGGCCTCAGATGTTTACGGACTGACATGGAACATCTTTCTCCGGAGCATGAGGTCATTTTAAGTTCCATGATAAAAGAGTGTGAACAAAAAGTAGAGAACAAGACCGTCCAAGAGCCTCAAGGCTCAATGTCAATTGCTGCAAGCTTAGTGAGTGAAGATACAAAGACCAAGTTTTTGAACAAAATGGGCCAGTTGACAACATCAGGTGCCATGTTGGCCAATGTGTTTCAGAGAAAGAAG---
>HLequCab3
ATGGCGGCGATGGCGCCTGGAGGTAGTGGCAGTGGTGGTGGCGGCGTGAATCCGTTCCTCAGCGATTCAGACGAGGACGACGATGAGGTAGCGGCGACCGAGGAGCGGCGGGCAGGACTTCGGCTGGGTTCCGGGGGCGGCCTAGATCCTGGCTCTGCAGACTCGCTATCGCCCCAGGATCCCGTGGCCTTAGGGAGCAGTGCGCGGTCAGGGCTCTCTGGGGAGGCGGCG---GCAGCTGCGGTGGCCCTGGGGGGCGGCGGGGAGACCCCGGGCCGATTGTCCATTGATGCGATCGCGGCTCAGCTGTTGCGCGATCAGTACTTGCTGACCGCCCTGGAGCTGCACACCGAGCTGTTAGAGAGCGGCCGCGAGCTGCCTCGGCTGCGCGACTACTTCTCCAATCCTGGCAACTTCGAGAGGCAGAGTGGGACCCCGCCGGGGATGGGGGCTCCGGGGATCCCTGGAGCAGCCGGCGTGGGAGGC---------GCAGGAGGTCGGGAGCCGAGTACGACGTCGGGCGGGGGACAGCTCAATAGAGCTGGGAGCATCAGTACCCTTGATTCTTTAGACTTTGCAAGATATTCAGATGATGGTAACAGGGAAACAGATGAGAGAGTGGCAGTCCTGGAGTTTGAACTACGGAAAGCCAAGGAGACCATTCAGGCCCTCCGAGCCAACCTGACAAAGGCTGCAGAACACGAAGTTCCTTTACAGGAACGAAAAAATTACAAATCAAGTCCTGAAATTCAGGAGCCAATCAAACCTCTTGAAAAGAGAGCTCTAAACTTCTTAGTCAACGAATTTTTATTGAAGAATAACTACAAGCTTACATCAATAACCTTTTCCGATGAAAATGATGATCAGGATTTTGAACTATGGGATGATGTAGGATTAAACATTCCAAAACCTCCAGACTTATTGCAACTCTACCGAGATTTTGGAAATCATCAAGTGACTGGGAAAGATCTTGTGGATGTAGCCAGTGGAGTAGAAGAAGATGAGTTAGAGGCTCTTACACCAATTTTAGGCAACCTTCCTCCAACCCTTGAAGCTTCTCAGACTGTACAGAACTCCTTGCTAATACAAAAATTAGAAGATAAAATTAGTTTATTAAATAGTGAGAAGTGGTCTTTGATGGAGCAAATCGGAAGACTTGAAAGTGAAATGAACTTCCTCAAAAATGAACACTTTGCCATCTCAGCAATTTGTGACTCTGTTCAACCTTCTTTGGATCAGTCTTCCCACAAAGACTCTGGAGACAGTGAACAGAATCCAGTTACAAATAGTTCAGACAAGGGACAAAACAAGGATATCCGTCTTTCAAAATCAGATGAAGTTGATTCCACTATTCCTAAAGAGAATTTCCCAAATTCTTTCCCCAGGAGAGAAAGAGAAGGAATGCCATCTTCCTCTCCATCAAGTAAAAACACAGTCCATTTTGATAAACCCAACAGGAAATTGTCTCCTGCTTTCCACCAAGCACTACTCTCTTTTTGTCGAATGTCAGCAGATAGTCGTTTAGGATCAGAGGTGTCTCGGATTGCAGACAGTGAGAAAAGTGTTATGTTAATGCTGGGCCGCTGCCTGCCACACATTGTTCCTAATGTGCTGTTGGCAAAGAGAGAGGAGTTGATTCCTCTCATATTGTGTACAGCATGCCTACATCCTGAGCCTAAGGAGAGAGATCAGCTTCTTCACATACTTTTCAATTTGATCAAGAGACCAGATGATGAGCAAAGGCAGATGATACTGACGGGCTGTGTGGCATTTGCACGTCATGTTGGACCAACACGTGTAGAAGCTGAACTTTTACCACAGTGTTGGGAACAGATTAATCACAAATACCCAGAAAGAAGACTACTTGTGGCAGAATCCTGTGGAGCGTTGGCACCTTACCTTCCTAAAGAAATCCGTAGCTCCTTGGTTCTTTCAATGTTGCAACAGATGTTAATGGAAGATAAGGCAGATTTGGTAAGAGAAGCTGTGATCAAAAGCCTCGGTATCATTATGGGATACATTGATGATCCAGACAAATATCAACAGGGTTTTGAATTGTTGCTTTCAGCCTTGGGCGATCCCTCAGAAAGAGTAGTTAGTGCAACACATCAAGTATTTTTACCGGCTTATGCTGCCTGGACCACAGAACTTGGAAATTTACAGTCTCATCTTATTCCTACATTGCTAAACAAGATTGAAAAACTTCTCAGGGAAGGAGAGCACGGGCTGGATGAACATAAGCTCCACATGTATCTTTCTGCCTTGCAGTCCTTGATCCCATCTCTCTTTGCATTAGTGCTACAGAATGCTCCTTTCTCCAGCAAAGCCAAACTTCATGGTGAAGTGCCACAGATAGAAGTGACTAGGTTCCCTCGGCCTATGTCGCCTCTTCAAGATGTGTCTACTATTATTGGAAGTCGTGAGCAATTGGCAGTGCTACTGCAACTTTATGACCACCAGCTGGAACACGAGGGTACAACAGGCTGGGAGAGTTTACTATGGGTTGTCAATCAATTGTTGCCACAACTTATAGAAATAGTTGGCAGAATTAATGTTACTTCAACTGCCTGTGTCCATGAATTCTCCAGATTTTTCTGGCGCCTTTGCCGGACATTTGGCAAAATTTTTACAAACACTAAGGTAAAACCTCAGTTCCAGGAGATTTTAAGACTGTCTGAAGAAAACATTGAT---TCCTCAGCAGGAAATGGGGTCCTCACTAAAGCTACTGTCCCCATTTATGCAACAGGAGTCCTTACATGTTATATTCAGGAAGAAGACCGAAAACTGTTAGTTGGATTCTTAGAAGATGTAATGACCCTCCTGTCACTGTCTCATGCTCCTCTGGATAGCCTGAAGGCTTCTTTTGTGGAACTGGGTGCAAATCCAGCCTACCACGAATTACTGTTAACTGTCTTATGGTATGGTGTTGTCCACACGTCAGCACTTGTGAGGTGCACTGCTGCTAGAATGTTTGAGCTGACTCTTCGAGGCATGAGTGAAGCGTTAGTTGACAAGCGGGTTGCTCCGGCCCTTGTTACCTTGTCCAGTGATCCTGAATTCTCTGTCAGAATTGCTACAATTCCAGCCTTTGGCACTATTATGGAAACAGTTATTCAAAGAGAGTTGCTGGAAAGAGTGAAAATGCAATTGGCTTCTTTCCTGGAAGATCCTCAATATCAAGACCAGTATTCTTTGCATACAGAGATCATAAAAACATTTGGTAGAGTTGGGCCTAATGCAGAACCAAGGTTCCGAGATGAGTTTGTTATACCACATTTGCATAAGTTAGCCTTGGTAAACAACTTACAAATTGTGGATTCTAAAAGACTGGATATTGCTACTCATCTTTTCGAAGCTTACAGTGCACTTTCCTGTTGCTTCATTTCAGAGGATTTAATGGTTAATCACTTTTTACCTGGTCTCAGATGTTTACGGATTGACATGGAACATCTTTCTCCAGAACATGAGGTTATTTTAACTTCCATGATAAAAGAATGTGAACAAAAAGTAGAGAACAAGACTGTCCAAGAGCCTCAAGGCTCTATGTCAATTGCTGCAAGCTTAGTGAGTGAAGATACAAAGACCAAGTTTTTGAACAAAATGGGCCAGTTGACAACATCAGGTGCCATGTTGGCCAATGTGTTTCAGAGAAAGAAG---
>cerSim1
ATGGCGGCGATGGCGCCTGGAGGTAGTGGCAGTGGTGGCGGCGGGGTGAATCCGTTCCTCAGCGATTCAGACGAGGACGACGACGAGGTAGCGGCGACCGAGGAGCGACGGGCAGGACTTCGGCTGGGTTCCGGGGGCGGCCTAGATCCTGGCTCTGCTGACTCGCTATCGCCCCAGGACCCCGTGGCCTTAGGCGGCAGTGCGCGGCCAGGGCTCCCTGGGGAGGCGGCG---GCGGCTGCAGTGGCGCTGGGGGGCAGCGGGGAGACCCCGGGCCGGTTGTCAATAGATGCGATCGCGGCTCAGCTGTTGCGCGACCAGTACTTGCTGACCGCCCTGGAGCTACACACCGAGCTGTTAGAGAGCGGCCGCGAGCTGCCTCGGCTGCGCGACTACTTCTCCAATCCTGGCAACTTCGAGAGGCAGAGTGGGACCCCGCCGGGGATGGGGGCGCCGGGGTTCCCTGGAGCAGCCGGCGTGGGAGGC---------GCAGGAGGTCGGGAGCCGAGTACGACGTCGGGCGGGGGACAGCTCAATCGAGCTGGGAGCATCAGTACCCTTGATTCTTTAGATTTTGCAAGATATTCAGATGATGGTAACAGGGAAACGGATGAGAGAGTGGCAGTCCTGGAGTTTGAACTACGGAAAGCCAAGGAGACCATTCAGGCCCTCCGAGCCAACCTGACAAAGGCTGCAGAACACGAAGTTCCTTTACAGGAACGAAAAAATTACAAATCAAGTCCTGAAATTCAGGAGCCAATCAAACCTCTTGAAAAGAGAGCTCTAAACTTCTTAGTCAACGAATTTTTATTGAAGAATAACTACAAGCTTACATCAATAACCTTTTCTGATGAAAATGATGATCAGGATTTTGAACTGTGGGATGATGTAGGATTAAACATTCCAAAACCTCCAGACTTACTGCAACTCTACCGAGATTTTGGAAATCATCAAGTGACTGGGAAAGATCTTGTGGATGTAGCCAGTGGAGTAGAAGAAGATGAATTAGAGGCTCTTACACCAATTTTAGGCAACCTTCCTCCAACCCTTGAAACTCCTCAGACTGTACAGAACTCCTTGCTAGTACAGAAATTAGAAGATAAAATTAGTTTATTAAATAGTGAGAAATGGTCCTTGATGGAGCAAATCGGAAGACTTGAAAGTGAAATGAACTTCCTCAAAAATGAGCACTTTGCCATCCCAGCAGTTTGTGACTCTGTTCAGCCTTCTTTGGATCAGTTTCCCCACAAAGACTCTGAAGACAGTGGACAGAATCCAGTTATAAGTAGTTCAGACAAGGGAAAAAACAAGAATATCCATCTTTCAAAATCAGATGAAGTTGATTCCACTATTCCTAAAGAGAATTTCCCAAATTCTTTCCCCAGGAGAGAAAGAGAAGGAATGCCATCTTCTTCTCCATCAAGTAAAAACACAGTCCATTTTGATAAACCCAACAGGAAATTGTCTCCTGCTTTCCACCAAGCACTACTCTCTTTTTGTCGAATGTCAGCAGATAGTCGTTTAGGATCAGAGGTGTCTCGGATTGCAGACAGTGAGAAAAGTGTTATGTTAATGCTCGGACGCTGCCTGCCACACATTGTTCCTAATGTGCTATTAGCAAAGAGAGAGGAGTTGATCCCCCTCATATTGTGTACAGCATGCCTACATCCTGAGCCTAAAGAGAGAGATCAGCTTCTTCACATACTTTTCAATTTGATCAAGAGGCCAGATGATGAGCAAAGGCAAATGATACTGACGGGTTGTGTGGCATTTGCACGTCATGTTGGACCAACACGTGTAGAAGCTGAACTTTTACCGCAGTGTTGGGAACAGATTAATCACAAATACCCAGAAAGACGACTACTTGTGGCAGAATCCTGTGGAGCGTTGGCACCTTACCTTCCTAAAGAAATTCGTAGCTCCTTGGTTCTTTCAATGTTGCAACAGATGTTAATGGAAGATAAGGCAGATTTAGTAAGAGAAGCTGTGATCAAAAGCCTCGGTATCATTATGGGATACATTGATGATCCAGACAAATATCAACAGGGTTTTGAATTGTTGCTGTCAGCCTTGGGTGATCCCTCAGAAAGAGTAGTTAGTGCAACACATCAAGTATTTTTACCAGCTTATGCTGCCTGGACCACAGAACTTGGAAATTTACAGTCTCATCTTATACCTACATTGCTGAACAAGATTGAAAAACTTCTCAGGGAAGGAGAGCACGGGCTGGATGAACATAAGCTCCACATGTACCTTTCTGCCTCACAGTCCTTGATCCCATCTCTCTTTGCGTTAGTGCTACAGAATGCTCCTTTCTCCAGCAAAGCCAAGCTTCATGGTGAAGTGCCACAGATAGAAGTGACTAGGTTCCCTCGACCTATGTCGCCTCTTCAAGATGTGTCTACTATTATTGGAAGTCGTGAGCAATTGGCAGTGCTACTACAACTTTATGATTACCAGCTGGAACACGAGGGTACAACAGGCTGGGAGAGTTTGCTATGGGTTGTCAATCAATTGTTGCCACAACTTATAGAAATAGTTGGCAAAATTAATGTTACTTCAACTGCCTGTGTCCATGAATTCTCCAGATTTTTCTGGCGCCTTTGCCGGACATTTGGCAAAATTTTTACAAACACTAAGGTAAAACCTCAGTTCCAGGAGATTTTAAGACTGTCTGAAGAAAACATTGAT---TCCTCAGCAGGAAATGGTGTCCTCACTAAAGCTACCGTCCCCATTTATGCAACAGGAGTCCTTACGTGTTATATTCAGGAAGAAGACCGAAAACTGTTAGTTGGATTCTTAGAAGATGTAATGACCCTGCTTTCATTATCTCATGCTCCTCTTGATAGCCTGAAGGCTTCTTTTGTGGAACTGGGTGCAAATCCAGCCTACCATGAGTTATTGTTAACTGTTTTATGGTATGGTGTTGTCCACACTTCAGCACTTGTGAGGTGTACTGCTGCTAGAATGTTTGAGCTGACTCTTCGAGGCATGAGTGAAGCGTTAGTTGACAAGCGGGTTGCTCCGGCCCTTGTTACCTTGTCCAGTGATCCTGAATTCTCTGTCAGAATTGCTACAATTCCAGCCTTTGGCACCATTATGGAAACAGTTATTCAAAGAGAGTTGCTGGAAAGAGTGAAAATGCAATTGGCTTCTTTTCTGGAAGACCCTCAATATCAAGACCAGTATTCTTTGCATACAGAGATCATAAAAACATTTGGTAGAGTTGGGCCTAATGCAGAACCAAGGTTCCGAGATGAGTTTGTTATACCACATTTGCATAAGTTAGCCTTGGTGAACAACTTACAAATTGTGGATTCTAAAAGACTGGATATTGCTACTCATCTTTTTGAAGCTTACAGTGCACTTTCCTGTTGTTTCATTTCAGAGGATTTAATGGTTAATCACTTTTTACCCGGTCTCAGATGTTTACGGATTGACATGGAACATCTTTCTCCAGAACATGAGGTTATTTTAACTTCCATGATAAAAGAATGTGAACAAAAAGTAGAGAACAAGACTGTCCAAGAGCCTCAAGGCTCAATGTCAATTGCTGCAAGCTTAGTGAGTGAAGATACAAAGACCAAGTTTTTGAACAAAATGGGCCAGTTGACAACATCAGGTGCCATGTTGGCCAATGTGTTTCAGAGAAAGAAG---
>HLrhiFer5
ATGGCGGCGATGGCGCCTGGAGGTAGTGGCAGTGGTGGCGGCGGCGTGAATCCCTTCCTCAGTGATTCCGACGAGGACGACGACGAGGTATCGACGACCGAGGAGCGGCGGGCAGGACTTCGGCTGGGTTCCGGGGGCGGCCTGGATCCTGGCTCTGCAGACTCGCTATCGCCCCAGGATTCCGTGGCCTTAGGGAGCAGTGCACGGCCAGGGCTCCCTGGGGAGTCGGCA---GCGGCTGCGGTGGCACTGGGGGGCAGTGGGGAGACCCCGGCCCGATTGTCAATTGATGCGATCGCGGCTCAGCTGTTGCGCGATCAATACTTGCTGACCGCCCTGGAGCTGCACACCGAGCTGTTAGAGAGCGGCCGTGAGCTGCCTCGGTTGCGCGACTACTTCTCCAATCCCGGCAACTTCGAGAGACAGAGTGGGACCCCTCCGGGGATGGGGGCGCCGGGGATCCCTGGAGCCGTCGGCATTGGAGGC---------GCAGGAGGTCGGGAGCCGAGTACTACGTCGGGCGGGGGACAGCTCAATCGAGCGGGGAGCATCAGTACCCTGGATTCTTTAGACTTTGCAAGATATTCAGATGATGGGAACAGGGAAACAGATGAGAGAGTGGCAGTCCTGGAGTTTGAACTACGGAAAGCCAAGGAGACCATTCAGGCCCTCCGAGCCAACCTGACAAAGGCTGCAGAACACGAAGTTCCTTTACAGGAACGAAAAAATTACAAATCAAGTCCTGAAATTCAGGAGCCAATCAAACCTCTTGAAAAGAGAGCTCTAAACTTCTTAGTCAATGAATTTTTATTGAAGAATAACTACAAGCTTACATCAATAACCTTTTCAGATGAAAATGATGATCAGGATTTTGAACTATGGGATGATGTAGGATTAAATATTCCAAAACCTCCAGACTTATTGCAACTTTATCGAGATTTTGGAAATCATCAGGTAACTGGAAAAGACCTTGTAGATGTGGCCAGTGGAGTAGAAGAAAGTGAATTGGAGGCTCTTACACCAGTTTCAGGCAACCTTCCTCCAACTCTTGAAATTCCTCAGACTTTAGAGAACTCCTTGCTAGTACAGAAATTAGAAGATAAAATTAGTTTATTAAACAGCGAGAAATGGTCTTTGATGGAACAAATCAGAAGACTTGAAAGTGAAATGGACTTTCTCAAAAGTGAACACTTTGCCATCCCAGTAGTTTGTGACTCTATTCAACCTTCTTTGGATCAGTCTCTTCACAAAGACTCTGAAGACAGTGGACAGAGTTCAGTTGTAAATAGTTCAGACGAGGGAAAAAACAAGGATATCCATCTTTCAAAATCAGATGAAGTTGATTCCACTGTTCCTAAAGAGAACATCCCAAACTCTTTACCCAGGAGAGAAAGAGAAGCAGTGCCATCTCCTTCTCCATCAAGTAAAAACACAGTCCATTTTGATAAACCCAATAGGAAATTGTCTCCTGCTTTCCACCAAGCACTGCTCTCTTTTTGTCGGATGTCAGCAGATAGTCGTTTAGGATCAGAGGTGTCTCGGATTGCAGACAGTGAGAAAAGTGTCATGTTGATGCTGGGACGCTGCCTGCCACACATTGTCCCCAACGTCCTGTTGGCAAAGAGAGAGGAGTTGATCCCCCTCATACTGTGTACAGCATGCCTACATCCTGAGCCTAAAGAGAGAGATCAGCTCCTCCACATACTTTTCAATTTGATCAAGAGGCCAGATGACGAGCAAAGGCAAATGATACTGACCGGCTGCGTGGCATTTGCACGTCATGTTGGACCAACGCGTGTAGAAGCTGAACTTTTACCACAGTGCTGGGAGCAGATTAATCACAAATACCCAGAGAGACGACTACTTGTGGCGGAATCCTGTGGAGCCCTGGCACCTTACCTTCCTAAAGAAATTCGTAGCTCCTTGGTTCTTTCAATGTTGCAACAGATGCTAATGGAAGATAAAGCAGATTTGGTAAGAGAAGCTGTGATCAAAAGCCTGGGTATCATTATGGGATACATTGATGATCCAGACAAATATCAACAGGGTTTTGAATTGTTGCTGTCAGCCTTGTGTGATCCCTCAGAAAGAGTAGTTAGTGCAACACATCAAGTATTTTTACCAGCTTATGCTGCCTGGACTACAGAACTCGGAAATTTACAGTCTCATCTTATACCTACATTGCTGAACAAGATTGAAAAACTTCTCAGGGACGGAGAGCACGGGCTGGATGAACACAAGCTCCACATGTACCTTTCCGCCTTGCAGTCCCTGATCCCATCTCTCTTTGCATTAGTGCTGCAGAACGCACCTTTCTCCAGCAAAGCCAAGCTGCACGGTGAAGTGCCACAGATAGAAGTGACGAGGTTCCCTCGACCTATGTCACCCCTTCAAGATGTGTCTACTATTATTGGGAGTCGTGAGCAATTGGCAGTGCTACTACAACTTTATGATTACCAGCTGGAACAGGAGGGTACTACAGGCTGGGAGAGTTTACTATGGGTTGTCAATCAATTGTTGCCACAACTTATAGAAATAGTTGGCAAAATTAATGTTACCTCAACTGCCTGTGTCCATGAGTTCTCCAGATTTTTCTGGCGCCTTTGCCGGACATTTGGCAAAATTTTTACAAACACTAAGGTAAAACCTCAATTCCAGGAGATTTTAAGACTATCTGAAGAAAACATTGAT---TCCTCAGCAAGAAATGGGGTCCTCACTAAAGCCACCGTCCCCATTTATGCAACAGGAGTCCTTACGTGTTATATTCAGGAAGAAGACCGAAAACTGTTAGTTGGATTCTTAGAAGATGTAATGACCCTGCTTTCATTATCTCATGCTCCTCTTGATAGCCTGAAGGCTTCTTTTGTGGAACTGGGTGCAAATCCAGCGTACCATGAGTTGTTGTTGACTGTTTTATGGTATGGTGTCGTCCACACTTCGGCACTTGTGAGGTGTACTGCTGCTAGAATGTTTGAGCTGACTCTTCGAGGCATGAGTGAAGCGTTAGTTGACAAGCGGGTTGCTCCGGCCCTTGTTACCTTGTCCAGTGATCCTGAATTCTCTGTCAGGATTGCCACAATTCCAGCTTTTGGCACTATTATGGAAACAGTTATTCAAAGAGAGTTGCTGGAAAGAGTGAAAATGCAGTTGGCTTCTTTCCTGGAGGATCCTCAATATCAGGACCAATATTCTTTGCATACAGAGATCATAAAAACGTTTGGTAGAGTTGGGCCTAATGCAGAACCAAGGTTCCGAGATGAATTTGTTATACCACATTTGCACAAGTTAGCCTTGGTGAACAACTTACAAATTGTGGACTCTAAAAGACTGGATATTGCTACCCATCTTTTTGAAGCCTACAGTGCACTTTCCTGTTGTTTCATTTCAGAGGATTTAATGGTTAATCACTTTTTACCTGGTCTCAGATGTTTACGGATTGACATGGAACATCTTTCCCCAGAGCATGAGGTTATTTTAAGTTCCATGATAAAAGAATGTGAACAAAAAGTAGAGAACAAGACCGTCCAAGAGCCTCAAGGCTCAATGTCAATTGCTGCAAGCTTAGTGAGTGAAGATACGAAGACCAAGTTTTTGAACAAAATGGGCCAGCTGACAACATCAGGTGCCATGTTGGCCAATGTGTTTCAGAGAAAGAAG---
>conCri1
ATGGCGGCGATGGCGCCTGGAGGCAGTGGCAGTGGCGGCGGCGGTGTGAATCCTTTCCTCAGCGATTCTGATGAGGACGACGACGAGGTAGCAGCGAACGAGGAGCGACGTGCAGGACTTCGGCTGGGTGCAGGGAGCGGCCTCGATCCCGGCTCTGCGGACTCGCTATCGCCCCAGGATCCCGTGGCTTTAGGAAGCAGTGCGCGGCCAGGGGTCCCTGGGGAGGCGTCG---GCGGCTGCGATGACACTGGGGGGCCCTGGGGAGACCCCGGCCCGATTGTCAATTGATGCGATCGCCGCTCAGTTGTTGCGCGATCAATACTTGCTGACAGCCCTGGAGCTGCACACTGAGCTGTTAGAAAGCGGCCGCGAGCTGCCTCGGCTGCGCGACTACTTCTCCAATCCGGGCAACTTCGAGAGGCAGAGTGGGACCCCGCCGGGGATGGGGGCGCCGGGCATCCCTGGAGCCGCGGGCGTCGGAGGC---------CTTGGAGGTCGGGAGCCCAGTACGACGTCGGGCGGGGGACAGCTCAATCGAGCTGGGAGCATAAGCACCCTTGATTCGTTAGACTTTGCAAGATATTCAGATGATGGTAACAGGGAAACAGATGAGAGAGTGGCAGTCCTGGAGTTTGAACTACGGAAAGCCAAGGAGACCATTCAGGCCCTCCGAGCCAACCTGACAAAGGCTGCAGAACACGAAGTTCCTTTACAGGAACGAAAAAATTACAAATCAAGTCCTGAAATTCAGGAGCCAATCAAACCTCTTGAAAAAAGAGCTCTGAACTTCTTAGTCAATGAATTTTTATTGAAGAATAACTATAAGCTTACATCAATAACCTTTTCAGATGAAAATGATGACCAGGATTTTGAACTATGGGATGATGTTGGATTAAATATTCCAAAACCTCCAGACTTACTGCAACTCTACCGAGATGTTGGAAATCATCACGGGACTGCTAAAGAGCTTGTGGATGTGGCCAGTGGGGTAGAAGAAGATGAATTAGAGGCTCTTACACCAACCGTAGGCAGCCTCCCTCCAACCCTTGAAACCTCTCCGACTTCAGAGAACTCCTTACTAGTACAGAAATTAGAAGATAAAATTAGTTTATTAAATAGTGAGAAATGGTCTTTGATGGAGCAAATCAGAAGACTTGAAAGTGAAATGGACTTCCTAAAAAATGAGCACTTTGCCAATCCAGAAGTTTGTGACTCTGTTCAGCCTTCTGTGGGTCAATCTCTTCACAAAGACTCTGAAGACAGTAGACAGACTCCAGCTGTAAATAGTTTGGAAAAGGGAAAAAATGAGGATATCCAGCTTTCAAAATCAGATGAAGTCGATTCCACTATTCCTAAAGAGAATGTCCCAAATTCTTTCCCCAGGAGAGAAAGAGAAGGAATGCCTTCTTCTTCTCCAGGCTCTAAAAGTGCAGTCCATTTTGACAAGCCCAATAGGAAACTGTCTCCAGCTTTCCACCAAGCTCTACTCTCTTTTTGTCGAATGTCAGCAGATAGTCGTTTAGGATCAGAGGTGTCTCGCATCGCAGACAGTGAGAAGAGCGTTATGTTGATGCTGGGGCGCTGCCTCCCCCACATTGTTCCTAATGTGCTGTTGGCAAAGAGAGAGGAGTTGATCCCCCTCATATTGTGTACAGCTTGCCTACATCCTGAGCCTAAAGAGAGAGATCAACTTCTCCACATACTTTTCAATTTGATCAAGAGGCCAGATGATGAGCAAAGGCAGATGATACTAACAGGCTGTGTGGCATTTGCGCGTCATGTTGGACCAACACGAGTAGAAGCGGAACTTTTACCACAGTGTTGGGAACAGATTAATCACAAATACCCAGAAAGACGGCTGCTTGTGGCAGAATCCTGTGGAGCTCTGGCACCTTACCTTCCTAAAGAAATCCGTAGCTCCTTGGTTCTGTCAATGTTGCAACAAATGTTAATGGAAGATAAGGCCGATTTGGTAAGAGAAGCTGTGATCAAAAGCCTTGGTATCATTATGGGATACATTGATGATCCAGACAAATATCAACAGGGCTTTGAATTGTTGCTGTCCGCCTTGGGGGATCCCTCCGAGAGAGTAGTTAGTGCAACGCATCAAGTATTTTTACCCGCTTATGCTGCCTGGACTACAGAACTTGGAAATCTGCAGTCTCATCTTATACCTACATTGCTGAACAAGATAGAAAAACTTCTCAGGGAAGGAGAGCACGGGCTGGATGAACATAAGCTCCACATGTACCTTTCTGCCCTGCAGTCCTTGATCCCATCTCTCTTCGCATTAGTGCTGCAGAATGCACCTTTCTCCAGCAAAGCCAAGCTTCATGGTGAAGTGCCACAGATAGAAGTGACAAGGTTCCCTCGGCCAATGTCGCCTCTTCAAGATGTGTCTACTATTATTGGAAGTCGTGAGCAGTTGGCAGTGCTACTCCAACTTTACGATTACCAGCTGGAGCATGAGGGCACAACAGGCTGGGAGAGTTTGCTCTGGGTTGTCAATCAGTTGTTGCCACAACTTATAGAAATAGTTGGCAAAATTAATGTTACTTCAACTGCCTGTGTCCATGAATTCTCCAGATTTTTCTGGCGCCTTTGCCGGACATTTGGCAAAATTTTTACAAACACTAAGGTCAAGCCTCAATTTCAGGAGATTTTGAGACTATCTGAAGAAAACATTGAT---TCCTCAGCAGGAAATGGGGTCCTCACTAAAGCTACAGTTCCCATTTATGCAACAGGTGTGCTTACGTGTTATATTCAGGATGAAGACCGAAAACTGTTAGTTGGATTCTTAGAAGACGTAATGACTCTGCTTTCATTATCTCATGCTCCTCTTGATAGCCTGAAGGCCTCATTTGTGGAACTAGGTGCAAATCCCGCCTACCATGAGTTACTGTTAACTGTTTTATGGTATGGTGTCGTCCACACGTCGGCCCTCGTGAGGTGCACTGCTGCTAGAATGTTCGAGCTGACTCTTCGAGGCATGAGTGAAGCGTTAGTTGACAAGCGGGTTGCTCCGGCCCTTGTTACCTTGTCCAGTGATCCTGAATTCTCTGTCAGAATTGCCACGATTCCAGCCTTTGGCACCATTATGGAAACAGTTATTCAAAGAGAGTTGCTGGAAAGAGTGAAAATGCAGTTGGCTTCTTTCCTGGAGGATCCTCAGTATCAAGACCAGTATTCTTTGCATACAGAGATCATAAAAACATTTGGTAGAGTTGGGCCTAATGCAGAACCAAGGTTCCGAGATGAGTTTGTCATACCACATTTGCATAAGCTAGCCTTGGTGAACAACTTACAAATTGTGGATTCTAAGAGACTGGATATTGCTACCCATCTTTTTGAAGCCTACAGTGCACTTTCCTGTTGTTTCATTTCAGAGGATTTAATGGTTAACCACTTTTTACCTGGTCTCAGATGTTTACGGACTGACATGGAACATCTTTCTCCAGAACATGAGGTTATTTTAAGTTCCATGATAAAAGAATGTGAACAAAAAGTAGAGAACAAGACTGTCCAAGAGCCTCAAGGCTCAATGTCGATCGCTGCAAGCTTAGTGAGTGAAGATACAAAGACCAAGTTTTTGAACAAAATGGGCCAGTTGACAACGTCAGGTGCCATGCTGGCCAACGTGTTTCAGAGAAAGAAG---
>hetGla2
ATGGCGGCAATGGCGCCTGGAGGTGGTGGCAGTGGTAGCGGCGGCGTGAATCCATTCCTCAGCGATTCGGAAGAGGACGACGACGAGGTAGCAGCGACCGAGGAGCGGCGGGCAGGACTTCGGCTTGGTGCCAGCAGTGGTCTAGATCCTGGCTCTGCAGGCTCACTTTCGCCGCAGGATCCGGTGGCCTTGGGGAGCTGTGCACGTCCAGGGCTCTCTGGGGAGGCGTCC---GCGGCTGCGATGGCCCTGGGGGGTACAGGGGAGACCCCAGCCCGCTTGTCAGTTGATGCAATCGCGGCTCAGCTATTGCGCGATCAATATTTGCTGACTGCCCTGGAGCTGCACACAGAGCTGTTAGAGAGCGGCCGCGAGCTGCCTCGACTGCGCGACTACTTCTCTAATCCCGGCAACTTCGAGAGGCAGAGTGGAACACCGCCGGGGATGGGGGCGCCTGGGATCCTTGGAGCTGCCGGCTTTGGAGGT---------GCTGGAGGTCGGGAACCGAGTACAACCTCGGGCGGGGGACAGCTCAATCGAGCTGGAAGCATCAGTACTCTTGATTCTTTAGACTTTGCAAGATATTCAGACGATGGTAACAGGGAAACAGATGAGAAAGTGGCAGTCCTGGAATTTGAACTACGGAAAGCCAAGGAGACCATTCAGGCCCTCCGAGCCAACCTGACAAAGGCTGCAGAACATGAAGTTCCTTTACAGGAACGAAAAAATTACAAATCAAGTCCTGAAATTCAGGAGCCAATCAAACCTCTTGAAAAAAGAGCTCTAAACTTCTTAGTGAATGAATTTTTATTGAAGAATAACTACAAACTTACATCAATAACCTTTTCAGATGAAAATGATGATCAGGATTTTGAGTTATGGGATGATGTAGGATTAAACATTCCAAAACCCCCAGACTTACTACAACTTTACCGAGATTTTGGAAATCATCAAGTGACTGGGAAAGATCTTGTGGATGTGGCCAGTGGAGTAGAAGAAGATGAATTAGAGGCTCTTACACCAATTTTAGGCAACCTTCCTCCAACCCTTGAAACTCCTCAGCCTTTAGAGAACTCCTTGTTAGTACAGAAATTAGAAGACAAAATAAGTTTATTAAATAGTGAGAAATGGTCGTTGATGGAGCAAATTAGAGGACTTGAAAGTGAAATGGACTTCCTCAAAAATGAACACTTTGCCATCCCAGCAGTTTGTGACTCTGTTCAACATTCCCTGGATCAGTCTCCCCACAAAGACTCTGAAGACAGTGGACAGAGTCCAGTTGTAAATAATTCAGACAAGAAGAAAAATGAGGATATTCATCTTTCAATATCACAGGAAGATGATTCTACTATTCCTAAAAAGAAATCA---GATTCTTTTCCCAGGAGAGAAAAAGAAGGAATACCATCTTCTTCTCCATCAAGTAAAAACACAATTCATTTTGATAAACCTAATAGGAAATTGTCTCCTGCTTTCCATCAAGCACTACTCTCTTTTTGTCGAATGTCAGCAGATAGTCGTTTAGGATCAGAGGTATCTCGAATTGCAGACAGTGAAAAAAGTGTTATGTTAATGCTGGGACGCTGCCTGCCACACATTGTTCCTAATGTGCTATTAGCAAAGAGGGAGGAGTTGATTCCCCTCATATTGTGTACAGCATGCCTACATCCTGAGCCTAAAGAGAGAGATCAGCTTCTCCACATACTTTTCAATTTGATCAAGAGGCCAGATGATGAGCAAAGGCAAATGATACTGACAGGTTGTGTGGCATTTGCACGTCATGTTGGACCCACACGTGTGGAAGCTGAACTTTTACCACAGTGTTGGGAACAGATTAATCACAAATACCCAGAAAGACGACTACTTGTGGCAGAATCCTGTGGAGCATTGGCACCTTACCTTCCTAAAGAAATCCGTAGTTCCTTGGTTCTCTCAATGTTGCAACAGATGTTAATGGAAGATAAGGCAGATTTGGTAAGAGAAGCTGTCATCAAAAGCCTCGGAATCATTATGGGATACATTGATGATCCAGACAAGTATCAACAGGGTTTTGAATTGTTGCAATCAGCCTTGGGTGATCCCTCAGAAAGAGTAGTTAGTGCAACACATCAAGTATTTTTACCAGCTTATGCTGCTTGGACCACAGAACTTGGAAATTTACAGTCTCATCTTATACCTACACTACTGAACAAGATTGAGAAGCTTCTCAGGGAAGGAGAACATGGTCTGGATGAACATAAGCTCCATATGTATCTTTCTGCCTTGCAATCCTTGATCCCATCTCTTTTTGCATTAGTACTACAGAATGCACCTTTCTCCAGCAAAGCCAAGCTTCATGGTGAAGTGCCACAGATAGAAGTGACTAGGTTTCCTCGGCCCATGTCACCTCTTCAAGATGTGTCTACTATTATTGGAAGTCGTGAGCAATTGGCAGTGCTACTACAACTTTATGATTACCAGCTGGAACACGAGGGTACAACAGGCTGGGAGAGCTTGCTTTGGGTTGTCAATCAGTTGTTGCCACAACTTATAGAAATAGTTGGCAGAATTAATGTTACTTCAACTGCCTGTGTCCATGAATTCTCCAGATTTTTCTGGCGTCTTTGCCGGACATTTGGCAAAATTTTTACAAACACCAAGGTAAAACCTCAGTTCCAAGAGATTTTAAGACTATCTGAAGAAAACATTGAT---TCCACAGCAGGAAATGGGGTCCTCACTAAAGCTACAGTCCCCATTTATGCAACGGGAGTCCTCACATGTTATATTCAGGAAGAAGACCGAAAACTGTTAGTTGGATTCTTAGAAGATGTAATGACTCTGCTTTCATTATCTCATGCTCCTCTTGACAGCCTGAAGGCTTCTTTTGTGGAACTGGGTGCAAATCCAGCCTACCATGAGTTACTGTTAACTGTTTTGTGGTATGGTGTTGTCCATACTTCAGCACTTGTGAGATGCACCGCTGCTAGAATGTTTGAGCTGACTCTTCGAGGCATGAGTGAAGCGTTAGTTGACAAGCGGGTTGCTCCGGCCCTTGTTACCTTGTCCAGTGATCCTGAATTCTCTGTCAGGATTGCCACAATTCCAGCCTTTGGCACTATTATGGAAACGGTTATTCAGAGAGAGTTGCTGGAAAGAGTGAAAATGCAATTGGCTTCTTTCCTGGAAGATCCTCAGTATCAAGACCAGCATTCTTTGCATACAGAGATCATAAAAACATTTGGTAGAGTCGGACCTAATGCAGAACCCAGGTTCCGAGATGAATTTGTTATTCCACATTTGCATAAGTTAGCTTTGGTGAATAACTTACAGATTGTGGATTCTAAAAGACTGGATATTGCTACCCATCTTTTTGAAGCCTACAGTGCACTTTCCTGTTGTTTCATTTCGGAAGATTTAATGGTAAATCACTTTTTACCTGGCCTCCGATGTTTACGGACTGACATGGAACATCTCTCTCCGGGGCATGAGGTTATTTTAAGTTCCATGATAAAAGAATGTGAACAAAAAGTAGAAAACAAGACTGTCCAAGAGCCTCAAGGCTCGATGTCAATTGCTGCGAGCTTAGTGAGTGAAGATACAAAGACCAAGTTTTTGAACAAAATGGGTCAGTTGACAACATCAGGTGCCATGCTGGCCAATGTGTTTCAGAGAAAGAAG---
>HLmyoMyo6
ATGGCGGCGATGGTGCCTGGAGGTGGTGGCAGTGGTAGCGGCGGCGTGAATCCATTTCTCAGTGATTCAGACGAGGATGACGACGAGGTAGCGACGACCGAGGAGCGGCGGGCGGGACTTCGGCTGGGTTCCGGGGGCGACCTAGATCCTGGCTCTGCGGACTCGCTATCGCCTCAGGATCCCGTGGCCTTAGGGAGCAGTGCACGGCCAGTGCTCCCTGGGGAGGCG------GCGGCTGCGGTGGCACTGGGGGGCAGTGGGGAGCACCCGGCCCGATTGTCAATTGATGCGATCGCAGCTCAACTGTTGCGCGATCAATACTTGCTGACCGCCCTGGAGCTGCACACCGAGCTGTTAGAGAGCGGCCGCGAGCTGCCTCGGCTGCGCGACTACTTCTCCAATCCCGGCAACTTCGAGAGACAGAGTGGTACCCCGCCGGGGATGGGGGCGCCAGGGATCCCTGGAGCCGTCGGCATTGGAGGC---------GCCGGAGGTCGGGAGCCAAGCATGACGTCGGGCGGGGGACAGCTCAATAGAGCTGGGAGCATCAGTACCCTTGATTCTTTAGACTTTGCAAGATATTCAGATGATGGTAACAGGGAAACAGATGAGAGAGTGGCAGTCCTGGAATTTGAACTACGGAAAGCCAAGGAGACCATTCAGGCCCTCCGAGCCAACCTGACAAAGGCTGCAGAACATGAAGTTCCTTTACAGGAACGAAAAAATTACAAATCAAGTCCTGAAATTCAGGATCCAATCAAACCTCTTGAAAAGAGAGCTCTAAACTTCTTAGTCAATGAATTTTTATTGAAGAATAACTACAAGCTTACATCTATAACCTTTTCAGATGAAAATGATGATCAGGATTTTGAATTGTGGGATGATGTAGGATTAAACATTCCAAAACCTCCAGACTTATTGCAACTCTACCGAGATTTTGGAAATCATCAAGTATCTGGAAAAGACCTTGTGGATGTTGCCAGTGGAGTAGAAGAAGATGAATTAGAGGCACTTACACCAGTTTTAGGCAACCTTCCTCCACCCCTTGAAACTCCTCAGACTGTAGAGAACTCCTTACTAGTACAGAAATTAGAAGATAAAATTAGTTTATTAAATAGTGAGAAGTGGTCTTTGATGGAACAAATCAGAAGACTTGAAAGTGAAATGCACTTTCTCAAAAATGAACACTTTGCTATCCCAGTAATTTGTGACTCTGTTCAACCTTCTTTGGATCAGTCTCTTCACAAAGACTCTGAGGACAGTGGACAGAAACCAGTTACAAATAGTTCAGACGAGGGGAAAAACAAGGATATCCATCCTTCTACATCAGATGAAGTTGATTCCACTATTCCTAAAGAGAATTTCCCAAACTCCTTACCAAGGAGAGAAAGAGAAGGAATGCCATCTTCTTCTTCATCAAGTAAAAACACAGTCCATTTTGATAAACCCAATAGGAAGTTGTCTCCTGCTTTCCACCAAGCACTACTCTCTTTTTGTCGAATGTCAGCAGATAGTCGTTTAGGATCTGAGGTGTCTCGGATTGCAGACAGTGAACAAAGTGTCATGTTAATGCTGGGACGCTGCCTACCACACATTGTTCCTAACGTGCTATTAGCAAAGAGAGAGGAGTTGATTCCCCTCATACTATGTACAGCATGCCTGCATCCTGAGCCTAAAGAGAGAGATCAGCTTCTTCACATACTTTTCAATTTGATCAAGAGGCCAGATGATGAGCAAAGGCAAATGATACTGACGGGTTGTGTAGCATTTGCACGTCATGTTGGACCAACGCGTGTAGAAGCTGAACTTTTACCACAGTGTTGGGAGCAGATTAATCACAAATACCCAGAAAGACGACTGCTTGTGGCAGAATCCTGTGGAGCTTTGGCACCTTACCTTCCTAAAGAAATTCGTAGCTCCTTGGTTCTTTCAATGTTGCAACAAATGTTAATGGAAGATAAGGCAGATTTGGTAAGGGAAGCTGTGATCAAAAGCCTCGGTATCATTATGGGATACATTGATGATCCAGACAAATATCAACAGGGTTTTGAATTGTTGCTGTCAGCCTTGGGTGATCCCTCAGAAAGAGTAGTTAGTGCAACACATCAAGTATTTTTACCAGCTTATGCTGCCTGGACTACAGAACTTGGAAATTTACAGTCTCATCTTATACCTACATTGCTGAGCAAGATTGAAAAACTTCTCAGGGAAGGAGAACATGGGCTGGATGAACATAAGCTCCACATGTATCTTTCTGCCTTGCAGTCCTTGATCCCATCTCTCTTTGCATTCGTGCTGCAGAATGCCCCTTTCTCCAGCAAAGCCAAGCTTCATGGTGAAGTGCCACAGATAGAAGTGACACGGTTCCCCCGGCCTATGTCACCCCTTCAAGATGTGTCTACTATTATTGGAAGTCGTGAGCAATTGGCAGTGCTACTACAACTTTATGATTACCAGCTGGAACACGAGGGTACAACAGGCTGGGAGAGTTTACTGTGGGTTGTCAATCAATTGTTGCCACAACTTATAGAAATAGTTGGCAAAATTAATGTTACTTCAACTGCCTGTGTCCATGAATTCTCCAGATTTTTCTGGCGCCTTTGCCGGACATTTGGCAAAATTTTTACAAACACTAAGGTAAAACCTCAGTTCCAGGAGATTCTAAGACTATCTGAAGAAAACATTGAT---TCCTCAGCTGGAAATGGGGTCCTCACTAAAGCCACTGTCCCCATTTATGCAACAGGAGTTCTTACGTGTTATATTCAGGAAGAAGACAGGAAACTGTTAGTTGGATTCTTAGAAGATGTAATGACCCTGCTTTCATTGTCTCATGCTCCTCTTGATAGCCTGAAAGCTTCTTTTGTGGAACTTGGTGCAAATCCAGCCTACCATGAGTTATTGTTAACGGTTTTGTGGTATGGTGTTGTCCATACTTCAGCACTTGTGAGGTGTACTGCTGCTAGAATGTTTGAGCTGACTCTACGAGGCATGAGTGAAGCGTTAGTTGACAAGCGGGTTGCTCCGGCCCTTGTTACCTTGTCCAGTGATCCTGAATTCTCCGTTAGGATTGCCACAATTCCAGCCTTTGGCACTATTATGGAAACAGTTATTCAAAGAGAGTTGCTAGAAAGAGTGAAAATGCAGTTGGCTTCTTTCCTGGAAGATCCTCAGTATCAAGACCAATATTCTTTGCATATAGAGATCATAAAAACATTTGGGAGAGTTGGGCCTAACGCAGAACCAAGGTTCCGAGATGAGTTTGTTATACCACATTTGCATAAGCTAGCCTTGGTGAACAACTTACAAATTGTGGATTCTAAAAGACTGGATATTGCTACCCATCTTTTTGAAGCCTACAGTGCACTTTCCTGTTGTTTCATATCAGAGGACTTAATGGTTAATCACTTTTTACCTGGTCTCAGATGTTTGCGCACTGACATGGAACATCTTTCTCCAGAGCATGAGGTTATTTTAAGTTCCATGATAAAAGAATGTGAACAAAAAGTAGAGAATAAGACTGTCCAAGAGCCTCAAGGCTCAATGTCAATTGCTGCAAGCTTAGTGAGTGAAGATACAAAGACGAAGTTTTTGAACAAAATGGGCCAATTGACAACATCAGGTGCCATGTTGGCCAATGTGTTTCAGAGGAAGAAG---
>HLpipKuh2
ATGGCGGCGATGGTGCCTGGAGGTGGTGGCAGTGGTAGCAGCGGCGTGAATCCATTTCTCAGTGATTCAGACGAGGATGACGACGAGGTAGCGACGACCGAGGAGCGGCGGGCAGGACTTCGGCTGGGTTCCGGGGGCGACCTAGATCCTGGCTCTGCGGACTCGCTATCGCCCCAGGATCCCGTGGCCTTAGGGAGCAGTGCACGGCCGGTGCTCCCTGGGGAGGCG------GCGGCTGCAATGGCCCTAGGGGGCAGCGGGGAGAACCCGGCCCGATTGTCGATTGATGCGATCGCGGCTCAGCTGTTGCGCGATCAATACTTGCTGACCGCCCTGGAGCTGCACACCGAGCTGCTAGAGAGCGGCCGAGAGCTGCCTCGGCTGCGCGACTACTTCTCCAATCCGGGCAACTTCGAGAGACAGAGTGGGACCCCGCCGGGGTTGGGGGCGCCGGGGATCCCCGGAGCAGTCGGCTTTGGAGGC---------GCAGGAGGTCGGGAGCCGAGCATGACGTCGGGCGGGGGACAGCTCAATAGAGCTGGGAGCATCAGTACTCTTGATTCTTTAGACTTTGCAAGATATTCAGATGATGGAAACAGGGAAACAGATGAGAGAGTGGCAGTCCTGGAGTTTGAACTACGAAAAGCCAAGGAGACCATTCAGGCCCTCCGAGCCAACCTGACAAAGGCTGCAGAACATGAAGTTCCTTTACAGGAACGAAAAAATTACAAATCAAGTCCTGAAATTCAGGAGCCAATCAAACCTCTTGAAAAGAGAGCTCTAAACTTCTTAGTCAATGAATTTTTATTGAAGAATAACTACAAGCTTACATCAATAACCTTTTCAGATGAAAATGATGACCAGGATTTTGAATTGTGGGATGATGTAGGATTAAACATTCCAAAGCCTCCAGACTTATTGCAACTCTATCGAGATTTTGGAAATCATCAAGTGTCTGGGAAAGACCTTGTGGATGTTGCCAGTGGAGTAGAAGAAGATGAATTAGAAGCACTTACGCCAGTTTTAGGCAACCTTCCTCCACCCCTTGAAACTCCTCAGACTATAGAGAACTCCTTACTAGTACAGAAATTAGAAGATAAAATTAGTTTATTAAATAGTGAGAAATGGTCTTTGATGGAACAAATCAGAAGACTTGAAAGTGAAATGCACATTCTCAAAAATGAACACTTTGCTATCCCAGTAATTTGTGACTCTGTTCAACCTTCTTTGGATCAGTCTCTTCACAAAGATTCTAAGGACAGTGGACAGAAACCAGTCACAAATAGTTCAGACGAGGGAAAAAACAAGGATATCTATCCTTCTACATTAGATGAAGTTGATTCCGCTATTCCTAAAGAGAATTTCCCAAACTCCTTGCCGAGGAAAGAAAGAGAAGGAACACCATCTTCTTCTTCATCAAGTAAAAACACAGTCCATTTTGATAAACCCAATAGGAAGTTGTCTCCTGCTTTCCACCAAGCACTACTCTCTTTTTGTCGAATGTCAGCAGATAGTCGTTTAGGATCAGAGGTGTCTCGGATTGCAGACAGTGAGCAAAGTGTCATGTTAATGCTGGGCCGCTGCCTGCCACACATTGTTCCTAACGTGCTATTAGCCAAGAGAGAGGAGTTGATCCCCCTCATACTGTGTACAGCATGCCTGCATCCTGAGCCTAAAGAGAGAGATCAGCTTCTCCACATACTTTTCAATTTGATCAAGAGGCCAGATGATGAGCAAAGGCAAATGATACTGACGGGTTGTGTGGCATTTGCACGTCATGTTGGACCAACGCGTGTAGAAGCTGAACTTTTACCACAGTGTTGGGAACAGATTAATCACAAATACCCAGAAAGACGACTGCTTGTGGCAGAATCCTGTGGAGCTTTGGCACCTTACCTTCCTAAAGAAATTCGTAGCTCCTTGGTTCTTTCAATGTTGCAACAAATGTTAATGGAAGATAAGGCAGATTTGGTAAGGGAAGCTGTGATCAAAAGCCTTGGTATCATTATGGGATACATTGATGATCCAGACAAATATCAACAGGGTTTTGAATTGTTGCTGTCAGCCTTGGGTGATCCCTCAGAAAGAGTAGTTAGTGCAACACATCAAGTATTTTTACCAGCTTATGCTGCCTGGACTACAGAACTTGAAAATTTACAGTCTCATCTTATACCTACATTGCTGAGCAAGATTGAAAAACTTCTCAGGGAAGGCGAACATGGGCTGGATGAACATAAGCTCCACATGTATCTTTCTGCCTTGCAGTCCTTGATCCCATCTCTCTTTGCATTCGTGCTGCAGAATGCCCCTTTCTCCAGCAAAGCCAAGCTTCATGGTGAAGTGCCACAGATAGAAGTGACACGGTTCCCCCGGCCTATATCACCCCTTCAAGACGTGTCTACTATTATTGGAAGTCGTGAACAATTGGCAGTGCTACTACAACTTTATGATTACCAGCTGGAACACGAGGGTACAACAGGCTGGGAGAGTTTACTGTGGGTTGTCAATCAATTGTTGCCACAACTTATAGAAATAGTTGGCAAAATTAATGTTACTTCAACTGCCTGTGTCCATGAATTCTCCAGATTTTTCTGGCGCCTTTGCCGGACATTTGGCAAAATTTTTACAAACACTAAGGTAAAACCTCAGTTCCAGGAGATTCTAAGACTATCTGAAGAAAACATTGAT---TCCTCAGCTGGAAATGGGGTCCTCACTAAAGCTACCGTCCCCATTTATGCAACAGGAGTTCTTACGTGTTATATTCAGGAAGAAGACAGGAAACTGTTAGTTGGATTCTTAGAAGATGTAATGACCCTGCTTTCATTGTCTCATGCTCCTCTTGATAGCCTGAAGGCTTCTTTTGTGGAACTGGGTGCAAATCCAGCCTACCATGAGTTATTGTTAACGGTTTTATGGTATGGTGTTGTCCATACTTCAGCACTTGTGAGATGTACTGCTGCTAGGATGTTTGAGCTGACTCTACGAGGCATGAGTGAAGCGTTAGTTGACAAGCGGGTTGCTCCGGCCCTTGTTACCTTATCCAGTGATCCTGAATTCTCCGTTAGGATTGCCACAATTCCAGCCTTTGGTACTATTATGGAAACAGTTATTCAAAGAGAGTTGCTAGAAAGAGTGAAAATGCAGTTGGCTTCTTTCTTGGAAGATCCTCAGTATCAAGACCAATATTCTTTGCATATAGAGATCATAAAAACATTTGGGAGAGTTGGGCCAAACGCAGAGCCAAGGTTCCGAGATGAGTTTGTTATACCACATTTGCATAAGCTAGCCTTGGTGAACAACTTACAAATTGTGGATTCTAAAAGACTGGATATTGCTACCCATCTTTTTGAAGCCTACAGTGCACTTTCCTGTTGTTTCATATCAGAGGACTTAATGGTTAATCACTTTTTACCTGGTCTCAGATGTTTGCGTACTGACATGGAACATCTTTCTCCAGAGCATGAGGTTATTTTAAGTTCCATGATAAAAGAATGTGAACAAAAAGTAGAGAATAAGACTGTCCAAGAGCCTCAAGGCTCAATGTCAATTGCTGCAAGCTTAGTGAGTGAAGACACAAAGACCAAGTTTTTGAACAAAATGGGCCAATTGACGACATCAGGTGCCATGCTGGCCAATGTGTTTCAAAGGAAGAAG---
>HLmolMol2
ATGGCGGCGATGGTGCCTGGAGGTAGTGGCAGTGGTGGCGGCGGCGTGAATCCATTCCTCAGTGATTCGGACGAGGACGACGACGAGGTAGCGACGACCGAGGAACGGCGGGCAGGACTTCGGCTGGGTTCCGGGGGCGACCTAGATCCTGGCTCTGCGGACTCACTATCGCCCCAGGATCCCGTGGCCTTGGGGAGCAGTGCACGGCCAGGGCTCCCTGGGGAGGCG------GCGGCTGCGGTGGCACTGGGGGGCAGTGGGGAGACCCCGGCCCGATTGTCAATTGATGCGATCGCGGCTCAGCTGTTGCGCGATCAATACTTGTTGACCGCCCTGGAGCTGCACACCGAGCTGTTAGAGAGCGGCCGCGAGCTGCCTCGGCTGCGCGACTACTTCTCCAATCCGGGCAACTTCGAGAGGCAGAGTGGGACCCCGCCGGGGATGGGGGCGCCGGGGATCCCTGGAGCAGTCGGCTTCGGAGGC---------GCAGGAGGTCGGGAGCCGAGCATGACGTCGGGCGGGGGACAGCTCAATAGAGCTGGGAGCATCAGTACCCTTGATTCTTTAGACTTTGCAAGATATTCAGATGATGGTAACAGGGAAACAGATGAGAGAGTGGCAGTCCTGGAGTTTGAACTACGGAAAGCCAAGGAGACCATTCAGGCCCTCCGAGCCAACCTGACAAAGGCTGCAGAACATGAAGTTCCTTTACAGGAACGAAAAAATTACAAATCAAGTCCTGAAATTCAGGAGCCAATCAAACCTCTTGAAAAGAGAGCTCTAAACTTCTTAGTCAATGAATTTTTATTGAAGAATAACTACAAGCTTACATCAATAACCTTTTCTGATGAAAATGATGATCAGGATTTTGAATTGTGGGATGATGTAGGATTAAACATTCCAAAACCTCCAGACTTACTGCAGCTCTACCGAGATTTTGGAAATCATCAAGTGACTGGAAAAGACCTTGTGGATGTGGCCAGTGGAGTAGAAGAAGATGAACTGGAGGCACTCACACCAGTTTTAGGCAACCTTCCTGCAACCCTTGAAACTGCTCAGACTATAGAGAACTCCTTGCTAGTACAGAAATTAGAAGATAAAATTAGTTTATTAAATAGTGAGAAATGGTCTTTGATGGAACAAATCAGAAGACTGGAAAGTGAAATGGACTGTCTCAAAAATGAACACTTTGCTGTCCCAGTAATTTGTGACTCCATTCCACCATCTTTGGATCAGTCTTTTCACAAAGACTCTGAGAACAGTGGACAGAAACCAGTTACAAATAGTTCAGACGAGGGAAAAAACCAGGATAGCCATCCTTCAAAATCAGATGAAGTTGATTCCACGATTCCTAAAGAGAATTTCCCAAACTCCTTACCCAGGAGAGAAAGAGAAGGGATGCCATCTTCTTCTTCATCAAGTAAAACCACAGTCCATTTTGATAAACCCAACAGGAAATTGTCTCCTGCTTTCCACCAAGCACTCCTTTCTTTTTGTCGAATGTCAGCAGATAGTCGTTTAGGATCAGAGGTGTCTCGGATTGCGGACAGTGAGAAAAGTGTCATGTTAATGCTGGGACGCTGCCTACCACACATTGTTCCCAATGTGCTGTTAGCAAAGAGAGAGGAGTTGATCCCCCTCATACTGTGCACGGCATGTCTGCACCCTGAGCCTAAAGAGAGAGATCAGCTTCTCCACATACTGTTCAATTTGATCAAGAGGCCAGATGATGAGCAGAGGCAAATGATACTGACAGGTTGTGTGGCATTTGCACGTCATGTTGGACCAACTCGTGTGGAAGCTGAACTTCTACCACAGTGTTGGGAACAGATTAACCACAAATACCCAGAAAGACGACTGCTTGTGGCAGAATCCTGTGGAGCCTTGGCACCTTACCTTCCTAAAGAAATTCGTAGCTCCTTAGTTCTTTCAATGTTGCAACAAATGTTAATGGAAGATAAGGCAGATTTGGTAAGAGAAGCTGTGATCAAAAGCCTCGGTGTCATTATGGGATACATTGATGATCCAGACAAATATCAACAGGGTTTTGAATTGTTGCTGTCAGCCTTGGGTGATCCCTCAGAAAGAGTAGTTAGTGCAACACATCAAGTATTTTTACCAGCTTATGCTGCCTGGACTACAGAACTCGGAAATTTGCAGTCTCATCTTATACCTACATTGCTGAGCAAGATTGAGAAACTTCTCAGGGAAGGAGAACATGGGCTGGATGAACATAAGCTCCACATGTATCTTTCTGCCTTGCAGTCCTTGATCCCATCGCTCTTTGCATTTGTGCTGCAGAATGCCCCTTTCTCCAGCAAAGCCAAGCTTCATGGTGAAGTGCCACAGATAGAAGTGACGAGGTTCCCCCGGCCTCTGTCACCCCTTCAAGATGTGTCTACAATTATTGGAAGTCGTGAGCAGTTGGGGGTGCTTCTTCAACTCTATGATTACCAGCTGGAACACGAGGGTACAACATGCTGGGAGAGTTTACTATGGGTTGTCAATCAATTGTTGCCACAACTTATAGAAATAGTTGGCAAAATTAATGTTACTTCAACTGCCTGTGTCCATGAATTCTCCAGATTTTTCTGGCGCCTTTGCCGGACATTTGGCAAAATTTTTACAAACACTAAGGTAAAACCTCAGTTCCAGGAGATTTTAAGACTATCTGAAGAAAATATTGAT---TCCTCAGCAGGAAATGGGGTCCTCACTAAAGCCACCGTCCCCATTTATGCAACAGGAGTTCTTACGTGTTATATTCAGGAAGAAGACCGGAAACTGTTAGTTGGATTCTTAGAAGATGTAATGACCCTGCTTTCATTATCTCATGCTCCTCTTGATAGCCTGAAGGCTTCTTTTGTGGAACTGGGTGCAAACCCAGCCTACCACGAGTTACTGTTAACGGTTTTATGGTACGGTGTTGTCCATACTTCTGCACTTGTGAGGTGTACTGCTGCGAGAATGTTTGAGCTGACTCTTCGAGGCATGAGTGAAGCGTTAGTTGACAAGCGGGTTGCTCCGGCCCTTGTTACCTTGTCCAGTGATCCTGAATTCTCTGTCAGGATTGCCACAATTCCGGCCTTTGGCACTATTATGGAAACAGTCATTCAAAGAGAGTTGCTGGAAAGAGTGAAAATGCAGTTGGCTTCTTTCCTGGAAGATCCTCAGTATCAAGACCAATATTCTTTGCACACGGAGATCATAAAAACATTTGGTAGAGTTGGGCCAAACGCAGAACCAAGGTTCCGAGATGAGTTTGTTCTACCACATTTGCATAAGTTAGCCTTGGTGAACAACTTACAGATTGTGGATTCGAAAAGACTGGACATTGCTACCCATCTTTTTGAAGCCTACAGTGCGCTTTCCTGTTGTTTCATTTCAGAGGATTTAATGGTTAATCACTTTTTACCTGGTCTCAGATGTTTACGCACTGACATGGAACATCTTTCTCCCGAGCATGAGGTTATTTTAAGTTCCATGATAAAAGAATGTGAACAAAAAGTAGAGAATAAGACTGTCCAAGAGCCTCAAGGCTCAATGTCAATCGCTGCAAGCTTAGTGAGTGAAGATACAAAGACCAAGTTTTTGAACAAAATGGGCCAGTTGACCACATCAGGTGCCATGTTGGCCAACGTGTTTCAGAGAAAGAAG---
>HLphyDis3
ATGGCGGCGATGGTGCCTGGAGGTAGTGGCAGTGGTGGCGGTGGCGTGAATCCATTCCTCAGTGATTCGGACGAAGACGACGACGAGGTAGCGACGACCGAGGAGCGGCGGGCAGGACTTCGGCTGGGTACGCGGGGCGACCTAGATCCTGGCTCTGCAGACTCTCTATCGCCCCAGGATCCCGTGCCCTTAGGGAGCAGTGCACGGTCAGGACTCCCTGGGGAGACGGCGGTGGCGGCTGCGGTGGCCTTGGGGGGCAGCGGGGAGACCCCGGCCCGCTTGTCAATTGATGCAATCGCGGCTCAGCTGCTGCGCGATCAATACTTGCTGACCGCCCTGGAGCTGCACACCGAACTGTTAGAGAGTGGCCGCGAGCTGCCTCGGCTGCGCGACTACTTCTCCAATCCCGGCAACTTCGAGAGGCAGAGTGGGACCCCGCCGGGGATGGGGGCACCGGGGATCCCCGGAGCCGTCGGCGTTGGAGGT---------GCAGGAGGTCGGGAGCCGAGCATGACGTCGGGCGGGGGACAGCTCAATAGAGCTGGGAGCATCAGTACTCTCGACTCTTTAGACTTTGCAAGATATTCAGATGATGGTAACAGGGAAACAGATGAGAGAGTGGCAGTCCTGGAGTTTGAACTACGGAAAGCCAAGGAGACCATTCAGGCCCTCCGAGCCAACCTGACAAAGGCTGCAGAACATGAAGTTCCTTTACAGGAACGAAAAAATTACAAATCAAGTCCTGAAATTCAGGAGCCAATCAAACCTCTTGAAAAGAGAGCTCTAAACTTCTTAGTCAATGAGTTTTTATTGAAGAATAACTACAAGCTTACATCAATAACCTTTTCAGATGAAAATGATGACCAGGATTTTGAACTATGGGATGATGTAGGATTAAACATTCCAAAACCTCCAGATTTATTGCAACTCTACCGAGACTTTGGAAACCATCAGGTGACTGGGAAAGACCTTGTGGACGTGGCCAGTGGAGTGGAAGAGGATGAACTGGAGGCCCTCACACCAGTTACAGGCGACCTTCCTCCCACCCCTGAAACCCCTCACACTGTAGAGAACTCTTTGCTAGTACAGAAATTAGAAGATAAAATTAGTTTATTAAGTAGTGAGAAATGGTCTTTGATGGAACAAATCAGAAGACTTGAAAGCGAAATGGACTTTCTCAAAAATGAACACTTTGCTCTCCCAGTAATTTCTGACTCTGTTCAACCTTCTTTGGATCAGTCTCTTCACAAAGACTCTGAGGACAGTGGGCAGAAACCAGTTATAAATAGTTCCGATGAGGGAAAAAACAAGGATGTCCATCTTTCAAAACCCGATGAAGATGATTCCACCGTTCCTAAAGAGCATTTCCCAAACTCTTTGCCCAGGAGAGAAAGAGAAGGAATACCG---TCTTCTCCAGCAAGTAACAACACAGTTCATTTTGATAAACCCAACAGGAAATTATCTCCTGCTTTCCACCAAGCACTACTCTCTTTCTGTCGAATGTCGGCAGACAGTCGTTTAGGATCAGAGGTGTCGCGGATCGCAGACAGCGAGAAAAGTGTCATGCTGATGCTGGGACGCTGCCTGCCGCACATCGTTCCGAACGTGCTGCTGGCGAAGAGAGAGGAGCTGATCCCCCTCATCCTGTGCACGGCGTGCCTGCATCCTGAGCCCAAAGAGAGAGACCAGCTTCTCCACATACTTTTCAACTTGATCAAGAGGCCAGATGATGAGCAAAGGCAGATGATACTGACGGGCTGTGTGGCGTTTGCACGTCATGTCGGACCAACACGCGTAGAAGCTGAGCTTTTACCGCAGTGCTGGGAACAGATCAATCACAAATACCCAGAGAGGCGACTGCTCGTGGCCGAATCCTGTGGAGCCTTGGCACCCTACCTTCCTAAAGAAATCCGTAGCTCCTTGGTTCTTTCAATGTTACAACAGATGTTGATGGAAGATAAGGCAGACTTGGTACGGGAAGCTGTGATCAAAAGCCTCGGCATCATTATGGGGTACATCGACGACCCAGACAAATACCAACAGGGTTTTGAACTGTTGCTGTCAGCCTTGGGCGATCCCTCGGAAAGAGTGGTTAGCGCAACACATCAAGTATTTCTACCAGCTTATGCCGCCTGGACCACAGAACTTGGGAATTTACAGTCTCATCTTATCCCCACGTTGCTGAACAAGATCGAAAAACTTCTCAGGGAAGGAGAACATGGGCTGGACGAACATAAGCTCCACATGTACCTTTCTGCCTTGCAGTCTCTGACCCCACCCCTCTTTGCGTTGGTGCTGCAGAACGCACCTTTCTCCAGCAAAGCCAAGCTGCAGGGTGAAGCGCCACAGATAGAAGTGACGAGGTTCCCCCGGCCTATGTCACCCCTTCAAGATGTGTCTACTATTATTGGAAGTCGTGAGCAACTGGCAGTGCTCCTGCAGCTTTATGAGTACCAGCTGGAACACGAGGGGACCACCGGCTGGGAGAGTTTACTGTGGGTTGTCAATCAATTGCTGCCACAGCTTATAGAAGTAGTCGGCAAAATCAATGTCACTTCAAGTGCTTGTGTCCATGAATTCTCCAGATTTTTCTGGCGCCTTTGCCGAACCTTTGGCAAAATTTTCACAAACACTAAGGTAAAACCTCAGTTCCAGGAGATTTTAAGATTATCTGAAGAGAACATTGAT---TCCTCAGCAGGAAACGGGGTCCTCACTAAAGCCACCGTCCCCATTTATGCAACAGGAGTCCTTACGTGTTACATTCAGGAAGAAGACCGCAAACTGCTGGTCGGGTTCTTGGAAGACGTCATGACCCTGCTCTCGCTGTCCCACGCGCCCCTGGACAGCCTGAAGGCTTCTTTCGTGGAGCTGGGTGCGAACCCGGCCTACCACGAGTTGCTGCTGACGGTTCTGTGGTACGGCGTCGTCCACACGTCAGCCCTGGTGAGGTGCACCGCCGCCAGGATGTTCGAGCTGACTCTTCGAGGCATGAGTGAAGCGTTAGTTGACAAGCGGGTTGCTCCGGCCCTTGTTACCTTGTCCAGTGATCCTGAATTATCCGTCAGGATTGCCACAATTCCAGCCTTTGGTACTATTATGGAAACAGTTATTCAAAGAGAGTTGCTGGAGAGAGTGAAAATGCAGTTGGCTTCTTTCCTGGAAGATCCCCAGTATCAAGACCAGTATTCTCTGCATACAGAGATCATAAAAACCTTCGGCAGAGTGGGGCCTAACGCAGAACCGAGGTTCCGAGATGAGTTTGTTTTACCGCACTTGCACAAGTTAGCCTTGGTGAACAACTTACAAATTGTGGATTCCAAAAGACTGGATATCGCCACCCATCTGTTCGAAGCCTACAGTGCGCTTTCCTGCTGCTTCATTTCAGAGGATTTAATGGTTAATCACTTCCTGCCGGGTCTCAGGTGTTTACGCACGGACATGGAGCACCTCTCTCCGGAGCACGAGGTTATTTTAACGTCCATGATAAAAGAATGTGAACAAAAAGTAGAGAATAAGACCGTCCAGGAGCCTCAAGGCTCAATGTCCATTGCTGCCAGCCTAGTGAGCGAAGACACGAAGACCAAGTTCTTGAACAAGATGGGCCAGCTGACCACCTCGGGTGCCATGCTGGCCAACGTGTTCCAGAGGAAGAAG---
>sorAra2
-------------------------------------------------------------------------------------------------------------------------------------------------------------------------------------------------------------------------------------------------------------------------------------------------------------------------------------------------------------------------------------------------------------------------------------------------------------------------------------------------------------------------------------------------------------ATCGAGCTGGGAGCATCAGTACCCTTGATTCTTTAGACTTTGCAAGATATTCAGATGACGGTAACAGGGAAACAGATGAAAGGGTAGCAGTCCTGGAGTTTGAACTACGGAAAGCCAAGGAGACCATTCAGGCCCTCCGAGCCAACCTGACAAAGGCTGCAGAACATGAAGTTCCTTTACAGGAACGAAAAAATTATAAATCAAGTCCTGAAATTCAGGAGCCGATCAAACCTCTTGAAAAGAGAGCTCTAAACTTCTTAGTCAATGAATTTTTATTGAAGAATAACTATAAACTTACATCAATAACCTTTTCAGATGAAAATGATGATCAGGATTTTGAACTATGGGATGATGTAGGATTAAACATTCCGAAACCTCCAGATTTGTTGCAACTCTACCGAGATTTTGGAAATCATCAAGTGACCAGGAAAGACCTTGTGGATGTGGCTAGTGGAGTAGAAGAAGATGAATTAGAAGCTCTGACACCAATTGTGAGCAGCCTTCCTCCGAACCTTGAAACTCCTCAGACTATAGAGAGCTCCTTGCTAATACAGAAATTAGAAGATAAAATTACTTTATTAAATAGTGAAAAATGGTCTTTGATGGAGCAAATCAGAAGACTTGAAAGTGAAATGGACTTCTTCAAAAATGAGCACTTTGCAGCACCAGTAGTTTGTGACTCTGCCCATCCTTCTTCACATAAGTCTCTCCACAAAGACTCTGAAGACAGTGAACAGAATCCAGTTGTAAATAGTTCAGACCGGGGAACAAACAAGGATATCCATCTCTCACAGCCAGATGAAGTGGATTCCACTGTCCCTAAAGAGAACTTTGCAAATTCTTTTCCCAGGAGAGAAAGGGAAGGAACGCCGTCCTCATCACCACCAAGTAAACGTCTAGTCCATTTCGATAAACCCAATCGAAAATTGTCTCCTGCTTTCCACCAAGCACTGCTCTCCTTTTGTCGAATGTCAGCCGATAGTCGTTTAGGATCAGAGGTGTCTCGAATTGCAGACAGTGAGAAAAACGTTATGTTGATGCTGGGTCGCTGCCTGCCACACATTGTTCCTAATGTACTGTTGGCCAAAAGAGAGGAGCTGATCCCCCTCATACTGTGTACAGCTTGTCTTCATCCTGAGCCTAAAGAGCGAGATCAGCTTCTCCATATACTTTTCAATTTGATCAAGAGACCAGATGATGAGCAGAGGCAAATGATCCTCACAGGCTGTGTGGCGTTTGCACGTCACGTTGGACCAACACGTGTAGAGGCAGAGCTTTTGCCACAGTGCTGGGAACAGATTAATCACAAATATCCAGAAAGACGATTGCTTGTGGCAGAATCTTGTGGAGCATTAGCACCTTACCTTCCTAAAGAAATCCGTAGCTCTTTGGTTCTGTCAATGTTGCAGCAGATGTTAATGGAAGATAAGGCTGATTTGGTAAGAGAAGCTGTGATCAAAAGCCTTGGTATTATTATGGGATACATTGATGATCCAGACAAATATCAACAGGGCTTTGAATTGTTACTCTCAGCCTTAGGTGATCCCTCAGAGAGAGTCGTTAGTGCTACACATCAAGTATTTTTACCAGCTTATGCTGCCTGGACTACAGAACTCGGAAACCTGCAGTCGCATCTTATTCCTACATTGCTCAGCAAGATTGAAAAACTTCTCAGGGAAGGAGAGCACGGGCTGGATGAACATAAGCTCCACATGCATCTCTCTGCTCTGCAGTCCTTGATCCCGTCTCTCTTTGCGCTCGTGCTTCAGAATGCCCCTTTCTCCAGCAAAGCCAAGCTGCACGGTGACGTGCCACAGATCGAAGTGACAAGGTTCCCACGGCCTATGTCGCCTCTTCAGGATGTGTCTACTATTATTGGAAGTCGAGAGCAATTGGCAGTCCTGCTCCAACTCTATGATCACCAGCTAGAACATGAGGGTACAACAGGCTGGGAGAGTTTACTATGGGTTGTCAATCAATTGTTGCCACAGCTTATAGAAATAGTTGGCAAAATTAACGTTACTTCATCTGCCTGTGTCCATGAATTTTCCAGATTTTTCTGGCGTCTTTGTCGGACATTCGGCAAAATCTTTACAAATACTAAGGTTAAACCTCAGTTTCAAGAGATTTTAAGGCTGTCTGAAGAAAACATCGAT---TCCTCAGCAGGAAATGGGGTCCTCACTAAAGCTACAGTCCCCATTTATGCAACAGGAGTCCTTACATGTTACATTCAGGAAGAAGACCGAAAACTGTTAGTTGGATTCTTAGAAGATGTAATGACTTTGCTTTCATTGTCACATGCTCCTCTTGATAGCCTGAAGGCTTCGTTTGTCGAACTGGGTGCAAATCCAGCCTACCACGAATTATTATTAACTGTGCTGTGGTATGGCGTTGTACATACGTCAGCACTTGTGAGGTGCACTGCTGCTAGAATGTTTGAGCTGACTCTTCGAGGCATGAGTGAAGCGTTAGTTGACAAGCGGGTTGCTCCGGCCCTTGTTACCTTGTCCAGTGATCCTGAATTCTCTGTCAGGATCGCCACAATCCCAGCCTTTGGTACCATTATGGAAACAGTTATTCAGAGAGAGTTGCTGGAAAGAGTGAAAATGCAGTTGGCTTCTTTCCTGGAAGATCCTCAGTACCAAGACCAGTATTCTTTGCATATAGAGATCATAAAAACATTTGGTCGAGTTGGGCCTAATGCAGAACCAAGGTTTCGAGATGAATTTGTTATTCCACATTTGCATAAGTTAGCCTTGGTGAACAATCTACAGGTTGTGGATTCTAAAAGACTGGATATCGCTACCCATCTTTTTGAAGCCTACAGTGCTCTCTCCTGTTGTTTCATCTCAGAGGATTTAATGGTTAATCACTTTCTACCTGGTCTCAGATGTTTACGCACCGATATGGAACATCTCTCTCCGGAGCACGAGGTTATTTTAAGTTCCATGATTAAAGAATGTGAACAAAAAATAGAGAACAAGACTGTCCAAGAGCCGCAAGGCTCAATGTCAATTGCTGCAAGCTTAGTGAGTGAAGACACAAAGACCAAGTTTCTGAACAAAATGGGCCAGTTAACAACTTCAGGTGCCATGTTGGCCAACGTGTTTCAGAGGAAGAAGT--
>oryAfe1
ATGGCGGCGATGGCGCCTGGAGGT---GGCAGTGGGAGCGGCGGCGTGAATCCATTCCTCAGCGATACCGACGAGGATGACGACGAGGTAGCGGCGACGCAGGAGCGGCGGTCTGGACTTCGGCTGGGTTCCGGGGGTGGCCTGGATCCTGACTCTGTGGGCTCGCTGTCGCCACAGGATCCCGTGGCTTTAGGGAGCAGTGTGCGGACGGGGCTCCCTGGGGAG---------GCGGCTGCGGTGGCGCTGGGGGGCCTCGGGGACACCCCGGCCCGACTGTCCATTGATGCGATCGCCGCTCAGTTGTTGCGGGATCAGTACTTGCTGACGGCCCTGGAGCTGCATACCGAGCTGTTGGAGAGCGGCCGCGAGCTGCCTCGGCTGCGTGACTACTTCTCCAACCCCGGCAACTTCGAGAGGCAGAGCGGGACCCCGCCTGGGGTGGGAGCGCCGGGCTTCCCGGGAGCAGCCGGCGTCGGAGGC---------GCTGGAGGCCGGGAGCCGAGTACTACGTCTGGCGGGGGACAGCTCAATCGAGCTGGAAGCATCAGTACCCTTGATTCCTTAGACTTCGCAAGATACTCAGATGATGGTAACAGGGAAACTGATGAGAGAGTGGCAGTCCTGGAGTTTGAACTACGGAAAGCCAAGGAGACCATTCAGGCCCTCCGAGCAAACCTAACAAAGGCTGCAGAAAATGAAGTTCCTTTACAGGAACGGAAAAATTACAAATCAAGTCCTGAAATTCAGGAGCCAATCAAACCTCTTGAAAAGAGAGCTCTAAACTTCCTAGTCAATGAATTTTTATTGAAGAATAATTACAAGCTTACATCCATAACCTTTTCAGATGAAAATGATGATCAGGATTTTGAATTGTGGGATGATGTAGGCTTAAACATCCCCAAACCTCCAGACTTATTGCAGCTCTACCGAGATTTTGGAAATCATCAGGTGGCTGGGAAAGATGTTGTGGACGTGGCCAGTGGAGTAGATGAAGAGGAGCTGGAGGCTCTCACGCCAGTTTTAAGCAGCCTGCCTCCAACCTTTGAAAGTCCTCCGCCTGTAGAGAACTCTATGCTAGTACAGAAACTGGAAGATAAAATTACTTTGTTAAATAGTGAGAAGTGGTCCTTGATGGAGCATATCAGAAGACTTGAAAGTGAAATAGACTTTCTCAAAAATGAACATTTTGCCATCCCAGTGGTGTGCGACTCTGTTCAGCCTTCTGTGGATCAGTCTTCCCACAAAGACTCTGAAGACAGTGAGCAGAGTTCAGTTGTAAATAGTTCAGACCAGGGAAGAAGCAAGGATATTCATCTTTCAGTGTCCGATGAAGTCGATTCCGCTGCTCCTAAAGAGAATTCCTCAAATTCTGTGCCCAGGAGAGGAAGGGAAGGAATGCCATCTTCTTCTCCACAAAGCAGAAATGCAGCTCAGTTTGATAAACCCAATAGGAAATTATCTCCTGCTTTCCACCAAGCACTACTTTCTTTTTGTCGAATGTCAGCAGATAGTCGTTTAGGATCAGAGGTGTCTCGGATTGCAGATAGTGAAAAGAGCGTCATGCTCATGCTGGGACGCTGCCTGCCACACATTGTTCCCAACGTGCTGCTGGCAAAGAGAGAGGAGTTGATCCCCCTCATACTGTGTACAGCATGTCTGCATCCTGAGCCTAAGGAGAGAGATCAGCTTCTCCACATACTTTTCAATTTGATCAAGAGGCCAGATGATGAGCAGAGGCAAATGATACTGACGGGTTGCGTGGCATTTGCACGTCATGTTGGACCCACACGTGTAGAAGCTGAGCTTTTACCACAGTGTTGGGAGCAGATTAATCACAAGTATCCAGAAAGACGACTATTGGTGGCTGAATCGTGTGGAGCATTAGCACCTTACCTTCCTAAAGAAATTCGTAGCTCCTTGGTTCTTTCAATGCTGCAGCAGATGCTAACAGAAGATAAAGCCGATTTGGTTCGGGAAGCTGTAATCAAAAGCCTTGGTGTCATCATGGGATACATTGATGATCCAGACAAATATCAACAGGGTTTTGAGTTGTTGCTCTCGGCCTTGGGTGATCCCTCAGAAAGAGTGGTTAGTGCAACACATCAAGTATTTCTACCAGCTTATGCTGCTTGGACAACAGAACTTGGAAATTTGCAGTCTCATCTTATACCTACACTACTGAATAAAATTGAAAAACTTCTCAGGGAAGGAGAACACGGGCTTGACGAACATAAGCTCCACATGTACCTTTCCGCCTTGCAGTCCTTGATCCCTTCACTCTTTGCACTGGTGCTCCAGCATGCACCTTTCACGAGCAAAGCCAAGCTGCATGGTGAAGTGCCACAGATAGAAGTGACTAGGTTCCCACGGCCTATGTCGCCTCTTCAAGATGTGTCTACTATTATTGGAAGCCGTGAGCAATTGGCAGTCCTATTACAGCTTTATGAGTACCAGTTGGAACATGAGGGTACAACAGGCTGGGAGAGTTTACTATGGGTTGTCAATCAATTGTTGCCACAACTTATAGAAATAGTTGGCAAAATTAATGTCACTTCAACTGCCTGTGTCCATGAATTCTCAAGATTTTTTTGGCGCCTTTGCCGGACGTTTGGCAAAATTTTTACAAACACTAAGGTAAAACCTCAGTTCCAGGAGATTTTAAGACTATCTGAAGAAAACATTGAT---TCCTCAGCAGGAAATGGGGTCCTCACTAAAGCTACAGTCCCCATTTATGCAACAGGAGTCCTTACATGTTATATTCAGGAAGAAGACCGAAAACTGTTAGTTGGATTCTTGGAAGATGTAATGACTCTGCTTTCATTATCTCATGCTCCTCTCGATAGCCTGAAAGCTTCTTTTGTGGAACTGGGTGCAAATCCTGCCTACCATGAGTTACTGTTAACCGTTTTGTGGTATGGTGTTGTCCATACTTCAGCACTTGTGAGGTGTACTGCTGCTAGAATGTTTGAGCTGACTCTTCGAGGCATGAGTGAAGCGTTAGTTGACAAGCGGGTTGCTCCGGCCCTTGTTACCTTGTCCAGTGATCCAGAATTCTCTGTCAGGATTGCCACAATTCCAGCCTTTGGCACTATTATGGAAACAGTTATTCAAAGAGAGTTGCTGGAAAGAGTGAAGATGCAGCTGGCCTCGTTCCTGGAAGATCCCCAGTATCAAGACCAGCATTCCCTGCATACGGAGATCATCAGAACATTTGGGAGAGTGGGGCCTAATGCTGAGCCCAGATTCCGAGATGAGTTTGTTATACCACATTTGCATAAATTAGCCCTGGTGAACAACTTACAAATTGTAGATTCTAAAAGACTGGATATTGCTACCCATCTTTTTGAAGCCTACAGTGCACTTTCCTGTTGTTTCATTTCAGAAGATTTAATGGTTAATCACTTTTTACCTGGTCTCAGGTGTTTACGCACTGACATGGAACACCTTTCTCCAGAGCACGAGGTTATTTTAAATTCTATGATAAAAGAATGTGAACAGAAAGTAGAGAACAAGACTGTGCAGGAGCCGCAAGGCTCAATGTCGATTGCTGCAAGCTTAGTGAGTGAAGATACAAAGACCAAATTTTTGAACAAAATGGGCCAGTTGACAACATCGGGTGCCATGTTGGCCAACGTGTTTCAGAGAAAGAAG---
>criGri1
---------------------------------------------------------------------------------------------------------------------------------------------------------------------------------------------------------------------------------------------G-TGCGGCGGCCTTGGGGGGCAGCGGGGAGACCCCTGCCCGATTGTCCATCGATGCCATCGCCGCCCAGCTGTTGCGCGATCAATACCTGCTGACTGCCCTGGAGCTACACACAGAGCTGTTGGAGAGCGGCCGCGAGCTACCGCGGCTGCGCGATTACTTCTCCAATCCTGGCAACTTCGAGAGGCAGAGTGGGACCCCACCAGGGATGGGGGCGCCCGGGATCCCCGGAGCACCCAGCGTTGGAGGC---------GCTGGAGGCCGGGAACCGAGTACGACGTCGGGCGGAGGACAGCTCAATCGAGCTGGAAGCATTAGTACTCTTGATTCTTTAGACTTTGCAAGATATTCAGATGACGGTAACAGGGAAACAGATGAAAGAGTGGCAGTCCTGGAGTTTGAACTACGGAAAGCCAAGGAGACCATTCAGGCCCTCCGAGCCAACCTAACAAAGGCTGCAGAACATGAAGTTCCTTTACAGGAACGAAAAAATTACAAATCAAGTCCTGAAATTCAGGAGCCAATCAAACCTCTTGAAAAGAGAGCTCTCAACTTCCTAGTCAATGAGTTTTTGTTGAAGAATAACTACAAGCTTACTTCAATAACCTTTTCAGATGAAAATGATGATCAGGATTTTGAATTATGGGATGATGTAGGATTAAACATTCCCAAACCTCCAGACTTGTTACAACTTTACCGAGATTTTGGAAATCATCAAGTGACTGGAAAAGATCTTGTGGATGTGGCCAGTGGAGTAGATGAAGATGAATTAGAGGCTCTTACACCAGTTTTAGGCAGCGTCCCTCGAACAACCGATACTCCCCAGCCTCTAGAGAACTCCTTGCTAGTACAGAAATTAGAAGATAAAATTAGTTTATTAAATAAAGAAAAATGGTCATTGATGGAACAAATCAGAAGACTTGAAAGTGAGATGGACATCCTCAAAACTGAGCACTTTACCAACCCAGCAGTTGGTGATTCTGTTCAGCCTTCC---------------CAAAAAGATTCCGAAGACAGTAGACGGAGCCTAATTGTAAATAGTTCAGACCAGGAAACAAACAAGGATGGTCATCTTGAAACACTAGGTGGAGCTGATTCCTCGACTCCTAAAGAGAATTCCACAGGTTCTTTCCCCAGGAAGGAAAGAGAAGAAATGCCACCTTCT---ATATCAAGCAAAACCATGGTCCATTTTGATCAACCCAATAGAAAATTGTCGCCAGCTTTCCACCAAGCACTACTCTCTTTTTGTCGAATGTCTGCAGATAGTCGTTTAGGATCAGAGGTGTCTAGGATTGCAGACAGTGAAAAAAGTGTTATGTTAATGCTGGGACGATGCCTGCCACACATTGTTCCTAATGTACTGTTGGCAAAAAGAGAGGAGTTGATCCCCCTCATATTGTGTACAGCATGCCTACACCCCGAACCTAAAGAAAGAGACCAGCTCCTCCACATACTCTTCAACTTGATCAAGAGGCCAGATGATGAGCAAAGGCAAATGATACTGACAGGTTGTGTGGCATTTGCACGTCATGTTGGACCAACTCGTGTGGAAGCTGAACTTTTACCACAGTGTTGGGAACAGATTAATCACAAATATCCAGAAAGACGACTGCTTGTAGCAGAGTCCTGTGGAGCACTGGCACCTTACCTTCCCAAAGAAATTCGTAGTTCCTTGGTTCTTTCAATGTTGCAACAAATGTTAATGGAAGATAAGGCAGATTTGGTAAGAGAAGCTGTGATCAAAAGCCTGGGTGTCATTATGGGCTACATTGATGATCCTGACAAATATCAACAGGGCTTTGAATTACTGCTTTCAGCCCTGGGTGACCCCTCTGAAAGAGTTGTTAGTGCAACACACCAAGTATTTTTACCAGCTTATGCTGCCTGGACAACAGAACTTGGAAATTTACAGTCTCATCTTATACCGACACTACTGAACAAGATTGAAAAGCTTCTCAGGGAAGGAGAGCACGGGCTGGATGAACACAAGCTCCACATGTATCTTTCTGCCTTGCAGTCCTTGATCCCATCTCTCTTTGCATTAGTGCTTCAGAACGCACCTTTCTCCAGCAAAGCCAAGCTGCATGGTGAAGTGCCACAGATCGAAGTGACCAGGTTCCCTCGGCCTATGTCACCTCTGCAAGATGTGTCTACTATTATTGGAAGTCGTGAGCAATTGGCAGTGCTACTTCAGCTTTACGATTACCAGCTAGAGCATGAGGGCACAACAGGCTGGGAGAGCTTGCTGTGGGTTGTTAATCAGTTGTTGCCACAGCTTATTGAAATAGTGGGCAAAATTAATGTAACTTCAACTGCCTGTGTCCATGAATTCTCCAGATTTTTCTGGCGTCTTTGCCGGACATTTGGCAAAATTTTTACAAACACTAAGGTAAAACCCCAATTCCAGGAGATTTTAAGACTCTCTGAAGAAAACATTGTTTTCAGGAGTCAGATAATGGGGGTCCTCACTAAAGCTACAGTCCCCATTTATGCCACAGGAGTCCTCACGTGTTACATTCAGGAAGAGGATCGAAAGCTGCTAGTTGGCTTCTTAGAAGATGTAATGACGCTGCTTTCACTGTCTCATGCTCCTCTTGACAGCCTGAAGGCTTCTTTTGTGGAACTTGGTGCAAACCCTGCCTATCATGAGCTGTTGCTGACTGTTTTGTGGTATGGTGTTGTCCACACTTCTGCACTTGTCAGGTGTACTGCTGCTAGGATGTTTGAGCTGACTCTTCGAGGCATGAGTGAAGCATTAGTTGACAAGCGGGTTGCTCCGGCCCTTGTTACCTTGTCCGGTGATCCTGAATTCTCCGTTAGGATTGCTACAATCCCAGCGTTTGGCACTATTATGGAAACAGTTATTCAGAGAGAGTTACTAGAAAGAGTGAAGATGCAGTTGGCTTCTTTCCTGGAAGACCCTCAGTACCAAGACCAGCATTCTTTGCATACAGAGGTTATCAGAACATTTGGCAGAGTCGGGCCTAATGCAGAACCTCGCTTCCGAGATGAGTTTGTTATACCACATTTACATAAATTAGCCTTGGTGAATAACTTACAAATTGTGGATTCGAAAAGACTGGACATCGCAATCCATCTTTTTGAAGCCTACAGTGCACTGTCCTGTTGCTTCATTTCAGAGGATTTAATGGTAAATCACTTTTTACCCGGCCTCAGATGTTTACGGACTGACATGGAACATCTGTCTCCAGAACATGAGGTTATTTTAAGTTCCATGATAAAAGAATGTGAACAAAAAGTAGAAAATAAGACTGCCCAAGAGCCTCAAGGCTCAATGTCAATTGCTGCAAGTTTAGTGAGTGAAGACACAAAGACCAAGTTTTTGAACAAAATGGGCCAGTTGACAACCTCAGGTGCCATGCTGGCCAATGTGTTTCAGAGGAAGAAGT--
>mm10
ATGGCGGCGATGGCGCCCGGAGGTGGTGGCAGTGGTAGCGGA---GTAAATCCTTTCCTCAGTGATTCGGATGAGGACGACGACGAGGTAGCGGCAACCGAGGACCGGCGGGCAGGACTTCGGCTGGGTGCCGGGGTCGGCCTAGATCCTGGTTCTGCAGGCTCCCTGTCGCCACAGGACCCCATGGCCCTGGGAAGCAGCGCGCGGCCGGGGCTCGCTGTGGAGATGTCC---GCCGCCCCGGCGGCTCCGGGGGGCAGCGGGGAGACCCCTGCCCGATTGTCAATCGATGCCATCGCCGCTCAGCTGTTGCGCGATCAATACTTGCTGACCGCCCTGGAGCTGCACACCGAGCTGTTGGAGAGCGGCCGCGAGCTACCACGACTGCGCGATTACTTCTCCAATCCTGGCAACTTCGAGAGGCAGAGTGGGACCCCCCCAGGGATGGGGGCGCCCGGGATCCCTGGCGCCTCCATCGTCGGAGGC---------GCTGGAGGTCGGGAACCGAGTACGACGTCGGGCGGAGGACAGCTCAATCGAGCTGGGAGCATTAGTACTCTTGACTCATTAGACTTTGCAAGATATTCAGATGATGGTAACAGGGAAACAGATGAAAGAGTGGCGGTCCTGGAGTTTGAACTACGGAAAGCCAAGGAGACCATTCAGGCCCTCCGAGCCAACCTAACAAAGGCTGCAGAACATGAAGTTCCTTTACAGGAACGAAAAAATTATAAATCAAGTCCTGAAATTCAGGAGCCAATCAAACCTCTTGAAAAGAGAGCTCTCAACTTCCTAGTCAATGAGTTTTTGTTAAAGAATAACTACAAGCTTACATCAATAACCTTTTCAGATGAAAATGATGATCAGGATTTTGAATTATGGGATGATGTAGGATTAAACATTCCCAAACCCCCAGACTTGTTACAACTTTACCGAGACTTTGGAAATCATCAAGTGACTGGGAAAGATCTTGTGGATGTGGCCAGTGGAGTAGATGAAGATGAATTAGAGGCTCTTACACCAATTTTAGGCAACGTCCCTCCAACCCTTGATACTCCCCTGCCTATAGAGAACACCTTGCTAGTACAGAAATTAGAAGATAAAATTAGTTTATTAAATAATGAAAAATGGTCATTGATGGAGCAAATCAGAAGGCTTGAAAGTGAGATGGACATCCTCAAAGCTGAACACTTTGCCACCCCAGCAGTTGGTGATTCTGTTCAGCCTTCCTTGGTTTGGTCTTCCCAAAAGGATTCTGAAGACAATAGACAAAGCCCAGCTGTAAATAGTTCAGACCAGGAAAAAACCAAGGATGTTCATCTTGAAATACCAGATGCAGCTGATTCCTTTATTCCTAAAGAGAATTCGTCAGGTTCTTTCCCCAGGAAGGAAAGAGAAGAGCTGCCACCTTCTTCTGTATCAAATAAAACCACGCTCCATTTCGATCAGCCCAATAGGAAATTGTCACCTGCTTTCCACCAAGCACTACTCTCTTTTTGTCGAATGTCAGCAGATAGTCGGTTAGGATCAGAGGTGTCTAGGATTGCAGACAGTGAAAAAAGTGTTATGTTAATGCTGGGACGCTGCCTGCCACACATTGTTCCTAATGTGCTGTTGGCAAAAAGAGAGGAGTTGATTCCTCTCATATTGTGTACAGCATGCCTGCACCCTGAACCTAAAGAAAGAGACCAGCTCCTCCATATCCTCTTCAACCTGATCAAGAGGCCAGATGATGAGCAAAGGCAAATGATACTGACAGGATGTGTGGCATTTGCACGTCATGTTGGACCAACACGTGTGGAGGCTGAACTTTTACCTCAGTGTTGGGAACAGATTAATCACAAATATCCAGAAAGACGACTGCTCGTGGCAGAGTCCTGTGGAGCATTGGCACCTTACCTTCCTAAAGAAATCCGTAGTTCCCTGGTTCTTTCAATGTTGCAACAGATGTTAATGGAAGATAAGGCTGATTTGGTAAGAGAAGCTGTGATTAAAAGCCTGGGTATCATTATGGGCTACATTGATGATCCTGACAAATATCAACAGGGCTTTGAATTGTTGCTCTCTGCCCTGGGTGATCCCTCAGAAAGAGTTGTTAGTGCAACACACCAAGTATTTTTACCAGCCTATGCTGCCTGGACAACTGAACTTGGAAACTTACAGTCTCATCTTATACCTACACTACTGAACAAGATTGAAAAGCTTCTCAGGGAAGGAGAGCACGGGCTGGACGAACACAAGCTCCACATGTATCTTTCTGCCTTGCAGTCCTTGATCCCATCTCTCTTTGCATTAGTGCTACAGAACGCACCTTTCTCCAGCAAAGCCAAGCTGCATGGTGAAGTACCACATATTGAAGTGACTAGGTTCCCTCGGCCTATGTCACCTCTGCAAGATGTGTCTACTATTATTGGAAGTCGTGAGCAATTGGCAGTGCTACTACAACTTTATGATTACCAACTGGAACATGAAGGCACAACAGGCTGGGAGAGTTTACTCTGGGTTGTCAATCAATTGTTGCCACAGCTTATAGAAATAGTGGGCAAAATTAATGTAACCTCAACTGCCTGTGTCCATGAATTCTCCAGATTTTTCTGGCGTCTTTGCCGGACATTTGGCAAAATTTTTACAAACACTAAGGTAAAACCCCAGTTCCAAGAGATTTTAAGACTCTCTGAAGAAAATATTGAT---TCCTCAGCAGGAAATGGGGTCCTCACTAAAGCTACTGTCCCCATTTATGCAACAGGAGTCCTCACGTGTTACATTCAGGAAGAGGACCGAAAGCTGTTAGTTGGCTTCTTGGAAGATGTGATGACACTGCTTTCACTGTCTCATGCTCCTCTTGACAGCCTGAAGGCTTCTTTTGTGGAACTTGGTGCAAACCCGGCCTATCATGAGCTGCTGCTAACTGTTCTGTGGTATGGTGTTGTTCATACTTCTGCACTTGTCAGGTGTACTGCTGCTAGGATGTTTGAGCTGACTCTTCGAGGCATGAGTGAAGCATTAGTTGACAAGCGGGTTGCTCCGGCCCTTGTTACCTTGTCCGGTGATCCTGAATTCTCTGTCAGGATTGCTACAATCCCAGCATTTGGCACTATTATGGAAACAGTTATTCAGAGAGAGTTGCTAGAAAGAGTGAAGATGCAGTTGGCTTCTTTCCTGGAAGACCCTCAGTACCAAGACCAGCATTCTTTGCATACAGAGGTCATCCGAACATTTGGCAGAGTCGGGCCTAATGCAGAACCCCGGTTCCGAGATGAGTTTGTTATACCACATTTACATAAATTAGCCTTGGTGAACAACTTACAAATTGTAGATTCGAAAAAACTGGACATTGCGACTCATCTTTTTGAAGCCTACAGTGCACTCTCCTGTTGTTTCATTTCAGAGGATTTAATGGTAAATCACTTCTTACCTGGCCTCAGATGTTTACGGACTGACATGGAACATCTGTCTCCAGAACATGAGGTTATTTTAAGTTCCATGATAAAAGAATGTGAACAAAAAGTAGAAAACAAGACTGTCCAAGAGCCTCCAGGCTCAATGTCAATTGCTGCAAGTTTAGTGAGTGAAGACACAAAGACCAAGTTTTTGAACAAAATGGGCCAGTTGACAACATCAGGTGCCATGCTGGCCAATGTGTTTCAGAGAAAGAAG---
>micOch1
ATGGCGGCGATGGCGCCCGGAGGTGGTGGCAGTGGCGGCGGA---GTAAATCCATTCCTTAGCGATTCCGATGAGGACGACGACGAGGTAGCGGCGACCGAGGAGCGGCGGGCAGGACTTCGGCTGGGTGCTGCGGTAGGCCTGGATCCTGGCTCTGCGGACTCGCTGTCGCCACAGGACCCTATGGCCCCTGGGAGCAGCGCGCGACCGGGGCTCCCGGTGGAGTCGGCC---GCCCCTCCGGCGGCCCTGGGGGGCAGCGGGGAGACCCCTGCCCGATTGTCAATCGATGCCATCGCCGCCCAGCTGTTGCGCGATCAGTACTTGCTGACTGCCCTGGAGCTGCACACAGAGCTGTTGGAGAACGGCCGCGAGCTACCACGGCTGCGCGATTACTTCTCCAATCCTGGCAACTTCGAGAGGCAGAGTGGGACTCCACCAGGGATGGGGGCGCCTGGGATCCCTGGAGCATCAGGCGTTGGAAGC---------GCTGGAGGTCGGGAACCGAGTACGACGTCGGGCGGTGGGCAGCTCAATCGAGCTGGGAGCATTAGTACTCTTGATTCTTTAGACTTTGCAAGATACTCAGATGATGGTAACAGAGAAACAGATGAAAGAGTGGCAGTCCTGGAGTTTGAACTACGGAAAGCCAAGGAGACCATTCAGGCCCTCCGAGCCAACCTAACAAAGGCTGCAGAACATGAAGTTCCTTTGCAGGAACGAAAAAATTACAAATCAAGTCCTGAAATTCAGGAGCCAATCAAACCTCTTGAAAAGAGAGCTCTCAACTTCCTAGTCAATGAGTTTTTGTTGAAGAATAACTACAAGCTTACGTCAATAACCTTTTCAGATGAAAATGATGATCAGGATTTTGAATTATGGGATGATGTAGGATTAAACATTCCCAAACCCCCAGACTTGTTACAGCTTTACCGAGATTTTGGAAATCACCAGGTGACTGGGAAAGATCTTGTGGATGTGGCCAGTGGAGTAGATGAAGATGAATTAGAGGCTCTTACACCAATTTTAGGCAACGTCCCTCCAACACTTGACACTTCCCAGCCTATAGAGAACTCCTTGCTAGTACAGAAATTAGAAGATAAAATTAGTTTATTAAATAATGAAAAATGGTCACTGATGGAGCAAATCACAAGGCTTGAAAGTGAGATGGACATCCTCAAAACTGAGCACTTTACCACCCCAGCAGTTGGTGATTCTGTTCAGCCTTCC---------------CACAGAGATTCTGAAGACAGTAGACGGAGCCCAGTTGTAAATAGTTCAGACCAGGACAAGAACAAGGATGGTCATCTTGAAGCACTAGGTGGACCTGGTTCCTCTATCCCTAAAGAGAAGGCCACAGGTTCTCTCCCCAAGAAGGAAAGAGAAGAGATGCCACTTTCTTCTGGACCAAGTAAAACTGTGGTCCACTTCAATCAGCCCAATAGGAAATTGTCACCTGCTTTCCACCAAGCACTACTCTCTTTTTGTCGAATGTCTGCAGATAGTCGTTTAGGATCAGAGGTATCTAGGATTGCAGACAGTGAAAAGAGTGTTATGTTAATGCTGGGACGCTGCCTGCCACACATTGTTCCTAATGTGCTGTTGGCCAAAAGAGAGGAGTTGATCCCCCTCATATTGTGTACAGCATGCCTACACCCTGAACCTAAAGAAAGAGACCAGCTCCTCCACATACTCTTCAACCTGATCAAGAGGCCGGATGACGAGCAAAGACAAATGATACTGACAGGCTGTGTGGCATTTGCACGACATGTTGGACCGACACGTGTGGAGGCTGAACTTTTACCACAGTGTTGGGAACAGATTAATCACAAATATCCAGAAAGACGACTGCTTGTGGCAGAGTCCTGTGGAGCCCTGGCACCTTACCTCCCCAAAGAAATTCGTAGTTCCTTGGTTCTTTCAATGTTGCAACAGATGTTAATGGAAGATAAGGCAGATTTGGTAAGAGAAGCTGTGATCAAAAGCCTGGGTGTCATTATGGGCTACATTGATGATCCTGACAAATATCAGCAGGGCTTTGAATTATTGCTTTCAGCCCTGGGTGACCCCTCAGAAAGAGTCGTTAGTGCAACACACCAAGTATTTTTACCAGCTTATGCTGCTTGGACAACTGAACTTGGAAATTTACAGTCTCATCTTATACCTACACTACTGAACAAGATTGAAAAGCTTCTCAGGGAAGGAGAGCATGGGCTGGATGAACACAAGCTCCACATGTATCTTTCTGCCTTGCAGTCCTTGATCCCATCTCTCTTTGCGTTAGTGCTTCAGAATGCGCCTTTCTCCAGCAAAGCCACGCTGCATGGTGAAGTGCCACAAATTGAAGTGACCAGGTTCCCTCGGCCAATGTCACCTCTACAAGATGTGTCTACTATTATTGGAAGTCGTGAGCAGTTGGCGGTGCTGCTCGAACTGTACGATTACCAACTAGAACATGAGGGCACAACAGGCTGGGAGAGTTTACTGTGGGTTGTCAATCAGCTGTTACCACAGCTTATCGAAATAGTGGGCAAAATTAATGTAACCTCAACTGCCTGTGTCCATGAATTCTCCAAATTTTTCTGGCGTCTTTGCCGGACATTTGGCAAAATTTTTACAAACACTAAGGTAAAACCCCAATTCCAGGAGATTTTGAGACTGTCTGAAGAAAACATCGAT---TCCTCAGCAGGAAATGGGGTCCTCACTAAAGCTACAGTCCCCATTTATGCCACAGGAGTCCTCACGTGCTACATTCAGGAGGATGACCGAAAGCTGCTGGTTGGCTTCCTAGAGGATGTAATGACGCTGCTCTCCCTGTCTCATGCTCCTCTTGACAGCCTGAAGGCTTCTTTTGTGGAACTTGGGGCAAATCCGGCCTATCATGAGCTGTTGCTGACTGTGTTGTGGTACGGTGTTGTCCATACTTCTGCACTTGTCAGGTGTACTGCTGCCAGGATGTTTGAGCTGACTCTTCGAGGCATGAGTGAAGCATTAGTTGACAAGCGGGTTGCTCCGGCCCTTGTTACCTTGTCCGCTGATCCTGAATTCTCTGTTAGGATTGCTACGATCCCAGCGTTTGGCACTATTATGGAGACAGTTATTCAGAGAGAGTTGCTAGAAAGAGTGAAGATGCAGTTGGCTTCTTTTCTGGAAGATCCTCAGTACCAAGACCAGCATTCTTTGCATACAGAGATTATCAGAACATTTGGCAGAGTCGGGCCTAATGCAGAACCGCGGTTCCGAGATGAGTTTGTTATACCACATCTACATAAATTAGCCTTGGTGAACAACTTACAAATTGTAGATTCGAAAAGACTGGACATCGCGATCCATCTTTTTGAAGCCTACAGTGCACTGTCCTGTTGCTTCATTTCAGAGGATTTGATGGTAAATCACTTTTTACCTGGCCTCAGATGTTTACGGACTGACATGGAACATCTGTCTCCAGAACATGAGGTTATTTTAAGTTCCATGATTAAAGAATGTGAACAAAAAGTAGAAAACAAGACTGTCCAAGAGCCTCAAGGATCAATGTCAATTGCTGCAAGTTTAGTGAGTGAAGACACAAAGACCAAGTTTTTGAACAAAATGGGTCAGTTGACAACCTCAGGGGCCATGTTGGCCAATGTGTTCCAGAGGAAGAAG---
>eriEur2
ATGGCGGCCATGGCGCCCGGCGGT---------GGCGGCGGCGGCGTGAATCCTTTCCTCAGCGACTCCGACGAGGATGACGACGAGGTCGTCGCGCCCGAGGAGCGACGGGCAGGACTTCGGCTGGGGGCCGGGGGCGGCCTCGATCCGGGCTCGGCGGACTCGCTGTCGCCCCAGGACCCGGTGGCCTTGGGGGGCGGCGCGCGGCCGGGATTCCCGGGGGAG---------CCGGCGGCGGGGGCGCTTGGGTGCCCCGGGGAGCCCCCGGCCCGCCTGTCCATCGACGCGATCGCCGCGCAGCTGCTGCGCGATCAGTACCTGCTGACTGCGCTGGAGCTGCACACCGAGCTGCTGGAGAGCGGCCGCGAGCTGCCGCGCCTGCGCGACTACTTCTCCAACCCAGGCAACTTCGAGAGGCAGAGCGGGACN---------------------------------------------------------------------------------------------------------NATCGAGCTGGGAGCATCAGTACCCTTGATTCTTTAGACTTTGCAAGATATTCAGATGATGGTAACCGGGAAACAGATGAGAGAGTAGCAGTCCTGGAGTTTGAACTACGGAAAGCCAAGGAGACCATTCAGGCCCTCCGAGCCAACCTGACAAAGGCTGCAGAGCATGAAGTTCCTTTACAGGAACGAAAAAATTACAAATCAAGTCCTGAAATTCAGGAGCCAATCAAACCTCTTGAAAAGAGAGCCCTAAACTTCTTAGTCAATGAATTCTTATTGAAGAATAATTATAAGCTTACGTCAATAACTTTTTCAGATGAAAATGATGATCAGGATTTTGAACTATGGGATGATGTAGGATTAAATATTCCTAAACCACCGGATTTGCTACAACTCTATCGAGATTTTGGAAATCATCAAGTGACAACGAAAGATCTTGTGGATGTGGCCAGTGGAGTAGAAGAAGATGAATTAGAGGCTCTTACACCAATTTTAGCCAACCTTCCTCCAACCCTTGAAACTCCGCAGACTGTAGAGAACTCCTTGCTAGTACAGAAGTTAGAAGATAAAATTAGTTTATTAAATAGTGAAAAGTGGTCTTTGATGGAGCAGATCAGAAGACTTGAAAGTGAAATGGACTTCCTCAAAAATGCTCACTTTGCCAGCCCTATAGTTTCTGACTCTGTTCAGTCTTCTTTGGATCAGCCTCCTTACAAAGTCTCTGGAGACAGTGAACAGAATCAAGTTTTAAGTAGTTCAGACATGGGTAAAGAGAAGGAT---------------------GAAGCTGACGCCCTGATTCCTAAGGAGAATTTATCAAATACTTTCCCTAGGAGAGACAAAGAAGGAATGCCATCTTCTTCTCCTTCTACTAAAAATGCAGTGTCTTTTGATAAGCCCAATAGGAAATTGTCACCGGCTTTCCATCAAGCACTTCTCTCTTTTTGTCGAATGTCTGCAGATAGTCGTTTAGGATCAGAGGTGTCTAGGATTGCAGACAGTGAAAAAAGTGTCATGTTGATGCTGGGCCGATGCCTGCCGCACATTGTTCCTAATGTGCTGTTAGCAAAAAGAGAGGAGTTGATCCCCCTCATATTGTGTACAGCTTGCCTCCATCCTGAGCCTAAAGAGAGAGATCAGCTCCTCCATATACTTTTCAATTTGATCAAGCGGCCAGATGATGAGCAAAGACAAATGATACTGACTGGTTGTGTGGCATTTGCACGTCATGTTGGACCAACTCGAGTAGAAGCTGAACTTTTACCACAGTGTTGGGAACAGATTAATCACAAATATCCAGAAAGACGACTGCTTGTGGCAGAATCCTGTGGAGCATTGGCACCTTACCTTCCGAAAGAAATTCGTAGCTCCTTGGTTCTTTCAATGTTGCAACAGATGTTAATGGAAGATAAGGCAGATTTGGTAAGAGAAGCTGTGATCAAAAGCCTTGGGATCATTATGGGATACATTGATGATCCAGACAAATATCAACAGGGATTTGAATTACTGTTGTCCGCTTTGGGAGACCCCTCAGAAAGAGTAGTGAGTGCAACACATCAAGTATTTTTACCAGCTTATGCTGCCTGGACTACAGAACTTGGAAATCTACAGGCCCACCTTATACCTACATTGCTGAGCAAGATTGAAAAACTTCTCAGGGAAGGAGAGCATGGGCTGGATGAGCATAAGCTCCACATGTATCTCTCTGCCTTGCAGTCCTTGATCCCATCACTCTTTGCACTAGTGCTACAGAATGCACCTTTCTCCAGCAAGGCCAAGCTTTATGGTGAAGTGCCACAAATAGAAGTTACTAGGTTCCCTCGGCCTATGTCACCTCTTCAAGATGTGTCTACTATTATTGGAAGTCGTGAACAATTGGCGGTGCTGCTACAACTTTATGATTACCAGCTGGAGCATGAGGGTACAACAGGCTGGGAGAGTTTGCTATGGGTTGTCAATCAATTGTTGCCACAACTTATAGAAATAGTTGGCAAAATTAATGTCACTTCAACTGCCTGTGTCCATGAATTCTCCAGATTTTTCTGGCGCCTTTGCCGGACATTTGGCAAAATTTTTACAAACACTAAGGTCAAACCTCAGTTCCAGGAGATTTTAAGATTGTCTGAAGAAAACATTGAA---TCCTCAGCGGGAAATGGAGTTCTCACTAAAGCTACAGTCCCCATTTATGCAACAGGAGTCCTTACATGTTATATTCAGGAAGAAGACCGAAAACTGTTAGTTGGATTCCTAGAAGATGTAATGACACTGCTTTCGCTCTCTCATGCTCCTCTTGATAGTCTGAAGGCATCTTTTGTGGAACTGGGTGCAAATCCAGCCTACCATGAGTTACTACTAACTGTCTTATGGTATGGTGTTGTCCACACCTCAGCACTTGTAAGGTGCACTGCTGCTAGGATGTTTGAGCTGACTCTTCGAGGCATGAGTGAAGCGTTAGTTGACAAGCGGGTTGCTCCGGCCCTTGTTACCTTGTCCAGTGATCCTGAATTCTCTGTCAGGATTGCCACAATTCCAGCCTTTGGCACTATTATGGAAACAGTTATTCAAAGAGAGTTACTGGAAAGAGTGAAGATGCAGTTGGCTTCTTTCCTGGAAGATCCTCAGTATCAAGACCAGTATTCCCTGCACACAGAGATCATTAAAACATTTGGTAGAGTTGGGCCTAATGCAGAACCAAGGTTCCGAGATGAGTTTGTTATACCACATTTGCATAAGTTAGCCTTGGTGAACAATTTACAAATTGTGGATTCTAAGAGACTGGACATTGCTACCCATCTTTTTGAAGCCTACAGTGCACTTTCCTGTTGTTTCATTTCAGAGGAGTTAATGGTTAATCACTTTTTGCCTGGTCTGAGATGTTTACGAACTGACATGGAACATCTTTCTCCAGAGCACGAGGTTATTTTAAGTTCCATGATAAAAGAATGTGAACAGAAAGTAGAGAACAAGACCGTCCAGGAGCCTCAAGGCTCAATGTCAATCGCTGCAAGCTTAGTAAGTGAAGACACAAAGACCAAGTTTCTGAACAAAATGGGTCAGCTGACAACATCAGGGGCCATGCTGGCCAACGTGTTTCAGAGGAAAAAG---
