# Supplementary material for: Six reference-quality genomes reveal evolution of bat adaptations
Source: Nature. 2020 Jul 22;583(7817):578–84. doi: 10.1038/s41586-020-2486-3 (PMC8075899; doi:10.1038/s41586-020-2486-3)
Supplement: Supplementary file 6 — Alignments of 12,931 protein-coding genes across 48 mammals. [file 41586_2020_2486_MOESM6_ESM.gz › suppDataFile/ENST00000394936.aln.fasta]

>HLequCab3
ATGTACACTCTCTTCCTCCTGGCTAGCTTCCTGGGTGCGGCTCTAGCCAGCCCTGTCCTGGGCCTGAAAGAATGCACCAGAGGCTCAGCCGTGTGGTGTCAGAATGTGAAGACGGCGGCTGACTGTGGGGCCATCAAGCACTGCCTGCAGACCGTCTGGAACAAGCCGACGGTGAAATCCCTTCCTTGTGACATTTGTAAAGACGTCATCACTGCAGCGGGAGACATGTTGAAAGACAATGCCACTGAGCAAGAGATCCTCGTGTACTTGGAGAGGACCTGTGACTGGCTTCCTAAGCCAAACATGTCTGCCTTGTGCAAGGAGATAGTCGACTCCTACCTCCCCGTCATCCTGGACATGATTAAAGGACAA---ATGAGCCGTCCTGGGGAGGTGTGCTCTGCTCTCGATCTCTGCGAGTCTCTTCAGAAACATCTGGCAGAGCTGAATCACCAGAAACAGCTTGAGTCCAATAAGATCCCGGAA------CTGGACATGGCTGAGGTGGTGGCTCCCTTCATGGCCAATATCCCCCTCCTCCTCTACCCTCAGGATGGCCCCCACAGCGAGCCCCAG------CCAAAG---GCTGGCGGGGATGTTTGCCAGGACTGCATTCAGATGGTGACTGACATCCAGAATGCTGTAAGGACCAACTCCACCTTTGTTGAGGCCTTGGTGGACCATGCCAAGGAGCAGTGTGACCGCCTGGGGCCTGGCATAGCCGACTTGTGCAAGAACTATATCAACCAGTATTCTGAAATTGCCGTCCAAATGATGATGCATATGCAACCCAAGGAGATTTGTGGACTGGTTGGGTTCTGTGACGAGGTGAAGGAGATGCCCCTGCAGACTCTGATCCCTGGCAAAGTGGTCTCGGAGAACGTCATCCCTGCCCTGGAACTGGTGGAGCCCATTAAG---AAGGACCTGGTCCAGGCGAAGGCAGATGTTTACTGCGAGGTGTGTGAGTTACTGGTGAAGGAGGTGGTCAAGCTGATCGAC---AACAGGACCGAGGAAGAAATACTTCGCACTTTGGATAAAGTTTGCTCAAAATTGCCCAAATCCTTATCTGAGGAGTGCCAAGAGGTGGTGGACACTTACGGCAGCTCCATCCTGTCACTCCTCTTGCAGGAGGCGAGCCCTGAATTAGTGTGCAGATTGATCCATCTCTGCTCCCCCCAG---------------------GAGCTGCCTGCACTG------------------ACTGCACACGTGGCTCAGCTG---AAG---------GACGGTGGCTTCTGTGAGGTGTGCAAGAGGCTGGTTAGCTATTTGGACCGCAACCTGGAGAAAAACAGCACAAAGGAGCAGATCCTGGCTGCTCTTGAGAAAGGCTGCAGCTTCCTGCCTGAGCCATACCAGAAGCAGTGTGATCAGTTTGTGACTGAGTACGAGCCCGTGCTGGTGGAAATCCTGGTGGAGGTGATGGAGCCATCCTTCGTGTGCTTGAAAATTGGAGCCTGCCCCACAGCCCATAAGCCTCTTTTGGGAACTGAGAAGTGTGTCTGGGGCCCAAGCTACTGGTGCCAGAACATGGAGTCAGCTACCCAGTGTAATGCTGTCGAGCATTGCAAACGTCACGTGTGGAAC---
>tupChi1
ATGTACGGCCTCTTCTTCCTGGCCAGCCTTCTGGGCGCGGCCATTGGCGGCCCTGTCCTAGGCCTGAAAGAATGCACCCGAGGCTCGGCGGTGTGGTGCCAGAATGTGAAGACGGCGGCTGACTGTGGGGCCGTGAAGCACTGTCTGCAGACCGTCTGGAGCAAGCCCACAGTGAAATCCCTTCCCTGTGACATATGCAAAGACGTCATCACCGCAGCTGGCGACATGCTGAAAGACAATGCCACTGAGGAAGAGATCCTCGTAAACCTAGAAAAGACCTGCGACTGGCTCCCCAAGCCGAACTTGTCCGCCTCGTGCAAAGAGATGATCGACTCCTATTTTCCCGTTATCATGGACATGATTAAAGGAGAG---ATGAGCAGTCCAGGGGAGGTGTGCTCTGCTCTCAACCTCTGCAAGTCGCTACAGAAGCACCTGGCAGAACTGAACCACCAGAAGCAGCTTGAGTCCAATAAGATCCCGGAG------CTGGACATGACCGAGGTCGTGGCTCCTTTCATGGCCAACATCCCCCTTCTCCTCTACCCTCAGGATGGCCCCCGCAGTAAGCCCCAG------CCCAAG---GCTGATGGGGATGTCTGCCAGGACTGCATTCAGTTGGTGACTGACATCCAGAATGCCATAAGGACCAACTCCACCTTTATTGATGCATTGGTGGACCACGCCAAGGAGCAGTGTGACCGTCTGGGACCTGGCATGGCTGACATGTGCAAGAGCTACATTACCCAGTACTCTCAAATTGCTGTCCAAATGGTGATGCATATGCAACCCAAGGAGATCTGCGCGCTGATTGGGTTCTGTGATGAGGTGAAGGAAATGCCTATGCAGACTCTGGTCCCTGCCAGAGCAGCCGCTGAGAACGTCATCCCTGCCCTGGAGCTGGTGGAGCCCATTAAG---AAAGACATGGTGCCAGTCGAGGGTAATGTCTACTGTGAGATGTGTGAGTACGTGGTGAAGGAGGCAGTCAAGCTGGTGGACTCCAACAAGACTGAGGAAGAGATACTTAATACTGTCGATAAAATGTGCTCGAAATTGCCCCAGTCATTAGCAAAAGAGTGCCAGGAGGTAGTGGACACGTACGGCAGATCCATCCTGTCACTCCTG---GAGCAGACCACCCCGGAACTGGTGTGCCACCTGCTCCACCTCTGCCCTAGCAAG---------------------GGGCTGCCCGCGCTG------------------ACTGCACACATTACTCGGCAG---AAG---------GACGGTGGCTTCTGTGAGGTGTGTAAGAAGCTGGTTGGCTATTTGGAGCGCAACCTGGAGAAGAATAGCACCAAGGAGGAGATTCTGGCTGCTCTTGAGAAAGGCTGCAGCTTCCTGCCCGATCCTTACCAGCAGCAGTGTGATGAATTCGTGGCCCAGTATGAGCCTGTGCTGATAGAAATCCTAGTGGAGGTGATGGAGCCTTCCTTCGTGTGTGAGAAAATTGGAGCCTGCCCTGCCGCACGAAAGCCTCTCCTGGGGGCTGAAAAGTGTGTCTGGGGCCCGAGCTACTGGTGCCAGAACACAGAGACAGCAGCCCAGTGCAACGCTGTTGAGCACTGCAAACGCCACGTGTGGAAC---
>micMur3
ATGTACGCTCTCTTCCTCCTGTCCAGCCTGCTGGGCGCGGCTCTAGCGGGCCCTGTCCTTGGCCTGAAAGACTGCACCAGAGGCTCGGCAGTGTGGTGCCAGAATGTGAAGACGGCCAGCGACTGTGGGGCGGTGAGGCACTGCCTGCAGACCATCTGGAACAAGCCAACGGTGAAATCCCTTCCATGTGATATATGCAAAGATGTTATCACCGCAGCTGGCGAGATGCTAAAGGACAATGCCACCGAGGAGGAGATCCTCGTGTACTTGGAGAAGACCTGTGACTGGCTTCCCAGCCAGAACGCGACTGCCATGTGCAAGGAGATAGTCGACTCCTACCTCCCTGTCATCCTGGACATGATTAAGGGAGAG---ATGAGCCGTCCTGGGGAGGTGTGCTCCGCTCTCAACCTCTGCGAGTCTCTCCAGAAACACTTGGCAGAGCTGAATCACCAGCAGCAGCTGGAATCTAATAAGATCCCAGAA------GTGGATGTGGCTGAGGTGGTGGCTCCCTTCATGGCCAACATCCCTCTCCTCCTGTACCCTCAGGATGGCCCCAGCAGCAAGCCCCAG------CCGAAG---GCTGATGGGGACGTTTGCCAGGATTGCATTCAGATGGTGACCGACATCCAGAATGCCGTAAGGACCAACTCCACCTTCGTCGAGGCCTTGGTGGAGCACGCCAAGGAGCAGTGTGACCGCCTGGGGCCTGGCATGGCCGACATGTGCAAGAACTATATCAGCCAGTATTCTGACATTGCTGTCCAAATGGTGATGCATATGGAACCCAAGGAGATTTGTGGGCTGGTTGGGTTCTGTGACGCGGTGAAGGAAGTGCCCATGCAGACTCTGATCCCTGCCAAAGTGGCTGCAGAGAACATCATCCCCGCCCTGGAACTGGTGGAGCCCATTAAG------GACATGGTGCAGATGAAGGCTGGTATGTACTGCAAGGCATGTGAGTTCGTGGTGAAGGAGGTGGTCAATCTGCTTGACAGCAAGAAGACTGAGGAAGAAATACTCCATGGTTTGGATAAGGTATGCTTAAAGTTGCCCAAGTCCTGGGTGGAAGAGTGCCAGGAGGTGGTGAACACATACGGCACATCCATCATTAGCATGTTG---CACGACACCAGCCCTGAGCTGGTGTGCAGCTTGATCCACCTCTGCTCCCGCACG---------------------GAGTGGCCCGAACTG------------------ACTGCACAAGCGATTGAAGTG---AAG---------GATGGTGGCTTCTGTGAGGTATGCAAGAAACTGGTTAGCTATTTGGATCACAATCTGGAGAAAAACAGCACCAAGCAAGAGATCCTGGATGCTCTTGAGAAAGGCTGCAGCTTCCTGCCTGACCCCTACAAGAAGCAGTGTGATCAGTTTGTGACCGAGTATGAGCCTGTGCTGCTAGAGGTCCTGGTGGAGGTGATGGAGCCTTCCTTCGTGTGCTTGAAAATTGGAGCCTGCCCTTCAGCCCCTAAGCCCCTTTTGGGAACAGAAAAGTGTGTCTGGGGCCCAGGCTACTGGTGCCAGAACGCAGAGACAGCAGCCCAATGCAACGCTGTGGAACATTGTAAACGTCACGTGTGGAAC---
>oryCun2
ATGTACGCGCTCTTCTTCCTGGCCGGCCTCCTGGGCACGGGTCTAGCCAGCCCAGTCCTGGGCCTGAAAGAATGCACCAGAGGCTCGGCGGTGTGGTGCCAGAATGTGAAGACGGCTGCCGAGTGCGGCGCGGTGAAGCACTGCCTGCAGACCGTGTGGAGCAAGCCCACTGTGAAATCCCTTCCCTGCCGCCTGTGCAAAGATGTCATCAGCGCAGTGGGCGAGATGCTCAAGGACAACGCCACTGAGGAGGAGATCCTCGTGTACTTGGAGAGGACCTGTGACTGGCTTCCTAACTCCAACTTGTCTGCCTCGTGCAAGGAGATTGTGGACTCCTACCTCCCTGTCATCCTGGACCTCATTAAAGGAGAA---GCGAGCCGGCCCGGGGAGGTGTGCTCCGCGCTCAGCCTCTGCCAGTCCCTGCAGAAGCACCTGGCGGAGCTGAGTCAGCGCAAACAGCTCGCGTCCAATAAGATCCCGGAG------CTGGACATGCCTGAGGTGGTGGCTCCCTTCATGGCCAACATCCCCCTCCTCCTCTACCCTCAGGACGGCCCCCGCAGCAAGCCGCAG------CCCAAG---GACGATGGCGACGTGTGCCAGGACTGCGTTCAGATGGTGACCGACATCCAGAACGCTGTGCGCACCAACTCCACCTTCGTGGAGACCCTGGTGGAGCACGCCAAGGAGCAGTGTGACCGCCTGGGCCCCGGCGTTGCTGACATGTGCAAGAACTACATCAACCAGTACTCGGAGATCGCCGTCCAGATGATGATGCACATGCAACCCAAGGAGATCTGTGGGCTGGTCGGGTTCTGCGACCAGGTGAAGGAGATGCCTATGCAGGCCCTGGTCCCCGCCAAAGCGGCCGCTGAGAACGTCGTCCCTGCCCTGGAGCTGGTGGAGCCCGTCAAG---GAGAGACCCGTGCAGGCCCGTTCCGACCTTCTGTGCAAGGCCTGTGAGCTCGTGGTGAAGAAGGTGGTGGATCTGATCGACAACAACAAGACCGAGGAGGAAATTATCCACGGTTTGGATAAAGTGTGCTCGGAGCTGCCCGCGTCCATCTCGCAGGAGTGCCAGGAGGTGGTGGACACGTACGGCAGTGCCATCCTGTCGGTGCTGCGGCAGGAGGTGGACCCCGAGCTGGTGTGCCACATCTTCCACCTCTGCTCCTCCGGCAGC---------ACGCCGCCCAGGCTGCCCGTGGTG------------------CCCGCCCGTGTGGCCCCGGTG---AAG---------GACGGCGGCTTCTGTGAGGTGTGCAAGAAGCTCGTCAGCTACTTGGAGCACAACCTGGAGAAGAACAGCACCAAGCAGGAGATCCTGGCTGCCCTGGAGAAAGGCTGCAGCTTCCTGCCTGACCCCTACCAGAAGCAGTGTGATCAGTTTGTGACCGAGTACGAGCCTGTGCTGATCGAGGTGCTCGTGGAGGTGATGGACCCCGCCTTCGTGTGCCTGAAAATTGGAGCCTGCCCCTCGGGCCCCAAGCCCCTCCTGGGGACGGAGAAGTGTGTCTGGGGCCCCAGTTACTGGTGCCAGAACTCGGAGACTGCTGCCCAGTGCAACGCTGTGGAGCACTGCAGACGGCACGTGTGGAAC---
>ochPri3
ATGTACGCTCTCGTCTTCCTGGCCGGCCTCCTGGGCACGGGTCTAGCCAGCCCGGTCCTGGGCCTGAAAGAATGCACGAGAGGCTCAGCGGTGTGGTGCCAGAACTTGAAGACAGCCTCTGACTGCGGCGCCGTGAAGCACTGTCTGCAGGCCGTGTGGAGCAAGCCTACCGTGAAATCCCTTCCCTGCCGCTTGTGCAAAGATGTGATCTCTGCGGCTGGCGAGATGTTGAAGGACAACACTACCGAGGAGGAGATCCTTGGCTACTTGGAGAAGACCTGTGACTGGCTTTCGAACCCCAACTTATCTGCCTCATGCAAGGAGATCGTGGACTCCTATCTCCCCGTCATCCTGGATCTCATTAAAGGAGAA---ATGAGCCGGCCTGGGGAGGTGTGCTCCGCTCTCAACCTCTGCCAGTCCCTGCAGAAGCACCTGGCTGAGCTGAACCACCGCCGACAGCTTGAGTCCAATAAGATCCCGGGG------TTTGACATGACGGAGGTGGTGGCTCCCTTCATGGCCAATATCCCCCTCCTCCTCTACCCTCAGGACGGCCCCCGCAGCAAGCCGCAG------CCGAAG---GATGACGGGGACGTCTGTCAGGACTGTGTTCAGATGGTGACCGACATCCAGAATGCTGTGCGCACCAACTCCACCTTCGTCGAGGCCTTGGTGGAGCACGCCAAGGAGCAATGTGACCGCTTGGGGCCTGGCATTGCTGACATGTGCAAGAACTACATCAATCAGTACTCGCAGATTGCCGTCCAGATGATGATGCACATGCAACCCAAGGAGATCTGTGGGCTGGTTGGCTTCTGCGACGAGGTGAAGGAGCTGCCGCTGCAGGCCCTGGTGCCCGCCAAG---GCTGCTGAGAACATCATCCCTGCCCTGGAGCTGGTGGAGCCCGTCAAG---GAGGTGCCGGTCCAGGTGCGCTCCGACCTCTTGTGCAAGGCCTGTGAGCTCGTGGTGCAGAAGGTGATGGACCTGATCGACAACAACAAGACCGAGGAGGAGATCATCCACGGTCTGGACAAGGTGTGCTCGGAGCTGCCCACCTCCCTCGCACAGGAGTGCCAGGAGGTGGTGGACACGTACGGCAGTGCCATCCTGTCCATGCTGCGGGAAGAGGTGAGCCCTGAGGTCGTGTGCAGCCTCCTCCGCATCTGCTCCAGCAGCAGC---------ACGCCACCCAGACTGCCCGTCATG------------------CCTGCGCGCACGGCTCCAGTG---AAG---------GACGGC---TTCTGTGAGGTGTGCAAGAAGCTGGTCGGCTACCTGGAGCACAACCTCGAAAAGAACAGCACCAAGCAGGAGATCCTGACAGCCCTGGAGAAAGGCTGCAGCTTCCTGCCTGAGCCCTACCAGAAGCAGTGTGACCAGTTTGTGGCTGAGTACGAACCCGTGCTGATAGAGATCTTGGTGGAGGTGATGGACCCTGGCTTTGTGTGCCTGAAAATTGGAGCCTGCCCCTCAGGCCAGAAGCCTCTCTTGGGAACCGAGAAGTGTGTCTGGGGTCCCAGTTACTGGTGCCAGAACTCGGAGACAGCTGCCCAGTGCAACGCTGTGGAGCACTGCAGACGTCATGTGTGGAAC---
>echTel2
ATGTACGCGCTCTTGGTTCTGGCCAGCCTCCTGGGCGTGGCTCTGGGCAGCCCTGCCCTCGGCCTGAAAGAATGCACCAAGGGCTCCGCTGTGTGGTGCCAGGACATCAAGACGGCCTCTGACTGTGGCGCCGTGAGGCACTGCCTGCAGACCGTGTGGAACAAGCCCACAGTGAAATCCCTCCCCTGTGACATATGCAAAGATGTCGTCGTGGAAGCTGGCAAGCTCCTGAAAGAGAGCGGTGCTGAGGAGAAGATCACGGGAAACTTGGAGAAGGTCTGCGAGTGGCTTCCTAATGCGAACTTAACTAACTCCTGTAAGACCATAGTGGACAGCTACTTACCGGTCATCCTGGACATTATCAAAGGAGAAACGCAGAGTCGACCAGAGGAGGTGTGCTCTGCCCTCAAGCTCTGCCAGTCTCTCCAGAAGCACCTGGCTGAGCTCCAGCACCAGAAACAGCTTGAGTCCAACAAGATCCCAGAA------CTGGACACGTCTGAGGTGGTGGCACCCTTCATGGCCAACATCCCTCTCCTCCTCTACCCTCAGGAGGGCTCACCCAGCAAGCCCCAG------CCCCAG---GCCAACGGGGACGTGTGTGAAGACTGCGTTCAGCTGGTGAGTGACGTCCAGAACGCCGTCAGGACCAACTCCTCCTTCATCAGCGCCCTGGTGGAGCATTTCAAGGAGGAGTGTGACCGCCTGGGGCCTGGCATGTCCGACATGTGCAAGAACTACATCAGCCAGTATTCGGAAGTCGCTGTCCAGCTGGTGATGCACATGCAACCCAGGGACATCTGTGAGCTGGCGGGATTCTGTGACAAGGTGCAACAGGTGCCCATGCAGACTCTGGTTCCTGCTAAGGTGGCCGCGGAGAACATCATCCCTGCCCTGGAACTGGTGAAGCCCATGAAG---GAGGAGCTGGCCCCGGAGAAGGCCAAGGTCTACTGCGAAGTGTGCGAGTATGTGGTGAAGGAGGTGGTCAAGCTCATGGACAACAACAGAACTGAGAAAGAGATACTCCATGCTTTGGATAGTGTGTGCTCCAAGCTGCCCACCTCCATGTCCGAAGAGTGCCAAGAGCTAGTGGACACCTACGGCTCCTCCATCCTGTCCATCCTG---CAGGAGGCCAGTCCTGAGCTGGTATGCAGCTTGCTCCACCTCTGCTCCAACAAA---------------------AGGCTGCCAGCCATG------------------ACCGCCCACGTGACTCATTTG---AAG---------GATGGGGGCTTCTGTGAGGTGTGCAAGAAGCTGGTAAACTACTTGGACAAAAACCTGGAGAAGAACAGTACAAAGCAGGAGATCCTGGCTGCACTGCAGAAGGGCTGTAGCTTCCTGCCAGAGCCTTACCAGAATCAGTGTGATCAGTTTGTGGCCCAGTACGAGCCTGTGCTGATTGAGATCCTAGTGGAGGTGATGGACCCCGCCCTCGTGTGCACGAAGGTGGGAGCCTGCCCCACAGCCCACAAGCCTCTTTTGGGCACCGAAAAATGTGTCTGGGGCCCGAGCTACTGGTGCCAGAACATGGAGACTGCCTCCCAGTGCAACGCTGTGGAGCACTGCAAGCGCCACGTGTGGAAC---
>hg38
ATGTACGCCCTCTTCCTCCTGGCCAGCCTCCTGGGCGCGGCTCTAGCCGGCCCGGTCCTTGGACTGAAAGAATGCACCAGGGGCTCGGCAGTGTGGTGCCAGAATGTGAAGACGGCGTCCGACTGCGGGGCAGTGAAGCACTGCCTGCAGACCGTTTGGAACAAGCCAACAGTGAAATCCCTTCCCTGCGACATATGCAAAGACGTTGTCACCGCAGCTGGTGATATGCTGAAGGACAATGCCACTGAGGAGGAGATCCTTGTTTACTTGGAGAAGACCTGTGACTGGCTTCCGAAACCGAACATGTCTGCTTCATGCAAGGAGATAGTGGACTCCTACCTCCCTGTCATCCTGGACATCATTAAAGGAGAA---ATGAGCCGTCCTGGGGAGGTGTGCTCTGCTCTCAACCTCTGCGAGTCTCTCCAGAAGCACCTAGCAGAGCTGAATCACCAGAAGCAGCTGGAGTCCAATAAGATCCCAGAG------CTGGACATGACTGAGGTGGTGGCCCCCTTCATGGCCAACATCCCTCTCCTCCTCTACCCTCAGGACGGCCCCCGCAGCAAGCCCCAG------CCAAAG---GATAATGGGGACGTTTGCCAGGACTGCATTCAGATGGTGACTGACATCCAGACTGCTGTACGGACCAACTCCACCTTTGTCCAGGCCTTGGTGGAACATGTCAAGGAGGAGTGTGACCGCCTGGGCCCTGGCATGGCCGACATATGCAAGAACTATATCAGCCAGTATTCTGAAATTGCTATCCAGATGATGATGCACATGCAACCCAAGGAGATCTGTGCGCTGGTTGGGTTCTGTGATGAGGTGAAAGAGATGCCCATGCAGACTCTGGTCCCCGCCAAAGTGGCCTCCAAGAATGTCATCCCTGCCCTGGAACTGGTGGAGCCCATTAAG---AAGCACGAGGTCCCAGCAAAGTCTGATGTTTACTGTGAGGTGTGTGAATTCCTGGTGAAGGAGGTGACCAAGCTGATTGACAACAACAAGACTGAGAAAGAAATACTCGACGCTTTTGACAAAATGTGCTCGAAGCTGCCGAAGTCCCTGTCGGAAGAGTGCCAGGAGGTGGTGGACACGTACGGCAGCTCCATCCTGTCCATCCTGCTGGAGGAGGTCAGCCCTGAGCTGGTGTGCAGCATGCTGCACCTCTGCTCTGGCACG---------------------CGGCTGCCTGCACTG------------------ACCGTTCACGTGACTCAGCCA---AAG---------GACGGTGGCTTCTGCGAAGTGTGCAAGAAGCTGGTGGGTTATTTGGATCGCAACCTGGAGAAAAACAGCACCAAGCAGGAGATCCTGGCTGCTCTTGAGAAAGGCTGCAGCTTCCTGCCAGACCCTTACCAGAAGCAGTGTGATCAGTTTGTGGCAGAGTACGAGCCCGTGCTGATCGAGATCCTGGTGGAGGTGATGGATCCTTCCTTCGTGTGCTTGAAAATTGGAGCCTGCCCCTCGGCCCATAAGCCCTTGTTGGGAACTGAGAAGTGTATATGGGGCCCAAGCTACTGGTGCCAGAACACAGAGACAGCAGCCCAGTGCAATGCTGTCGAGCATTGCAAACGCCATGTGTGGAAC---
>panTro5
ATGTACGCCCTCTTCCTCCTGGCCAGCCTCCTGGGCGCGGCTCTAGCCGGCCCGGTCCTTGGACTGAAAGAATGCACCAGGGGCTCGGCAGTGTGGTGCCAGAATGTGAAGACGGCGTCCGACTGCGGGGCAGTGAAGCACTGCCTGCAGACCGTTTGGAACAAGCCAACAGTGAAATCCCTTCCCTGCGACATATGCAAAGACGTTGTCACCGCAGCTGGTGATATGCTGAAGGACAATGCCACTGAGGAGGAGATCCTTGTTTACTTGGAGAAGACCTGTGACTGGCTTCCGAAACCGAACATGTCTGCTTCGTGCAAGGAGATAGTGGACTCCTACCTCCCTGTCATCCTGGACATCATTAAAGGAGAA---ATGAGCCGTCCTGGGGAGGTGTGCTCTGCTCTCAACCTCTGCGAGTCTCTCCAGAAGCACCTGGCAGAGCTGAATCACCAGAAGCAGCTGGAGTCCAATAAGATCCCAGAG------CTGGACATGACTGAGGTGGTGGCCCCCTTCATGGCCAACATCCCTCTCCTCCTCTACCCTCAGGACGGCCCCCGCAGCAAGCCCCAG------CCAAAG---GATAATGGGGACGTTTGCCAGGACTGCATTCAGATGGTGACTGACATCCAGACTGCTGTACGGACCAACTCCACCTTTGTCCAGGCCTTGGTGGAACATGTCAAGGAGGAGTGTGACCGCCTGGGCCCTGGCATGGCCGACATATGCAAGAACTACATCAGCCAGTATTCTGAAATTGCTATCCAGATGATGATGCACATGCAACCCAAGGAGATCTGTGCGCTGGTTGGGTTCTGTGATGAGGTGAAAGAGATGCCCATGCAGACTCTGGTCCCCGCCAAAGTGGCCTCCAAGAATGTCATCCCTGCCCTGGAACTGGTGGAGCCCATTAAG---AAGCACGAGGTCCCAGCAAAGTCTGATGTTTACTGTGAGGTGTGTGAATTCCTGGTGAAGGAGGTGACCAAGCTGATTGACAACAACAAGACTGAGAAAGAAATACTCGACGCTTTTGACAAAATGTGCTCGAAGCTGCCGAAGTCCCTGTCGGAAGAGTGCCAGGAGGTGGTGGACACGTACGGCAGCTCCATCCTGTCCATCCTGCTGGAGGAGGTCAGCCCTGAGCTGGTGTGCAGCATGCTGCACCTCTGCTCTGGCACG---------------------CGGCTGCCTGCACTG------------------ACCGTTCACGTGACTCAGCCA---AAG---------GACGGTGGCTTCTGCGAAGTGTGCAAGAAGCTGGTGGGTTATTTGGATCGCAACCTGGAGAAAAACAGCACCAAGCAGGAGATCCTGGCTGCTCTTGAGAAAGGCTGCAGCTTCCTGCCAGACCCTTACCAGAAGCAGTGTGATCAGTTTGTGGCAGAGTACGAGCCCGTGCTGATCGAGATCCTGGTGGAGGTGATGGATCCTTCCTTCGTGTGCTTGAAAATTGGAGCCTGCCCCTCGGCCCATAAGCCCTTGTTGGGAACTGAGAAGTGTGTATGGGGCCCAAGCTACTGGTGCCAGAACACAGAGACAGCAGCCCAGTGCAATGCTGTCGAGCATTGCAAACGCCATGTGTGGAAC---
>gorGor5
ATGTACGCCCTTTTCCTCCTGGCCAGCCTCCTGGGCGCGGCTCTAGCCGGCCCGGTCCTTGGACTGAAAGAATGCACCAGGGGCTCGGCAGTGTGGTGCCAGAATGTGAAGACGGCGTCCGACTGCGGGGCAGTGAAGCACTGCCTGCAGACCGTTTGGAACAAGCCAACAGTGAAATCCCTTCCCTGCGACATATGCAAAGACGTTGTCACCGCAGCTGGTGATATGCTGAAGGACAATGCCACTGAGGAGGAGATCCTTGTTTACTTGGAGAAGACCTGTGACTGGCTTCCGAAACCGAACATGTCTGCTTCGTGCAAGGAGATAGTGGACTCCTACCTCCCTGTCATCCTGGACATCATTAAAGGAGAA---ATGAGCCGTCCTGGGGAGGTGTGCTCTGCTCTCAACCTCTGCGAGTCTCTCCAGAAGCACCTGGCAGAGCTGAATCACCAGAAGCAGCTGGAGTCCAATAAGATCCCAGAG------CTGGACATGACTGAGGTGGTGGCCCCCTTCATGGCCAACATCCCTCTCCTCCTCTACCCTCAGGACGGCCCCCGCAGCAAGCCCCAG------CCAAAG---GATAATGGGGACGTTTGCCAGGACTGCATTCAGATGGTGACTGACATCCAGACTGCTGTACGGACCAACTCCACCTTTGTCCAGGCCTTGGTGGAACATGTCAAGGAGGAGTGTGACCGCCTGGGCCCTGGCATGGCCGACATATGCAAGAACTATATCAGCCAGTATTCTGAAATTGCTATCCAGATGATGATGCACATGCAACCCAAGGAGATCTGTGCGCTGGTTGGGTTCTGTGATGAGGTGAAAGAGATGCCCATGCAGACTCTGGTCCCCGCCAAAGTGGCCTCCAAGAATGTCATCCCTGCCCTGGAACTGGTGGAGCCCATTAAG---AAGCACGAGGTCCCAGCAAAGTCTGATGTTTACTGTGAGGTGTGTGAATTCCTGGTGAAGGAGGTGACCAAGCTGATTGACAACAACAAGACTGAGAAAGAAATACTCGACGCTTTTGACAAAATGTGCTCGAAGCTGCCGAAGTCCCTGTCGGAAGAGTGCCAGGAGGTGGTGGACACGTACGGCAGCTCCATCCTGTCCATCCTGCTGGAGGAGGTCAGCCCTGAGCTGGTGTGCAGCATGCTGCACCTCTGCTCTGGCACA---------------------CGGCTGCCTGCACTG------------------ACCGTTCACGTGACTCAGCCA---AAG---------GACGGTGGCTTCTGCGAAGTGTGCAAGAAGCTGGTGGGTTATTTGGATCGCAACCTGGAGAAAAACAGTACCAAGCAGGAGATCCTGGCTGCTCTTGAGAAAGGCTGCAGCTTCCTGCCAGACCCTTACCAGAAGCAGTGTGATCAGTTTGTGGCAGAGTATGAGCCCGTGCTGATCGAGATCCTGGTGGAGGTGATGGATCCTTCCTTCGTGTGCTTGAAGATTGGAGCCTGCCCGTCGGCCCATAAGCCCTTGTTGGGAACTGAGAAGTGTGTATGGGGCCCAAGCTACTGGTGCCAGAACACAGAGACAGCAGCCCAGTGCAATGCTGTCGAGCATTGCAAACGCCATGTGTGGAAC---
>macFas5
ATGTACGCTCTCTTCCTCCTGGCCAGCCTCCTGGGCGCGGCTCTAGCCAGCCCAGTCCTCGGAATGAAAGAATGCACCAGAGGCTCGGCAGTGTGGTGCCAGAATGTGAAGACGGCATCCGACTGCGGGGCAGTGAAGCACTGCCTGCAGACCGTTTGGAACAAGCCGACAGTGAAATCCCTTCCTTGTGACATATGCAAAGACGTTGTCACCGCAGCTGGTGATATGCTGAAGGACAATGCCACCGAGGAGGAGATCCTTGTTTACTTGGAGAAGACCTGTGACTGGCTTCCGAAACCGAACATGTCTGCTTCGTGCAAGGAGATAGTGGACTCCTACCTCCCTGTCATCCTGGACATCATTAAAGGAGAA---ATGAGCCGTCCTGGGGAGGTGTGCTCTGCTCTCAACCTCTGCGAGTCTCTCCAGAAGCACCTGGCAGAGCTGAATCACCAGAAGCAGCTGGAGTCCAATAAGATCCCAGAG------CTGGACATGACTGAGGTGGTGGCCCCCTTCATGGCCAACATCCCTCTCCTCCTCTACCCTCAGGACGGCCCCCGCAGCAAGCCCCAG------CCAAAG---GATAATGGGGACGTTTGCCAGGACTGCATTCAGATGGTGACCGACATCCAGACTGCTGTACGGACCAACTCCACCTTTGTCCAGGCCTTGGTGGAACATGTCAAGGAGGAGTGTGACCGCCTGGGCCCTGGCATGGCCGACATGTGCAAGAACTATATCAGCCAGTATTCTGAAATTGCTATCCAGATGATGATGCACATGCAACCCAAGGAGATCTGTGCGCTGGTTGGGTTCTGTGATGAGGTGAAAGAGATGCCCATGCAGACTCTGGTCCCCGCCAAAGTGGCCTCCAAGAATGTCATCCCTGCCCTGGAACTGGTGGAGCCCATTAAG---AAGCACGAGGTCCCAGCAAAGTCTGATGTTTACTGTGAGGTGTGTGAATTCCTGGTGAAGGAGGTGACCAAGCTGATTGACAACAACAAGACTGAGAAAGAAATACTCGACACTTTTGACAAAATGTGCTCGAAGCTGCCGAAGTCCCTGTCGGAAGAGTGCCAGGAGGTGGTGGACACGTACGGCAGCTCAATCCTGTCCATCCTGCTGCAGGAGGTCAGCCCTGAGCTGGTGTGCAGCATGCTGCGCCTCTGCTCTGGCACG---------------------CGGCTGCCTGCGCTG------------------ACCGTTCATGTGACTCAGCCA---AAG---------GACGGTGGCTTCTGCGAAGTGTGCAAGAAGCTGGTGGGTTATTTGGATCGTAACCTGGAGAAAAACAGCACCAAGCAGGAGATCCTGGCTGCTCTTGAGAAAGGCTGCAGCTTCCTGCCCGACCCTTACCAGAAGCAGTGTGATCAGTTTGTGGCAGAGTACGAGCCCGTGCTGATCGAGATCCTGGTGGAGGTGATGGATCCTTCGTTCGTGTGCTTGAAAATTGGAGCCTGCCCGTCAGCCCATAAGCCCTTGCTGGGAACTGAGAAGTGTGTATGGGGCCCAAGCTACTGGTGCCAGAACACAGAGACGGCAGCCCAGTGCAATGCTGTCGAGCATTGCAAACGCCACGTGTGGAAC---
>ponAbe2
ATGTACGCTCTCTTCCTCCTGGCCAGCCTCCTGGGCGCGGCTCTAGCCGGCCCGGTCCTTGGACTGAAAGAATGCACCAGAGGCTCGGCAGTGTGGTGCCAGAATGTGAAGACAGCGTCCGACTGCGGGGCAGTGAAGCACTGCCTGCAGACCGTTTGGAACAAGCCAACAGTGAAATCCCTTCCCTGCGACATATGCAAAGACGTTGTCACCGCAGCTGGTGATATGCTGAAGGACAATGCCACTGAGGAGGAGATCCTTGTTTACTTGGAGAAGACCTGTGACTGGCTTCCGAAACCGAACATGTCTGCTTCGTGCAAGGAGATAGTGGACTCCTACCTCCCTGTCATCCTGGACATCATTAAAGGAGAA---ATGAGCCGTCCTGGGGAGGTGTGCTCTGCTCTCAACCTCTGCGAGTCTCTCCAGAAGCACCTGGCAGAGCTGAATCACCAGAAGCAGCTGGAGTCCAATAAGATCCCAGAG------CTGGACATGACTGAGGTGGTGGCCCCCTTCATGGCCAACATCCCTCTCCTCCTCTACCCTCAGGACGGCCCCCGCAGCAAGCCCCAG------CCAAAG---GGC------------------------------------------------------------------------------------------------------------------------------------------------AAGAACTATATCAACCAGTATTCTGAAATTGCTATCCAAATGATGATGCACATGCAACCCAAGGAGATCTGTGCGCTGGTTGGGTTCTGTGATGAGGTGAAAGAGATGCCCATGCAGACTCTGGTCCCCGCCAAAGTGGCCTCCAAGAATGTCATCCCTGCCCTGGAACTGGTGGAGCCCATTAAG---AAGCACGAGGTCCCAGCAAAGTCTGATGTTTACTGTGAGGTGTGTGAATTCCTGGTGAAGGAAGTGACCAAGCTGATTGACAACAACAAGACTGAGAAAGAAATACTCGACGCTTTTGACAAAATGTGCTCGAAGCTGCCAAAGTCCCTGTCGGAAGAGTGCCAGGAGGTGGTAGACACGTACGGCAGCTCCATCCTGTCAATCCTGCTGGAGGAGGTCAGCCCTGAGCTGGTGTGCAGCATGCTGCACCTCTGCTCTGGCACG---------------------CGGCTGCCTGCACTG------------------ACCGTTCACGTGACTCAGCCA---AAG---------GACGGTGGCTTCTGCGAAGTGTGCAAGAAGCTGGTGGGTTATTTGGATCGCAACCTGGAGAAAAATAGCACCAAGCAGGAGATCCTGGCTGCTCTTGAGAAAGGCTGCAGCTTCCTGCCTGACCCTTACCAGAAGCAGTGTGATCAGTTTGTGGCAGAGTACGAGCCCGTGCTGATCGAGATCCTGGTGGAGGTGATGGATCCTTCCTTCGTGTGCTTGAAAATTGGAGCCTGCCCCTCGGCCCATAAGCCCTTGTTGGGAACTGAGAAGTGTGTATGGGGCCCAAGCTACTGGTGCCAGAACACAGAGACAGCAGCCCAGTGCAATGCTGTCGAGCATTGCAAACGCCATGTGTGGAAC---
>saiBol1
ATGTACGCTGTTTTCCTCCTGGCCAGCCTCTTGGGCGCGGCTGTAGCCAGCCCGGTCCTTGGGTTGAAAGAATGCAGCAGAGGCTCGGCAGTGTGGTGCCAGAATGTGAAGACGGCATCTGACTGCGGGGCGGTGAAGCATTGCTTGCAGACCGTTTGGAACAAGCCGACAGTGAAATCCCTTCCCTGCGACATATGCAAAGACGTTGTCACTGCAGCCGGTGATATGCTGAAAGACAATGCCACCGAGGAGGAGATCCTTGTTTACTTGGAGAAGGCCTGTGACTGGCTTCCTAAACCCAACATGTCTGCTTCGTGCAAGGAGATAGTGGACTCCTACCTCCCTGTCATCCTGGACATCATTAAAGGAGAA---ATGAGCCGTCCCGGGGAGGTGTGCTCTGCTCTCAGCCTCTGCGAGTCTCTCCAGAAGCACCTGGCAGAGCTGAATCACCAGAAGCAGCTGGAGTCCAATAAGATTCCAGAG------CTGGACATGAGTGAGCTGGTGGCCCCCTTCATGGCCAACATCCCTCTCCTCCTCTACCCTCAGGATGGGCCCCGCAGCAAGCCCCAG------CCAAAG---GTTGATGGGGACGTTTGCCAGGACTGCATTCAGATGGTGACTGACATCCAGACTGCTGTACGGACCAACTCCACCTTTGTCCAGGCCTTGGTGGAACATGCCAAGGAGCAGTGTGACCGCCTGGGCCCTGGCATAGCTGACATGTGCAAGAACTATATCAGCCAGTATTCCGAAATTGCCATCCAGATGATGATGCACATGCAACCCAAGGAGATCTGTGGGCTGGTTGGGTTCTGCGATGAGGTGAAGGAGATGCCCATGCAGACTCTGGTCCCTGCCAAAGTGGCTTCCAAGAACGTCATCCCTGCCCTGGAACTGGTGGAGCCCATTAAG---AAGCAGGAGGTCCCAGCAAAGTCTGATGTTTACTGTGAGGTGTGTGAATTCCTGGTGAAGGAGGTGACCAAGCTGATTGACAACAACAAGACTGAGAAAGAAATACTCGACGCTTTTGATAAGATGTGCGCGAAGCTCCCGAAGTCCTTATCAGAAGAGTGCCAGGAGGTGGTGGACACGTACGGCAGCTCCATCCTGTCCATCCTGATGCAGGAGGTCAGCCCCGAGGTGGTGTGCAGCATGCTGCGCCTCTGCTCCGGCACG---------------------CGGCTGCCTGCACTG------------------ACTGTTCGCGTCACTCAGCCG---AAG---------GACGGTGGCTTCTGCGAAGTGTGCAAGAAGCTCGTGGGTTATTTGGATCGCAACCTGGAGAAAAACAGCACCAAGGAAGAGATCCTGGCTGCTCTTGAGAAAGGCTGCAGCTTCCTGCCCGACCCTTACCAGAAGCAGTGTGATCAGTTCGTGGCGGAGTATGAGCCCGTGCTGATTGAGATCCTGGTGGAGGTGATGGACCCTTCCTTCGTGTGCTTGAAAATTGGAGCGTGCCCCTCAGCCCATAAGCCCTTGTTGGGAACTGAGAAGTGTGTATGGGGCCCAAGCTACTGGTGCCAGAACGCAGAGACAGCAGCCCAGTGCAATGCTCTTGAGCATTGCAAACGCCATGTGTGGAAC---
>otoGar3
ATGTACACTCTCTTCCTCCTGGCCGGCCTCCTGGGCCCGGCCCTCGCAGGCCCTGTCCTTGGCCTGAAAGAATGCAGCAGAGGCTCAGCAGTGTGGTGCCAGAATGTGAAGACGGCAGCTGACTGTGGGGCAGTGAGGCACTGCCTGCAGACCGTCTGGAACCAGCCAACAGTGAAATCACTTCCATGCGATATATGCAAAGATGTTATCACAGCAGCTGGCAACATGCTGAAGGACAATGCCACCGAGCAGGAGATCCTTATGTACTTGGAGAAGACCTGTGACTGGCTTCCTAAGCCGAACATGTCTGCCTCGTGCAAGGAAATAGTTGACTCCTACCTCCCTGTAATCCTGGACATGATTAAAGGACAG---ATGAGCCGTCCTGGGGAGGTGTGTTCTGCTCTCAACCTCTGTGAGTCTCTTCAGAAGCACTTGGCAGAGCTGAATCACAAGAAGCAACTCGAGTCTAATAAGATCCCAGAA------CTGGACATGACTGAGGTGGTGGCTCCCTTCATGGCCAACATCCCTCTCCTGCTCTACCCTCAGGATGGCCCCAACAGCAAGCCCCAG------CCAAAG---GATGATGGGAACGTTTGCCAGGACTGCATTCAGATGGTGACTGACATTCAGAATGCTGTAAGGACCAATTCCACCTTTGTAGAGGCCTTGGTGGAGCATGTCAAGGAGGAGTGTGACCGCCTGGGGCCTGGCATGTCTGACATGTGCAAGAATTATATCACCCAGTATTCTCAAATTGCTGTCCAAATGATGATGCATATGCAACCCCAGGAGATTTGTAGGCTGGTTGGATTCTGTGAGGAGGTGAAGAAAATACCCATGCAGGCTCTGATTCCTGCCAAAGTGGCC---GAGAACGTCATCCCTGCTCTGGAACTGGTGGAGCCTGTTAAG---GAAGACCTGGTCCAGGTGAAGGTTAATGTGTACTGTGAGGTGTGTGAATATGTGATAAAGGAGGTGGTCAAGCTGATTGACAACAACAAGACGGAGGAAGAAATAATCCATGCATTGGATAAGGTGTGCTCCAAGTTGCCTATGTCCTGGTCAGCAGAATGCCAGGAGGTGGTGGACACATATGGCAGCTCCATCCTGTCCATTCTC---CAGGACACTGGCCCCGAGCTGGTGTGCAGCATGCTCCACCTCTGCTCTAGCACA---------------------GGGGTGCCTGCACTG------------------ACTGCACATGTGACTCAAGTG---AAG---------GATGGTGGCTTCTGTGAAGTGTGCAAGAAGCTGGTTAACTATTTGGATAAAAATCTGGAGAAAAACAGCACCAAGCAAGAGATCCTGGCTGCTCTCGAGAAAGGCTGCAGCTTCCTGCCTGACCCTTACGTGAAGCAGTGTGACCAGTTTGTGACTGAGTACGAACCTGTTCTGATAGAGGTCCTGGTGGAGGTGATGGACCCTTCCTTTGTGTGCTTGAAAATTGGAGCCTGCCCCTCAGCCAGGAAGCCCCTTTTGGGAACTGAAAAGTGTGTCTGGGGCCCAAGCTACTGGTGCCAGAATGCGGAGACAGCGGCCCAGTGCAATGCTGTTGAGCATTGCAAACGTCATGTGTGGAAC---
>HLturTru3
ATGTACTCCTTCTTGGTTCTGGCCAGCCTCCTGGGCGCGGCTCTCGCCAGCCCCGTCCTGGGCCTGAGAGAATGTACCCGAGGCTCGGCCGTGTGGTGCCAGAACGTGAAGACGGCGTCTGACTGCGGGGCCGTGCAGCACTGCCTGCAGACCGTCTGGAACAAGCCGGCCGTGAAATCCCTTCCCTGCGACATATGCAAAGACGTCATCACTGCAGCCGGTGACATGTTGAAAGACAACGCCACTGAGCAAGAGATCCTCGTGTACTTGGAGAGGACCTGCGACTGGCTGCCCAAGCCGAACATGTCTGCCTCCTGCAAGGAGATCGTCGACTCCTACCTCCCGGTCATCCTGGACATGATTAAAGGACAA---ATGAGCCATCCCGGGGAGGTGTGCTCCGCTCTCAACCTCTGTGAGTCTCTTCAGAAGCACCTGGCAGAGCTGAATCACCAGAACCAGCTCAAGTCCAATCAGATCCCGGAC------CTGGATATGGCTGAGGTGGTGGCTCCCTTCATGGCCAACGTGCCCCTCCTCCTCTACCCTCAGGACGGGCCCCACAGCAAGCCCCAG------CACAAG---GCTGATGGGGACGTTTGCCAGGACTGCATTCAGATGGTGACTGACGTGCAGACTGCTGTGAGGACCAACTCCAGCTTTGTCGAGGCCTTGGTGGACCACGCCAAGGAGGAGTGCGACCGCCTGGGGCCTGGCATGGCCGACATGTGCAAGAACTATATCAGCCAGTATTCGGAAATTGCTATCCAAATGGTGATGCATATGCAGCCCAAGGAGATTTGTGGGCTGGTTGGGTTCTGTGACGAGGTGAAGGAGATGCCCATGAAGACTCTGGTGCCCGCCAAGGTGGTCTCGGAGAACGTCATCCCTGCCCTGGAGCTGGTGGAGCCCATAAAG------------------------------------------------------------------------------------------------------------------------------------------------------------------------------------------------------------------------------------------------------------------------------------------------------------------------------------------------------------------------------------------------------------------------------------------------------------------------------------------------------------------------------------------------------------------------------------------------------------------------------------------------------------------------------------------------------------------------------------------------
>balAcu1
ATGTACTCCCTCTTGGTTCTGGCCAGCCTCCTTGGCGCGGCTCTCGCCAGCCCCGTCCTGGGCCTGAGAGAATGTACCAGAGGCTCGGCCGTGTGGTGCCAGAACGTGAAGACGGCGTCTGACTGCGGGGCCGTGCAGCACTGCCTGCAGAACGTCTGGAACAAGCCGGCCGTGAAATCCCTTCCCTGCGACATATGCAAGGACGTCATCACTGCAGCCGGTGACATGTTGAAAGACAACGCCACTGAGCAAGAGATCCTTGTGTACTTGGAGAGGACCTGTGACTGGCTGCCTAAGCCGAACATGTCTGCCTCCTGCAAGGAGATCGTCGACTCCTACCTCCCGGTCATCCTGGACATGATTAAAGGACAA---ATGAGCCGTCCCGGGGAGGTGTGCTCCGCTCTCAACCTCTGCGAGTCTCTTCAGAAGCACCTGGCAGAGCTGAATCACCAGAACCAGCTCGAGTCCAATCAGATCCCGGAA------CTGGATATGGCTGAGGTGGTGGCTCCCTTCATGGCCAACGTCCCCCTCCTCCTCTACCCTCAGGACGGGCCCCACAGCAAGCCCCAG------CGCAAG---GCTGATGGGGACGTTTGCCAGGACTGCATTCAGATGGTGACTGACGTCCAGAATGCTGTGAGGACCAACTCCACCTTTGTCGAGGCCTTGGTGGACCATGCCAAGGAGGAGTGCGACCGCCTGGGGCCTGGCATGGCCGACATGTGCAAGAACTATATCAACCAGTATTCGGAAATTGCTATCCAAATGGTGATGCATATGCAACCCAAGGAGATTTGTGGGCTGGTTGGGTTCTGTGACGAGGTGAAGGAGATGCCCATGAAGACTCTGGTGCCTGCCAAGGTGGTCTCGGAGGACGTCATCCCTGCCCTGGAGCTGGTGGAGCCCAGAAAGCAGAAGGATCCGGTCCCGGCGAAGGCTGATATTTACTGTGAGGTGTGCGAGTACGTGGTGAAGGAGGTGGTCAAGCTGATTGACAACAACAGGACCGAGGAAGAAATAATTCATGCTTTGGACAGCGTGTGCTCGAAGCTGCCCACGTCCTTATCCCAGGAGTGCCAGGAGGTGGTGGACACTTACGGCAGCGCCATCCTGTCGATCCTCCTGCAGGAGGCGAGCCCTGAGCTGGTGTGCAGCATGCTGCATCTCTGCTCCAGCCGG---------------------GGGCTGCCTGCACTG------------------ACCGCACACGTGATGCCGCGG---AAG---------GACGGTGGCTTCTGTGAGGTGTGCAAGAAGCTGGTGGGCTATTTGGACCGCAGCCTGGAGAAAAACAGCACAAAGGAGGAGATCCTTGCTGCCTTCGAGAAAGGCTGCAGCTTATTGCCTGACCCGTACCAGAAGCAGTGTGATCAGTTTGTGACGGAGTACGAGCCCGTGCTGATAGAAATCCTGGTGGACGTGATGGACCCTTTCTTTGTGTGCCTGAAAATTGGAGCCTGTCCCTCAGCCCGTAAGCCTCTTTTGGGAACTGAGAAGTGTGTCTGGGGCCCGAGCTACTGGTGCCAGAACATGGAGTCGGCAGCCCTGTGCAACGCTGTCGAGCATTGCAAGCGTCACGTGTGGAAC---
>cerSim1
ATGTACGCTCTCTTCCTTCTGTCTAGCCTCCTGGGCGCGGCTCTAGGCAGCCCTGTCCTGGGCCTAAAAGAATGCACCAGAGGCTCAGCAGTGTGGTGTCAGAATGTGAAGACGGCGGCCGACTGTGGGGCTGTGAAGCACTGTCTGCAGACCGTCTGGAGCAAGCCGTTGGTGAAATCCCTTCCCTGTGACATTTGCAAAGATGTCATCACCGCAGCTGGAGACATGTTGAAAGACAATGCCACTGAGCAAGAGATCCTCGTGTACTTGGAGAGGACCTGTGACTGGCTTCCTAAGCCGAACATGTCTGCCTCGTGCAAGGAGATAGTCGACTCCTACCTCCCAGTCATCTTGGACATGATTAAAGGACAA---ATGAGCCATCCCGGAGAGGTGTGCTCTGCTCTCAATCTCTGCGAGTCTCTTCAGAAGCATCTGGCAGAGCTGAATCACCAGAAGCAGCTTGAGTCCAATAAGATCCCAGAA------CTGGACATGGCTGAGGTGGTGGCTCCCTTCATGGCCAACATCCCCCTCCTCCTCTACCCTCAGGACGGCCCCCGCAGTGAGCCCCAG------CCAAAG---GCTGGCGGAGATGTTTGCCAGGACTGCATTCAGATGGTGACTGACATCCAGAATGCTGTAAGGACCAACTCCACCTTTGTCAAGGCCTTGGTGGACCATGCCAAGGAGCAGTGCGACCGCCTGGGGCCTGGCATAGCCGACATGTGCAAGAACTACATCAACCAGTATTCTGAAATTGCTGTCCAAATGATGATGCACATGCAACCCAAGGAGATTTGTGGTCTGGTTGGGTTCTGTGACGAAGTGAAGGAGATGCCCATGCAGACTCTGATCCCTGGCAACGTGGTCTCAGAGAATGTCATCCCTGCCCTGGAACTGGTGGAGCCCATTAAG---AAGGACGTGGTCCAGGCGAAGGCTGATGTTTACTGCGAGGTGTGTGAGTTAGTGGTGAAGGAGGTGGTCAAGCTGATCGACAACAACAGGACCGAGGAAGAAATACTTCATGCTTTGCGTAAAGTGTGCTCAAAATTGCCCGCGTCTTTATCAGAGGAGTGCCAGGAGGTGGTGGACACTTACGGCAGCTCCATCCTGTCAATCCTCCTGCAGGAGGCGAGCCCTGAACTGGTGTGCAGCATGCTCCATCTCTGCTCCTCCCAG---------------------GAGCTGCCTGCACTG------------------ACTGCACACGTGACTCAGCTG---AAG---------GACGGTGGCTTCTGTGAGGTGTGCAAGAGGCTGGTTAGCTATTTGGACCGCACCCTGGAGAAAAACAGCACAAAGGAGGAGATCCTGGCTGCTCTTGAGAAAGGCTGCAGCTTCCTGCCTGACCCTTACCAGAAGGAGTGTGATCAGTTCGTGACTCAGTATGAGCCCGTGCTGCTAGAAATCCTGGTGGAGGTGATGGAGCCTTCCTTCGTGTGCTTGAAAATTGGAGCCTGCCCCGCAGCCCATAAGCCTCTTTTGGGAACTGAGAAGTGTGTCTGGGGCCCAAGCTACTGGTGCCAGAACATGGAGTCAGCAACCCAGTGCAACGCTGTTGAGCATTGCAAACGTCACGTGTGGAAC---
>felCat8
ATGTACTCTCTCTTCCTCCTGGCCAGCTGCCTGGGCGCGGCTCTAGCCAGCCCTGTCCTAGGACTGAAAGAATGCACCAGAGGCTCGGCAGTGTGGTGCCAGAACGTGAAGACGGCGGCTGAGTGCGGGGCCGTGAAGCACTGCCTGCAGACCGTCTGGAACAAGCCGACGGTGAAATCCCTTCCCTGTGATATATGCAAAGATGTCATCACTGCAGCTGGGGACATGCTGAAAGACAATGCCACTGAGCAAGAGATCCTCGTGTACTTGGAGAGGACCTGTGACTGGCTACCTAATCAGAACCTGTCTGCCTCATGCAAGGAGATGGTCGACACCTACCTCCCAGTCATCCTGGACATGATTAAAGGACAG---ATGAGTCATCCTGGGGAAGTGTGCTCTGCCCTCAATCTCTGCGAGTCTCTTCAGAAGCACCTGGCAGAACTGAATCACCAGAAACAGCTGGAGTCCAATAAGATCCCGGAA------CTGGATGTGGCTGAGGTGGTGGCTCCCTTCATGGCCAACATCCCCCTCCTCCTCTACCCTCAGGACGGCCCCCACAACGAGCCCCAG------CCGAAG---GCTGGTGGGGACGTTTGCCAGGACTGCATCCAGATGGTGACTGATATCCAGAATGCTGTAAGGACCAACTCCACCTTTGTCGAGGCCTTGGTGGACCATGCCAAGGAGCAGTGTGACCTCCTGGGGCCTGGCATGGCCGACATGTGCAAGAACTATATCAACCAGTATTCTGACATTGCTGTCCAGATGATGATGCACATGCAACCCAGGGAGATATGTGGCCTGGTTGGGTTCTGTGAACAAGTGAAGGAGGTGCCCATGCAGACTCTGGTCCCTGCCAAAGTGGTCTCCGAGAACGTCATCCCTGCGTTGGAACTGGTGGAGCCCATTAAG---AAGGACATGGTCCAGGCGAAGGCTAGTGTTTTGTGCGAGATGTGTGAGTACGTGGTGAAGGAGGTGGTCAAGCTGATTGACAACAACAAAACCGAGGAAGAAATAATTCACACTTTGGGTAACGTGTGCTCAAAATTGCCTGTATCCTTGTCTGAAGAGTGCCAAGAGGTGGTGGAGACTTACGGCTCCTCCATCCTGTCCATCCTCCTGCAGGAGGTGAGCCCTGAAGTGGTGTGCAGTGTGCTCCATCTCTGCTCCACCCAG---------------------GGGCTGCCTGTGCTG------------------CCTGTACGCGTGATTCAGCCG---AAG---------GATGGTGGCTTCTGTGAGGTATGCAAGAAGCTGGTGAGCTATTTGGACCACAACCTGGAGAAAAACAGCACAAAGCAGGAGATCCTGGCTGCTCTTGAGAAAGGCTGCAGCTTCCTGCCTGACCCATACCAGAAGCAGTGCGATCAGTTTGTGACTGAGTATGAGCCCGTGCTGATCGAAGTCCTGGTGGAGGTGATGGACCCTTCCTTCGTGTGCTTGAAAATCGGAGCCTGCCCTGCAGTCCGTAAGCCTCTCTTGGGAACTGAGAAGTGTGTCTGGGGCCCTAGCTACTGGTGCCAGAGCATGGAGGCGGCGACCCAGTGCAATGCTGTCGAGCATTGCAAACGTCACGTGTGGAAC---
>canFam3
ATGTACACCCTCTGCCTCCTGGCCAGCCTCCTGGGCGCGGCTCTAGCCAGCCCTGTCCTAGGCCTGAAAGAATGTACCAGAGGTTCAGCGGTGTGGTGCCAGAACGTGAAGACGGCGGCCGATTGCGGGGCCCTGCAGCACTGCCTGCAGACTGTGTGGAACAAGCCGACGGTGAAATCCCTTCCCTGCGACATATGTAAAGATGTTATCACTGCAGCTGGCGACATGCTGAAAGACAATGCCACTGAGCAAGAGATCCTCGTGTACTTGGAGAAGACCTGTGACTGGCTGCCTAGTCCGAACCTGTCTGCCTCGTGCAAGGAGGTGGTTGACTCCTACCTTCCAGTCATCCTGGACATGATTAAAGGACAA---ATGAGCCATCCTGGGGAGGTGTGCTCCGCTCTCAATCTCTGCGAGTCTCTTCAGAAGCACCTGGCAGAACTGAATCACCAGAAACAGCTCGAGTCCAATAAGATCCCGGAG------CTGGATGTGGCTGAGGTGGTGGCTCCCTTCATGGCCAATATCCCCCTCCTCCTGTACCCTCAGGATGGCCCCCACAGTGAGCCCCAG------CCAAAG---GCTGGTGGGGATGTTTGCCAGGACTGTATCCAGATGATCACTGACATCCAGACTGCTGTAAGGACCAACTCTACCTTTGTCGAGGCCTTGGTGGACCATGCCAAGGCACAGTGTGACCTCCTGGGGCCTGGCATCGCCGACATGTGCAAGAACTATATCAACCAGTATTCTGACATTGCTGTCCAGATGATGATGCATATGCAACCCAAGGAGATCTGTGGCCTGGTTGGGTTCTGTGAGCAAGCGAAGGAGATGCCCATGCAGACTCTGATCCCTGCCAAAGTGGTCTCCGAGAACGTCATCCCTGCTTTGGAACTGGTGGAGCCCATTAAG---AAGGACAAGATCGAGGAGAAGACGGATGTTTACTGCGAGATGTGCGAGTACGTGGTGAAGGAGGTGGTCAAGCTCATTGACAACAACAGAACTGAGGAAGAAATACTTAACACTTTGGACAAAGTGTGCTTGAAGTTGCCCTCGTCCTTATCCAAGGAGTGCCAGGAGGTGGTGGACACTTATGGCTCCTCCATCCTGTCGATCCTCCTGCAGGAGGCGAGCCCTGAGTTGGTGTGCCGCATGCTCCATCTGTGCTCCTCTCAG---------------------GGGCTGCCTGTGCTG------------------CCTGTACGTGTGATTAAGCCA---AAG---------GACGGTGGCTTTTGTGAGGTATGCAAGAAGCTGGTGAGCTATTTGGACCACAACCTGGAGAAAAACAGCACGAAGCAGGAGATCCTGGCTGCCCTTGAGAAAGGCTGCAGCTTCCTGCCTGACCCATACCAGAAGCAGTGTGATCAGTTTGTGACTGAGTACGAGCCCGTGCTGATAGAAATCCTGGTGGAGGTGATGGACCCTTCCTTCGTTTGCTTGAAAATTGGAGCCTGCCCTGCTGCCCGTAAGCCCCTTCTGGGAACCGAGAAGTGCGTGTGGGGCCCCAGCTACTGGTGCCAGAACATGGAGGCAGCAACCCAGTGCAATGCTGTCGAGCATTGCAAACGTCACGTGTGGAAC---
>musFur1
ATGTACAGTCTCCTTCTCCTGGCCAGCCTTTTGGGCGCGGCTGTAGCCAGCCCTGTCCTGGGCCTGAAGGAATGCACCAGAGGCTCGGCGGTATGGTGCCAGAATGTGAAGACGGCAGCTGATTGCGGGGCCCTGAAGCACTGCCTGCAGACCGTCTGGAACAAGCCGACGGTGAAATCCCTTCCCTGCGACATATGCAAAGATGTCATCACTGCAGCTGGCGACATGCTGAAAGACAATGCCACTGAGCAAGAGATCCTCGTGTACTTGGAGAAGACCTGTGACTGGCTGCCTAATCCGAACTTGTCTGCCTCGTGCAGGGAGATGGTTGACTCCTACCTCCCAGTCATCCTGGACATGATTAAAGGACAA---ATGAGCCATCCTGGGGAGGTGTGCTCCGCTCTCAATCTCTGCGAGTCTCTTCAGAAGCATCTGGCAGAATTGAATCACCAGAAACAGCTCGAGTCCAATAAGATCCCGGAA------CTGGATGTGGCTGAGGTGGTGGCTCCCTTCATGGCCAACATCCCCCTCCTCCTCTACCCTCAGGATGGCCCCCACAGCGAGCCCCAG------CAGAAG---GCTGGTGGGGACGTCTGCCAGGACTGCATCCAGATGGTGACGGACATCCAGACTGCTGTAAGGACCAACTCCACCTTTGTTGAAGCTTTGGTGGACCATGCCAAAGCACAGTGTGATCTCCTGGGGCCCGGCATGGCTGACATGTGCAAGAACTATATCAACCAGTATTCGGACATTGCCGTCCAGATGATGATGCACATGCAACCCAAAGAGATCTGTGGCCTGGTTGGGTTCTGCGACCAAGTGAAGGAGATGCCCATGCAGACTCTGATCCCTGCCAAAGTGGTCTCAGAGAACGTCATCCCTGCATTGGAACTGGTGGAGCCCATTAAG---AAGGACACAGTCCAGGCGAAGACCAGTGTTAGCTGTGAGATATGTGAGTACGTGGTGAAGGAGGTGGCCAAGCTCATTGACAACAACAGGACTGAGGAAGAAATAGTTCAGGCTTTGGATAAAGTGTGCTCGAAGTTGCCTAAGTCCTTATCTGAACAGTGCCAGGAGGTGGTGGACACGTACGGTGCCTCCATCCTGTCGATCCTCCTGCAGGAGGCAAGCCCCGAGATGGTGTGCACCCTGCTCCACCTGTGCCCTACCCAG---------------------GGGTTGCCCGTGCTG------------------CCTGTCCGTGTTATTCAGCCG---AAG---------GACGGGGGCTTCTGTGAGGTATGCAAGAAGCTGGTGAGCTATTTGGACCACAACCTGGAGAAAAACAGCACGAAGCAGGAGATCCTGTCTGCTCTCGAGAAAGGCTGCAGCTTCCTTCCTGACCCCTACCAGAAGCAGTGTGATCAGTTTGTGACTGAGTACGAGCCCGTGCTGATAGAAGTGCTGGTGGAGGTGATGGACCCTTCCTTCGTGTGCTTGAAAATTGGAGCCTGCCCCGCGGCCCGTAAGCCTCTTTTGGGAACCGAGAAGTGTGTGTGGGGCCCCAGCTACTGGTGCCAGAACATGGAGGCGGCGACCCAGTGCAATGCCGTGGAGCATTGCAAGCGTCACGTGTGGAAC---
>ailMel1
ATGTATACTCTCTTCCTCCTGGCCAGCCTTCTGGGCGCGGCTCTGGCCAGCCCTGTCCTAGGCCTGAAGGAATGCACCAGAGGCTCGGCAGTGTGGTGCCAGAACGTGAAGACGGCAGCCGACTGCGGGGCCGTGAAGCACTGCCTGCAGACCGTCTGGAGCAAGCCGACGGTGAAATCCCTTCCCTGCGACATATGCAAAGATGTCATCACTGCAGCTGGCGACATGCTGAAGGACAATGCCACCGAGCAAGAGATCCTTGTGTACTTGGAGAAGACCTGTGACTGGCTGCCTAATCCGAACTTGTCTGCCTCGTGCAAGGAGATGGTTGACTCCTACCTCCCAGTCATCCTGGACATGATTAAAGGACAA---GTGAGCCATCCTGGGGAGGTGTGCTCTGCTCTCAATCTCTGCGAGTCTCTTCAGAAGCACCTGGCGGAGCTCAATCACCAGAAACAGCTCGAGTCCAATAAGATCCCAGAA------CTGGATGTGGCTGAGGTGGTGGCTCCCTTCATGGCCAACATTCCCCTCCTCCTCTACCCTCAGGATGGCCCCCACAGCGAGCCCCCG------CAGAAG---GCTGGTGGGGACGTCTGCCAGGACTGCATCCAGATGGTGACGGACATCCAGAATGCTGTAAAGACCAACTCCACCTTTGTCAAGGCCTTGGTGGACCATGCCAAGGCACAGTGTGACTTCCTGGGGCCTGGCCTGGCTGACATGTGCAAGAACTATATCAACCAGTATTCTGACGTTGCCGTCCAGATGATGATGCATATGCAACCCAAGGAGATCTGTGGCCTGGTTGGGTTCTGTGAGCAAGTGAAGGAGATGCCCATGCAGACGCTGATCCCTGCCAAAGTGGTCTCAGAGAACGTCATCCCTGCCTTGGAACTGGTAGAGCCCATTAAG---AAGGACACGGTCCAGGCGAAGGCTGGTGTTTACTGCGAGGTCTGCGAGTACGTGGTGAAGGAGGTGGTCAAGCTCATTGACAACAACAGGACCGAGGAAGAAATACTTCACGCTTTGGATAAAGTGTGCTCGAAGTTGCCTACGTCCTTGTCCGAAGAGTGCCAGGAGGTGGTGGACACTTACGGCGCCTCCATCCTGTCGATCCTCCTGCAGGAGGCGAGCCCTGAGCTGGTGTGCGGCATGCTCCACCTGTGCCCCACCCGG---------------------GGGCTGCCTGTGCTG------------------TCCGTCCGTGTCATTCAGCCA---AAG---------GACGGCGGCTTCTGTGAGGTATGCAAGAAGCTGGTGAGCTATTTGGACCACAACCTGGAGAAAAACAGCACGAAGCAGGAGATCCTGGCTGCTCTCGAGAAAGGCTGCAGCTTCCTGCCTGACCCCTACCAGAAGCAGTGTGATCAGTTTGTGACTGAGTACGAGCCCGTGCTGATAGAAGTCCTGGTGGAGGTGATGGACCCTTCCTTCGTGTGCTTGAAAATTGGAGCCTGCCCCGCAGCCCGTAAGCCTCTTTTGGGAACCGAGAAGTGTGTGTGGGGCCCTAGCTACTGGTGCCAGAACATGGAGGCAGCAACCCAGTGCAACGCTGTGGAACATTGCAGGCGTCACGTGTGGAAC---
>lepWed1
ATGTACGCTCTCGTCCTCCTGGCCAGCCTTCTGGGCGCGGCTCTAGCCAGCCCTGTCCTGGGCCTGAAAGAATGCACCAGAGGCTCAGCAGTGTGGTGTCAGAACGTGAAGACGGCAGCTGATTGTGGGGCCCTGAAGCACTGCGTGCAGACCGTCTGGAACAAGCCGACGGTGAAATCCCTTCCCTGCGACATATGCAAAGATGTCATCACTGCAGCAGGCGACATGCTGAAAGACAATGCCACCGAGCAAGAGATACTCGTGTACTTGGAGAAGACCTGTGACTGGCTGCCTAATCCGAACTTGTCTGCCTCGTGCAAAGAGATGGTTGACTCCTACCTCCCAGTCATCCTGGACATGATTAAAGGACAA---ATGAGCCGTCCTGGGGAGGTGTGCTCTGCCCTCAATCTCTGCGAGTCTCTTCAGAAGCATCTGGCAGAACTGAATCACCAGAAACAGCTCGAGTCCAATAAGATCCCGGAA------ATGGATGTGGCTGAGGTGGTGGCTCCCTTTATGGCCAACATCCCCCTCCTCCTGTACCCTCAGGACGGCCCCCACAGCGAGCCCCAG------CAGAAG---GCTGGTGGGGACGTCTGCCAGGACTGCATCCAGATGGTGACGGACATCCAGAATGCCGTAAGGACCAACTCCACCTTTGTCGAGGCCTTGGTGGACCATGCCAAGGCGCAGTGTGACCTCCTGGGGCCCGGCATGGCTGACATGTGCAAGAACTATATCAACCAGTATTCTGACATCGCCGTCCAGATGATGATGCATATGCAACCCAAGGAGATTTGTGGCCTGGTTGGGTTCTGCGACCAAGTGAAGGAGATGCCCATGCAGACTCTGATCCCTGCCAAAGTGGTCTCAGAGAACATCATCCCTGCGTTGGAACTGGTGGAGCCCATTAAG---AAGGACATGGTCCAGGCGAAGGCTAATGTTTACTGCGAGGTGTGCGAGTACGTGGTGAAGGAGGTGGTCAAGCTCATTGACAACAACAGGACTGAGGAAGAAATACTTCACGCTTTGGATAAAGTGTGCTCAAAGTTGCCTACATCCTTATCCGAAGAGTGCCAGGAGGTGGTGGACACTTACGGCGCCTCCATCCTGTCGATCCTCCTGCAGGAGGCGAGCCCCGAGATCGTGTGCAGCATGCTCCATCTGTGCTCCAGCCAG---------------------GGGCTGCCTGTGCTG------------------CCTGTCCATGTGATTCAGCCC---AGG---------GACGGTGGCTTCTGTGAGGTGTGCAAGAAGCTGGTGACCTATTTGGACAACAACCTGGAGAAAAACAGCACGAAGCAGGAGATCCTGTCTGCTCTCGAGAAAGGCTGCAGCTTCCTGCCCGAGCCATACCAGAAGCAGTGTGATCAGTTTGTGACTGAGTACGAGCCCGTGCTAATAGAAGTCCTGGTGGAGGTGATGGACCCTGCCTTCGTGTGCTTGAAAATTGGAGCCTGCCCTGCAGCCCATAAGCCTCTTTTGGGAACCGAGAAGTGTGTGTGGGGCCCCAGCTACTGGTGCCGGAGCATGGAGGCAGCAGCCGAGTGCAATGCTGTGGAGCATTGCAAACGTCACGTGTGGAAC---
>bosTau8
ATGTACTCGTTCTTCGTCCTGGCCAGCCTCCTAGGCGGGGCTCTCGCCAGCCCCGTCCTGGGCCTGAGGGAATGTACCAGAGGCTCGGCCGTGTGGTGCCAGAATGTGAAGACGGCGGCCGACTGCGGGGCCGTGCAGCACTGCCTGCAGACCGTCTGGAGCAAACCGACTGTGAAATCTCTTCCCTGCGACATATGCAAAGATGTCATCATTGCAGCTGGTAACCTGTTGAAGGACAACGCCACCGAGCAAGAGATCCTCATGTACTTGGAGAGGACCTGTGACTGGCTCCCTAAGCCGAACATGTCTGCCTCCTGCAAGGAGATCGTCGACTCATACCTCCCAGTCATCCTGGACATGATTAAAGGACAG---ATGAGCCATCCCGGGGAGGTGTGCTCCGCTCTCAACCTGTGTGAGTCTCTTCAGAAGCACCTGGCGGAGCTGAATCACCAGAAACAACTCGAGTCCAATCAGATCCCGGAG------CTGGATATGGCTGAGGTGGTGGCTCCCTTCATGGCCAACATCCCCTTCCTCCTGTACCCTCAGGACGGCTCCCACAGCAAGCCCCAG------CCCAAGAAGGCTAATGGGAACGTCTGCCAGGACTGCATTCAGCTGGTAACCGACGTCCAGGAAGCTCTGAGGACCAACTCCACCTTCGTCGAGGCCTTGGTGGACCACGCTAAGGAGGAGTGCGACCGCCTGGGGCCTGGCATGTCCGACATGTGCAAGAACTACATCAACCAGTATTCGGAAGTTGCTATCCAAATGGTGATGCATATGCAACCCAAGGAGATCTGTGTGCTGGCCGGCTTCTGTGACGAGGTGAAGGAGATGCCCATGAAGACCCTGGTGCCTGCTGAGGTGGTCTCAGAGAACGTCATCCCCGCCCTGGGGCTGGTGGAGCCCATCAAG---AAGGACCCAGCCCCTGCAAAGGCTGACATTTACTGCGAGGTGTGCGAGTTTGTGGTGAAGGAGGTGGCCAAGCTGATTGACAACAACAGGACGGAGGAAGAAATACTTCACGCGCTGGACAAAGTGTGCTCGAAGCTGCCCACATCCTTAGCTGAGCAGTGCCAGGAGGTGGTGGACACCTACGGCAGCTCCATCCTGTCTATCCTTCTGGACGAGGCGAGCCCCGAGCTGGTGTGCAGCATGCTCCACCTCTGCTCCAGCCGG---------------------GGGCTGCCGGCAGCG------------------ACGGTCCGTGTGATGCCGAGG---AAG---------GACGGTGGCTTCTGCGAGGTGTGCAAGAAGCTGGTGGGCTATTTGGACCGGAACCTGGAGAAGAACAGCACCAAGGAGCAGATCCTGGCTGCCCTCGAGAAAGGCTGCAGCTTCCTGCCGGACCAGTACCGGAAGCAGTGTGACCAGTTTGTGACGGAGTATGAGCCAGTGCTGATAGAAATCCTGGTGGAGGTGATGGACCCTTCCTTCGTGTGCTTGAAGATTGGAGCCTGCCCAGCAGCCCACAAGCCGCTTTTGGGAGCTGAGAAGTGTGTCTGGGGCCCGAGCTACTGGTGCCAGAACATGGAGTCGGCAGCCCTGTGCAACGCCGTCGAGCACTGCAGGCGTCACGTGTGGAAC---
>susScr11
ATGTACACCTTGTTCCTCTTGGCTGGCCTTCTGGGCGCGGCTCTCGCCAGCCCCGTCCTGGGCCTGAGAGAGTGCACCAGGGGCTCGGCCGTGTGGTGCCAGAACGTGAAGACAGCATCCGACTGCGGGGCCCTGCAGCACTGCCTGCAGACCGTCTGGAACAAGCCAACCGTGAAATCCCTTCCCTGTGACATATGCAAAGATGTCATCACTGCAGCTGGCGACATGTTGAAAGACAATGCCACTGAGCAGGAGATCCTCGTGTACTTGGAGAGGACGTGTGACTGGCTTCCCAAGCCGAACATGTCTGCCACGTGCAAGGAGATCGTTGACTCCTACTTCCCTGTCATCCTGGACATGATTAAAGGACAG---ATGAGCAAGCCCGGGGAGGTGTGCTCCGCTCTGAACCTCTGCGAGTCTCTTCAGAAGCACCTGGCGGAGCTGACCCAGCAGAAGCAGCTCGAGTCCAATCAGATACCAGAA------CTGGATCTGGCCGAGGCGGTGGCTCCCTTCATGGCCAACATCCCCCTCCTCCTCTACCCTCAGGACGGCTCCAGCAGCAAGCCCCGG------CCGAAG---GCTGATGGGGACGTTTGCCAGGACTGCATTCAGATGGTGACTGACCTCCAGAACGCTGTGAGGACCAACTCCACCTTTGTCGAGGCCTTGGTGAACCACGCCAAGGAGGAGTGTGACCGCCTGGGGCCCGGCATGGCCGACATGTGCAAGAACTATATCAGCCAGTACTCGGAAATCGCTATCCAGATGATGATGCACATGCAACCCAAGGACATCTGTGGGCTGGTTGGATTCTGTGAGGAGGTGAAGGAGGTGCCCATGCAGACTCTGGTGCCTGCCAAGGTGCTCTCGGAGAAAGTCATCTCTGCCCTGGAGCTGGTGGAGCCCATAAAG---AAGGACCTGGTCCCGGAGAAGGCCACTATTTACTGTGAGGTGTGCGAGTTCGTGGTGAAGGAGGTGGCCAAGCTGATCGACAACAACAGGACCGAGGAGGAAATCATTCACGCTCTGGACAAAGTGTGCTCCAAGTTGCCCACGTCCATGTCCGAGGAGTGCCAGGAGTTGGTCGACACGTACGGCAGCTCCATCCTGTCGCTCCTCCTGCAGGAGGCGAGCCCTGAGTTGGTGTGCAGCATGCTCCATCTCTGCTCCACCCAG---------------------GGGCTGCCCGTGTTG------------------ACTGCGCGTGTGACACCGCTG---AAG---------GACGGTGGCTTCTGTGAGGTGTGCAAGAGGCTGGTGAGCTATTTGGACCGCAACCTGGAGAAAAACAGCACAAAGCAGGAGATCCTGGCTGCCCTGGAGAAAGGCTGCAGCTTCCTGCCTGACCCGTACCAGAAGCAGTGCGATCAGTTCGTGACGGAGTACGAGCCTGTGCTGGTTGAGATCCTGGTGGAGGTGATGGAGCCGTCGTTCGTGTGCTCGAAAATTGGAGCCTGCCCTTCAGCCCATAAGCCTCTTTTGGGAACTGAGAAGTGCGTCTGGGGCCCGAGCTTCTGGTGCCAGAACATGGAGTCGGCAGCCCTGTGCAACGCTGTCGAGCACTGCAAGCGTCACGTGTGGAAC---
>tarSyr2
ATGTATGCTCTCTTCCTCCTGCCCAGCATCCTGGGCGCGGCCTTCGCAGGCCCAGTCCTTGGTCTGAAGGAATGCACGAGAGGCTCGGCAGTGTGGTGCCAGAACGTGAAGACGGCGGCTGACTGCGGGGCCGTGAAGCACTGCCTGCAGACCGTCTGGAATAAGCCCACGGTGAAATCCCTTCCCTGTGACATATGCAAAGATGTCGTCACTGCAGTTGGCAACATGCTAAAAGACAACGCCACCGAGGAGGAGATGCTTGTGTGCCTGGAGAAGACCTGTGACTGGCTCCCCAAGCCTAACATGTCTGCCTCGTGCAAGGAAACTGTGGACTCCTACCTGCCCGTTATCCTGGACATGATTAAAGGACAG---ATCAGCAATCCCGGGGAGGTGTGCTCCGCCATGGGCTTCTGCAAGTCTCTCCAGAAGCACCTGGCAGAGCTAAACCACCAGAAGCAGCTCGAGTCCAACAAGATCCCAGAA------GTGGACATGACCGAGGTGGTGGCTCCCTTCATGGCCAACATCCCCCTCCTCCTCTACCCTCAGGACAGCCCCCGCAGCAAGCCTCAG------CCGAAG---GCTGATGGGGATGTCTGCCAGGACTGCATTCAGATGGTGACTGACATCCAGAATGCTGTAAGGACTAATTCTACCTTTGTCGAAGCCTTGGTGGATCATGCCAGGGAGCAGTGTGACCGTCTGGGGCCTGGCATGGCTGACATGTGCAAGAACTACATCAACCAGTATTCTGAAATTGCTATCCAGATGCTGATGCATATGCAACCCAGGGAGATTTGTGGGATGGTTGGGTTCTGTGATGAGGTGAAGGAAATGCCCATGCAGACTCTGATTCCTGCCAAAGTGGCTGCCGAGACTGTCGTCCCTGCCCTGGAACTGGTGGACCCCATTAAG---AAGGACATGGCCCCGGCGAAGGCCAGTGTGTACTGCGAGGTTTGTGAATACCTGGTGAAGGAGCTCGTCAAGATGATGGCCAACAACAAGACTGAGGAAGAAATACTCCATGCTTTGGACACAGTGTGCTCGAAGCTGCCCACGTCCTTGTCGAAAGAGTGCCAGGAGGTGGTGGACACGTACGGCGCCTCCATTCTGTCCATCCTCTTTGAGGAGGCCAGCCCTGAGCTGGTATGCACCATGCTCCACCTCTGTTCCAGCACG---------------------GGGCTGCCTGCACTG------------------ACTGTGCACGTGACTCAGGAG---AAG---------GACGGTGGCTTCTGTGAGGTGTGCAAGAAGCTGGTTGGCTATTTGGATCACAACCTGGAGAAAAACAGCACTAAGCAAGAGATCCTGGCTGCTCTCGAAAAGGGCTGCAGCTTCCTGCCTGACCCTTACCAGAAGCAGTGTGACGAATTTGTGAGCCAGTATGAGCCCGTGCTGATAGAGATCCTGGTGGAGATAATGGACCCCTCCTTCGTGTGCTTAAAAATTGGAGCCTGCCCCCCAGCCCATAAGCCCCTTTTGGGAACTGAGAAGTGTGTCTGGGGCCCAAGCTACTGGTGCCAGAACACGGAGACAGCTGCCCAGTGCAATGCTGTCGAGCACTGCAGACGTCATGTGTGGAAC---
>HLmolMol2
ATGTATACTCTCCTCCTTCTGGCCAGCCTCCTGGGTGCGGCTGCAGCCAGCCCGGTCCTAGGCCTGAAAGAATGCACCCGAGGCTCGGCGGTGTGGTGCCAGAGCGTGAAGACGGCCGCCGACTGCGGGGCCGTGAAGCACTGCCTGCAGGCCGTCTGGAGCAAGCCGACAGTGAAATCCCTTCCCTGCGACATATGCAAAGACGTCATCACCGCAGCTGACAACATGCTGAAGGACAATGCCACTGAGCAGGAGATCCTCGTGTACTTGGAGAAGACCTGTGACTGGCTCCCTAAGCCGGACATGTCTGCCTCATGCAAGGAGATAGTGGACTCCTACCTCCCAGTCATCCTGGACATGATTAAAGGACAG---GCGAGCCATCCTGGGGAGGTGTGCTCCGCTCTCAATCTCTGCGAGTCTCTTCAGAAGCACCTGGCAGAGCTCAATCACCAGAAGCAGCTTGAGTCCAATAAGATCCCAGAA------CTGGACATGGCTGAGGTGGTGGCTCCCTTCATGGCCAACATCCCCCTCCTCCTCTACCCTCAGGACGGCCCCCTCAGAGAGCCCCAG------CCCAAG---GCTGGTGGGGACGTTTGCCAGGACTGCGTCCAGCTGGTGACTGATGTCCAGAATGCCATCAGGACCAACGCCACCTTTGTCCAGGCCTTGGTGGAACATGCCAGGGAGCAGTGTGACCGCTTGGGGCCTGGCATGGCTGACATGTGCAAGAACTATATCAACCAGTATTCTGACATTGCTATCCAGTTGATGATGCATATGCAACCCAAGGAGATCTGTGGACTGGTTGGGTTCTGTGACCAGGTGAAGGAGATGCCCATGCAGCCTCTGATCCCTGCCAAAGTGGTCTCGGAGAATGTCATCCCTGCCCTGGAACTGGTGGAGCCCATTAAG---AAGGACCTGGTCCAGGCCAAGTCTGATGTTCCCTGCGACTTGTGTGAGTACGTGGTGAAAGAGGTGGTCAAGCTGATGGACTCCAACAAGACTGAGGAAGAAATAATTCATGCTTTGGATAAAGTGTGCTCAAAACTGCCCAAATCCCTGTCCGAAGAGTGCCAAGAGGTGGTAGACACGTACGGCCGCTCCATCCTGTCCATCCTCCTGCAGGAGGCGAGCCCCGAGCTGGTGTGCAGCATGCTCCAGCTGTGCTCCGCCCAG---------------------GGGCTGCCCGCACTG------------------ACTGCACACGTGACTCAGCAG---AAG---------GACGGTGGCTTCTGTGAGGTGTGCAAAAAGCTGGTTGGCTATTTGGACAACAACCTGGAGAAGAACAGCACAAAGCAGGAGATCCTGGATGCTCTTGAGAAGGGCTGCAGCTTCCTGCCTGACCCGTATCAGAAGCAGTGTGACCAGTTTGTGGCCGAGTATGAGCCCGTGCTGATAGAAATCCTGGTGGAGGTGATGGAGCCGTCCTACGTGTGCTCGAAAATTGGAGCCTGCCCTGCAGCCCGTAAACCTCTTTTGGGGACAGAGAAGTGTGTCTGGGGCCCCAGCTACTGGTGCCAGAACATGGAGACAGCAGCCTCGTGCAACGCTGTCGAGCATTGCAAACGTCACGTGTGGAAC---
>HLrouAeg4
ATGTATTCGGTCATCCTCCTGGCCAGCCTCCTGGGCGCGGCTCTAGCCAGCCCTGTCCTAGGCCTTGAAGAATGCACCAGAGGCTCAGCAGTGTGGTGCCAGAATGTGAAGACAGCGGCCGATTGTGGGGCTGTGAAGCACTGCCTGCAGACTGTCTGGAACAAGCCAACAGTGAAATCTCTTCCCTGCGACGTATGTAAAGATGTTATCACTGCAGCTGGCAACATGTTGAAAGACAATGCCACTGAGCAAGAGATCCTTGTGTACTTGGAGAAGACCTGTGACTGGCTTCCAAAGCCAAATATGTCTGCCGTGTGCAAGGAGATCGTGGATTCCTACCTCCCAGTCATCCTGGACATAATTAAAGGACAA---ACGAGCCATCCCGGGGAGGTCTGCTCTGCTCTCAATCTCTGCGAGTCTCTTCAGAAGCACCTGGCAGAGCTGAATCACCAGAAACAGCTTGAGTCAAATAAGATCCCAGAA------CTGGATGTGGCTGAGGTTGTGGCTCCCTTCATGGCCAACATTCCTCTCCTCCTCTACCCTCAGGATGGTCCCCGTAGCGAGCCCCAG------CCTAAG---GCTGGTGGGGACGTTTGCCAGGACTGCATTCAGATGGTGACTGACATCCAGAATGCCGTAAGGACCAACTCCACCTTTGTTGAGGCCTTGGTGGAACATGCCAGGGAGCAGTGTGACCGCTTGGGGCCTGGCATCGCTGACATGTGCAAGAACTATGTCAACCAGTACTCTCAAATTGCTATCCAAATGATGATGCATATGCAACCCAAAGAGATTTGTGGTCTGGTTGGGTTCTGTGACCAGGTGAAGGAGATGCCCATGCAGCCTCTGATCCCTGCCAGAGTGGTCTCGGAGAACGTCATCCCTGCCCTGGAACTGGTAGAGCCCATTAAG---AAGGACCCGGTCCAGGCGAAGTCTAATATTTACTGTGAGTTGTGTGAATATGTGGTGAAGGAGGTGGTCCAGATGATTGACAACAACAAGACCGAGGAAGAAATAATTCACGCTTTGGATCAAGTGTGCTCAAAATTGCCTGCATCCATGTCTGAAGAGTGCCAAGAGGTGGTGGACACTTACGGCAGCTCCATCCTGTCAATCCTCCTGCAGGAGGCGACCCCTGAGTTGGTGTGCAGCATGCTCCATCTCTGCACCTCCCAG---------------------GGTCTGCCTGCACTG------------------ACTGCACATGTGACTCAGAAG---AAG---------GATGGTGGCTTCTGTGAGGTATGCAAGAAGCTGGTTGGCTATTTGGACCACAGCCTGGAGAAAAATAGCACGAAGCAGGAGATTCTGGCTGCTCTCGAGAAAGGTTGCAGCTTCCTGCCTGACCCATACCAGAAGCAGTGTGATCAGTTTGTGAGTGAGTACGAGCCTGTGCTGATAGAAATCCTGGTGGAAGTGATGGATCCGTCCTTCGTGTGCTCGAAAATTGGAGTCTGCCCTGCAGCCCGTAAGCCTCTTCTGGGAACGGAGAAGTGTGTCTGGGGCCCAAGCTACTGGTGCCAGAACATGGAGACAGCAACCCTGTGCAACGCCATTGAGCATTGCAAACGTCATGTGTGGAAC---
>HLrhiFer5
ATGTACACTCTCTTCCTCCTGGCCGGCCTCCTGGGCACGGCTCTAGCCAGCCCTGCCCTGGGCCTAAGAGAATGCACCCGAGGCTCAGCAGTGTGGTGCCAGAATGTGAAGACAGCGGCTGACTGCGGGGCTGTGAAGCACTGCCTGCAGACTGTCTGGAACAAGCCGACAGTGAAATCCCTTCCCTGCGACATATGCAAAGATGTCATCACTGCCACTGGCGACATGTTGAAAGACAACGCCACTGACCAAGAGATCCTGGTGTACTTGGAGAAGACCTGTGACTGGCTTCCTACGCCGGACATGACTGCCTCCTGCAAGGAGATCGTGGACTCCTACCTCCCGGTCATCCTGGACATGATTAAAGGACAG---ATGAGCAACCCCGGGGAGGTGTGCTCCTCTCTCAATCTCTGCGAGTCTCTTCAGAAGCACCTGGCAGAGCAGAATCACCAGAAACAGCTCGAGTCCAACAAGATCCCGGAA------CTGGACGTGGCTGAGGTGGTGGCTCCCTTCATGGCCAACATCCCCCTCCTCCTGTACCCTCAGGATGGCCCCCGCAGTGAGCCCCAG------CCGAAG---GCTGGTGGGGACGTTTGCCAGGACTGCATTCAGATGGTGACGGACATCCAGACCGCTGTGAGGACCAACTCCACGTTTGTCGAGGCCCTGGTAGAGCATGCCAAGGAGCAGTGTGACCGCTTGGGGCCTGGCATGGCCGACATGTGCAAGAACTATATCAACCAGTATTCTGAAATTGCTGTCCAGATGATGATGCACATGCAACCCAAGGAGATTTGTGGGCTGGTTGGTTTCTGTGACGAGGTGAAGGAGGTGCCCATGCAGCCCCTGATCCCGGCCAGAGTCGTCTCGGAGGACGTTATCCCTGCCCTGGAACTGGTGGAGCCCGTTAAG---AAGGACCTGGTCCAGGCGAAGTCCAGTGTTTACTGTGAGTTGTGTGAGTACGTGGTGAAGGAGGTGGTCAAGTTGATTGACAACAACAAGACTGAGGAAGAAATCATTCACGCTTTTGATACGATATGCTCCAAACTGCCCGTGTCCCTGTCCGATCAGTGCCAGGAGGTGGTAGACACTTACGGCAGGTCCATCCTGTCCATCCTCCTGCAGGAGGCGAGCCCTGAGCTGGTGTGCACCATGCTCCACCTCTGTACCTCCCAG---------------------CAGCTGCCCGCACTG------------------ACTGTCCAAGTGACTCAGCAG---AAGGAG------GACGGGGGCTTCTGCGAGGTGTGCAAGAAGCTGGTAGGCTATTTGGATCACAACCTGGAGAAAAACAGCACAAAGCAGGAGATCCTGGATGCTCTTGAGAAAGGCTGCAGCTTCCTGCCTGACCCCTACCAGAAGGAGTGTGACCAGTTTGTGAGCCAGTATGAGCCCGTGCTGATTGAGGTCCTGGTGGAGGTGATGGAGCCGACCTTCGTGTGCTCGAAAATTGGAGCCTGCCCTGCAGCCCGTAAGCCTCTTTTGGGAACAGAGAAGTGTGTCTGGGGCCCGAGCTACTGGTGCCAGAACAGGGACACAGCAACCCTGTGCAATGCTGTTGAGCACTGCAAACGTCACGTGTGGAAC---
>HLphyDis3
ATGTACTCGCTCTTCGTCCTGGCCAGCCTCCTGGGCGCGGCTGTTGCCAGCCCTGTCCTGGGCCTGAAAGAATGCACCCGAGGCTCTGGGGTGTGGTGCCAGAACGTGAAGACGGCGGCCGACTGCGGGGCCGTGAAGCACTGCCTGCAGACTGTTTGGAACAAGCCGACGGTGAAATCCCTTCCTTGCGACATATGTAAGGACGTCATCACTGCAGCGGACACCATGCTGAAAGACAACGCCACCGAGCAAGAGATCCTTGTGTACTTGGAGAAGACCTGTGACTGGCTTCCAAAGCCGGACATGTCTGCCTCGTGCAAGGACATCGTGGACTCCTACCTCCCCGTCATCCTGGACATGATCAAGGGGGAG---ATGAGCGATCCTGCGGAAGTGTGCTCCTCCCTCAACCTCTGTGAGTCTCTTCAGAAGCACCTGGCAGAGCTCAACCACCAGAAACAGCTCGAGTCCAATAAGATCCCAGAA------CTGGACCTGGCTGAGGTGGTGTCTCCCTTCATGGCCAACATCCCCCTCCTCCTCTACCCTCAGGATGGCCCCCACAAAGAGCCCCAG------CCGAAG---GCTGGTGGGGACGTCTGCCAGGACTGCATCCAGATGGTGACCGACATCCAGACTGCCGTGAGGACCAACACCACCTTTGTCAAGGCCTTGGTGGAGCACGCCAGGGAGCAGTGTGACCGCCTGGGGCCTGGCATGGCTGACATGTGCAAGAACTATGTCAACCAGTACTCGGACATCGCCATCCAGATGATGATGCACATGCAACCCAAAGACATCTGTGGGCTGGTCGGGTTCTGTGACCAGGTCAAGGAGGTGCCCATGCAGCCTCTGCTCCCCGCCAGAGTGCTCTCGGAGAACGTCATCCCTGCCCTGGAACTGGTGGAGCCCATTAAG---AAGGACTTGGTCCAGGCAAAGCCTGAAGTCACCTGTGAGTTGTGTGAGTACGTGGTGAAGGAGATCGTCAAGCTGATTGACAGCAACAAGACTGAGGAAGAAATAATTCACACTTTTGATAAAATATGCTCAAAATTGCCCACATCCTTGTCGGAAGAGTGCCAAGAGGTGGTGGATACTTATGGCAGGTCCATCCTGTCCATCCTCCTGCAGGAGGCGAGCCCAGAGCTGGTGTGCAACCTGCTCCACCTCTGTGCCTCCCAG---------------------AGACGGCAGGCACTG------------------ACTGTGCGCGTGGCTCAGCAG---AAG---------GACGGTGGCTTCTGTGAGGTGTGTAAGAAGCTGGTTGGCTATTTGGACCAAAACCTGGAGAAAAACAGCACCAAGGAGGAGATCCTGGCTGCTCTCGAGAAAGGCTGCAACTTCCTGCCTGACCCATACAACAAACAGTGTGACCAGTTTGTGACCGAGTACGAGCCCGTGCTGATCGAGGTCCTGGTGGAGGTGATGGAGCCGTCCTACGTGTGCTCGAAAATTGGCGCCTGCCCTGAAGCCCGTAAGCCTCTTTTGGGAACAGAGAGGTGTGTCTGGGGCCCAGGCTACTGGTGTCAGAACATGGAGACAGCCACCTTGTGCAACGCCGTTGAGCATTGCAAACGTCACGTGTGGAAC---
>dasNov3
ATGTTCGTTCTCTTCCTCCTGGCCGGCCTCCTAGGCGCGGCTCTAGCCAGCCCCGTCCTCGGCCTGAACGAGTGCACCAGAGGCTCCGCGGTGTGGTGCCAGAGCGTGAAGACGGCGGCTGACTGCGGCGCCGTGCAGCACTGCCTGCAGACCGTCTGGAACAAGCCTACGGTGAAATCCCTCTCCTGCGACATATGCCAGGACATCATCACTGCAGCTGGCGACTTGTTGAAGGACAATGCCACCGAGTCGGAGATTCTCACTTACTTGGAGAGGGCCTGTGACTGGCTTCCCAAGCCGAACATGTCTGCCTCGTGCAAGGAGATCGTCGAGTCCTACCTCCCAGTCATCATGGACATGATTAAAGGAGAA---ATGAGCCGCCCCGGGGAGGTGTGCTCCGCGCTCAGTCTCTGTGAGTCTCTTCAGAAGCACCTGGCAGCACTAAATCACCAGAAACAGCTGGAATCCAACAAGATCCCGGAA------GTGGACATGTCCGAGGTGGTGGCTCCCTTCATGGCCAACATCCCCCTCCTCCTGTACCCTCAGAACGGACCCCGCAGCCAGCCCCAG------CCCAAG---GGTGCTGGGGACGTCTGCCAGGACTGCGTTCAGATGGTGACCGACATCCAGACCGCTGTAAGGACCAACTCCAGCTTTGTCGAGGCCTTGGTAGAACATGCCAGGGAGCAGTGTGACCGCCTGGGGCCTGGCCTGGCCGACTTGTGCAAGAACTACATCAACCAGTATTCTGAAATCGCTGTCCAAATGATAATGCATATGCAGCCCAAGGAGATCTGTGCGCTGGTTGGGTTCTGTGAGGAGCTGAAGGCAATGCCCATGCAGACTCTGATTCCTGCCCAAGTGGCTGCTAAGAACGTCATCCCTGCCCTGGAGCTGGTGGAGCCCATTAAG---AAGGACCTGGTCCAGGCGAAGGGTGATATCTACTGTGAGGCGTGTGAGTACGTGGTAAAGGAGGTCGTCAAGCTGATCGACAGCAACAAGACCGAGGAAGAAATATTGCATACACTGGAGAAAATGTGCACAAAATTGCCTGAGTCTATGTCCGAAGAGTGTCAGGAGGTGGTGGACACTTACGGCCGTTCCATCTTGTCAATCCTCCTGGAAGAGGCAAGCCCTGAGCTGGTGTGCACGATGCTCCGTCTCTGCTCCTCCAAG---------------------GGGCTGCCGGCCCTG------------------ACGGCACATGTGACTCAGCGG---AAG---------GACGGAGGCTTCTGTGAGGTGTGCAAGAGGCTGGTTAGCTATTTGGATCGTAACCTGGAGAAAAACAGCACAAAGCAGCAGATCCTGGATGCTCTCGAGAAAGGCTGCAGCTTCCTGCCTGATCCTTACCAGAAGCAGTGTGACCAGTTTGTGTCCGAGTACGAGCCTGTGCTGATAGAAGTGCTGGTGGAGGTGATGGAGCCTTCCTTCGTGTGCGTGAAAATTGGAGCCTGCCGTGCAGCCCAGAAGCCTCTTTTGGGGACTGAGAAATGTGTGTGGGGCCCAGGCTACTGGTGCCAGAACATGGAGACAGCAGCCCAGTGCAACGCTGTTGAGCATTGCAAACGTCACGTGTGGAAC---
>HLpipKuh2
ATGTACGCTCTCTTCCTTCTAGCCAGCCTCCTGGGCGCGGCTGCAGCCAGCCCTGTCCTGGGCCTGAGAGAATGCACCAGAGGCTCAGCAGTGTGGTGCCAGAACATCAAGACGGCGGCCGACTGTGGGGCGGTGAAGCACTGCCTGCAGACAGTCTGGAGCAAGCCCACAGTGAAATCCCTTCCCTGCGACGTATGCAAAGATGTCATCACTGCAGCTGACAACATGTTGAAAGAAAATGCCACTGAGCAAGAGATCCTCGTGTACCTGGAGAAGACCTGTGACTGGCTTCCTAAGCCGGACCTGTCGGCCTCATGCAAGGAGATGGTGGACACCTACCTCCCGGTCATCCTGGACATGATTAAAGGGCAG---ATGAGCCAACCCGAGGAGGTGTGCTCCGCGCTCAGTCTCTGCGAGTCTCTTCAGAAGCACCTGGCAGAGCTCAATCACCAGAAGCAGCTCGAGTCCAATAAGATCCCAGAA------CTGGACATGACTGAGATGGTGGCGCCCTTCATGGCCAACATCCCCCTCCTCCTCTACCCTCAGGGCGGCCCCCACCACGAGTCCCGG------CCGAAG---GCTGGCGGGGATGTTTGCCAGGACTGCATCCAGATGGTGACCGACATCCAGAATTCTGTGAGGACCAACTCCACCTTTGTGCAGGCCTTGGTGGAACACACCCGGGAGAAGTGTGACCTCTTGGGGCCTGGCATGGCCGACATGTGCAAGAACTATGTGGACCAGTACTCTGACATCGTTATCCAGATGATGATGCACATGCAACCCAAGGACATCTGTGCCCTGGTCGGGTTCTGTGAGCAG------GAGGTGCCCATGCAGCCTCTGGTCCCTGCCAAAGTGGTCTCAGAGGACGTCATCCCTGCCCTGGAACTGGTGGAGCCCATTAAG---AAGGGCCTGGTGCAGGCGAAGGAAGATGTTTTGTGTGAGATGTGTGAATACGTGGTGAAAGAGTTGGTCAAGATGATCGACAGCAACAAGACGGAGGAGGAAATAATTCACGCTTTCGATAAAGTGTGCTCCAAACTGCCCAAGTCCCTGTCTGAAGAGTGCCAAGAGGTGGTGGACACTTACGGCCGCTCCATCCTGTCGATCCTCCTGCAGGAGGCGAGCCCCGAGCTGGTGTGCAGCATGCTCCAGCTCTGCACCAAGCAG---------------------GGGCTGCCCGCACTG------------------ACCGCACATGTGACTCAGCAA---AAG---------GACGGGGCCTTCTGTGAGGTGTGCAAAAAGCTGGTTGGCTATTTGGACGACAACCTGGAGAAAAACAGCACCAAGGAGGAGATCCTGGCTGCTCTTGAGAAAGGCTGCAGCTTCCTGCCTGACCCGTACAAGAATCAGTGTGACCAGTTTGTGACGGAGTACGAGCCCATGCTGATTGAGATCCTGGTGGAGGTGATGGAGCCGTCCTACGTGTGCTCGAAAGTTGGAGTCTGCCCCAGGGCCGGTAAGCCTCTTTTGGGAACGGAGAAGTGTGTCTGGGGCCCAAGCTACTGGTGCCAGAACGTGGAGACAGCGGCCTCGTGCAACGCCATCGAGCATTGCAAACGTCACGTGTGGAAC---
>HLmyoMyo6
ATGTACGCTCTCTTTCTTCTAGCCGGCCTCCTGGGCGCGGCTGCAGCCAGCCCTGTCCTGGGCCTGAAAGAATGCACCAGAGGCTCAGCAGTGTGGTGCCAGAACGTGAAGACGGCAGCCGACTGCGGGGCCGTGAAGCACTGCCTGCAGACCGTCTGGAACAAGCCGACAGTGAAATCCCTTCCCTGTGACGTGTGCAAAGATGTCATCACCGCAGCTGACAACATGTTGAAAGAGAATGCCACTGAGCAAGAGATCCTCGTGTACTTGGAGAAGACCTGCGACTGGCTTCCTAAGCCGGACATGTCGGCCTCATGCAAGGAGATGGTGGACACCTACCTCCCAGTCATCCTGGACATGATTAAAGGACAG---ATGAGCCAGCCCGAGGAGGTGTGCTCCGCGCTCAGTCTCTGCGAGTCTCTTCAGAAGCACCTGGCAGAGCTCAATCGCCAGAAGCAGCTCGAGTCCAATAAGATCCCAGAA------CTGGACATGGCGGAGATGGTGGCGCCCTTCATGGCCAACATCCCCCTCCTCCTCTACCCTCAGGGCGGCCCCCGCAGAGAGCCCCAG------CCGAAG---GCTGGTGGGGATGTTTGCCAGGACTGCGTCCAGATGGTGACCGACATCCAGAATTCCGTGAGGACCAACTCCACCTTTGTGCAGGCCTTGGTGGAACATACCCGGGAGAAGTGTGACCTCTTGGGGCCTGGCATGGCCGACATGTGCAAGAACTATGTCGACCAGTACTCTGACATTGTTATCCAGATGATGATGCACATGCAACCCAAGGACATTTGTGCAATGGTCGGGTTCTGTGAGCAG------GAGGTGCCCATGCAGCCGCTGGTCCCTGCCAAAGTGGTCTCCGAGGACGTCATCCCTGCTCTGGAACTGGTGGAGCCCATTAAG---AAGGGCCTGGTGCAGGCGAAGGATGATGTTTTCTGCGAGATGTGTGAATATGTGGTGAAGGAGGTGGTCAAGATGATCGACAGCAACAAGACTGAGGAAGAAATAATTCACGCTTTCGATAAAGTGTGCTCAAAATTGCCCAAATCCTTGTCGGAAGAGTGCCAAGAGGTGGTGGACACTTACGGCCGCTCCATCCTGTCGATCCTCCTGCAGGAGGCGAGCCCTGAGCTGGTGTGCAGCATGCTCCAGCTCTGCACCAAGCAG---------------------AGGCTGCCTGCACTG------------------ACCGCACACGTGACTCAGCAG---AAT---------GACGGTGCCTTCTGTGAGGTATGCAAAAAGCTGGTTGGCTATTTGGACAACAACCTGGAGAAAAACAGCACGAAGGAGGAGATCCTGGCTGCTCTTGAGAAAGGCTGCAGCTTCCTGCCCGACCCATACAAGAACCAGTGTGATCAGTTTGTGACCGAGTACGAGCCCATGCTGATAGAAATCCTGGTGGAGGTGATGGAGCCGTCCTACGTGTGCTCGAAAGTTGGAGCCTGCCCCAAAGCCCCTAAGCCTCTCTTGGGAACGGAGAAGTGTGTGTGGGGCCCGAGCTACTGGTGCCAGAGCACGGAGACAGCGGCCTTGTGCAACGCCATCGAGCATTGCAAACGTCACGTGTGGAAC---
>eriEur2
ATGTATACCCTGATTCTCCTGGCCAGCCTTCTGGGCGTGGCTCTAGGCAGCCCTGTGCTGGGTCTGAAAGAATGCAGCCGAGGCTCGGCAGTGTGGTGCCAGAATGTGAAGACAGCAGCAGACTGTGGGGCTGTGAAGCACTGCCAGCAGACTGTGTGGAGCAAGCCCACCGTGAAATCGCTTCCCTGTGACATATGCAAAGATGTTATCACTGCTGCTGGCAACATGTTGAAAAACAACGACACTGAGCAAGAGGTCCTTGGGTACTTGGAGAAGGTCTGTGACTGGCTTCCGAAACCAAATATGTCCTCCAAATGCAAGGAGACCGTGGACACCTACTTCCCAGTCATCCTGGACATGATTAAAGGAGAG---ATGAGTAATCCAGGAGAGGTGTGCTGTGCTCTCAATCTCTGCGAGTCTCTGCAGAAGCACCTGGCGGAACTGAATCACCAGAAACAGCTCGAGACCAATAAGATCCCAGAA------CTAGACATGGCTGAGGTGGTGGCTCCTTTCATGGCCAACATTCCCCTCCTGCTCTACCCCCAGGAAGGCCCCAAGAGCAAACCCCAG------CCAAAG---GATGACGGGGATGTTTGCCAGGACTGTATTCAGATGGTGACCGACATCCAGACGGCTGTAAGGACCAACTCTACCTTTGTTGAGGCCTTGGTGGAGCACATCAAGGAGCAGTGTGACCGCTTGGGACCTGGCATGGCTGACATGTGTAAGAACTACATCAACCAGTATTCTACAATTGCTGTCCAAATGATGATGCATATGCAACCCAAGGAGATTTGTGCACTGGTTGGGTTCTGTGATGAGGTGAAGGAGGTGCCCATGAAGACTCTGATCCCAGCTGAAGTGGTCTCGGAGAATGTCATCCCTGCCCTGGAACTGGTAGAACCCCTTAAG---AAGGATGTATTCCAAGCAAAGTCTGGTGTCTCCTGTGAGCTGTGTGAATACGTGGTAAAGGAACTGGTCAAGTTGATTGATAACAACAGGACCGAGGAAAAAATACTTGATGCTTTAGACAGAGTGTGTTTGAAAATGCCTAGCTCCATATCCGAGCAGTGCCAGGAGTTGGTGAATACTTACGGCAGTTCCCTCTTATCAATCCTCCTGGAGGAGACGAGCCCCGAGTTGGTGTGCAATGCCATCCATCTCTGCACCACCAAG---------------------GGGCTGCCTGTAGCG------------------ACTGTGCACGTGACTCCACTG---AAG---------GGCGGTGGCTTTTGTGAAGTATGCAAGAAGCTGATTCACTATCTAGATCAGAACTTGGAGAAAAACAGCACAAGGCAAGAGATCCTGGCTGCTCTGGAGAAAGGCTGCAGCTTCCTGCCTACCAGCTACAAGGATCAGTGTGATGAGTTTGTGTCCCAGTATGAGCCTGTGGTATTAGACATCTTGGAGCAGGTGATGGATCCTTCCTACGTGTGCCTGAAAGTTGGAGCCTGCCCCTCAGCCCGTAAGCCTCTTCTGGGAACTGAGAAGTGTGTGTGGGGCCCAAGCTACTGGTGCCAGAACATGGAGTCTGCAACCCAGTGCAACGCTGTTGAGCACTGCAAACGCCACGTATGGAAC---
>oryAfe1
ATGTATGCTCTCTTGGTCCTGGCCAGCCTTTTGGGCGTGGCTTTAGGCAGCCCTGTCCTTGGCCTAAAAGACTGCACCAGAGGCTCAGCAGTATGGTGCCAGAACGTGAAGATGGCTGCCGACTGTGGGGCCGTGAAGCACTGCCTGCAAACGGTCTGGAACAAGCCGACAGTGAAATCCCTTCCCTGTGACATATGCAAAGACGTCATCAATGCAGTTGGCAACATGTTGAAAGACAATGTCACTGAGGAAGAGATCCTTGAAAATTTGGAGAAGACCTGTGACTGGCTTCCTTCTCCAAACTTGTCTACCTCCTGCAAGCAGATAGTCCAGTCCTACTTACCGGTCATCTTGGACATGATCAAAGGAGAA---ACGAGTCGGCCTGAGGAGGTGTGCTCTGCTCTCATGTTCTGCCAGTCTCTCCAGAAGCACCTGGCTGAGTTGAATCACCAGAAACAGCTTGAGTCCAATAAGATCCCGGAA------CTGGATGTGTCCGAGGTGGTGGCTCCCTTCATGGCCAATATCCCCCTCCTCCTCTACCCTCAGGAGGGGCCCCACAACAAGCCTCAG------CCGAAG---GCTAACGGGGACGTCTGTCAGGACTGCATTCAGATGGTGACTGACGTCCAGAATGCTGTAAGGACCAACACTACCTTTGTTGAGGCCTTGGTGGAGCATGTCAAGGAGGAGTGTGACCGCCTGGGGCCTGGCATGGCTGACATGTGCAAGAACTATGTCAACCAGTATTCTGAAATTGCTATCCAGATGATGATGCATATGCAACCCAGGGAGATCTGTGCCTTGGTTGGGTTCTGTGACGAGGTGAAGGAGATGCCCATGAAGACTCTGATTCCTGCCAAGGTGGCCACGGAGAATGTCATCCCTGCCGTGGAACTGGTGGAGCCCGCTAAG---AAGGAACTGGTCCCGGCAAAGGCTGGCGTGTCCTGCGAGGTGTGTGAGTACTTGGTGAAGGAAGTGGTCAAGCTCATTGACAACAACAGGACCGAGGTAGAAATAATGAACGCTTTGAAGAAAGTGTGTTCAAAACTGCCCACGTCCATGTCCGAAGAGTGCCAAGAGGTGGTGGACATGTACGGCAGTTCCATCCTGTCCATCCTCCTGCAGGAGGTCAGCCCTGAGCTGGTGTGTGGCATGCTCCACCTCTGCTCCTCCCAG---------------------GGGCTGCCAGCTCTG------------------ACGGCACATGTGACTCAGGTG---AAG---------GATGGCGGCTTCTGTGAGGTGTGTAAGAAGCTGGTTAACTACTTGGATCACAACCTGGAGAAGAACAGCACCAAGCAGGAGATCCTGGCTGCTCTTGAGAAAGGCTGCAGCTTCCTGCCCGACCCTTACCAGAAGCAGTGTGATCAGTTTGTGACCCAGTATGAACCTGTGCTGATAGAGATCCTGGTGGAGGTGATGGACCCTTCCTTCGTGTGCCTGAAGGTGGGAGCCTGCCCTAAAGCCAATAAGCCTCTTTTGGGAACTGAGAAGTGTGTCTGGGGTCCTAGCTACTGGTGCCAGAACATGGAGACTGCAGGCCAGTGCAACGCTGTCGAGCACTGCAAACGTCACGTGTGGAAC---
>triMan1
ATGTACGCGCTCTTGCTTCTGGCCAGCGTCGTGGGCGTGGCTCTAGGCAGCCCTGTCCTCGGCCTCAAAGAATGCAGCAAAGGCTCGGCAGTGTGGTGCCAGGATGTGAAGACGGCGGCCGACTGTGGGGCCGTGAAGCACTGTCTGCAGACTGTCTGGAACAAGCCAACAGTGAAATCCCTTCCCTGTGACATCTGCAAAGACGTCATCATGGCAGCTGGCAGCATGTTGAAAGGCAATGGCACCGAGGAGGAGATCCTTGAAAACTTGGAGAAGACCTGTGAATGGCTTCGTAATCCAAACTTAACTGCCTCATGCAAGCAGATAGTGGACGCCTACTTACCGGTCATCTTGGACATGATTAAAGGAGAA---ATGAGCCGGCCTGAGGAGGTATGCTCCGCTCTCAGACTCTGCCAGTCTCTTCAGAAGCACCTGGCTGAGCTGAATCACCAGAAACAGCTCGAGTCCAATAAGATTCCCGAA------CTGGACATGTCCCAGGTGGTGGCTCCCTTCATGGCCAATATCCCCCTTCTCCTCTACCCTCAGGAGGGGCCCCACAGCAAGCCCCAG------CCAAAG---GCTGATGGGGACGTTTGTCAGGACTGCGTTCAGTTGGTGACTGACGTCCAGGTTGCTGTAAGGACCAACTCCACCTTTGTCAAGGCCTTGGTGGATCATGTCGAGGAGGAGTGTGACCGCCTGGGGCCTGGTTTGGCTGACGTGTGCAAGAACTACATCAACCAGTATTCTGAAATTGCTGTCCAAATGATGATGCATATGCAACCCAAGGAGATCTGTGGGCTGGTTGGATTCTGCGACGAGCTGAAGGAGATGCCCATGCAGCCTCTGATTCCTGCCAAGGTGGCCATGGAGAACGTCATCCCCGCCCTGGAACTGGTGGAGCCCATTAAG---AAGGACCTGGCCCAGGCGAAGGATAGTGTGTACTGTGAGGTGTGTGAGTACATGGTGAAGGAAGTGGTCAAGCTCATTGACAACAACAGGACCGAGGAAGAAATAATCCATGCTTTGGAGAAAGTGTGCTCAAAGCTGCCCACCTCCATGTCTCAGGAGTGCCAAGAGGTGGTGGACACGTATGGCAGTGCCATCCTGTCTATCCTGCTGCAGGAGGCCAGCCCTGAGCTGGTGTGCAGCATGCTTCACCTCTGCCCCATCCAG---------------------GGGCTGCCGGCTCTG------------------AAAGCACACGTGAGTCCACTG---AAG---------GATGGTGGCTTCTGTGAGGTGTGCAAGAAGTTGGTTAGCTACTTGGATCACAGCCTGGAGAAGAACAGCACAAAGCAGGAGATCCTGGCTGCTCTCGAGAAAGGCTGCAGCTTCCTGCCTGACCCTTACAAGAAGCAGTGCGATGACTTTGTGACCCAGTATGAGCCCGTGCTGTTAGAGATCCTGGTGGAGGTGATGGACCCTTCCTTGGTGTGCCTGACGGTGGGAGCCTGCCCCTCAGCCCATAAGCCTCTTTTGGGAGCTGAGAAGTGTGTCTGGGGCCCGAGCTACTGGTGCCAGAACATGGAGACAGCAGCCCAGTGCAATGCTGTCGAGCATTGCAAACGTCATGTGTGGAAC---
>loxAfr3
ATGTACGCGCTCTTAGTCCTGGCCAGCCTCCTGGGCGTGGCTCTGGGCAGCCCGGTCCTCGGCTTAAAAGAATGCACCAAAGGCTCGGCAGTGTGGTGCCAGGATGTGAAGACGGCCTCTGACTGTGGGGCCTTGAAGCACTGCCTGCAGACGGTCTGGAACAAGCCAGCAGTGAAATCCCTTCCCTGTGACATATGCAAAGACGTCATCGTGGCAGCTGGCAGCATGTTGAAAGACAACGGCACCGAGGAGGAGATCCTTGAGAACTTGGAGAAGACCTGTGACTGGCTTCCTAACCCGAACTTAACTGCCTCCTGCAAGCAGATGGTTGATGCCTACTTACCAGTCATCTTGGACATGATCAAAGGAGAA---GCGAGCCGGCCTGAGGAGGTGTGCTCCGCTCTCAAGCTCTGCCGGTCTCTACAGAAGCGCCTGGCCGAGCTGAATCGCCAGAAGCAGCTCCAGTCCAACAAGATCCCGGAA------CTGGACACGTCTGAGGTGGTGGCTCCCTTCATGGCCAATATCCCCCTCCTCCTCTACCCTCAGGAGGGGCCCCACAGCAAGCCCCAG------CCGAAG---GCTAATGGGGACGTTTGTCAGGACTGCATTAAGATGGTGACTGACGTCCAGATTGCCATAAGGACCAACTCCACCTTTGTCGAGGCCTTGGTGGAACATGTCAAGGAGGAGTGTGACCGCCTGGGGCCTAGCTTGGCTGACGTGTGCAAGAACTACATCAACCAGTATTCAGAGATTGCTGTGCAGATGGTGATGCATATGCAACCCAAGGAGATCTGTGGGCTGGCTGGATTCTGTGACGAGGTGAAGGGGATGCCCATGCAGACTCTGATTCCTGCCAAGGTGGCCGCGGAGAATGTCATCCCCGCCCTGGAGCTGGTGGAGCCCATTAAG---AAGGACCTGGCCCCTGCGAAGGCGAGCGTCTACTGTGAGGTGTGTGAGTACGTGGTCAAGGAGGTGGCTAAACTCATCGACAACAATAAGACTGAGGAAGAAATAATCCGTGCTTTGGAGAAAGTATGCTCAAAACTGCCCACTTCCGTGTCTGAAGAGTGCCAGGAAGTGGTGGACACATATGGCAGTTCCATCCTGTCCATCCTCCTGCAGGAGGTCAGCCCTGAGCTGGTGTGCAGCATGCTTCACCTCTGCTCCACGCAG---------------------GGGCTGCCGGCTCTG------------------ACGGCACACGTGACTCAACAG---AAG---------AATGGTGGCTTCTGTGAGGTGTGCAAGAAGCTGGTTAGCTACTTGGATCACAACCTGGAGAAGAACAGCACAAAGCAGGAGATCCTGGCTGCTCTCGAGAAAGGCTGCAGCTTCCTGCCCGACCCTTACAAGAAGCAGTGTGATGAGTTTGTGACCCAGTATGAGCCCGTGCTGATTGAGATCCTGGTGGAGGTGATGGACCCGTCCTTCGTGTGCCTGGAGGTGGGAGCCTGCCCCTCAGTCCGTAAGCCTCTTTTGGGAACTGAGAAGTGTGTCTGGGGCCCGAGCTACTGGTGCCAGAACATGGAGACAGCAGCCCAGTGCAATGCTGTGGAGCACTGCAAACGTCACGTGTGGAAC---
>manPen1
ATGTACTCTCTCTTCGTGCTAGCCAGCCTCATGGGCGCTGCTCTAGCCAGCCCTGTCCTGGGCCTAACAGACTGCACCAGAGGCTCAGCCGTGTGGTGCCAGAATGTGAAGACAGCCGCGGACTGCGGGGCCTTGAAGCACTGTCTGCAGACCGTGTGGAGCAAGCCGACCGTGAAATCCCTGCCCTGCGACATATGCAAAGACGTCATCACCGCAGCTGGCAAGATGTTGAAAGACAATGCCACTGAGGAAGAGATCCTTGTCTACCTGGAGAGGATCTGCGACTGGCTACCTATGCCGAACATGTCTGCCTCGTGCAAGGAGATGGTCGACTTGTACTTCCCAGTCATCCTGAACGTGATTCAAGTGCAA---ATGAGCCATCCTGGGGAGGTGTGCTCCTCTCTCAATCTCTGCAAGTCTCTCCAGAAGAACCTCGCAGAGCTGAATCACCAGAAGCAGATCGAGTCCAATAAGATCCCTGAA---------GACGTGAATGAGATGGTGGCTCCCTTCATGGCCAACATCCCCCTCCTCCTCTACCCCCAGGACATCCCCAAGCGCGAGCCCCAG------CCGAAG---GCTGGTGGGGACGTTTGCCAGGACTGTATTAAGATGGTGACAGACATCCAGGATGCTGTAAGGACCAACTCCACCTTTGTCGAGGCCTTGGTGGACCATGCCAAGGAACAGTGTGACCGCCTTGGGCCTGGCATGGCTGACATGTGCAAGAACTATATCAACCAGTATTCTGAAATTGCTATCCAGATGATGATGCATATGCAACCCAAGGAGATTTGTGGGCTGGTTGGGTTCTGTGATGAAGTGAAGGAGATGCCCATGCAAACACTGATCCCTGCCAAAGTGGTCTCAGAGAACGTCATCCCTGCCCTGGAGCTGGTGGAGCCCATTAAG---AAGGACCTGGTCCACACAAAGTCTGATGTTTACTGTGAGATGTGTGAGTACGTGGTCAAGGAGGTGGTCAAGCTGATTGACAACAATAGGACTGAGGAAGAAATCATCAAAACTTTAGACAAAGTGTGTTCAAAATTGCCAACATCCTTATCTGAAGAGTGCAAAGAGATAGTGGACACTTACGGCAGCTCTATCCTGTCCATCGTCCTGCAGGAGGCAAGCCCGGAATTGGTGTGCAGAATGCTCCATCTCTGTTCCTCCCAG---------------------CGGCTGCCTGTACTG------------------ACTGCCCATGTGACTCAG------------------AACGGTAGCTTCTGTGAGGTGTGCAAGAAGGTGCTTGGCTTTTTGTACTACATCCTGGAGAAAAACAGCACAAGTCAGGAGATCCTGGCTGTTTTCAAGAAAGGCTGCAGCTTCCTGCCGGACCCATACCAGCAGCAGTGTGACCAGTTTGTGACCGAGTACGAGCCTATGCTGTTAGAAATCCTGCTGGCGATGGTGAATCCTCCCTTCGTGTGCCAGAAAATTGGAGCCTGTTCCACTGCCCGTAAGCTTCCTCTGGGAACTGAGAAGTGTGTCTGGGGCCCAAGCTACTGGTGCCAGAGCGTGGAGTCAGCAACACAGTGCAACGCTGTCGAGCATTGCAAACGTCACGTGTGGAAC---
>HLmanJav1
ATGTACTCTCTCTTCGTGCTAGCCAGCCTCGTGGGCGCTGCTCTAGCCAGCCCTGTCCTGGGCTTAACAGACTGCACCAGAGGCTCAGCCGTGTGGTGCCAGAATGTGAAGACAGCCGCGGACTGTGGGGCCTTGAAGCACTGCCTGCAGACGGTGTGGAGCAAGCCAACGGTGAAATCCCTGCCCTGTGACATATGCAAAGACGTCATCACCGCAGCTGGCAAGATGTTGAAAGACAATGCCACTGAGGAAGAGATCCTTGTCTACCTGGAGAGGATCTGCGATTGGCTACCTATGCCGAACATGTCTGCCTCGTGCAAGGAGATGGTCGACTTGTACTTCCCAGTCATCCTGAACGTGATTCAAGTGCAA---ATGAGCCATCCTGGGGAGGTGTGCTCCTCTCTCAATCTCTGCAAGTCTCTCCAGAAGAACCTGGCAGAGCTGAATCACCAGAAGCAGCTCGAGTCCAATAAGATCCCTGAA---------GACGTGAATGAGATGGTGGCTCCTTTCATGGCCAACATCCCCCTCCTCCTCTACCCCCAGGACATCCCCAAGCATGAGCCCCAG------CCGAAG---GCTGGTGGAGATGTTTGCCAGGACTGTATTAAGATGGTGATGGACATCCAGGATGCTGTAAGGACCAACTCCACCTTTGTCAAGGCCTTGGTGGACCATGCCAAGGAACAGTGTGACCGCCTAGGGCCTAGCATGGCTGACATGTGCAAGAATTATATCAACCAGTATTCTGAAATTGCTATCCAGATGATGATGCATATGCAACCCAAGGAGATTTGTGGGCTGGTTGGGTTCTGTGATGAAGTGAAAGAGAGGCCCATGCAAACGCTGATCCCTGCCAAAGTGGTCTCAGAGAACGTCATCCCTGCCCTGGAGCTGGTGGAGCCCATTAAG---AAGGACCTGGTCCACACAAAGTCTGATGTTTACTGCGAGATGTGTGAGTACGTGGTCAAGGAGGTGGTCAAGCTGATTGACAGCAATAGGACTGAGGAAGAAATCATCAAAACTTTGGACAAAGTGTGTTCAAAATTGCCAACGTCCTTATCTGAAGAGTGCAAAGAGATAGTGGACACTTACGGCAGTTCTATCCTGTCCATCCTCCTGCAGGAGGCAAGCCCGGAATTGGTGTGCAGAATGCTCCATCTCTGTTCCTCCCAG---------------------CGGCTGCCTGTACTG------------------ACTGCTCATGTGACTCAG------------------AACGGTGGCTTCTGTGAGGTGTGCAAGAAGGTGCTTGGCTTTTTGTACTACATCCTGGAAAAAAACAGCACAAGTCAGGAGATCCTGGCTGTTTTCAAGAAAGGCTGCAGCTTCCTGCCGGACCCATACCAGCAGCAGTGTGACCAGTTTGTGACCGAGTACGAGCCTATGCTGTTAGAAATCCTGCTGGCGGTGGTGAATCCTCCCTTCATGTGCCAGAAAATTGGAGCCTGTTCCACTGCCCATAAGCTTCCTCTGGGAACTGAGAAGTGTGTCTGGGGCCCAAGCTACTGGTGCCAGAGCATGGAGTCAGCAACACAGTGCAATGCTGTCGAGCATTGCAAACGTCACGTGTGGAAC---
>HLcamFer2
ATGTACGCACTGTTCGTCCTAGCCAGCCTCCTGGGCGCCGCTGTCGCCAGCCCTGTCCTGGGCCTGAAGGAATGCGCCCTCGGCCCGGAGCTGTGGTGCCAGAACGTGAAGACGGCGTCCGACTGCGGGGCCATCAGGCACTGCCTGCAGACCATCTGGAGCAAGCCCACGGTGAAATCCCTTCCCTGCGACATATGCAAAGAAGTCATCACCGCAGCCGGCAACATGTTGAAAGACAATGCCACCGAGCAAGAGATCCTCGTGTACTTGGAGAAGACCTGTGACTGGCTTCCCAAACCGAACATGTCTGCCTCGTGCAGGGAGATCGTAGACTCCTATCTCCCAGTCATCTTGGACATGATTAAAGGACAG---ATGAGCCATCCCGAGGAGGTGTGCGCCGCTCTCAACCTCTGTGAGTCCCTTCAAAAGCACTTGGCGGTGCTGAGTCACCAGGAACAGCTTGAGTCCAATCAGATCCCCGAA------GTGGATATGGCTGAGGTGTTGGCTCCCTTCATGGCCAATGTCCCCCTCCTCCTCTACCCTCAGGATGGCCCCCACAGCGAGCCCCAG------CCAAAG---CCTAATGAGGACGTGTGCCAGGACTGCATTAAGCTGGTGACTGACATCCAGAGTGCTGTGAGGACCAACTCCACCTTTGTCCAGGCCTTCGTGGAGCATGTCAAGGAGCAGTGTGACCGCCTGGGGCCCGGCATGGCCGACATGTGCAAGAACTATGTCAACCAGTATTCAGAAATTGCTATCCAAATGATGATGCATATGGAACCCAGGGAGATTTGTGGGCTGGCTGGTTTCTGTGACAAGGTGAAGGAGATGCCCATGCAGACTCTGGTGCCTGCTGACGAGATCTCAGAGGACGTCATCCCTGCCCTGGAGCTGATGGAGCCCATCCAG---GTGAGCTTTATCCCAGGACTGTCCAAGCTTTTATGTAAAGGCTGCCAGGTAGCTGTGAAGGACGTGGTCAAGCTGATTGCTGGCAAAAAGGCTGAGGAGGATATACTTGGTGCTCTTGACAAAGTGTGCTCAAAGTTGCCCAAGATTTTATCCAGGCATTGTCAGAAGCTGGTGAACGCTCACGGCAAGTCCATCCTTTCCCTCCCCGAGCAGTTGGCGAACTCTGAGTCGGTGTGCGGGGTACTCCATCTCTGCCCT---CAG---------------------AATCTGCCTATGCTG------------------ATGGTACAAGTGACAGCTCTGTCGAAG---------AGTGGGGGCTTCTGTGATGTGTGCAAGATGCTGGTGAGCTATTTGGACCACAACCTGGAGAAAAACAGCACGAAGGAGGAGATCCTGGCTGCTCTCGAGAAAGGCTGCAGCTTCCTGCCTGACCCATACCGGAAGCAGTGTGATCAGTTTGTGACCCAGTACGAGCCTGTGCTGATAGAAATCCTGGTGGAGGTGATGGATCCTTCCTTCGTGTGCCTGAAAATTGGAGCCTGCCCCCCAGCCCATCAGCCTCTTTTGGGAACTGACAAGTGTGTCTGGGGTCCAAGCTACTGGTGCCAGAACATGGAGTTGGCAGCCCTGTGCAACGCTGTCGAGCATTGCAAACGTCATGTATGGAAC---
>conCri1
---------------------------------------------------------------CTGAAACAATGCTCCGGAGGCTCCGCGGTGTGGTGCCGGGATGTGCAGGCAGCGGCTGACTGTGGGGCCGTGAAGCACTGCCTGCAGATGGTCTGGAGCAAGCCCGTGGTGAAATCTCTTCCCTGTGACATATGCAAACGAGTCATCACTGAAGCAGCAGACTTGCTGAAGAACAATGATACTGAGCAAGAGATCCTCATGAACTTGGAGAAGACCTGTGACTGGCTTTCTAAGCCAGAGCTGTCTGCCAAGTGCAAGGAGATCGTGGACGCCTACCTCCCAGTCATCTTGGACATGATTAAAGGAGAA---ATGAGCCGTCCGGAGGAGGTTTGCAGCGCCCTCAGTCTCTGCGAGTCTCTTCAGAAGCACCTGGCAGAGCTCAATCACCAGAAACAGCTCGAGTCCAATAAGATCCAGGAA------ATGAACATACCTGAGATGCTACCTCCCTTCATTGCCAACATCCCCCTCCTCCTCTACCCCCAGAATGAACCCCACAGCAAGCCCCAA------CACAAG---GTTGGTGCGGATGTTTGCCAGGACTGCGTTCAGATGGTGACCGACATCCAGAATGCTGTGAGGACCAACTCCACCTTTGTTGAGGCCTTTGTGGAGCATGTCAAGGAGCAGTGTGACCACTTGGGGCCTGGCATGGCTGACATGTGCAAGAACTATATCAACCAGTATTCTCAAATTGCTGTCCAGATGATGATGCATATGCAACCCAAGGACATTTGTGCGTTGGCTGGGTTCTGTGATGAGGTGAAGAAGATGCCCATGCAGACTCTGATCCCTGCCAAAGTGGCCTCGGGGAATGTCATCCCTGCCCTGGAACTGGTGGAGCCGATTAAG---AACGACCTGGTCCAGTCAAAGTCAGATGTTAAGTGTGAGATGTGTGAGTACTTGGTGAAGGAGGTGGTCAAGCAGATCGACAACAATAAGACTGAGGAAGAGCTCCTTAACACTTTGCATAAACTGTGCTCAAAATTGCCCATATCCGTATCTGAGGAGTGCCAGGAGGTGGTAGACACTTACGGCACGTCTATCCTGAAGATGCTGGAGACAGAGGCTACG------GTGGTTTGTAGCCTTCTCCATGTCTGCCCCTCCCGG---------------------GAGCTGCCCCCACTG------------------ACTGCACGAGTGACCCAAAAGAAGAAG---------AATGGTGGCTTCTGTGAGGTGTGTAAGAAGCTGGTAGGCTATTTGGAGCACAACCTAGAAAAAAACAGCACAAAACAGCAGATCCTGGATGCTCTGGAGAAAGGCTGCAGCTTCCTTCCTGACCCGTACCAGAAGCAGTGTGATCAGTTTGTGGCCGAGTACGAGCCTGTGCTGATCGAAGTCCTGGTGGAGGTGATGGACCCGTCTTACGTGTGCCTGGTAATTGGAGCCTGTCCCACCGCTCAAAGGCCTCTCTTGGGAACTGAGAAGTGTGTCTGGGGTCCAAGCTACTGGTGCCAGAACATGGAGTCAGCCACCCAGTGCAATGCTGTCGAGCATTGCAAACGTCATGTGTGGAAC---
>sorAra2
ATGTACGGCCTCCTCCTGCTGGCCAGCGTCCTGGGCGCGGCTCTAGGCAACCCTGTCCTGGGCCTGAGGGAATGCACCCGAGGCTCCGAGGTGTGGTGTCAGAACATAAAGACAGCAGCTGAGTGCGGGGCCGTGCAGCACTGCCTGCAGACCGTCTGGAACAAGCCCACGGTGAAAACAATTACCTGCACCTTGTGCAAAGATGTCATCAAGGATGCGGACGACCTGCTGAAGGACAATAGCACTGAGCCGGAGCTCCTGACGTACTTGGAGAAAGTCTGTGACTGGTCGCGCTCAGAGAGCCTGTCTTCCCGCTGCAAGGAGATGGTCGACACCTACTTCCCGGTCATCCTGGACCTGATTAAAGGACAG---ATGAGCAGCCCCGGGGAGGTGTGCTCTGCCCTCAACCTCTGCAAGTCTCTGCAGAGGCACCTGGCAGAGCTCAACCGCCAGAAGCAGCTGGAGTCCAACAAGATCCCGGAGCCAGAGCTGGACGTGGCCGGGATGGTGGCGCCCTTCATGGCCAACATCCCCCTCCTCCTGTACCCCCAGGACGGCCCCCACAGCAAGCCCCAG------CCAAAG---GCTGAGGGCAGCGTGTGCCAGGACTGCGTCCAGATGGTGACCGACATCCAGAATTCTGTCAGGACCAACTCGACCTTCGTGGAAGCCTTGGTGGACCACGCCAAGGAACAGTGTGACCGCCTGGGTCCTGGTATGGCCGACATGTGCAAGAACTACATCAGCCAGTACTCGGAGATCGCCGTGCAGATGATGATGCACATGCAACCCAAGGAGATCTGTGCGTTGGTTGGGTTCTGTGACGAGGTGAAACAGGTGCCCATGCAGGCTCTGTTCCCCGCCAAAGTCATCGCAGAGGACGTCATCCCTGCCCTGGAGCTGGTGGAGCCCATTAAG---AAGGACGTCGTCCAGGCAAAGTCTGATGTTGTCTGCGAAGCGTGTGAGTATGTGGTGAAGGAGCTGACCAGCTGGATCGACAGCAACAAGACTGAGGAAGAAATCATTGAGAATCTGGACAAAGTGTGTCAGAAGCTGCCGACGTCCCTGGCCAGTCAGTGCCAGGAGGTGGTGGACTCGTACGGCAGGTCCATCCTGACGCTGCTCCTGCAGGAGATGACGCCCGAGCTGGTGTGCTCCGCGCTCGGCCTCTGCTCCCCCCGG---------------------GGCCTGCCCGCACTC------------------TCTGTGCATGTGACGCAGCCG---AAGGCGGCCACGGACGGCGGCTTCTGCGAGGTGTGCAAGAAGCTGGTCGGCTACTTGGACCGGAACCTGGAGAAGAACAGCACCAAGCAGCAGATCCTGGACGCCATGGAGAAGGGCTGCCACATGCTGCCGGACCCCTACAAGGACGAGTGTGACTCGTTCGTGACTCAGTACGAGCCTGTGCTGATCGAGGTCCTACTGGAGGTGATGGAGCCTTCCTACGTGTGCCAGAAAGTCGGCGCCTGCCCTGCGGCACGCAAGCCCCTCGTGGGCACGGAGAAGTGCGTGTGGGGCCCCAGCTTCTGGTGCCAGAACATGGAGTCTGCAGCTCTGTGCAACGCTGTTGAACACTGCAAGCGCCATGTGTGGAAC---
>micOch1
ATGTACGCTCTCGCCGTCTTCGCGAGTCTTCTGGTTGCCGCTCTGACCTCCCCTGTCCAAGACCCGAAGATATGTGCTGGGGGCTCAGCAGTGCTGTGCAGAGACCTGAAGACGGCAGTGGATTGTGGGGCCTTGAAGCACTGCCAGCAGATGGTGTGGAGCAAGCCCACAGCGAAATCCCTCCCATGTGATATATGCAAAACCGTCGTGACTGAGGCTGGGAACTTGCTGAAGAACAATTCCACTCAGGAGGAGATCCTTCGTTACCTGGAGAAGACCTGTGAGTGGATCCATGACTCCAGCCTGTCGACCTCGTGCAAGGAGGCAGTTGATTCTTACCTGCCCGTCGTCCTGGACATGATTAAGGGGGAG---ATGAGCAACCCCGGGGAAGTGTGTGCTGCGCTCAACCTGTGCCAGTCTCTCCAGAAGTACTTGGCTGAGCAAAACTACCAGAAACAGCTTGAGTCCAACAAGATCCCAGAG------GTGGACATGGCCAGGGTGGTTGCCCCCTTCATGGCCAATGTCCCTCTCCTGCTGTACCCTCAGGATCAGCCCCGCAGCCAGCCCCAA------CCCAAG---GCCAACGAGGATGTCTGCCAGGACTGTGTGAATATGGTGACTGACATCCAGACTGCCGTGAGGACCAATGGTACCTTTGTCCTGAGCTTCGTGAAGCACATCAAGGAGGAGTGTGACCGCCTGGGGCCAGGCATGGCTGACATGTGCAAGAGCTACGTTGACCAGTATTCTCAAGTTGCCGTCCAGATGATGATGCACATGCAACCCAAGGAAATTTGCGCTCTGGTTGGCTTCTGTGATGAGGTCAAGAAAGTACCAATGAAGACTTTGGTCCCTGCCAGCGAGGCCATGAAGAACACCTTCCCTGCCCTGGAACTGACGGACTCCTATGAG---------------------------------------------------------------------------------------------------GGACTAATAATTCAAGCTGTGGGCAAAGCCTGCACACTGCTTCCCGCTCCCTCTTCCACCAAGTGCAAAGAGGTGGTGGCAACATTCGGCCCTTCTCTGCTGGACATCCTTCTGCGTCAGATGAGCTCGAGCTTGGTGTGTGGTGTGATCCACCTGTGT---------------------------------------------------------------TCCGCACATGTACCTCAG------AAG---------ACTGGTGGGTTCTGTGAGGTGTGCAAGAAACTGGTCACCTATTTGGAACACAACCTGGAGAAAAACAGCACCAAGGAGGAGATACTGGCTGCACTTGAGAAGGGCTGCAGCTTTCTGCCTGACCCTTACCAGAAGGAGTGTGATGACTTTGTGGCTGAATATGAGCCCCTACTGGTGGAAATCCTGGTGCAAGTGATGGATCCTTCCTTTGTGTGTTCGAAAATTGGGGCTTGCCCTTCTGCCACTAAACTGCTGCTGGGAACTGAGAAGTGTGTCTGGGGCCCGAGCTACTGGTGTCAGAACATGGAGACTGCAGCCCGGTGCAATGCTGTCGACCATTGCAAACGCCATGTGTGGAAC---
>hetGla2
ATGTACGCGCTCTTCCTCCTCAGCAGCCTGCTGGGCTTGGCTCTTGCCAGCCCTGTTGCAGACCTGAGAAAATGCTCCGGAGGCTCGGGGGTGCTGTGTCAGGACCTCAAGACAGCGGCTGACTGTGGGGCGGTGCGGCACTGCCGGCAGACCGTGTGGAGCAAGCCCAGGGTGAAGTCCCTCCCGTGCGACATATGCAAACAGGTCATCACTGCGGCTGGCGACATGCTAAAGGACAACGGCACTGAGGAGGAGATCCTCTCTAACCTGGAGAAGGTTTGTGACTGGCTCCCGAACCCCAACCTGTCCACCTCCTGCAAGGAGGTGGTGGACTCCTACCTGCCTGTCATCCTGGACATGATTAAAGGGGAA---GCGAGCAATCCTGGCGAGGTGTGCGCCGCCCTTAGCCTCTGCGAGTCTCTTCAGAGGCACTTGGCGGAGCTGAACCGCCAGAAGCAGCTCGAGGCCAACAGGATCCCGGAA------GCCGACCTGCCTGAGGTGGTGGCGCCCTTCATGGCCAACATCCCTCTCCTCCTGTACCCTCAGGACGGACCCCGAAGCCAGCCCCAGGCCCAGCCAAAG---GCCAGCGGAGATGTCTGCCAGGACTGTGTGCAGATGGTGACTGACATCCAGACCGCTGTGAGGACCAACTCCACCTTTGTCCAGGGCTTGGTGGAGCATGCCAAGGAGGAGTGTGACCGTCTGGGGCCTGGCATGGCGGACATGTGCAAGAATTATGTCAGCCAGTATTCTGAAGTTGCCGTCCAAATGATGATGCATATGCAACCCAAGGAGATCTGTGCACTGGTCGGGTTCTGTGATGAGGTCAAGGAAGTGCCCATGCAGACTCTGTTCCCGGCCAGAGTGGCCAGCAAGAAGGTCCTCTCTTCCCTGGAGCTGGTGGAGCCCCTTGAG---CGGGAGCTGGTCTGGGCCCAGGAGAGTGTCACGTGCGAGGCGTGTGTGTACGTGGTGAAGAAGGTGGTCGAGTTGATTGACAACAACAGTACTGAGGCAAAAATCATCCATGCTCTGGACAGTGTATGCTCAGTGTTGCCTGCGTCTATGTCAGAGGTGTGCGAGGAAATGGTGGAAACGTACGGCACCTCCCTCATGTCGCTCCTTCTGCAGGAGCTGAGCCCCAAGCAGGTGTGCATTGAGCTCCGCCTCTGTATGTCTGGCAAGGGCCGCCTTGGCCAGCCCAAGCTGCCTGCGCTGCGCAGACTGCACTTGCCGGCTGCACACGTGGCTCCGCTT---AAG---------GATGGTGTCTTCTGCGAGATGTGCAAGAAGCTGGTTGGCTACCTGGAGCACAATCTGGAGAAAAACAGCACCAAGCAGGAGATCCTGGGTGCACTGGAGAAGGGCTGTAGCCTCCTGCCTGACCCCTACCTGAAGCAGTGTGACGAGTTTATGAGACAGTATGAGTCCTTGCTGGTGGAAATCCTTGTGGAGGTCATGAACCCATCCCTTGTGTGCCAGAAAATTCAAGCCTGCCAGTCTGCCCGGAAGCTTCCCTTGGGAACTGAGAAGTGTGTGTGGGGCCCTAGCTACTGGTGCCACAACATGGAGACAGCAGCGCAGTGCAATGCTGTGGAACATTGCAAACGTCACGTGTGGAAC---
>cavPor3
ATGTTTGCGCTCTTCCTCCTGGGCAGCCTGCTGGGCACGGCTCTTGCCAGCCCCGTCACAGACCTGAGAAAATGCTCCGGAGGCTCGGGGGTGCTGTGCCAGGACCTCAAGACGGCGGCCGACTGTGGGGCAGTGCAGCACTGCCGGCAGACTGTGTGGAGCAAGCCCACAGTGAAATCCCTCCCATGTGACATATGCAAACAGGTGGTCACTGCCGCAGGTGACCTACTGAAGGACAACGGCACCGAGGAGGAGATCCTCTCTAACCTGGAGAAGGTCTGTAACTGGTTCTCGAACCCCAACCTGTCGTCCTCATGCAAGGAAATAGTGGACTCCTACCTGCCTGTCATCCTGGACATGATTAAAGGGGAA---GCGAGCAATCCTGGTGAGGTGTGTGCTGCCCTCAACCTGTGCGAGTCTCTTCAGAGACACTTGGCAGAGCTGAACCGCCAGAAGCAGCTTGAGGCCAACAAGATCCCAGAG------GCTGACCTGTCCGAGGTGGTGGCTCCCTTCATGGCCAACATCCCTCTGCTCCTGTACCCCCAGGATGGTCCCCAAAGCCAGCCCCAG------CCAAAG---GCCAGCGGAGATGTCTGCCAGGACTGCGTCCAGATGGTGACCGACATCCAGACTGCTGTGAGGACCAACTCCACCTTTGTCCAGGGCTTGGTGGAACATGCCAAGGAGGAATGTGACCGCCTGGGGCCTGGCTTGGCGGACATGTGCAAGAACTATATCAGCCAGTATTCTGAAATCGCCGTCCAAATGATGATGCATATGCAACCCAAGGAGATCTGTGTGCTGGTTGGCTTCTGTGTCGAGATCAAGGAAGTACCCATGCAGCCTCTGGTCCCAGCCAGAGTGGCCACCGAG---GTCCTCCCTGCTGTGGAGCTGGTGGAGCCCCTCGAG---CAGGAGCTGGTCCGGGCCCACGAGAGTGTCACATGCAAGGCGTGTGAGTACGTGGTGAAGAAAGTGATGGAGCTGATTGACAACAACAGGACTGAGGAAAAAATCATCCATGCTCTGGACAGTGTGTGCGCGCTGTTGCCCGAGTCTGTGTCAGAGGTGTGCCAGGAGGTGGTGGACACATACGGTGACTCCATCGTGGCGCTCCTCCTGCAGGAGATGAGCCCCGAGCTGGTGTGCAGCGAGCTCGGCCTCTGCATGTCTGGCAAGGACCGCCTCAGCCAGCCCAAGCTGCCCATGCTGCGCCGACTACATGCGCCGCCTGCACGTGTGACTCCGCTA---AAG---------GATGGTGGCTTCTGCGAGGTGTGCAAAAAGCTGGTCGGCTACTTGGAACACAATCTGGAGAAGAACAGCACCAAGCAGGAGATCCTGAATGCGCTGGAGAAGGGCTGCAGCCTCCTGCCTGACCCCTACCAGAAGCAGTGTGATGAGTTCGTGAGCCAGTATGAGCCCTTGTTGGTAGAAATCCTCGTGGAGGTCATTGACCCATCCTTCGTGTGTACGAAAATTGGAGCCTGCCACTCTGTCCGGAAGCTTCTGTTGGGAACTGAGAAGTGTGTGTGGGGCCCCAGCTACTGGTGCCACAACATGGAGACAGCAGCACAGTGCAATGCTGTCGAACACTGCAAACGTCATGTGTGGAAC---
>speTri2
ATGTACGCGGTCCTGTTCCTGGCCAGCCTCCTGGGCACTGCTCTAGCCGGCCCCGTCCCAGACCTGAGAAAATGCTCCGGGGGCTCAGCCGTGCTGTGCCAGGACCTCAAGACGGCGGTGGACTGCAGGGCTCTGAAGCACTGTCAGCAGACCGTGTGGAGCAAGCCCACAGTGAAATCCCTTCCGTGTGACATATGCAAACTGGTCATCACCGAGGCTGGCGACGTGCTGAAAAACAATGCCACTGAGGAGGAGATCCTCACTTACCTGGAGAAGTTGTGCGACTGGCTTCCTAACACGAACCTGTCGGCCAGGTGCAAGAAGATGGTCGACTCTAACCTCCCCGTCATCCTGGACTTGATTAAAGGGGAA---ATGAGCCGTCCAGAGGAGGTGTGCTCGTCCCTCAACCTCTGCGAGTCTCTTCAGAAGCACCTGGCAGAGCTGAGCCACCAGAAGCAGCTGGAGGCCAACAAGATCCCGGAA------ATGGACATGACTGAGGTGGTGGCGCCCTTTATGGCCAACATCCCCCTCCTCCTGTACCCACAGGATGGCCCCCAGAGCAAGCCCCAG------CCAAAG---GCCAGTGGAGACGTCTGCCAGGACTGCATGCAGATGGTGACCGACATCCAGACAGCCGTGAGGACCAATTCCACCTTTGTGGAGGGCTTGGTGGAGCATGCCAAGGAGGAGTGTGACCGCCTGGGGCCTGGCATGGCTGACATGTGCAAGAACTATATCAGCCAGTACTCTGAAATCGCCATCCAGATGATGATGCACATGCAACCCAAGGAGATCTGCGCGCTGGTTGGGTTCTGTGACGAGGTCAAGGAAGTGCCTCTGCAGACCCTGATTCCCGCCAGAGTGGCCTCCGAGAACGTCCTCCCTGCCCTGGAACTGATGGATCCCCTCGAG---GAGGAGCTGATCCTGGCCCATGCTAACATGTTGTGCAAGGCGTGTCAATTCGTGGTGAAGAAGGTGGCCGACTTGATCAACAACAACAGCACCATGGAAAAAATCGTCCATGCTTTGGATACGGCGTGCTCGATGCTGCCCAAGTCTGTGTCGACCGTGTGCCAGGAGGTGGTGGACACATACAGCGGGTACATCTTGTCAGTGCTTGAGGAGGAGCTGAACCCTGAGCAGGTGTGCAGAGAGCTCCGTCTCTGCTCCTCT------------------------------------------------------------GCCCGGGTGACTCCCCTG---AAG---------GACGGTCCCTTCTGTGAGGTGTGCAAGAAGCTGGTCGGCTACTTGGAGCACAACCTGGAGAAGAACAGCACCAAGCAGGAGATCCTGTCCGCACTCGAGAAGGGCTGCAGCTTCCTGCCTGAGCCCTACCAGAAGCAGTGTGACGAGTTTGTGACCGAGTATGAGCCCGTGCTGGTCGAGGTCCTCCTGGAGGTGATAGACCCGTCCTTTGTGTGCTCGAAAATCGGAGCCTGCTCCTCTGCCCGCAAGCTGCTCTTGGGAGCTGAGAGGTGTGTCTGGGGCCCCAGCTACTGGTGCCGGAACGCGGAGACGGCAGCCCAGTGTAATGCTGTCGAGCATTGCAAGCGTCACGTATGGAAC---
>rn6
ATGTATGCTCTCGCTCTCCTCGCCAGCCTTCTGGTCACCGCTCTGACCAGCCCTGTCCAGGACCCGAAGATCTGCTCTGGGGGCTCAGCAGTAGTGTGCAGAGATGTGAAGACGGCGGTGGACTGTAGGGCTGTGAAGCACTGCCAGCAGATGGTCTGGAGCAAGCCCACAGCAAAATCCCTTCCTTGTGACATATGCAAAACGGTTGTCACCGAAGCTGGGAACTTGCTGAAAGATAATGCTACTGAGGAGGAGATCCTCCATTACCTGGAGAAGACCTGTGCGTGGATTCATGACTCCAGCCTGTCAGCCTCTTGCAAGGAGGTGGTTGACTCTTACCTGCCTGTCATCCTGGACATGATTAAGGGGGAG---ATGAGCAACCCCGGGGAAGTGTGCTCTGCGCTCAACCTCTGCCAGTCCCTTCAGGAGTACTTGGCCGAGCAAAAC---CAGAGACAGCTGGAGTCCAACAAGATCCCGGAG------GTGGACCTGGCCCGCGTGGTTGCCCCCTTCATGTCCAACATCCCTCTCCTGCTGTACCCTCAGGATCGGCCTCGCAGCCAGCCGCAG------CCCAAG---GCTAACGAGGACGTCTGCCAGGACTGTATGAAGTTGGTGACTGACATCCAGACTGCTGTGAGGACCAACTCCAGCTTTGTCCAGGGCTTGGTGGACCACGTCAAGGAGGATTGTGACCGCCTCGGGCCAGGCGTGTCTGACATATGCAAGAACTATGTTGACCAGTATTCTGAGGTCGCCGTCCAGATGATGATGCACATGCAACCCAAGGAAATCTGTGTGATGGTTGGCTTCTGTGATGAGGTCAAGAGAGTGCCAATGAGGACTCTGGTCCCCGCCACTGAGGCCATCAAGAATATCCTCCCTGCCCTGGAGCTGACGGACCCCTATGAG---CAGGATGTGATCCAGGCCCAAAATGTGATTTTCTGCCAAGTTTGTCAGCTTGTGATGCGCAAGTTGTCTGAACTGATTATCAACAATGCCACTGAGGAACTTCTAATTAAAGGTTTGAGTAAAGCCTGCTCCCTGCTCCCTGCTCCTGCTTCAACCAAGTGCCAGGAAGTGCTGGTAACA------------------------------------------------------------------------------------------------------------------------------------------------------------CAG---AAG---------AACGGGGGGTTCTGTGAGGTGTGCAAGAAGCTGGTCATCTATTTGGAACATAACCTGGAGAAAAACAGCACCAAGGAGGAGATCCTGGCTGCACTTGAGAAGGGCTGCAGCTTCCTGCCAGACCCTTACCAGAAGCAGTGTGATGAATTTGTGGCTGAGTATGAGCCCTTACTGCTGGAAATCCTTGTGGAGGTGATGGATCCTTCCTTTGTGTGCTCGAAAATTGGAGTCTGCCCTTCTGCCTATAAGCTGCTGCTGGGAACCGAGAAGTGTGTCTGGGGCCCAGGCTACTGGTGTCAGAACATGGAGACTGCTGCCCGATGCAATGCTGTCGATCATTGCAAACGCCATGTGTGGAAC---
