# Supplementary material for: Six reference-quality genomes reveal evolution of bat adaptations
Source: Nature. 2020 Jul 22;583(7817):578–84. doi: 10.1038/s41586-020-2486-3 (PMC8075899; doi:10.1038/s41586-020-2486-3)
Supplement: Supplementary file 6 — Alignments of 12,931 protein-coding genes across 48 mammals. [file 41586_2020_2486_MOESM6_ESM.gz › suppDataFile/ENST00000222800.aln.fasta]

>micOch1
------------------------------------ATGCTCCACTGGGCGCGAGCGTGGACGGTTCCCCGTGGGAAGGTTGGTGCCTCTTCTCCCAGATGCTCGGCGGTGCCTGTCGCCTTCAGCAGCAGC---CGCAGTAGTGGACAAGGAGCCGAACCG---AGGCCGCTGCCGCTCTCCTATAGCCTTCTTGATGGAGAGGCGACACTCCCAGCAATCGTCTTTTTGCATGGACTCTTCGGCAGCAAAACCAACTTCAACTCCATCGCCAAGGCGATGGTCCAAAGAACCGGCAGGAGGGTGTTGACAGTGGATGCTCGGAACCATGGTGACAGTCCCCACAACCCAGATGCAAGCTACGAGGCCATGAGTCAGGACCTTCAGGGCCTCCTGCCACAGCTGGGCCTGGTGCCCTGCGTCCTTGTTGGCCACAGCATGGGAGGAAAGACGGCCATGCTGCTGGCGCTGCAGAGGCCAGATGTTGTGGAGCGATTGGTTGCTGTAGACATAAGCCCAGTAGGAACCACACCTGGATCATATCTAGGAAGCTACATAGCGGCCATGAAGGCCGCTGATATCCCGGAGAAGGTGCCACACTCCCAGGCCCGAAAACTGGTAGATGCACAACTTAGCGCCACTGTCAAGGACCCAGCCATTCGGAGGTTCCTGCTCACTAACCTGGTGGAGGTAGGCGGGCGCTTCTCTTGGAGAGTGAACTTGGAGACTTTAGCTCAGCACTTGGACAAGATTCTGACCTTCCCACAGCAGCTTGAATCCTACTCGGGGCCAACTCTCTTTCTGATTGGTGGAAATTCTAGATATGTACAACCCAGTCACCACTCAGAGATTAGGCGTCTCTTTCCTCAAGCCCAGATTCAGACCGTGCCTAATGCTGGCCACTGGGTCCACAGTGACAAACCCCAAGACTTCATGGATGCCATCAGCAGCTTCTTGGCC---
>HLpipKuh2
------------------------------------ATGCTCAGCTGGGCTCGGACCTGGAGGCTCCTCCCTGGGGGGCTCGAGCTCCCCAGAATCTGCTTCTCCAGGGTGCCCGTCGCACCAAGCAGCAGC------AGCGGCCGGAGCGGCGCCAAGCCGAGGAGATCGGTGCCGCTTTCCTACAAGCTTCTGGATGGGGAGGCGGGCCGCCCAGCCCTCGTCTTTCTGCACGGGCTCTTCGGCAGCAAAACCAACTTCAACTCTATCGCCAAGGCCCTGGCTCAGCAGACAGGCCGGAGGGTGCTGACAGTGGATGCCCGGAACCATGGTGACAGCCCCCACAGCCCAGACATGAGCTACGAGGCCATGATCCAGGACCTGCAGGACCTCCTGCCCCAGCTGGGCCTCGCGCCCTGTGTCCTCATTGGCCACAGCATGGGAGGCAAGACAGCCATGTTGCTGGCACTGCAGAGGCCGGAGCTGGTGGAACGTCTGGTTGCCGTGGACATCAGCCCAGTGAACACTATAACCAGCTCAAACTTTCCAGCCTACGTGGCAGCCATGAAGGCCATAGACATCCCAGAGAAGATGTCCCGCTCCTCCGCCCGCAGACTGGCCGATAAAAAGCTCAGCTCTCTTATTCAGGACACGGCTGTGCGGGAGTTCCTGCTCACCAACCTGGTGGAGGCAGACGGGCGCTTTGTGTGGAGAGTGAACTTGGATGCCTTGGCCCAGCATGTGGACGAGATCTTGGCCTTCCCTCCACAACAAGAGTCCTACCCTGGGCCTACCCTCTTCCTCCTCGGTGGAAAGTCTGACTTCGTGCATCCCAGTCACCACCCTGAGATGAAGCGACTCTTCCCTGGGGCCCAGATACAGATCGTGCCGGATGCCGGGCACTGGGTCCACGCTGACTGCCCACATGACTTCATGGCTGCCATCCGAGGCTTCCTGGCC---
>HLmyoMyo6
------------CGTGCGGGGGAGCGGCTCCCGGGCATGCTCAGCTGGGCCCGCGCCTGGAGGCTCCCGTATGGGGGCCTCGAACTCTCCAGAGTCTGCTTCTCCAGGGTGCCTGTCGCACCCAGCAGCAGC---------GGCCACCGCGGCGCTGAGCCGAGGAGATCCGTGCCGCTTTCCTACACGCTTCTGGATGGGGAGGCGGCCCTCCCGGCCCTCGTCTTTCTGCATGGGCTCTTCGGCTGCAAAACCAACTTCAACTCTATCGCCAAGGCCCTGGCTCGGCAGACAGGCCGGAGGGTGCTGACAGTGGATGCTCGGAACCATGGTGACAGCCCCCACAGCCCAGACATGAGCTATGAGGCCATGAGCCAGGACCTGCAGGACCTCCTGCCCCAGCTGGGCCTAGTGCCCTGTGTCCTCATTGGCCACAGCATGGGAGGCAAGACAGCCATGTTGCTGGCACTACAGAGGCCAGAGCTGGTGGAACGTCTGATTGCCGTGGACATCAGCCCAGTGAACACTACATCCAGCTCAGACTTTCCAGCCTACATGGCAGCGATGAAAACCATAGACATCCCAGAGAAGGTGTCCCGCTCCAGTGCCCGCAAACTGGCCGATAAACAGCTCAGCCCTCTTATTCAGGACATGGCTGTGCGGCAGTTCCTGCTCACCAACCTGGTGGAGGTAGACGGGCGTTTTGTGTGGAGAGTGAACTTGGATGCCTTGGCCCAGCATGTGGACGAGATCTTGGCCTTCCCACCACGACAAGAATCCTACCCTGGGCCTACCCTCTTCCTCCTCGGTGGAAACTCTGAATTCGTGCCCCCCAGCCACCATCCTGAGATTAGGCGGCTCTTCCCTGTGGCCCAGATACAGACTGTGCCTGATGCTGGGCACTGGATCCACGCTGACCGCCCACAGGACTTCATGGCTGCCATCCGAGGCTTCCTGGCC---
>ponAbe2
---------ATGCGAGCCGGACAACAGCTTGCAAGCATGCTCCGCTGGACCCGAGCCTGGAGGCTCCCGCGTGAGGGACTCGGCCCCCACGGCCCTAGCTTCGCGAGGGTGCCTGTCGCACCCAGCAGCAGC---AGCGGCGGCCGAGGGGGCGCCGAGCCG---AGGCCGCTTCCGCTTTCCTACAGGCTTCTGGACGGGGAGGCAGCCCTCCCGGCCGTCGTCTTTTTGCACGGGCTCTTCGGCAGCAAAACTAATTTCAACTCCATCGCCAAGATCTTGGCCCAGCAGACAGGCCGT------------------------------------------------------------------------------------------------------------------------------------------------------------------------------AGGCCAGAGCTGGTGGAACGTCTCATTGCTGTAGATATCAGCCCAGTGGAAAGCACAGGTGTCTCCCACTTTGCAACCTACGTGGCAGCCATGAGGGCCATCAGCATCCCAGATGAGCTGCCCCGCTCCCGTGCCCGAAAACTGGCGGATGAACAGCTCAGTTCTGTCGTCCAGGACATGGCCGTGCGGCAGCACCTGCTCACCAACCTGGTAGAGGTAGACGGGCGCTTCGTGTGGAGGGTGAACTTGGATGCCCTGGCCCAGCACCTAGACAAGCTCTTGGCTTTCCCACAGAGGCAGGAGTCCTACCTCGGGCCAACACTCTTTCTCCGTGGTAGAAACTCCCAATTCGTGCATCCCAGCCACCACCCTGAGATTATGCGGCTCTTCCCTCGGGCCCAGATACAGACGGTGCCGAACGCTGGCCACTGGATCCACGCTGACTGCCCACAAGACTTCATAGCTGCCATCCGAGGCTTCCTGGTC---
>calJac3
------------------------------------ATGCTCCGCTGGACCCAAGCCTGGAGGTTTCCCTATGCGGGACTCGGCCTCTCCAGTCCTAGCTTCACGAGGGTGCCCGTCGCACCCAGCAGCAGC------GGAGGCCGAGGGGGTGCCGAGCCG---AGGCCGCTGCCGCTGTCCTACAGGCTTCTGGACGGGGAGACAGCCCTCCCGGCCGTCGTCTTTCTGCACGGGCTCTTCGGCAGCAAAACTAACTTCAATTCCATCGCCAAGGCCTTGGCCCAGCAGACGGGCCGG------------------------------------------------------------------------------------------------------------------------------------------------------------------------------CGGCCAGAGCTGGTGGAACGTCTGATTGCTGTAGATATCAGCCCAGTGGAAACCACAGGCGTCTCCAACTTTGCAACCTATGTGACAGCCATGAAGACCATCAACATCCCAGATGAGCTGCCCCGCTCCCGTGCCCGAAAACTGGCTGATGAACAGCTCAGTTCTGTTGTCCAGGACATGGCTGTGCGGCAGTTCCTGCTCACTAACCTGGTGGAGGTAGATGGGCGCTTCATGTGGAGGGTGAACTTGGATGCCCTGACCAAGCACCTAGACAAGATCTTGGCCTTCCCACAGAGGCAGGAGTCCTACCTCGGGCCAACGCTCTTTCTCTGTGGCGGAAACTCTCAATTTGTGCACCCCAGCCACCAGCCTGAGATTCTGCGGCTCTTCCCTCGGGCCCAGATGCAGACGGTGCCTAACGCTGGCCACTGGATCCACGCTGACTGCCCACAGGACTTCATAGCTGCCATCCGAGGCTTCCTGGTC---
>macFas5
------G--TGCGAGCCGGACAACGTGCTTGCAAGCATGCTCCGCTGTACCCGAGCCTGGAGGCTCCCCCTTGAGGGGCTCGGCCCGCACAGTCCTAGCTTCGCGAGGGTGCCTGTCGCACCCAGCAGCAGC------GGCGGCCGAGGAGAGGCCGAGCCG---AGGCCGCTTCCGCTTTCCTACAGCCTTCTGGACGGGGAGGCAGCCCTCCCGGCCGTCATTTTTCTGCACGGGCTCTTCGGCTGCAAAACTAACTTCAACTCCATCGCCAAGGCCTTCGCCCAGCAGACAGGACGTAGGGTGCTGACGGTGGATGCTCGTAACCACGGTAACAGCCCCCACAGCCCAGACATGAGCTACGAGATCATGAGCCAGGACCTGCAGGACCTCCTGCCCCAGCTGGACCTGGTGCCCTGTGTCGTCGTTGGCCACAGCATGGGAGGGAGGACAGCCATGCTGCTGGCACTACAGAGGCCAGAGCTGGTGGAACGTCTGATTGCTGTAGATATCAGCCCAGTGGAAGGCACAGGTTCCTCCCACTTTCCTGCCTATGTGGCAGCCATGAGGACCGTCAACATCCCAGATGGGCTGCCCCGCTCCCATGCCCGGAAACTGGCAGATGAACAGCTCAGTTCTGTCGTCCAGAACCTGGCCGTACGGCAGTACCTGCTCACCAACCTGGTAGAGGTAGACGGGCGTCTCGCGTGGAGGTTGAACTTGGATGCCCTGGCCCAGCACCTAGACAAGCTCTTGACTTTCCCACAGAGGCAGGAGTCCTACCTCGGACCAACACTCTTTCTCCTCGGTGGAAACTCCCAATTCGTGCATCCCAGCCACCACCCTGAGATTATACGGCTGTTCCCTCGGGCCCAGATACAGACGGTGCCGAACGCTGGCCACTGGATCCACGCTGAACGCCCACAGGACTTCATAGATGCCATCCGAGGCTTCTTGGTCT-A
>oryAfe1
------------------------------------ATGCTCCGCTGGGCACTGGCCTGGAGGCTCCTCCATGGGGGACGCGGCCCCTCCGGTCTCAATTTCTCAAGGGTGCCTGCAGCAACCAGCAGCGGC------GGTGGCGGTGGCAGAGCAGAACCG---AGGCCGCTGCCGCTTTCCTACACGCTTCTGGATGGGGAGGCGCACCGCCCGGCCCTCGTCTTTCTGCATGGGCTTTTCGGCTGCAAAAACAACTTTAACTCTATCGCTAAAGCCCTGGCCCAGCAGACAGGCCGTAAGGTGCTAACAGTGGATGCGCGGAACCATGGGGACAGCCCCCACAGCCCAGATATGAGCTATGAGGCCATGAGCCAGGACCTGCAGGACCTCCTGCCCCAGCTGGACCTGGTACCCTGCGTCCTCATTGGCCACAGCATGGGAGGCAAGACAGCCATGCTGCTGGCACTACAGAGGCCGGACTTGGTGGAACGCCTGATTGCTGTGGACATCAGCCCAGTGGAGACCACGTCTGTCTCAGACTTCCCGTCCTATGTGGCCGCCATGAGGGCCATAGACATCCCAGATGAAGTGCCCCGCTCCCGTGCCCGCAAACTGGCCGATGAGCAGCTCAGCTCTGTTGTCCAGGACTTAGCTGTGCGGCAGTTTCTGCTCACCAACCTGGTGGAGGTGGATGGGTGCTTCACATGGAGGGTGAACTTGGATGCCATGGCTCAGCATGTGGAGGAGATCTTGGCCTTCCCACCTCGACAGGACTCTTACCCCGGGCCAACCCTCTTCCTCCTTGGTGGCAATTCCCAATACGTGCCCCCCAGCCACCACCCAGAGATTCGGCGGCTCTTCCCTCGGGCCCAGATGCAGACCGTGCCAAACGCTGGCCACTGGATCCACGCCGACCGCCCACAGGACTTTGTGGCTGCCATCCGAGGCTTCCTGGCC---
>cerSim1
------------------------------------------------------------------------------------------------------------GTGCCCGTCGCGCCCAGCAGCAGC---AGCAGCGGCCGAGGCGGCGCCGAGCCG---AGGCCGGTGCCGCTTTCCTACAAGCTTCTGGACGGGGAGGCGGCCCGCCCGGCCCTCGTCTTTCTGCACGGGCTCTTCGGCTGCAAAACCAACTTCAACTCTGTCGCCAAGGCCCTGGCCCAGCAGACAGGCCGAAGGGTGCTGACAGTGGATGCTCGGAACCATGGTGATAGCCCCCACAGCTCAGACATGAGCTATGAGGCCATGAGCCAGGACCTGCAGGACCTCCTTCCCCAGCTGGACTTAGTGCCCTGCGTCCTCATTGGTCACAGCATGGGAGGCAAGACAGCCATGCTGCTGGCACTACAGAGGCCAGAGCTGGTGGAACGCCTGATTGCCGTGGACATCAGCCCAGTGGAGACCACATCTAGCTCAGACTTCCCAACCTACGTGGCAGCCATGAGGGCCATAGACATCCCGGATGAGGTGTCCCGCTCCTGTGCCCGCAAACTGGCCAGTGAGCAGCTCAGCACTGTCATCCAGGACATGGCTGTGCGACAGTTCCTGCTGACCAACCTGGTGGAGGTGGACGGGCGCTTCGTGTGGAGGGTGAACTTGGATGCCTTGGCCCAGCATGTGGACAAGATCATGGCCTTCCCACCACAACAAGAATCCTATTCTGGGCCAACCCTCTTCCTCCTTGGTGGAAATTCTCAATTTGTGCCGCCCAGCCACCACTCTGAGATTAGGCGGCTCTTCCCTCGGGCCCAGATGCAGACCGTGCCTAACGCTGGGCACTGGATCCACGCCGACCGCCCGCAGGACTTCCTGGCTGCCATTCGAGGCTTCCTGGCC---
>hetGla2
----------------------------------------------------------------------------------------------------------------------------------------------------------------------G-CCGCTGCCGCTGTCCTACAAGCTTCTGGACGGGGAAGCGTCCCTCCCGGGCATCGTCCTCCTGCACGGACTCTTCGGGAGCAAAGCCAACTTCAATTCCATCGCCAAGGCCTTGGCCCAGCGGACGGGCCGGAGGGTGCTGACTGTAGATGCTCGGAACCATGGCGACAGCCCCCACAGCCCGGATATGAGCTATGAGGCCATGGCCCAGGACCTGCAGGCCCTCCTGCCCCAGCTGGACCTGGCACCCTGCGTCCTTATCGGCCACAGCATGGGGGGAAAGACAGCTATGGTGCTGTCCCTGCAGAGACCCGAGCTGGTGGAGCGTCTGATTGTTGTGGACATCAGTCCGATGCCACAGTCTTCCTTGCCACGTTTCTCCAGCTATGTGGCAGCCATGAAGGCCATGGACATCCCAGATGAGCTGCCCCGCTCCAGTGCCTGGAAACTGGCTGATGAGCAGCTCAGCCTCGTGGTCCAGAACTTGACTGTGCGGCAGTTCCTGCTCACCAACCTGGTGGAGATCAACGGGCATTTCAGGTGGAGAGTGAATCTGGATGCCTTGGCCCAGAACATGGCCAAACTCATGTGCTTCCCTCGGCTACAGGAATCCTACTCTGGGCCAACCCTCTTCCTCATTGGTGGAGACTCTGCATTAGTGCAACCCAGCCACCACCCTGAGATGAGGCGGCTCTTCCCTCAGGCACAGATTCAGACTGTGCCTAACGCAGGCCACTTGGTCCATGCAGACCGCCCACAGGACTTCATGGACACTGTGCAAGGCTTTTTGACTT-A
>cavPor3
------------------------------------------------------------------------------------------------------------------------------------------------------A-CGCCGAGCCG---AGGCCGCTGCCGCTATCCTACAAGCTTCTGGACGGGGAAGCGGCCTCCCCGGCCCTCGTTCTCCTGCACGGACTCTTCGGCAGCAAAACTAACTTCAACTTCATCGCCAAGTCCTTGGCTCAACAGACTGGCCGAAGGGTGTTGACTGTAGATGCTCGGAACCATGGTGACAGCCCCCACAGCCCGGATGTGAGCTATGAGGCCATGAGCCAAGACCTGCAGGACCTCCTGCCCCAGCTGGGCCTGGCACCCTGCGTCCTTATCGGCCATAGCATGGGAGGAAAGACAGCCATGCTGTTGGCCCTGCAAAGGCCCGAGCTGGTGGAACGTCTGATTCCTGTGGACATCAGCCCAGTGGCCCATACTTCCTTGTCACATTTCTCCACCTACGTAGCAGCCATGAAGGCCATAGACATCCCAGATGAGCTGCCTCGATCCAGTGCCCGGAAACTGGCTGATGAGCAGCTCAGCCAAGTTGTCCAGAACTCAGCCGTGCGGCAGTTCCTGCTCACCAACCTGGTGGAGATCAACGGGCGCTTTGGTTGGAGGGTGAATTTGGACGCCTTGGCCCAGCACATGGACGACATCCTGACCTTCCCTCAACGACAGGAATCCTACTCTGGCCCAACCCTCTTCCTCATCGGTGGAGACTCTGCATTTGTACAGCCCAGCCACCACCCTGAGATAAAGCGACTCTTCCCTCGAGCACAGATGCAGACTGTGCCCAACGCAGGCCACTGGGTCCATGCCGACCGCCCACAGGACTTCATAGCTGCCGTGAAAGGCTTCTTGACCT--
>triMan1
------------------------------------ATGCTCCGCTGGGCCCGAGCCTGGAGGCTGCCTCATGGGGGACGCGGCGCCTCCCGTCCCAGCTTCCCAAGGGTCCCCGTCGCAAACAGCAGCAGC---AGCGGCGGCGGAGGCGGGGTCGAACTG---AGGCCGCTTCCGCTTTCCTTCACGCTTCTGGACGGGGAGGCGGGCCGTCCCGCCCTCGTCTTTCTACACGGGGTATGCGGCTGCAAAAACAACTTCAACTCTGTCGCCAAGGCCCTGGCCCGGCGGACAGGCCGGAAGGTGCTGACAGTGGATGCTCGGAACCATGGTGACAGCCCCCACAGCCCAGACATGAGCTACGAGGCCATGAGCCGGGACCTGCAGGACCTCCTGCCCCAGCTGGGCCTGGTGCCCTGCATCCTCGTTGGCCACAGCATGGGAGGCAAGACAGCCATGCTGCTGGCACTACAGAGGCCAGACCTGGTGGAACGCCTGATTGCTGTGGACAGCAGCCCAGCGGAGACCACATTCCTCTCGAACTTGCCCTCCTACGTGGCTGCCATGAGGGCTGTAGAAATCCCAGATGAGGTACCCCGCTCCCATGCCCGCAAACTGGCCGATGAGCAGCTCAGCCCTGTAGTCCAGGACGTAGTCACGCGGCAGTTCCTGCTCACTAACCTAGTGGAGGTGGATGGGCGCTTTGTATGGAGGGTGAACTTGGATGCCGTGGCCCAGCATTTGCAGGAGCTCTTGGCCTTCCCACCTCGACAGGAATCCTACCTTGGGCCAACCCTCTTCCTCCTTGGTGGCAACTCCCAATTTGTGCACCCCAGCCACTACCCTGAGATTAGGAGGCTATTCCCTCGGGCCCAGATGCAGACTGTGCTGAATGCTGGCCACTGGATCCACGCTGACCGCCCACAAGACTTCATGGCTGCCATCCAAGGCTTCCTGGCC---
>echTel2
------------------------------------ATGCTCCGCTGGGCCCACGTCGGGAGGCTCCCCCAGGGGGGACGCGGCCCCGCGCGGCCCAGCTCCTCCAGGGTGCCCGTCGCA---AGCGGCAGC---------GGCCGAGGCGGAGCCGATCCG---AGGCCGCTGCCCCTCTCGTACTCGCTCGTGGACGGGGAGGGGTCCCGCCCGGCCCTCGTCTTTCTGCACGGGCTCTTCGGCTGCAGAAACAACTTCAACTCCATCGCCAAGACGCTGGCCCAACGGACAGGCCGGAAGGTGCTGACAGTGGATGCCCGGAACCATGGTGACAGCCCCCACAGCCCAGACATGAGCTACGAGGCCATGAGCCGCGACCTGCAGGGCCTCTTGCCCAAGCTGGGCCTGGCGCCCTGCGTCCTCATCGGCCACAGCATGGGAGGCAAGACAGCCATGTTGCTGGCCCTCCAGAGGCCGGACCTGGTGGAACGCTTGATCGCCGTGGACATCAGCCCCACGGAGACCGCCTCGGTCTCCAACTTCCCATCCTACATGGCTGCTATGCGGGCCGTAGCCATCCCAGATGGTGTGCCCCGCTCCCACGCCCGCAAACTGGCCGATGAGCAGCTCAGCCCTGTGGTCCAGGACTTAGCTGTCCGGCAGTTCCTGCTCACCAACCTGGTGGAGGTGGACGGGCGCTTCCTCTGGAGGGTAAACCTAGACGCCATGGCCCAGAGCCTGCAGGAGATCATGGCCTTCCCACCTCGCCAAGAGTCCTACCTCGGACCAGTCCTCTTCCTGCTAGGTGGCAACTCCCAGTTTGTGCACCCCAGCCACCACCCTGAGATCAGGCGTCTCTTCCCTCACGCCCAGCTGCAGACTGTGCCTCACGCGGGCCACTGGGTGCACGCAGACCGCCCGCAGGACTTCATGGCGGCCATCCGAGGCTTCCTGGCC---
>oryCun2
------------------------------------------------------------------------------------------------------TCGAGGTTGCCCGTCGCACCCTGCAGCAGC---AGCAGCAGCGGTGGCGGCGCCGAGCCG---AGGCCGCTGCCGCTGTCCTACAAGCTGCTGGACGGAGAGGCGGCCCTGCCGGCCATCGTCATTCTGCACGGGCTCTTGGGCAGCAAGACCAATTTCAATTCCATCGCCAAGGCCTTGGCGCAGCAGACGGGCCGCAGGGTGCTCACCGTGGACGCTCGGAACCATGGTGCCAGCCCCCACAGCCCGGATATGAGCTATGAGGCCATGAGCCAGGACCTGCAGAGCCTCCTACCTGAGCTGGGCTTGGCGCCCTGTGCCCTCATCGGCCACAGCATGGGAGGAAAGACGGCCATGCTGCTGGCGCTACAGAGGCCGGAGCTCGTGGACCGTCTGGTGGCCGTGGACATCAGTCCGGTGGAGACCACTTCTGTCTCGGACTTCAAAGCCTACCTAGCGGCCATGCAGGCCGTACACATCCCGGGTGAGGTGCCCCGCTCCCAGGCCCGCAAGCTGGCCGACCAGCAGCTCAGCCCTGTGGTCCAGGATACGGCCGTGCGCCAGTTCCTGCTCACCAACCTGGTGGAGGTGGACGGGCGCTTTGTGTGGAGGGTGAACTTGGACGCGCTGGCCCGGCACCTGGACAACATCATGGCCTTCCCGCCCCGACAGGACGCCTACCCTGGGCCAACGCTCTTTCTTCGCGGCGGAAACTCCCAGTTCGTGCACCCCAGCCACCACGCTGAGATCCGACGGCTGTTCCCTCGGGCCGTGCTGCAGACGGTCCCTGATGCTGGGCATTGGGTGCACGCTGACCGGCCCCAGGACTTCACGGCCGCCATCCGAGGCTTCCTGGCC---
>ochPri3
------------------------------------ATGCTCTGCGTGGCCCGAGCGTGGACGCTCCCGTGTGGGGCGCTCGAGCCCTGCAGACACGTCCTCTCGAGGTTGCCTGTGGCATCCCTCAGCGGC---------------AGCGGCGCCCAGCCG---AGGCCGCTGCCGCTGTCCTATAACCTGCTGGACGGGGACGCAGGGAGGCCGGCCATCGTCATGTTGCACGGGCTCTTGGGCAGCAAAACCAACTTCAACTCCATCGCCAAGGCCTTGGCCCAGCAGACGGGCCGAAGGGTACTGACAGTGGATGCACGGAACCATGGTGACAGCCCCCACAGCCCAGACCTGAGCTATGAGGCCATGAGCCAGGACCTGCAAGGCCTGCTGCCCCAGCTGGGCTTGGCACCCTGTGTCCTGATTGGCCACAGCATGGGAGGCAAGACAGCTATGCTACTGGCACTGCAGAAGCCAGAGCTCGTGGACCGTCTGGTGGCCGTGGACATCAGCCCAGTGGAGACCACATCTGTCTCGGAGTTCAGAGCCTACCTGGCAGCCATGAGGGCTGTGGACATCCCAGGCCAGATGCCGCGCTCCCATGCCCGCAAGCTGGCTGACGAGCAGCTCAGCCCCATTGTCCAGGATGTGGCTGTGCGCCAGTTCCTGCTCACCAACCTGGTGGAGGTGGATGGACGCTTCTTGTGGAGGGTGAACTTGGATGCACTGGCTCAGCACCTGGACAAGATCATGGCCTTCCCATCCCAGCAGGACCCCTACCCTGGACAGACCCTCTTCCTGCTTGGCGGAAACTCCCAGTTTGTACGCCCCGAACACCACGCCGAAATCCGGCGTCTGTTCCCTCGGGCCCAGCTACAGACTGTCCCTCACGCTGGACACTGGGTACACGCCGACCGCCCACAGGACTTCCTGGCCGCCATTCGGGGATTCCTGGCC---
>HLequCab3
------------------------------------ATGCTCTGCTGGGCCCGCGCCTGGGGGCTCCCCCGTAGGGGCCTCCGTCCCTGCAGTCCCAGCTTCTCCACGGGGCCCGTCGCACCCAGCAGCAGC---------GGCCGAGGCGGCGCCGAGCCG---AGGTCGGTGCCTCTTTCCTACAAGCTTTTGGATGGGGAGGCGGCCCGCCCGGCCCTCGTCTTTCTGCACGGACTCTTCGGCTGCAAAACCAACTTCAACTCTATCGCTAAGGCCCTGGCCCAGCAGACAGGCCGGAGGGTGCTGACAGTGGATGCTCGTAACCATGGTGACAGCCCCCACAGCCCAGACGTGAGCTACGAGGCCATGAGCCAGGACCTGCAGGACCTCCTGCCCCAGCTGGACCTAGTGCCCTGTGTCCTCATTGGCCACAGCATGGGAGGCAAGACAGCTATGCTGCTGGCACTACAGAGGCCAGAGCTAGTGGAACGCCTGATTGCTGTGGACATCAGCCCCGTGGAGACCACATCTAGCTCAGACTTCTCAACCTACATGGCAGCCATGAGGGCCATCAGTATCCCCGACAAGGTGTCCCGCTCCTCTGCCCGCAAACTGGCCGATGAGCAGCTCAGCCCTGTCGTCCAGGACATGGCTGTGCGGCAGTTCCTGCTCACCAACCTGGTGGAGGTAGACGGGCGCTTCGTGTGGAGGGTGAACTTGGATGCCTTGGCCCAGCATGTGGACAAGATCATGGCCTTCCCACCACGACAAGAATCCTACCCTGGGCCAACCCTCTTCCTCCTCGGTGGAAACTCTCAATATGTGCCTCCCAGCCACCACCCTGAGATTAGGCGGCTCTTCCCTCGGGCCCAGATGCAGACCGTGCCTAATGCTGGCCACTGGATCCACGCCGACCGCCCGCAGGACTTCCTGGCTGCCATTCGAGGCTTCCTGGCC---
>manPen1
------------------------------------ATGCTCCGCTGGGTCCACTCCTGTAGTTTCTCCCAGAGGGGGCTTGGTCTCTCCGGCCTCAGCTTCTTCAAAGTGCCCATCACACTCAGCAGCAGT---------GGCCGAGGCGGCGCCAAGCCG---AGGTCGGTTCCGCTCTCCTACAAGCTTCTGGACGGGGAGGCGGCCCACCCGGCCCTCGTCTTTCTGCACGGGCTCTTCGGCTGCAAAACCAACTTCAACTCTGTCGCCAAGGCCCTAGCCCAGCAGACAGGCCGGAAGGTGCTGACGGTGGATGCTCGGAACCATGGTGACAGTCCCCACAGCCCAGACATGAGCTATGAGGCCATGAGCCAGGACCTACAGGACCTCCTGCCTAAGCTGGACTTGATGCCCTGTGTCCTCATTGGCCACAGCATGGGAGGCAAGACAGCCATGCTGCTGGCACTACAGAGGCCAGAGCTGGTGGAGCAGCTGATTGCCGTGGACATCAGCCCAGTAGAGACCACATCCAGCTCAGATTTCCCAAGTTACATTGCAGCCATGAGGGCCATAGACATCCCTGATGAGGCATCCCGTTCCTGTGCCAGAAAACTAGCTGATAAGCAGCTCAGCCCTGTTATCCAGGACATGGCCGTGCGGCAGTTCCTGCTCACCAATCTGGTGGAGGTAGACGGGCATTTCATGTGGAGAGTGAACTTGGATGCCTTGGCCCAGCATGTGGAGAAGATCTTGGCCTTCCCACCACGACAAGAATCCTACCTTGGGCCAACCCTTTTCCTCCTGGGTGGAAACTCTCAATATGTGCCTCCCAGCCACCACCCTGAGATTAGGCGGCTCTTCCCTCGGGCCCAGATGCAGACCGTGCCCAACACTGGCCACTGGATCCACAGTGACTCTCCACAGGACTTCGTGGCTGCCATCCGAGACTTTCTGGCC---
>HLmanJav1
------------------------------------ATGCTCCGTTGGGTCCACTCCTGTAGTTTCTCCCAGAGGGGGCTTGGTCTCTCCGGCCTCAGCTTCTTCAAAGTGCCCATCACACTCAGCAGCAGC---------GGCCGAGGCGGCGCCAAGCCG---AGGTCGGTTCCGCTCTCCTACAAGCTTCTGGACGGGGAGGCGGCCCGCCCGGCCCTCGTCTTTCTGCACGGGCTCTTCGGCTGCAAAACCAACTTCAACTTTGTCGCCAAGGCCCTAGCCCAGCAGACAGGCCGGAAGGTGCTGACAGTGGATGCTCGGAACCATGGTGACAGTCCCCACAGCCCAGACATGAGCTATGAGGCCATGAGCCAGGACCTACAGGACCTCCTGCCTAAGCTGGACTTGGTGCCCTGTGTCCTCATTGGCCACAGCATGGGAGGCAAGACAGCCATGCTGCTGGCACTACAGAGGCCAGAACTGGTGGAGCAGCTGATTGCCGTGGACATCAGCCCAGTAGAGACCACATCCAGCTCAGACTTCCCAAGTTACATTGCAGCCATGAGGGCCATAGACATCCCTGATGAGGTGTCCCGTTCCTGTGCCAGAAAACTGGCTGATAAGCAGCTCGGCCCTGTTATCCAGGACATGGCCGTGCGGCAGTTCCTGCTCACCAATCTGGTGGAGGTAGATGGGCATTTCATGTGGAGAGTAAACTTGGATGCCTTGGCCCAGCATGTGGAGAAGATCTTGGCCTTCCCACCACGACAAGAATCCTACCTTGGGCCTACCCTTTTCCTCCTGGGTGGAAACTCTCAATATGTGCCTCCCAGCCACCACCCTGAGATTAGGCGGCTCTTCCCTCGGGCCCAGATGCAGACCATGCCCAACGCTGGCCACTGGATCCACAGTGACTCTCCACAGGACTTCGTGACTGCCATCCGAGACTTTCTGGCC---
>dasNov3
------------------------------------------------------------------------------------------------------------------------------------------------GGAGGTGGCGCCGAGCCT---AGGCCGCTGCGGCTTTCCTACACGCTTCTGGACGGGGAGCCGGCCCGTCCAGCCCTCGTCTTTCTGCACGGGCTCTTCGGCTGCAAAACCAACTTCAACTCCATCGCCAAGGCCCTGGCGCAGCAGACAGGCCGGAGGGTGCTGACAGTGGATGCTCGGAACCATGGTGATAGCCCCCACAGCCCAGACATGAGCTATGAAGCCATGAGCCAGGACCTGCAAGACCTTCTGCTCCAGCTGGGCCTGGCGCCCTGCGTCCTCGTCGGCCACAGCATGGGAGGCAAGACGGCCATGCTGCTGGCACTACAGAGGCCAGAGCTGGTGGAGCGTTTGATCGCTGTGGACATCAGCCCGATGGTGACCACGTCCGTCTCAGACTTCCCGACCTACATGGCGGCCATGAGGGCCGTAGCCATCCCGGCGGAGGTACCCCGCTCCCGCGCCCGCAAGCTGGCCGATGAGCAGCTCAGCTCTGTCATCAAGGACGTGGCCGTGCGGCAGTTCCTGCTCACCAACCTGGTGGAGGTGGACGGGCGCTTTGTGTGGAGGGTGAACTTGGATGCCTTGGCCCAGCACGTGGACACCATCATGGCCTTCCCACCTCGACAGGACTCCTACCTAGGGCCAACTCTCTTCCTCCTTGGTGCCAACTCCAGATTCGTGCACCCCAGCCACTACCCTGAGATCCGGCGGCTCTTCCCTCGAGCCCAGATGCAGACTGTGCCTAACGCCGGCCACTGGGTCCACGCCGACCGCCCGCAGGATTTTGTGGCTGCCATCCGAGGCTTCCTGGCC---
>hg38
---------ATGCGAGCCGGCCAACAGCTTGCAAGCATGCTCCGCTGGACCCGAGCCTGGAGGCTCCCGCGTGAGGGACTCGGCCCCCACGGCCCTAGCTTCGCGAGGGTGCCTGTCGCACCCAGCAGCAGC---AGCGGCGGCCGAGGGGGCGCCGAGCCG---AGGCCGCTTCCGCTTTCCTACAGGCTTCTGGACGGGGAGGCAGCCCTCCCGGCCGTCGTCTTTTTGCACGGGCTCTTCGGCAGCAAAACTAACTTCAACTCCATCGCCAAGATCTTGGCCCAGCAGACAGGCCGTAGGGTGCTGACGGTGGATGCTCGTAACCACGGTGACAGCCCCCACAGCCCAGACATGAGCTACGAGATCATGAGCCAGGACCTGCAGGACCTTCTGCCCCAGCTGGGCCTGGTGCCCTGCGTCGTCGTTGGCCACAGCATGGGAGGAAAGACAGCCATGCTGCTGGCACTACAGAGGCCAGAGCTGGTGGAACGTCTCATTGCTGTAGATATCAGCCCAGTGGAAAGCACAGGTGTCTCCCACTTTGCAACCTATGTGGCAGCCATGAGGGCCATCAACATCGCAGATGAGCTGCCCCGCTCCCGTGCCCGAAAACTGGCGGATGAACAGCTCAGTTCTGTCATCCAGGACATGGCCGTGCGGCAGCACCTGCTCACTAACCTGGTAGAGGTAGACGGGCGCTTCGTGTGGAGGGTGAACTTGGATGCCCTGACCCAGCACCTAGACAAGATCTTGGCTTTCCCACAGAGGCAGGAGTCCTACCTCGGGCCAACACTCTTTCTCCTTGGTGGAAACTCCCAGTTCGTGCATCCCAGCCACCACCCTGAGATTATGCGGCTCTTCCCTCGGGCCCAGATGCAGACGGTGCCGAACGCTGGCCACTGGATCCACGCTGACCGCCCACAGGACTTCATAGCTGCCATCCGAGGCTTCCTGGTC---
>gorGor5
---------ATGCGAGCCGGACAACAGCTTGCAAGCATGCTCCGCTGGACCCGAGCCTGGAGGCTCCCGCGTGAGGGACTCGGCCCCCACGGCCCTAGCTTCGCGAGGGTGCCTGTCGCACCCAGCAGCAGC---AGCGGCGGCCGAGG-GGCGCCGAGCCG---AGGCCACTTCCGCTTTCCTACAGGCTTCTGGACGGGGAGGCAGCCCT-CCCGCCGTCGTCTTTTTGCACGGGCTCTTCGGCAGCAAAACTAACTTCAACTCCATCGCCAAGATCTTGGCCCAGCAGACAGGCCGTAGGGTGCTGACGGTGGATGCTCGTAACCACGGTGACAGCCCCCACAGCCCAGACATGAGCTACGAGATCATGAGCCAGGACCTGCAGGACCTTCTGCCCCAGCTGGGCCTGGTGCCCTGCGTCGTCGTTGGCCACAGCATGGGAGGAAAGACAGCCATGCTGCTGGCACTACAGAGGCCAGAGCTGGTGGAACGTCTCATTGCTGTAGATATCAGCCCAGTGGAAAGCACAGGTGTCTCCCACTTTGCAACCTACGTGGCAGCCATGAGGGCCATCAACATCGCAGATGAGCTGCCCCGCTCCCGTGCCCGAAAACTGGCGGATGAACAGCTCAGTTCTGTCATCCAGGACATGGCCGTGCGGCAGCACCTGCTCACTAACCTGGTAGAGGTAGACGGGCGCTTCGTGTGGAGGGTGAACTTGGATGCCCTGACCCAGCACCTAGACAAGATCTTGGCTTTCCCACAAAGGCAGGAGTCCTACCTCGGGCCAACACTCTTTCTCCTTAGTGGAAACTCCCAGTTCGTGCATCCCAGCCACCACCCTGAGATTATGCGGCTCTTCCCTCGGGCCCAGATGCAGACGGTGCCGAACGCTGGCCACTGGATCCACGCTGACCGCCCACAGGACTTCATAGCTGCCATCCAAGGCTTCCTGGTCT-A
>saiBol1
---------GTGCACGCCGGGCACCGGCTTGCAACCATGCTCCGCTGGACCCGAGCCTGGAGGCTCCCCCATGCGGGGCTCGGCTTCTCCAGTCCTAGCTTCACGAGGGTGCCCGTCACACCCAGCAGCAGC------AGAGGCCGAGGGGGCGCCGAGCCG---AGGCCGCTGCCGCTGTCCTACAGGCTTCTGGACGGGGATGCAGCCCTCCCAGCCGTCGTCTTTCTGCACGGGCTCTTCGGCAGCAAAACTAACTTCAACTCCATCGCTAAGGCCTTGGCCCAGCAGACAGGCCGGAGGGTGCTGACAGTGGATGCTCGTAACCATGGTGACAGCCCCCACAGCCTGGACATGAGCTATGAGATCATGAGCCAGGACCTGCAGGACCTCCTGCCCCAGCTGGGCCTGGTACCCTGTGTCATCGTTGGCCACAGCATGGGAGGGAAGACAGCCATGCTGCTGGCACTACAGAGGCCAGAGCTGGTGGAACGCCTGATTGCTGTAGATATCAGCCCAGTGGAAACCACAGGCGTCTCCAACTTTGCAACCTATGTGACAGCCATGAGGACCATCAACATCCCAGATGAGCTGCCCCGCTCCCGTGCCCGAAAACTGGCTGACGAACAGCTCAGTTCTGTCGTCCAGGACATGGCTGTGCGGCAGTTCCTGCTCACTAACCTGGTGGAGGTAGATGGGCGCTTCGTGTGGAGGGTGAACTTGGATGCCCTGACCCAGCACCTAGACAAGATATTGGCCTTCCCACAGAGGCAGGAGTCCTACCTCGGGCCAACGCTCTTTCTCTGTGGTGGAAACTCCCAATTCGTGCATCCCAGCCACCACCCTGAGATTATGCGGCTCTTCCCTCGGGCCCAGATGCAGACGGTGCCTAACGCTGGCCACTGGATCCACGCTGACCGCCCACAGGACTTCATAGCTGCCATCCGAGGCTTCCTGGTC---
>tarSyr2
---------------------------------------------------------------------------------------------------------------------------------------------------------------------------------------------------------------------------------------------------------------------------------------------------------------GTGCTGACAGTGGACGCTCGGAACCATGGTGAAAGCCCCCACAGCCCGGACATGAGCTATGAGGTCATGAGCCTGGACCTGCAGAGCCTCTTGCCCCAGCTGGGCCTGGTGCCCTGCGTCATCGTTGGCCACAGCATGGGGGGAAAGACAGCGATGCTGCTGGCACTACAGAGGCCAGAGCTGGTGGAACGTCTGATCGCCGTGGACATCAGCCCGGTGACGACCACAGCCGTCTCAAACTTCGCCACCTACATGGCGGCCATGAGCGCTGTAGACATCCCAGATGAGGTGCCCCGCTCCCATGCCCGAAAACTGGCCGACGAGCAGCTCAGCTCTGTTGTCCAGGATATGGCCGTGCGGCAGTTCCTGCTTACCAACCTGGTGGAGGTCGATGGGCGCTTCGTGTGGAGGGTGAATTTGGATGCTTTGGCCCAGAACCTGGACAAGATCTTGTCCTTCCCACCACGACAGGGGTCCTACCCCAGGCCAACTCTCTTCCTCCTTGGTGGAAAATCGCAATTCGTGCATCCTAGCCACCACCCTGAGATTATGCGGCTCTTCCCTGGGGCCCAGATGCAGACCGTGCCCAATGCTGGCCACTGGGTCCACGCTGAATGCCCGCAGGACTTCATGGCTGCCATCCGAGGCTTCCTGGTC---
>otoGar3
------------------------------------ATGCTCCGCTGGGCCCGGGCGTGGAAGCTTCCCCATGGAGGACTCGGTCCACCTGGTTCAAGCTTCTCAAGGGTGCACTTCATGCCCAGCAGCGGC------GGCGGCCGAGTGGGCGCCCAGCCG---AGGCCACTGCCCCTTTCCTACAAGCTTTTGGACGGAGAGGAAGCCCTGCCTGCCGTCATCTTTCTGCATGGGCTCTTAGGTAGCAAAACTAACTTCAATTCTATCGCTAAGGCCTTGGCCCAGAAGACAGGCCGAAGGGTGCTAACAGTGGATGCTCGGAACCATGGTGACAGCCCTCACAGCCAGGACATGAGCTACGAGGCCATGAGCCAGGACCTACAGGGCCTCCTGCCCCAGCTGGGCCTAGTACCCTGTGTCCTTATTGGCCACAGCATGGGAGGAAAGACAGCCATGCTGCTGGCACTGCAGAGGCCAGAGCTGGTGGAACGTCTGATTGCCGTAGACATCAGCCCAGTGGAAACCACGTCCAGCTCAAACTTTGAAACGTATATGGCAGCCATGAGGGCCATAGACATCCCAGATGAGGTACCACGCTCCCGCGCCCGGAAACTGGCCGATGAGCAGCTCAGCTCTGTTGTGCAGGACATGACTGTGCGGCAGTTTTTGCTCACCAACCTGGTGGAGGTAGATGGGCGCTTCAGGTGGCGAGTGAACTTGGATGCCTTGGCCCAGCACCTGGACAAGATCTTGGCTTTCCCACTACAACAGGAATCCTACCCTGGGCCAACCCTCTTCCTCCTTGGTGGAAACTCCCAATTTGTGCATCCCAGCCACCATCCTGAGATCATGCGGCTCTTCCCTCGGGCCCAGATGCAGACTGTGCCTAATGCTGGCCACTGGGTCCATGCTGACCGCCCACAGGACTTCATAGCTGCCATCCAAAGCTTCCTGGTC---
>micMur3
------------------------------------ATGCTCCGCTGGGCCCGAGCCTGGAGGCTCCCCCATGGGGGGCTCGGTCCCCCGAGTTCCAGCTTCTCCAGGGTGCCCGTCGCACCCAGCAGCAGT------GGCAGCCGAGAGGGCGCCGACCCG---AGGCCGCTGCCGCTTTCCTACAGTCTTCTGGACGGGGAGGCAGCTCTCCCGGCCATCGTCTTTCTGCATGGGCTCTTAGGCAGCAAAACTAACTTCAAGTCTATCGCCAAGGCCTTGGCCCAACAGACAGGCCGAAGGGTGCTGACAGTGGATGCTCGGAACCATGGTGACAGCCCCCACAGCCCGGACATGAGCTACGAAGCCATGAGCCAGGACCTGCAGGGCCTCCTGCCCCAGCTGGGCCTGGTGCCCTGTGTCCTCGTTGGCCACAGCATGGGAGGAAAGACAGCCATGCTGCTGTCACTACAAAGGCCAGAGCTGGTGGAACGTCTGGTTGCTGTGGACATCAGCCCAGTGGAGACCACATCCACTTCAAACTTCGAAGCCTATATGGCAGCCATGAGGGCCATAGACATCCCAGATGAGGTGCCCCGCTCCTGCGCCCGAAAACTGGCCGATGGGCAGCTCAGCTCTGTTGTCCAGGACATGGCCGTGCGGAAGTTCCTGCTCACTAACCTGGTGGAGGTAGGTGGGCGCTTCACATGGAGGGTGAACTTGGATGCCTTGGTCCAGCACCTGGACAAGATCATGGCTTTCCCACTACAACAGGAATCCTACCCTGGCCCAACCCTCTTCCTCCTCGGTGAAAACTCCAAATACGTGCATCCTGGCCACCACCCTGAGATCATGCGGCTCTTTCCTCGGGCCCAGATGCAGACTGTGCCTAACGCTGGCCACTGGGTCCACACCGACCGCCCGCAGGACTTCGTGGCTGCCATCCGAGGCTTCCTGGTC---
>tupChi1
------------------------------------ATGCTCCGCTGGGCCCAAGCCTGGAGGCTCCCTCATGGGGGGTTCAGACCCTCCGGCCCCAGCTTCTGGAGGGTGCCCGTCGCACCCAGCAGCAGC------AGCGGCCGAGGGGCCACCGAGCCG---AGGCCGTTGCCGCTTTCCTATAAGCTACTAGACGGGGAGGCTGCCCTCCCGGCCGTCGTCTTTCTCCACGGGCTCTTCGGCAGCAAAACCAACTTCAACTCCATAGCCAAGGCCTTGGCCCAGCAGACAGGCCGAAGGGTGCTGACAGTAGATGCTCGGAACCATGGTGACAGCCCTCACAGCCCGGACATGAGCTATGAGGCCATGAGCCTGGACCTGCAGGGCCTGCTGCCCCAGCTGGACCTGGTACCCTGCGTCCTCGTTGGCCACAGCATGGGAGGAAAGACAGCCATGCTGCTGGCACTACAGAGGCCAGAGCTGGTGGAACGTCTGATTGCAGTGGACATCAGCCCCATGGAGACCACCTCCGTCTCGAACTTCGTGACCTATATGGCAGCCATGAGGGCTATAGACATCCCAGCCGAGGTGCCCCGCTCCCGTGCCCGAAAACTGGCGGATGAGCAGCTCAGCCCTGTTGTCCAGGACATAGCGGTGCGTCAGTTCCTGCTCACCAACCTGGTGGAGGTAGATGGGCGCTTTGTGTGGCGCGTGAACTTGGACGCCTTGGCCCAGCACATGGACACGATTATGGCCTTCCCACGACGACAGGACTCCTACCCCGGGCCAACCCTCTTCCTCCTTGGTGGAAACTCCCAATTTGTGCATCCGAGCCACCACCCTGAGATCAGGCGGCTCTTCCCGCGAGCCCAGATGAAGACTGTGCCTGACGCTGGCCACTGGGTCCATGCCGACCGCCCACAGGATTTCATAGCTGCTATCCGAGGTTTCCTGGAC---
>conCri1
------------------------------------ATGCTCTGCTGGGCCCGCTCCTGGAGGCGCCCCCACCGGGGGCTCGCGTCCTCCAGTCCCAGCTTCTCCAAGGTGCCCGTCGCACTCAGCAGCAGC---------GACCGAGGCGGCGCAGAGTCG---AGGCCGGTGCAGCTCTCCTACAAGCTTCTGGACGGGGAGGCGGCCTGCCCTGCCCTCGTCTTTCTGCACGGGCTCTTCGGCTGCAAAACCAACTTTAACTCCATCGCCAAGGCCCTCGCCCAGCAGACTGGCCGGAGAGTGCTGACAGTGGACGCTCGAAACCATGGCGACAGCCCCCACAGTCCAGATATGAGCTACGAGGCCATGAGCCAGGATCTGCAGGACCTCCTGCCCCAGCTCGGCCTGGTACCTTGTGTCCTCGTTGGTCACAGCATGGGAGGCAAGACAGCCATGCTGCTGGCACTACAGAGGCCAGAGATGGTGGAACGTCTGATTGCTGTAGATATCAGTCCAGTGGAGACCACATCTGTCTCAGACTTCTCTACCTACATGGCAGCCATGAAGGCCGTAAGCATCCCAGATGAGGTGCCCCGCTCCTCAGCCCGCAAACTGGCTGATGAGCAGCTCAAACCTGCTATCCAGGACATATCTGTGCGGCAATTCCTGCTCACCAACCTGGTAGAGGTGAATGGGCGCTTTGTGTGGAGGGTGAATTTGGATGCCTTGGCCCAGCACATGGACAAGATCATGGCTTTCCCACCACAACAAGAGTCCTACCCTGGGCCAGCTCTCTTTCTACTGGGTGGAAACTCCCAATTTGTGCGTCCCTGCCACCACCCTGAGATTAGGAGGCTCTTCCCTCGGGCCCAGATGCAAACAGTGCCTGACGCTAGTCACTGGATCCACACTGACCGCCCGCAGGACTTCATGGCTGCCATCCGAGGCTTCCTGGCC---
>HLphyDis3
---------GTGCGTGCAGGGAAGTGGCTCCTGGGCATGCTCAGCTGGGCTCGCACGTGGAGGCTCCCGTGTGGGGGGCTCCAGCTCTCCAGAACTAGCTTGTCCGCGGTGCCTGTCGCACCCAGCAGCAGC---------GGCCGAGGCGGTGCCGAGCCG---AGGCCGGTGCCGCTTTCCTACAAGCTTCTGGATGGAGACGCGGGCCGCCCAGCCCTCGTGTTTCTGCATGGGCTCTTCGGCTGCAAAACCAACTTCAACTCGATCGCCCAGGCCCTGGCCAGACAGACAGGCCGGAGGGTGCTGACAGTGGATGCTCGTAACCATGGTGACAGCCCCCACAGCCCAGACATGAGCTATGAGGCCATGAGCCAGGATCTACAGGACCTCCTGCCCCAGCTGGGCCTAGTGCCCTGTGTCCTTATTGGCCACAGCATGGGAGGCAAGACAGCCATGCTGCTGGCACTACAGAGGCCAGAGCTGGTGGAACGTCTGGTTGCTGTGGACATCAGCCCAGTGGAGACCACATCCAGCGCAGACTTTCCAGCCTACATGGCAGCTATGAAGGCCATAGACATCCCACACGAGGTGTCCCGCTCCTGTGCCCGCAAGCTGGCCGATAAACAGCTCAGCCCTCTTATCCAGGACCTGGCTCTGCGGCAGTTCCTGCTCACTAACCTGGTGGAGGCAGACGGGCGCTTTGTGTGGAGGGTGAACTTGGATGCTTTGGCCCAGCATGTGGACAAGATCTTGGCCTTTCCATCACAACAAGACTCCTACCCTGGGCCAACCCTCTTCCTCCTTGGTGAAAACTCTAAAATTGTGCGTCCCAGCCACCATCCTGAGATGAGGCGACTCTTCCCTCAAGCCCAGATGCAGACTGTGCCTAATGCTGGCCACTGGATCCATGCCGACTGCCCACAGGACTTCATGGCTGCCATCCGAGGCTTCCTGGCC---
>HLmolMol2
--ATGCGAAGTGCTTGCCGGGGAGCGGCTCCTGGGCATGCTCAGCCGAGCCCGCGCCTGGAGGCTCCCGTATGGGGGCCTCGAGCCCTCCAAAACCTGCTTCTTCAGGGGGCCTGTCGCACCCAGCAGCAGC---------GGCCGAAGCAGCGCCGAGCCG---AGACCGGTGCCGCTTTCCTACAAGCTTCTGGATGGGGAGGCGGCCCGCCCGGCCCTGGTCTTTCTGCACGGGCTCTTCGGCTGCAAAACCAACTTCAACTCTATCGCTAAGGCCCTGGCTCAGCAGACAGGCCGGAGGGTGCTGACAGTGGATGCTCGGAACCATGGTGACAGCCCCCACAGTCCAGACATGAGCTATGAGGTCATGAGCCAGGACCTGCAGGACCTCCTGCCCCGGCTGGGTCTAGTGCCCTGTGTCCTCATTGGCCACAGCATGGGAGGCAAGACAGCCATGCTGCTGGCACTACAGAGGCCAGAGCTGGTGGAACGTCTGGTTGCCGTGGACATCAGCCCGGTGGAGACCACACCCAGCTTGGACTTTCCAGCTTACATGGCAGCCATGAAGGCCATAGACATCCCAGATGAGGTGTCCCGCTCCTGTGCCCGCAAACTGGCCGATAAACAGCTCAGCTCTCTTATTCAGGACCCGGCCGTCCGGCAGTTCCTGCTCACCAACCTGGTGGAGGCAGATGGGCGCTTCGTGTGGAGGGTGAACTTGGATGCCTTGGCCCAGCATGTGGACAAGATCTTGGCCTTCCCACCAAGACAAGAATTTTACCCAGGGCCAACCCTCTTCCTCCTTGGTGGAAACTCTGAATTTGTGCATCCCAGCCACCATCCTGAGATTAGACGACTCTTCCCTCGGGCCCAGATGCAGACCGTGCCTAATGCTGGCCACTGGATCCACGCCGACCGCCCGCAGGACTTCATGGCTGCCATCAGAGGCTTCTTGGCC---
>felCat8
------------------------------------ATGCTCCGCTGGGCCCGCGTCTGGAGGCTCCCCCTTAGGGGGCTCGGCCCCTCCAGTCTCAGCGCCTCCAGGGTGCCCTTCGCACCCAGCAGCAGT---------GGCCGAAGCGGCACCGAGAGG---AGGTCGGTGCTGCTTTCCTACAAACTTCTGGACGGAGAGGCGGCCCGCCCGGCCCTCGTGTTTCTGCACGGGCTCTTCGGCTCCAAAACCAACTTCAACTCCATCGCTAAGGCCCTGGCCCAGCAGACTGGCCGGAGGGTGCTAACAGTGGATGCTCGGAACCATGGTGACAGCCCCCACAGCCCAGACATGAGCTACGAGGCCATGAGCCAAGACGTGCAGGATCTCCTGACCCAGCTGGGCCTAGTGCCCTGTGTCCTCGTTGGCCACAGCATGGGAGGCAGGACAGCCATGCTGCTGGCACTCCAGAGGCCAGAGCTGGTGGAACGCCTGATTGCTGTGGACATCAGCCCAGTGGAGACCACATCCAACTCAGACTTCCCATCCTACATGGCAGCCATGAGGGCTGTAGACGTCCCAGATGACATGTCCCGCTCCTCTGCCCGAAAACTGGCCGATCAGCAGCTCAGCACTGTTATCCAAGACACGGCCGTGCGTCAGTTCCTGCTCACCAACCTGGTGGAGGTGGATGGGCGCTTCGTCTGGAGGGTGAACTTGGAAGCATTGGCCCAGCACGTGGACAAGATCTTGGCTTTCCCACCACGACAAGAATCTTACCCTGGGCCAACCCTCTTCCTCCTGGGTGGAAACTCTCAATATGTGCATCCCAGCCACCATTCTGAGATCAGGCGGCTCTTCCCTCAAGCCCAGATGCAGACTGTGCCCAATGCTGGTCACTGGATCCATGCTGACTGCCCACAGGACTTCATGGCTGCCATCCGAGGCTTCCTAGCC---
>canFam3
------------------------------------ATGCTCCGCTGGGCCCGCGCTTGGAGGCTCCCCGTCAGGGCGCTCGGCCCATGCAACCTCAGCTTCTCCGGGGTGCCCGTCGCACACAGCAGCAGC---------GGCCGAAGCGGCGCCGAGCCG---AGGTCGGTGCTGCTTTCCTACAAGCTTCTGGACGGAGAGGCGGCTCGCCCGGCCCTCGTGTTTCTGCACGGGCTCTTCGGCTCCAAAACCAACTTCAACTCCATCGCCAAGGCCCTGGCCCAGCAGACCGGCCGGAGAGTGCTTACAGTGGATGCTCGGAACCATGGTGACAGCCCCCACAGCCCAGAAATGAGCTACGAGGCCATGAGCCAGGACCTGCAGGACCTCCTGCCCCAGCTGGGCCTAGTGCCCTGCGTCCTCATTGGCCACAGCATGGGAGGCAAGACAGCCATGCTGCTGGCACTCCAGAGGCCAGAGTTGGTGGAACGCCTGATTGCCGTGGACATCAGCCCAGTGGAGACCACATCCAGCTCGGACTTCCCATCCTACATGGCAGCCATGAGGGCCGTAGACATCCCAGATGAGGTGTCCCGCTCCTCTGCCCGAAAACTGGCCGATGAGCAGCTCAGCACTGTTATCCAAGACATGGCTGAGCGTCAGTTCCTGCTCACCAACCTGGTGGAGGTGGATGGGCGCTTCGTGTGGAGGGTGAACTTGGAGGCACTGGCTCAACATGTGGACAAGATCTTGGCTTTCCCACCACGACAAGAATCTTACCTTGGACCAACCCTCTTCCTCCTGGGTGGAAACTCTCAATATGTGCACCCCAGCCACCATGCCGAGATTAGGCGGCTCTTCCCTCAAGCCCAGATGCAGACTGTGCCCAATGCTGGCCACTGGATCCATGCTGACTGCCCACAGGACTTTGTGGCTGCCATCCGAGGCTTCCTGGCA---
>ailMel1
------------------------------------ATGCTCCGCTGGACCCGCGCCTGGAGGCTCCCCCTTAGGGGGCTCGGCCCCTACAGTCTCAGCTTCTCCAGAGTGCCCGTCGCACCCATCAGCAGT---------GGCCGAAGCGGCGCCGAGCCG---AGGTCGGTGCTACTTTCCTATAAGCTTCTGGACGGAGAGGCGACCCGTCCGGCCCTAGTGTTTCTGCACGGGCTCTTCGGCTCCAAAACCAACTTCAACTCCATCGCCAAGGCCCTGGCCCAGCAGACTGGCCGAAGGGTGCTTACTGTGGATGCTCGGAATCATGGTGACAGCCCCCACAACCCAGACATGAGCTATGAGGCCATGAGCCAGGACCTGCAGGACCTCCTGCCCCAGCTGGGCCTCGTGCCCTGTGTCCTCATTGGCCACAGCATGGGAGGCAAGACAGCCATGCTGCTGGCACTCCAGAGGCCAGAGCTGGTGGAACGCCTGATTGCTGTGGACATCAGCCCAGTGGAGACCACACCCAGCTCGAACTTCCCGTCCTACATGGCAGCCATGAGGGCTGTAGACATCCCAGATGAGATGCCCCGCTCCTCTGCCCGAAAACTGGCCGATGAGCAGCTCAGCACTGTTATCCAAGACCTGGCCGAGCGTCAGTTCCTGCTCACCAACCTGGTGGAAGTGGATGGGCGTCTCGTGTGGAGGGTGAACTTGGAAGCATTGGCCCAGCATGTGGACAAGATCTTGGCTTTCCCACCACGACAAGAATCTTACCCTGGGCCCACACTCTTCCTCCTGGGTGGAAACTCTCAATACGTGCACCCCAGCCACCACGTGGAGATCAGGCGGCTCTTCCCTCGAGCCCAGTTGCAGACTGTGCCCAATGCTGGCCACTGGATCCATGCTGACTGCCCCCAGGACTTTGTGGCTGCCATCCGAGGCTTCCTGGCC---
>musFur1
------------------------------------ATGCTCCGCTGGACCCGCTCCTGGAGGCTCCCCCTTAGGGGGCTCGGCCCCTGCAGCCTCAGCTTCTGCAGGGTGCCCGTCGCACCCAGCAGCAGT---------GGCCGAAGCGGCGCCGAGCCG---AGGTCGGTGCGGCTTTCCTACAAGCTTCTGGACGGAGAGGCGGCGCGCCCGGCCCTGGTGTTCCTGCACGGGCTCTTCGGCTCCAAGACCAACTTCAGCTCCATCGCCAAGGCCCTCGCCCAGCAGACCGGCCGAAGGGTGCTCACGGTGGATGCACGGAACCATGGGGACAGCCCCCACAGCCCAGACGTGAGCTACGAGGCCATGAGCCAGGACCTGCAGGACCTCCTGCCCCAGCTGGGCCTCGTGCCCTGCGTCCTCATTGGCCACAGCATGGGAGGCAAGACAGCCATGTTGCTGGCACTCCAGAGGCCGGAGCTGGTAGAACGCCTGATTGCTGTGGACATCAGCCCAGTGCAGACCACACCGAGCTCCAACTTCCCGTCCTACATGGCCGCCATGAGGGCTGTAGACATCCCGGATGGGGTGCCCCGCTCCTCTGCCCGAAAGCTGGCCGACGAGCAGCTCAGCACTGTTATCCAAGACTTGGCTGAGCGTCAGTTCCTGCTCACCAACCTAGTGGAGGCGGGTGGACGTTTCGTGTGGAGGGTGAACTTGGAAGCACTGGCCCAGCATTTGGACAAGATCATGGCTTTCCCACCACGACAAGAATCTTACCCTGGGCCAACCCTCTTCCTCCTGGGTGGAAACTCAAAATATGTGCTCCCCAGCCACCACACTGAGATCAGGCGGCTCTTCCCACGAGCCCAGATGCAGACGGTGCCCCATGCCGGCCACTGGGTCCATGCCGACTGCCCCCAGGACTTTGTGGCTGCCATCCGAGGCTTCCTGGCC---
>lepWed1
------------------------------------ATGCTCCGCTGGACCCGCGCCTGGAGTCTCCCCCTTAGGGGGCTCGGCCCCTGCTGTCTCAGCTCCTCCAGGGTGCCCGTCGCACCCAGCAGCAGT---------GGCCGAAGCGGCGTCGAGCCG---AGGTCGGTACTGCTTTCCTACAAGCTTCTGGACGGAGAGGCGACCCGCCCGGCCCTAGTGTTCCTGCACGGGCTCTTCGGCTCCAAAACCAACTTCAACTCCATCGCCAAGGCCCTGGCCCATCAGACTGGCCGAAGGGTGCTTACGGTGGATGCTCGGAACCATGGTGACAGCCCCCACAGCCCAGACATGAGCTACGAGGCCATGAGCCAGGACCTGCAGGACCTCCTGCCCCAGCTGGGCCTTGTGCCCTGCGTCCTCATTGGCCACAGCATGGGAGGCAAGACAGCCATGCTGCTAGCGCTCCAGAGGCCAGAGCTGGTAGAACGCCTAATTGCTGTGGACATCAGCCCAGTGGAGACCACACCGAGCTCCAGCTTCCCATCCTACATGGCGGCCATGAGGGCTGTAGACATCCCAGATGAGGTGCCCCGCTCCTCTGCCCGAAAACTGGCCGACGAGCAGCTCAGCACTGTTATCCAAGACATGGCCGAGCGTCAGTTCTTGCTCACTAACCTGGTGGAGGTGGATGGGCGCTTCGTGTGGAGGGTGAACTTGGAAGCATTGGCCCAGCACGTGGACAAGATCTTGGCTTTCCCACCACGACCAGAATCTTACCCTGGGCCAACCCTCTTCCTCCTGGGTGGAAACTCTCAATATGTGCGCCCCAGCCACCACGCGGAGATTAGGCGGCTCTTCCCTCAAGCCCAGATGCAGACCGTGCCCAATGCTGGCCACTGGATCCACGCTGACTGCCCCCAGGACTTTGTGGCTGCCATCCGAGGCTTCCTGGCC---
>eriEur2
------------------------------------ATGCTCCGCTGGACCCGATCCTGGAGGATCCCCCACAGGGGGCTCAGGCCCTCCGACTCCAGCCCCGCCAGAGTGGAAGTCGCACCCAGCAGCAGC---------GGCGGCGATGGCGCCAAGCCG---AGGTCAGTGCCACTCTCCTACACGCTCCTGGACGGGGAGGCTACCCTCCCGGCCCTTGTCTTCCTGCACGGGCTCTTCGGCTGCAAGAACAACTTCAACTCCATCGCCAAGTCGCTGGCTCAGCGGACTGGCCGAAGGGTTCTGACAGTGGATGCCCGGAACCATGGTGACAGCCCACATAGTCCAGACATGAGCTACGAGGCCATGAGCCAGGACCTGCAGGACCTGCTGCCCCATCTGGACCTGGGGCCCTGCGTTCTCATTGGCCACAGCATGGGAGGCAAGACAGCCATGCTGCTGGCCCTCCAGCGGCCAGAGCTGGTGGAGCGTCTGATCGCTGTGGACATCAGCCCCAAGGAGACCACCACTGTCTCGGACTTCCCGCACTACATGGCGGCCATGAAGGCCATCCACATCCCGGACGAGGTGCCCCGCTCCCGTGCCCGCAAGCTGGCGGAGGACCAGCTCAGGCCAGTCATCCAGGATGTGTCTGTGAGGCAGTTCCTGCTCACCAACCTGGTGGAGGTGGACGGGCATTTCTTGTGGCGGGTGAACCTGGAGGCATTGGCGCAGCATGTGGACAAGATTATGACCTTCCCCTGGCGGCGGGAATCCTATCCAGGGCCCACCCTCTTCCTCCTGGGTGGGAACTCTGGATTCGTGCCTCCCAGCCACCACCCCGAGATCCGGCGGCTCTTCCCTCGAGCCCAGATGCAGACGGTGCCCAATGCTGGCCACTGGGTCCACGCCGACTGCCCGCAGGACTTCATGGCTGCCATCCAGGGCTTCCTGGCA---
>loxAfr3
------------------------------------ATGCTCCGCTGGGCCCGAGCCTGGGGGCTCCCCCTTGGGGGCCGCGGGCCCTCCCGCCCCAGCTTCTCAAGGGTCCCCGTCGCAACCAGCAGCGGC------GGCGGCGGAGGCGGGGCCGAACCG---AGGCCGCTGCCGCTTTCCTACACGCTCCTGGACGGGGAGGCCGGCAGCCCCGCCCTCGTCTTTCTGCACGGGCTCTGCGGCTGCAGGAACAACTTCAGCTCCATCGCCAAGGCCGTGGCCCAGCAGACGGGCAGGAAGGTGCTGACAGTGGATGCCCGGAACCATGGTGACAGCCCCCACAGCCCAGACATGAGCTACGAGGCCATGAGCCAGGACCTTCAGGACCTCCTGCCCCAGCTGGGCCTGGTGCCCTGTGTCCTCGTTGGCCACAGCATGGGAGGCAAGACAGCCATGCTGCTGGCACTGCAGAGGCCAGACCTGGTGGACCGCCTGATTGCTGTGGACATCAGCCCAGCAAGGACCACGTCCATCTCAGACTTCCCGTCCTACTTGGCTGCCATGAGGTCCTTAGACATCCCAGATGAGCTACCCCGCTCCCGTGCCCGCAAACTGGCTGATGAGCAGCTCAGCCCTGTCATCCAGGACATAGTCACACGGCAGTTCCTGCTCACAAACCTGGTGGAGGTGGATGGGCGCTTTGTGTGGAGGGTGAACTTGGATGCTTTGGCCCAACATATGCAGGAGATTTTGGCCTTCCCACCTCGACAGGAATCTTACCCCGGGCCAACCCTCTTCCTCCTTGGTGGCAACTCCCAATACGTGCACCCCAGTCACCATCCTGAGATTAGGAGACTCTTTCCTCGGGCCCAGATGCAGACGGTGCTGAACGCTGGCCACTGGGTTCACGCTGACCGCCCGCAGGACTTCATAGCTGCCATCCGAGGCTTCCTGGCC---
>HLrhiFer5
------------------------------------ATGCTCTACTGGGCCTGCGCCAAGAGGCTCCCCTATAGGGGGCTCAGCCCTTCCAGAACCAGCTTCTCCAGGGTTCATGTCGCACCCAGCAGCAGC---------GGCCGAGGCGGTGCCGAGCCG---AGGCCTGTGCCGCTTTCCTACAAGCTTCTGGACGGGGAGGCGGCCCTCCCGGCCCTCGTCTTCCTGCATGGGCTCTTCGGCTGCAAAACCAACTTTAACTCCATCGCCAAGGCCCTGGCCCAGCAGACAGGCCGGAGGGTGCTGACAGTGGATGCTCGGAACCATGGTGACAGCCCCCACAGCCCAGAAATGAGCTACGAAGACATGAGCCAGGACATGCAGCACCTCCTGCCCCAGTTGGGCCTGGTTCCCTCTGTCCTCATTGGCCACAGCATGGGAGGCAAGACAGCCATGCTGCTGGCACTCCAGAGGCCAGATCTAGTGGAACGTCTGGTTGCCGTGGACATCAGCCCAGTGGAGACCACATCCAGCTCAGCCTTTCCAACCTACATAGCAGCCATGAAAGCCATAGAGATCCCAGATGAAGTATCCCGCTCCTGTGCCCGCAAACTAGCCGATGAACAGCTCAGCCTTGTTATCCAGGATATTTCCGTGCGGCAGTTCCTGCTCACCAACCTGGTGGAGGCAGACAGCCGCTTTGTGTGGCGGGTGAACCTGGATGCCTTGGCCCAGCATGTGGACAAGATCTTGGCCTTCCCAGAATGCCAAGAAGCCTACCTTGGGCCAACCCTCTTCCTCCTTGGTGGAAACTCCAAATTCGTACATCCCAGCCACTACCCTGAGATTAGACGACTCTTCCCTCGGGTCCAGATGCAAACCGTGCGTAATGCTGGCCATTGGATCCACGCCACCTGCCCACAGGACTTCATGGCTGCCATACGAGGCTTTCTGACC---
>balAcu1
------------------------------------ATGCTCCGCTGGGCCCGCGCCTGGAGGCTCCCCTGTAGGGGCCTGGACCCCTCCAGTCCCAGCTTCTCCAGAGTGCCTGTCGCACCCAGCAGCAGC------------CAAGGCGGCACCGAGCCA---AGGCCGGTGCCGCTTTCCTACAGACTTCTGGACGGGGAAGCAACCCGCCCGCCCCTCGTCTTTCTGCATGGGCTCTTCGGCTGCAAAAACAACTTCAACTCTGTCGCCAAGGCCCTGGCCCAGCAGACAGGCCGGAGGGTGCTGACAGTGGATGCTCGGAACCATGGTGACAGCCCTCACAGCCCAGACATGAGCTACGAGGCCATGAGCCAGGATCTGCAGGACCTCCTGCCCCAGCTGGGCCTAGTGCCCTGCGTCCTCATTGGCCACAGCATGGGAGGCAGGACAGCCATGCTGCTGGCACTTCAGAGGCCAGAGCTGGTGGAGCGCTTGATTGCCGTGGACATCAGCCCAGTGGAGAGCCCGTCCAGCTTGAACTTTCCAAACTACATAGCAGCTATAAGGGCCATAGACATCCCGGATGAGGCGTCCCTCTCTAGTGCCCGAAAACTGGTGGGTGAGAAGCTTAGCTGTGTTATCCAGAGCATAAGCATGCGGCAGTTCCTGCTCACCAACCTGGTGGAGGTGGATGGGCGCTTCACCTGGAGGGTGAACTTGGATGCCTTGGCCCAGCACTTGGACAAGATCTTGAACTTCCCACCACGACCAGAAACCTACTCTGGGCCAGCCCTCTTCCTCCTGGGTGGAAACTCTCAATTCGTGCTTCCCAGCCACCACCCTGAGATTAGGCGGCTCTTCCCTCGGGCCCAGATGCAGACCGTGCCTAACGCTAGCCACTGGGTCCACAGCGACTGCCCGCAGGACTTCATGGCTGCCGTCCGAGACTTCCTGGCC---
>susScr11
------------------------------------ATGCTCCGCTGCGCCCGCGCCTGGAGGCTCCCCCATAGGGGGATCGGCCCCTCCAGTCCCAGCTTCTCCAGAGTGCCTGTTGCACTCAGCAGCAGC------------CAAGGCGGCACAGAGCCG---AGGCCGGTGCCGCTTTCCTACAAGCTTTTGGACGGGGAGGTAGCCCGCCCGCCCCTCGTCTTTTTGCATGGGCTCTTTGGAAGCAAAGCCAACTTCAGCTCCATCGCCAAGGCCCTAGCCCAGCAGACTGGCAGGAGGGTGCTGACAGTGGATGCTCGAAACCATGGCGACAGCCCCCACAGCCCAGACATGAGCTACGAGGCCATGAGCCAGGATCTGCAGGACCTCCTGCCCCAGCTGGGCCTAGTGCCCTGCGTCCTCATTGGCCACAGCATGGGAGGCAAGACAGCCATGCTGCTGGCACTTCAAAGGCCAGAGCTGGTGGAGCGCCTGATTGCCGTGGACATTAGCCCAGTGGAGAGCACATCCAGCTCGAACTTTCCGAACTACGTAGCAGCCATGAAGGCCATAGACCTCCCGAATGGGGCATCCCTCTCCAGTGCCCGGAAACTGGCCAGTGAGAAGCTCAGCTCTGTCATCCAGAGCATAAGCGTACGGCAGTTCCTTCTTACCAACCTGGTGGAGGTGGATGGGCACTTCGTGTGGAGAGTGAACTTGGACGCTTTGTCCCAGCACTGGGACAAAATCTTGAACTTCCCACCACGGCAAGAATCCTACTCTGGACCAGCCCTCTTCCTCATTGGTGGAAACTCTCAATTCGTGCTTCCCAGCCACCACCCTGAGATTAGGCGGCTCTTCCCTCGGGCTCAGATGCAGACCTTGCCTAATGCTGGCCACTTGGTCCACAGCGACAGCCCGCAAGACTTCATGGCTGCCATCCGAAGCTTCCTGGCC---
>HLcamFer2
------------------------------------ATGCTCTGCTGGGCCCGCGCCTGGAGGCTCCTCCGTAGGGGGCTTGGCCCCTCCACTCCCAGCTTCTCCAGAGTGCCAGTCGCACCCAGCAGCAGC------------CAAAGCAGCGCTGAGCCG---AGGCCGGTGCGACTTTCCTACAAGCTTCTGGACGGGGAGGCAGCCAGCCCACCTCTTGTCTTACTGCATGGGCTCTTCGGCAGCAAAAACAACTTCAACTCCGTTGCAAATTCCTTGGCCCAGCAGACTAGCCGGAAGGTGCTGATAGTGGATGCTCGGAACCATGGTGACAGCCCCCACAGCCCAGACATGAGCTACGAGGCCATGAGCCAGGATATGCAGGACCTCCTGCCCCAGCTCGGCCTAGGGCCCTGTGTCCTCGTTGGCCATAGCATGGGAGGCAGGACAGCCATGCTGCTGGCACTACAGAGGCCGGAGTTGGTGGATCGCCTGATTGTTGTAGACATCAGCCCATTGGAGAGCACATCTAGCTCGAACTTTCCAAACTACATAGCAGCCTTGAGAGCCATGGACATCCCAGATGAGGCATCCCTCTCCAGGGCCCGAAAACTGGCCAATGAGAAGCTCAGCTCTGTTATCCAGAGCGTAAGCATACGGCAGTTACTGCTCACTAACCTGGTGGAGGTGGACGGGCGCTTCGTGTGGAGGGTGAACCTGGATGCCTTGGCCCAGCACATAGACAAGATCATGGACTTCCCAGCACGACAAGAATCTTACTCGGGACCAGCCCTCTTCCTCCTTGGTGGAAACTCTAAATTCGTGCTTCCCAGCCACCACCCTGAGATTAGGCGGCTCTTCCCTCGGGCCCAGATGCAGACTGTGCCTAACGCCAGCCACTGGGTGCACAGTGACCGCCCACAGGACTTCGTCGCTGCAGTCCGAGGCTTCCTGGCC---
>bosTau8
------------------------------------ATGCTCCGCTGGACGCGTGCTTGGACGGCCCCCTATAGGGGGATCGGCCTCTCCAATTCGAGCTTCTCCAGACTGCCTATCGCACCCAGCAGCAGT------------CAAGGCGGCACCGAGCCG---AGACCGGTGCGGCTTTCCTACAAGCTTCTGGACGGCGAGGCAGCTAGCCCCGCCCTTGTCTTTCTGCATGGGCTCTTCGGCAGCAAAACCAACTTTAACTTCGTCGCCAAGACCCTGGCTCAGCAGACAGGCCGGAGGGTGCTGACAGTGGATGCTCGGAACCATGGTGAGAGCTCCCACAGCCCAGACATGAGCTACGAGGCCATGAGCAAGGATCTGCAAGACCTCCTACCCCACCTGGGCCTGGTGCCCTGCGTCCTCATTGGCCACAGCATGGGAGGCAGGACCGCCATGCTGCTGGCACTTCAGAGGCCAGAGCTGGTGGAGCGCCTGATTGCCGTGGACATCAGCCAAGTGGAGACCACATCCAGCTCGAACTTTCCAAACTACATTGCAGCCATGAGGGCCGTGGACATGGCGAATGAGGCGTCCCTTTCCGGCGCCCGAAAACTGGCTGATGAAAGGCTCCGCTCTGTTATCCAGAGCGCGAGCATTCGGCAGTTGCTGCTCACCAACCTGGTGGAGGTGGACGGGCGCTTCGTGTGGAGGCTGAACTTGGACGCCTTGGCCCAGCACTTGGACAAGATCTTGGACTTCCCCGCACGACAAGAAACCTACTCTGGGCCAACCCTCTTCCTCCGGGGTGGAAACTCTCAATTCCTGCTTCCCAGCCACTACCCTGAGATTAGGCGGCTGTTTCCTCGGGCCCAGATGCAGACTGTGCCGAACGCTGGCCACTGGGTCCATAGCGACCGCCCACAGGACTTCATGGCGGCAGTCCAAAGCTTCCTGGCC---
>sorAra2
------------CGCGTGAGGCAGCGACTCCCGAGCATGCTCCGCTGGGCCCGCACCTGGAGGCTCCCGCACAGCGGGCTTGGCCCCTCCAGCCTCGGCTTTCCTCGGGAGCCCGTCGCACTCAGCAGCAGC---------GTCCGCGGCGGCGCCACGCCG---AGGCCGGTGCCGCTCTCCTACAACCTCCTGGACGGGGAGCCGACCCTCCCGGCCCTCGTCTTTCTGCACGGGCTCTTCGGCAGCAAAACCAACTTCAACTCCATCGCCAAGGGCCTGGCCCGGCAGACCGGCCGCAGAGTTCTCATGGTGGATGCCCGGAACCACGGCGACAGCCCCCACAACCCAGACAACAGCTACGAAGCCATGAGCCAGGACCTTCAGGAGCTCCTGCCCAAGCTGGGCCTGGTGCCCTGCGTCCTCATCGGCCACAGCATGGGAGGCAAGACGGCCATGCTGCTGGCCCTCCAGAGGCCTGAGCTGGTGGACCGTCTGATCTCCGTGGACATCAGCCCCGCAGAGACCACGGCGGTGTCGGACTTCCCGGCCTACATGGCGGCCATGAAGGCCATCCGCATCCCGGATGGGTTGCCCCGCTCCTCCGCCCGCAAACTGGCCGATGAGCAGCTCAGTTCCGTCATCCAGGACATAGGCGTGCGGCAGTTCCTACTCACCAACCTGGTGGAGGTGGACGGGCGCCACGTGTGGCGGGTGAACCTGGACGCCCTGGCACAGCACATGAGCCACATCATGACCTTTCCTGCCCACCTGGACGCCTACCCGGGACCCACCCTCTTCCTCCTCGGCGGAAACTCCGAGTTCGTGCGCCCCTGCCACCACCCCAAGATCCGGCAGCTCTTTCCTCGTGCCCAGCTGCAGACGGTGCCCAATGCTGGCCACTGGGTCCACGCCGACTGCCCGCAGGACTTCATGGCTGCCGTCCGAGGCTTCCTGGCC---
>speTri2
------------------------------------ATGCTCTGCTGGGCCCGAACCTGCAGGCTTCATCGTGGAGCGCTCAGTCCCTCCACTCCCAGCTTCTCGAGGGTGCCCGTCGCACGCAGCAGCAGC------AACGACCAAAGGGAGGGCAAGCCG---AGGCCGCTACCGCTGTCCTACAGGCTTCTGGACGGGGAGACGACCCTCCCAGCCATAGTCATTCTGCATGGGCTTTTCGGCAGCAAAAACAACTTCAACTCCATTGCCAAGGCTTTGGCCCAGCAGACAGGCCGGAGGGTGCTGACAGTAGATGCTCGGAACCATGGTGACAGCCCCCACAGCCCAGATGCGAGCTACAAGGCCATGTGCCAGGACCTGCAGAACCTCCTGCCTCAGCTGGGCCTGGCACCTTGTGCCCTCATTGGCCACAGTATGGGAGGAAAGACAGCCATGCTGCTGGCGCTCCAGAGGCCAGAGCTGGTGGAACGGCTGATTGCAGTGGACATCAGCCCAGTGAAGACCACAGGCACCTCAAAGTTTGCGACCTACGTGGCTGCCATGAAGTCCATAGACATCCCAGATAAGATGCCCCTCTCCCAGGCTCGAAAACTGGCCGATAAGCAACTCAGCCATGTCATCCAGGACCTGGCCATGCGGCAGTACCTGCTCACCAACCTGGTGGAGGTAGATGGGCACTTCCAATGGAGAATGAACTTGGATGTCCTGGCTGAGCACTTGGATGAGATTATGAACTTCCCACCACAACAGGAACCCTATTCTGGGCCATCTCTCTTCCTCCTTGGTGGAAGTTCCCATTATGTGTGTCCCAGTCACCACCCTGAGATTAGGCGACTCTTTCCTGGCGCCCGGATACAGACTGTGCCTAACGCCAACCACTGGGTTCATGCTGACCGCCCCCAGGACTTCATGGCTGCTGTCCAAAGCTTCTTGGGC---
>HLrouAeg4
---------------------------------------------------------------------------------------------------------TCTGTCGCACTCAGCAGCAGCAGCAGC---------GGCCAAGGCGGCGCTGAGTCA---AGGCCGGTGCGACTTTCCTACAAGCTTCTGGATGGGGACGCAGTCCGTCCGGCCCTTGTCCTTCTTCATGGACTCTTTGGTAGCAAAACCAACTTAAACTCCGTCGCCAAGACCCTGGCCCAGCAGACCGGCCGGAGGGTGCTGACAGTAGATGCTCGGAACCATGGTGACAGCTTCTACAGCCCAGACATGAGCTATGAGGCCATGAGCCAGGACCTACAGGACTTCCTGCCCCAGCTGGGCCTTGTGCCTTGTGTCCTAATTGGCCACAGCATGGGAGGCAAGACAGCCATGCTGCTGGCACTACAGAGGGCAGAGCTGGTGGAACGTCTGATTGTCGAGGACATCAGCCCAGTGGACAGCAAATTTGGCCTGGAATATCTAACCTACATAGCAGCCATGAGAGCCGTAGACATCCCAGACAAGGTGCCCCACTCCCATGCCCGCAAACTGGCTGACGAACAGCTCAGTCATGTTGTCCAGGACATTGCCGTGCGGCAGTTCCTGCTCACCAACCTGGTAGAGGCAGATGGGCGCTTTGTGTGGAGGCCGAACCTGGATGCCTTGGCCCAGCACATGGAGAAGTTGGTAGCCTTCCCACCACGACAAGAATCCTACCCTGGGCCAACCCTCTTCCTCTTTGGCGAAAACTCTCATTTCATACATTCCAGCCACCACCCTGAGATTAGGAGACTCTTCCCTCAGGCCCAGGTGCAGACTATACCTAATGCTGGCCACTGGATCCACGCCAGCCACCTACAGGACTTCGTGGCTGCCATTCGAGACTTTCTGGTG---
>mm10
------------------------------------ATGCTCCGCTGGGCGCGAGCGTGGAGGGTCCCCCGTGGGGTACTCGGTGCCTCCTCTCCCAGGCGTTTGGCGGTTCCTGTCACGTTCTGTAGCAGCCGCAGTAGTGGCCAAGAAAACGCCGATCTG---AGGCCGCTGCCGCTGTCTTATAATCTTCTAGATGGAGACGCGACACTCCCAGCCATCGTCTTTTTGCATGGGCTCTTCGGCAGCAAAACCAACTTCAACTCCCTCGCCAAGGCAATGGTTCAGAGGACTGGCCGGAGGGTGCTGACGGTGGATGCCCGGAACCACGGTGACAGCCCCCACAGTCCAGACGCAAGCTATGAGGCCATGAGTCAGGACCTTCAGGGCCTCCTTCCACAGCTGGGTCTGGTGCCCTGCGTCCTCGTTGGCCACAGCATGGGAGGAAAGACAGCCATGCTCCTGGCACTGCAGAGGCCAGATGTTGTGGAACGATTGGTTGTTGTAGACATAAGCCCGGTAGGAACCACACCTGGATCACACATTGGAGCCTTCATAGCAGCCATGAAGGCTGTTGAGATCCCAGAGAAGGTGCCGCACTCCCAAGCCCGAAAACTGGCGGATAAGCAGCTTAGTTCGGTTGTCAAGGAAGCGGGCATTCGGCAGTTCCTGCTCACTAACCTGGTAGAGGTGGGTGGGCGATTCTCCTGGAGACTGAACTTGGATACGTTAGCTCAGCACTTGGACAAGATAATGACCTTTCCTCAGCAACGTGAACCCTACTCGGGGCCAACTCTCTTCCTGCTTGGTGGAAATTCTACATATGTACAACCCAGCCACCACTCAGAGATTAGGCGACTCTTCCCTCAAGCCCAGATTCAGACCGTGCCTAACGCTGGCCACTGGGTCCACAGCGACAAACCCCAAGACTTCATGGATGCTGTCACCAGCTTCTTGGCT---
>rn6
------------------------------------ATGTTCTGCTGGGCGCGAGCTTGGAGGGTCCCCCGTGGGACAATCGGTGCCTCCTCTCCCAGGAGTTCGGCGGTTCCTGTCACGTTCAGTAGCAGCCGCAGTAGTGGCCAAGGAAACGCTGATCCG---AGGCCGCTGCCGCTGTCCTATAATCTTCTAGATGGAGACGCGACACTCCCAGCCATCGTCCTTTTGCATGGACTCTTCGGCAGCAAAAGCAACTTCAACTCCCTCGCCAAGGCGTTGGTTCAGAGGACCGGCAGGAGGGTGCTGACAGTGGATGCTCGGAATCATGGTGACAGTCCCCACAGTCCAGATGCAAGCTATGAGGCCATGAGTCAGGACCTCCAGGGCCTCCTCCCCCAGCTGGGCCTGGTGCCCAGTGTCCTCGTTGGCCACAGCATGGGAGGAAAGACAGCCATGCTACTGGCACTGCAGAGGCCAGATGTTGTGGAACGACTGGTTGTCGTAGACATAAGCCCAGCAGGAACCACACCGGGATCATACCTCGGAAACTTCATAGCAGCCATGAAGGCCGTTGATATCCCAGAGAACATACCGCACTCCCGGGCCCGAAAACTGGCGGATGAGCAGCTTAGCTCGGTTGTCAAGGAAGCGAGCGTTCGGCAGTTCCTGCTCACTAACCTGGTGGAGGTGAATGGGCGCTTCTCCTGGAGAGTGAACTTGGATGCCTTAGCTCAGCAGTTGGACAAGATTTTGACCTTCCCACAGCAACTTGAATCCTACCCGGGGTCAACTCTCTTTCTGCTTGGTGGAAATTCTCCCTACGTACCACCCAGCCACCACTCAGCGATTAGGCGGCTCTTCCCTCAAACCCAGATTCAGACTGTGCCTAATGCTGGCCACTGGGTCCACAGCGACAAACCCCAAGACTTCATGGATGCTGTCATCAGCTTCTTGGCT---
>criGri1
------------------------------------ATGCTCCGCTGGGCGCGAGCGTGGAGAGTCCCCCGTGGGAGGCTTGGCGCCTCCTTTCTCAGATGCTTGGCGGTGCCTGTGGTCCACAGCAGCGGCCGCAGTAGTGGCCAAGGAAACGCCGATCCG---AGGCCGCTGCCGCTGTCCTATAACCTTCTAGATGGAGACGCGACACTCCCAGCCATCGTCCTTTTGCACGGACTCTTCGGCAGCAAAACCAACTTCAGCTCCATAGCCAAAGTGATGGTCCGGAGGACCGGCAGGAGGGTGTTGACAGTGGATGCTCGGAACCATGGTGACAGTCCCCACAGTCCAGATGCAAGCTATGAGGCCATGAGTCAGGACATTCAGGACCTCCTGTCAAAGCTGAGCCTCGTGCCCTGCGTCCTCATTGGTCACAGCATGGGAGGAAAGACAGCCATGCATCTGGCACTGCAGAGGCCAGATGTTGTGGAACGATTGGTTGCTGTAGACATAAGCCCGATAGGAACCACACCTGGATCATACATCGGAAGCTACATAGCAGCCATGAAGGCCATTGATATCCCGGAGAACGTGCCGCACTCCCAGGCCCGAAAACTGGTAGATGAACAACTTAGCTCCACTGTCAAGGACCCAGCCATTCGGCAGTTCCTGCTCACTAACCTGGTGAGGGTAGACAGACGATTCTCCTGGAGAGTGAACTTGGAGGCTTTAGCTCAGCACTTGGACAAGATTCTGACCTTCCCACAACAATGTGAATCCTACTTGGGGCCAACTCTCTTTCTCATTGGTGGAAATTCTACATATGTAAAACCCAGCCACCACTCAGAGATTAGACGCCTCTTTCCTCAAGCCCAAATTCAGACCGTGCCTAATGCTGGCCACTGGGTCCCCAATGACAAACCCCAAGACTTCATGGATGCTATCAGCAGCTTCTTGGCC---
