# Supplementary material for: Six reference-quality genomes reveal evolution of bat adaptations
Source: Nature. 2020 Jul 22;583(7817):578–84. doi: 10.1038/s41586-020-2486-3 (PMC8075899; doi:10.1038/s41586-020-2486-3)
Supplement: Supplementary file 6 — Alignments of 12,931 protein-coding genes across 48 mammals. [file 41586_2020_2486_MOESM6_ESM.gz › suppDataFile/ENST00000401605.aln.fasta]

>eriEur2
ATGACCATAGAGGACCTTCCAGATTTCCCACTAGAAGAACACTCTGTGATCGGAAGATACCCGTTTTTATTTTCAAGTTCTGATCCTCCGGTCACCTTCTCCGTCTCTGCAGCACCAATGCCTTCAGACTGTGAGTTTTCTTTCTTTGATCCTAATGACACATCATGCCAGGAAATTCTCTTTGATCCTAAAACATCTGTATCTGAATTGTTTGCCATTTTAAGACAGTGGGTTCCACAGGTTCAGCAAAACATTGACATCATTGGAAATGAGATTCTTAAAAGAGGCTGCAATGTGAACGACAGAGACGGACTGACAGATATGACTCTTTTACATTACACTTGCAAATCTGGAGCTCATGGAATTGGTGATGTTGACACAGCGGTAAAGTTTGCGTCTCAGCTTCTTGACCTGGGAGCAGACGCCAGTTTGCGGAGTCGTTGGACCAACATGAACGCGCTGCACTACGCTGCCTACTTTGACGTCCCTGAGCTTATCCGAGTGATTCTGAAGACATCAAAACCCAAAGACGTGGATGCCACCTGCAGCGACTTTAATTTCGGGACAGCTCTGCACATTGCCGCCTGTAACCTGTGTGCAGCCACTGTGAAATGCTTGCTGGAACATGGAGCCAATCCCGCATTCAGGAATGACAGAGGGCAGGTGCCCGCCGACGTGGTCCCGGACCCGGTGGAGATGCCCTTGGAGATGGCTGATGCCGCGGCCACCGCCAAAGAGATCCGGCAGATGCTGCTGGACGCCGTGCCCCTGTCCTGT---------------GCGCTCCCAGGCCACGACCGCGCCCCTGGCAAGGCCTCGCTCACTGCGCTGGGCCTGAAGCTGGGCGACCGTGTGGTGATCGCGGGGCAGAAGGTCGGCACATTAAGATTCTGTGGAACGACTGAATTTGCAAGTGGGCAGTGGGCTGGCGTTGAGTTGGATGAGCCAGAAGGAAAAAACAACGGAAGTGTGGGGAAAGTCCAGTACTTCAAATGTGCCCCCAAATATGGTATTTTTGCACCTCTTTCAAAGATAAGTAAAGCAAAAGACCGAAGGAAGAACATAATACACACATCTTCTGCAAAAGCT---GCACCTCTCCTCAAGTCCCAGAAAATCGAAGTCGCTCATATAACATCAAAAGTAAACACTGGGTTAATGACATTGAAAAAAACCAGTGCC---TCCGAGTCTACACTTGTGCTGCCGCCTGGCACAGAATTGAAAGCTGTGACTGAGAAAGATGCCACC------CTGCTCGGATCCTCCAGCAGCTCCTCCTCTACGTCCTCCCTGGAGCACAAACAGAGCCAACCCAAGAAACAG---CCAACCACAAGTGGCAAAACCAAGAAGACG---ATGAGCAAAAGCCCTTCCGTGTCGTCTAGAGCCAGTGCTGGTTTGAATTCCTCAGCAGCATCTATCACGAATAGCACCCCCGGG---GAGGGAGAGCCCAGCATTGGGGAGAGGGTGCTGGTGGTTGGCCAGAGGCTCGGCACCATCAGGTTCTTCGGGACAACCAACTTTGCACCTGGATTTTGGTACGGCATAGAGCTTGAGAAACCCCATGGCAAGAATGATGGCTCAGTTGGAGGTGTACAGTATTTCAGTTGTTCCCCAAGACACGGAATTTTTGCTCCCCCATCCAGGGTCCAAAGAGTGTCAGACTCCATGGACACGCTTTCAGAAATTTCTTCCAGTAAACAGAACCATTCTTATCCTGGTTTCAGGAGGAGTTTCAGCACCACTTCTGCTTCT------------TTCAACAGAAGAAATGCTTTTGCCAAG---
>HLrouAeg4
ATGACCATAGAGGACCTTCCAGATTTTCCATTAGAAGGAAATTCTTTGATTGGAAGATACCCATTTTTATTTCCAGGTTCCGATTCGCCAGTAATCTTTTCCATTTCTGCAGCACCAATGCCTTCAGACTGCGAATTTTCCTTTTTTGATCCTAATGATACATCATGTCAGGAAATTCTCTTTGATCCCAAAACATCTGTATCAGAATTATTTGCCATTTTAAGACAGTGGGTTCCTCAGGTCCAGCAAAACATCGACATTATTGGGAATGAGATTCTTAAGAGAGGTTGCCATGTGAATGACAGAGATGGATTGACAGATATGACTCTTTTACATTACACTTGCAAATCTGGAGCTCATGGTATTGGTGATGTTGATACAGCTGTAAAATTTGCAACTCAACTTATTGATCTGGGAGCAGATGTTAGTTTGCGGAGTCGCTGGACAAATATGAATGCTTTGCATTATGCTGCTTATTTTGATGTTCCTGAGCTTGTACGAGTGATCCTGAAGACATCTAAACCAAAAGATGTGGATGCCACTTGCAGTGACTTTAATTTTGGAACAGCTTTGCACATTGCCGCATATAACTTGTGTGCAGGTACTGTGAAATGCTTATTGGAGCTTGGAGCAAATCCTGCATTTAGGAACGACAAAGGACAGGTCCCTGCGGACGTGGTTCCAGACCCAGTGGACATGCCGTTGGAAATGGCCGATGCTGCGGCAACTGCTAAAGAAATCAAGCAGATGCTGTTAGACGCGATGCCTGTGTCATGTGATGTCCCCAAGCCCGTGCTTGCAAATCATGACCGTGTCACCAGCAAGGCCGTGCTTACGTCAGTTGGCCTGAAGTTGGGGGACCGTGTTGTCATTGCGGGACAGAAGGTTGGAACATTAAGGTTTTGTGGAACAACTGAATTTGCAAGTGGGCAGTGGGCTGGCATTGAGTTGGATGAGCCAGAAGGAAAAAACAATGGAAGTGTTGGGAAAGTCCAGTACTTTAAATGTGCCCCCAAATACGGTATTTTTGCACCTCTTTCAAAGATAAGTAAAGCAAAAGATCGAAGGAAGAACATAGTACACACTCCTTCCACGAAAGCC---ATACCTCTCATCAGGTCTCAGAAAATCGATGTAGCTCACGTAACATCAAAAGTAAATACTGGACTAATGACATTAAAAAAAGATAGTGCT---TCTGAATCGACACTGTCATTACCTCCCGGTGAAGAATTGAAAACTGTAACAGAAAAAGATGCTAAC------CTGCTTGGATCCATCAGCAGCTCGTCCTCTACATCTTCTTTGGAACACAAACAGAGC---TCCCAGAAACTG------AGTGCAAGTAGCAATAGCAAGAAGACA---ATGAGCAAAAGCCCATCCGTTTCATCTAGAGCCAGTGCTGGTTTGAATTCCTCAGCAACATCTGTAGCAAATAATGCCCGTTGT---GAAGGTGAACTCCAGCTTGGAGATAGAGTGTTGGTGGTTGGCCAGAGAGTGGGCACCATTAAGTTCTTTGGGACAACAAACTTTGCTCCAGGATATTGGTATGGTATAGAGCTCGAGAAACCCCATGGCAAGAATGATGGTTCAGTTGGAGGTGTGCAGTATTTTAGTTGTTCTCCAAGATATGGAATATTTGCTCCCCCATCCAGAGTACAAAGAGTAACAGATTCCCTGGATACACTTTCAGAAATTTCTTCGAATAAA---AACCGTTCTTATCCTGGTTTTAGGAGAAGTTTCAGTACAACTTCTGCTTCTTCCCAAAAAGAGATTAACAGAAGAAATGCTTTTGCCAAG---
>HLequCab3
ATGACCATAGAAGACCTTCCAGATTTTCCATTAGAAGGAAGTTCTTTGATTGGAAGATACCCATTTTTGTTTCCAGGTTCTGATACGCCGGTTATCTTTTCCATTTCTGCAGCGCCAATGCCTTCAGACTGTGAGTTTTCTTTCTTTGATCCTAATGATACATCATGCCAGGAAATTCTCTTTGATCCCAAAACTTCTGTATCCGAATTATTTGCCATTTTAAGACAATGGGTTCCTCAGGTCCAGCAAAACATCGACATTATTGGAAATGAGATTCTTAAGAGAGGTTGCAATGTGAATGACAGAGATGGGTTGACAGATATGACTCTCTTACATTATACTTGCAAGTCAGGAGCTCATGGAATTGGTGATGTTGATACAGCTGTAAAATTTGCAACTCAACTTATTGATCTGGGAGCAGATGTTAGTTTGCGGAGTCGCTGGACAAATATGAATGCTTTGCATTATGCTGCTTATTTTGATGTCCCTGAGCTTATAAGAGTGATTTTGAAGACATCAAAACCAAAAGATGTGGATGCCACTTGCAGTGACTTTAATTTTGGAACAGCTCTGCATATTGCCGCGTATAACTTGTGCGCAGGTACTGTGAAATGCTTATTGGAGCTTGGAGCAAATCCTGCGTTTAGGAATGACAAAGGACAGGTCCCTGCTGATGTTGTCCCAGACCCAGTCGAAATGCCGTTAGAAATGGCCGATGCCGCAGCAACCGCTAAAGAAATCAAGCAGATGCTGTTGGATGCGGTGCCTCTGCCGTGTGATGTCTCGAAGCCTGCCCTGCCAAATTATGATCGTGTTACCAGCAAGACAATGCTTACGTCCCTTGGCCTGAAGTTGGGGGATCGTGTTGTTATTGCAGGACAGAAGGTTGGAACATTAAGATTTTGTGGAACAACTGAATTTGCAAGTGGGCAGTGGGCTGGCATTGAGTTGGATGAACCAGAAGGAAAAAACAATGGAAGTGTTGGAAAAGTCCAGTACTTTAAATGTGCTCCCAAATATGGTATTTTTGCACCTCTTTCAAAGATAAGTAAAGCAAAAGATCGCAGGAAGAATATAGTACACACTCCTGCA---AAAGCT---GTGCCTTTCATCAGGTCCCAGAAAATAGATGTCGCTCACGTAACGTCGAAAGTAAATACTGGATTAATGACATCAAAAAAAGATAGCGCT---TCTGGATCAACACTTTCATTGCCTCCTGGTGAAGAATCGAAAACTGTAACTGAGAAAGATGCTGCC------CTGCTTGGATCCATCAGCAGCTCCTCCTCTACGTCTTCTCTGGAACACAAGCAGAGCTGCCCCAGGAAACCG------AGCGCACGTGGCCATAACAAGAAGACA---ATGAGCAAAAGCCCGTCTGTCTCATCTAGAGCCAGTGCTGGTTTGAATTCCTCAGCAACTTCTATAGCGAATAACACCCGCTGC---GAAGGCGAGCTCCACCTCGGAGACAGAGTGTTGGTGGTAGGCCAGAGAATTGGTACCATCAAGTTCTTTGGGACAACAAACTTTGCTCCAGGATATTGGTATGGAATAGAACTTGAGAAACCCCATGGCAAGAATGATGGTTCAGTTGGAGGTGTGCAATATTTTAGTTGTTCTCCAAGATATGGAATATTTGCTCCCCCATCCAGGGTGCAAAGAGTGACAGATTCCATGGACGCTCTTTCGGAAATTTCTTCCAATAAACAGAATCATTCTTATCCTGGTTTTAGGAGAAGTTTTAGTACAACTTCTGCTTCTTCCCAAAAAGAGATTAACAGAAGAAATGCTTTTGCCAAG---
>cerSim1
ATGACCATAGAAGACCTTCCAGATTTTCCATTAGAAGGAAATTCTTTGATTGGAAGATACCCATTTTTGTTTCCAGGTTCTGATACACCAGTTATCTTTTCCATTTCTGCAGCACCAATGCCTTCAGACTGTGAGTTTTCTTTCTTTGATCCTAATGATACATCATGCCAGGAAATTCTCTTTGATCCCAAAACTTCTGTATCAGAATTATTTGCCATTTTAAGACAATGGGTTCCTCAGGTCCAGCAAAACATCGACATTATTGGAAATGAGATTCTTAAGAGAGGTTGCAATGTGAATGACAGAGATGGATTGACAGATATGACTCTTTTACATTATACTTGCAAGTCTGGAGCTCATGGGATTGGTGATGTTGATACAGCTGTAAAATTTGCAACTCAACTTATTGATCTGGGAGCAGATGTTAGTTTGCGGAGTCGCTGGACAAATATGAACGCTTTGCATTATGCTGCTTATTTTGATGTCCCTGAGCTTATAAGAGTGATTTTGAAGACATCTAAACCAAAAGATGTGGATGCCACTTGCAGTGACTTTAATTTTGGGACAGCTCTGCATATTGCCGCGTATAACTTGTGTGCAGGTACTGTGAAATGCTTACTGGAGCATGGAGCAAATCCTGCATTTAGGAATGACAAAGGACAGGTCCCTGCTGATGTTGTTCCAGACCCGGTCGAAATGCCATTAGAAATGGCCGATGCCGCGGCAACTGCTAAAGAAATCAAGCAGATGCTGTTGGATGCGGTGCCTCTGTCATGTGATATCTCAAAGCCCACGCTTCCAAATTATGATCGTGTTACTAGCAAGGCAATGCTTACGTCACTTGGCCTGAAGTTGGGGGATCGTGTTGTTATTGCAGGACAGAAGGTTGGAACATTAAGATTTTGTGGAACAACGGAATTTGCAAGTGGGCAGTGGGCTGGCATTGAGTTGGATGAACCAGAAGGAAAAAACAATGGAAGTGTTGGGAAAGTCCAGTACTTTAAATGTGCCCCCAAATATGGTATTTTTGCACCTCTTTCAAAGATAAGTAAAGCAAAAGATCGAAGGAGGAATATAGTACACACT---TCTGCGAAAGCT---GTGCCTCTCATCAGATCCCAGAAAATTGATGTAGCTCACGTCACGTCAAAAGTAAATACTGGATTAATGACATCAAAAAAAGATAGTGCT---TCTGGATCAACACTTTCATTGCCTCCTGGTGAAGAACTGAAAACTGTAACAGAGAAAGATGCTGCC------TTGCTTGGATCCCTCAGCAGCTCCTCCTCTGCGTCTTCTTTGGAACACAAACAGAGCTGCCCCAAGAAACCG------AATGCACGTGGCAATAACAAGAAGACA---ATGAGCAAAAGCCCGTCTGTCTCATCTAGAGCCAGTGCTGGTTTGAATTCCTCAGCAACATCTATAGCAAATAATACCCGTTGT---GAAGGAGAACTCCGCCTTGGAGATAGAGTGTTGGTGGTAGGCCAGAGGATTGGTACCATTAAGTTCTTTGGGAAAACAAACTTTGCTCCAGGGTATTGGTATGGAATAGAGCTTGAGAAACCCCACGGCAAGAATGATGGTTCAGTTGGAGGTGTGCAGTATTTTAGTTGTTCTCCGAGGTATGGAATATTTGCTCCCCCCTCCAGGGTGCAAAGAGTAACAGATTCCATGGATACTCTTTCAGAAATTTCCTCCAATAAACAGAATCATTCTTATCCTGGTTTTAGGAGAAGTTTTAGTACAACTTCTGCTTCTTCCCAAAAAGAGATTAACAGAAGAAATGCTTTTGCCAAG---
>felCat8
ATGACCATAGAGGACCTTCCAGATTTTCCAGTAGAAGGAAATTCTTTGATTGGAAGATACCCATTTTTATTTCCAGGTTCTGATACACCAGTTGTCTTTTCCATTTCTGCAGCACCAATGCCTTCGGACTGTGAGTTTTCTTTCTTTGATCCTAATGATACATCATGCCAGGAAATTCTCTTTGATCCTAAAACTTCTGTATCAGAATTATTTGCCATTTTAAGACAGTGGGTTCCTCAGGTCCAGCAGAACATTGACATTATTGGAAATGAGATTCTTAAGAGAGGTTGCAATGTGAATGACAGAGATGGATTGACAGATATGACACTTTTACATTATACTTGCAAATCTGGAGCTCATGGTATTGGTGATGTTGATACAGCTGTAAAATTTGCAACTCAACTTATTGATCTGGGAGCAGATGTTAGTTTACGGAGTCGTTGGACAAATATGAATGCTTTGCATTATGCTGCTTATTTTGATGTCCCTGAGCTTATAAAAGTGATTTTGAAGACATCTAAACCAAAAGATGTAGATGCCACTTGCAGTGACTTTAATTTTGGAACAGCTCTGCATATTGCTGCATATAACTTGTGTGCAAGTACCGTGAGATGCTTATTGGAACATGGAGCAAATCCTGCATTTAGGAACGACAAAGGACAGATCCCTGCTGATGTTGTTCCAGACCCGGTTGAAATGCCATTAGAAATGGCCGATGCCGCAGCAACTGCTAAAGAAATCAAGCAGATGCTGTTAGATGCGGTGCCCCTGTCATGCGACATTTCAAAGCCCATGCTTCCAAGCTATGATCGTGTTACTAGCAAGGCGATGCTTGCATCACTCGGTCTGAAGTTGGGGGATCGTGTTGTTATTGCAGGACAGAAGGTTGGAACATTAAGATTTTGTGGAACAACTGAATTTGCAAGTGGGCAGTGGGCTGGCATTGAGTTGGATGAACCAGAAGGAAAAAACAATGGAAGTGTTGGGAAAATCCAGTACTTTAAATGTGCCCCCAAATATGGTATATTTGCACCTCTTTCAAAGATAAGTAAAGCAAAAGATCGAAGGAAGAATATAGTACACACC---TCTGCAAAAGCT---GTGCCTCTTATCAGGTCCCAGAAAATTGATGTAGCTCATGTAACGTCCAAAGTAAATACTGGATTAATGACCTCCAAAAAAGATAGTGCT---TCTGAGTCAACACTTTCATTGCCTCCTGGTGAAGAATCAAAACCTGTAACAGACAAAGATGTTACC------CTGCTTGGATCCGTCAGCAGCTCCTCCTCTACATCGTCTTTGGAACGCAAACCAAGCTACCCCAAGAAGCTG------AATGCACGTAGCAATGGCAAGAAGACA---GTGAGCAAAAGCCCATCTGTCTCCTCTAGAGCCAGTGCTGGTTTGAATTCCTCAGCAGCATCTGTAGCAAATAATAGCCGCTCT---TCTGGAGAGCTCCACCTGGGAGATCGCGTGCTGGTGGTAGGCCAGAGAATTGGAGTCATTAAATTCTTTGGGACAACGAACTTTGCTCCAGGATATTGGTACGGTATAGAGCTTGAGAAACCCCATGGCAAGAATGATGGCTCAGTTGGAGGTGTGCAGTATTTTAGTTGTTCTCCGAGATATGGAATATTTGCTCCCCCATCCAGAGTACAAAGGGTAACAGACTCCCTGGACACCCTTTCGGAAATTTCCTCGAATAAACAGAATCATTCTTATCCTGGTTTTAGGAGAAGTTTCAGTACGACTTCTGCTTCTTCCCAGAAAGAGATTAACAGAAGAAATGCTTTTGCCAAG---
>canFam3
ATGACCATAGAGGACCTTCCAGATTTTCCAGTAGAAGGAAATTCTTTGATTGGAAGATACCCATTTTTGTTTCCAGGTTCTGAGACACCAGTTGTTTTTTCCATATCTGCAGCACCCATGCCTTCGGACTGTGAGTTTTCTTTCTTTGATCCTAATGACACATCATGCCAGGAAATTCTCTTTGATCCTAAAACTTCTGTATCGGAACTATTTGCCATTTTAAGACAATGGGTTCCTCAGGTCCAGCAAAACATTGACATTATTGGAAACGAGATTCTCAAGAGAGGCTGCAATGTGAATGACAGAGATGGATTGACAGACATGACTCTTTTACATTACACTTGCAAATCTGGAGCTCATGGTATTGGTGATATTGATACAGCTGTAAAATTTGCAACTCAGCTCATTGATCTGGGAGCCGACGTCAGCTTGCGGAGTCGCTGGACCAATATGAATGCTCTGCATTACGCAGCTTATTTTGATGTTCCTGAGCTTATAAAAGTGATTTTGAAGATGTCTAAACCAAAAGATGTAGATGCCACTTGCAGTGACTTTAATTTTGGAACAGCTCTGCATATTGCTGCGTATAACTTGTGTGCAAGTACTGTGAGATGCTTATTAGAGCACGGAGCGAATCCTGCATTTAGGAACGACAAAGGACAGATCCCTGCTGATGTTGTCCCGGACCCTGTGGAGATGCCCCTAGAGATGGCCGATGCCGCCGCAACTGCTAAAGAAATCAAGCAGATGTTGCTGGACGCGGCGCCCCTGTCATGCGAGATCTCGAAGCCGCTGCTTCCAAACTGTGACCGCATCACCAGCAGGGCGATGCTTACGTCCCTTGGTCTGAAGTTGGGGGATCGCGTGGTTATCGCCGGACAGAAGGTTGGAACATTAAGATTTTGTGGAACAACTGAATTTGCAAGTGGGCAGTGGGCTGGCATTGAATTGGATGAACCAGAAGGAAAAAACAATGGAAGTGTTGGGAAAATCCAGTACTTTAAATGTGCCCCCAAATATGGTATTTTTGCACCTCTTTCAAAGATAAGTAAAGCAAAAGATCGAAGGAAGAATGTAGCACACACT---TCTGGAAAAACT---GTGCCTCTCATCAGGTCCCAGAAAATCGATGTAGCTCATGTCACGTCAAAAGTGAACACTGGATTAATGACTTCAAAAAAAGACAGTGCT---TCTGAATCAACACTTTCATTGCCTCCTGGTGATGAATCGAAACCTGTAACAGAGAAAGATGTTACT------CTGCTTGGATCCATCAGCAGCTCCTCCTCCACATCATCTTTGGAACACAAACCAGGCTACACCAAGAAACTG------AATGCACGTAACAATCACAAGAAGACA---ATGAGCAAAAGCCCGTCTGTCTCATCTAGAGCCAGTGCTGGTTTGAATTCTTCAGCAGCATCTGTAGCAAATAACACTCGCTGT---GCAGGAGAGCTCCATCTCGGAGATAGAGTACTGGTGGTAGGCCAAAGAATTGGCACCATTAAGTTCTTCGGGACAACAAACTTTGCTCCAGGATATTGGTATGGTATAGAGCTTGAGAAACCCCATGGCAAGAATGATGGTTCAGTTGGAGGTGTGCAGTATTTTAGTTGTTCTCCAAGATATGGAATATTTGCTCCCCCATCCAGGGTACAAAGGGTAACAGATTCCCTGGATACTCTTTCAGAAATTTCTTCGAATAAACAGAATCATTCTTATCCTGGTTTTAGGAGAAGTTTCAGTACGACTTCTGCTTCTTCCCACAAAGAAATGAACAGAAGAAATGCTTTTGCCAAG---
>ailMel1
ATGACCATAGAGGACCTTCCAGATTTTCCAGTAGAAGGAAATTCTTTGATTGGAAGATACCCGTTTTTATTTCCAAGTTCGGAGACACCAGTTGTTTTTTCCATTTCTGCGGCACCAATGCCTTCGGACTGCGAGTTTTCTTTCTTTGATCCTAATGATACGTCATGCCAGGAAATTCTCTTTGATCCTAAAACGTCTGTATCAGAATTATTTGCCATTTTAAGACAGTGGGTTCCTCAGGTCCAGCAAAACATTGACATTATTGGAAATGAGATTCTTAAGAGAGGCTGCAATGTGAATGACAGAGATGGACTGACGGATATGACTCTTTTACATTACACTTGCAAATCTGGAGCTCATGGCATCGGTGATGTTGATACAGCTGTAAAATTTGCAACTCAACTTATTGATCTGGGAGCAGATGTTAGTTTACGGAGTCGCTGGACAAATATGAATGCTTTGCATTATGCTGCTTATTTTGATGTCCCTGAGCTTATAAAGGTGATTTTGAAGACATCTAAACCAAAAGATGTAGATGCCACTTGCAGTGACTTTAATTTTGGAACAGCTCTGCACATTGCTGCTTATAACTTGTGTGCAAGTACTGTGAGATGCTTGCTGGAGCATGGGGCAAATCCTGCATTTAGGAACGACAAAGGACAGATCCCTGCTGATGTCGTGCCGGACCCAGTGGAAATGCCACTGGAGATGGCCGATGCCGCAGCGACCGCTAAAGAAATCAAGCAGATGCTGTTAGACGCAGCGCCCCTGTCATGTGACCTTCCAAAGCCCCTGCTTCCAAACGGTGACCGTGCCACTAGCAAGGCGATGCTCACGTCCCTCGGTCTGAAGTTGGGGGATCGTGTCATTATTGCAGGACAGAAGGTTGGAACATTAAGATTTTGTGGAACAACTGAATTTGCAAGTGGGCAGTGGGCTGGCATTGAGTTGGATGAACCAGAAGGAAAAAACAATGGAAGTGTTGGCAAAATCCAGTACTTTAAATGTGCCCCCAAATATGGTATTTTTGCACCTCTTTCAAAGATAAGTAAAGCAAAAGATCGAAGGAAGAATATAGCACACACT---TCTGGAAGAACT---GTGCCTTTCATCAGGTCCCAGAAAATTGATGTAACTCATGTAACGTCAAAAGTAAACACTGGGTTAATGACTTCAAAAAAAGATAGCGCT---TCTGAATCAACACTTTCATTGCCTCCTGGGGAAGAACCGAAACCCGCAACAGAGAAAGATGGTACC------CTGCTTGGATCCAGCAGCAGCTCCTCCTCCACATCGTCTCTGGAACACAAGCCGAGCTACCCCAAGAAGCCG------AACGCACGCAGCAATAACAAGAAGACA---ATGAGCAAAAGCCCGTCTGTCTCCTCCAGAGCCAGTGCTGGCTTGAGTTCCTCAGGAGCGTCTGTAGCAAATAACAGCCGCTGT---GCAGGAGAGCCCCACCTCGGAGATAGAGTCCTGGTGGTAGGCCAGAGAATCGGCACCGTTAAGTTCTTTGGGACAACAAACTTCGCTCCAGGATATTGGTATGGTATAGAGCTCGAGAAACCCCATGGAAAGAATGATGGTTCAGTTGGAGGTGTGCAGTATTTTAGTTGCTCTCCAAGATATGGAATATTTGCTCCCCCATCCAGGGTACAAAGGGTAACGGATTCCCTGGATACTCTATCTGAAATTTCTTCGAATAAACAGAATCATTCTTATCCTGGTTTTAGGAGAAGTTTCAGTACGACTTCTGCTTCTTCCCAAAAAGAGATTAACAGAAGAAATGCTTTTGCCAAG---
>dasNov3
ATGACCATAGAGGACCTTCCAGATCTTCTATTAGAAGGAACTTCTTTGATTGGAAGATACCCATTTTTATTTCCAGGTTCTGACACACCTGTTATCTTTTCCATTTCTGCAGCACCAATGCCTTCTGACTGTGAGTTTTCTTTCTTTGATCCTAATGATGCATCATGTCAGGAAATTCTCTTTGATCCCAAAACTTCAGTTTCAGAATTATTTGCCATTTTAAGACAATGGGTTCCTCAGGTCCAGCAAAACATTGACATTATTGGAAATGAGATTCTTAAGAGAGGTTGCAATGTGAATGACAGAGATGGTTTAACAGACATGACTCTTCTGCATTATACCTGCAAATCTGGAGCTCATGGTATTGGTGATGTTGAAACAGCTGTCAAATTTGCAACTCAGCTTATTGGTCTGGGAGCAGATGCTAGCTTACGAAGTCGCTGGACAAATATGAATGCTCTGCATTATGCTGCTTATTTTGATGTACCGGAGCTTATAAGAGTGATTTTGAAGACATCTAAACCAAAAGATGTGGATGCCACTTGCAGTGATTTTCATTTTGGAACAGCCCTGCACATTGCAGCCTATAACTTGTGTGCAGGTGCTGTGAAATCCTTACTGGAGCATGGAGCAAATCCTGCATTTAGGAATGACAAAGGACAGGCCCCTGCCGACGTGGTCCCTGACCCAGTAGACATGCCATTAGAGATGGCAGATGCAGCCGCCACCGCCAAAGAAATCAAACAGATGCTGTTGGACGCAGCGCCCCTGTCGTATGAGCTCTCAAAGGCTGCGCTTCCAAACTGTGATCATGCCACCAGCAAGGCGGTGCTTGCCTCGCTTGGTTTGAAGTTGGGGGATCGTGTTATTATTGCAGGACAGAAGGTTGGGACATTAAGATTTTGTGGAACAACTGAATTTGCAAGTGGGCAGTGGGCTGGCATTGAGTTGGATGAACCAGAAGGAAAAAATAATGGAAGTGTTGGAAAAATCCAGTACTTTAAATGTGCCTCCAAATACGGA------------------------------------------------------------------------------------------------------------------------------------------------TTAATGACACCCAAAAAAGACAGTACT---TCTGAATCAACACTTTCATTGCCTCCTGGTGAAGAATTGAAAACTGTAACAGAGAAAGATGTTACT------CTGCTTGGATCCATCAGCAGTTCCTCTTCTACATCTTCTGTGGAACACAAACAGAGCTACCCCAAGAAATCG------AATGCTAGTAGCCATATCAAGAAGACA---ATGAGCAAAAGCCCCTCTGTTTCATCTAGAGCCAGTGCTGGTTTGAATTCCTCATCAACTTCTGTAGCCAATAATACCCGTTGT---GAAGGAGAACTGCATCTTGGAGAGAGAGTGTTGGTAGTAGGCCAGAGAATTGGCACCATTAAGTTTTTTGGGACAACAAACTTTGCTCCAGGATATTGGTATGGTATAGAGCTTGAAAAACCTCATGGAAAGAATGATGGTTCAGTTGGAGGTGTGCAGTATTTTAGTTGTTCTCCAAGATATGGAATATTTGCTCCCCCATCCAGGGTGCAGAGAATAACAGATTCCCTGGATACTCTTTCAGAAATTTCATCAAATAAACAGAATCGTTCTTATCCTGGTTTTAGGAGAAGCTTCAGTACAACTTCTGCATCTTCCCAAAAAGAGATTAACAGAAGAAATGCTTTTGCCAAG---
>micOch1
ATGACCATAGAGGACCTCCCGGATTTTCCTTTGGAAGGAAGTTCGCTGATCGGAAGATACCCGTTTTTGTTCGCAGGCTCGGACACTCCGGTTATCTTTTCCATTTCCGCAGCACCAATGCCTTCGGACTGTGAGTTTTCTTTCTTTGATCCCAACGATGCATCATGTCAGGAAATTCTCTTTGATCCCAAAACTTCAGTCTCAGAATTATTTGCTATTTTAAGACAATGGGTTCCTCAGGTCCAGCAAAACATTGACATTATTGGAAATGAGATTCTCAAGAGAGGTTGCAATGTAAATGATAGAGATGGACTGACGGACATGACTCTGTTACATTACACTTGCAAGTCTGGGGCTCATGGCATCGGTGATGTTGAGACAGCTGTAAAATTTGCAGCTCAACTTATTGATCTGGGAGCAGATGCGAGCTTGCGGAGTCGCTGGACAAACATGAACGCCTTGCATTACGCTGCATACTTTGATGTCCCAGAGCTTATAAGAGTGATTTTGAAGACATCAAAACCAAAAGATGTGGACGCCACTTGCAGCGACTTTAATTTTGGGACAGCCCTGCATATTGCAGCCTATAACTTGTGTGCAGGAGCTGTGAAAACCTTATTGGAGCATGGAGCAAACCCTGCATTTAGGAATGATAAAGGACAAATCCCGGTGGATGTTGTTCCGGACCCAGTGGACATGCCTCTCGAGATGGCCGATGCTGCAGCAACTGCTAAGGAAATTAAGCAGATGCTCTTAGATGCGGCACCTCTGTCCTGCTCCATCTCTACGGCCGTGCTTCCAAGCAGTGATCATGCTACCAGCAAGGCCATGCTGGCATCTCTTGGCCTGAAGTTGGGAGACCGTGTTGTCATTGCAGGACAGAAGGTCGGGACATTAAGATTTTGTGGAACAACTGAATTTGCAAGTGGGCAGTGGGCTGGCATTGAGCTGGATGAGCCAGAAGGAAAAAACAATGGAAGTGTTGGGAGAGTCCAGTACTTCAAGTGTGCTCCCAAATATGGTATTTTTGCACCCCTTTCAAAGATAAGTAAAGTAAAAGAGGGGAAGAAAAATACCACACACACTCTTTCCACGAGAGCG---GCACCTCACGTCCGATCCCAGAAGGTTGATGTAGCTCACGTCACATCCAAAGTGAATTCTGGATTGATGCCATCAAAAAAGGAGAATGCT---TCAGAGTCCACACTCTCCTTGCCTCCCAGCGAAGAGCTGAAGACTGCAGCAGAAAATGATGCTCCC------CAGCCTGGGTCCATCAGCAGCTCCTCCTCCACATCCTCGCTGGACCACAAGCAGAGTCACCCCAAGAAGCAGCTGACTACAAGCAGCAGCAATGGCAAGAAGACC---CTCAGCAAAAGCCCCTCTCTCCCATCCAGAGCCAGTGCTGGTTTGAATTCTTCAGCAGCATCTGCGGCAAGTAGTGCCCGCCGT---GATGGAGAACTCCGCCTTGGAGAAAGAGTGCTGGTGGTGGGCCAGAGAGTGGGCACCATTAAGTTCTTTGGGACAACAAACTTCGCTCCAGGGTATTGGTATGGCATAGAGCTAGAGAAGCCGCACGGGAAGAACGATGGTTCAGTTGGAGGTGTGCAGTATTTTAGTTGTTCTCCGCGATATGGAATATTTGCCCCCCCATCCAGGGTACAGAGACTTTCAGATTCCCTGGATACGCTTTCAGAAATATCTTCAAATAAACAGAATCGTTCTTATCCTGGTTTTAGGAGAAGTTTCAGCACAACCTCTGCTTCTTCCCAAAAGGAGATTAATAGGAGAAATGCCTTTGCCAAG---
>criGri1
ATGACCATAGAGGACCTCCCGGATTTTCCATTGGAAGGAACTTGC---------------------------------TCTGACACACCAGTTATCTTTTCCATTTCCGCAGCACCAATGCCTTCGGACTGTGAGTTTTCTTTCTTTGATCCCAATGATGCATCATGTCAGGAAATTCTCTTTGATCCCAAAACTTCAGTCTCAGAATTATTTGCTATTTTAAGGCAATGGGTTCCTCAGGTCCAGCAAAACATTGATATTATTGGAAACGAGATTCTTAAGAGAGGCTGCAATGTGAATGATAGAGATGGACTGACGGACATGACTCTGTTACATTATACTTGCAAGTCTGGGGCTCATGGCATCGGTGATGTTGAGACAGCTGTAAAATTTGCAGCTCAACTTATTGATCTGGGGGCAGACTCGAGTTTGCGGAGTCGCTGGACAAACATGAACGCCTTGCACTATGCTGCATACTTCGATGTCCCAGAGCTTATAAGAGTGATCTTGAAGACATCGAAACCAAAAGATGTGGACGCCACTTGTAGCGACTTCAATTTTGGGACAGCCCTGCATATTGCCTCGTATAACTTGTGTGCAGGGGCTGTGAAAACCTTACTGGAGCATGGAGCAAACCCTGCATTCAGGAATGACAAAGGACAGATCCCCGCGGATGTTGTTCCAGACCCTGTGGACATGCCTCTGGAGATGGCTGACGCTGCAGCAACCGCCAAGGAAATCAAGCAGATGCTCTTAGATGCAGCCCCTCTGTCCTGTGCCATCCCTAAGGCTGCACTTCCAAACTGTGATCATGTTACCAGCAAGGCCATGCTGACATCTCTTGGCCTTAAGTTGGGGGACCGTGTTGTCATTGCAGGACAGAAGGTTGGGACATTAAGATTTTGTGGAACTACTGAGTTTGCAAGTGGGCAGTGGGCTGGCATTGAGCTGGATGAGCCAGAAGGAAAAAACAATGGAAGTGTTGGGAGAGTCCAGTACTTCAAGTGTGCCCCTAAATATGGTATTTTTGCACCCCTTTCAAAGATAAGTAAAGGAAAAGATGGGAGGAAAAATGCCACACACACTCCTTCCACACGAGCA---GCGCCTCACGTCCGATCCCAGAAGGTTGATGTAGCTCATGTCACATCCAAAGTGAACTCCGGGTTGATGCCATCAAAAAAAGAGAATGCT---TCTGACTCCACACTCTCATTGCCTCCCAGTGAAGAGCTGAAAACTGTAGCAGAAAATGATGTTACC------CAGCCTGGGTCCATCAGCAGCTCCTCCTCCACATCCTCGCTGGACCGTAAGCAGAGCCACCCGAAGAAGCTG---GCTACAATGAGCAGCAGTGGCAAGAAGACT---CTCAGCAAAAGCCCCTCTCTCCCATCCAGAGCCAGTGCTGGTTTGAATTCTTCAGCACCATCTACAGCAAATAATATCTGCCGT---GAAGGAGAGCTCCGCCTTGGAGAAAGAGTGCTGGTGGTAGGCCAGAGAGTGGGGACCATTAAGTTCTTTGGGACAACAAACTTTGCTCCAGGGTATTGGTATGGCATAGAGCTGGAGAAGCCCCACGGGAAGAATGATGGTTCAGTTGGAGGTGTGCAGTATTTTAGTTGTTCTCCTCGATATGGAATATTTGCCCCCCCATCCAGGGTACAGAGACTATCAGATTCCCTGGATACACTTTCAGAAATATCTTCAAATAAGCAGAATCATTCTTATCCTGGTTTTAGGAGAAGTTTCAGCACAACCTCTGCTTCTTCCCAAAAAGAGATTAACAGGAGAAATGCTTTTGCCAAG---
>HLmyoMyo6
ATGACCATAGAGGACCTCCCAGAGTTCCCATTAGAAGGAGAGTCTTTGATCGGAAGATACCCATTTTTGTTTTCAGGTTCGGATACACCCGTGACGTTCTCCATTTCTGCAGCACCAATGCCTTCCGACTGTGAGTTCTCTTTCTTTGATCCGAATGATACATCATGCCAGGAAATTCTCTTTGATCCCAAAACTTCTGTATCAGAATTATTTGCCATTTTAAGACAGTGGGTTCCTCAGGTCCAGCAGAACATTGACATTATTGGGAACGAGATTCTTAAGAGAGGCTGCAATGTGAACGACAGAGATGGACTGACAGATATGACTCTCCTACATTATACTTGCAAGTCCGGAGCTCATGGTATTGGTGATGTTGATACAGCTGTAAAATTTGCAACTCAACTTATTGATCTGGGAGCAGACGCTAGTTTGCGGAGTCGCTGGACAAATATGAATGCTTTGCATTATGCTGCTTATTTTGATGTCCCTGAGCTTGTAAGAGTGATTTTGAAGACATCCAAACCAAAAGATGTGGATGCTACTTGCAGTGACTTTAATTTCGGAACAGCTCTGCACATTGCCGCTTATAACCTGTGTGCAGGCACCGTGAAATGCTTATTGGAGCTTGGAGCAAATCCCGCATTTAGGAACGACAAAGGAGAGATGCCCGCCGATGTGGTTCCAGACCCAGTGGAAATGCCGTTGGAAATGGCCGATGCTGCGGCCACTGCCAAGGAAATCAAGCAGATGCTGCTGGACGCGGTGCCCCTGCTGTGCGATGTCTCCAAGCCCCTGCCCCCAAGTTCCGATCGTGCCGCTGGCAAGGCAGTACTGACCTCAGCCGGCCTGAAGTTGGGGGACCGGGTGGTCATTGCAGGACAGAAGGTTGGAACATTAAGATTTTGTGGAACAACTGAATTTGCAAGTGGGCAGTGGGCTGGCATTGAGTTGGATGAACCAGAAGGGAAAAACAATGGAAGTGTTGGGAGAGTCCAGTACTTTAAATGTGCCCCCAAATATGGCATTTTTGCACCCCTTTCAAAGATAAGTAAAGCAAAAGATCGAAGGAAGAATATAATCCACTCTCCTTCTACAAAAGCT---GTCCCGCTCACCAGGTCCCAGAAAATTGATGTGGCTCACGTAACGTCAAAAGTAAACACTGGGTTAATGCCACCAAAAAGAGACGGCGCT---TCGGAATCAACGCTTTCGCTGTCTGCTGGTGAGGAACTGAAAACCGCGACGGAGAAAGATGTTTCAGTTCACCTGCCTGGCTCCATCAGCAGCTTGTCCTCTGCGTCTTCCTTGGAGCACAAGCAGAGCCACCCCAGGAAACTG------CACGCCCGGGGCAGTGGCAAGCCGACC---ACGAGCAAAAGCCCGTCTGCGCCATCCAGGGCCAGCGCTGGTTTGAAATCTTCAGCAACATCTGGAGCAAATAGTACCCGCCGC---GCGGGGGAGCTCCAGCTGGGGGACAGGGTGCTGGTGGTTGGCCAGCGGATCGGCACCATCAGGTTTTTCGGGACGACGAACTTTGCTCCAGGACAGTGGTACGGGATAGAGCTTGAGAAGCCGCACGGCAAGAATGACGGCTCCGTCGGCGGCGTGCAGTATTTTAGTTGTTCTCCAAGATATGGAATATTTGCTCCCCCATCCAGGGTACAAAGAGTAACAGATTCCCTGGATACACTTTCAGAAATTTCTTCTAATAAACAGACTCATTCTTATCCTGGTTTTAGGAGAAGCTTCAGTACCACTTCGGCTTCTTCCCAGAAAGAGAGTAACCGGAGAAACGCGTTTGCCAAG---
>HLmolMol2
ATGACCATAGAGGACCTTCCGGATTTCCCATTAGAAGGAAGTTCTTTGATCGGAAGATTCCCTTTTTTCCTCTCAGGCCCTGACACGCCAGTGATCTTCTCTGTCTCTGCAGCACCCATGCCTTCCGACTGTGAGTTTTCTTTCTTTGATCCTAATGATACATCATGTCAGGAAATTCTCTTTGATCCCAAAACTTCTGTATCAGAATTATTTGCCATTTTAAGACAGTGGGTTCCTCAGGTCCAGCAAAACATCGACATTATTGGCAATGAGATTCTTAAGAGAGGTTGCAATGTGAATGACAGGGATGGATTGACAGATATGACTCTTTTGCATTATACTTGCAAGTCCGGAGCTCATGGTATTGGTGATGTTGATACAGCTGTAAAATTTGCAACTCAACTTATTGATCTGGGAGCAGACGTTAGTTTGCGGAGTCGCTGGACAAATATGAATGCTTTACATTATGCTGCTTATTTTGATGTTCCCGAACTTGTAAGAGTGATTTTGAAGACATCTAAACCAAAAGATGTGGACGCCACGTGCAGCGACTTTAATTTTGGGACAGCTCTGCACATCGCCGCTTATAACCTGTGCGCGGGCACCGTGCGGTGCTTACTGGAGCTCGGAGCGAACCCCGCGTTCAGGAATGACAAAGGAGAGATGCCTGTCGATGTGGTCCCAGACCCAGTGGAAATGCCCTTGGAAATGGCCGATGCGGCGGCCACGGCCAAAGAAATCAGGCAGATGCTGTTAGACGCGGTGCCCCTGCCGTGCGAGGTCCCCAAGCCCCTGCTTCCAGGTTCCGACCGTGCTGCTAGCAGGGCGGTGCTGACGTCGGTGGGCCTGAAGTTGGGGGACCGCGTTGTTATTGCAGGACAGAAGGTTGGAACATTAAGATTTTGTGGAACAACTGAGTTTGCAAGTGGGCAGTGGGCTGGCATCGAGCTGGACGAACCAGAAGGAAAGAACAACGGAAGCGTCGGGAAGGTCCAGTACTTTAAATGTGCCCCCAAATATGGCATTTTTGCACCTCTTTCAAAGATAAGTAAAGCAAAAGACCGAAGGAAGAATATGGTCCACTCTCCGTCTGCAAGGGCG---GTGCCACTCATCCGGTCCCAGAAGGTTGATGTGGCTCACGTAACGTCGAAAGTAAACACTGGGTTAGCGCCACCAAAGAAAGACACGGTT---TCTGAACCAGCACTTCCGTTGCCTGCGGGCGAGGAGCTGAAAACAGCGACAGAGAAAGACGTTAAC------CTGCCCGGATCCATCAGCAGCTTGTCCTCTACGTCGTCCTTGGAACACAGACAGAGCCACCCCAAGAAATCG------AGCACACGCAGCAGCAGCAGCAGGACGACCATGAGCAAAAGCCCATCCACTTCATCGCGAGCCCGTGCTGGTCCGGACTCCTCGGCAACGTCCGTCGCAAACAGTGCCCGTAGTGAAGAAGGACAGCTCCAGCCCGGGGACCGCGTGCTGGTGGTCGGCCAGAGAGCTGGCACCATTCGGTTCTTCGGGACAACAAACTTTGCTCCGGGATACTGGTACGGGATCGAGCTGGAGAAGCCCCACGGCAAGAACGACGGTTCCGTGGGGGGTGTGCAGTATTTCAGTTGCTCTCCCAGATATGGAATATTTGCTCCCCCATCCAGGGTGCAGAGACTATCAGATTCCCTGGATACGCTTTCAGAAATTTCTTCAAATAAACAGAATCATTCTTATCCTGGTTTTAGGAGAAGCTTCAGTACAACTTCAGCTTCTTCCCAAAAAGAGATTAACAGGAGAAATGCATTTGCCAAG---
>hg38
ATGACCATAGAGGACCTTCCAGATTTTCCATTAGAAGGAAATCCTTTGTTTGGAAGATACCCATTTATATTTTCTGCTTCTGATACCCCAGTTATCTTTTCCATTTCTGCAGCACCAATGCCTTCAGACTGTGAATTTTCTTTCTTTGATCCTAATGATGCATCATGCCAGGAAATTCTTTTTGATCCCAAAACTTCAGTTTCAGAATTATTTGCCATTTTGAGACAGTGGGTTCCTCAGGTCCAACAAAACATTGACATTATTGGAAATGAGATTCTTAAGAGAGGTTGCAATGTGAATGATAGAGATGGATTGACAGATATGACTCTTTTACATTATACCTGCAAATCTGGAGCTCATGGTATTGGTGATGTGGAAACAGCTGTAAAATTTGCAACTCAGCTTATTGACCTGGGAGCAGACATTAGTTTGCGGAGTCGCTGGACAAACATGAATGCTTTGCATTATGCTGCTTATTTTGATGTCCCTGAACTTATAAGAGTGATTTTGAAAACATCGAAACCAAAAGATGTGGATGCCACTTGCAGTGATTTTAATTTTGGAACAGCTTTGCATATTGCAGCATACAACTTGTGTGCAGGTGCTGTGAAGTGCCTCTTGGAGCAGGGAGCAAATCCTGCATTTAGGAATGACAAAGGACAGATCCCTGCTGATGTTGTTCCAGACCCAGTAGATATGCCGTTAGAGATGGCTGACGCCGCAGCCACTGCTAAGGAAATCAAGCAGATGCTTCTAGATGCGGTGCCTCTGTCATGTAACATCTCAAAGGCCATGCTCCCAAATTATGATCATGTCACTGGCAAGGCAATGCTTACGTCACTTGGCCTGAAGTTGGGGGATCGTGTTGTTATTGCAGGACAGAAGGTTGGTACATTAAGATTTTGTGGAACAACTGAATTTGCAAGTGGGCAGTGGGCTGGCATTGAACTGGATGAACCAGAAGGAAAAAATAATGGAAGTGTTGGAAAAGTCCAGTACTTTAAATGTGCCCCCAAGTATGGTATTTTTGCACCTCTTTCAAAGATAAGTAAAGCAAAAGGTCGAAGGAAGAATATAACACACACTCCTTCTACAAAAGCTGCTGTACCTCTCATCAGGTCCCAGAAAATTGACGTAGCTCATGTGACGTCAAAAGTAAATACTGGATTAATGACATCAAAAAAAGATAGTGCT---TCTGAGTCAACACTTTCATTGCCTCCTGGTGAAGAACTTAAAACTGTGACAGAGAAAGATGTTGCC------CTGCTTGGATCTGTCAGCAGCTGCTCCTCTACATCTTCTTTGGAACACAGACAGAGCTACCCCAAGAAACAG------AATGCAATCAGCAGTAACAAGAAGACA---ATGAGCAAAAGCCCTTCCCTTTCATCCAGAGCCAGTGCTGGTTTGAATTCCTCAGCAACATCTACAGCAAATAATAGCCGTTGC---GAGGGGGAACTCCGCCTCGGAGAGAGAGTGTTAGTGGTAGGACAGAGACTGGGCACCATTAGGTTCTTTGGGACAACAAACTTCGCTCCAGGATATTGGTATGGTATAGAGCTTGAAAAACCCCATGGCAAGAATGATGGTTCAGTTGGAGGTGTGCAGTATTTTAGCTGTTCTCCAAGATATGGAATATTTGCTCCCCCATCCAGGGTGCAAAGAGTAACAGATTCCCTGGATACCCTTTCAGAAATTTCTTCAAATAAACAGAACCATTCTTATCCTGGTTTTAGGAGAAGTTTTAGCACAACTTCTGCTTCTTCCCAAAAGGAGATTAACAGAAGAAATGCTTTTTCCAAG---
>panTro5
ATGACCATAGAGGACCTTCCAGATTTTCCATTAGAAGGAAATCCTTTGTTTGGAAGATACCCATTTATATTTTCTGCTTCTGATACCCCAGTTATCTTTTCCATTTCTGCAGCACCAATGCCTTCAGACTGTGAATTTTCTTTCTTTGATCCTAATGATGCATCATGCCAGGAAATTCTTTTTGATCCCAAAACTTCAGTTTCAGAATTATTTGCCATTTTGAGACAGTGGGTTCCTCAGGTCCAACAAAACATTGACATTATTGGAAATGAGATTCTTAAGAGAGGTTGCAATGTGAATGATAGAGATGGATTGACAGATATGACTCTTTTACATTATACCTGCAAATCTGGAGCTCATGGTATTGGTGATGTGGAAACAGCTGTAAAATTTGCAACTCAGCTTATTGACCTGGGAGCAGACATTAGTTTGCGGAGTCGCTGGACAAACATGAATGCTTTGCATTATGCTGCTTATTTTGATGTCCCTGAACTTATAAGAGTGATTTTGAAAACATCGAAACCAAAAGATGTGGATGCCACTTGCAGTGATTTTAATTTTGGAACAGCTTTGCATATTGCAGCATACAACTTGTGTGCAGGTGCTGTGAAGTGCCTCTTGGAGCAGGGAGCAAATCCTGCATTTAGGAATGACAAAGGACAGATCCCTGCTGATGTTGTTCCAGACCCAGTAGATATGCCGTTAGAGATGGCTGACGCCGCAGCCACTGCTAAGGAAATCAAGCAGATGCTTCTAGATGCGGTGCCTCTGTCATGTAACATCTCAAAGGCCATGCTCCCAAATTATGATCATGTCACTGGCAAGGCAATGCTTACGTCACTTGGCCTGAAGTTGGGGGATCGTGTTGTTATTGCAGGACAGAAGGTTGGTACATTAAGATTTTGTGGAACAACTGAATTTGCAAGTGGGCAGTGGGCTGGCATTGAACTGGATGAACCAGAAGGAAAAAATAATGGAAGTGTTGGAAAAGTCCAGTACTTTAAATGTGCCCCCAAGTATGGTATTTTTGCACCTCTTTCAAAGATAAGTAAAGCAAAAGGTCGAAGGAAGAATATAGCACACACTCCTTCTACAAAAGCTGCTGTACCTCTCATCAGGTCCCAGAAAATTGACGTAGCTCATGTAACATCAAAAGTAAATACTGGATTAATGACATCAAAAAAAGATAGTGCT---TCTGAGTCAACACTTTCATTGCCTCCTGGTGAAGAACTTAAAACTGTGACAGAGAAAGATGTTGCC------CTGCTTGGATCTGTCAGCAGCTGCTCCTCTACATCTTCTTTGGAACACAGACAGAGCTACCCCAAGAAACAG------AATGCAATCAGCAGTAACAAGAAGACA---ATGAGCAAAAGCCCTTCCCTTTCATCCAGAGCCAGTGCTGGTTTGAATTCCTCAGCAACATCTACAGCAAATAATAGCCGTTGC---CAGGGGGAACTCCGCCTCGGAGAGAGAGTGTTAGTGGTAGGACAGAGACTGGGCACCATTAGGTTCTTTGGGACAACAAACTTCGCTCCAGGATATTGGTATGGTATAGAGCTTGAAAAACCCCATGGCAAGAATGATGGTTCAGTTGGAGGTGTGCAGTATTTTAGTTGTTCTCCAAGATATGGAATATTTGCTCCCCCATCCAGGGTGCAAAGAGTAACAGATTCCCTGGATACCCTTTCAGAAATTTCTTCAAATAAACAGAACCATTCTTATCCTGGTTTTAGGAGAAGTTTTAGCACAACTTCTGCTTCTTCCCAAAAGGAGATTAACAGAAGAAATGCTTTTGCCAAG---
>macFas5
ATGACCATAGAGGACCTTCCAGATTTTCCATTAGAAGGAAATCCTTTGTTTGGAAGATACCCATTTATATTTTCTGCTTCTGATACCCCAGTTATCTTTTCCATTTCTGCAGCACCAATGCCTTCAGACTGTGAATTTTCTTTCTTTGATCCTAATGATGCATCATGCCAGGAAATTCTTTTTGATCCCAAAACTTCAGTTTCAGAATTATTTGCCATTTTAAGACAATGGGTTCCTCAGGTCCAACAAAACATTGACATTATTGGAAATGAGATTCTTAAGAGAGGTTGCAATGTGAATGATAGAGATGGACTGACAGATATGACTCTTTTACATTATACCTGCAAATCTGGAGCTCATGGTATTGGTGATGTGGAAACAGCTGTAAAATTTGCAACTCAGCTTATTGACCTGGGAGCAGACATTAGTTTGCGGAGTCGCTGGACAAACATGAATGCTTTGCATTATGCTGCTTATTTTGATGTCCCAGAACTTATAAGAGTGATTTTGAAAACATCGAAACCAAAAGATGTGGATGCCACTTGCAGCGATTTTAATTTTGGAACAGCTTTGCATATTGCAGCATACAACTTGTGTGCAGGTGCTGTGAAGTGCCTCTTGGAGCAGGGAGCAAATCCTGCATTTAGGAATGACAAAGGACAGATCCCTGCTGATGTTGTTCCAGACCCAGTAGATATGCCGTTAGAGATGGCTGACGCCGCAGCCACTGCTAAGGAAATCAAGCAGATGCTCCTAGATGCGGTGCCTCTGTCATGTAACATCTCAAAGGCCATGCTCCCAAATTATGATCATGTCACTGGCAAGGCAATGCTTACGTCACTTGGCCTGAAGTTGGGGGATCGTGTCGTTATTGCAGGACAGAAGGTTGGTACATTAAGATTTTGTGGAACAACTGAATTTGCAAGTGGGCAGTGGGCCGGCATTGAACTGGATGAACCAGAAGGAAAAAATAATGGAAGTGTTGGCAAAGTCCAATACTTTAAATGTGCCCCCAAGTATGGTATTTTTGCACCTCTTTCAAAGATAAGTAAAGCAAAAGATCGAAGGAAGAATATAGCACACACTCCTTCTACAAAAGCTGCCGTGCCTCTCATCAGGTCCCAGAAAATTGACATAGCTCATGTAACGTCCAAAGTAAATACTGGATTAATGACATCAAAAAAAGATAGTGCT---TCTGAGTCAACACTTTCATTACCTCCTGGGGAAGAACTGAAAACTGTGACAGAGAAAGACGTCGCC------CTGCTTGGATCTGTCAGCAGCTGCTCCTCTACATCTTCTTTGGAACACAGACAGAGCTACCCCAAGAAACAG------AATGCAATCAGCAGTAACAAGAAGACA---ATGAGCAAAAGCCCTTCCCTTTCATCCAGAGCCAGTGCTGGTTTGAATTCCTCAGCAACATCTACAGCAAATAATAGCCGTTGT---GAGGGGGAGCTCCGCCTTGGAGAGAGAGTGCTAGTGGTAGGACAGAGACTGGGCACCATTAGGTTCTTTGGGACAACAAACTTCGCTCCAGGATATTGGTATGGTATAGAGCTTGAAAAACCCCATGGCAAGAATGATGGTTCAGTTGGAGGTGTGCAGTATTTTAGTTGTTCTCCAAGATATGGAATATTTGCTCCCCCATCCAGGGTGCAAAGAGTAACAGATTCCCTGGATACCCTTTCAGAAATTTCTTCAAATAAACAGAATCATTCTTATCCTGGTTTTAGGAGAAGTTTCAGCACGACTTCTGCTTCTTCCCAAAAGGAGATTAACAGAAGAAATGCTTTTGCCAAG---
>gorGor5
ATGACCATAGAGGACCTTCCAGATTTTCCATTAG-AGGAAATCCTTTGTTTGGAAGATACCCATTTATATTTTCTGCTTCTGATACCCCAGTTATCTTTTCCATTTCTGCAGCACCAATGCCTTCGGACTGTGAATTTTCTTTCTTTGATCCTAATGATGCATCATGCCAGGAAATTCTTTTTGATCCCAAAACTTCAGTTTCAGAATTATTTGCCATTTTGAGACAGTGGGTTCCTCAGGTCCAACAAAACATTGACATTATTGGAAATGAGATTCTTAAGAGAGGTTGCAATGTGAATGATAGAGACGGATTGACAGATATGACTCTTTTACATTATACCTGCAAATCTGGAGCTCATGGTATTGGTGATGTGGAAACAGCTGTAAAATTTGCAACTCAGCTTATTGACCTGGGAGCAGACATTAGTTTGCGGAGTCGCTGGACAAACATGAATGCTTTGCATTATGCTGCTTATTTTGATGTCCCTGAACTTATAAGAGTGATTTTGAAAACATCGAAACCAAAAGATGTGGATGCCACTTGCAGTGATTTTAATTTTGGAACAGCTTTGCATATTGCAGCATACAACTTGTGTGCAGGTGCTGTGAAGTGCCTCTTGGAGCAGGGAGCAAATCCTGCATTTAGGAATGACAAAGGACAGATCCCTGCTGATGTTGTTCCAGACCCAGTAGATATGCCGTTAGAGATGGCTGACGCCGCAGCCACTGCTAAGGAAATCAAGCAGATGCTTCTAGATGCGGTGCCTCTGTCATGTAACATCTCAAAGGCCATGCTCCCAAATTATGATCATGTCACTGGCAAGGCAATGCTTACGTCACTTGGCCTGAAGTTGGGGGATCGTGTTGTTATTGCAGGACAGAAGGTTGGTACATTAAGATTTTGTGGAACAACTGAATTTGCAAGTGGGCAGTGGGCTGGCATTGAACTGGATGAACCAGAAGGAAAAAATAATGGAAGTGTTGGAAAAGTCCAGTACTTTAAATGTGCCCCCAAGTATGGTATTTTTGCACCTCTTTCAAAGATAAGTAAAGCAAAAGGTCGAAGGAAGAATATAGCACACACTCCTTCTACAAAAGCTGCTGTACCTCTCATCAGGTCCCAGAAAATTGACGTAGCTCATGTAACGTCAAAAGTAAATACTGGATTAATGACATCAAAAAAAGATAGTGCT---TCTGAGTCAACACTTTCATTGCCTCCTGGTGAAGAACTTAAAACTGTGACAGAGAAAGATGTTGCC------CTGCTTGGATCTGTCAGCAGCTGCTCCTCTACATCTTCTTTGGAACACAGACAGAGCTACCCCAAGAAACAG------AATGCAATCAGCAGTAACAAGAAGACA---ATGAGCAAAAGCCCTTCCCTTTCATCCAGAGCCAGTGCTGGTTTGAATTCCTCAGCAACATCTACAGCAAATAATAGCCGTTGC---GAGGGGGAACTCCGCCTCGGAGAGAGAGTGTTAGTGGTAGGACAGAGACTGGGCACCATTAGGTTCTTTGGGACAACAAACTTCGCTCCAGGATATTGGTATGGTATAGAGCTTGAAAAACCCCATGGCAAGAATGATGGTTCAGTTGGAGGTGTGCAGTATTTTAGTTGTTCTCCAAGATATGGAATATTTGCTCCCCCATCCAGGGTGCAAAGAGTAACAGATTCCCTGGATACCCTTTCAGAAATTTCTTCAAATAAACAGAACCATTCTTATCCTGGTTTTAGGAGAAGTTTTAGCACAACTTCTGCTTCTTCCCAAAAGGAGATTAACAGAAGAAATGCTTTTGCCAAGT--
>saiBol1
ATGACCATAGAGGACCTTCCAGATTTTCCATTAGAAGGAAACCCTTTGTTTGGAAGATACCCATTTATATTTTCTGCTTCTGACACCCCAGTTATCTTTTCCATTTCTGCAGCACCAATGCCTTCAGACTGTGAGTTTTCTTTCTTTGATCCTAATGATGCATCATGCCAGGAAATTCTTTTTGATCCCAAAACTTCAGTCTCAGAATTATTTGCCATTTTAAGACAGTGGGTTCCTCAGGTCCAACAAAACATTGACATTATTGGAAATGAGATTCTTAAGAGAGGTTGCAATGTGAATGATAGAGATGGACTGACAGATATGACTCTTTTACATTATACCTGCAAATCTGGAGCTCATGGTATTGGTGATGTGGAAACAGCTGTAAAATTTGCAACTCAACTTATTGACCTGGGAGCAGACATTAGTTTGCGGAGTCGCTGGACAAACATGAATGCTTTGCATTATGCTGCTTATTTTGATGTCCCAGAACTTATAAGAGTGATTTTGAAAACATCGAAACCAAAAGATGTGGATGCCACTTGCAGTGATTTTAATTTTGGAACAGCTTTGCATATTGCAGCGTACAACTTGTGTGCAGGTGCTGTGAAGTGCCTCTTGGAGCAAGGAGCAAATCCTGCATTTAGGAATGACAAAGGACAGATCCCTGCTGATGTTGTTCCGGACCCAGTAGATATGCCGTTGGAGATGGCCGATGCTGCCGCCACTGCTAAGGAAATCAAGCAGATGCTCCTAGATGCGGTGCCTCTGTCATGTAACATCTCAAAGGCCATGCTTCCAAACTACGATCACGTCACTGGCAAGGCAATGCTTACGTCACTTGGCCTGAAGTTGGGGGATCGTGTTGTTATTGCAGGACAGAAGGTTGGTACATTAAGATTTTGTGGAACCACTGAATTTGCAAGTGGACAGTGGGCTGGCATTGAACTGGATGAACCGGAAGGAAAAAATAATGGAAGTGTTGGAAAAGTGCAGTACTTTAAATGTGCCCCCAAATATGGTATTTTTGCACCTCTTTCAAAGATAAGTAAAGCAAAAGATCGAAGGAAGAATATAGCACACACTCCTTCTGCAAAAGCTGCCGTGCCTCTCATTAGGTCCCAGAAAATCGACATAGCTCATGTAACGTCAAAAGTGAATACTGGATTAATGACATCAAAAAAAAATAGTGCT---TCCGAATCAACACTTTCATTGCCTCCCAGTGAAGAACTGAAAACCGTGACAGAGAAAGATGTCGCC------CTGCTTGGATCTGTCAGCAGCTGCTCCTCTACATCTTCTTTGGAACACCGACAGAGCTACCCCAAGAAACAG------AATGCAAGCAGCAGTACCAAGAAGACA---ATGAGCAAAAGCTCTTCTGTTTCATCCAGAGCCAGCGCTGGTTTGAATTCCTCAGCAACATCTACAGCAAATAATAGCCGTTGT---GAGGGGGAACTCCGTCTCGGCGAGAGAGTGCTAGTGGTAGGACAGAGACTGGGCACCATTAGATTCTTTGGGACAACAAACTTTGCTCCAGGATATTGGTATGGTATAGAGCTTGAAAAACCCCATGGCAAGAATGACGGTTCAGTTGGAGGCGTGCAGTATTTTAGTTGTTCTCCAAGATATGGGATATTTGCTCCCCCATCCAGGGTGCAAAGAGTGACAGATTCCCTGGATACCCTTTCAGAAATTTCA---AATAAACAGAACCATTCTTATCCTGGTTTTAGGAGAAGTTTCAGCACAACTTCCGCTTCTTCCCAAAAGGAGATTAACAGAAGAAATGCTTTTGCCAAG---
>calJac3
ATGACCATAGAGGACCTTCCAGATTTCCCATTAGAAGGAAATCCTTTGTTTGGAAGATACCCATTTATATTTTCTGCTTCTGACACCCCAGTTATCTTTTCCATTTCTGCAGCACCAATGCCTTCAGACTGTGAGTTTTCTTTCTTCGATCCTAATGATGCATCATGCCAGGAAATTCTTTTTGATCCCAAAACTTCAGTCTCAGAATTATTTGCCATTTTAAGACAGTGGGTTCCTCAGGTCCAACAAAACATTGACATTATTGGAAATGAGATTCTTAGGAGAGGTTGCAATGTGAATGACAGAGATGGATTGACAGATATGACGCTTTTACATTACACCTGCAAATCTGGAGCTCATGGTATTGGTGATGTGGAAACAGCTGTAAAATTTGCAACTCAACTTATTGACCTGGGAGCAGATGTTAGTTTGCGGAGTCGCTGGACAAACATGAATGCTTTGCATTATGCTGCTTATTTTGATGTCCCAGAACTTATAAGAGTGATTTTGAAAACATCGAAACCGAAAGATGTGGATGCCACTTGCAGTGATTTTAATTTTGGAACAGCTTTGCATATTGCAGCGTACAACTTGTGTGCAGGTGCTGTGAAGTGCCTCTTGGAGCAAGGAGCAAATCCTGCATTTAGGAATGACAAAGGACAGATCCCTGCTGATGTTGTTCCGGACCCAGTAGATATGCCGTTGGAGATGGCTGATGCTGCCGCCACTGCTAAGGAAGTCAAGCAGATGCTCTTAGATGCGGTGCCTCTGTCGTGTAACATCTCAAAGGCCATGCTTCCAAATTATGGTCACGCCACTGGCAAGGCAATGCTTACGTCACTTGGCCTGAAGTTGGGGGATCGTGTTGTTATTGCAGGACAGAAGGTTGGTACATTAAGATTTTGTGGAACCACTGAATTTGCAAGTGGGCAGTGGGCTGGCGTTGAATTGGATGAACCGGAAGGAAAAAATAATGGAAGTGTTGGAAAAGTGCAGTACTTTAAATGTGCCCCCAAATATGGTATTTTTGCACCTCTTTCAAAGATAAGTAAAGCAAAAGATCGAAGGAAGAATATACCACATGCTCCTTCTGCAAAAGCTGCTGTGCCTCTCGTTAGGTCCCAGAAAATTGATGTAGCTCATGTAACGTCGAAAGTAAATACTGGGTTAATGACGTCAAAAAAAGATAGTGCT---TCTGAATCAACACTTCCATTGCCTCCCGGCGAAGAACTGAAAACCGTGACAGAGAAAGATGTTCCC------CTGCTTGGATCCGTCAGCAGCTGCTCCTCTGCATCTTCTTTGGAACACAGACACAGCTACCCCAAGAAACAG------AATGCAAGCAGCAGTAACAAGAAGACA---ATGAGCAAAAGCCCTTCTGTTTCTTCCAGAGCCAGTGCTGGTTTGAATTCCTCAGCAACATCTACAACAAATAATAGCCGTTGT---GAGGGGGAACTCCGCCTCGGCGAGAGAGTGCTAGTGGTGGGACAGAGACTGGGCACCATTAGGTTCTTTGGGACAACAAACTTTGCTCCAGGATATTGGTATGGTATAGAGCTTGAAAAACCCCATGGCAAGAATGATGGTTCAGTTGGAGGTGTGCAGTATTTTAGTTGTTCTCCAAGATATGGAATATTTGCTCCCCCATCCAGAGTGCAAAGAGTGGCAGATTCCCTGGATACCCTTTCAGAAATTTCA---AATAAACAGAACCGTTCTTATCCTGGTTTTAGGAGAAGTTTCAGCACAACTTCCGCTTCTTCCCAAAAGGAGATTAACAGAAGAAATGCTTTTGCCAAG---
>micMur3
ATGACCATAGAGGACCTACCAGATTTTCCAGTAGAAGGAAACCCTTTGTTTGGAAGATATCCATTTTTATTTTCAGGTTCTGATACTCCTGTCATCTTTTCCATTTCTGCAGCACCAATGCCTTCAGACTGTGAATTTTCTTTCTTTGATCCTAATGATGCATCATGCCAGGAAATTCTCTTTGATCCCAAAACTTCGGTCTCAGAATTATTTGCCATTTTAAGACAGTGGGTTCCTCAGGTACAGCAAAACATTGACATTATTGGAAACGAGATTCTTAAGAGAGGTTGCAATGTAAATGATAGAGACGGACTGACAGATATGACTCTTTTACATTATACCTGCAAGTCTGGAGCTCACGGCATTGGTGATGTTGAGACAGCTGTAAAATTTGCAACTCAACTTATTGATCTGGGAGCAGACGTTAGTTTGCGGAGTCGCTGGACAAATATGAATGCTTTGCATTATGCTGCTTATTTTGATGTCCCGGAACTTATAAGAGTGATATTGAAGACATCAAAACCAAAAGATGTGGATGCCACTTGCAGTGACTTTAATTTTGGAACAGCTCTGCACATCGCAGCGTACAACTTGTGCGCAGGGGCTGTGAAATGTCTGCTGGAGCAGGGAGCCAATCCTGCATTTAGGAATGACAAAGGACAGATCCCTGCCGATGTTGTCCCAGACCCAGTAGACATGCCGTTAGAAATGGCTGATGCTGCAGCAACTGCCAAAGAAATCAAGCAGATGCTACTGGATGCAGTGCCTCTGTCTTGT---ATCTCAAAGGCCATGCTTTCAAATTACGATCATGTCACTAGCAAGGCAATGCTGACGTCGCTTGGCCTGAAGTTGGGGGATCGTGTTGTTATCGCAGGACAGAAGGTTGGGACATTAAGATTTTGTGGAACAACCGAATTTGCAAGTGGGCAGTGGGCTGGCATTGAATTGGATGAACCAGAAGGAAAAAACAATGGAAGTGTTGGAAAAGTCCAGTATTTTAAATGTGCCCCCAAATATGGTATTTTTGCACCTCTTTCAAAGATAAGTAAAGCAAAAGATCGAAGGAAGAATACACTACACACTCCTTCTACAAAAGCTGCTGTACCACTCATTAGGTCCCAGAAAATTGACATAGCTCATGTAACATCAAAAGTAAATACCGGATTAATGACATCAAAAAAAGATAGTGCT---TCTGAATCAACACTTTCATTACCTCCTGGTGAAGAACCGAAAACTGTAACAGAGAAAGATGTTACC------CTGAATGGATCTATCAGCAGCTCCTCTTCTACATCGTCTTTGGAACACAAACAGAGCTACCCCAAGAAACTG------AGTGCAAGCAGCAATAACAAGAAGACA---ATGAGCAAAAGCTCTTCTCTGTCATCCAGAGCCAGTGCTGGTTTGAATTCTTCAGCAACATCTGTAGCAAATAATACCCGCTGT---GAAGGAGAACTCCACCTTGGAGATCGTGTGTTGGTGGTAGGCCAGAGAATTGGTACCATTAAGTTCTTTGGGACAACAAATTTTGCTCCAGGATATTGGTATGGTATAGAGCTTGAAAAACCCCATGGCAAGAATGATGGTTCAGTTGGAGGTGTGCAGTATTTTAGTTGTTCTCCAAGATACGGAATATTTGCTCCCCCATCCAGGGTGCAAAGACTAACAGATTCCCTGGATACTCTTTCAGAAATTTCTTCAAATAAACAGAATCATTCTTATCCTGGTTTTAGGAGAAGTTTCAGCACAACTTCTGCTTCTTCCCAGAAAGAGATTAACAGAAGAAATGCTTTTGCCAAG---
>tupChi1
ATGACCATAGAGGACCTTCCAGATTTTCCATTAGAAGGAAATCCTTTGATTGGAAGATACCCATTTTTATTTTCGGGCTCTGACACACCAGTAATCTTTTCCATTTCTGCAGCACCAATGCCTTCAGATTGTGAGTTTTCTTTCTTTGATCCTAATGATGCTTCATGTCAGGAAATCCTCTTTGATCCCAAAACTTCGGTTTCAGAATTATTTGCCATTTTAAGACAGTGGGTTCCTCAGGTCCAGCAAAACATTGACATTATTGGAAATGAGATTCTTAAGAGAGGCTGCAATGTGAATGATAGAGATGGGTTGACAGATATGACTCTTCTACATTATACCTGCAAATCTGGCGCTCACGGCATTGGTGATGTTGAGACAGCTGTAAAATTCGCAACTCAGCTTATTGATCTGGGAGCAGATGTCAGTCTGCGGAGTCGCTGGACAAATATGAACGCTTTGCATTATGCTGCTTATTTTGATGTCCCAGAACTTATAAGAGTGATTTTGAAGACATCAAAACCCAAAGATGTGGATGCCACTTGCAGTGACTTTAATTTTGGAACAGCTCTGCATATTGCAGCATATAACTTGTGTGCAGGTGCCATAAAATGCTTATTGGAGCATGGAGCAAATCCTGCATTTAGGAATGACAAAGGCCAGATCCCTGCTGATGTTGTTCCAGACCCTGTAGACATGCCATTAGAAATGGCCGACGCTGCGGCAACAGCCAAAGAAATCAAGCAGATGCTGTTAGATGCAGTGCCTCTGTCATGTAATATCACAAAGGCCATGCTTTCAAACTATGATCATGTGACTGGCAAGGCAATGCTTACGTCACTTGGCCTGAAGCTGGGAGATCGTGTTGTTATTGCAGGACAGAAGGTTGGCACACTAAGATTTTGTGGAACAACTGAATTTGCGAGTGGGCAGTGGGCAGGCATCGAACTGGATGAGCCAGAAGGAAAAAACAATGGAAGCGTTGGGAAAGTCCAGTATTTTAAGTGTGCTCCCAAATATGGTATTTTCGCACCTCTTTCAAAGATAAGTAAAGCGAAAGATCGAAGGAAGAATCTGGTACACACTCCTTCTGCGAAAGCC---GTGCCTCTCATTAGGTCCCACAAAATTGATGTCGCTCATGTCACGTCGAAAGTAAACACGGGATTAATGACATCAAAAAAAGATAGTGCT---TCTGAGTCAACGCTTTCATTACCTCCTGGAGAAGAATCGAAAACTGTCACAGACAAAGATGGTACC------CTGCGTGGATCCATCAGCAGCTCCTCCTCCACATCTTCTTTGGAACACAAACAGAGTCACCCCAAGAAGCTG------AATGTGAGCAGCAATAACAAGAAGACA---ATGAGCAAAAGCCCATCTCTTTCATCTAGAGCCAGTGCTGGTTTGAATTCCTCAGCAACATCTGTAGCAAATAATACCCGCTGT---GAGGGAGAACTCCGCCTGGGAGACAGGGTGCTGGTGGTCGGCCAGAGAATTGGTACGATTAAGTTCTTTGGGACAACCAACTTTGCTCCAGGCTATTGGTATGGTATAGAACTTGAAAAACCCCATGGCAAGAATGATGGTTCGGTTGGAGGTGTGCAGTATTTTAGTTGTTCTCCAAGATACGGAATATTTGCTCCCCCGTCCAGGGTGCAAAGAGTAACTGATTCCTTGGATACGCTTTCGGAAATTTCTTCGAATAAACAGAATCATTCTTACCCTGGTTTTAGGAGAAGTTTCAGCACAACTTCTGCTTCTTCCCAAAAAGAGATTAACAGAAGAAATGCTTTTGCCAAG---
>oryAfe1
ATGACCATAGAGGACCTTCCAGATCTTTCATTAGAAGGAAATCCTTTGATTGGAAGATACCCATTTTTATTTCCAGGTTCTGATACACCAGTTATATTTTCCATTTCTGCAGCACCGATGCCTTCAGACTGTGAGTTTTCTTTCTTTGATCCTAATGATGCATCATGCCAGGAAATTCTCTTTGATCCCAAAACTTCGGTGTCAGAGTTATTTGCTATTTTAAGACAGTGGGTTCCTCAGGTCCAGCAGAACATTGACATTATTGGAAATGAGATTCTTAAGAGAGGTTGCAATGTGAACGACAGAGATGGATTGACAGATATGACTCTTTTACATTATACCTGCAAATCTGGAGCTCATGGTATTGGTGATGTTGAGACAGCTGTAAAATTTGCAACTCAACTTATGGATCGGGGAGCAGATGCTAGTCTGCGGAGTCGTTGGACCAACATGAATGCTTTGCATTATGCTGCTTACTTTGATGTCCCGGAGCTGGTGAGAGTGATTTTGAAGACATCGAAACCAAAAGATGTGGATGCCACTTGCAGTGACTTTAACTTTGGAACTGCTCTGCATATTGCAGCATACAACTTGTGTGCAGGTGCTGTGAAATGCTTATTGGAGCATGGAGCAAATCCCGCATTTAGGAATGACAAAGGACAGATGCCTGCTGATGTTGTTCCAGACCCAGTAGATATGCCATTAGAAATGGCAGATGCAGCAGCAACTGCCAAAGAAATCAAGCAGATGCTATTAGATGCAGTGCCTCTGTCGTGTGATATCTCAAAGGCGACGCTTCCAAATTATGATCATGTCATGGGCAAGACGATGCTGACATCACTTGGCCTGAAGTTGGGGGATCGTGTTGTTATTGCAGGACAGAAGGTTGGAACATTAAGATTTTGTGGAACAACTGAATTTGCAAGTGGGCAATGGGCTGGCATTGAATTGGATGAACCAGAAGGAAAAAACAATGGAAGTGTTGGAAAAGTCCAGTACTTTAAATGTGCCCCCAAATATGGTATTTTTGCACCTCTTTCTAAGATAAGTAAAGTAAAAGACCGAAGGAAGACTATGGTGCACACTTCTACCACAAAAGCT---GTACCTCTCATCAGGTCCCAGAAAATTGATGTAACCCATGTAACATCCAAAGTAAATACTGGATTAATGACATCAAAAAGAAACAGTGCT---TCTGAATCCACACTGTCATTACCCCCTGGTGAAGAATCAAAGACTGTAACAGAGAAAGATGTTACC------CTGCTTGGATCCATCAGCAGTTCCTCCTCTACATCTTCTTTGGAACACAAACAGAGCTACCTCAAGAAATTG------AGTGCAAGTAGCAATAGCAAGAAGACA---ATGAGCAAAAGCTCTTCTCTTTCATCTCGAGCCAGTGCTGGTTTGAATTCCTCAGCAACATCCGTAGCAAATAGTACCCGCTGT---GAAGGAGAACTCCACCTTGGAGATAGAGTGTTGGTGGTAGGCCAGAGAATTGGTACCATTAAGTTCTTTGGGACAACAAACTTTGCTCCAGGGTATTGGTACGGTATTGAGCTTGAAAAACCCCATGGTAAGAATGATGGTTCAGTTGGAGGTGTGCAATATTTTAGTTGTTCTCCAAGATATGGAATATTTGCTCCCCCATCCAGAGTGCAAAGAATAACAGATTCCCTGGATACACTTTCAGAAATTTCATCAAATAAACCGAATCATTCTTATCCTGGTTTTAGGAGAAGTTTCAGTACAACTTCTGCTTCTTCTCAAAAAGAGATTAACAGAAGAAATGCTTTTGCCAAG---
>loxAfr3
ATGACCATAGAGGACCTTCCAGATCTTTCATTAGAAGGAAATCCTTTGATCGGAAGATACCCGTTTTTGTTTCCAGTTTCTGATACACCAGTTATCTTTTCTGTTTCTGCAGCACCAATGCCTTCAGACTGTGAGTTTTCTTTCTTTGATCCTAATGATGCATCGTGCCAGGAAATTCTCTTTGATCCCAAAACTTCAGTATCAGAATTATTTGCCATTTTAAGACAGTGGGTTCCTCAGGTCCAGCAGAACATTGACATTATTGGAAATGAGATTCTCAAGAGAGGTTGCAATGTGAACGACAGAGATGGATTGACAGATATGACTCTTTTACATTATACCTGCAAGTCTGGAGCTCATGGTATTGGTGATGTTGAGACCGCTGTAAAATTTGCAACTCAACTTATGGATCTGGGAGCAGATGCTAGTTTGCGGAGTCGCTGGACAAACATGAATGCTTTGCATTATGCTGCTTATTTTGATGTCCCAGAGCTTGTTAGAGTGATTTTGAAGACATCTAAACCAAAAGATGTGGATGCCACTTGCAGTGACTTTAACTTTGGAACAGCTCTGCACATTGCAGCATATAATTTGTGTGCAGGTACTGTGAAATGCTTACTGGAGCATGGAGCAAATCCTGCATTTAGGAATGACAAAGGACAGATCCCTGCTGATGTTGTTCCAGACCCAGTAAATATGCCGCTAGAGATGGCAGATGCAGCAGCAACTGCCAAAGGAATCAAGCAGATGCTGCTGGATGCGGTGCCTCTGTCATGTGATATCTCAAAGGCGATGCTTCCAAATTATGATCATGTTACTGGCAAGGCAATGCTGACATCACTTGGCCTGAAGTTGGGGGATCGTGTTGTTATTGCAGGACAAAAGGTTGGAACATTAAGGTTTTGTGGAACAACTGAATTTGCAAGTGGGCAGTGGGCTGGTGTTGAACTGGATGAACCAGAAGGAAAAAACAATGGAAGCGTTGGAAAAGTCCAGTATTTTAAATGTGCCCCCAAATATGGTATTTTTGCACCTCTTTCAAAGATAAGTAAAGCAAAAGACCGAAGGAAGAATATGGTACACACTTCTTCCACAAAAGCT---GTACCTCTCATCAGGTCCCAGAGAATTGATGTAACCCATGTAACGTCAAAAGTAAACACTGGATTAATGACCTCAAAAAAAGATAGTGCT---TCTGAATCAACACTTTCATTAGCTCCTGGTGAAGAATCGAAAACTGTAACAGAGAAAGATGTTACC------CTGCTTGGATCCATCAGCAGCTCCTCCTCTACATCTTCTTTGGAACACAGACAGAGCTACCTCAAGAAATTG------AGTGCAAGTGGCAATAACAAGAAGACA---GTGAGCAAAAGCTCTTCTGTTTCATCTCGAGCCAGTGCTGGTTTGAATTCCTCAGCAACATCTGTAGCAAATGATACCCGTCGT---GCTGGAGACCTCCGCCTTGGAGACAGAGTGTTGGTGGTAGGCCAGAGAATTGGTACCATTAAGTTCTTTGGGACAACAAACTTTGCTCCAGGATATTGGTACGGTATTGAGCTTGAAAAACCCCATGGCAAGAATGATGGTTCAGTTGGAGGTGTGCAGTACTTTAGTTGTTCTCCAAGATACGGCATATTTGCTCCCCCGTCCAGGGTGCAAAGAATAACAGATTCCGTGGATACTCTTTCAGAAATTTCATCAAATAAACAGAATCAATCTTATCCTGGTTTTAGGAGAAGTTTCAGTACAACTTCTGCTTCTTCCCAAAAAGAGATTAACAGAAGAAATACTTTTGCCAAG---
>triMan1
ATGACCATAGAGGACCTTCCGGATCTTTCATTAGAAGTAAATCCTTTGATTGGAAGATACCCATTTTTATTTCCAGGTTCTGATACACCAGTTATCTTTTCTGTTTCTGCAGCACCAATGCCTTCAGACTGTGAGTTTTCTTTCTTTGATCCTAGCGATGCATCGTGCCAGGAAATTCTCTTTGATCCCAAAACTTCAGTGTCAGAATTATTTGCCATTTTAAGACAGTGGGTTCCTCAGGTCCAGCAGAACATTGACATTATTGGAAATGAGATTCTTAAGAGAGGTTGCAATGTAAACGACAGAGATGGACTGACAGATATGACCCTTTTACATTATACCTGCAAATCTGGAGCCCATGGTATTGGTGATGTTGAGACAGCTGTGAAATTTGCAACTCAACTTATGGATCTGGGAGCAGATGCTAGTTTGCGGAGTCGCTGGACAAACATGAATGCTTTGCATTATGCTGCTTATTTTGATGTCCCGGAACTTGTAAAAGTCATTTTGAAGACATCTAAACCAAAAGATGTGGATGCTACTTGCAGTGACTTTAACTTTGGAACAGCTCTGCATATTGCAGCATATAATTTGTGTTCAGGTGCTGTGAAATGCTTATTGGAGCATGGAGCAAATCCCGCATTTAGGAATGACAAGGGACAGATCCCTGCGGATGTTGTTCCAGACCCAGTAGATATGCCATTAGAAATGGCAGATGCAGCTGCAACTGCTAAAGAAATCAAGCAGATGCTGTTAGATGCAGTGCCTCTGTCATGTGCTATCTCAAAGGCGATGCTTCCAAATTATGATCATGTTACTGGCAGGGCACTGCTGACATCACTTGGCCTGAAGTTGGGGGATCGTGTTGTTATTGCAGGACAGAAGGTTGGAACATTACGATTTTGTGGAAAAACTGAATTTGCAAGTGGGCAGTGGGCTGGCGTTGAATTGGATGAACCAGAAGGAAAAAACAATGGAAGTGTTGGAAAAGTCCAGTACTTTAAATGTGCCCCCAAATATGGTATTTTTGCACCTCTTTCAAAGATAAGTAAAGCAAAAGACCGAAGGAAGAATATGATACACACTTCTTCTACAAAAGCT---GTACCTCTCATCAGGTCCCAGAAAATTGATGTAGCCCATGTAACGTCAAAAGTAAATACTGGATTAATGACATCAAAAAAAGATAGTGCT---TCTGAATCAATACTTTCATTACCTCCTGGTGAAGAATCGAAAACTGTAACAGAAAAAGATGTTACC------CTGCTTGGCTCCATCAGCAGCTCCTCCTCTACGTCTTCTTTGGAACACAAACAGAACTACCTCAAGAAACTG------AGTGCAAGTAGCAATAACAAGAAGACA---ATGAGCAAAAGCTCTTCTGTTTCATCTCGAGCCAGTGCTGGTTTGAATTCCTCAGCAACATCTGTAGCAAATAATACCCGTTGT---GAAGGAGAACTCCTCCTTGGAGACAGAGTGTTGGTTGTAGGCCAGAGAATTGGGACCATTAAGTTCTTTGGGACAACAAACTTTGCTCCAGGATATTGGTACGGTATTGAGCTTGAAAAACCCCATGGCAAGAATGATGGTTCAGTTGGAGGTGTGCAGTATTTTAGTTGTTCTCCAAGATATGGCATATTTGCTCCCCCATCCAGGGTGCAAAGAATAACAGATTCCCTGGATACTCTTTCAGAAATTTCATCAAATAAACAGAATCATTCTTATCCTGGTTTTAGGAGAAGTTTCAGTACAACTTCCGCTTCTTCCCAAAAAGAGATTAATAGAAGAAATGCTTTTGCCAAG---
>HLcamFer2
ATGACCATAGAGGACCTTCCAGATTTTCCATTAGAAGGAAGTTCTTTGATTGGAAGATACCCATTTTTATTTCAAGGTTCTGATACACCAGTTATCTTTTCCATTTCTGCAGCACCAATGCCTTCAGACTGTGAGTTTTCTTTCTTTGATCCTAATGATACATCATGCCAGGAAATTCTCTTTGATCCCAAAACTTCTGTATCAGAATTATTTGCCATTTTAAGACAGTGGGTTCCTCAGGTCCAGCAAAACATTGACATTATTGGAAATGAGATACTTAAGAGAGGTTGCAATGTGAATGACAGAGATGGATTGACAGATATGACTCTTTTACATTACACTTGCAAATCTGGAGCTCATGGTATTGGTGACGTTGATACAGCTGTAAAATTTGCAACTCAACTCATTGATCTGGGAGCAGATGTGAGTTTGCGGAGTCGATGGACAAATATGAATGCTTTGCATTATGCTGCTTATTTTGACGTCCCTGAGCTTATAAGAGTGATTCTGAAGACATCCAAACCAAAAGATGTGGATGCCACCTGCAGTGACTTTAATTTTGGAACAGCTCTGCATATTGCCGCATATAACTTGTGTGCGAGTACTGTGAAATGCTTATTGGAGCATGGAGCCAATCCTGCATTTAGGAATGACAAAGGGCAGATCCCTGCCGACGTTGTCCCAGACCCAGTTGAGATGCCCTTAGAAATGGCCGATGCCGCGGCAACTGCCAAAGAAATCAAGCAGATGCTGCTCGACGCGGTGCCTCTGTCCTGTGATCTCTCAAAGCCTTTGCTTCCAAATTACGATCGGGTTACTAGCAAGGCGATGCTGACGTCACTTGGCCTGAAGTTGGGGGACCGTGTTGTTATTGCAGGACAGAAGGTTGGAACATTAAGATTTTGTGGAACAACTGAATTTGCAAGTGGGCAGTGGGCTGGCATTGAGTTGGATGAACCAGAAGGAAAAAACAATGGAAGTGTTGGGAAAGTCCAGTACTTTAAATGTGCCCCCAAATACGGTATTTTTGCACCTCTTTCAAAGATAAGTAAAGCAAAAGATCGAAGGAAGAATATAGCACACACGCCTTCTACAAAAGCT---GCACCTCTCATCAGGGCCCAGAAAATTGACGTAGCTCACGTAACATCAAAAATAAACACTGGATTAATGACATCAAAAAGAGACAGTGCT---TCAGAATCAACACTTTCGTTGCCTCCTGGTGAAGACCTGAAAACTGGAACAGAGAAAGATGCGACC------TTGCTTGGATCCATCAGCAGCTCCTCCTCTACGTCGTCTCTGGAACACAAGCAGGGCCACCCTAAGAAGCTG------ATTGCACGTGGCGGTAACAGGAAGACA---GTGAGCAAAAGCCCTTCTGTCTCGTCTAGAGCCAGTGCTGGTCTGAATTCCTCAGCAACATCTGTAGCAAATAATACACGTTGT---GAAGGAGAGCTCCGCCTTGGAGATAGGGTGTTGGTGGTAGGCCAGAGAATCGGTACCGTTAAGTTCTTTGGGACAACAAACTTTGCTCCAGGATATTGGTACGGGATAGAGCTTGAGAAGCCCCATGGCAAGAATGATGGTTCAGTTGGAGGTGTGCAGTATTTTAGTTGTTCCCCAAGATATGGAATATTTGCTCCCCCATCCAGGGTACAGAGAGTAACAGATTCCCTGGATACTCTTTCAGAAATTTCTTCAAATAAACAGAATCATTCTTATCCTGGTTTTAGGAGAAGTTTCAGTACAACTTCTGCTTCTTCCCATAAAGAGATTAACAGAAGAAATGCTTTTGCCAAG---
>bosTau8
ATGACCATAGAGGACCTTCCAGATTTTCCATTAGAAGGAAGTTCTTTGATTGGAAAATACCCATTTTTATTTCAAGGTTCTGATACACCAGTTATCTTTTCCATTTCTGCAGCACCAATGCCTTCAGACTGTGAGTTTTCTTTCTTTGATCCTAATGATACATCATGCCAGGAAATTCTCTTTGATCCCAAAACTTCTGTATCAGAATTATTTGCCATTTTAAGACAGTGGGTTCCTCAGGTCCAGCAAAACATTGACGTTATCGGAAATGAGATTCTTAAGAGAGGTTGCAATGTGAATGACAGAGATGGATTGACAGATATGACTCTTTTGCATTACACATGCAAATCTGGAGCTCACGGTATTGGTGATGTTGATACAGCGGTAAAATTTGCAACTCAGCTTATTGATCTGGGAGCAGATGTTAGTTTGCGGAGTCGATGGACAAACATGAATGCCTTGCATTATGCAGCTTATTTTGATGTTCCTGAGCTTATAAGAGTGATTTTGAAGACATCTAAACCAAAAGATGTGGATGCCACTTGCAGTGACTTTAATTTTGGAACAGCTCTGCATATCGCTGCATATAACTTGTGTGCAGGCACTGTGAAATGCTTATTGGAGCATGGAGCAAATCCTGCATTTAGGAATGACAAAGGGCAGATCCCCGCTGACGTTGTTCCAGACCCGGTTGAGATGCCCTTGGAAATGGCTGATGCTGCGGCCACTGCTAAGGAAATCAAGCAGATGCTGCTGGACGCAGCGCCTCTGTCATATGATCTCTCAAAGCCCTTGCTTCCAAATTACGATCGTGTTACTAGCAAGGCGATGCTGACGTCACTTGGCCTGAAGCTAGGGGATCGTGTTGTTATTGCAGGACAGAAGGTTGGAACATTGAGATTTTGTGGAACAACTGAATTTGCAAGCGGACAGTGGGCTGGCATTGAGTTGGATGAACCAGAAGGAAAAAACAATGGAAGTGTTGGGAAAGTCCAGTATTTTAAATGTGCCCCCAAATATGGTATTTTTGCACCTCTTTCAAAGATAAGTAAAGCAAAAGATCGAAGGAAGAATATAGCACACACTCCTTCTACAAAAGCT---GGACCTCTCATCAGGTCCCAGAAAATTGATGTAGCTCATGTAACATCAAAAGTAAATACTGGATTAATGACATCAAAAAAAGATAGTGCT---TCAGAATCAACACTCTCATTGCCTCCTGGTGAAGAGTTGAAAACTGGGGCAGAGAAAGATGTTCCC------CTGATTGGATCCATCAGCAGCTCCTCCTCTATATCTTCTTTGGAGCACAAACAGAGCCTCTCCAAGAAACTG------AATGCACGTGGCAATAACAAGAAGACA---ATGAGCAAAAGCCCTTCTCTCTCGTCTAGAGCCAGTGCTGGTTTGAATTCCTCAGCAGCATCTGTAGCAAATAGTGGGCGCTGC---GAAGGAGACCTCCGAATTGGAGACAGGGTGTTGGTGGCAGGCCAGAGAATTGGTGCCATTAAGTTCTTTGGGACAACAAACTTCGCTCCAGGATATTGGTACGGGATAGAGCTTGAGAAACCCCATGGCAAGAATGATGGTTCAGTTGGAGGTGTGCAGTATTTTAGTTGTTCCCCAAGATATGGAATATTTGCTCCCCCATCCAGGGTTCAAAGGGTAACAGATTCCCTGGATACTCTTTCAGAAATTTCTTCAAATAAACAGAATCATTCTTATCCTGGTTTTAGGAGAAGTTTCAGTACAACTTCTGCTTCTTCCCAAAAAGAGATTAACAGAAGAAATGCTTTTGCCAAG---
>susScr11
ATGACCATAGAGGACCTTCCAGATTTTCCATTAGAAGGAAATTCTCTGATTGGAAGATACCCATTTTTATTTCAAGGTTCCGATACACCAGTTATTTTTTCCATTTCTGCAGCACCAATGCCTTCAGACTGTGAGTTTTCTTTCTTTGATCCTAATGATACATCATGCCAGGAAATTCTCTTTGATCCCAAGACTTCTGTATCCGAATTATTTGCCATTTTAAGACAATGGGTTCCTCAGGTTCAGCAAAACATTGACATTATTGGAAATGAGATTCTTAAGAGAGGTTGCAATGTGAATGACAGAGATGGGTTGACAGATATGACTCTTTTACATTATACTTGCAAATCTGGAGCTCATGGTATTGGTGATGTCGATACTGCTGTAAAATTCGCAACTCAGCTTATTGATCTGGGAGCGGATGTTAGTTTGCGAAGTCGCTGGACAAATATGAATGCTTTGCATTATGCTGCTTATTTTGATGTCCCCGAGCTTATAAGAGTGATTTTGAAGACATCTAAACCAAAAGATGTGGATGCCACTTGCAGTGACTTTAATTTTGGAACAGCTCTGCATATTGCTGCATATAACTTGTGTGCGGGTACTGTGAAATGCTTATTGGAGCATGGAGCAAATCCTGCATTTAGGAACGACAAAGGACAGATCCCTGCAGATGTTGTCCCAGACCCGGTTGAAATGCCCTTAGAAATGGCCGATGCTGCGGCAACTGCCAAAGAAATCAAGCAGATGCTGCTGGATGCGGTGCCTCTGTCATGTGGTCTCTCAAAGCCCTTGCTTCCGAATTATGATCGGGTTACCAGCAAGGCGATGCTGACGTCACTTGGCCTGAAGTTGGGAGATCGTGTTGTTATTGCAGGACAGAAGGTTGGAACATTAAGATTTTGTGGAACAACGGAATTTGCAAATGGGCAATGGGCTGGCATTGAGTTGGATGAACCAGAAGGAAAAAACAATGGAAGTGTTGGCAAAGTCCAGTACTTTAAATGCGCCCCCAAATACGGAATTTTTGCACCTCTTTCAAAGATTAGTAAAGCCAAAGATCGAAAGAAGAATATAGCACACACTCCCTCTGCAAAAGCT---GGACCTCTCGTCAGATCCCAGAAAATTGATGTGGCTCATGTGACATCGAAAATAAATACTGGATTAATGACTTCAAAAAAAGATAGTACT---TCAGAATCAACACTTTCATTGCCTCCTGGTGAAGAATTGAAAACTGGAACAGAGAAAGATGTTACC------CTGCTGGGATCCGTCAGCAGCTCCTCTTCTGCATCCTCCTTGGAGCCCAAACAGAGCCAGCCCACGAAACTG------AGTGCACGTGGCAATAACAAGAAGACA---ATGAGCAAAAGCCCTTCTGTCTCGTCTAGAGCCAGTGCTGGTTTGAATTCCTCAGCAACATCTATAGCAAATAGTACGAGTTGT---GAAGGAGAACTCCGCCTTGGAGATAGGGTGTTGGTGGTAGGCCAGAGAATTGGAACCATTAAGTTCTTTGGGACAACAAACTTTGCTCCAGGCTATTGGTATGGAATAGAGCTTGAGAAACCCCACGGCAAGAATGATGGTTCCGTTGGAGGTGTGCAGTATTTTAGTTGTTCCCCAAGATATGGAATATTTGCTCCCCCATCCAGGGTTCAAAGAGTAACAGACTCCTTGGATACGCTTTCAGAAATTTCTTCAAATAAACAGAATCATTCTTATCCTGGTTTTAGGAGAAGTTTCAGTACAACTTCTGCTTCCTCCCAAAAAGAGATTAACAGAAGAAATGCTTTTGCCAAG---
>HLturTru3
ATGACCATAGAGGACCTTCCGGATTTTCCATTAGAAGGAAGTTCGTTGATTGGAAGATACCCATTTTTATTTCAAGGTTCTGATACACCAGTTATCTTTTCCATTTCTGCAGCACCAATGCCTTCAGACTGTGAGTTTTCTTTCTTTGATCCTAATGATACATCATGCCAGGAAATTCTCTTCGATCCCAAAACTTCTGTATCGGAATTATTTGCCATTTTAAGACAGTGGGTTCCTCAGGTCCAGCAAAATATTGACGTTATTGGAAATGAGATTCTTAAGAGAGGTTGCAACGTGAATGACAGAGATGGATTGACAGATATGACTCTTTTACATTATACTTGCAAATCTGGAGCTCATGGTATTGGTGATGTTGATACAGCTGTAAAGTTTGCAACTCAACTTATCGATCTGGGAGCAGATGTTAGTTTGCGGAGTCGCTGGACAAATATGAATGCTTTGCATTATGCTGCTTATTTTGATGTCCCTGAACTTATAAGAGTGATTTTGAAGACATCTAAACCAAAAGATGTGGATGCCACTTGCAGTGACTTTAATTTTGGAACAGCTCTGCATATTGCTGCATATAACCTGTGTGCAGGTACTGTGAAATGCTTATTGGAGCATGGAGCAAACCCTGCATTTAGGAATGACAAAGGACAGATCCCTGCTGACGTTGTCCCAGACCCGGTCGAAATGCCCTTAGAAATGGCCGATGCCGCGGCAACTGCTAAAGAAATCAAGCAGATGCTGCTCGATGCGGTGCCTCTGTCGTGTGATCTCTCAAAGCCCTTGCTTCCAAGTTACGATCGTGTTACTAGCAAGGTGATGCTGACGTCACTTGGCCTGAAGCTGGGGGATCGTGTCGTTATTGCAAGACAGAAGGTTGGAACATTAAGATTTTGTGGAACAACTGAATTTGCAAGTGGGCAGTGGGCTGGCATTGAGTTGGATGAACCAGAAGGAAAAAACAATGGAAGTGTTGGGAAAGTCCAGTACTTTAAATGTGCCCCCAAATATGGTATTTTTGCACCCCTTTCAAAGATAAGTAAAGCAAAAGATCGAAGGAAGAATACAGCACACACCCCTCCTACAAAAGCT---GTACCTCTCGTCAGGTCCCAGAAAATTGATGTAGCACATGTAACGTCAAAAGTACATACTGGATTAATGACATCAAAAAAAGATAGTGCT---TCAGAATCAACACTTTCATTGCCTCCTGGTGAAGAATTGAAAACTGGAGCAGAGAAAGATGTTACC------CTGCTTGCATCCGTCAGCAGCTCCTCCTCTACATCTTCTTTGGAGCACAAGCAGAGTCACTCCAAGACACTG------AATGCAAGTGGCAATAACAAGAAGACA---ATGAGCAAAAGCCCTTCTGTCTCATCTAGAGCCAGTGCCGGTTTGAATTCCTCAGCAACATCTGTAGCAAGTAATGCACGCTGC---GAAGGAGAACTCCGCCTTGGAGATAGGGTGTTGGTGGTGGGCCAGAGAATTGGTACCGTTAAGTTCTTTGGGACAACAAACTTCGCTCCAGGATATTGGTACGGGATAGAGCTTGATAAACCCCATGGCAAGAATGATGGTTCAGTTGGAGGTGTGCAGTATTTTAGTTGTTCCCCAAGATATGGAATATTTGCTCCCCCATCCAGGGTACAAAGAGTAACAGATTCCCTGGATACTCTTTCAGAAATTTCTTCAAATAAACAGAATCATTCGTATCCTGGTTTTAGGAGAAGTTTCAGTACAACTTCTGCTTCTTCCCAGAAAGAGATTAACAGAAGAAATGCTTTTGCCAAG---
>balAcu1
ATGACCATAGAGGACCTTCCGGATTTTCCATTAGAAGGAAGTTCTTTGATTGGAAGATACCCATTTTTATTTCAAGGTTCTGATACACCAGTTATCTTTTCCATTTCTGCAGCACCAATGCCTTCAGACTGTGAGTTTTCTTTCTTTGATCCTAATGATACGTCATGCCAGGAAATTCTCTTCGATCCCAAAACTTCTGTATCAGAATTATTTGCCATTTTAAGACAGTGGGTTCCTCAGGTCCAGCAAAATATTGATGTTATTGGAAATGAGATTCTTAAGAGAGGTTGCAACGTGAATGACAGAGATGGATTGACAGATATGACTCTTTTACATTATACTTGCAAATCTGGAGCTCATGGTATTGGTGATGTTGATACAGCTGTAAAATTTGCAACTCAACTTATTGATCTGGGAGCAGATGTTAGTTTGCGGAGTCGCTGGACAAATATGAATGCTTTGCATTATGCTGCTTATTTTGATGTCCCTGAACTTGTAAGAGTGATTTTGAAGACATCTAAACCAAAAGATGTGGATGCCACTTGCAGTGACTTTAATTTTGGAACAGCTCTGCATATTGCTGCATATAACTTGTGTGCAGGTACTGTGAAATGCTTATTGGAGCATGGAGCAAATCCTGCATTTAGGAATGACAAAGGACAGATCCCCGCTGACGTTGTCCCAGACCCGGTCGAAATGCCCTTAGAAATGGCCGATGCCGCCGCAACTGCTAAAGAAATCAAGCAGATGCTGCTCGATGCGGTGCCTCTGTCATGTGATCTCTCAAAGCCCTTGCTTCCAAATTACGATCGTGTTACTAGCAAGGTGATGCTGACGTCACTTGGCCTGAAGCTGGGGGATCGTGTTGTTATTGCAAGGCAGAAGGTTGGAACATTAAGATTTTGTGGAACAACTGAATTTGCAAGTGGGCAGTGGGCTGGCATTGAGTTGGATGAACCAGAAGGAAAAAACAATGGAAGTGTTGGGAAAGTCCAGTACTTTAAATGTGCCCCCAAATATGGTATTTTTGCACCCCTTTCAAAGATAAGTAAAGCAAAAGATCGAAGGAAGAATACAGCACACACTCCTTCTACAAAAGCT---GTACCTCTCATCAGGTCCCAGAAAATTGATGTAGCTCATGTAACGTCAAAAGTAAATACTGGATTAATGACATCAAAAAAAGATAGTGCT---TCAGAATCAACACTTTCATTGCCTCCTGGTGAAGAATTGAAAACTGGAGCAGAGAAAGATGTTACC------CTGCTTGGATCCGTCAGCAGCTCTTCCTCTACATCTTCTTTGGAGCACAAACAGAGTCACTCCAAGAAACTG------AATGCAAGTGGCAATAACAAGAAGACA---ATGAGCAAAAGCCCTTCTGTCTCATCTAGAGCCAGTGCCGGTTTGAATTCCTCAGCAACATCTGTAGCAAATAATGCACGCTGT---GAAGGAGAACTCCACCTTGGAGATAGGGTGTTGGTGGTAGGCCAGAGAACTGGTACCATTAAGTTCTTTGGGACAACAAACTTTGCTCCAGGATATTGGTACGGGATAGAGCTTGATAAACCCCATGGCAAGAATGATGGTTCAGTTGGAGGTGTGCAGTATTTTAGTTGTTCCCCAAGATATGGAATATTTGCTCCTCCATCCAGGGTACAAAGGGTAACAGATTCCCTGGATACTCTTTCAGAAATTTCTTCAAATAAGCAGAATCATTCTTATCCTGGTTTTAGGAGAAGTTTCAGTACAACTTCTGCTTCTTCCCAGAAAGAGATTAACAGAAGAAATGCTTTTGCCAAG---
>musFur1
ATGACCATAGAGGACCTTCCAGATTTTCCAGTAGAAGGAAATTCTTTGATCGGAAGATACCCGTTTTTATTTCCAGGTTCTGAGACACCAGTTGTTTTTTCCATTTCTGCAGCACCAATGCCTTCGGACTGCGAGTTTTCTTTCTTTGATCCTAATGATACATCATGCCAGGAAATTCTCTTTGATCCCAAAACTTCTGTATCAGAATTATTTGCCATTTTAAGACAGTGGGTTCCTCAGGTCCAACAAAACATTGACATTATTGGCAATGAGATTCTTAAGAGAGGCTGCAACGTGAATGACAGAGATGGACTGACGGATATGACTCTCTTACATTACACTTGCAAATCTGGAGCTCACGGTATCGGTGATGTTGATACAGCTGTAAAATTTGCAACTCAACTTATTGATCTGGGAGCAGATGTTAGTTTACGGAGTCGCTGGACAAATATGAATGCTTTGCACTATGCTGCTTATTTTGATGTCCCTGAGCTTATAAAAGTGATATTGAAGACATCTAAACCAAAAGATGTAGATGCCACTTGCAGTGACTTTAATTTTGGAACAGCTCTGCATATCGCTGCTTATAACTTGTGCGCAAGTACTGTGAGATGCTTGTTGGAGCTTGGAGCAAATCCAGCATTTAGGAATGACAAAGGACAGATCCCTGCTGACGTGGTCCCGGACCCAGTGGAAATGCCATTAGAGATGGCCGATGCCGCGGCGACCGCTAAAGAAATCAAGCAGATGCTGTTAGACGCGGCGCCCCTGTCGTGTGACATTTCAAAGCCCCTGCTTCCGAACTGTGACCGCGTCACCAGCAAGGCGATGCTCTCGTCCCTCGGTCTGAAGTTGGGGGATCGTGTCATTATCGCAGGACAGAAGGTTGGAACATTAAGATTTTGTGGAACAACTGAATTTGCAAGTGGGCAGTGGGCTGGCATTGAGCTGGATGAACCAGAAGGGAAAAACAATGGAAGTGTTGGGAAAATCCAGTACTTTAAATGTGCCCCCAAATATGGTATTTTTGCACCGCTTTCAAAGATAAGTAAGGCAAAAGATCGAAGGAAGAATATAGCACACACTTCTTCTGGAAAAGCT---GTGGCTCTCATCAGGTCTCAGAAAATTGATGTAACTCATGTAACGTCAAAAGTAAACACTGGATTAATGACCTCAAAAAAG---AGTGCT---TCTGAATCAACACTGTCATTGCCTCCTGGGGAAGAGCTGAAACCTGTAACAGAGAAAGATGGTACC------CTGCTTGGCTCCATCAGCAGCTCCTCCTCCACCTCGTCTTTGGAACACAAACCGAGCTACCCCAAGAAACTG------AATGCACGTGGCAATAACAAGAAGACA---ATGAGCAAAAGCCCGTCTGTCTCCTCTAGAGCCAGTGCTGGGTTGAGTTCCTCAGGAGCCTGTGTAGCAATTAACAGCCGCTGT---GCAGGAGAGCCCCACCTCGGAGACCGAGTGCTGGTGGTGGGCCAGAGAGTCGGCACCGTGAAGTTCTTCGGGACAACGAACTTTGCTCCAGGATATTGGTACGGTATAGAGCTTGAGAAACCCCATGGCAAGAATGATGGTTCAGTTGGAGGTGTGCAGTACTTTAGTTGTTCTCCAAGATACGGAATATTTGCTCCCCCATCCAGGGTACAAAGGGTAACGGATTCCCTGGATACTCTTTCAGAAATTTCTTCGAATAAACAGAATCATTCTTATCCTGGTTTTAGGAGAAGTTTCAGTACGACTTCTGCTTCTTCCCAAAAAGAGATTAACAGAAGAAATGCTTTTGCCAAG---
>lepWed1
ATGACCATAGAGGACCTTCCAGATTTTCCAGTAGAAGGAAATTGTTTGATTGGAAGATACCCGTTTTTATTTCCAGGTTCTGAGACACCCGTTGTTTTTTCCATTTCTGCGGCACCAATGCCTTCGGACTGCGAGTTTTCTTTCTTTGATCCTAATGATACATCATGCCAGGAAATTCTCTTTGATCCTAAAACTTCTGTATCAGAATTATTTGCCATTTTAAGACAGTGGGTTCCTCAGGTCCAGCAAAACATTGACATTATTGGAAATGAGATTCTTAAGAGAGGCTGCAATGTGAATGACAGAGATGGATTGACAGATATGACTCTTTTACATTACACTTGCAAATCTGGAGCTCATGGTATTGGTGATGTTGATACAGCTGTAAAATTTGCAACTCAGCTTATTGATCTGGGAGCAGATGTTAGTTTACGGAGTCGCTGGACAAATATGAATGCTTTGCATTATGCTGCTTATTTTGATGTCCCTGAGCTTATAAAAGTGATTTTGAAGACATCTAAACCAAAAGATGTAGATGCCACTTGCAGTGACTTTAATTTTGGAACGGCTCTGCATATTGCTGCATATAACTTGTGTGCAAGTACCGTGAGATGCTTATTGGAGCATGGAGCAAATCCTGCATTTAGGAATGACAAAGGGCAGATCCCTGCTGATGTCGTTCCGGACCCAGTGGAAATGCCTCTGGAGATGGCTGATGCTGCTGCAACTGCTAAAGAAATCAAGCAGATGTTGTTGGATGCGGCGCCCCTGTCGCGTGACATGTCAAAGCCCCTGCTTCCAAACTGTGACCGCGTCACTAGCAAGGCGATGCTCACGTCCCTCGGTCTGAAGTTGGGGGATCGCGTCGTTATTGCAGGACAGAAGGTTGGAACATTAAGATTTTGCGGAACAACAGAATTTGCAACTGGGCAGTGGGCTGGCATTGAGTTGGATGAACCAGAAGGAAAAAACAATGGAAGTGTTGGGAAAATCCAGTACTTTAAATGTGCGCCCAAATACGGTATTTTTGCACCACTTTCAAAGATAAGTAAAGCAAAAGATCGAAGGAAGAATATAGCACACACTTCTTCTGGAAAAGCT---GTGCCTCTCATCAGGTCCCAGAAAATTGATGTAACTCATGTAACATCAAAAGTAAACACTGGATTAATGACTTCAAAAAAAGATAGCGCT---TCTGAATCAACACTTTCATTGCCTCCTGGTGAAGAACCGAAACCCGTAACAGAGAAAGATGGTACC------CTGCTTGGATCCATCAGCAGCTCCTCCTCCACATCATCTTTGGAGCACAAACTGAACTACCCCAAGAAACTG------AATGCACATAGCAGTAACAGGAAGACA---GTGAGCAAAAGCCCGTCTGTCTCCTCTAGAACCAGTGCTGGTTTGAATTCCTCAGGAGCATCTGTAGCAAATAACAGCCGCTGT---GCAGGAGAGCCCCACCTCGGAGATAGAGTGCTGGTGGTAGGCCAGAGAATCGGCACCGTTAAGTTCTTCGGGACAACAAACTTTGCTCCAGGATATTGGTACGGTATAGAGCTTGAGAAACCCCATGGCAAGAATGATGGTTCAGTTGGAGGTGTGCAGTATTTTAGTTGTTCTCCAAGATATGGAATATTTGCTCCCCCATCCAGGGTACAAAGGATAACAGATTCCCTGGATACTCTTTCAGAAATTTCTTCGAATAAACAGAATCATTCTTATCCT------------------------------------------------------------------------------
>HLrhiFer5
ATGACCATAGAGGACCTTCCAGATTTTCCATTAGAAGGAAATTCTTTGATTGGAAGATATCCATTTTTATTTTCAGGTTCTGATACGCCTGTCACCTTTTCCATTTCTGCAGCACCAATGCCTTCAGACTGTGAGTTTTCTTTCTTTGATCCTAATGATACATCATGTCAGGAAATTCTCTTCGATCCCAAAACTTCTGTATCAGAATTATTTGCCATTTTAAGACAGTGGGTTCCTCAGGTCCAGCAAAACATTGACATTATCGGAAATGAAATTCTTAAGAGAGGTTGCAATGTGAACGACAGAGATGGATTGACAGATATGACTCTTTTACATTATACTTGCAAATCTGGAGCTCATGGTATTGGTGATGTTGATACAGCTGTAAAATTTGCAACTCAACTTATTGATCTGGGAGCAGATGTTAGTTTGCGGAGTCGCTGGACAAATATGAATGCTTTGCATTATGCTGCTTATTTTGATGTCCCTGAACTTGTAAGAGTGATTTTGAAGACATCTAAACCAAAAGATGTGGATGCCACTTGTAGTGACTTTAATTTTGGAACAGCTCTGCATATTGCCGCATATAACTTGTGTGCAGGTACTGTGAAATGCTTACTGGAGCTTGGAGCAAATCCTGCATTTAGGAACGACAAGGGACAGATCCCTGCTGATGTGGTTCCAGACCCAGTGGAAATGCCACTGGAAATGGCGGACGCTGCGGCTACTGCTAAAGAAATCAAGCAGATGCTGTTAGATTCGGTGCCTCTGTCATGCGATATCTCCAAGCCTGTGCTTCCAAATTATGATCGTGTCACTAACAAGGCAGTGCTTACGTCAGTTGGCCTGAAGTTGGGGGACCGTGTTGTTATTGCAGGACAGAAGGTTGGAACCTTAAGATTTTGTGGAACAACTGAATTTGCAAGTGGGCAGTGGGCCGGCATTGAGTTGGACGAACCAGAAGGAAAAAACAATGGAAGTGTTGGGAAAATCCAGTACTTTAAATGTGCCCCCAAATATGGTATTTTTGCACCTCTTTCAAAGATAAGTAAAGCAAAAGATCGAAGGAAAAATACAGTACACACTCCTTCTACAAAAGCT---GGACCC---ATCAGGTCCCAGAAAATCGACTTAGCTCATGTGACATCAAAAGTAAATACTGGATTAATGACATCAAAAAAAGACAGTGCT---CCTGAATCCACACTTTCATTGCCTCCTGGTGAAGAATTGAAAACTCTAACAGAGAAAGATGTTAAC------CTGCCTGGCTCCATCAGCAGCTCATCCTCTTCATCTTCTTTGGAACACAGACAGAGCTACCGCAAGAAACTG------AATGCACGTAGCAATAGCAAGAAGACG---ACGAGCAAAAGCCCGTCTGTTTCATCTAGAGCCATTGCTGGTTTGAATTCCTCAGCAACATCTGTAGCAAATGAGACCCCTTGT---GAAGGAGACCTCCAACTTGGAGATAGAGTTTTGGTGGTTGGACAGAGAATTGGCACCATTAAGTTCTTCGGGACAACCAACTTTGCTCCAGGATATTGGTACGGCATAGAGCTTGAGAAACCCCATGGCAAGAATGATGGTTCAGTTGGAGGTGTGCAGTATTTTAGTTGCTCTCCAAGATATGGAATATTTGCTCCCCCATCCAGGGTACAAAGAGTAACAGATTCCCTGGACACGCTTTCAGAAATTTCTTCGAATAAACAGAATCACTCTTACCCTGGTTTTAGGAGAAGCTTCAGTACAACTTCTGCTTCTTCTCAAAAAGAGATTAACAGAAGAAATGCTTTTGCCAAG---
>conCri1
ATGACCATAGAGGACCTTCCAGATACTCCATTAGAAGGATACCCATTGATTGGAAGATACCCATTTTTATTTCCAGGTTCCGAAACACCAGTTGTCTTTTCCATTTCCGCAGCACCAATGCCTTCGGACTGTGAGTTCTCTTTCTTTGATCCCAATGATACATCCTGCCAGGAAATTCTCTTCGATCCCAAAACTTCTGTATCGGAATTGTTTGCCATCTTGAGACAGTGGGTTCCTCAGGTCCAGCAGAACATTGACATCATTGGGAATGAGATTCTTAAGAGGGGCTGCCATGTGAATGACAGAGATGGATTGACAGACATGACCCTTTTACATTATACTTGTAAATCCGGAGCGCATGGTATTGGTGATGTTGACACAGCTGTAAAATTTGCAACTCAACTTATTGACCTGGGAGCAGACGTGAGCTTGCGGAGTCGCTGGACGAATATGAATGCTTTGCACTACGCTGCTTATTTTGATGTCCCTGAGCTTATAAGAGTGGTTTTGAAGACATCTAAACCAAAAGATGTGGATGCCACTTGCAGTGACTTCAACTTTGGAACGGCTCTGCATATTGCCGCCTATAACTTGTGTGCAGGTACTGTGAAATGCTTACTGGAGCACGGAGCAAATCCTGCATTTAGGAACGACAAGGGCCAGATCCCTGTGGATGTGGTTCCAGACCCAGTGGAGATGCCCTTGGAAATGGCTGACGCCGCAGCTACCGCTAAAGAAATCCGGCAGATGCTTCTGGACGCGGCGCCCCTGTCCTGCGAGGTCGCAAAGCCGGCGCTGCCAAGCTACGATCGCATGACCAGCCGGGCGATGCTCACCTCCCTCGGCCTGAAGCTGGGGGACCGTGTGGTTATCGCTGGACAGAAGGTTGGCACATTAAGATTTTGTGGAACGACTGAATTTGCAAATGGGCAGTGGGCTGGCATTGAGTTGGATGAACCAGAAGGAAAAAATAATGGAAGTGTTGGGAAAGTCCAGTACTTTAAATGTGCCCCCAAATATGGCATATTTGCACCTCTCTCAAAGATCAGCAAAGCGAAAGAGGGCAGGAAGAATATAGTGCACACG---TCTACAAAAGCT---GCTCCTCTCATCCGGTCCCAGAAGATTGATGTAGCTCATGTAACATCAAAAGTAAATACTGGATTAATGGCATCCAAAAAAGATAGTGCT---TCTGAATCCACACTTTCATTGCCTCCTGGTGGAGAATTGAAAACTGTAGCAGAGAAAGATGTTACC------CCGCTGGGATCCATCAGCAGCTCCTCCTCTACGTCTTCTCTGGAGCACACACAGAGCCAAGCCAAGAAACCG------AACGCAAGTAGTAGCAACAAGAAGACG---ATGAGCAAAAGCCCCTCTGTTTCGTCTCGAGCCAGTGCTGGTTTGAGTTCCTCAGCAACCTCTATAGCAAATAATCCCCGGGGA---GAAGGGGAGCTCCACCTTGGAGACCGAGTGCTGGTGGTCGGCCAGAGGCTCGGCACTGTGAAGTTTTTTGGGACAACAAACTTTGCTCCAGGATATTGGTACGGTATAGAGCTTGAAAAACCCCATGGCAAGAACGATGGTTCCGTTGGAGGTGTGCAATATTTTAGTTGTTCTCCAAGATATGGAATATTTGCTCCCCCATCCAGGGTACAAAGAGTAACAGATTCCCTGGACACACTCTCAGAAATTTCTTCAAATAAACAGAATCATTCTTATCCTGGTTTTAGGAGAAGTTTCAGTACAACTTCTGCCTCTTCCCAAAAAGAGATTAACAGAAGAAATGCTTTTGCCAAG---
>manPen1
ATGACCATAGAGGACCGTCCAGATTTTCCATTAGAAGGAAATTCTTTGATTGGAAGATACCCATTTTTATTTCCAGGTTCCAATACACCAGTTATCTTTTCAATTTCTGCAGCGCCAATGCCTTCAGACTGTGAGTTTTCTTTCTTTGATCCTAATGATACATCATGCCAGGAAATTCTCTTTGATCCCAAAACTTCTGTATCAGAGTTATTTGCCATTTTAAGACAGTGGGTGCCTCAGGTCCAGCAAAACATTGACATTATTGGAAATGAGATTCTTAAGAGAGGTTGCAATGTGAATGACAGAGATGGATTGACAGATATGACTCTTTTGCATTATACTTGCAAGTCTGGAGCTCATGGTATTGGTGATGTTGATACAGCTGTAAAATTTGCAACTCAACTTATTGATCTGGGAGCAGATGTTAGTTTGCGGAGTCGATGGACAAATATGAATGCTTTGCATTATGCTGCTTATTTTGATGTACCTGAGCTTATAAGAGTGATTTTGAAGACCTCTAAACCAAAAGATGTGGATGCCACGTGCAGTGACTTTAATTTTGGAACAGCTCTGCATATTGCTGCCTATAACTTGTGTGCAGATACTGTGAAATGCTTATTGGAGCATGGAGCAAATCCTGCGTTTAGGAACGACAAAGGACAGGTCCCTGCTGATGTTGTTCCAGACCCAGTTGAAATGCCACTAGAAATGGCTGATGCCGCAGCAACTGCTAAAGAAATCAAGCAGATGCTGTTAGATGTGATGCCTCTGTCATGTCATATCTCAAAGCCCATACTTCCAAATTACGACCGCGTTACTAGCAAGGCAATGCTTACGTCACTTGGCCTGAAGCTGGGGGATCGTGTTGTTATTGCAGGACAGAAGGTTGGAACATTAAGATTTTGTGGAGCAACTGAATTTGCAAATGGGCAGTGGGCTGGCATTGAGTTGGATGAACCAGAAGGAAAAAACAATGGAAGTGTTGGAAAAGTCCAGTACTTTAAATGTGCCCCCAAATATGGTATTTTTGCACCTCTTTCAAAGATAAGTAAAGCCAAAGACCGAAGGAAGAATATAGTACACACTCCATCTACAAAAGCT---GTACCACTCATCAGGTCCCAGAAAATTGATGTAGCTCACGTAACATCAAAAATAAACACCGGATTAATGACATCAAAAAAAGATAAATCT---TCGGAATCAATACTTTCATTGCCTTCTGGTGAAGAATTGAAAGCTGTAACAGAGAAAGTTGGCGCC------CTGCCTGGATCCATCAGTAGCTGCTCCTCTACATCTTCTTTGGAACACAAACCGAGCCACCCCAGGAAACTG------AATGCGCGTAGCGGGAACAGGAAGGCA---ATGAGCCAAAGCCCGTCCGTCTCATCCAGAGCCAGTGCTGGTCTGAATTCCTCAGCAACGTCTATAGCACCTAGTGGGGGCTGT---GAAGGAGAGCTCCACCTCGGAGACCGAGTGCTGGTGGTAGGCCAGAGAATTGGTACCATTAAGTTCTTTGGGACAACAAACTTTGCTCCAGGATATTGGTATGGTATAGAGCTTGAGAAACCCCATGGCAAGAATGACGGTTCAGTTGGAGGTGTGCAGTATTTTAGTTGTTCTCCAAGATATGGAATATTTGCTCCCCCATCCAGGGTACAAAGAGTGACAGATTCCCTGGACGCTCTTTCAGAAATTTCTTCAAATAAACAGAATCATTCTTATCCTGGTTTTAGGAGAAGTTTCAGTACCACTTCGGCTTCTTCCCAAAAAGAAATTAACAGAAGAAATGCTTTTGCCAAG---
>HLmanJav1
ATGACCATAGAGGACCGTCCAGATTTTCCATTAGAAGGAAATTCTTTGATTGGAAGATACCCATTTTTATTTCCAGGTTCCAATACACCAGTTATCTTTTCAATTTCTGCAGCACCAATGCCTTCAGACTGTGAGTTTTCTTTCTTTGATCCTAATGATACATCATGCCAGGAAATTCTCTTTGATCCCAAAACTTCTGTATCAGAGTTATTTGCCATTTTAAGACAGTGGGTGCCTCAGGTCCAGCAAAACATTGACATTATTGGAAATGAGATTCTTAAGAGAGGTTGCAATGTGAATGACAGAGATGGATTGACAGATATGACTCTTTTGCATTATACTTGCAAGTCTGGAGCTCATGGTATTGGTGATGTTGATACAGCTGTAAAATTTGCAACTCAACTTATTGATCTGGGAGCAGATGTTAGTTTGCGGAGTCGATGGACAAATATGAATGCTTTGCATTATGCTGCTTATTTTGATGTACCTGAGCTTATAAGAGTGATTTTGAAGACCTCTAAACCAAAAGATGTGGATGCCACGTGCAGTGACTTTAATTTTGGAACAGCTCTGCATATTGCTGCCTATAACTTGTGTGCAGATACTGTGAAATGCTTATTGGAGCATGGAGCAAATCCTGCGTTTAGGAACGACAAAGGACAGGTCCCTGCTGATGTTGTTCCAGACCCAGTTGAAATGCCACTAGAAATGGCTGATGCCGCAGCAACTGCTAAAGAAATCAAGCAGATGCTGTTAGATGTGATGCCTCTGTCATGTGATATCTCAAAGCCCATACTTCCAAATGACGACCGCGTTACTAGCAAGGCAATGCTTATGTCACTTGGCCTGAAGCTGGGGGATCGTGTTGTTATTGCAGGACAGAAGGTTGGAACATTAAGATTTTGTGGAGCAACTGAATTTGCAAATGGGCAGTGGGCTGGCATTGAGTTGGATGAACCAGAAGGAAAAAACAATGGAAGTGTTGGAAAAGTCCAGTACTTTAAATGTGCCCCCAAATATGGCATTTTTGCACCTCTTTCAAAGATAAGTAAAGCCAAAGACCGAAGGAAGAATATAGTGCATACTCCATCTACAAAAGCT---GTACCGCTCATCAGGTTCCAGAAAATTGATGTAGCTCACGTAACATCAAAAATAAACACAGGATTAATGACATCAAAAAAAGATAAATCT---TCGGAATCAATACTTTCATTGCCTCCTGGTGAAGAATTGAAAGCTGTAACAGAGAAAGTTGGCGCC------CTGCCTGGATCCATCAGTAGCTGCTCCTCTACATCTTCTTTGGAACACAAACCGAGCCACCCCAGGAAACTG------AATGCGCGTAGTGGGAACAGGAAGGCA---ATGAGCCAAAGCCCGTCCGTCTCATCCAGAGCCAGTGCTGGTCTGAATTCCTCAGCAACGTCTGTAGCACCTAGTGGGCGCTGT---GAAGGAGAGCTCCACCTCGGAGACAGAGTGCTGGTGGTAGGCCAGAGAATTGGTACCATTAAGTTCTTTGGGACAACAAACTTTGCTCCAGGATATTGGTATGGTATAGAGCTTGAGAAACCCCATGGCAAGAACGACGGTTCAGTTGGAGGTGTGCAGTATTTTAGTTGTTCTCCAAGATATGGAATATTTGCTCCCCCATCCAGGGTACAAAGAGTGACAGATTCCCTGGACGCTCTTTCAGAAATTTCTTCAAATAAACAGAATCATTCTTATCCT------------------------------------------------------------------------------
>ochPri3
ATGACCATAGAGGACCTTCCAGATTTTCCACTAGAAGGAAACCCTTTGACTGGAAGATACCCGTTCCTGTTTCCAGGCGCTGAAGCACCAGTTATCTTCTCCATCTCGGCAGCACCAATGCCTTCCGACTGCGAGTTTTCTTTCTTTGATCCTAATGATGCATCATGCCAGGAGATTCTCTTTGATCCCAAAACTTCAGTTTCCGAATTATTTGCCATTTTAAGACAGTGGGTTCCTCAGGTCCAGCAAAACATTGACATTATTGGAAATGAGATCCTTAAGAGAGGTTGCAATGTGAACGATAGAGATGGCTTGACGGATATGACTCTTCTGCATTATACCTGCAAGTCTGGAGCTCACGGCATTGGTGACGTTGAGACAGCCGTCAAGTTTGCGACCCGGCTCCTGGACCTGGGGGCTGATGTCAGCTTGCGCAGTCGCTGGACCGACATGAACGCCTTGCACTATGCTGCCTACTTTGACGTCCCTGAGCTGATCGGTGTAGTGCTGAAGATGTCACGGCCAAGAGATGTGGATGTCACTTGCAGTGACTTTGATTTTGGAACGGCTCTGCATATTGCTGCATATAATTTGTGTGCAGGTGCTGTCAAATGCTTATTGGAGCACGGAGCAAATCCTGCATTTAGGAACGACAAAGGACAAATCCCCGCCGACGTCGTCCCAGACCCCGTGGACATGCCCCTGGAGATGGCCGATGCCGCGGCCACTGCTAAAGAAATCAGGCAGATGCTCCTGGCTGCAGTGCCCCTGTCGTGTAACATCCCCAAGGGCCTACTGCCCAACTACGATCCCGTCCCTGGCAGGACGATGCTTGCGTCACTCGGCCTAAAGTTGGGGGACCGTGTTGTCATCGCAGGACAGAAGGTTGGGACGTTAAGATTTTGTGGAAAAACTGAATTTGCTAGTGGACAGTGGGCAGGCATTGAATTGGATGAACCAGAAGGAAAAAACAATGGAAGTGTTGGAAAAATCCAGTACTTTAAATGTGCTCCCAAATACGGTATTTTTGCACCTCTTTCCAAGATCACCAAAGCAAAAGACAGAAGGAAGAATATCACTCATGCAGCTTCCACAAAAGCT---GTCCCTCTCACCCGGTCCCAGAAGGTGGATGTCACGCATGTCACGTCAAGAGTGAACACTGGATTGATGACATCAAAGAAAGACAGTGCG---TCCGAATCCACACTTTCGTTGCCTCCTGGTGAAGAATTGAAAACCATAACAGAGAAAGATGCCACG------GCGCTCGGGTCAGCCAGCTCCTGCTCCTCCACATCTTCCCTGGAGCACAAACAGAACAACCCCAAGAAGGTG------AACACCAGCGGCCGGGCCAAGAAGACC---TTGAGCAAAAGCCCATCTCTGTCTTCTCGAGCCAGTGCTGGTTTAAATTCCTCAGCAACTTCTGTAGCCAATAGCTCCCGCTGT---GAAGGGGAACTCCAGCCTGGTGACAGAGTGTTGGTCGTGGGCCAGAGAATTGGCACCATCAGGTTCTTTGGAACAACTAACTTTGCTCCAGGCTATTGGTACGGCATAGAGCTCGAAAAACCCCACGGCAAGAATGACGGCTCCGTTGGAGGTGTGCAGTATTTCAGTTGTTCTCCAAGATATGGGATATTTGCCCCCCCATCCAGGGTGCAAAGAATATCGGATTCCCTGGATACTCTCTCAGAAATTTCTTCAAATAAACAGAATCATTCTTACCCTGGTTTCAGGCGAAGCTTCAGTACAACTTCCGCTTCTTCCCAGAAAGAGATTAACAGAAGAAATGCTTTTGCCAAG---
>hetGla2
ATGACCATAGAGGACCTTCCAGATTTTCCATTAGAAGGGAATCCTTTGCTTGGAAGATACCCATTTTTATTTCCAGGTTCTGAAACACCAGTTATCTTTTCCATTTCTGCAGCACCAATGCCTTCAGACTGTGAGTTTTCTTTCTTTGATCCTAATGATGCATCATGCCAAGAAATTCTCTTTGATCCCAAAACTTCAGTCTCAGAATTATTTGCCATTTTAAGACAGTGGGTTCCTCAGGTCCAACAAAACATTGACCTTATTGGAAACGAGATTCTTAAAAGAGGTTGCAATGTGAATGACAGAGATGGATTGACGGATATGACTCTTTTACATTATACTTGCAAGTCTGGAGCTCATGGTATTGGTGATGTTGAGACAGCTGTGAAATTTGCAGCTCAGCTTATTGATCTGGGAGCAGATGTTAGTTTGCGGAGTCGCTGGACAAATATGAATGCTTTGCATTATGCTGCTTATTTTGATGTCCCAGAAGTTATAAGAGTGATTTTGAAGACATCAAAACCAAAAGATGTGGATGACACTTGCAGTGACTTTAATTTTGGAACAGCTCTGCATATTGCAGCATATAACTTGTGTGCAGGTGCTGTAAAATGCTTACTGGAGCATGGAGCAAACCCTGCCTTTAGGAATGACAAAGGACAGATCCCTGCCGATGTCGTTCCAGACCCAGTGGATATGCCGTTGGAAATGGCTGACGCTGCAGCAACTGCCAAGGAAATCAAGCAGATGCTGCTAGACGCGGTGCCTCTGTCCTGTGGTCGCTCCAAGGCCATGCTGCCAAACTGTGACCACGTGACTAGCAAGACAGCGCTTTCATCTCTTGGCCTGAAGTTGGGGGATCGTGTTGTCATTGCAGGACAGAAGATTGGGACACTACGATTTTGTGGAACAACTGAATTTGCAAGTGGTCAGTGGGCTGGCATTGAATTAGATGAACCAGAAGGCAAAAACAATGGAAGTGTTGGAAAAGTCCAGTACTTTAAATGTGCCCCCAAATATGGTATTTTTGCCCCTCTTTCAAAGATAAGTAAAGCAAAAGAACGAAGGAAGAATACAGCACACCCTCCTTCCTCAAAAACT---GTACCTCCCATCAAGCCCCAGAGGGTTGATGTGGCTCACATCACGTCAAAGGTGAACACTGGATTGATGACATCAAAAAAGAATAGTATT---TCTGAATCAGCACTTTCGTTGCCTCCTAGTGAAGAATTGAAAACTGTAGCAGAGAAAGATGTCACC------CTGCACGGATCCATCAGCAGCTCCTCCTCTACGTCTTCTTTGGAGCACAAACAGAGCTTCACTAAGAAACCG------AATGCAAGCAGCAATAGCAAGAAGACC---ATGAGCAAAAGCTCTTCTCTGTCATCCAGAGCCAGTGCTGGTTTGAATTCCTCGGCAACGTCTATAGCAAATGACACCCGTGGT---GAAGGAGAGCCCCGCCTTGGAGATAGAGTGTTGGTGGTAGGCCAGAGAGTTGGTACCATTAAGTTCTTCGGAACAACAAATTTTGCTCCAGGGTATTGGTATGGTATAGAGCTTGAAAAACCCCATGGCAAGAATGATGGTTCAGTTGGAGGTGTGCAGTATTTTAGTTGTTCTCCAAGATATGGAATATTTGCTCCCCCATCCAGGGTGCAAAGACTAACAGATTCCCTGGATACCCTTTCAGAAATTGCTTCAAACAAACAGAATCATTCTTATCCCGGTTTTAGGAGAAGTTTTAGCACAACTTCTGCTTCTTCCCAAAAAGAGATTAACAGGAGAAATGCTTTTGCCAAG---
>cavPor3
ATGACCATAGAGGACCTTCCAGATTTTCCATTAGAAGGAAATCCTTTGCTTGGAAGATACCCGTTTTTATTTCCAGGTTCTGAAACACCAGTTATCTTTTCCATTTCTGCAGCACCAATGCCTTCAGACTGTGAGTTTTCTTTCTTTGATCCTAATGATGCATCGTGCCAGGAAATTCTCTTTGATCCCAAAACTTCAGTCTCAGAATTATTTGCCATCTTAAGACAGTGGGTTCCTCAGGTCCAGCAAAACATTGACGTTATTGGAAATGAGATCCTTAAAAGAGGCTGCAATGTGAACGACCGAGATGGGTTGACAGATATGACCCTTTTACATTACACCTGCAAGTCTGGAGCTCATGGTATTGGTGATGTTGAGACAGCCGTGAAATTTGCAGCTCAGCTTATTGATCTCGGAGCAGACGTCAGTTTGCGGAGTCGCTGGACAAACATGAATGCTTTACATTATGCTGCCTATTTTGATGTCCCAGAAGTTATAAGAGTAATTTTGAAGACATCAAAACCAAAAGATGTGGATGCCACTTGCAGTGACTTTAATTTTGGAACAGCTCTGCACATTGCAGCATATAACTTGTGTGCAGGTGCCGTAAAATGCTTACTGGAGCACGGAGCAAACCCTGCATTTCGGAACGACAGGGGCCAGGTCCCTGCTGACGTGGTTCCCGACCCAGTGGATATGCCGCTGGAAATGGCCGATGCCGCTGCCACTGCCAAGGAAATCAAGCAGATGCTGCTCGATGCGGTGCCGCTCTCCTGT---CTCTCCAAGGCCGTGCTTCCAAACTGCGACCATGTGACTGACAAGGCTACACTTTCATCTCTTGGCCTGAAGTTGGGGGATCGTGTCGTGATTGCAGGACAGAAGGTTGGGACCCTACGATTTTGTGGAACAACTGAATTTGCCAGTGGTCAGTGGGCTGGCATCGAATTAGATGAACCAGAAGGAAAAAACAACGGAAGTGTTGGAAAAGTCCAGTACTTTAAATGTGCGCCCAAATATGGTATTTTTGCTCCTCTTTCAAAGATAAGTAAATCAAAAGAGCGAAGGAAGAACATCACACACCCGCCTTCCTCGAAAACC---GTGCCTCCCAACAAGCCCCAGAAAGTCAGCGTAGCTCACGTCACATCAAAAGTGAATACTGGATTGATGACATCAAAAAAGGAGAGTATT---TCTGAATCAGCACTTTCATTGCCGCCCAGTGAAGAACTGAAAACTCTAGCAGAGAAAGATGTCCCG------CTGCCTGGATCCATCAGCAGCAGCTCCTCCACATCCTCTCTGGAGCACAAACAGAGCTCCTCGAAGAAACCC------AATGCAAGCAGCAACAGCAAGAAGACC---ATGAGCAAGAGCCCTTCTCTGTCGTCCGGAGCCAGCACTGGTTTGAATTCCTCAGCAACATCTATAGTAAATAATACTCGTCGC---GAAGGAGAGCTTCACCTTGGGGACAGAGTATTGGTGGTAGGCCAGAGAGTTGGTACGATTAAATTCTTTGGGACAACAAATTTTGCTCCAGGGTATTGGTACGGCATAGAGCTTGAAAAACCCCACGGCAAGAATGATGGTTCCGTTGGCGGTGTGCAGTATTTCAGTTGTTCTCCAAGATACGGAATATTTGCTCCCCCATCCAGGGTGCAAAGACTAACGGATTCCCTGGACGCACTTTCAGAAATCTCTTCAAACAAACAGAATCATTCTTACCCTGGTTTTAGGAGAAGTTTTAGCACAACTTCTGCTTCTTCCCAAAAAGAGATTAACAGGAGAAATGCTTTTGCCAAG---
>sorAra2
ATGACCATAGAGGACCTTCCAGATTTTCCATTAGAAGGACAGTCTTTGATTGGAAGATACCCTTTTTTATTTCCAGGATCAGAAACACCAGTTATCTTTTCCATTTCTGCAGCGCCAATGCCTTCGGACTGCGAGTTTTCTTTCTTTGATCCAAATGATACATCATGCCAGGAAATTCTCTTTGACCCCCAGACTTCTGTATCAGAATTATTTGCCATTTTAAGGCAGTGGGTCCCACAGGTCCAGCAAAACATCGACATCATTGGAAATGAGATCCTGAAGAGAGGCTGCAATGTGAATGACAGAGACGGATTGACAGACATGACTCTCTTACACTACACCTGCAAGTCGGGGGCCCACGGGATCGGTGATGTGGACACCGCGGTAAAGTTTGCCACTCAGCTGATTGAGCTGGGCGCAGACGTCAGTTTGCGGAGCCGCTGGACCAATATGAATGCTTTGCACTACGCCGCTTACTTTGATGTTCCTGAGCTTATCAGAGTGATTTTGAAGACATCGAAACCCAAAGATGTGGATGCCACTTGCAGCGACTTTAATTTTGGAACAGCACTGCATATTGCTGCATCTAATTTGTGTGCAGGAACTGTGAAATGCTTATTGGAGCATGGGGCAAACCCTGCATTTCGGAACGACAAAGGGCAGGTCCCTGCTGATGTGGTCCCCGACCCCGTGGAGATGCCCTTGGAGATGGCCGATGCTGCCGCCACTGCCAAGGAAATCAGGCAGATGCTGTGTGACGCCGCACCCCTGGCCTGGGACCTCTCAAGACTCACGCTGCCCGGTTGTGACCGCGGCCCCAGCAAGGCCATGCTCACATCCCTCGGCCTCAAGCTGGGGGATCGAGTGGTAATCGCAGGACAGAAGGTTGGAACGTTAAGATTTTGTGGAACAACTGAATTTGCAAGTGGACAGTGGGCTGGCGTTGAGTTGGATGAACCTGAAGGAAAAAACAATGGAAGTGTTGGGAAAGTCCAGTACTTCAAATGTGCCCCCAAATATGGCATTTTTGCACCCCTGTCAAAGATCAGTAAAGCCAAAGACAGAAGGAAGAGCACGCTGCACGCATCCTCCACCAAAGCG---GTGCCTCTCCTCAGGTCCCAGAAGGTGGATGTGGCCCACGTGACGTCCAAGGTCAACACTGGATTAGTGACATCAAAGAAGGATAGCGCTGCCTCGGAATCCACACTTCCATTGCCTCCTGGTGAAGAATCGAAAACTATAACCGAGAAAGATGCCACC------CTGCTTGGATCCCTCAGCAGCTCCTCGTCCCTGTCTTCTCTGGACCACAGACAGAGCCACCCCAAGAAACCG------AACGCAAGTGGCAATGACAAGAAGACA---ATGAGCAAAAGCCCTTCCACTTCTTCTAGAGCCAGTGCTGGTTTGAATTCCTCAGCAACATCTATAGCAAGTACCGCCCGC------AGCGGGGAACTGCACCTGGGAGATAGAGTGTTGGTGGTAGGCCAGAGAGTCGGGACCATTAAGTTCTTCGGAACAACAAACTTTGCTCCAGGTTATTGGTATGGTATAGAGCTCGAAAAACCCCACGGCAAGAATGACGGCTCAGTTGGAGGTGTGCAGTATTTTAGTTGTTCTCCAAGATATGGAATATTTGCTCCCCCATCCAGGGTGCAAAGAATCACAGATTCCCTGGACACACTTTCAGAAATTTCTTCGAGTAAACAGAATCATTCTTATCCTGGTTTTAGGAGAAGTTTCAGTACGACATCTGCTTCTTCCCAAAAAGAGATTAACAGAAGAAATGCTTTTGCCAAG---
>mm10
ATGACCATAGAGGACCTCCCGGATATTCCATTGGAAGGAAGCTCTCTGATTGGAAGATACCCATTTTTATTCACAGGCTCAGATACATCTGTTATCTTCTCCATTTCTGCAGCACCGATGCCTTCGGACTGCGAGTTTTCTTTCTTTGACCCTAACGATGCATCATGCCAGGAAATTCTCTTCGACCCCAAAACTTCAGTCTCAGAATTATTTGCTATTTTAAGACAGTGGGTTCCTCAGGTCCAGCAGAACATAGACATTATTGGAAATGAGATTCTTAAGAGAGGCTGCAATGTGAACGATAGAGACGGACTGACGGACATGACTCTGCTACATTACACTTGCAAGTCTGGGGCTCATGGCATCGGTGATATTGAGACAGCTGTAAAATTTGCTGCTCAACTTATAGACCTGGGAGCAGACGCGAGTTTGCGGAGTCGCTGGACGAACATGAACGCTTTGCATTACGCTTCGTACTTTGATGTCCCAGAGCTTATCAGGGTGATTTTGAAGACATCGAAACCAAAAGATGTGGATGCCACTTGCAGCGACTTTAATTTTGGGACAGCCCTGCACATTGCAGCACATAACTTGTGTGCAGGAGCCGTGAAAACCTTGCTGGAGCTGGGAGCGAACCCTGCCTTTAGGAATGACAAAGGGCAGATCCCTGCAGAAGTTGTTCCAGACCCAGTGGACATGCCTCTGGAGATGGCCGATGCTGCAGCGATCGCGAAGGAAATCAAACAGATGCTCTTGGATGCGGTGCCTCTGCCCTGTACCAGCGCTAAGGCCGTGCTTCCAAACTCCGATCACACCACCAGCAGGGCCATGCTGACATCTCTCGGCCTGAAGTTGGGGGACCGTGTTGTCATCGCAGGGCAGAAGGTTGGAACATTAAGATTTTGTGGAACAACGGAGTTTGCAAGCGGGCAGTGGGCTGGCATTGAGCTGGACGAGCCAGAAGGGAAGAACAACGGCAGTGTTGGGAGAGTCCAGTACTTCAAGTGTGCCCCCAAATACGGTATTTTTGCTCCCCTTTCAAAGATAAGTAAATTAAAAGACGGGAGGAAGACCACCACACACACTCCTTCCACGAGAGCC---ACCCCACACGCCCGATCCCAGAAGGTCGATGTAGCCCACTTCACATCCAGAGTCAATTCCGGGTTGACGACATCTAAAAAGGAGACTGCT---TCTGAATCCACACTGACATTGCCTCCCAGTGAAGAACCGAAAACTGTAGCGGAAAATGACGCTGCC------CAGCCTGGGTCCATGAGCAGTTCCTCCTCCTCCTCCTCCCTGGACCACAAGCAGAGCTACCCGAAGAAGCTG------ACCACAAGCAGCGGTGGCAAGAAGACT---CTGAGCAAAAGCCCCTCTCTCCCGTCCAGAGCCAGTGCTGGTTTGAAATCTTCAGCCACATCTGCAGCAAATAACAGTCACCAT---GAAGGAGCGCTCCACCTTGGAGAAAGGGTGCTGGTCGTAGGCCAGCGAGTAGGCACCATTAAGTTCTTTGGAACAACAAACTTTGCTCCAGGGTATTGGTACGGCATAGAGCTGGAGAAGCCCCACGGGAAGAATGATGGTTCGGTTGGAGGTGTACAGTATTTTAGTTGCTCTCCGAGATATGGAATATTTGCGCCCCCGTCCAGGGTACAGAGGCTATCAGATTCCCTGGATACGCTTTCAGAAATATCTTCAAATAAACAGAATCACTCTTATCCTGGTTTTAGGAGAAGTTTCAGCACCACCTCTGCTTCTTCTCAAAAAGAGATTAACAGGAGAAATGCTTTTGCCAAG---
>speTri2
ATGACCATAGAGGACCTTCCAGATTTTCCATTAGAAGGAAATCCTTTGATTGGAAGATACCCCTTTTTATTTTCAGGTTCTTATACACCAGTTATCTTTTCCATTTCCGCTGCACCAATGCCTTCAGACTGT------------------------------------------------------------------------------------------------------------------------------------------------------------------------------------------------------------------------------------------------------------------------------------------------------------------------------------------------------------------------------------------------------------GATGTGGATGCCACTTGCAGTGACTTTAATTTTGGAACGGCTTTGCATATTGCAGCGTATAACTTGTGTGCAGGTGCTACAAAATGCTTACTGGAGCTTGGAGCAAACCCCGCATTTAGGAATGACAAAGGACAGATCCCTGCTGATGTTGTTCCAGATCCAGTGGACATGCCGTTGGAAATGGCCGATGCTGCAGCCACTGCTAAGGAGATCAAGCAGATGCTTCTAGATGCGGTGCCCCTGTCATGTAGCGTCACAAAGGCCATGCTTCAAAACTGTGATCATGTTACTGCCAAGTCAATGCTTACCTCTCTCGGCTTGAAGTTAGGGGATCGTGTGGTCATCGCAGGACAGAAGGTTGGGACATTAAGATTTTGTGGAACAACTGAATTTGCAAGTGGGCAGTGGGCTGGCATTGAATTAGATGAACCAGAAGGAAAAAACAATGGAAGTGTTGGAAAAGTCCAGTACTTTAAATGTTCCCCCAAATATGGTATATTTGCACCTCTTTCAAAGATAAGTAAAGCGAAAGATCGAAGGAAGAACATAACACACGCTCCTTCCATGAAAGCC---GTGCCTCTCATCAGGTCCCAGAAAATTGATGTAGGTCACGTCACCTCAAAAGTGAATACTGGATTGATGACATCAAAAAAAGAGAGTGCT---TCTGAATCAGCACTTTCGTTGCCTCCTAGTGAAGAATTGAAAACTTTAACAGAGAAAGATGTTACC------CTGCACGGATCCATCAGCAGCTCCTCCTCTACATCTTCTTTGGAACACAAACAGAGCTACCCCAAGAAAGCG------AATGCAAGCAGCAATAACAAGAAGACC---ATGAGCAAAAGCCCTTCTCTGCCATCTCGAGCCAGTGCTGGG------------------------------------------------------------------------------------------------------------------------------------------TATTGGTACGGTATAGAGCTTGAAAAACCCCATGGCAAGAATGATGGTTCAGTTGGAGGTGTGCAGTATTTTAGTTGTTCTCCAAGATATGGAATATTTGCTCCCCCATCCAGGGTACAAAGACTAACAGATTCCCTGGATACTCTTTCAGAAATTTCTTCAAATAAACAGAATCATTCTTATCCTGGTTTTAGGAGAAGTTTCAGCACAACTTCTGCTTCTTCCCAAAAAGAGATTAACAGAAGAAATGCTTTTGCCAAG---
>HLpipKuh2
ATGACCATAGAGGACCTCCCAGAGTTCCCATTGGAAGGAGAGTCTTTGATCGGAAGATACCCGTTTTTGTTTTCAGGTTCAGAAACACCCGTGACCTTCTCCATTTCCGCAGCACCAATGCCTTCCGACTGTGAATTCTCTTTCTTTGATCCAAATGATACATCATGCCAGGAAATTCTCTTTGATCCCAAAACTTCTGTATCAGAATTATTTGCCATTTTAAGACAGTGGGTTCCTCAGGTCCAGCAGAACATTGACATTATTGGGAATGAGATTCTTAAGAGAGGCTGCAATGTGAATGACAGAGATGGACTGACAGATATGACTCTTCTACATTATACCTGCAAGTCCGGAGCCCATGGTATTGGTGATGTTGATACAGCTGTAAAATTTGCAACTCAACTTATTGATCTGGGAGCAGATGTGAGTTTGCGGAGTCGCTGGACAAATATGAATGCTTTACATTATGCTGCTTATTTTGATGTCCCTGAGCTTGTAAGGGTGATTTTGAAGACATCCAAACCAAAAGATGTGGATGCTACTTGCAGTGACTTTAATTTCGGGACAGCTCTGCACATTGCCGCGTATAACCTGTGTGCAGGCACCGTGAAATGCTTATTGGAGCTTGGCGCCAATCCTGCATTTCGGAACGACAAAGGGGAGATGCCTGCCGATGTGGTTCCTGACCCAGTGGAAATGCCGTTGGAAATGGCCGATGCTGCGGCCACTGCCAAGGAAATCAAGCAGATGCTGCTGGACGCGGTGCCCCTGCCGTGCGATGCCTCCAAGCCCGTGCCCCTGAGTTCCGATCGTGCCGCTAGCAAGGCAATACTGACCTCAGCCGGCCTGAAGTTGGGGGACCGGGTGGTCATTGCAGGACAGAAGGTTGGAACATTAAGATTTTGTGGAACAACTGAATTTGCAAGTGGGCAGTGGGCTGGCATTGAGTTGGATGAACCTGAAGGGAAAAACAATGGAAGTGTTGGGAAAGTCCAGTACTTTAAATGTGCCCCCAAATACGGCATTTTTGCACCTCTTTCAAAGATAAGTAAAGCAAAAGATCGAAGGAAGAATATAACCCACTCTCCTTCTACAAAAGCT---GTGCCTCTCACCAGGTCCCAGAAAATTGATGTGGCTCATGTAACATCGAAAGTGAATACTGGGTTAATGCCACCAAAAAGAGACAGCACT---TCGGAATCAACGCTTTCGCTGCCGGCTGGTGAGGAACCGAAAACCGTGACGGAGAAAGATGTTCAC------CTGCCTGGATCCATCAGCAGCTTGTCCTCTGCATCTTCCTTGGAGCACAAGCAGAGCCGCCCCAGGAAACTG------AACGCACGTGGCAATGGCAAGCAGACC---ACGAGCAAAAGCCCGTCTGAGCCATCGAGGGCCAGCGCTGGTTTGAATTCTTCAGCAAGTTCTGGAGGAAGTAGTGCCCGCCCC---ACGGGGGAGCTCCAGCTGGGGGACCGGGTGCTGGTGGTTGGCCAGCGGCTTGGCACCATCAGGTTCTTCGGGACGACAAACTTTGCTCCAGGACAGTGGTACGGGATAGAGCTCGAAAAGCCGCACGGCAAGAATGACGGCTCCGTCGGCGGCGTGCAGTATTTCAGCTGTTCTCCGAGATACGGAATATTTGCTCCCCCATCCAGGGTACAAAGAGTAACAGATTCCCTGGATACACTTTCGGAAATTTCTTCTAATAAACAGAATCATTCTTATCCTGGTTTTAGGAGAAGCTTCAGCACCACCTCGGCTTCTTCCCAGAAAGAGATTAACCGGAGAAACGCTTTTGCCAAG---
>echTel2
ATGACGATAGAGGACCGTCCAGATCTTTCACTAGGAGGAAATTCCCTGATCGGAAGATACCCGTTTCTGTTTCCAGCCCCTGACACACCGGTTACCTTTTCCATTTCTGCCGCACCAATGCCTTCCGACTGTGAGTTTTCTTTCTTCGATCCTAATGAGACATCATGCCAGGAGATTCTCTTTGACCCCAAGACGTCGGTATCAGAGTTATTTGCCATTTTAAGACAGTGGGTCCCTCAGGTCCAGCAGAACATCGACATTATTGGCAATGAGATTCTTAAGAGAGGCTGCAATGTGAACGACAGAGATGGGTTGACGGATATGACCCTTTTGCACTATACCTGCAAATCGGGAGCTCATGGTGTTGGTGATGTGGAGACCGCTGTCACATTCGCCACTCGGCTGATGGCCCTGGGAGCGGACGCTGGCTTGCGGAGCCGCTGGACCAACATGAACGCCCTGCATTACGCGGCCTATTTTGACGTCCCGGAGCTCGTGCGGGTGATTCTGAAGACCTCTAAACCGAAAGACGTGGATGCCACTTGCAGTGACTTTGACTTTGGGACTGCTCTGCACATTGCTGCGTATAACTTGTGTGCTGGCGCCGTGAGGTGTTTGCTGGAGCATGGGGCCAACCCTGCATTTAGGAACGACAAGGGGCAGATGCCCGCCGATGTTGTGCCAGACCCGGTCGATATGCCCCTGGAGATGGCAGATGCGGCAGCCACCGCCAAGGAGATCAAGCAGATGCTCTTAGATGCGGTGCCTCTGTCGGGTGATCTCTCGAAGATGATGCTTCCAAACCTTGCTCAGATTACTGGCAAGGCAATGCTGACCTCACTGGGTCTCAAGTTGGGGGATCGCGTTGTCATCGCAGGACAGAAGGTTGGAACATTAAGATTTTGTGGAACAACTGAATTTGCAAGTGGGCAGTGGGCTGGCATCGAACTGGATGAACCAGAAGGGAAAAATAATGGAAGTGTCGGCCAAGTCCAGTACTTTAAATGCGCCCCCAAATATGGTATTTTCGCACCGCTTTCAAAGATAACGAAAGCAAAAGACCGAAGAAAGAACACCGTGCACAGTTCTTCCACCAAAGCC---GCCCCCCTCCTCAGGTCCCAGAAGGTGGACGTGACCCATGTCGCATGCACAGTGAACACTGGATTAATGACATCGAAAAAAGACGGTGCT---TCTGAGTCTACACTTCCATTACCTCCTGGTGAAGAATCAAAAGCGGTCACAGAGAAAGGTGCCGCC------CTGCTGGGGTCCGTCAGCAGCTCCTCCTCCATGTCTTCCTTGGAGCACAAGCAGAGCGCCCTCCAGAGGCTG------AACGCCAGCAGCGGTAGCAAGAAGCCC---CTGAGCAAAAGCTCGCCCGTGTCGTCTCGAGCCAGTGCTGGTTTGAATTCCTCAACAACCTCTGTCGCAAATAATGCCCGCTCT---GAAGGAGCGCTCCACCTGGGGGAGAGGGTGCTGGTCGTAGGCCAGAGATTTGGCACCATTAGGTTCTACGGGACAACAAACTTTGCTCCAGGATATTGGTACGGTATTGAGCTTGAAAAACCCCACGGCAAGAATGATGGTTCAGTTGGAGGTGTGCAGTATTTTAGTTGTTCGCCAAGATACGGAATATTTGCTCCCCCATCCAGAGTGCAAAGACTAACAGATTCCCTGGATACTCTGTCGGAGATTTCATCGAATAAGCAGAATCATTCTTATCCTGGTTTTCGGAGAAGTTTCAGTACAACAGCTGCTTCTTCCCAAAAAGAGATTAACAGAAGAAATGCTTTTGCCAAG---
>HLphyDis3
ATGACCATAGAGGACCTTCCGGATTTCCCACTGGAAGAGACTTCTGTGATCGGACGGTACCCGTTCCTGTTTCCGGGCTCTGACGCGTCGGTGGTCTTCTCCGTCTCCGCAGCACCAATGCCTTTGGACTGCGAGTTTTCTTTCTTTGATCCCAATGACACATCATGTCAGGAAATTCTCTTTGATCCCAAAACTTCTGTGTCAGAATTATTTGCCATTTTAAGACAGTGGGTTCCTCAGGTCCAGCAAAATATCGACATTATTGGAAATGAGATTCTGAAGAGGGGCTGCAATGTGAACGACAGAGATGGGCTGACCGACATGACTCTCCTACATTACACGTGCAAGTCTGGAGCGCATGGCGTTGGTGATGTTGACACAGCTGTAAAATTTGCAACTCAACTTATTGATCTGGGAGCAGACGTTAGTTTGCGGAGCCGCTGGACAAATATGAATGCTTTGCATTACGCTGCTTATTTTGATGTCCCCGAGCTGGTAAGAGTGATTTTGAAGACATCCAAACCAAAAGATGTGGACGCCACCTGCAGTGACTTTAATTTTGGGACGGCTCTGCACATCGCCGCGTACAACCTGTGTGCGGGCACCGTGAAGTGCTTGCTGGAGCTTGGAGCAAATCCCGCATTTAGGAATGACAAGGGAGAGACGCCAGCGGATGTGGTGCCAGACCCAGTGGAGATGCCCTTGGAAATGGCCGATGCCGCGGCCACCGCCAAAGAGATCAAGCAGATGCTGCTGGATGCGGTGCCTCTGTCCTGTGACGTCTCCAAGCCCCTGCTTCCGAACTACAGCCCCGTCACCAGCAAGGCGGTGCTGACGTCAGCCGGCCTGAAGCTGGGGGACCGCGTTGTTATCGCGGGACAGAAGGTTGGAACCTTAAGATTTTGTGGAACAACTGAATTTGCAAGCGGGCGGTGGGCCGGCATTGAGCTGGATGAACCAGAAGGAAAAAACGACGGCAGTGTTGCAAAAGTCCAGTACTTCAAATGTGCCCCCAAATACGGTATTTTTGCACCTCTTTCAAAGATAAGTAAAGCAAAGGATCGAAGGAAGAATCCAGTGCACACTCCTTCCACCAAAGCT---GTGCCTCTCACCAGGTCCCAGAAAACTGATGTAGCTCATGTGACGCCGAAAGTAAATACTGGGCTGATGCCAGCGAAAAAGGACAGTGCT---TCCGAACCAGCGCTTCCGCTGCCTCCGGGTGAGGACCCGAAAACCGTGGCGGAGAAAGATGTGAAC------CTGCCCGGATCCACCAGCAGCCTGTCCTCCGCCTCTTCCCTGGAGCACAGACAGGGCAACGCCAGGAAGCCG------CACGCGCGCGGCGGCAGCAGCAAGACGACCATGAGCAAGAGCCCGTCTGTTTCCTCCCGAACCAGCGCTGGCCTGAGTTCCTCAGCCACGTCCGTGGCGAACAGCGCCCGCGGC---GAAGGAGAGCTCCAGCTGGGAGACCGGGTGCTGGTGGTGGGCCAGAGGTTCGGCACCGTCAGGTTCTTCGGGACCACGAACTTTGCCCCAGGGTGCTGGTACGGGATAGAGCTGGAGAAGCCCCACGGCAAGAACGACGGCTCGGTCGGAGGCGTGCAGTACTTCAGCTGTTCTCCGAGATACGGGATATTCGCGCCCCCCTCCAGGGTTCAGAGAGTCCCAGATTCCCTGGATACGCTTTCGGAAATTTCTTCGAATAAACAGAATCATTCTTATCCTGGTTTTAGGAGAAGCTTTAGTACAACTTCTGCTTCTTCCCAAAAAGAGATTAACAGAAGAAATGCTTTTGCCAAG---
>tarSyr2
ATGACCATAGAGGAACTTCCGGAGTTCCCATTAGAAGGCAACCGTCTGTTCGGAAGATACCCGTTTTTATTTTCTGGCTCTGACACGCCCGTGACCTTTTCCATCTCTGCAGCACCAATGCCTTTGGACTGTGAGTTTTCTTTCTTCGATCCCAATGATGCCTCATGCCAGGAGATCCTCTTTGACCCCAAAACTTCGGTCTCAGAATTATTTGCCATTTTAAGACAGTGGGTTCCTCAGGTCCAGCAAAACATCGACATTGTTGGAAATGAGATCCTGAAGCGAGGCTGCAATGTGAATGACAGGGACGGACTAACGGACATGACCCTCCTGCACTACACCTGCAAATCCGGGGCTCACGGCATTGGTGACGTAGAGACAGCTGTCAAGTTTGCCACGCGCCTCATTGACCTGGGAGCGGATGCTGGCCTGCGCAGCCGCTGGACCAACATGAACGCTCTGCACTACGCAGCCTACTTTGATGTCCCGGAGCTCATTCGTGTGATTCTGAAGACGTCAAAGCCAAAAGATGTGGATGCCACCTGCAGTGACTTCAGTTTCGGAACGGCTCTGCACATCGCGGCCTACAACCTGTGTGCCGGGGCCGTGAGGTGCCTGCTGGAGCAGGGGGCCAACCCCGCATTCCGGAATGACAAGGGACAGATCCCTGCCGATGTTGTCCCAGACCCTGTGGATATGCCACTGGAAATGGCGGACGCTGCGGCCACTGCCAAGGAGGTCAAGCAGATGCTCTTGGACGCGGTGCCTCTGTCATGCAGCATCTCGAAGGCTGTGCTACCCCACTACGACCATACCGCTGGCAAAGCCATGCTCACGTCCCTTGGCCTGAAGCTGGGGGACCGTGTTGTCATCGCAGGACAGAAGGTCGGCACATTAAGATTTTGTGGAACAACTGAATTTGCAAGTGGGCAGTGGGCTGGCATCGAATTGGATGAACCAGAAGGAAAAAACAATGGAAGTGTTGGAAAAGTCCAGTACTTTAAATGTGCCCCCAAATATGGGATTTTTGCTCCTCTGTCGAAGATCAGCAGAGCCAAAGACCGCAGGAAGAACACCGTGCAGGCCCCTTCTGCCAAGGCAGCCGCACCCCTCGCCAGGGCCCCGAAGACAGAGGCGGCTTCCCCTGTGTCCAGAGGAAACACTGGCTTCATGACATCAAAAAAAGTGAGCGCT---TCTGAGTCCACACTTTCTGTGCCTTCTGGTGAAGAGTCGAAGACTGTAACAGAGAAAGATGTGACC------CCACTTGGAGCTGCCAGCGGTTCCTCCTCCTCGTCTTCCCTGGAGCACAAGTCCAACCAGCCCCGGACGCGG------GACGCCCGCAGCAGCGACAAGAAGATC---CTGAGCAAATGCCCGTCCCTGCCATCTCGAGCCAGCACTGGTTCGCAGTCCTCCGCAGCATCCACAGTCGCCAACCCCCGCGGT---GAGGGCGAGCTGCGCCCGGGTGAGAGGGTGCTGGTGGTGGGACAGAGGATGGGCACCATCAGGTTCTTCGGGACGACGAACTTTGCTCCAGGGTATTGGTACGGGATAGAACTCGAGAAGCCCCACGGCAAGAACGACGGCTCAGTCGGTGGTGTGCAGTACTTCAGCTGCTCTCCGAGATATGGGATATTCGCTCCCCCATCCAGGGTGCAGAGAGTAACAGATTCCCTGGACACACTCACAGAAATCTCTTCAAACAAGCAGAAT---CCTTATCCCGGTTTCAGGAGAAGTTTCAGTACAACGTCTGCTTCTTCCCAAAAAGAGATTAACAGAAGAAATGCTTTTGCCAAG---
