# Supplementary material for: Six reference-quality genomes reveal evolution of bat adaptations
Source: Nature. 2020 Jul 22;583(7817):578–84. doi: 10.1038/s41586-020-2486-3 (PMC8075899; doi:10.1038/s41586-020-2486-3)
Supplement: Supplementary file 6 — Alignments of 12,931 protein-coding genes across 48 mammals. [file 41586_2020_2486_MOESM6_ESM.gz › suppDataFile/ENST00000312777.aln.fasta]

>calJac3
ATGGCGCTCCCCACGTTGCCGTCCTACTGGTGCAGCCAGCAGCGCCTGAATCAGCAGCTAGCACGA------CAGCGAGAGCAGGAGGCCCGGCTTCGGCAGCAGTGGGAGCAGAACAGCCGTTATTTCAGGATGTCTGACATCTGCAGCTCCAAGCAGGCAGAGTGGAGCTCTAAAACCTCCTACCAGCGGAGCATGCATGCCTATCAGCGTGAGAAGATGAAGGAGGAGAAGAGGAAGAGTCTGGAGGTCCGGCGGGAGAAGCTCAGGCAGCTCATGCAGGAGGAACAGGACCTGCTGGTCAGAGAACTGGAGGAGCTAAGGCTGAGCATGAACTTGAGGGAAAGAAGAATCCGGGAGCAGCACAGGAATCTGAAATCAGCTAGAGAAGAACAGAGGAAACTGATTGCTGAACAACTTTTGTATGAACACTGGAAAAAGAACAACCCGAGACTTCGAGAGATGGAGCTGGACCTTCACCAGAAGCATGTGGTAAACTCTTGGGACATGCAGAAAGAAGAAAAAAAACAG------------------------------------------------------------------------------------------------------------------------------------------------------------------------------GCCACCAAACTAAAGAAGGAGCAGGAGAATCTGCTGAAGCAGCAGTGGGAGCTGGACAGGCTGGAGGAAGAGCGGAAGCAGATGGAAGCCTTCCGGGAGAAGGCGGAGCTGGGGCGCTTCTTGAGACATCAGTATAACGCTCAACTCAACAGACGCACACAGCAGATCCAAGAGGAGCTGGAGGCAGACAGGCGGATTCTGCAGGCCCTCCTCGAGAAGGAGGACGAGAGCCAGCGCCTCGACCTGGCCAAGCGGGAGCAGGCGGTGGCTGATGTAGCCTGGATGAAGCAGGCCATTGAGGAGCAGCTGCAGTTGGAGCGGGCACGGGAGGCAGAGTTGCAGGTGCTGCTGAGGGAGGAGGCCAAGGAGATGTGGGAAAAGAGAGAGGCAGAGTGGGCCCGAGAACGCAGCGCACGGGACAGACTGATGAGCGAGGTTCTGACAGGGAGACAACAGCAAATACAAGAGAAGATTGAACAGAATCGACGGGCACAAGAGGAATCCCTGAAACACAGGGAGCAACTCATTCGAAATCTCGAGGAGGCAAGAGAATCTGCTCGTCGCGAGAAAGAGGAGAGTGAAGAGCTGAAATCTACCAGGAAGCGGGAGCTGGAAGCCCAGGTTGCAGAGCGCCGGCTGCAGGCATGGGAAGCAGACCAGCAGGAAGAGGAGGAAGAGGAGGAGGCCCGCCGGGCTGAGCAGCTCTCGGATGCCTTGCTGCAGCAGGAGGCCAAGACCATGGCTGAGCGGGGCTACCGGCCCAAGCCTTACGGACATCCGAAAATTGCTTGGAAC---
>tupChi1
ATGGCGCTTCCCACGCTGCCTTCTTACTGGTGCACGCGGAGGCCCCTGGATCAGCAGATGGCACGG------CACCGAGAGCAGGCAGCCCGGCTCCGGCAACAGTGGGACCAGAACAGCCACTACTTCAGGATGTCTGACATCCGCAGCTCCAAACAAGCAGAGTGGAGCTCCAGGTCCTCCTACCAGCGGAGCATGCACGCCTATCAGCGTGAGAAGATGAAGGAGGAGAAGAGGAAGAGTCTGGAGGCCCGACGAGAGAAACTCAGGCAGCTCATGCTGGAGGAGCAGGACCTGCTGGCCAGAGAACTGGAGGAGCTGAGGCTAAGCATGAACTCACGGGAAAGGAGGATCCGGGAGCAGCATAGCAATCTGAAATCGGCCCGAGAAGAGCAAAGGAAACTGATTGCTGAACGACTTTTGTATGAACACTGGAAAAACAACCACCCAAAGCTTCGAGAGATGGAGCTGGACCTTCATAAGAAGCACGTGGTCAACTCTTGGGACATACAGAAAGAAGAAAAAAAGCAGCAAGAAGCCACGGAGGAGCAAGAGAAGAAACGGTATGAAAATGAGTATGAGACGGCCCGGCGGGAAGCGATGAAACGGATGAAAGCGGAAGAGGAGAGGAAGCAGCTGGAAGGGAAGCTGCAGGCCGAGGCGCTTCTTCAGCAGATGGAGGAGCTGAAGCTGAAGGAGAAGGAGGCGAGCAAACTGAAGAAGGAGCAGGAGAATCTGCTGAGGCAGCGCTGGGAGCTGGACCAGCTGGAGGAGGAGAGGAAGCAGATGGCAGCCTTCCGGCAGAAGGCCGAGCTGGGGCGCTTTCTGAGACACCAGTATAATGCACAGCTCAGCAGACGCACACAGCAGATCCAAGAGGAGCTGGAGGCGGACAAACGGATCCTGCAGGCACTCCTGGAGAAGGAGGACGAGAACCAGCGCGTCCACCTGGCCAGGCGGGAGCAGGCCCTGGCTGATGTGGCCTGGATGAAGCAGGTGGTTGAGGAGCAGCTGCAGCTGGAAAAGGCACGAGAGGCGGAGCTGCAGATGCTGTTGAGGGAGGAGGCCAAGGAGGTGTGGGAGAAGCGAGAGGCAGAGTGGGCCCGGGAGCAGAGCGCGCGGGACAGGCTGATGAGTGAGGTTCTGACAGGAAGACAACAACAAATACAAGAAAAGATTGAACAGAACCGGCGGGCACAAGAGGAGTCCCTAAGACACAGGGAGCAGCTCATTCGAAATCTTGAGGAGGCAAGGGAGGCTGCTCATCGTGAGAAAGAGGAGCATGAAGAGCTGAAATCTGCCCGGAAGCAGGAGCTGGAAGCCCAGGTGGCAGAACGCCAGCTGCAGGCATGGGAGGCAGATCGGCAGGAGGAAGAGGAGGAGGAGGAGGCCAGGCAGACAGAGCAGTTCGCTGATGCCCTGCTGCAGCAGGAGGCAAGGACGATGGCCGAGCGCGGCTACCAGCCCAAGCCTTACGGACATCCCAGAATTGCTTGGAAC---
>micOch1
ATGGCGCTCCCCACGCTGCCCTCGTATTGGTCCAGCCGGAGACCCCAGTTTCAGAATGTAGCTCGC------CAGCGAGAGCAGGAGGCCCAACTTCGCCAGCAGTGGGAACAGAACAGCCGTTATTTCAGGACTTCGGATTTCCGCAGCTCCAAACAGGCGCAATGGAGCTCCGAGACCTCCTACCAGCGGAGCATGCACGCCTACCAGCGTGAGAAGATGAAGGAGGAGAAGAGGAGGAGTCTGGAGGCCCGGCGTGAGAGACTCAGGCGGCTTGTGCTAGAGGAGCAGGACCTGCTGGCCGCTGAGCTGGAAGGGCTGAGTTTGAGCATGAGCCTGCGGGAACAGAGAATCCGGGAACAGCACAGGGATCTGAAGTCAGCCCGGGAAGAGCGAAGGAAACTGATTGCTGAACAACTTTTATATGATCACTGGAAAAAGAACAACCCCAGGCTTCGAGAGGTTGAGTTGGACCTTCACAAGAAGCACGTGATAAATTCTTGGGCAACACAGAAAGAAGAAAAAAAACAGCAAGAAGCTGCTGAGGAGCAGGAGATGAAGCGGTTTGAAAATGAGTATGAAGCAGCTCGCAGGGAAGCCATGGAACGGATGAAAGCAGAGGAGGAGAGGAGGCAGCTGGAGGGGAAGCTGCAGGCTGAAGCATTGCGTCAGCAGATGGAGGAGCTGAAGCAGAAGGAGATGGAGGCAACCAAGCTGAAGAAGGAGCAAGAGAACCTGCTGAAGCAACACTGGGAGCTGCAGAGGCTGGAGGAAGACAGAAGGCAGATGGCAGCCCTCCGGTGCAAGGCTGAGCTGGGGCGCTTCTTGAGACATCAGTACAACGCACAGCTCCATAGGCGGACCCAGCAGATCCAGGAGGAGCTGGAGGCAGATGGGCGGATCCTGCAGGCACTCCTGGAGAAGGAAGACGAGCTGCAGCGTGTCCAACTGGCCCGGCGGGAACAGGCCCTGGCCGACGCAGCCTGGATGAAGCAGGTCATCGAGGAGCAACTGCAGCTGGAGAAAGCTCGGGAGGCAGAGCTGCAGCTACTGCTGAGGGAGGAGGCCAAGGAGATGTGGGAAAAGAGAGAAGCAGAGTGGGCTCGCGAGCAAAGTGCACGGGACAGACTGATGAATGAGGTTCTGATGGGGAGGCAGCAGCAGATACAAGAAAAGATGGAGCAGAACCGGCGGGCACAAGAAGAGACCCTAAAACACAGGGAAAAACTCATCCAGAGTCTGGAGGAGGCAAGGCAGTCGGCTCAGCGTGCAAAGGAGGAGAGGGAAGAACTGAAGTCAGCCAGGAAGCAAGAGCTGGAAGCCCAGGTCGCAGAGCACCAGCTCCAGGCTTGGGAAGCAGCACAGCAGGCGGAGGAGGAAGAGGAGGAGGTCAGGAGGGCTGAACAGCTCTCTGATGCTCTGCTACAACAGGAGGCCAAGACCATGGCTGAGGAGGGCTACCGGCCCAAGCCTTATGGACACCCCAAAATTGCATGGGAC---
>otoGar3
--------------------------------------------------------------------------------------------------------------------------------------------------------------------------------------------------CATGCATGCCTATCAGCGTGAAAAGATGAAGGAGGAGAAGAGGAAGAGTCTGGAAGCCCGACAAGAGAAACTCAGGCAGCTTGTGCTGGAGGAGCAGGACTTGCTGGCCAAAGAACTGGAGGAGCTGAGACTAAGCATGAACTCGCGGGAAAGAAAAATCCGAGAGCGACACATAAATCTGAAATTAGCCCAAGAAGAGCAAAGGAAACTGATTGCTGAACAACTTTTGTATGAACACTGGAAAAAGAATCACCCAAAACTTCGAGAGATCGAACTGGACCTTCACAAGAAGCATGTGGTAAACTCTTGGGAAATGCAGAAAGAAGAAAAAAAACAGAAAGAAGCCACTGAAGAGCTAGAGAACAAACGGCATGAAAATGAATATGAAAGGACACGCAGGGAAGCGCTGGAACGGATGAAAGCTGAAGAGGAGAGGCGGCAACTAGAGGATAAACTACAAGCCAAGGTGTTGCTCCAGCAGATGGAGGAACTGAAGCTGAAGGAGGTGGAGGCGGCCAAACTGAAGAAGGAGCAGGAAAATCTGTTGAAGCAGCGGTGGGAGCTGGAGAGGCTGGAGGAAGAGAGGAAGCAGATGGCAGCCTTCCGGCAGAAGGCAGAGCTAGGGCGCTTTTTGAGACATCAGTATAATGCACAACTTAACAGACGTACACAGCAGATCCAAGAGGAGCTGGAAGCAGACAGGCGACTCCTGGAGGCACTCCTTGAGAAGGATGATGAGACCCAGCGTGTTCACCTGGCCCGGAGGGAGCAGGCCATGGCTGATGTGGCCTGGATGAAGCAGGTCATTGAGGAGCAGCTGCAGCTGGAGAAGGCGCGGGAGGCAGAGCAGCAGATGCTGCTGAGGGAGGAGGCCAAGGAGATGTGGGAAAAGAGAGAGGCAGAGTGGGCACGAGAGCAGAGCGCGAGGGACAGACTGATGTCTGAGGTTCTGACAGGGAGACAACAACAAATACAAGAAAAGATTGAACAAAACCGAAGGGCACAAGAGGAATCCCTGAAACACCGGGAGCAACTCATCCGAAGTCTTGAGGAAGCAAGAGAGTCAGCTCATCGTGAAAAAGAGGAGAGTGAAGAACTGAAATCAGCCAGAAAACGAGAGCTGGAAGCTCAGGTTGCAGAGCGCCAGCTGCAGGCATGGGAAGCAGACCAGCAGGAGGAGGAGGAAGAAGAGGAGGCCAGACAGGCAGAGCAGCTCACCGACGCCCTGCTGCAGCAGGAGGCGAGGACAATGGCTGAGCAGGGCTACCGTCCTAAGCCTCACGGACATCCTAAAATTGCTTGGAACTG-
>ochPri3
ATGGCCCTCCCGACACTGCCCTCCCGCTGGTGCAGCCGGAGGCCCCTGGATCAGCAGGCTGCCTGGCAGCGGCAGCGGGAGCAGGAGGCGCGGCTTCGGCAGCAGTGGGACCAGAACAGCCACTACTTCAGGACATCCGACATCCGCACCTCCAAACAGGCCGAATGGAGCTCCAGTACCTCCTACCTGCGCAGCATGCACGCCTACCAGCGAGAGAAGATGAAGGAGGAGAAGAGGAGGAGTCTGGAAGCCCGCCGGGAGAGGCTCCGGCAGCTGATGCTGGAGGAGCAGGACCTGCTGGCCCGAGAGCTGGAGGAGCTGCGGCTGAGCATGAACCTGCGGGAAAACAGAATCCGCGAGCGGCACGGGAACCTGAGGTCCGCCAGGGAAGAGCAGAGGAAGCTGATGGCTGAACAACTCCTCTATGAACATTGGAAAAAGAACAACCCCAAACTTCGAGAGATTGAGCTGGACCTTCACAGGAAACATGTGGTAGACTCGTGGGAGATACAGAAAGAAGAGAAAAAACAGCAAGAGGCCAGCAGAGAGCAAGAAAACAAACGGTGTGAAAATGAGTACGAAACGGCCCGGAGGGAAGCGATGGAGCGGATGAAAGCAGAACAGGAGAGGAGGCAGCTGGAGGACAAACTCCAGGCTGAGGCGCTGCTCCAGCAGATGGAGGAGCTGAAGCTGAAGGAGCTGGAGGCGAGCAAGCTGAAGAAGGAACAGGAGAACCTGCTGAGGCAGCGCTGGGAGCTGGAGAGGCTGGAGGAGGAGAGGAAGCAGATGGCGGCCTTCCGGCAGAAGGCAGAGCTGGGGCGCTTTCTGCGGCATCAGTACAATGCCCAGCTCAATAGGCGCGCCCAGCAGATCCAGGAGGAACTGGAGGCAGACAAGCAGATCCTGCAGGCGCTCCTGGAGAAGGAGGATGAGGACCAGCGTGTGCAGCTGGCCAGGCGCGAGCAGGCCATGGCCGACGTGGCCTGGATGAAGCAGGTCATCGAGGAACAGCTGCAGCTAGAGAGGGCGCGGGAGGCAGAGCTGCAGATGTTGCTGAGGGAGGAGGCCAAGGAGATGTGGGAAAAGAGAGAGGCCCAGTGGGCTCGAGAGCGCAGCGCACGTGACAGGCTCATGAGTGAGGTCCTAGCGGGGAGACAACAGCAAATACAAGAAAAGATTGAACAAAACCGACGTGCACAAGAGGAATCCTTGAAACACAGGGAGCAGCTCATTCGCAGTCTCGAGGAGGCCAGAGAGTCAGCCCGCCGTGAACAGGAACAGAGCAAAGAACTGAAGTCGGTCAGGAAGCAGGAGCTGGAAGCCCAGGTGGCAGAGCGCCAGCTGCGGGCGTGGGAAGCCAACCAGCAGGAGGAGGAGGAGGAAGAGGAGGCCAGGCAGGCAGAGCAGCTCTGTGACACCTTACTGCGGCAGGAGGCCAAGATGATGGCCGAGCATGGCTACCGGCCCAAGCCTCACGGACATCCCAGAATTGCTTGGGAC---
>hg38
ATGGCGCTCCCGACGCTGCCGTCCTACTGGTGCAGCCAGCAGCGCCTGAATCAGCAGCTAGCACGA------CAGCGAGAGCAGGAGGCCCGGCTTCGGCAGCAGTGGGAGCAGAACAGCCGTTACTTCAGGATGTCTGACATCTGCAGCTCCAAACAGGCAGAATGGAGCTCTAAAACCTCCTACCAGCGGAGCATGCATGCCTATCAGCGGGAGAAGATGAAGGAGGAGAAGAGGAGGAGTCTGGAGGCCCGACGGGAAAAGCTCAGGCAGCTCATGCAGGAGGAGCAGGACCTGCTGGCCAGAGAACTGGAGGAGCTGAGGCTGAGCATGAACTTGCAGGAAAGAAGAATCCGGGAGCAGCACGGGAAGCTGAAATCAGCCAAAGAAGAGCAGAGGAAACTGATTGCTGAACAACTTTTGTACGAACACTGGAAAAAGAACAACCCGAAACTTCGAGAGATGGAGCTGGACCTTCACCAGAAGCATGTCGTAAACTCTTGGGAAATGCAGAAAGAAGAAAAAAAACAGCAAGAAGCCACCGCAGAGCAAGAGAACAAACGGTATGAAAATGAATATGAAAGGGCCCGAAGGGAGGCGCTAGAAAGGATGAAAGCTGAAGAGGAGAGGAGGCAGCTGGAGGACAAGCTCCAGGCCGAGGCACTGCTGCAACAGATGGAGGAGCTGAAGCTGAAGGAGGTGGAGGCGACCAAACTAAAGAAGGAGCAGGAGAATCTGTTGAAGCAGCGGTGGGAGCTAGAGAGGCTGGAGGAAGAGCGAAAGCAGATGGAAGCCTTCCGGCAGAAGGCAGAGCTGGGGCGTTTCTTGAGACATCAGTATAACGCTCAACTCAGCAGACGCACACAGCAGATCCAAGAGGAGCTGGAGGCAGACAGGCGGATCCTGCAGGCCCTCCTCGAGAAGGAGGACGAGAGCCAGCGCCTCCACCTGGCCAGGCGGGAGCAGGTCATGGCCGATGTGGCCTGGATGAAGCAGGCCATTGAGGAGCAGCTGCAGCTGGAGCGGGCGCGGGAGGCAGAGCTGCAGATGCTGCTGAGGGAGGAGGCCAAGGAGATGTGGGAAAAGAGAGAGGCAGAGTGGGCCCGAGAGCGCAGCGCACGGGACAGACTGATGAGCGAGGTTCTGACAGGGAGACAACAGCAAATACAAGAGAAGATTGAGCAGAACCGACGGGCACAAGAGGAATCCCTGAAACACAGGGAGCAACTTATTCGAAATCTTGAGGAGGTGAGAGAGTTGGCTCGTCGCGAGAAAGAGGAGAGTGAAAAGCTGAAATCGGCCAGGAAGCAGGAGCTGGAAGCCCAGGTTGCAGAGCGCCGGCTGCAGGCATGGGAAGCAGACCAGCAGGAGGAGGAGGAAGAGGAGGAGGCCCGGCGGGTCGAGCAGCTCTCAGATGCCCTGCTGCAGCAGGAGGCGGAGACTATGGCTGAGCAGGGCTACCGGCCTAAGCCTTACGGACATCCAAAAATTGCTTGGAAC---
>macFas5
ATGGCGCTCCCCACGCTGCCGTCCTACTGGTACAGCCAGCAGCACCTGAATCAGCAGTTAGCACGA------CAGCGAGAGCAGGAGGCCCGGCTTCGGCAGCAATGGGAGCAGAACAGCCGTTACTTCAGGATGTCTGACATCTGTAGCTCCAAACAGGCAGAATGGAGCTCTAAAACCTCCTACCAGCGGAGCATGCACGCCTATCAGCGTGAGAAGATGAAGGAAGAGAAGAGGAAGAGTCTGGAGGCCCGACGGGAGAAGCTCAGGCAGCTCATGCGGGAGGAGCAGGACCTCCTGGCCAGAGAACTGGAGGAGCTGAGGTTGAGCATGAACTTGCACGAAAGAAGAATCCGGGAGCAGCATGGGAAGCTGAAATCAGCCAGAGAAGAGCAGAGGAAACTGATTGCTGAACAACTTTTGTATGAACACTGGAAAAAGAACAACCCGAAACTTCGAGAGGTGGAGCTGGACCTTCACCAGAAGCATGTGGTAAACTCTTGGGAAACGCAGAAAGAAGAAAGAAAACAGCAAGAAGCCACCGCAGAGCAAGAGAACAAACGGTACGAAAATGAGTATGAAAGGGCCCGAAGGGAGGCGCTAGAACGGATGAAAGCCGAAGAGGAGAGGAGGCAGCTGGAGGACAAGCTCCAGGCCGAGGCACTGCTGCAGCAGATGGAGGAGCTGAAACTGAAGGAGGTGGAGGCGACCAAACTAAAGAAGGAGCAAGAGAATCTGTTGAAGCAGCGGTGGGAGCTGGAGAGGCTGGAGGAAGAGCGGAAGCAGATGGAAGCCTTCCGGCAGAAGGCAGAGCTGGGGCGCTTCTTGAGACATCAGTATAACGCTCAACTCAACAGACGCACACAGCAGATCCAAGAGGAGTTG------------------------------------------------------------------------------------------------------------------------------------------------------------------------------------------------------------------------------------------------------------------------------------------------------------------------------------------------------------------------------------------------------------------------------------------------------------------------------------------------------------------------------------------------------------------------------------------------------------------------------------------
>ponAbe2
ATGGAGCTCCCGACGCTGCCGTTCTACTGGTGCAGCCAGCAGCGCCTGAATCAGCAGCTAGCACGA------CAGCGAGAGCAGGAGGCCCGGCTTCGGCAGCAGTGGGAGCAGAACAGCCGTTACTTCAGGATGTCTGACATCTGCAGCTCCAAACAGGCAGAGTGGAGCTCTAAAACCTCCTACCAGCGGAGCATGCACGCCTATCAGCGTGAGAAGATGAAGGAGGAGAAGAGGAGGAGTCTGGAGGCCCGACGGGAAAAGCTCAGGCAGCTCATGCGGGAGGAGCAGGACCTGCTGGCCAGAGAACTGGAGGAGCTGAGGCTGAGCATGAACTTGCAGGAAAGAAGAATCCGGGAGCAGCACAGGAAGCTGAAATCAGCCAGAGAAGAGCAGAGGAAACTGATTGCTGAACAACTTTTGTATGAACACTGGAAAAAGAACAACCCGAAACTTCGAGAGATGGAGCTGGACCTTCACCAGAAGCATGTCATAAACTCTTGGGAAACACAGAAAGAAGAAAAAAAACAGCAAGAAGCCACTGCAGAGGAAGAGAACAAACGGTATGAAAACGAATATGAAAGGGCCCAAAGGGAGGCGCTAGAACGGATGAAAGCCGAAGAGGAGAGGAGGCAGCTGGAGGACAAGCTCCAGGCCGAGGCACTGCTGCAGCAGATGGAGGAGCTGAAGCTGAAGGAGGTGGAGGCGACCAAACTAAAGAAGGAGCAGGAGAATCTGTTGAAGCAGCGGTGGGAGCTGGAGAGGCTGGAGGAAGAGCGAAAGCAGATGGAAGCCTTCCGGCAGAAGGCAGAGCTGGGGCGCTTCTTGAGACATCAGTATAACGCTCAACTCAACAGACGCACACAGCAGATCCAAGAGGAGCTGGAGGCAGACAGGCGGATCCTGCAGGCCCTCCTCGAGAAGGAGGACGAGAGCCAGCGCCTCCACCTGGCCAGGCGGGAGCAGGTCATGGCCGATGCGGCCTGGATGAAGCAGGCCATTGAGGAGCAGCTGCAGCTGGAGCGGGCACGGGAGGCAGAGCTGCAGATGCTGCTGAGGGAGGAGGCCAAGGAGATGTGGGAAAAGAGAGAGGCAGAGTGGGCCCGAGAGCGCAGCGCACGGGACAGACTGATGAGCGAGGTTCTGACAGGGAGACAACAGCAAATACAAGAGAAGATTGAGCAGAACCGACGGGCACAAGAGGAATCCCTGAAACACAGGGAGCAACTTATTCGAAATCTTGAGGAGGCGAGAGAGTCGGCTCGTCGTGAGAAAGAGGAGAATGAAGAGCTGAAATCGGCCAGGAAGCAGGAGCTGGAAGCCCAGGTTGCGGAGCGCCGGCTGCAGGCATGGGAAGCAGACCAGCAGGAGAAGGAGGAAGAGGAGGAGGCCCGGCGGGTGGAGCAGCTCTCAGATGCCCTGCTGCAGCAGGAAGCGGAGACTATGGCCGAGCAGGGCTACCGGCCTAAGCCTTACGGACATCCAAAAATTGCTTGGAAC---
>saiBol1
ATGGCGCTCCCCACGTTGCCGTCCTACTGGTGCAGCCAGCAGCGCCTGAGTCAGCAGCTAGCACGA------CAGCGAGAGCAGGAGGCCCGGCTTCGGCAGCAGTGGGAGCAGAACAGCCGTTACTTCAGGATGTCTGACATCTGCAGCTCCAAGCAGGCAGAGTGGAGCTCTAAAACCTCCTACCAGCGGAGCATGCACGCCTATCAGCGTGAGAAGATGAAGGAGGAGAAGAGGAAGAGTCTGGAGGTCCGGCGGGAGAAGCTCAGGCAGCTCATGCAGGAGGAGCAGGACCTGCTGGCCAGAGAACTGGAGGAGCTGAGGCTGAGCATGAACTTGAGGGAAAGAAGAGTCCGGGAGCAGCACAGGAATCTGAAATCAGCTAGAGAAGAGCAGAGGAAACTGATTGCTGAACAACTTTTGTATGAACACTGGAAAAAGAACAACCCGAGACTTCGAGAGATGGAGCTGGACCTTCACCAGAAGCATGTGGTAAACTCTTGGGAAATGCAGAAAGAAGAAAAAAAACAGCAAGAAGCCACGGCAGAGCAAGAGAATAAACGGTATGAAAACCAATACGAAAAGGCCCGAAGGGAGGCGCTGGAACGGATGAAAGCCGAAGAGGAGAGGAGGCAGCTGGAGGACAAGCTCCAGGCCGAGGCGCTGCTGCAGCAGATGGAGGAGCTGAAGCTGAAGGAGGTGGAGGCCACCAAACTAAAGAAGGAGCAGGAGAATCTGCTGAAGCAGCAGTGGGAGCTGGACAGGCTGGAGGAAGAGCGGAAGCAGATGGAAGCCTTCCGGGAGAAGGCGGAGCTGGGGCGCTTCTTGAGACATCAGTATAACGCCCAACTCAACAGACGCACACAGCAGATCCAAGAGGAGCTGGAGGCAGACAGGCGGATTCTGCAGGCCCTCCTCGAGAAGGAGGACGAGAGCCAGCGCCTCGACCTGGCCAAGCGGGAGCGGGCTGTGGCTGATGCGGCCTGGATGAAGCAGGCCATTGAGGAGCAGCTGCAGTTGGAGCGGGCACGGGAGGCAGAGTTGCAGATGCTGCTGAGGGAGGAGGCCAAGGAGATGTGGGAAAAGAGAGAGGCAGAATGGGCCCGAGAGCGCAGCGCACGGGACAGACTGATGAGCGAGGTTCTGACAGGGAGGCAACAGCAGATACAAGAGAAGATTGAACAGAACCGACGGGCACAAGAGGAATCCCTGAAACACAGGGAGCAACTTATTCGAAATCTCGAGGAGGCGAGAGAATCTGCTCGTCGCGAGAAAGAGGAGAGTGAAGACCTGAAATCTGCCAGGAAGCGGGAGCTGGAAGCCCAGGTTGCAGAGCGCCGGCTGCAGGCATGGGAAGCAGACCAGCAGGAAGAGGAGGAAGAGGAGGAGTCCCGCCGGGCTGAGCAGCTCTCGGATGCCTTGCTGCAGCAGGAGGCCAAGACCATGGCTGAGCAGGGCTACCAGCCTAAGCCTTACGGACATCCGAAAATTGCTTGGAAC---
>micMur3
ATGGCTCTCCCCACACTGCCCTCCTACTGGTGCAGCCGAAGGCTCCTGAGTCAGCAGATGGCACGA------CAGCGAGAGCAGGAGGCCCGGATTCGGCAGCAGTGGGATCAGAACAGCCGTTACTTCATGATGTCTGACATCTGCAGCTCCAAACAGGCAGAATGGAGCTCCAAAACCTCCTACCAGCGGAGCATGCACGCCTATCAGCGTGAGAAGATGAAGGAGGAGAAGAGGAAGAGTCTGGAGGCCCGACGAGAGAAACTCAGGCAGCTCATGCTGGAGGAGCAGGACCTGCTGGCCAGAGAGCTGGAGGAGCTGAGGCTGAGCATGAACTCTCGGGAAAGAAGAATCCGGGAGCAGCACCGGAGTCTGAAATCAGCCCAAGAAGAGCAAAGGAAACTGATTGCTGAACAGCTTCTGTATGAACACTGGAAGAACAACAACCCGAAACTTCGAGAGATGGAGCTGGCCCTTCACAAGAAGCATGTGGTAAACTGTTGGGAAACGCAGAAAGAAGAAAAAAAACAGCAAGAAGCCACGGAAGAGCAGGAGAACCAACGGTATGAAAATGAATACGAGAGGGCCCGAAGGGAAGCGCTGGAACGGATGAAAGCGGAAGAGGAGAGGCGGCGACTGGAGGATAAACTGCAGGCCGAGGCGCTGCGGCAGCAGATGGAGGAGCTGAAGCTGAAGGAGGTGGAGGCAACCAAACTGAAGAAGGAGCAGGAGAATCTGCTGACGCAGCAGTGGGAGCTGGAGAGGCTGGAGGAAGAGAGGAAGCAGAGGGCAGCCTGCCGGCAGAAGGCGGAGCTAGGGCGTTTCTTGAGACATCAGTATAATGCACAGCTCAACAGACGGACGCAGCAGATCCAAGAGGAACTGGAGGCAGACAGGCGGCTCCTGCAGGCCCTCCTCGAGAAGGAGCATGAGAACCAGTGTGCGCACCTGGCCCGGAGGGAGCAGGCCGTGGCCGACGTGGCCTGGATGAAGCAGGTCATCGAGGAGCAGCTGCAGCTGGAGAAGGCGCGGGAGGCAGAGCTGCAGATGCTGCTGAGGGAGGAGGCCAAGGAGATGTGGGAAAAGAGAGAGGCAGAGTGGGCCCGAGAGCGGAGCGCGAGGGACAGACTGATGGACGAGGTTCTGATAGGGAGACAACAACAAATACAAGAAAAGATTGAACAAAACCGACGGGCACAAGAGGAATCCCTAAAACACAGGGAGCAGCTCATCCGAAGTCTCGAGGAGGCAAGAGAGTCAGCTCGCCGAGAGAAAGAGGAGAGTGAAGAACTGAAATCTGCCAGGAAACAGGAGTTGGAAGCTCAGGTTGCAGAGCGCCAGCTGCAGGCGTGGGAAGCAGACCAACAGGAGGAGGAGGAAGAGGAGGAAGCCAGACAGGAAGAGCAGCTCACCAACACCCTGCTGCAGCAGGAGGCAAAGACAATGGCTGAGCAGGGCTACCGGCCTAAGCCTTACGGACATCCCAAAATTGCTTGGAAC---
>tarSyr2
ATGGCACTTCCCACACTGCCGTCCTACTGGTGCAGCCGGAGGCTCCTGAATCAGCAGATAGCACGA------CAGCGAGAGCAGGAGGCTCGGTTTCGGCAGCAGTGGGATCAGAACAGCCATTACTTCAGGATGTCTGACATCTGCAGCTCCAAACAGGCGGAATGGAGCTCCACATCCTCCTACCAGCGTAGCATGCACGCCTATCAGCGTGAGAAGATGAAGGAGGAGAAAAGGAAGAGTCTGGAGGCCCGGCGAGAAAAACTCAGGCAGCTCGTGCTGGAGGAGCAGGACTTGCTGGCCAGAGAACTGGAGGAGCTGAGGCTGAGCATGAGCTTGCGGGAAAGGAGAATCCAGGAGCAGCATGGGAATCTGAAGTCAGCCCGAGAAGAGCAGAGGAAGCTGATTGCTGAACAACTTTTGTATGAACACTGGAAAAAGAACAACCCAAAACTCCGAGAGATTCAGATGGATCTTCACAGGAAGCATGTGGTAAACTCTTGGGAGATGCAGAAAGAAGAAAAAAAACAGCAAGAAGCCACTGAAGAGGAAGAGAAGAAACAGTTTGAAAATGAATACGAAAGGGCTCGAAGGGAAGCGCTAGAACGGATGAAAACTGAGGAGGAGAAGAGACAGCTCGAGGAGAAACGACAGGCAGAGGCACTGTGTCAGCAGATGGAGGAGCTGCGGCTGAAAGAGGTGGAGGCCACCAAACTGAAGAAGGAACAGGAGAATCTGTTGAAGCAGTGCTGGGAGCTGGAGAGGCTGGAGGAGGAGAGGAAGCAGATGGCAGCCTTCCGGCAGAAGGCAGAGCTGGGGCGCTTTTTGAGACACCAGTATAATGCACAACTCAACAGACGTACACAGCAGATACAAGAGGAGCTGGAGGCCGACAGGCGGATCCTGCAGGCACTCCTGGAAAAGGAGGATGAGAACCAGCGCCTCCACCTGGTCAGGCGGGAGCAGGGGCTGGCTGATGCGGCCTGGATGAAGAAGACCATCGAGGAGCAGCTGCAGCTGGAGCGGGCACGGGAGGCCGAGCTGCAGATGCTGCTGAGGGAGGAGGCCAAGGAGATGTGGGAAAAGAGAGAGGCAGAGTGGGCCCGAGAGCAAAGTGCGCGGGACAGGCTGATGAGTGAGGTTCTGACCGGGAGGCAGCAACAAATACAAGAGAAGATTGAACAAAACCGACGGGCACAAGAGGAATCCCTAAAACACAGGGAGCAACTCATTCGAAGTCTTGAGGAAGCAAGAGAGTCAGCTCGTCGCGAAAAAGAGGAGAGCGAAGAGCTGAAATCAGCCAGGAAGCAGGAGCTGGAAGCCCAGGTTGCAGAGCGCCAGCTGCAGGCATGGGAAGAGGACCAGCAGGAGGAGGAGGAAGAGGAGGAGGTCAGGCAGGCAGAGCAACTCACTGACGCCCTGCTGCAGCAGGAGGTGACGACGATGGCTGAGCAGGGCTACCGACCCAAGCCTTATGGACATCCTAGAATTGCTTGGAAC---
>hetGla2
ATGGCACTCCCCACATTGCCTTCCTACTGGTGCAGCCGGAGGCTCCTGGATCAACAGGAAGCACGACACCGACAGCGAGAGCAGGAGGCCCGGCTTCGGCAGCAGTGGGAGCAGAACAGCCATTACTTTAGGATGTCTGATATCTGCAGCTCCAAGCAGGCACAATGGAGCTCCAAGACCTCCTACCATCGGAGCATGCACGCCTATCAGCGAGAGAAGATGAAGGAGGAGAAGAGGAAGAGTCTGCAGGCCCGACGTGAGAGACTCAGGCAACTTATGCTTGAAGAGCAGGACCTGCTGGTCAGGGAGCTGGAGGAGCTGAGGCTGAGCATGAGCTTGAGGGAAAGAAGAATCCGGGAGCGGCATGGGAATCTGAAATCGGCCCGAGAAGAGCAAAGGAAACTGACTGCTGAACGGCTTTTGTATGAGCACTGGAAACAGAACAACCCAAAGCTTCGAGAGATTGAGATGGACCTTCACCGGAAACATGTGGTAAACTCCTGGGAAACACAGAAAGAAGAAAAAAAGCAGCAAGAAGCCACTGAAGAGCGAGAGAACAAGCGGTATGAAAATGAATATGAAGTGGCCCGAAGGGAAGCGATGGAACGGATGAGAGCAGAAGAGGAGAGGAGGCAGCTAGAGGATAAGCTGCAGGCTGAGGCACTCCTGCAGCAGATGGAGGAATTGAAGCTGAAGGAGATGGAGGCGACCAAACTGAAAAAGGAGCAGGAGAATCTGTTGAAGCAGCAGTGGGAGCTGGAGAGGCTAGAGGAGGAGAGGAAGCAGATGGCAGCTCTACGGCAAAGGGCAGAGCTGGGGCGCTTTTTGAGACATCAGTATAATGCACAGCTCAACAGACGCACACAGCAGATCAAAGAGGAACTGGAAGCGGACAGGCGGATCCTGCAGGCGCTCCTGGAGAAGGAGGACGAGGAGCAGCGCGTCCATGTGGCCCGTCGGGAGCAGGCTGTGGCTGACGCGGCCCACATGAAGCAGGTCATTGAGGAGCAGCTGCGGCTGGAGAGGGCGCGCGAGGCCGAGCTGCAGGTGCTATTGAGGGAGGAGGCCAAGGAGATGTGGGAAAAGAGAGAGGCCGAGTGGGCCCGGGAGCAGAGCGCACGGGACAGACTGATGTGCGAGGTTCTGACTGAGAGGCAAAAACAAATACAAGAAAAGATTGAGCAGAACCGACGGGCACAAGAGGAATCCCTAAAGCACAGGGAGCAACTCATTCAAAATCTTGAGGAGGCGAGAGAGTCAGCACGGCAGGCGAAAGAGGAGGATGAAGAACTGAAGTCCGCCAGGAAGCAGGAGCTGGAAGCCCAGGTTGCAGAGCGTCAGCTGCAGGCGTGGGAAATGGACCAGCAGGCAGAGGAGGAGGAGGAGGAAGCCAGGCAGGCAGAGAAGCTCTCAGACACTCTGCTGCAGAAGGAGGCCAAGATCGTGGCCGAGCAGGGCTACCGGCCCAAGCCTTATGGACATCCCAGAATTGCTTGGGAC---
>cavPor3
ATGGCACTCCCCACGCTGCCCTCCTACTGGTGCAGCTGGAGGCTCCCAGATCAACAGGCAGCGCGACAGCGACAGCGAGAGCAGGAGGCCCGGCTTCGGCAGCAGTGGGAGCAGAACAGCCATTACTTTAGGGTGTCTAACATCTGCAGCTCCAAGCAGGCAGAGTGGAGCTCCAAGAACTCCTACCAGCGGAGCATGTACGCCTACCAGCGAGAGAAGCTGAAGGAGGAGAAGAGGAAGAGTCTGGAGGCCCGACGCCAGAGACTCAGGCAGCTTATGCTGGAGGAGCAGGACCTGCTGGTCAAGGAGCTGGAGGAGCTGAGGCTTAGCATGAACTTGAGGGAAAGGAGAATCCGGGAGCGGCATGGGGATCTGAAATCGGCCCGAGAAGAGCAAAGGAAACTGATTGCTGAGCGGCTTTTGTATGAGCACTGGAAACAGAACAACCCAAGGCTTCGGGAGATTGAGATGGACCTCCATCGGAAACATGTGGTAAACGCTTGGGAATCACAGAAAGAAGAAAAAAAGCAGCAAGAAGCCACCGAAGAGCAGGAGAACAAGCGGTACGAAAACGAGTATGAAACGGCTCGAAGGGAAGCAATGGAACGGATGAGAGCAGAAGAGGAGAGGAGGCAGCTGGAGGACAAGCTGCAGGCCGAGGTGCTGCTGCAGCAGATGGAGGAGCTGAAGCTGAAGGAGATGGAGGCAAGCAAACTGAAAAAGGAGCAGGAGAACCTGCTGAGGCAGCGGTGGGAGCTGGAGAGGCTGGAGGAGGAGAGGAAGCAGATGGCTGCCCTCCGGCAGAAGGCGGAGCTGGGGCGCTTTTTGAGACATCAGTATAATGCACAGCTCAACCGCCGCACACAGCAGATCAAAGAGGAACTGGAAGCAGACAAGCAGATCCTGCAGGCGCTCCTGGAGAAGGAGGACGAGGAGCAGCGCGTCCACGCGGCCAGGCGGGAGCAGGCGGTGGCTGATGTGGCCTACATGAAGCAGGTCATCGAGGAGCAGCTGCGGCTGGAGCGGGCACGCGAGGCAGAGCTGCAGATGCTGTTGCGGGAGGAGGCCAAGGAGATGTGGGAAAAGCGAGAGGCGGAGTGGGCCCGGGAGCGGAGCGCGAGGGACAGACTGATGTGCGAGGTTCTAACAGGGAGGCAACAACAAATACAAGAGAAGATTGAGCAGAACCGACGGGCCCAAGAGGAATCCCTAAGACACAGGGAGCAGCTCATTCAAAATCTGGAGGAGGCGAGGGAGGCGGCACGGCGGATGAAAGAGGAGGGTGAAGAACTGAAGTCCGCCAGGAAGCAGGAGCTGGAGGCCCAGGTTGCAGAGCGCCAGCTGCAGGCCTGGGAGGCGGACCGGCAGGCAGAGGAGGAGGCGGAGGAGGCCAGGCAGGCAGAGCAGCTCTCTGACGCTCTGCTGCAGAAGGAAGCTCAGATCATGGCTGAGCAGGGCTACCGGCCCAAGCCTTATGGACATCCCAGAATTGCTTGGGAC---
>speTri2
ATGGCGCTCCCCACGCTGCCCTCCTACTGGTGCAGCCGAAGGCTTCTGGATCAGCAGGCAACTCGGCAACGACAGAGAGAACAAGAAGCCCGGCTTAGGCAGCAGTGGGACCAGAACAGCCATTATTTCCAGAAGTCTGACATTTATACCTCCAAACAGGCAGAATGGAGCTCCAAAGCTTCCTACCTGCGGAGCATGCATGCCTACCAGCGAGAGAAGATGAAGGAGGAGAAGAGGAAGAGTCTGGAAGCACGTCGAGACAGACTCCGGCAGCTTATGCTGGAGGAACAGGACCTGCTGGTCAGGGAACTGGAAGAGCTGAGGCTGAGCATGAACTTGCGGGAACGAAGAATCCGGGAGCGGCATGGGAATCTGAAATCTGCTCAAGAAGAACAGAGGAAACTGATTGCTGAACAACTTTTGTATGAACACTGGAAAAAGAACAACCCGAAACTCCGAGAGATTGAGTTGGACCTTCACAAGAAGCATGTGATAAACTCTTGGGAAACACAGAAAGAAGAAAAAAAACAGGAGGAAGCCACCAAAGAGCAAGAGAACAGACGCTATGAAAATGAATACGAAATAGCTCGGAGGGAAGCAATGGAACGGCTGAGAGCCGAGGAGGAGCGGAGGCACCTGGAGGATAAGCTGCAGGCGGAGGCGCTGTGTCGGCAGATGGAGGAGCTGAAGCTGAAGGAGATGGAGGCAACCAAACTGAAGAAGGAGCAGGAGAATCTTCTGAAGCAACGGTGGGAACTAGAGAGGCTGGAGGAAGAGAGGAGGCAGATGGCAGCCTTCCGGCGGAAGGCAGAGTTGGGGCGTTTTTTGAGACATCAATACAATGCACAGCTCAACCGACGCACCCAGCAGATCAAACAGGAACTGGAGGCAGACAGGCGCATCCTGCAGGCCCTCCTGGAGAAGGAGGACGAGGCCCAGCGAATGCACCTGGCCAGGCGGGAGCAGGCCCTGGCTGACGTGGCCTGGATGAAGCAGGTCATTGAGGAGCAGCTGCAGCTCGAGAGGACGCGGGAGGCAGAGCTGCAGATGCTGTTGAGGGAGGAGGCCAAAGAGATGTGGGAGAAGAGAGAAGCAGAGTGGGCCCGGGAGCAGAGCGCGCGGGACAGGCTGATGACCGAGGTTCTGATGGGGAGGCAACAACAGATACAAGAAAAGATTGAACAGAACCGACGGGCCCAAGAGGAATCCCTCAGACACAGGGAGCAACTCATTCAGAATCTCGAGGAGGCAAGAGAGTCGGCCCGCCGAGCGAGAGAGGAGAGTGAAGAACTGAAGTCAGCCAGGAAGCAGGAGTTGGAGGCCCAGGTGGCAGAGCGCCAGCTGCGGGCATGGGAAGAGGACCAGCAGGCGGAGGAGGAAGAGGCGGAGACCAGGCAGGCAGAGCAGCTCTCTGATGCTCTGTTGCAGCAGGAGGCGAAGATCATGGCCGAGCAGGGCTACCGGCCCAAGGCCTACGGACATCCCAGAATTGCTTGGGAC---
>HLphyDis3
ATGGCACTCCCCACACTGCCCTCCTACTGGTGCAGCCGGAGGCTCCTGGATCAGCAGGCGGCGCGACAGCGACACCGGGAGCAGGAGGCCCGGCTGCAGCGGCAGTGGGATGAGAACAGCCGCTACTTTCGGATGTCGACCGTCTGCAGCTCCAAACAGGCAGAATGGAGCTCCACGAGGTCCTACCAGCGGAGCATGCACGCCTACCAGCGGGAGAAGATGAAGGAGGAGAAGAGGAAGCAATTGGAGGCCAGACGGGAGAGACTCCAGCAGCTTCTGCTGGAGGAGCAGGACCTGCTGGCCAGGGAACTGGAGGAGCTGAGGCTGAGCATGAACTTGCGGGAAAAAAAAATTCGGGAGCAGCACAGGAATCTCAAGTCAGCCCGGGAAGAGCAGCGGAGACTGATTGCCGAACAGCTTTTATACGAACACTGGAAACAGAACGACCCCAAACTGCGAGAGATCGAATCGGACATGCACAAGAGGCACGTGATGGACACTTGGGAGCTGCAGAGAGAGGAGAAAAAGCAGCAAGAAGCCTCGGAGAAGGAGGAGAACACGCGGCAGGAGAACGAGTACGAGACGGCCCGCAGGGAGGCGCTGGAGTGCATGAGAGCAGAGGAGGAGCAGAGGCAGCTGGAGGAGAAGCTCCAGGCTGAGGCGCTGCTCCAGCAGATGGAGGAGCTGAAGGTGAAGGAGATGGAGGCCACCAAACTGAAGAAGGAACAGGAGAATCTGTTGAAGCAGCGCTGGGAGCTGGAGAGGCTGGAGGAAGAGAGGAAGCGGATGGCAGCCCTCCGGCGGAAGGCGGAGCTGGGACGCTTTTTGAGACATCAGTATAACGTGCAGCTCAACAGACGGGCACAGCAGATCCAAGAGGAGTTGGAGGCGGACAAGCGCATCCTGCAGGCGCTCATGGAGAAGGAGGAGGAGAACCAGCGCGCACACTTGGCCCGGCGGGAGCAGGCGCTGGCCGACGTGGCGTGGATGAAGCAGGTCCTCGAGGAGCAGCTGCAGCTGGAGAAGGAGCGGGAGGCAGAGCTGCAGATGCTGCTGAGGGAGGAAGCCAAGGAAATGTGGGCGAAGAGAGAGGCAGAGTGGGACCGGGAGAGGAGCGCGCGCGACCGGCTGATGACCGAGGTCCTGACGGGGAGACAACAACAGATACAAGAGAAGATTGAGCAAAACCGACGGGCGCAAGAAGAGTCCCTGAGACACAGGGAGCAACTCATTCAAAACCTTGAGGAGGCACGAGAGTCAGCTCGTCGTGAGAAAGAGGAGAGCGAAGAACTGAAGTCAGCCAGGAAGCAGGAGCTGGAGGCCCAGGTTGCAGAGCGCCAGCTGCAGGCATGGGAAGCGGACCAGCAGGAGGAGGAGGAGGAGGCGGCGGCGAGGCAGGCAGAAGAGCTCAGCAATGCCCTGCTGCAGCAGGAGGCGGAGATGATGGCCAGGCAGGGGTTCCGGCCCAAGCCTCACGGACACCCCAGAATCGCTTGGAAC---
>HLrouAeg4
ATGGCACTCCCCACGCTGCCCTCCTACTGGTGCAGCCGGAGGCTCCTAGATCAGCAGGTAGCACGACAGCGACACCGAGAGCAGGAGGCCCGGCTTCGGCAGCAGTGGGATGAGAACAGCCGCTACTTCAGGGTATCTGACATCTGCAGCTCCAAACAGGCAGACTGGAGCTCCAAGACCTCCTACCAGCGGAGCATGCATGCCTACCAGCGTGAGAAGATGAAGGAGGAGAAGAGGAAGCATCTGGAGGCCAGACGTGAGAGACTCCAGCAGCTTCTGCTGGAGGAACAGGACCTGCTGGCTAGAGAACTGGAGGAGCTGAGGCTGAGCATGAACTTGCGGGAAAGAAGAATCCGGGAACGGCATGGGAATCTCAAGTCAGCCCGAGAAGAGCAAAGGAAACTGATTGCTGAACAACTTTTATATGAACACTGGAAAAAGAATGACCCCAAACTTCGAGAGATTGAATCGGACCTTCACAAGAAGCATGTGATAAACTCTTGGGAAACGCAGAAAGAAGAAAAAAAGCAGCAAGAAGCCACAGAAGAGGAAGAGAACAAACGGTATGAAAATGAGTATGAAGTGGCACGAAGGGAGGCACTAGAACGGATAAAAGCAGAAGAGGAGAGAAGGCAATTGGAGGATAAACTCCAGGCTGAGGCACTGCTCCAGCAGATGGAGGAGCTGAAAGTGAAGGAGATGGAGGCCACCAAACTGAAGAAGGAACAGGAGAATCTGTTGAAGCAGCAGTGGGAGCTGGAGAAGCTGGAGGAAGAGAGGAAGCAGATAGCAGCCTTCCAGCAGAAAGCGGAGCTGGGACGCTTTTTGAGACATCAGTATAATGTACAACTCCATAGACGTACACAGCAGATCCAAGAGGAACTGGAGGCGGACAAGCGCATCCTGCAGGCACTGCTCCAGAAGGAGGAGGAGAACCAGCGTGTGCACTTGGCCAGGCGGGAGCAGGCTCTGGCTGATGTGGTGTGGATGAAGCAGGTCATCGAGGAGCAGCTGCAGCTGGAGAAGGAGCGGGAGGCAGAGCTGCAGATGCTGTTTAGGGAGGAGGCCAAGGAAATGTGGGAAAAGAGAGAGGCAGAGTGGGCCCGAGAGAGGAGTGCACGAGACAGACTGATGAGCGAGGTCCTGACAGGGAGACAACAACAAATACAAGAAAAGATTGAACAAAACCGACGAGCACAAGAGGAATCCCTAAGACACAGGGAGCAACTTATTCGAAACCTTGAGGAGGCAAGAGAGTCAGCTCGTCGTGAGAAGGAGGAGAGTGAAGAAATGAAATTGGCCAGGAAACAAGAGCTGGAAGCCCAGGTTGCAGAGCGCCAGCTGCAGGCATGGGAAGCAGACCAACAAGAAGAGGAAGAAGAGGAGGAAGTGAGGCAGACACAGCAGCTCACTAATGCCCTGCTGCAGCAGGAGGCAAAGATGATGGCTGAACGGGGCTACCAGCCCAAGCCTTATAGACATCCCAAAATTGCCTGGAAC---
>HLmolMol2
ATGGCACTCCCCACGCTGCCCTCCTACTGGTGTAGCCGGAGGCTCCTGGATCAGCGGGTAGCACAACAGCGACACCGAGAACAGGAGGCCCGGCTTCGGCAGCAGTGGGATGAGAACAGCCGCTACTTCAGGATGTCTAACATCTGCAGCTCCAAACAGGCAGAGTGGAGTTCCAAGACCTCCTACCAGCGGAGCATGCATGCCTACCAGCGTGAGAAGATGAAGGAGGAGAAGAGGAGGCATCTGGAGGCCAGACGGGAGAGACTCCAGCAGCTTCTGCTAGAGGAGCAGGACCTGCTGGCTAGGGAACTGGAGGAGCTGAGGCTGAGCATGAACTTGCGGGAAAAAAGAATCCGGGAGCAGCATGGGAATCTCAAGTCAGCCCGGGAAGAGCAAAGGAAACTGATTGCTGAACAACTTCTGTATGAACACTGGAAAAAGAATGACCCCAAACTTCGAGAGGTTGAATCGGACCTCCACAAGAAGCATGTGATAAACGCCTGGGAAACGCAGAAGGAAGAGAAAAAGCAGCAAGAAGCCACGGAGGAGAAAGAGAAGAAACGGTATGAAAATGAGTATGAAACAGCCCGAAGGGAAGCGCTAGAGCGGATGAAAGCAGAAGAGGAGAGGAGGCAGCTGGAGGATAAACTCCAGGCTGAGGCGCTGCTCCAGCAGATGGAGGAGCTGAAGGTGAAGGAGATGGAGGCCACCAAACTGAAGAAGGAACAGGAGAATCTGTTGAAGCAGCGGTGGGAACTGGAGAGGCTGGAGGAAGAGAGGAAGCGGATGGCCGCCCTCCGGCAGAAGGCGGAACTGGGACGCTTTTTGAGACATCAGTATAACGTGCAGCTCAATAGACGCACACAGCAGATCCAAGAGGAACTGGAGGCAGACAAGCGCATCCTGCAGGCGCTCCTGGAGAAAGAGGAGGAGAACCAGCGCGTGCACTTGGCCCGCCGGGAGCAGGCCCTGGCCGACGTGGCGTGGATGAAGCAGGTCCTCGAGGAGCAGCTGCAGCTGGAGAGGGAGCGGGAGGCGGAGCTGCAGATGCTGTTGAGGGAGGAAGCCAAGGAGGTGTGGGAGAAGAGAGAGGCGGAGTGGGCCCGAGAGAGGAGTGCACGAGACAGACTGATGACCGAGGTCCTGACAGGGAGACAACAGCAGATACAAGAAAAGATTGAACAAAACCGGCGGGCGCAAGAGGAATCCCTAAGGCACAGGGAGCAACTTATTCAGAACCTCGAGGAGGCGAGAGAGTCGGCTCGTCGTAAGAAAGAGGAGAGTGAAGAACTGAAATCAGCCAGGAAACAGGAGCTGGAAGCCCAGGTTGCAGAGCACCAGCTGCAGGCCTGGGAAGCGGACCGGCAAGAGGCGGAGGAGGAGGAGGCGGCGAGGCGGGCGGAGCAGCTCAGCAGCGCCCTGCTGCAGCAGGAGGCCAAGATGATGGCCAGGCAGGGGTACCGGCCCAAGCCTTACGGACATCCCAAAATTGCTTGGAAC---
>HLequCab3
ATGGCACTCCCCACGCTGCCCTCCTACTGGTGCAGCCGGAGGCTCCTGGATCAGCAGATGGCACGACAGCGACAGCGAGAGCAGGAGGCCCGGCTTCGGCAGCAGTGGGACCAGAACAGCCGCTACTTCAGGGTGTCTGACCTCTGCAGCTCCAAACAGGCAGAATGGAGCTCCAAGACCTCCTACCAGCGGAGCATGCATGCCTATCAGCGTGAGAAGATGAAGGAGGAGAAGAGGAAGCGTCTGGAGGCCAGGCGGGAGAGGCTCAGGCAGCTTCTGCTGGAGGAGCAGGACTTGCTGGCCAGAGAACTGGAGGAGCTGAGGCTGAGCATGAACTCGCGGGAGAGAAGGATCCGGGAGCAGCACGGGAATCTGAAGTCCGCCCGAGAAGAGCAAAGGAAACTGATTGCCGAACAACTTTTGTATGAACACTGGAAAAAGAATGACCCCAAACTTCGAGAGATTGAATCGGACCTTCACAAGAAGCATGTGATAAACTCTTGGGAAACGCAGAAAGAAGAAAAAAAACAGCAAGAAGCCACAGAAGGGGAAGAGAGGAAGCGGTATGAAAATGAATATGAAACGGCGCGAAGGGAGGCACTGGAACGGATGAAAGCAGAAGAGGAGAGGAGGCAGCTGGAGGGCAAGCTGCAGGCTGAGGCGCTGCTCCGGCAGATGGAGGAGCTGAAGGTGAAGGAGATGGAGGCCACCAAACTGAAGAAGGAGCAGGAGAATCTGTTGAAGCAGCGGTGGGAGCTGGAGAGGCTGGAGGCAGAGAGGAAGCAGATGGCAGCGCTCCGGCAGAAGGCGGAGCTGGGACGCTTTTTGAGACATCAGTATAATGTGCAGCTCAATAGACGAACACAGCAGGTCCAAGAGGAGCTGGAGGCAGACAAGCGCATCCTGCAGGCTCTGCTCGAGAAGGAGGATGAGAACCAGCGTGCGCACTTGGCCCGGCGGGAGCAGGCCCTGGCTGACGTGGCGTGGATGAAGCAGGTCATCGAGGAGCAGCTGCAGCTGGAGAGGGAGCGGGAGGCAGAGCTGCAGATGCTGTTGAGGGAGGAGGCCAAGGAGATGTGGGAAAAGAGAGAGGCAGAGTGGGCCCGAGAGAGGAGCGCGCGGGACAGACTGATGAGCGAGGTTCTGACAGGGAGACAACAACAAATACAAGAAAAGATTGAACAAAACCGACGGGCGCAAGAGGAATCCCTAAGACACAGGGAGCACCTTATTCAAAACCTTGAGGAGGCAAGAGAGTCAGCTCGCCGTGAGAAGGAGGAGAGTGAAGAACTGAAATCGGCCAGGAGACAGGAGCTGGAAGCCCAGGTCGCAGAGCGCCAGCTGCAGGCGTGGGAAGCAGACCAGCAGGAGGAGGAGGAGGAAGAGGAGGCCAGGCAGGCAGAGCAGCTCACCGACGCCCTGCTGCAGCAGGAGGCGAAGACGATGGCCCAGCAGGGCTACCGGCCCAAGCCTTACGGACATCCCAGAATTGCCTGGAAC---
>cerSim1
ATGGCCCTCCCCACGCTGCCCTCATACTGGTGCAGCCGGAGGCTCCAGGATCAGCAGACAGCACGACAGCGACAGCGAGAGCAGGAGGCCCGGCTCCGGCAGCAGTGGGATCAGAACAGCCACTACTTCCGGATGTCCGACCTCTGCAGCTCCAAACAGGCAGAATGGAGCTCTAAGACCTCCTACCAGCGGAGCATGCACGCCTATCAGCGTGAGAAGATGAAGGAGGAGAAGAGGAAGCGTCTGGAAGCCAGACGGGAGAGACTTAGGCAGCTTCTGCTGGAGGAGCAGGACTTGCTGGCCAAGGAACTGGAGGAGCTGAGGCTGAGCATGAACTCGCGGGAAAGAAGAATCCGGGAGCGGCACGGGAATCTGAAGTCGGCCCGAGAAGAGCAAAGGAAACTGCTTGCCGAACAGCTTTTGTACGAACATTGGAAAAAGAACAACCCCAGACTTCGAGAGATTGAATTGGACCTTCACAAGAAGCACGTGATAAACTCTTGGGAAACACAGCAAGAAGAAAAGAAACAGCAAGAAGCCACAGAAGGGGAAGAGAACGAGCGGTATGAAAATGAATGTGAAACGGCTCGAAGGGAAGCGCTAGAACGGATGAAAGCAGAAGAGGAGAGGAGGCAGCTGGAGCGCAAACTGCAGGCCGAGGCACTGCTCCGGCAGATGGAGGAGCTGCAGGTGAAGGAGATGGAGGCCACCAAACTGAAGAAGGAGCAGGAGAATCTGTGGAAGCAGCGGTGGGAGCTGGAGAGGCTGGAGGAAGAGAGGAAGCAGATGGCAGCGTTCCGGCAGAAGGCAGAGCTGGGACGCTTTTTGAGACATCAGTATAATGTGCAACTCAATAGACGAACACAGCAGATCCAAGAGGAGCTGGAGGCAGACAGGCGCATCCTGCAGGCACTCCTGGAGAAGGAGGACGAGAACCAGCGCGTGCAGCTGGCCCGGCGGGAGCAGGCCCTGGCCGATGTGGCGTGGATGAAGCGGGTCATCGAGGAGCAGCTGCAGCTGGAGAGGGCGCGGGAGGCAGAGCTGCAGATGCTGCTGAGGGAGGAGGCCAAGGAAATGTGGGAAAAGAGAGAGGCCGAGTGGGCCCGGGAGAGGAGCGCACGGGACAGACTGATGAGCGAGGTTCTGGCAGGGAGACAACAACAAATACAAGAAAAGATTGAAGAAAACCGACGGGCGCAAGAGGAATCTCTAAGACACAGGGAGCAACTTATTCAAAACCTTGAGGAGGCAAGAGAGTCAGCTCGTCGGGAGAAGGAGGAGAGTGAAGAACTGAAATCGGCCAGGAAACAGGAGCTGGAAGCCCAGGTTGCAGAGCGCCAGCTGCAGGTGTGGGAAGCAGACCAGCAGGAGGAGGAGGAGGAAGAGGAGGCCAGGCAGGCCGAGCAGCTCACAGACGCCCTGCTGCAGCAGGAGGCGAAGATGATGGCCGAGCAGGGCTACCGGCCCAAGCGTTATGGACATCCCAAAATTGCCTGGAAC---
>HLturTru3
ATGGCACTCCCCACACTGCCCTCCTCCTGGTGCAGCCGGAGGCTCCCGGATCAGCAGGCTGCACGACAGCAACGCCGGGAGCAGGAGGCCCAGCTTCGGCAGCAGTGGGATCAGAACAGCCGCTACTTCAAGGTGTCTGACATCTGCAGCTCCAAACAGGCAGAATGGAGCTCCAAGGCCTCCTACCAGAGGAGCATGTATGCCTACCAGCGGGAGAAGATGAAGGAGGAGGGGAGGAAGCGTCTGGAGGCCCGACGGCAGAGACTTAGGCAGCTTTTGGCGGAGGAGCAGGACCTGCTGGCCAGAGAACTGGAGGAGCTGAGGCTGAGCATGAACTTGAGGGAAAGAAGAATCCGGGAGCAGCACAGGAATCTGAAGTCAGCCCGAGAGGAGCAAAGGAAACTGATTGCTGAACAGCTTTTGCATGAACACTGGAAAAAGAACAACCCCAAACTTCGAGAGATTGAATTGGAACTTCACAAGAAACATGTGATAAACTCTTGGGAAACACAGAAAGAGGAAAAAAAACAGCAAGAAGCCGCCGAAGAGGAAAAGGAAAAACGGTATGAAAATGAATATGAAATGGCCCGACGGGAAGCGCTGGAACGGATGAAAGCAGAAGAGGAGAGGAGGCAACTGGAGGGTAAACTGCAGGCAGACGCGCTGCGCCAGCAGATGGAGGAGCTGAAGGTGAAGGAGATGGAGGCCACCAAGCTAAAGAAGGAGCAGGAGAATCTGCTGAAGCAGCGCTGGGAGCTGGAGAGGCTGGAGGAAGAGCGGAAGCAGATGGCAGCCTTGTGGCAGAAGGCGGAGCTGGGACGCTTTTTGAGACATCAGTATAACGTGCAGCTCAACAGACGTACACAGCAGATCCAAGAGGAACTGGAGGCAGACAGGCGCATCCTGCAGGCGCTGCTGAAGGAGGAGGACGAGACCCAGCGTGTGCACCTGGCCCGGAGGGAGCAGGCCCAGGCCGATGTGGCCTGGATGAAGCGGGTCATCGAGGAGCAGCTGCAACTGGAGAGGGCGCGGGAGGCGGAGCTGCAGATGCTGTTGAGGGAGGAGGCTAAGGAAATGTGGGAAAAGAGAGAGGCAGAGTGGGCCCGCGAGAGGAGTGCTCGAGACCGGCTGATGAGCGAGGTTCTGACAGGAAGACAAAAACAAATACAGGAAAAGATTGAACAAAACCGACGGGAGCAAGAGGAATCGCTGAGACACAGAGAGCAACTTATTCGAGATCTTGAGGAGGCCAGAGAGTCAGCTCATCGTGAGAAAAAGGAGAGCGAAGAACTGAAATCGGCCAGGAAGCAGGAGCTGGAAGCCCAGGTTGCAGAGCGCCAGCTGCAGGCGTGGGAAGCGGACCAGCAGGAAGAGGAGGAGGAAGAAGAGGCGAGGCAGGCAGAGCAGCTCACAGACGCCCTGCTGCAGCAGGAGGCGAAGATGATGACCGAGCAGGGCTACCGGCCCAAGCCTTATGGACATCCCAGAATCGCTTGGAAC---
>balAcu1
ATGGCACTCCCCACGCTGCCCTCCTCCTGGTGCAGCCGGAGGCTCCCGGATCAGCAGGCTGCACGACAGCGACACTGGGAGCAGGAGGCCCAGCTTCGGCAGCAGTGGGATCAGAACAGCCGCTACTTCAAGGTGTCTGACGTCTGCAGCTCCAAACAGGCAGAATGGAGCTCCAAGGCCTCCTACCAGAGGAGCATGCACGCCTACCAGCGGGAGAAGATGAAGGAGGAGGGGAGGAAGCGTCTGGAGGCCCGACGGCAGAGACTCAGGCAGCTTCTGGTGGAGGAGCAGGACCTGCTGGCCAGAGAACTGGAGGAGCTGAGGCTGAGCATGAACTCGAGGGAAAGAAGAATCCGGGAGCAGCACGGGAATCTGAAGTCAGCCCGAGAGGAGCAAAGGAAACTGATTGCTGAACAGCTTTTGTATGAACACTGGAAAAAGAACAACCCCAAACTTCGAGAGATTGAATTGGAACTTCACAAGAAACATGTGATAAACTCTTGGGAAACACAGAAAGAGGAAAAAAAACAGCAAGAAGCCGCCGAAGAGGAAAAGGAAAAACGGTATGAAAATGAATATGAAACAGCCCGAAGGGAAGCGCTGGAACGGATGAAAGCAGAAGAGGAGAGGAGGCAACTGGTGGGTAAACTGCAGGCAGACGCGCTGCGCCAGCAGATGGAGGAGCTGAAGGTGAAGGAGATGGAGGCCACCAAACTAAAGAAGGAGCAGGAGAATCTGCTGAAGCAGCGCTGGGAGCTGGAGAGGCTGGAGGAAGAGAGGAAGCAGATGGCAGCCTTGTGGCAGAAGGCGGAGCTGGGACGCTTTTTGAGACATCAGTATAACGTGCAGCTCAACAGACGTACACAGCAGATCCAAGAGGAACTGGAGGCAGACAGGCGCATCCTGCAGGCGCTGCTGGAGGAGGAGGACGAGAACCAGCGCGCGCACCTGGCCCGGAGGGAGCAGGCCCAGGCCGACGTGGCCTGGATGAAGCGGGTCATCGAGGAGCAGCTGCAACTGGAGAGGGCGCGGGAGGCGGAGCTGCAGATGCTGTTGAGGGAGGAGGCTAAGGAAATGTGGGAAAAGAGAGAGGCAGAGTGGGCCCGCGAGAGGAGTGCTCGAGACCGGCTGATGAGCGAGGTTCTGACAGGGAGGCGACAACAAATACAGGAAAAGATTGAACAAAACCGACGGGAGCAAGAGGAATCCCTGAGGCACAGAGAGCAACTTATTCGAGATCTTGAGGAGGCAAGAGAGTCCGCTCATCGTGAGAAAGAGGAGAGCGAAGAACTGAAATCGGCCAGGAAGCAGGAGCTGGAAGCCCAGGTTGCAGAGCGCCAGCTGCAGGCGTGGGAAGCGGACCAGCAGGAGGAGGAGGAGGAAGAAGAGGCGAGGCAGGCAGAGCAGCTCACAGACGCCCTGCTGCGGCAGGAGGCGAAGATGATGGCCGAGCAGGGCTACCGGCCCAAGCCTTATGGACATCCCAGAATTGCTTGGAAC---
>susScr11
ATGGCACTCCCCACACTGCCTTCCTCCTGGTGCAGCCGAAGGCTCCTGGATCAGCAGGCCGCACGACAGCGACACCGGGAGCAGGAGGCCCAGCTTCGGCAGCAGTGGGATGAGAACAGCCGCTACTTCAAGATGTCTGACATCTGCAGCTCCAAACAGGCAGAATGGAGCTCCAGGTCCTCCTACCAGCGGAGCATGCATGCCTACCAGCGGGAGAAGATGAAGGAGGAGGGGAGAAAGCGTCTGGAAGCCAGACGGCAGAGACTCAGACAGCTTCTGCTGGAGGAGCAGGACCTGCTAGTCAGAGAACTAGAGGAACTGAGGCTGAGCATGAACTTGAGGGAAAGGAGAATCCGGGAGCGGCATGGGAATCTGAAGTCGGCCCGAGAAGAGCAAAGGAAACTGATTGCTGAACAACTTCTGTATGAACACTGGAAAAAGAACAACCCCCAACTTCGAGAGATTGAACTGGACCTTCACAAGAAGCATGTGATAAACTCTTGGGAAATGCAGAAAGAGGAAAAAAAACAGCAAGAAGCCGCTGAAGAGGAAAAGGAAAAACGATATGAAAATGAATACGAAAGGGCCCGACGGGAAGCGCTAGCACGGATGAAGGCTGAAGAGGAAAGGAGGCAGCTGGAGGGTAAACTGCAGGCGGAGGCGCTGCGCCAGCAGATGGAGGAGCTGAAGGTGAAGGAGATGGAGGCCACCAAACTGAAGAAGGAGCAGGAGAATCTGCTGAAGCAGCGCTGGGAGCTGGAGAGGCTGGAGGAAGAGAGGAAGCAGATGGCGGCCTTGCGGCAGAAGGCGGAGCTGGGACGCTTTCTGAGACATCAATATAATGTGCAACTCAACAGACGTACACAGCAGATCCAAGAGGAACTGGAGGCGGACAAGCGCATTCTGCAGGCGCTGCTGGAGGAGGAGGACGAGAACCAGCGCCTGCATCTGGCGCGGAGGGAGCGGGCTTTGGCTGACGCTGCGTGGATGAAGCGGGTCATTGAGGAGCAGCTGCAGCTGGAGAAGGCACGGGAGGCTGAGCTGCAGATGCTATTGAGGGAAGAGGCCAAGGAGATGTGGGAAAAGAGAGAGGCAGAATGGGCCCGGGAGAGGAGCGCTCGAGACCGGCTGATGAGCGAGGTTCTGACAGGGAGACAACAACAAATACAGGAGAAGATTGAACAAAACCGCCGGGCGCAAGAGGAATCCCTGAGGCACAGGGAGCAACTTATTCGACATCTTGAGGAAGCAAGAGAGTCAGCTCGTCGTGAGAAGGAGGAGAGCGAGGAACTGAAATCAGCCAGGAAGCAGGAGCTAGAAGCCCAGGTTGCAGAGCGCCAGCTGCAGGTATTGGAAGCGGACCAGCAGGAGGAAGAGGAGGAAGAGAAGGCGAGGCAGGCAGAGCAGCTCACAGATGCCCTGCTGCAGCAGGAGGCAAAGATGATGGCCCAGAAGGGCTACCGGCCCAAGCCTTATGGACACCCCAGAATTGCTTGGAAC---
>bosTau8
ATGGCACTCCCCACGCTGCCCTCCTCCTGGTGCAGCCGGCGACTCCCAGATCAGCAGGCTGCCCGACAGCGCCGCCGGGAGCAGGAGGCACATCTTCGGCAGCAGTGGGACCAGAACAGCCGCTACTTCCAGGTGTCCGACATCTGCAGCTCCAAACAGGCAGAGTGGAGCTCCAGGGCCTCCTACCAGCGGAGCATGCATGCCTACCAGCGGGAGAAGATGAAGGAGGAGGGCAGGAAACGTCTGGAGGCCCGACGGCAGAGACTCAGGCAGCTTCTGGTGGAGGAGCAGGACTTGCTGGCCAGGCAACTGGAGGAGCTGAGGCTGAGCATGAACTTGAGGGAAGGGAGAATCCGGGAGCAGCACGGGAACCTGAAGGCAGCCCGAGAGGAGCAAAGGAAGCTGATTGCTGAACGACTTTTGTATGAACACTGGAAAAAGAACAACCCCAAACTTCGAGAGATCGAATCGGACCTTCACAAGAGGCATGTGATAAATGCTTGGGAAACGCAGAAAGAGGAAAAAAAACAGCAAGAAGCCGCTGAAGAGGAAAAGGAAAAACGATTTGAAAATGAGTATGAAACGGCCCGCCGGGAAGCGCTGGAACGGATGAAAGCAGAAGAGGAGAGGAGGCAGCTGGAGAGTAAGCTGCAGGCAGAGGTGCTGCGCCAGCAGATGGAAGAGCTGAAGGCGAAGGAGATGGAGGCCACCAAACTGAAGAAGGAGCAGGAGAATCTGTTGAAGCAGCGCTGGGAGCTGGAGAGGCTGGAGGAGGAGAGGAGGCAGATGGCAGCCTTGCGGCAGAAGGCGGAACTGGGACGCTTCCTGAGACATCAGTATAATGTGAAGCTCAATAGACGCACACAGCAGATCCAAGAGGAACTGGAGGCGGACAAGCGCATCCTGCAGGCGCTGTTAGAGGAGGAGGACGAGAACCAGCGTGTGCACCAGGCCCGGCGGGAGCAGGCCCTGGCCGACGTGGCCTGGATGAAGCGGGTCATTGAGGAGCAGCTGGAGCTGGAGAGGGCGCGGGAGGCGGAGCTGCAGATGCTGCTGAGGGAAGAGGCCAAGGAAGTGTGGGAAAAGAGAGAGGCAGAGTGGGCCCGCGAGAGGAGTGCTCGAGACCGGCTGATGAGCGAGGTTCTGACAGGAAGACAACAACAGATCCAGGAAAAGATTGAACAAAACCGACGGGCGCAGGAGGAATCCCTGAGACACAGAGAGCAACTTATTCAAGATCTTGAGGAGGCAAGAGAGTTAGCTCGTCGTGAGAAAGAGGAGAGTGAGGAACTGAAATCGGCCAGGAAACAGGAGCTGGAAGCACAGGTGGCAGAGCGGCAGCTGCAGGCATGGGAGGCAGACCAGCAGGAGAAGGAGGAGGAAGAGGAGGCGAGGCGGGAAGAGCAGCTCACGGCCGCCCTGCTGCAGCAGGAGGCGAAGATGATGGCCAAGCAGGGCTATCGGCCCAAGCCTTATGGACATCCCAGAATCGCTTGGAAC---
>conCri1
ATGGCGCTCCCCACACTGCCTTCCTACTGGTGCACACGGAGGCTCCTGGATCAGCAGATAGCACGACAGCGACAGCGAGAGCAGGAGGCCCGGCTTCGGCAGCAATGGGATCAGAACAGCCACTACTTCCGGATGTCTGACATCCGTACCTCCAAACAGGCAGAATGGAGCTCCAAGACCTCCTACCAGCGGAGCATGCATGCCTATCAGCAAGAGAAGCTGAAGGATGAGAAGAGGAGGTGTCTGGAGGCCAGACGGGAGAGACTGAGGCAGCTCCTGGTGGAGGAGCAGGACCTGCTGGCCAAAGAGCTGGAGGAGCTGAGGCTGAGCATGAACTTGCGGGAGAGAAGAATCCGAGAGTGCCATGGGAATCTGAAGTCAGCTCGAGAAGAGCAAAGGAAACGGATTGCTGAACAGCTATTGTATGAGCACTGGAAGAAGAATAACCCCAAACTTCGAGAGATTGAATCGGACCTTCACAAGAAGCATGTGATAAACTCTTGGGAAACGCAGAAAGAGGAGAAAAAACAGCAAGAAGCCACAAAGGAGAAAGAGAACAAGCGATTTGAAAATGAGTATGAAAGAGCCCGGAGGGAAGCGCTGGAGCGGATAAAGGCAGAAGAGGAGCGGCGGCGCCTGGAGGATAAACGCCAGGCCGCGGTGCTGCGCCAGCAGATGGAGGAGCTGAAGGCGAAGGAGCTGGAGGCCACCAAACTGAAGAAGGAGCAGGAGAATCTGTTGAAGCAGCAATGGGAGCTGGAGAGACTGGAGGAAGAGAGGAAACAGATGGCAGCCTTACGGCAGAAGGCAGAGCTGGGACGCTTTTTGAGACATCAGTATAATGTGCAGCTCAACAGACGGACCCAGCAGATCCAGGAGGAGCTGGAGGCGGACAAGCGCATCCTGCAGGCGCTTCTGGAGAAGGAGGATGAGAACCAGCGCGCACACTTGGCCAGGCGGGAGCAGGCGCTGGCTGACGTGGCGTGGATGAAGCAGGTCATCGAGGAGCAGCTGCAGCTGGAGAGGGAGCGGGAGGCGGAGCTGCAGCTGCTGCTGAGGGAGGAGGCCAAGGAAATGTGGGAAAAGAGAGAGGCCGAGTGGGCGCGTGAGAGGAGTGCGCGAGACAAGCTGATGAGCGAGGTTCTGATAGGAAGACAGCAACAAATACAAGAAAAGATTGAACAAAATCGACAGGCGCAAGAAGAATCCTTAAGACACAGGGAAGAACTTATTCGAAATCTTGAGGAGGCAAGAGATTCAGCTCGTCGTGAGAAAGAGAAGGGTGAAGAACTGAAGTCTGCCAGGAAGCAGGAGCTGGAGGCCCAGGTGGCAGAGCGCCAGCTGCAGGCCTGGGAAGCAGACCGGCAGGAGGAGCAGGAGGAAGAGGAGGCGAGGCAGGCAGAACAGCTCACCGACACCCTGCTGCAGCGGGAAGCAAAGATGATGGCTGAGCGGGGCTACCAGCCCAAGCCACATGGACATCCCAAAATTGCTTGGAAC---
>manPen1
ATGGCACTCCCCACGCTGCCCTCTTTGTGGTGCAGCCGGAGGCTCCTGGATCAGCAGACAGCACGACAGCGACATCGAGAGAAGGAAGCTCAGATTCGGCAGCAGTGGGTTCAGAACAGCCGCTACTTCAGGATGTCTGACATCTGCAGCGTCAAACAAGCAGAATGGAGTTCTAAGACCTCCTATCAGCGAAGCATGCATGCCTATCAGCGTGAGAAGATGAAGGAGGAGCATAGGAAGCGTCTGGAGGCCAGACGGGAGAGGCTCCAGCAGCTTCTGCTGGAGGAGCAGGACCTGCTGGCCAGAGAACTGGAGGAGCTGAGGCTGAGCATGGACTTGCGGGAAAGAAGAATCCGGGAGCAGCATGGAAATTTGAAGTCGGCCCAAGAAGAGCAAAGGAAGCTGATTGCTGAACAACTTCTGTATGAACACTGGAAGAAGAACAACCCCAAACTTCGAGAGATTGAATTGGACCTTCACAAGAAGCACGTGATAAACTCTTGGGAAACTCAGAAAGAAGAAAAAAAACAGCAAGAAGCCACTGAAGGGGAAGAGAAAAAACGGTATGAAAACGAATACGAAATAGCCCGGAGGGAAGCTCTGGAACGGATGAAAGCCGAAGAGGTGAGGAGGAAACTGGCAGACAGGCTCCAGGCTGAGGCACTGCTCCAGCAGATGGAGGAGCTGAAGCTGAAGGAGGTGGAGTCCGCCAGACTGAAGGAGGAGCAGGAGAACCTGCTGAAGCAGCAGTGGGAGCTGGAGAGGCTGGAGGAAGAGAGGAAGCGGATGGCGGCCTTCCGGCAGAAGGCTGAGCTGGGACGCTTTCTGAGACATCAATATAATGCGCAACTCAACAGACGGACACAGCAGATCCAAGAGGAGCTGGAGGCGGACAAGCGCATCCTGCAGGCGCTGCTCAAGGCGGAGGAGGAGAACCAGCGCACACACTTGGCCAGGCGGGAGCAGGCCCTGGCTGATGTGGAGTGGATGCAGCAGGTCGTGGAGGAGCAGCTGCAGCTGGAGAGGGCGCGGGAGGCGGAGCTGCAGATGCTGTGGAGGGAGGAGGCCAAGGAAATGTGGGAAAAGAGAGAGGCCGAGTGGGCCCGGGAGAGGAGCGCACGGGACCGACTGATGAGCGAGGTCCTGATGGGGAGACAACAACAAATACAAGAGAAGATTGAACAAAACCGGCAGGCTCAAGAAGAATCCCTAAGACACAGGGAGCAACTTATTCAAAATCTTAAGGAGGCAAGAGAGTCAGCTCGACGTGAGAAAGAGGAGAGTGAAGAACTGAAATCAGCCAGGAAACAGGAGCTGGAGGCCCAGGTTGCAGAGCGCCAGCTGCAGGCGTGGGAAGCCGACCAGCAGCAGGAGGAGGAAGAGGAGGAGGCAAGGCAGGCGGAGCAGCTCACAGATGCCTTGCTGCAGCAGGAGGCGAAGAGGATGGCTGAGCGGGGCTACCGACCCCAGCCTTATGGACATCCCAGAATTGCTTGGAAC---
>HLmanJav1
ATGGCACTCCCCACGCTGCCCTCTTTGTGGTGCAGCCAGAGGCTCCTGGATCAGCAGACAGCACGACAGCGACACCGAGAGAAGGAAGCTCAGATTCGGCAGCAGTGGGATCAGAACAGCCGCTACTTCAGGATGTCTGACATCTGCAGTGTCAAACAAGCAGAATGGAGTTCTAAGAACTCCTATCAGCAAAGCATGCATGCCTATCAGCGTGAGAAGATGAAGGAGGAGCATAGGAAGCGTCTGGAGGCCAGACGGGAGAGGCTCCAGCAGCTTCTGCTGGAAGAGCAGGACCTGCTGGCCAGAGAACTGGAGGAGCTGAGGCTGAGCATGGACTTGCGGGAAAGAAGAATCCGGGAGCAGCGTGGGAATTTGAAGTCGGCCCGAGAAGAGCAAAGGAAGCTGATTGCTGAACAACTTCTGTATGAACACTGGAAGAAGAACAACCCCAAACTTCGAGAGATTGAATTGGACCTTCACAAGAAGCACGTGATAAACTCTTGGGAAACTCAGAAAGAAGAAAAAAAACAGCAAGAAGCCACTGAAGGGGAAGAGAAAAAACGGTACGAAAACGAATACGAAATAGCCCGGAGGGAAGCTCTGGAACGGATGAAAGCCGAAGAGGAAAGGAGGAAACTGGCAGACAGGCTCCAGGCTGAGGCACTACTCCAGCAGATGGAGGAGCTGAAGCTGAAGGAGGTGGAGGCCGCCAGACTGAAGGAGGAGCAGGAGAACCTGCTGAAGCAGCAGTGGGAGCTGGAGAGGCTGGAGGAAGAGAGGAAGCGGATGGCGGCCTTCCGGCAGAAGGCGGAGCTGGGACGCTTTCTAAGACATCAATATAACGCGCAACTCAACAGACGGACACAGCAGATCCAAGAGGAGCTGGAGGCGGACAAGCGCATCCTGCAGGCGCTGCTCAAGGCGGAGGAGGAGAACCAGCGCACACACTTGGCCAGGCGGGAGCAGGCCCTGGCTGATGTGGAGTGGATGCAGCAGGTCGTGGAGGAGCAGCTGCAGCTGGAGAGGGCACGGGAGGTGGAGCTGCAGACGCTGTGGAGGGAGGAAGCCAAGGAAATGTGGGAGAAGAGAGAGGCCGAGTGGGCCCGGGAGAGGAGCGCACGGGACCGACTGATGAGCGAGGTCCTGACGGGGAGACAACTACAAATACAAGAGAAGATTGAACAAAACCGGCAGGCTCGAGAAGAATCCCTAAGACACAGGGAGCAACTTATTCAGAATCTTAAGGAGGCAAGAGAGTCAGCTCGACGTGAGAAAGAGGAGAGTGAAGAACTGAAATTAGCCAGGAAACAGGAGCTGGAGGCCCAGGTTGCAGAGCGCCAGCTGCAGGCGTGGGAAGCCGACCAGCAGCAGGAGAAGGAAGAGGAGGCGGCAAGGCAGGCGGAGCAGCTCACAGATGCCTTGCTGCAGCAGGAGGCGAAGAGGATGGCTGAGCGGGGCTACCGGCCCCAGCCTTATGGACATCCCAGAATTGCTTGGAAC---
>canFam3
ATGGCACTTCCCACGCTGCCCTCCTACTGGTGCAGCCGGAGGCTCCTGGACCAGCAGATGGCCCGACAGCGACACCGAGAGCAGGAGGCCCGGCTTCGGCAGCAGTGGGACCAGAACAGCCGCTACTTCAGGATGTCTGATATCTGTAGCTCCAAACAGGCGGAATGGAGCTCCAAGACCTCCTACCAGCGGAGCATGTATGCCTATCAGCGTGAGAAGATGAAGGAGGAGAAGAGGAAGCAGCTGGAAGGCAGACGGGAGAGGCTCAGGCAGCTGCTGCTGGAGGAGCAGGAGCTGCTGGCCAGAGAACTCGAGGCGCTGCGGTTAAGCATGGACTTGCGGGAGGGAAGAATCCGGGAGCGGCACGGCAGTCTGAAGTCGGCCCGAGAAGAGCAAAGAAAACTGATTGCTGAACAACTTTTGTATGAACATTGGAAGAAGAACAACCCCAAACTTCGAGAGATTGAATCAGCCCTTCACAAGGAGCATGTGATAAACTCCTGGAAAATGCAGAAAGAAGAAAAAAAACAGCAAGAAGCCACTAAAGAGGAAGAGAACAAACGGTCTGAAAATGAGTATGAACGGGCCCGAAGGGAAGCACTGGAGCGGATGAAAGCGGAGGAAGAGAGGAGGCAGTTGGAGGGCAAACTCCAGGCTGAGGCGCTGCTCCAGCAGATGGAGGAGCTGAAGCTGAAGGAGAAGGAGGCCACCAAACTGAAGAAGGAGCAGGAGAATCTGCTGAAGCAGCGGTGGGAGCTGGAGAGGCTGGAGGAAGAGAGGAAGCAAGTGGCAGCCTTCCGGCAGAAGGCGGAGCTAGGACGCTTCCTGCGACATCAGTATAATGTGCAACTCAATAGGCGTACACAGCAGATCCAAGAGGAACTGGAGGCGGACAAACGCATCCTGCAGGCGCTCATTGAGAAGGACGATGAGAACCAGCGCATGCACTTGGCCAGGCGGGAGCAGGCCCTGGCTGATGCGGCCTGGATGAAGCAGGTCATTGAAGAGCAGCTGCAGCTGGAGAGGGAGCGGGAGGCAGAGCTGCAGCTGCTGTTGAGGGAGGAGGCCAAGGAGATGTGGGAAAAGAGAGAGGCGGAGTGGGCCCGGGAGAGGAGCGCACGAGACAGACTGATGAGTGAGGTTCTGACAGGGAGACAACAACAAATACAAGAAAAGCTTGAAGAAAACAGACGGGCACAAGAGGAGTCCCTGAGACACAGGGAACAGCTTATTCAAAATCTTGAGGAGGCAAGAGAGTCAGCTCGTCGTGAGAAAGAGAAGAGTGAGGAACTGAAATCGGCCAGGAAACAGGAGCTTGAGGCCCAGGTTGCAGAGCGCCAGCTGCAGGCATGGGAGGAGGACCAGCAGCAGGAGGAAGAGGAAGAGGAAGCGAGGCAGGCAGAGCAGCTCACCGACACCCTGCTGCAGGAGGAGGCGAAGATGATGGCCGAGCGGGGCTACCGGCCCCAGCCCTACGGACATCCCAGAATTGCTTGGAAC---
>ailMel1
ATGGCCCTCCCCACGCTGCCCTCTTATTGGTGCAGCCGGAGGCTCCTGGACCAGCAGATGGCCCGACAGCGACACCGAGAGCAGGAGGCCCAGCTTCGGCAGCAGTGGGACCAGAACAGCCGCTACTTCAGGCTGTCTGATATCTGTAGCTCCAAACAGGCGGAATGGAGCTCCAGGACCTCCTACCAGCGGAGCATGCATGCCTATCAGCGTGAGAAGATGAAGGAGGAGAAGAGGAAGCAGCTGGAAGGCAGACGGGAGAGGCTGAGGCAGCTGCTGCTGGAGGAGCAGGACCTGCAGGCCAGAGAGCTGGAGGCGCTGCGGCTAAGCATGGACTTGCGGGAGGGACGGATCCGGGAGCGGCACGGCAATCTGAAGTCGGCCCGAGAAGAGCAAAGGAAACTGATTGCTGAACAACTTTTATATGAACACTGGAAAAAGAACAATCCCAGACTTCGAGAGGTTGAATCAGCCCTTCACAAGGAGCATGTGATAAACTCTTGGAAAATGCAGAAAGAAGAAAAAAAACAGCAAGAAGCCACCAAAGAGGAAGAGAACAAACGGTATGAAAATGAGTATGAACAGGCCCAGAGGGAAGCGCTGGAGCGGATGAAAGCAGAAGAGGAAAGGAGGCAGTTGGAGGGCAAACTCCAGGCTGAGGCGCTGCTCCAGCAGATGGAGGAGCTGAAGCTGAAGGAGAAGGAGGCCACCAAGCTGAAGAAGGAGCAGGAAAATCTGCTGAAGCAGCGGTGGGAGCTGGAGAGGCTGGAGGAAGAGAGGAAGCAGATGGCAGCCTTCCGGCAGAAGGCAGAGCTGGGACGCTTTTTGAGACATCAGTATAACGTGCAACTCAACAGACGTACACAGCAGATCCAGGAGGAACTAGAGGCGGACAAGCGCATCCTGCAGGCGCTCCTCGAGAAGGAGGACGAGAACCAGCGCATGCACTTGGCCAAGAGGGAGCAGGCCCTGGCCGACGCGGCGTGGATGAAGCAAGTCATCGAGGAGCAGCTGCAGCTGGAGAGGGAGCGGGAGGCAGAGCTGCAGCTGCTGTTGAGGGAGGAGGCCAAGGAGATGTGGGAAAAGAGAGAGGCGGAGTGGGCCCGGGAGAGGAGCGCCCGAGACAGACTGATGAGCGAGGTTCTGACAGGGAGACAACAACAAATACAAGAAAAGCTTAAACAAAACCGACGGGCCCAAGAAGAGTCCCTGAGACACAGGGAGCAACTTATTCAAAATCTTGAGGAAGCAAGGGAGTCAGCTCGTCGTGAGAAAGAGGAGAGTGAAGAACTGAAATCGGCCAGGAAACAGGAGTTGGAGGCCCAGGTTGCAGAGCGCCAGCTGCAGGCATGGGAAGAGGACCAGCAGCAGCAGGAGGAAGAAGAGGCGGCGAGGCAGGCAGAGCAACTCACCGACACCCTGCTACAGCAGGAGGCGAGGATGATGGCTGAGCGGGGCTACTGGCCTAAGCCCTATGGACATCCCAGAATTGCTTGGAAC---
>musFur1
ATGGCACTCCCCACGTTGCCCTCTTACTGGTGCAGCCGGAGGCTTCTGGACCAGCAGATGGCCCGACAGCGACACCGAGAGCAGGAGGCCCGGCTTCGGCAACAGTGGGACCAGAACAGCCGCTACTTCAGGATGTCTGATATCTGTAGCTTCAAACAGGCTGAATGGAGCTCCAAGACCTCCTACCAGCGGAGCATGTATGCCTATCAGAGAGAGAAGTTGAAGGAGGAGAAGAGGAAGCAGCTGGAATGCAGGCGGGACAGACTCAGGCAGCTGCTGCTGGAGGAGCAGGACCTGCTCGCCAGAGAGCTGGAGGCACTGCGGCTAAGCATGGACTTCCAGGAGGGAAGGATCCGGGAGCGGCATGGCAATCTGAAGTCCGCCCGAGAAGAGCAGAGGAAACTGATCGCTGAACAACTTTTATATGAACACTGGAAAAAGAACCACCCCAGACTTCGAGAGATTGAATCAGCCCTGCACAAGGAGCATGTGATAAACTCTTGGAAAATGCAGGAAGAAGAAAAAAAACAGCAAGAAGCCACCAAAGAGGAAGAGAACAAACGGTATGAAAATGAGTATGAACGGGTCCGAAGGGAAGCGCTGGAGCGGATGAAAGCAGAAGAGGAAAGGAGGCAGTTGGAGGGTACACTCCAGGCGGAGGCGCTGCTCGAGCAGATGGAGGAGCTGAAGCTGAAGGAGAAGGAGGCCACCAAACTGAAGAAGGAGCAAGAGAATCTGCTAAAGCAGCGGTGGGAGCTGGAGAGGCTGGAGGAAGAGAGGAAGCAGGTGGCAGCCTTCCGGCAGAAGGCAGAGCTGGGACACTTTCTGAGACATCAGTATAATGAGCAGCTCAATCGGCGTACGCAGCAGATCCAAGAGGAACTGGAGGCGGACAAGCACATCCTGCAGGCGCTCCTCGAGAAGGAGGATGAGAACCAGCGCATGCACTTGGCCAAGAAGGAGCAGGCCCTGGCTGACGCAGCGTGGATGAAACAGGTCATCGAGGAGCAGCTGCAGCTGGAGAGGGAGCGGGAGGCAGAGCTGCAGCTGCTGTTGAGGGAGGAAGCCAAGGAGATGTGGGAGAAGAGAGAGGCGGAGTGGGCCCGGGAGAGGAGCGCCCGAGACAGACTGATGAGTGAGGTTTTGACAGGAAGACAACAACAAATACAAGAAAAGCTTGAACAAAACCGACGAGCACAGGAGGAGTCCCTGAGACACAGGGAGCAACTGATTAAAAATCTTGAAGAAGCAAGAGAGTCAGCTCGCCGTGAGAAAGAAGAGAGTGAAGAACTGAAATCGGCCAGGAAACAGGAGCTGGAGGCCCAGGTTGCACAGCGGCAGCTGCAGGCATGGGAAGAGGACCAGCAGCAGGAGGAGGAAGAAGAGGAGGCGAGGCGGGCAGAGCAGCTCAGCGACACCCTGCTACAACAGGAAGCGAAGATGATGGCCGAGCGGGGCTACCGGCCCAAGCCCTATGGACATCCCAGAATTGCTTGGAAC---
>lepWed1
ATGGCACTCCCTACGCTGCCCTCCTACTGGTGCAGCCGGAGGCTCCTGGATCAGCAGATGGCCCGACAGCGACACCGAGAGCAGGAGGCCCGGCTTCGGCAGCAGTGGGACCAGAACAGCCGCTACTTCAGGATGTCTGATATCTGTAGCTCCAAACAGGCGGAATGGAGCTCCAAGACCTCCTACCAGCGGAGCATGCATGCCTATCAGCGGGAGAAGATGAAGGAGGAGATGAGGAAGCAGCTGGAAGGCAGACGGGACAGACTCAGGCAGCTGCTGCTGGAGGAGCAGGACCTCCTGGCCAGAGAGCTGGAGGCGTCGCGGCTAAGCGTGGACTTGCAGGAGGGAAGGATCCGGGAGCGGTGCGGCAATCTGAGGTCGGCCCGAGAAGAGCAAAGGAAACTGATTGCTGAACAACTTTTATATGAACACTGGAAAAAGAACAACCCCAAACTTCGAGAG---------------------------------------------------------------------------------------------------------------------------------------------------------------------------------------------------------------------------------------------------------------------------------------------------------------------------------------------------------------------------------------------------------------------------------------GAGGCGGACAAGCGCATCCTGCAGGCGCTCCTCGAGAGGGAGGACGAGAACCAGCGCATGCAATTGGCCAAGAGGGCGCAGGCCGTGGCCGACGCGGCGTGGATGAAGCAGGTCATCGAGGAGCAGCTGCAGCTGGAGAGGGAACGGGAGGCAGAGCTGCAGCTGCTGTTGAGGGAGGAGGCCAAGGAGATGTGGGAAAAGAGAGAGGCAGAGTGGGCCCGGGAGAGGAGCGCCCGAGACAGACTGATGAGTGAGGTTCTGACAGGGAGACAACAACAAATACAAGAAAAGCTTGAACAAAACCGACGGGCACAAGAGGAGTCGCTGAGACACAGGGAGCAACTTATTCAGAATCTTGAGGAAGCCAGAGAGTCAGCTCGTCGTGAGAAAGAGGAGAGTGAAGAACTGAAATCAGCCAGGAAACAGGAGCTGGAGGCCCAGGTTGCAGAGCACCAGCTGCAGGCATGGGAAGAGGACCAGCAGCAGGAGGAGGAAGAAGAGGCGGCGAGGCAGGCAGAGCGGCTCACCGACACCCTGCTACAGCAGGAGGCGAAGACGATGGCCAAGCGGGGCTACCAGCCCAAGCCCTACGGACATCCCAGAATTGCTTGGAAC---
>felCat8
ATGGCACTCCCCACGCTGCCTTCCCAATGGTGCAGCCGGAGACTCCTAGACCAGCAGATGGCCCGACAGCGACACCGAGAGCAGGAGGCCCGGCTTCGGCAGCAGTGGGACCAGAACAGCCGCTACTTCAAGATGTCTGATATCTGTAGCTCCAAACAGGCGGAGTGGAGCTCCAAGACATCCTACCAGCGAAGCATGCATGCCTATCAGCGTGAGAAGCTGAAGGAGGAGAAGCGGAAGCAGCTGGAAGCCAGGCGGGAGAGACTGAGGCAGCTGCTGCTGGAGGAGCAGGCCCTGCTGGCCAGACAACTGGAGGAGCTAAGGCTAAGCATGGACGCGAGGGAAGGCAGACTCCGAGAGCGGCATGGCGATCTCAAGTCGGCCCGAGAAGAGCAAAGGAAACTGATTGCCGAACAGCTTCTGTATGAACACTGGAAGAAGAACAACCCCAAACTTCGAGAGATTGAATCAGCCCTTCACAAGGAGCACGTGATAAACTCTTGGAAAATGCAGAAAGAAGAAAAAAAACAGCAAGAAGCCACCCAAGAGGAAGAGAACAAACGGTATGAAAATGAATATGAAAGGGCCCGAAGGGAAGCACTGGAGCGGATGAAAGCAGAAGAGGAGAAGAGGCGGTTGGAGGGCAAACTCCAGGCTGAGGCGCTGCTCCAGCAGGTGGAGGAGCTGAAGCTGAAGGAGTTGGAGGCCACCAAACTGAAGAAGGAGCAGGAGAATCTGCTGAAGCAGCGGTGGGAGCTGGAGAGGCTGGAGGAAGAGAGGAAGCAGATGGCAGCCTTCCGGCAGAAGGTGGAGCTGGGACGTTTTTTGAGACATCAGTATAATGTGCAACTCAATAGGCGGGCACAGCAGATCCAAGAGGAACTGGAGGCGGACAAGCGCATCCTGCAAGCGCTCCTGGAGAAGGAGGACGAGAACCAGCGAGAGCACCTGGCCAGGCGGGAGCAGGCCGTGGCCGACGCGGCGTGGATGAAGCAGGCCATCGAGGAGCAGCTGCAGCTGGAGAGGGAGCGGGAGGCAGAGCTGCAGCTGCTGTTGAGGGAAGAGGCCAAGGAAATGTGGGAAAAGAGAGAGGCGGAGTGGGCCCGGGAGAGGAGCGCACGAGACAGACTGATGAGCGAGGTTCTGACCGGGAGACAACAACAAATACAAGCAAAGCTTGAACAAAACCGACGGGCACAAGAGGAATCCCTGAGACACCGGGAGCAACTTATTCGAAATCTTGAGGAGGTCAGAGAGTCAGCTCGTCGTGAGAAAGAGGAGAGCAAAGAACTGAAATCGGCCAGGAAACAGGAGCTGGAGGCCCAGGTTGCAGAGCGCCAGCTGCGGGCATGGGAAGAGGACCAGCAGGAGGAAGAGGAGGAAGAGGAGGCCAGGCAGGCAGAGCAGTTCACTGACGCCTTACTGCAGCAGGAGGTGAAGACGATGGCCAAGCAGGGCTCCTGGCCCAAGCCCTACGGACATCCCAGAATTGCTTGGAAC---
>HLrhiFer5
ATGGCACTGCCCACGCTGCCCTCCTACTGGTGCAGCCGGAGGCTCCTGGACCAGCAGGTAGCACGACAGCGGCACCAAGAGCAGCAGGCGCGGCTTCGGCAGCAGTGGGATGAGAACAGCCGCTACTTCAGGATGTCTGACATCTGCAGCTCCAAACAGGCAGAATGGAGCTCCAAGACGTCCTACCAGCGGAGCATGCATGCCTACCAGCGTGAGAAGATGAAGGAGGAGAAGAGGAAGCATCTGGAGGCCAGACGGGAGAAACTCCAGCAGCTTCTGCTGGAGGAGCAGGACCTGCTGGCCAGAGAACTGGAGGAGCTAAGGCTGAGCATGAACTTGCGGGAAAGAAGAATCCGGGAACGGCACGGGAATCTCAAGTCAGCCCGGGAAGAGCAAAGGAAACTGATTGCTGAACAACTTTTGTATGAACACTGGAAGAAGAATGACCCCAAACTTCGAGAGATGGAACTGGACCTCCACAAGAAGCATGTGATCAACTCTTGGGAAACGCAGAAAGAAGAGAAGAAGCAGCAAGAAGCCACGGAAAAGGAAGAGATCAAACGGTATGAAAATGAGTATGAAACGGCCCGAAGGGAAGCGCTGGAACGGATGAAAGCAGAAGAGGAGAGGAGGCAGTTGGAGGATAAACTCCAGGCTGAGGCGCTGCTCCAGCAGATGGAGGAGCTGAAGGCGAAGGAGATGGAGGCCACCAAACTGAAGAAGGAGCAGGCGAATCTGTTGAGGCAGCGATGGGAGCTGGAGAGGCTGGAGGAAGAGAGGAAGCAGATGGCAGCCTTCCGGCAGAAAGCGGAGCTGGGACGCTTTTTGAGACATCAGTATAACGTGCAACTCAGTAGACGTACACAGCAGATCCAGGAGGAACTGGAGGCGGACAAGCACATCCTGCAGGCGCTCCTTGAGAAGGAGGAGGAGACCCAGCGCACGCACTTGGCCCGGCAGGAGCAGGCCCTGGCTGACGTGGCGTGGATGAAGCAGGTCATCGAGGAACAGCTGCAGCTGGAGAGGGAGCGGGAGAAAGAGCTACAGCTGCTGTTGAGGGAGGAAGCCAAGGAAATGTGGGAAAAGAGAGAGGCAGAGTGGGCCCGAGAGAGGAACGCACGCGACAGACTAATGAGCGAGGTCCTGACAGGTAGACAACAACAAATACAAGAAAAGATTGAACAAAACCGGCGGGCGCAAGAGGAATCCCTAAGACACAGGGAGCAACTTATTCGAAACCTTGAGGAGGCAAGAGAGTCAGCTCGTCGTGAGAAAGAGGAGAGAGAAGAACTGAAATCGGCCCGGAAACAGGAGCTGGAAGCCCAGGTTGCAGAGCGCCAGCAGCAGGCGTGGGAAGCAGAGCAGCAGGAGGAGGAAGAAGAGGAGGAGGCGAGGCAGGCAGAGCAGTTCACGAACGCCCTGCTGCAGCAGGAGGCAAAGATGATGGCTGAGCGGGGCCACCGGCCCAAGCCTCATGGACACCCCAAAATTGCTTGGAAC---
>loxAfr3
ATGGCACTGCCCACACTGCCCTCCTCCTGGTGCAGCCGGCGGCTCCTAAGTCAGCAGTTGGCACGG------CAGCGAGAGCAGGCGGACCGGCTTCGGCAGCAGTGGGATCAGAACCGTCGCTACTTTCAACTGTCTGACATCTGCAGCTCCAAACAGGCAGAGTGGAGCTCCAAGACCTCCTACCAGCGGAGCATGCATGCCTATCAGCGTGAGAAGATGAAGGAGGAGAAGAGGAGGAGTCTGGAGGCCAGACGCGAGCGACTCAGGCAGCTTATCCTAGAGGAGCAGGACCTGCTGGCCAAGGAGCTGGAGGACCTGAGGCTGAGCATGAACTCGCGGGAAAGAAGAATCCGGGAGCGGCACGGGAACCTGAAATCGGCCCGAGAAGAGCAGAGGAAACTGGTTGCTGAGCAGCTTTTGTATGAACACTGGAAAAAGAACAACCCTAAACTTCGAGAGATTGAACTGGACCTTCACAAGAAGCATGTGATAAACTCTTGGGAAACACAGAGAGGGGAAAAGAAACAGCAAGAAGCTGCTAAGGAGGAAGAGAAAAAGCGATATGAAAATGAATATGAAACAGCCCGAAGGGAAGCGATGGAACGGATGAAAGCAGAGGAGGAGAGGCGGCAACTGGAGGAGAAACTGTGGGCTGAGGCGCTGCTTCAGCAGATGGAGGAGCTGAAGGTGAAGGAGATGGAGGCGACCAAACTGAAAAAGGAGCAAGAAAATCTGTTGAAGCAGCGGTGGGAGCTGGAGAGGCTGGAGGAGGACAGGAAGCGGATGGCGGCCTTCCGTCAGAAGGCAGAGCTGGGGCGATTTTTGAGACATCAGTATAATGTGCAACTTAACAGACGTACACAGCAGATCCAAGAGGAACTGGAGGCAGACAAGCGGATCCTCCAGGCGCTCCTCGAGAAGGAGGATGAGAACCAGCGCGTCCAACTGGCCAGGCGGGAGCAAGCCCTGGCCGATGTGGCATGGATGAAGCAGGTGATCGAGGAGCAGCTGCAGCTGGAGCGGGAACGGGAGGCGGAGCAGCAGACGCTGTTGAGGGACGAGGCTAAGGAGGTGTGGGAGAAGAGAGAGGCAGAGTGGGCCCGAGAGAGGAGTGCACGGGACCGACTGATGAGTGAGGTTCTGACGGGGAGACAACAACAAATCCAGGAGAAGATTGAACAGAATCGACGTGCACAAGAGGAGTCCCTGAAACACAGGGAGCAACTCATCCGCCATCTTGAGGAGGCGAGAGAATTGGCTCGTCGGGAGAAAGAGGAGAGTGAAGAACTGAAGTCGGCGCGGAAACAGGAGCTAGAAGCCCAGGTTGCAGAGCGCCAGCTACAGGCACTGGAAGAGGACCAGCAAGAGGAGGAGGAGGAGGAGGAGGCCAGGCAGGTGGAGCAGCTCACCGACACCCTCCTCCAGCAGGAGGCGAAGATGATGGCTGAGCAGGGCTATCGGCCCAAGACTTACGGACATCCCAAGATTGCTTGGAAC---
>triMan1
ATGGCACTGCCCACACTGCCCTCCTACTGGTGCAGCCGGCGGCTCCTAGGTCAGCAGTTAGCACGG------CAGCAAGAGCAGGCAGACCGGCTTCGGCAGCAGTGGGATCAGAACAGCCGCTACTTCCAACTCTCTGACATCTGCAGCTCCAAACAGGCAGAGTGGAGCTCCAAGACCTCCTACCAGCGGAGCATGCACGCCTATCAGCGTGAGAAGATGAAGGAGGAGAAGAGGAGGAGTCTGGAGGCCAGACGCGAGCGACTGAGGCAGCTTATGCTAGAGGAGCAGGACCTGCTGGCCAAGGAACTGGAAGACCTGAGGCTGAGCATGAACTCACGGGAAAGAAGAATCCGGGAGAGGCATGGGAACCTGAAATCAGCCCGAGAAGAGCAGAGGAAACTGATTGCTGAGCAGCTTTTGTATGAACACTGGAAAAAGAATGACCCTAAACTTCGAGAGATTGAATTGGACCTTCACAAGAAGCATGTGATAAACTCTTGGGAAGCACAGAGAGAGGAAAAGAAACAGCAAGAAGCTACTGAGGAGGAAGAGAAAAAGCGGTATGAAAACGAATATGAAACGGCCCGAAGAGAAGCGATGGAACGGATGAAAGCCGAGAAGGAGAGGAGGCAACTGGAGGAGAAGCTGCAGGCCGAGGTGCTGCTTCAGCAGATGGAGGAGCTGAAGGTGAAGGAGATGGAGGCAACGAAACTGAAGAAGGAGCAGGAGAATCTGTTGAAGCAGCGATGGGAGCTGGAGAGGCTGGAGGAGGACAGGAAGCGGATGGCGGCCCTCCGGCAGAAAGCAGAGCTGGGGCGCTTTTTGAGACATCAGTATAATGTGCAACTCAACAGACGTACACAGCAGATCCAAGAGGAGCTGGAGGCAGACAAGCGGATCCTCCAGGCGCTCCTCGAGAAAGAGGACGAGAACCAGCGCATCCACCTGGCCAGGCGGGAGCAGGCCCTGGCCGACGTGGCATGGATGAAGCAGGTGATCGAGGAGCAGCTGCAGCTGGAGCGGGAACGTGAGGCAGAGCAGCAGATGCTGTTGAGGGATGAGGCCAAGGAGATGTGGGAGAAGAGAGAGGCAGAGTGGGCCCGAGAGAGGAGCGCGCGTGACCGACTGATGAATGAGGTTCTGACAGGGAGACAACAACAAATCCAAGAAAAGATTGAACAGAACCGACGTGCACAAGAGGAATCCCTAAAACACAGGGAGCAACTCATCCGCCATCTTGAGGAAGCGAGAGAATCGGCTCGTCGGGAGAAAGAGGAGAGCGAAGAACTGAAGTCAGCATGGAAACAGGAGCTAGAAGCCCAGGTTGTAGAGCGCCAGCTGCAGGCACAGGAAGAGGACCAGCAAGAAGAGGAGGAGGAGGAGGAGGCCAGGCAGGCGGAGCAGCTCACCGATGCCCTCCTCCAGCAGGAGGCGAAGATGATGGCCGAGCAGGGCTATTGGCCCAAGACTTACAGACATCCCAAGATTGCTTGGAAC---
>oryAfe1
ATGGCTCTGCCCACACTGCCCTTCTACTGGTGCAGCCCGCGGCTCCTGCGTCAGCAGTTAGCACGG------CAGCGAGAGCAGGCGGCCCGGCTCCGGGAGCAGTGGGATCAGAACAGCCGCTACTTCCAGCTGTCTGATATCTGCAGCTCCAAGCAGGCGGAGTGGAGCTCCAAGATCTCCTACCAGCGGAGCATGCATGCCTACCAGCGTGAAAAGATGAAGGAGGAGAAGAGGCGGAGCCTGGAGGCCAGACGCGAGCGACTCAGGCAGCTTGTGCTAGAGGAGCAGGACCTGCTGGCCAAGGAGCTGGAGGAGCTGAGGCTGAGCATGAATCTGCGGGAAAGAAGAATCCGCGAGCGGCACAGGGACCTGAAATCAGCCCAAGAAGAGCAGAGGAAACTGATTGCTGAGCAGTTGCTGTATGAGCACTGGAAAAAGAACGACCCCAAACTCCGAGAGATTGAGCAGGACCTCCACAAGCAGCATGTGATAAACTGCTGGGAAACACAGAGAGATGACAAGAAACAGCAAGAAGCCACCGAGGAGGAAGAGAAAAAGCAGTATGAAAACGAATACGAAACGGCCCGCAGGGAAGCGATGGAGCGGATGGCAGCAGAGGAGGAGAGGAGGCAGCTGGAGGAGAGGCTGCGGGCCCAGGCGCTGCTTCAGCAGATGGAGGAGCTGAAGGTGAAGGAGATAGAGGCGACCAAACTGAAAAAGGAGCAAGAGAACCTGCTGAAGCAACGGTGGGAGCTGGAGCAGCTGGAGGAGGACAGGAGGCAGATGGAGGCCTTGCGGCAGAAGGCGGAGCTGGGGCGCTTTCTCAGACATCAGTATAACGTGCAGCTCAACAGGAGGACCCAGCAGATCCAAGAGGAGCTGGAGGCAGACAGGCGGATCCTCCAGGTGCTCCTTGAGAAGGAGGATGAGAACCAGCGTATCCACCTGGCCAGGCGGGAGCAGGCCCTGGCTGACGTGGAGTGGATGAAGCAGGTGGTCGAGGAGCAGCTGCGGCTGGAGAGGGAACGGGAGGCAGAGCTGCAGATGCTGCTGAGGGATGAGGCCAAGGAGGTATGGGAGAGGCGCGAGGCGGAGTGGGCCCGAGAAAGGAACGCCCGTGACAGACTGATGAGTGAGGTTCTGGCAGGGCGGCAGCACCAAATCCAAGAGAAGATTGAACAGAACCGACGGGCGCAGGAGGAGTCCATAAAACACAGGGAGCAGCTCATTCGCCATCTTGAGGAGGCGAGAGAACTGGCTCGTCGGGTCAAAGAGGAGACCGAAAAACTCAAGTCGGCCCGGAAGCAGGAGCTAGAAGCCCAGGTTGCAGAGCGCCAGCAGCAGGCATGGGAAGAGGACCAGCAGGAGAAGGAGGAGGAGGAGGAGGCCAGGCAGGCGGAGCAGCTCACCGATGTCCTTCTCCAGCGGGAGGCGAAGATGATGGCTGAGCAGGGATACCGGCCCAAGACTTACGGACACCCCAAGATTGCTTGGAAC---
>HLpipKuh2
ATGGCACTGCCCACGCTGCCCTCCTCCTGGTGCAGCTGGAGGTTCCTGGACCAGCAGGTAGCCCGGCAGCAGCACCGAGAGCAGGAGGCCCGGCTGCGGCAGCAGTGGGATGAGAACAGCCGCTACTTCAGGATCTCCTCCGTCTGCAGCGCCAAGCTGGCCGAGTGGAGCTCCCAGGCCTCCTACCAGCGGAGCATGCACGCCTACCAGCGCGAGAAGATGAAGGAGGAGCAGCAGAGGCAGCTGGTGGCCAGGCGGGAGAGACTCCAGCAGCTCCTGCTGGAGGAGCAGGACCTGCTGGCCAGGGAACTGGAGGAGCTGAGGCTGAGCATGACCCTGAGGGAGCAGAGAATTCGGGAGCAGCACAGGACTCTGAAGTCAGCCCGGGAAGAGCAGAGGAAGCTGATTGCGGAGCGGCTTTTGTATGAACACTGGAGGAAGAATGACCCCAAACTCCGAGAGGTCGAGTCGGACCTTCACAAGCAGCACGTGATCGCCTCCTGGGAGACACAGAAAGAAGAGAGAAAGCAGCAAGAAGCCGTGGAGGAGGAAGAGAACAAGCGGTATGAGAATGAATATGAGACGGCCCGCAGGGAGGCCCTGGGACGGATGAAAGCAGAGGAGGAGCGGAGGCAGCTGGAGGACAAGCTGCAGGCGGAGGCGCTGCTGCAGCAGATGGAGGAGCTGAAGGTGCAGGAGCAGGAGGCCGCCAAACTGAAGACGGAGCGGGAGAACCTGCTGAGGCAGCGGTGGGAGCTGGAGCGGCTGGCGGAGGAGCGGGAGCGGACAGCGGCCCTGCGGCAGAAGGCGGAGCTGGGACGTTTTTTGAGACATCAATATAACGTGCAGCTCAACAGACGAGCACAGCAGATCCAAGAGGAACTGGAGGCGGACAAGCGCATCCTGCAGGCGCTCCTGGAGGAGGAGGAGGAGACCCAGCGGGAGCACTCGGCGCGGCGGGAGCAGGCCCTGGCGGACGCGGCGTGGATGCAGCGGGTCCTGGAGCAGCAGCTGCAGCGGGAGCGGGAGCAGGAGGCGGAGCTGCAGACGCTGCTGAGGGAGGAAGCCAAGGAGATGTGGGAGAAGAGAGAGGCCCAGTGGGCCCGAGAGAGGAGCGCCCGGGACAGGCTGATGGCCGAGGTCCTGGCAGGGAGACAGCAGCAGATACAGGAAAAGATTGAACAGAACCGACGGGCGCAGGAGGAATCCCTCAGACACAGGGAGCAGCTTATTCAGAACCTGGAGGAGGCCAGAGAGTCAGCTCGGCGAGAGAAAGAGGAGAGTGAAGAACTGAAATCGGCCAGGAAGCAGGAGCTGGAAGCCCAGGTGGCGGAGCGCCAGCTGCAGGCCCAGGAGGCGGGCCAGCGGGAGGCAGAGGAAGAGGAGGCGGCGAGGCGGGCAGAGCAGCTCACCAGCGCCCGGCTGCAGCAGGAGGCGAGGACGATGGCCGAGCAGGGGTACCGGCCCAAGCCTTACGGACATCGCAGGATTGCTTGGAAC---
>HLmyoMyo6
ATGGCACTCCCCACGCTGCCCCCTTCCTGGTGCAGCGGGAGACTCCTGGACGAGCAGGTAGCACGGCAGCGCCACCGAGAGCAGGAGGCCCGGCTTCGGCAGCAGTGGGATGAGAACAGCCGCTACTTCAGGATATCCAACGCCTGCAGCTCCAAACAGGCGGAATGGAGCTCCCAGGCCTCCTACCAGCGGAGCATGCACGCCTATCAGCGCGAGAAGATGAAGGAGGAGAAGAGGAGGCAGCTGGCGGCCAGGCGGGAGAGACTCCAGCAGCTGCTGCTCGAGGAGCAGGACCTGCTGGCCAGAGAACTGGAGGAGCTGAGGCTGAGCATGAACTTGAGGGAAAAAAGAATTCGGGAGCAGCACAGGACTCTCAAGTCAGCCCGGGAAGAGCAAAGGAAGCTGATTGCTGAGCAGCTTTTGTATGAACACTGGAAAAAGAACAACCCTGTACTTCGAGAGATTGAGTCGGACCTTCACAAGAAGCACGTGACAAGCTCTTGGGAAACACAGAAAGAAGAAAAAAAGCAGCAAGAAGCCGTGGAGGAGGAAGAGAACAAACGGTTTGAAAATGAATATGAGACGGCCCGCAGGGAAGCACTGGGACGGATGAAAGCAGAAGAGGAGAGGAGGCAGTTGGAGGATAAACGCCAGGCGGAGGCGCTGCTGCAGCAGATGGAGGAGCTGAAGGTGCAGGAGATGGAGGCCACCAAACTGAAGAAGGAGCGGGAGAACCTGCTGAAGCAGCGGTGGGAGCTGGAGCGGCTGGCGGAAGAGAGGAAGCAGATGGCAGCCCTCCGGCAGAAGGCGGAGCTGGGACGTTTTTTGAGACATCAGTATAACGTGCAACTCAACAGACGCGCGCAGCAGATCCAGGAGGAGCTGGAGGCGGACAAGCGCATCCTGCAGGCCCTCCTGGAGGAGGAGGAGGAGGCGCAGCGGGAGCACTCGGCGCGGCGGGAGCAGGCCCGGGCGGACGTGGCGTGGATGCAGCAGGCCCTGGAGCAGCAGCTGCAGCGGGAGCGGGAGCAGGAGGCGGAGCTGCAGGTGCTGCTGAGGGAGGAAGCCAAGGAGATGTGGGAAAAGAGAGAGGCCGAGTGGGCCCGCGAGAGGAGCGCACGGGACAGGCTGATGGCCGAGGTCCTGACAGGGAGACAACAGCAAATACAAGAAAAGATTGAACAAAACCGACGGGCGCAAGAGGAATCCCTAAGACACAGGGAGCAACTTATTCAGAACCTGGAGGAGGCAAGAGAGTCAGCTCGTCGAGAGAAAGAGGAGAGTGAGGAACTGAAATCCGCCAGGAAACAGGAGCTGGAAGCCCAGGTGGCAGAGCGCCAGCGGCAGGCCTGGGAAGCGGACCAGCAGGAGGCGGAGGAGGAGGAGGAGGCGAGGCAGGCGGAGCAGCTCACCAGTGCCCTGCTGCAGCAGGAGGCAAAGATGATGGCCAAGCAGGGATACCGGCCCAAGCCTTATGGGCATCCCAGAATTGCTTGGAAC---
>criGri1
ATGGCGCTCCCCACGCTGCCCTCTTATTGGCTCACCCGGAGACCCCTGGACAAGAAGGTAGCACGCCAACGCCAGCAAGAGCAGGAGGCCCAGCTTCGCCAGCAGTGGGAGCAGAACAGCCGTTATTTCAAGACTACGGACATCCACAGCTCCAAACTGGCCGAATGGAGTTCCAAGACCTCCTACCAAAGGAGCATGAACGCCTACCATCGTGAGAAGATGAAGGAGGAGAAGAGGATGAGTCTGGAAGCCCGCCGTGAGAGACTCAGGCAGCTTGTGCTGGAGGAGCAGGACCTGCTGGCCGCTGAGCTGGAAGAGCTGAGGTTGAATGTGAACCTGCAGGAACGAAAAATCAGGGAACAGCACAAGGATCTGAAGTCAGCCCGAGAAGAACGAAGGAAACTGATTGCTGAACAGCTTTTATATGACCACTGGAAGAAAAACAATCCTAGACTTCGTGAGCTTGAGTTGGACCTTCACAAGAAGCACGTGATAAATTCTTGGGCAACACAGAGAGAAGAAAAAAAACAGCAAGAAGCCAGCGAGGAGCAGGAGAAAAAGCGGTTTGAAAATGAGTATGAAGCTGCCCGCAGGGAAGCGATGGAACGGATGAGAGCAGAGGAGGAGAGGAGGCAGCTGGAGGACAAGCTTCAGGCTGAAGCCCTGCGCCAGCAGATGGAGGAGCTGAAGCAGAAGGAGATGGAGGCAACCAAGCTGAAGAAGGAACAGGAGAACCTGATGAAGCAGTGCTGGGAGCTGGAGAGGCTGGAGGAAGAGAGAAGGCAGATGGCAACCCTCCGGCGCAAGGCGGAGCTGGGGCGCTTCTTGAGACATCAGTACAATGCCCAGCTCACCAGGCGGACCCAGCAGGTCCAGGAGGAGCTGGAGGCAGACGGGCGAATCCTGCAGGCACTCCTGGAGAAGGAAGACGAGCTGCAGCGTGTCCAGCTGGCCAGGCGGGAGCAGGCACTGGCCGATGCAGCCTGGATGAAACAGGTCATTGAGGAGCAGCTGCAGCTGGAGAAAGCTCGGGAGGCAGAGCTGCAGCTACTGCTGAGGGAGGAGGCCAAGGAGATGTGGGAAAAGAGAGAAGCAGAGTGGGCTCGAGAGCAAAGTGCTCGGGACAGACTGATGAGTGAGGTTCTGGCGGGGAGGCAGCAGCAGATACGAGAAAAGATGGAGCAGAACTGGCGGGCGCAAGAGGAGACCCTAAAACACAGGGAGAAACTCCTCCAGAGTCTGGAGGAGGCAAGGCAGTCAGCTCAGCGTGCAAAGGAGGAGCGTGAAGAGCTGAAGTCAGCCAGGAAGCAGGAGCTGGAAGCCCAGGTTGCAGAGCGCCAGCTCCAGGCTTGGGAAGCAGCCCAGCAGGTGGAGGAGGAAGAGGAGGAACTCAAGCGGGCAGAACAGCACTCCGATGCTCTGCTGCAGCAGGAGGCCAAGATCATGGCTGAGGAGGGCTACCGGCCCAAGCCCTACGGACACGTCAAAATGGCCTGGGAC---
>sorAra2
ATGGCCCTCCCCACGCTGTCCTCCTCCTGGGGCCGCCGGCCGCTGGTGCAGCAGCAGCTGGCCCGG------CAGCGCGAGCAGGCTGCCCGGCTGCAGCAGCAGTGGGAGCGGAACAACCACTACTTCCAGCTGTCCGACATCCGCAGCTCCAAGCAGGCCGAGTGGAGCTCCCAGACGTCCTACCAGCGCAGCATGCACGCCTACCAGCGCGAGAGGGTGGAGGAGGAGAAGAGGAAGGGCCTGGAGGCGCGGCGGGAGCGGCTCCGGCGGCTGCTGCTGGAGGAGCAGGGCCTGCTGGCCCAGGAGCTGCGGGACCTGCGGCTGAGCCCCGGCCTGGAGGAGCAGAGGCTCCGGGAGCGACACAGGCACCTGAGGGCCACCCGCGAGGAGCAGCGGAAACGGGTTGCAGAGCAACTTCTGTATGAGCACTGGAAAAAGAACCACCCGAAACTTCGAGAGGTCGAGCTGGACCTGCACAGGAAGCACGTGATAGACTCCTGGGAAGCCCAGAGAGAAGAAAAGAGACAGCAAGAGGCCCTGGAGGAGAAGGAGAAGGAGCGGGAGGAAAATGGCTATGAGGCTGCCCGGCGGGAGGCGCAGGAGCGGCTGAGGGCGGAGGAGGAGCGGAGGCAGCGGGAGGACGAGCTCCAGGCCCAGGCGCTGCTCCGGCAGATGGAGGAGTTGAAGCTCAAGGAGCTGGAGGCCGCCGAGCTGAAGAAGGAGCAGGAGGACCTGCTGGCGCAGCGCTGGGAGCTGCAGGGGCTGCAGGAGGAGCGGGAGCGGATGGCGGCCCTCCGGCAGAAGGCGGAGCTGGGGCGCTTCTTGCGACAGCAGTACAGCGCGCAGCTGCACCGGCGGGCCCAGCAGGTGCAGGAGGAGCTGGAGGCGGACAGGCGCGTCCTGCGGGCGCTGCTGGAGGAGGAGCAGGAGCAGCAGCGGGCGGGCGCGGCCCGGCGCCAGCAGGCCCTGGCGGACGCCGCGTGGATGAAGCAGGTGATCGAGGAGCAGCTGCGGCTGGAGCGGGAGCGGGAGGCGGAGATGCAGGCCCTGCTGCGGGAGGAGGCCAAGGAGATGTGGGAGAAGAGGGAGGCCCAGTGGGCCCGCGAGCAGAGCGCCCGGGACCGCCTGATGAGCGAGGTCCTGGCGGGCAGGCAGCAGCAGATCCAGGAGAAGCTTGAGCGGAACCGGCAGGCCCAGGAGGAGGCCCTGAGGCTGCGGGAGCAGCTGATCGGGCACCTGGAGGAGGCGCAGGAGGCCGCCCGCCGGGAGCGAGCACAGAGCGAGGAGCTGAAGTCGGCCAGGAAGCAGGAGCTGGAGGCGCAGGTCGCAGAGCGCCAGCGGCACGCCAGGCAGGCGGAGCGGCAGGAGGAGGAGGAGGAGGCCGAGGCGAGGCAGGCCGAGCAGCTGACCGACGCCCTGCTGCAGCAGGAGGCCAGGAGCATGGCCAGCAAGGGCCACCGGCCCACGCCTCACGGACATCCCAGAATCGCCTGGAAC---
>echTel2
ATGGCTCTGCCC---------TCCTACTGGTGCAGCCGGCGGCTCCTGGGTGAGCAGCTAGCCAGG------CAGCGAGAGCAGGAAGCCCGGCTCCGGCAGCAGTGGGACCAGAACCGCCGCTACTTCCAGCTGTCTGACATCTGCACCTCCAAGCAGGCCGAGTGGAGCTCCCAGACCTCCTACCAGCGGAGCATGCATGCCTATCAGCGGGAGAAGCTGCAGGAGGAGAAGAGGCGGAGCCTGGAGGCCCGACGCGAGAGGCTCCGGCAGCTGGTCCTGGAGGAGCAGGAGCTGCTGGCCCAGGAGCTGGAGAAACTGAGGCTGAGCATGAACCTGCGGGAGCAGAGAATCCAGGAGCGGCACAGGGACCTGAAGTCGGCCAGAGAGGAGCAGAGGAAGCTGATTGCTGAGCAGCTTCTATATGAACACTGGAAACAGAACCAGCCTAAACTGCGAGAGATTGAGCTGGACCTTCACAAGAAGCACGTGATCGACTCCTGGGAGACCCAGAGAGAAGAAAAAAAACAGCAAGAAGCCAGAGCAGAGGAAGAGGAAGCGCGGTTTGAGAACGAGTATGAGCTGGCGAGGAGGGAGGCGATGGAAAGGCTGAGAGCGGAGGAGGAGCGGAGGCAGCGGGAGAAGGAGCGGCAGGCTGAGGCACTACGGCAGCAGATGGAGGAGCTGAAGGCGAAGGAGGTGGAGGCGGGCGAGCTGAAGAAGGAGCAGGAGCACCTGCTGAGGCAGCGCTGGGAGCTGGAGAAGCTGGAGGAGGACAGGATGCAGAGGGCAGCCTCGAGGCAGAAGGCGGAGCTGGGGCGCTTCCTGAGGCATCAGTATAACTTGCAGCTCAGCAGACGTGCCCAGCAGGTCCGCGAGGAGCTGGAGGCAGACCAGCGGATCCTGCAGGCGCTCCTGGAGAAGGAAGACGAGAGCCAGCGGGTGCACCTGGCTCGACGTGAGCAGGCCCAGGCCGACGTGGCCTGGATGAAGCAGGTGCTTGAGAAGCAGCTGCAGCTGGAGAAGGAGCGGGAGGCAGAGCTGCAGGTGCTGCTGAGGGATGAGGCCAAGGAAGTGTGGGAGAAGCGAGAGGCAGAGTGGGCCCGAGAGAGGAGCGCACGCGACCGGCTGATGAGCGAGGTTCTGGCGGGGAGACAGCAACAGATCCGAGAAAAGATGGACCAGAACCGGCGTGCCCAAGAGGAGTCCTTGAAGCAGCGGGAGCAGCTCATCTGCCAGCTGGAGGCGGTGAGGGAGCAGGGGCAGTGCGAGAGAGAGGAGAACGAGGCGCTCCGGGTGGCGTGGACGCAGGAGCTGGGAGCCCAGGTGGCAGAGCGGCAGCTGCAGGCGCAGGACGAGGACCAGCAGGAAAAGTTGATGGAGCAGGAGACCAGGCGGGCGGAGCAGCTCAACAATGCCCTCCTCCAGCAGGAGGCCCAGATGCTGGCCCGGCAGGGCTACCGGCCCAAGGCTTACGGACACCCCAAGATCGCCTGGAAC---
>mm10
ATGGCTCTCCCCACGTTGCCCTCTTATTGGTCCAGCCGGAAACACATGGAT---------CTTCGCCAGCGCCAGCATCAGCAGGAGGACCAGTTTCGCCAGCAGTGGGAACAGAACAGTCGCTATTTCAGGACCTGGGACATCCACAACTCGAAACAGATCGAATGGAGCTCCAAGATCTCCTACCAGCGGAGCATGCACGCCTACCATTGTGAGAAGATGAAGGAGGAGAAGAGGAAGATTCTGGAGCTCCGGCGGGAGAGGCTCAGAGAGCTTCTCCTGGAGGAACAGGACTTGCTGGCTGCGGAGCTGGATGAGCTCAGGCTGAGCATGGGCCTGCGGGAGCAAAGGCTCCGCGAGCAGCACCAGGACCTGAAGTCAGCCCGAGAAGAACAGAGGAAGCTGATTGCTGAACGACTTTTATATGAACACTGGAAGAAGAACAACCCCAAACTTCGAGAGCTTGAGTTGGACCTTCACAAGAAGCACGTGATAAATTCTTGGGCAACACAGAAAGAAGAAAAAAAACAGCAAGAAGCCACAGAGAAGCAGGAGAACAAGCGGTTGGAGAACCAGTACGCAGCAGCCCGCCGGGAAGCCGAGGCGAGGATGAGAGTCGAGGAGGAGAGGAGGCAGCTAGAGGGGCGCCTGCAGGCCGAGGCGCTGCGCCAGCAGATGGAGGAGCTGAAGCAGAAGGAGATGGAGGCAACCAAACTGAAGAAGGAACAGGAGAACCTGCTGAGGCAGCGCTGGGAGCTGGAAAGGCTGGAGGAGGAAAGGAGGCAGATGGCCGCCCTCCGGCGCAAGACAGAGCTGGGGCGCTTCTTGAAACATCAGTACAACGCGCAGCTCAACAGGCGCACCCAGGAGATCCAGGAGGAGCTGGAGGTAGATGGGCGGATCCTGCAGGCCCTCCTGGAGAAGGAAGGCGAGTTGCAGCAGGTGGAACTGGCCAGGCGGGAGCAAGCCCGGGCCGATGCGGCCTGGATGAAGCAGGTCATCGAGGAGCAACTGCAGCTGGAGAAAGCACGGGAGGCAGAGCTGCAGCAGCTGCTGAGGGAGGAGGCCAAGGAGATGTGGGAGAAGAGAGAGGCCGAGTGGGCCCGAGAGCAGGTCGCGCGGGACAGACTGATGAGTGAGGTTCTGACCGGGAGGCAGCAGCAGATCCTGGAGAAGATTGAACAGAACCGGCGGGCACAGGAGGAGACCCTCAAACACAGGGAGAAACTCATCAGGAGTCTCGAGGAGGGGAAGCAGTTAGCTCAGCGAGCCAAGGAGGAGAGTGAAGAGCTGAAGTTGGCCAGGAAGCAGGAGCTGGAAGCCCAGGTTGCAGAGCGCCAGGGCCAGGAATGGGAAGCAGCCCGGCAGGAGGAGGAGGAAGAGGAGGAGGCCAGGCAGGCGGAAGAGCACTCCAATGCTTTGCTGCAGCAGGAGGCGAAGACCATGGCAGAGAAGGGCTATCAGCCCAAGCTTCACGGACACCTCAGAATTGCTTGGGAC---
>rn6
---------------------------------------------------------------------CGCCAGCAACAGCAGGAGGACGAGTTTCGCCAGCAGTGGGAGCAGAACAGTCGCTATTTCAAGACGTGGGACCTCCACAACTCCAAACAGACCGAATGGACCTCCAAGACCTCCTACCAGCGAAGCATGCACGCCCTCTACTGTGGCAAGATGGAGGAGGAGAGGAGGAAGAATCTGGAGGTCCGGCGGGAGAGACTCAGGAAGCTTATGCTGGAGGAGCAGGACTTGCTGGCCGAAGAGCTGGAGGAACTGAGGCTGAGTATGAGCCTGCGGGAGCGAAGACTCCGGGAGCAGCACAGGGATCTGAAGTCAGCCCGAGAAGAACAAAGGAAACTGATGGCTGAACAACTTCTGTATGAACACTGGAGGAAGAACAACCCGAAACTTCGAGAGATTGAGTTGGACCTTCACAAGAAGCATGTGATAAATTCCTGGGCAACACAGAAAGAAGAAAAAAAACAGCAAGAAGCCACTGAGAAGCAGGAAAACAAGCAGTTTGAGAACGAGTATGCGGCCGCCCGCCAGGAAGCTGAGGCCAGGCTGAAAGCCGAGGAGGAGAGGAAGCAGCTAGAGGGTCAGCTGCAGGGCGAGGCTCTGCGCCAGCAGATGGAGGAGCTGAAGCAGAAGGAGATGGAGGCCACCAAACTGAAGAAGGAACAGGAGAACCTGCTGAAGCAGCACTGGGAACTGGAAAGGCTGGACGACGAAAGGAAGCAGATGGCCATCGTCCGGCGCAAGACAGAGCTAGGGCGCATCTTGCGACATCAGTACAATGCGCAGCTCAACAGGCGCACCCAGCAGATCCAGGAGGAGCTGGAGGCAGATGGGCGGATCCTGCAGGCACTGCTGGAGAAGGACAATGAGCTGCAGCAAGTCGAACTGGCCAGGCGGGAGCAAGCCATGGCCGATGCGGCCCAGATGAAGCAGGTCATCGAGGAGCAGCTGCAGCTGGAGAAGGCACGGGAGGCAGAGCTGCAGCAGCTGCTGAGGGAAGAGGCCAAAGAGATGTGGGAAAAGAGAGAAGCAGAGTGGGCTCGAGAGCAGAGTGCGCGGGACAAACTGATGAGCGAGGTTCTGACCGGCAGGCAGCAGCAGATCCAAGAAAAGATTGAACAGAACCGGCGAGCACAAGAGGAGACCCTAAAATACAGGGAAGAACTCATCAAGAGTCTCGAGGAGGGGAAGCAGTTAGCTCTGCGGGCAAAGGAAGAGAGTGAAGAGCTGAAGTCAGCCAGGAAGCAGGAGCTGGAAGCCCAGGTTGCGGAGCGCCAGTTCCAGGAGTGGGAAGCAGCCCGGCAGGAGGAGGAGGAAGAGAAGGAGGCCAAGAAGGCAGAACAGCTCTCCAACGCTCGGCTGCAGCAGGAGGCGAGGACCATGGTGAAGAGGGGCTACAGGCCCAAGATTCATGGACACCTCAGGATTGCCTGGGAC---
>eriEur2
ATGGCGCTGCCCACCCTGTCCTGCTCGTGGGGCGGACACAGGCCTGCGGAGCGGCAGCAGGCCCGGCAGCGCCAGCGCGAGCAGGAGGCCCGGCAGCGGGGGCAGTGGGACCAGAACAGCCGCTACTTCCGCCTGTCGGATGTGCGCAGCTCCAAGCAGGCCGAGTGGAGCTCTCAGGCCTCCTACCTGCGCAGCATGCACGCCTACCAGCGCGAGAAGCTGCAGCAGGCGGCCAGGCAGCACCTGGAGGCCCGGCGGGAGCGGCTGCGACAACTGCTGGTGGAGGAGCAGGACCTGCTGGCCCGGGAGCTGGAGGAG------CTGAGCCTGGATGGCCGTGAGAGCAGACTCCGGGCGCGGCACGGGAGCCTCAGGGCGGCCAGAGAGGAGCAGAGGAGGCGGACGGCTGAGCAGCTCCTGTACGAGCACTGGAGGAACAACAACTCCAAGCTCCGGGAGATGGAGCTGGACCTTCACAAGAAGCACGTGATCGACTCCTGGGGGGCGCAGAGAGAGGAGAAGAAGCAGCAAGAGGCCAAGGAGGAGAAGGAGAACGAGCAGCAAGAGAACGAATACGAGGCGGCCCGGAGGGAGGCGCTGGCCCGCCTGCGGGCTGAGGAGGAGAGGCGGCGGCAGCAGGAGAGGCTGCGGGCCGAGGAGCTGCGGCAGCAGGTGCAGGAGCTGCGGCTGAAGGAGACGGAGGCCACCAAGCTGCAGAAGGAGCAGGAGAACCTGCTGACCCAGCGCTGGGAGCTGCAGAGGCTGGAGGACGAGAGGAAGCAGATGGCGGCGCTCAGGCAGAAGGCGGAGCTGGGGCGCTTCCTGAGACACCAGTATAACGTGCAGCTGCACCAGCGCGCCCGGCAGGTCCAGGAGGAGCTGGAGGCAGACAGGCGCATCCTGGAGGCCCTACTGGAGGAAGAGGCAGCGGAGCAGCGCCGGGAACAGGCCCGGCGAGACCAGGCCCTGGCGGATGCCGCCCAGATGAAGCGCGCCATCGAGGAGCAGCTGCGGCTGGAGCAGGAGCGGGAGGCAGAGCTGCAGATGCTGCTGAGGGAGGAGGCCAAGGAGGTGTGGAAACAGAGAGAGGCCGAGTGGGCCCGAGAGCAGAGCGCCCGGGACAGACTGATGAGCGAGGTTCTGGCAGGGCGACAGCAGCAGATTCAAGAGAAGATCGAGCAGAACCGACGGGCGCAGGAGGAGGCCCTGAGGCTCAGGGAGCAGCTGATCCGCAGCCTGGAGGAGGCCAGGGAGTCGGCCCTGCGGGAGAGGGAGGAGAGCGAGGAGCGCAAGTCTGCCCGGAAGCGGGAGCTGGAGGCCCAGGTCGCAGAGCAGCAGCTGCAGCTGCAGGAGGCCGACCAGCAGGAGGTGGCAGCGCAGGAGGCGGCCAGGCAGGCGGAGCAGCTCTCGGATGCCCTTCTGCAGCGTGAAGCCACCCTGCTGGCCAGACAGGGCTTCCGGCCCAAGCCTCACGGGCGCCCCAGGGTCGCGTGGGAC---
