# Supplementary material for: Six reference-quality genomes reveal evolution of bat adaptations
Source: Nature. 2020 Jul 22;583(7817):578–84. doi: 10.1038/s41586-020-2486-3 (PMC8075899; doi:10.1038/s41586-020-2486-3)
Supplement: Supplementary file 6 — Alignments of 12,931 protein-coding genes across 48 mammals. [file 41586_2020_2486_MOESM6_ESM.gz › suppDataFile/ENST00000359943.aln.fasta]

>hg38
ATGAGGGTAGCAGGTGCTGCAAAGTTGGTGGTAGCTGTGGCAGTGTTTTTACTGACATTTTATGTTATTTCTCAAGTATTTGAAATAAAAATGGATGCAAGTTTAGGAAATCTATTTGCAAGATCAGCATTGGACACAGCTGCACGTTCTACAAAGCCTCCCAGATATAAGTGTGGGATCTCAAAAGCTTGCCCTGAGAAGCATTTTGCTTTTAAAATGGCAAGTGGAGCAGCCAACGTGGTGGGACCCAAAATCTGCCTGGAAGATAATGTTTTAATGAGTGGTGTTAAGAATAATGTTGGAAGAGGGATCAATGTTGCCTTGGCAAATGGAAAAACAGGAGAAGTATTAGACACTAAATATTTTGACATGTGGGGAGGAGATGTGGCACCATTTATTGAGTTTCTGAAGGCCATACAAGATGGAACAATAGTTTTAATGGGAACATACGATGATGGAGCAACCAAACTCAATGATGAGGCACGGCGGCTCATTGCTGATTTGGGGAGCACATCTATTACTAATCTTGGTTTTAGAGACAACTGGGTCTTCTGTGGTGGGAAGGGCATTAAGACAAAAAGCCCTTTTGAACAGCACATAAAGAACAATAAGGATACAAACAAATATGAAGGATGGCCTGAAGTTGTAGAAATGGAAGGATGCATCCCCCAGAAGCAAGAC---
>gorGor5
ATGAGGGTAGCAGGTGCTGCAAAGTTGGTGGTAGCTGTGGCAGTGTTTTTACTGACATTTTATGTTATTTCTCAAGTATTTGAAATAAAAATGGATGCAAGTTTAGGAAATCTATTTGCAAGATCAGCATTGGACACAGCTGCACGTTCTACAAAGCCTCCCAGATATAAGTGTGGGATCTCAAAAGCTTGCCCTGAGAAGCATTTTGCTTTTAAAATGGCAAGTGGAGCAGCCAACGTGGTGGGACCCAAAATCTGCCTGGAAGATAATGTTTTAATGAGTGGTGTTAAGAATAATGTTGGAAGAGGGATCAATGTTGCCTTGGCAAATGGAAAAACAGGAGAAGTATTAGACACTAAATATTTTGACATGTGGGGAGGAGATGTGGCACCATTTATTGAGTTTCTGAAGGCCATACAAGATGGAACAATAGTTTTAATGGGAACATACGATGATGGAGCAACCAAACTCAATGATGAGGCACGGCGGCTCATTGCTGATTTGGGGAGCACATCTATTACTAATCTTGGTTTTAGAGACAACTGGGTCTTCTGTGGTGGGAAGGGCATTAAGACAAAAAGCCCTTTTGAACAGCACATAAAGAACAATAAGGATACAAACAAATATGAAGGATGGCCTGAAGTTGTAGAAATGGAAGGATGCATCCCCCAGAAGCAAGAC---
>panTro5
ATGAGGGTAGCAGGTGCTGCAAAGTTGGTGGTAGCTGTGGCAGTGTTTTTACTGACATTTTATGTTATTTCTCAAGTATTTGAAATAAAAATGGATGCAAGTTTAGGAAATCTATTTGCAAGATCAGCATTGGACACAGCTGCACATTCTACAAAGCCTCCCAGATATAAGTGTGGGATCTCAAAAGCTTGCCCTGAGAAGCATTTTGCTTTTAAAATGGCAAGTGGAGCAGCCAACGTGGTGGGACCCAAAATCTGCCTGGAAGATAATGTTTTAATGAGTGGTGTTAAGAATAATGTTGGAAGAGGGATCAATGTTGCCTTGGCAAATGGAAAAACAGGAGAAGTATTAGACACTAAATATTTTGACATGTGGGGAGGAGATGTGGCACCATTTATTGAGTTTCTGAAGGCCATACAAGATGGAACAATAGTTTTAATGGGAACATATGATGATGGAGCAACCAAACTCAATGATGAGGCACGGCGGCTCATTGCTGATTTGGGGAGCACATCTATTACTAATCTTGGTTTTAGAGACAACTGGGTCTTCTGTGGTGGGAAGGGCATTAAGACAAAAAGCCCTTTTGAACAGCACATAAAGAACAATAAGGATACAAACAAATATGAAGGATGGCCTGAAGTTGTAGAAATGGAAGGATGCATCCCCCAGAAGCAAGAC---
>ponAbe2
ATGAGGGTAGCAGGTGCTGCAAAGTTGGTGGTAGCTGTGGCAGTGTTTTTACTGACATTTTATGTTATTTCTCAAGTATTTGAAATAAAAATGGATGCAAGTTTAGGAAATCTATTTGCAAGATCAGCATTGGACACAGCTGCACGTTCTACAAAGCCTCCCAGATATAAGTGTGGGATCTCAAAAGCTTGCCCTGAGAAGCATTTTGCTTTTAAAATGGCAAGTGGAGCGGCCAACGTGGTGGGACCCAAGATCTGCCTGGAAGATAATGTTTTAATGAGTGGTGTTAAGAATAATGTTGGAAGAGGGATCAATGTTGCCTTGGCAAATGGAAAAACAGGAGAAGTATTAGACACTAAATATTTTGACATGTGGGGAGGAGATGTGGCACCATTTATTGAGTTTCTGAAGGCCATACAAGATGGAACAATAGTTTTAATGGGAACATACGATGATGGAGCAACCAAACTCAATGATGAGGCACGGCGGCTCATTGCTGAATTGGGGAGCACATCTATTACTAATCTTGGTTTTAGAGACAACTGGGTCTTCTGTGGTGGGAAGGGCATTAAGACAAAAAGCCCTTTTGAACAGCACATAAAGAACAATAAGGATACAAACAAATATGAAGGATGGCCTGAAGTTGTAGAAATGGAAGGATGCATCCCCCAGAAGCAAGAC---
>macFas5
ATGAGGGTAGCAGGTGCTGCAAAATTGGTGGTAGCTGTGGCAGTGTTTTTACTGACATTTTATGTTATTTCTCAAGTATTTGAAATAAAAATGGATGCAAGTTTAGGAAATCTATTTGCAAGATCAGCATTGGACACAGCTGCACGTTCTACAAAGCCTCCCAGATATAAGTGTGGGATCTCAAAAGCTTGCCCTGAGAAACATTTTGCTTTTAAAATGGCAAGTGGAGCAGCCAACGTGGTGGGACCCAAAATCTGCCTGGAAGATAATGTTTTAATGAGTGGTGTTAAGAATAATGTTGGAAGAGGGATCAATGTTGCCTTGGCAAACGGAAAAACAGGAGAAGTATTAGACACTAAATATTTTGACATGTGGGGAGGAGATGTGGCACCATTTATTGAGTTTCTGAAGGCCATACAAGATGGAACAATAGTTTTAATGGGAACATATGATGATGGAGCAACCAAACTCAATGATGAGGCACGGCGGCTCATTGCTGAATTGGGGAGCACATCTATTACTAATCTTGGTTTTAGAGACAACTGGGTCTTCTGTGGTGGGAAGGGCATTAAGACAAAAAGCCCTTTTGAACAGCACATAAAGAACAATAAGGATACAAACAAATATGAAGGATGGCCTGAAGTTGTAGAAATGGAAGGATGCATCCCCCAGAAGCAAGAC---
>calJac3
ATGAGGGTAGCAGGTGCTGCAAAGTTGGTGGTAGCTGTGGCTGTGTTTTTACTGACATTTTATGTTATTTCTCAAGTATTTGAAATAAAAATGGACGCAAGTTTAGGAAATCTATTTGCAAGATCAGCATTGGACACAGCTGCACGTTCTACAAAGCCTCCCAGATATAAGTGTGGGATCTCAAAAGCTTGCCCTGAGAAACATTTTGCTTTTAAAATGGCAAGTGGAGCAGCTAACGTGGTGGGACCCAAAATCTGCCTGGAAGATAATGTTTTAATGAGTGGTGTTAAGAATAATGTTGGAAGAGGGATCAATGTTGCCTTGGCAAATGGAAAAACAGGAGAAGTATTAGACACTAAATATTTTGACATGTGGGGAGGAGATGTGGCACCATTTATTGAGTTTCTGAAGGCCATACAAGATGGAACAATAGTTTTAATGGGAACATACGATGATGGAGCAACCAAACTCAATGATGAGGCACGACGGCTCATTGCTGAATTGGGGAGCACATCCATTACTAATCTTGGTTTTAGAGACAACTGGGTCTTCTGTGGTGGGAAGGGCATTAAGACAAAAAGCCCTTTTGAACAGCACATAAAGAACAATAAGGATACAAACAAATATGAAGGATGGCCTGAAGTTGTAGAAATGGAAGGATGCATCCCCCAGAAGCAAGAT---
>tupChi1
ATGAGGGTAGCAGGTGCTGCAAAGTTGGTGGTAGCTGTGGCAGTATTTCTACTGACATTTTATGTTATTTCTCAAGTATTTGAAATAAAAATGGATGCAAGTTTAGGAAATCTATTTGCAAGATCAGCGTTGGACACAGCTGCACGCTCTACAAAGCCACCCAGATATAAATGTGGGATCTCAAAGGCTTGCCCTGAGAAGCATTTTGCTTTTAAAATGGCAAGTGGAGCAGCCAATGTGGTGGGACCCAAAATCTGCCTAGAAGACAATGTCTTAATGAGTGGTGTTAAGAACAATGTTGGAAGAGGGATCAATGTTGCCTTGGCAAATGGAAAAACAGGAGAAGTATTAGACACTAAATACTTTGACATGTGGGGAGGAGATGTGGCACCGTTTATTGAGTTTCTGAAGGCCATACAAGACGGAACGATAGTCTTAATGGGAACATATGATGATGGAGCAACCAAACTCAACGATGAGGCCCGGCGACTCATTGCCGAATTGGGAAGTACATCTATTACTAATCTTGGTTTTAGAGACAATTGGGTCTTCTGTGGTGGAAAAGGAATTAAGACAAAAAGCCCTTTTGAACAGCACATCAAGAACAATAAGGATACAAACAAATATGAAGGGTGGCCGGAAGTTGTAGAAATGGAAGGATGCATCCCTCAGAAACAAGAC---
>ochPri3
ATGAGGGTAGCAGGTGCTGCAAAGCTGGTGGTGGCGGTGGCAGTGTTTTTACTCACATTTTATGTTATTTCTCAAGTATTTGAAATAAAAATGGATGCAAGTTTAGGAAATCTATTTGCAAGATCAGCATTGGATGCAGCTGCACGTGCTACAAAGCCTCCTAGATATAAATGTGGAATTTCAAAAGCTTGCCCTGAGAAGCACTTTGCTTTTAAAATGGCAAGCGGAGCAGCCAACGTGGTGGGACCCAAAATCTGCCTAGAAGATAACATTTTAATGAGTGGCGTTAAGAATAATGTTGGAAGAGGAATCAATGTTGCCTTGGCAAATGGAAAAACAGGAGAAGTAATAGACACGAAGTATTTTGACATGTGGGGAGGAGATGTGGCACCATTTATTGAGTTTCTGAAGAGCATACAAGATGGAACGATAGTACTGATGGGAACCTACGATGATGGAGCTACCAAACTCAACGATGAGGCACGGCGGCTCATTGCAGAGCTGGGCAGTTCTTCAATCACTAATCTGGGCTTCAGAGATAACTGGGTCTTCTGTGGTGGGAAGGGCATTAAGACAAAAAGCCCTTTCGAACAGCACATAAAGAACAACAAGGATACCAACAAATACGAGGGATGGCCTGAAGTTGTGGAGATGGAAGGATGCATCCCCCAGAAGCAGGAC---
>saiBol1
ATGAGGGTAGCAGGTGCTGCAAAGTTGGTGGTAGCTGTGGCCGTGTTTTTACTGACATTTTATGTTATTTCTCAAGTATTTGAAATCAAAATGGATGCAAGTTTAGGAAATCTATTTGCAAGATCAGCATTTGACACAGCTGCACGTTCTACAAAGCCTCCCAGATACAAGTGTGGGATCTCAAAAGCTTGCCCTGAGAAACATTTTGCTTTTAAAATGGCAAGTGGAGCAGCTAATGTGGTGGGACCCAAAATCTGCCTGGAAGATAATGTTTTAATGAGTGGTGTTAAGAATAACGTTGGAAGAGGGATCAATGTTGCCTTGGCAAATGGAAAAACAGGAGAAGTATTAGACACTAAATATTTTGACATGTGGGGAGGAGATGTGGCACCATTTATTGAGTTTCTGAAGGCCATACAAGATGGAACAATAGTTTTAATGGGAACATACGATGATGGAGCAACCAAACTCAATGATGAGGCACGTCGGCTCATTGCTGAATTGGGGAGCACATCCATTACTAATCTTGGTTTTAGAGACAACTGGGTTTTCTGTGGTGGGAAGGGCATTAAGACAAAAAGCCCTTTTGAACAGCACATAAAGAACAATAAGGACACAAACAAATATGAAGGATGGCCTGAAGTTGTAGAAATGGAAGGATGCATTCCGCAGAAGCAAGAT---
>felCat8
ATGAGGGTAGCAGGTGCTGCAAAGTTGGTGGTAGCCGTGGCAGTATTTTTACTGACATTTTATGTTATTTCTCAAGTATTTGAAATAAAAATGGATGCAAGTTTAGGAAATCTATTTGCAAGGTCAGCATTGGACACGGCAGTGCGTTCTACAAAACCTCCCAGATATAAATGTGGAATCTCAAAAGCTTGCCCTGAGAAGCATTTTGCTTTTAAAATGGCAAGTGGAGCAGCCAATGTGGTGGGACCCAAAATCTGTCTGGAAGACAATGTTTTAATGAGTGGCGTTAAGAATAACGTTGGAAGAGGGATCAATGTTGCCTTGGCAAATGGAAAAACAGGAGAAGTATTAGACACCAAATATTTTGACATGTGGGGAGGAGATGTGGCCCCATTTATTGAGTTTCTGAAGTCCATACAAGATGGAACAATAGTCTTAATGGGAACATATGATGATGGAGCAACCAAACTCAATGATGAGGCACGGCGGCTCATTGCTGAATTGGGGAGTACCTCTATTACTAATCTTGGTTTTAGAGACAACTGGGTCTTCTGTGGTGGGAAAGGCATCAAGACAAAAAGCCCCTTTGAACAGCACATCAAGAACAATAAGGACACAAACAAGTACGAAGGATGGCCCGAAGTTGTCGAGATGGAAGGATGCATCCCCCAGAAGCAAGAC---
>triMan1
ATGAGGGTGGCAGGTGCGGCGAAGTTGGTAGTAGCTGTGGCAGTATTTTTACTGACATTTTATGTTATATCTCAAGTATTTGAAATAAAAATGGATGCAAGTTTAGGAAATCTATTTGCAAGGTCAGCATTGGACACAGCTGCCCGCTCTACTAAGCCTCCAAGATACAAATGTGGCATCTCAAAAGCTTGCCCTGAGAAGCATTTTGCTTTTAAAATGGCAAGTGGAGCAGCCAACGTGGTGGGCCCAAAAATTTGCCTGGAAGACAATGTTTTAATGAGTGGTGTTAAGAATAATGTTGGAAGAGGGATCAATGTTGCCTTGGCAAATGGAAAAACCGGAGAAGTATTAGACACTAAATATTTTGACATGTGGGGAGGAGACGTGGCACCATTTATTGAGTTTCTGAAGTCCATACAAGATGGAACAATAGTCTTAATGGGAACGTATGATGATGGAGCAACCAAACTCAATGATGAGGCGCGGCGGCTCATTGCTGAATTGGGGAGTACATCTATTACTAGTCTTGGCTTCAGAGATAACTGGGTCTTCTGTGGCGGGAAAGGCATTAAGACAAAAAGCCCTTTTGAACAGCACATAAAGAACAATAAGGACACAAACAAATACGAAGGATGGCCGGAAGTCGTAGAAATGGAAGGTTGCATCCCCCAGAAGCAAGAC---
>speTri2
ATGAGGGTAGCAGGTGCTGCAAAGTTGGTAGTAGCCGTGGCAGTGTTTTTACTGACATTTTATGTTATATCTCAAGTATTTGAAATAAAAATGGATACAAGTTTAGGAAATCTCTTTGCAAGGTCAGCATTGGACACAGCTGCACGTTCTACGAAGCCTCCCAGATATAAATGTGGTATCTCAAAAGCTTGCCCTGAGAAACATTTTGCTTTTAAAATGGCAAGTGGAGCAGCCAATGTGGTGGGACCCAAAATCTGCCTGGAAGACAATGTTTTGATGAGTGGTGTGAAGAATAATGTTGGAAGAGGGATCAATGTTGCCTTGGCAAATGGAAAAACAGGAGAAGTGTTAGACACTAAGTATTTTGACATGTGGGGAGGAGATGTGGCACCATTTATTGAGTTTCTGAAGGCCATACAAGATGGAACAATAGTCTTGATGGGAACATATGACGATGGAGCAACCAAACTCAATGATGAAGCACGGCGGCTTATTTCTGAATTGGGAAGCACATCTATTAATACTCTTGGTTTTAGAGACAACTGGGTCTTCTGTGGTGGGAAGGGCATTAAGACAAAAAGTCCTTTTGAACAGCACATAAAGAACAATAAGGATACAAATAAATACGAAGGATGGCCTGAAGTTGTAGAAATGGAAGGATGCATCCCCCAGAAACAAGAC---
>HLrhiFer5
ATGAGGGTAGCAGGTGCTGCAAAGTTGGTGGTAGCTGTGGCAGTATTTTTACTGACATTTTATGTTATTTCTCAAGTATTTGAAATAAAAATGGATGCAAGTTTAGGAAACCTATTTGCAAGATCAGCATTGGACACAGCTGCACGTTCTACAAAACCCCCCAGATACAAATGCGGCATCTCTAAAGCTTGCCCTGAGAAGCACTTTGCTTTTAAAATGGCAAGTGGAGCAGCAAATGTGGTGGGACCCAAAATCTGCCTGGAAGATAACGTTTTAATGAGCGGTGTGAAGAATAATGTTGGAAGAGGGATCAATGTCGCCTTGGTAAATGGAAAAACAGGAGAAGTATTAGACACTAAATATTTTGACATGTGGGGAGGAGATGTGGCCCCATTTATTGAGTTTCTGAAGTCTATACAAGATGGAACCATAGTCTTAATGGGAACATATGATGATGGAGCAACCAAACTCAACGATGAGGCACGGCGGCTCATTGCTGAACTGGGGAGCACATCGATTACCAATCTTGCTTTTAGAGACAACTGGGTCTTCTGTGGTGGGAAAGGCATTAAGACAAAAAGCCCTTTTGAACAGCACATAAAGAACAATAAGGACACAAACAAATACGAGGGCTGGCCTGAAGTTGTGGAAATGGAAGGCTGCATCCCCCAGAAGCAAGAC---
>canFam3
ATGAGGGTAGCAGGTGCTGCAAAGTTGGTGGTAGCTGTGGCAGTATTTCTACTGACATTTTATGTTATTTCTCAAGTATTTGAAATAAAAATGGATGCAAGTTTAGGAAATCTATTTGCAAGGTCAGCATTGGACACAGCTGCCCGTTCTACAAAACCTCCCAGATATAAATGTGGAATCTCAAAAGCTTGCCCTGAGAAGCATTTTGCTTTTAAAATGGCAAGTGGAGCAGCCAATGTGGTGGGACCCAAAATCTGTCTGGAAGACAATGTTTTAATGAGTGGAGTTAAGAATAATGTTGGAAGAGGGATCAATGTTGCCTTGGTAAATGGAAAAACAGGAGAAGTATTGGACACCAAATATTTTGACATGTGGGGAGGAGATGTGGCCCCGTTCATTGAGTTTCTCAAGTCCATACAAGATGGAACAATAGTCTTAATGGGAACATATGATGATGGAGCGACCAAACTCAACGATGAGGCACGACGGCTCATTGCTGAGTTGGGGAGTACGTCTATTACTAACCTTGGTTTTAGAGACAACTGGGTCTTCTGTGGTGGGAAAGGCATCAAGACAAAGAGCCCCTTTGAACAGCACATAAAGAACAACAAGGACACAAACAAATACGAAGGATGGCCCGAGGTGGTCGAAATGGAAGGATGCATCCCCCAGAAGCAAGAC---
>musFur1
ATGAGGGTAGCAGGTGCTGCGAAGTTGGTGGTAGCTGTGGCAGTATTTTTACTGACATTTTATGTTATTTCTCAAGTATTTGAAATAAAAATGGATGCAAGTTTAGGAAATCTATTTGCAAGGTCAGCATTGGACACAGCTGCACGTTCTACAAAACCTCCCAGATATAAATGTGGAATCTCAAAAGCATGCCCTGAGAAGCATTTTGCTTTTAAAATGGCAAGCGGAGCGGCCAATGTGGTGGGACCCAAAATCTGTCTGGAAGACAATGTTTTAATGAGTGGTGTTAAGAATAATGTTGGAAGAGGGATCAATGTTGCCCTGGTAAATGGGAAAACGGGAGAAGTATTAGACACCAAATATTTTGACATGTGGGGAGGAGATGTGGCCCCATTTATTGAGTTTCTGAAGTCCATACAAGACGGAACAATAGTCTTAATGGGAACTTACGATGATGGAGCAACCAAACTCAATGATGAAGCACGGCGGCTCATTGCTGAATTGGGAAGTACATCTATTACTAATCTTGGTTTTAGAGACAACTGGGTCTTCTGTGGTGGGAAAGGCATCAAGACCAAAAGCCCCTTTGAACAGCACATAAAGAACAATAAGGACACAAACAAATATGAAGGATGGCCCGAAGTTGTCGAGATGGAAGGCTGCATCCCCCAGAAGCAAGAC---
>ailMel1
ATGAGGGTAGCAGGTGCTGCAAAGTTGGTGGTAGCTGTGGCAGTATTTTTACTGACATTTTATGTTATTTCTCAAGTATTTGAAATAAAAATGGATGCAAGTTTAGGAAATCTGTTTGCAAGGTCAGCATTGGACACAGCTGCACGTTCTACAAAACCTCCTAGATATAAATGTGGAATCTCAAAAGCTTGCCCTGAGAAGCATTTTGCTTTTAAAATGGCAAGTGGAGCAGCCAATGTGGTGGGACCCAAAATCTGCCTGGAAGACAATGTTTTAATGAGTGGTGTTAAGAATAATGTTGGAAGAGGGATCAATGTTGCCTTGGTAAATGGAAAAACAGGAGAAGTATTAGACACCAAATATTTTGACATGTGGGGAGGAGATGTGGCCCCATTTATTGAGTTTCTGAAGTCCATACAAGATGGAACAATAGTCTTAATGGGAACATATGATGATGGAGCAACCAAACTCAATGATGAGGCACGGCGGCTCATTGCCGAATTGGGAAGTACATCTATTACTAATCTTGGTTTTAGAGACAACTGGGTCTTCTGTGGTGGGAAAGGCATCAAGACAAAAAGCCCCTTTGAACAGCACATAAAGAACAATAAGGACACAAACAAATATGAAGGATGGCCTGAAGTTGTCGAAATGGAAGGCTGCATCCCCCAGAAGCAAGAC---
>lepWed1
ATGAGGGTAGCAGGTGCTGCAAAGTTGGTGGTAGCTGTGGCAGTATTTTTACTGACATTTTATGTTATTTCTCAAGTATTTGAAATAAAAATGGATGCAAGTTTAGGAAATCTATTTGCAAGGTCAGCATTGGACACAGCTGCGCGTTCTACAAAACCCCCCAGATATAAATGTGGAATCTCAAAAGCTTGCCCTGAGAAGCATTTTGCTTTTAAAATGGCAAGTGGCGCAGCCAATGTGGTGGGACCCAAAATCTGTCTGGAAGACAATATTTTAATGAGTGGTGTTAAGAATAATGTTGGAAGAGGGATCAATGTTGCCTTAGTAAATGGAAAAACAGGAGAAGTATTAGACACCAAATATTTTGACATGTGGGGAGGAGATGTGGCCCCATTTATTGAGTTTCTGAAGTCCATACAAGATGGAACAATAGTCTTAATGGGAACATATGATGATGGAGCAACCAAACTCAATGATGAGGCACGGCGGCTCATTGCTGAATTGGGAAGTACATCTATTACTAATCTTGGTTTTAGAGACAACTGGGTCTTCTGTGGTGGGAAAGGCATCAAGACAAAAAGCCCCTTTGAACAGCACATAAAGAACAATAAGGACACAAACAAATATGAAGGATGGCCCGAAGTTGTCGAAATGGAAGGATGCATCCCCCAGAAGCAAGAT---
>HLmyoMyo6
ATGAGGGTAGCAGGTGCTGCAAAGCTGGTGGTAGCTGTGGCAGTATTTTTACTGACGTTTTATGTTATTTCTCAAGTATTTGAAATAAAAATGGATGCAAGTTTAGGAAATCTATTTGCAAGGTCAGCGTTGGACACAGCTGCGCGTTCTACAAAGCCTCCCAGATACAAATGTGGGATCTCGAAAGCTTGCCCTGAGAAGCATTTTGCTTTCAAAATGGCAAGTGGAGCAGCCAATGTGGTGGGACCCAAAATCTGCCTGGAGGACAATGTTTTAATGAGTGGTGTTAAGAATAACGTTGGAAGAGGGATCAATGTTGCCCTGGTAAATGGAAAAACAGGAGAAGTATTAGACACTAAATATTTTGACATGTGGGGAGGAGATGTGGCCCCATTTATTGAGTTTCTGAAGTCCATACAAGATGGAACAATCGTCTTAATGGGAACCTATGATGATGGAGCAACCAAACTCAACGATGAGGCGCGGCGGCTCATTGCGGAGTTGGGGAGCACATCCATTACCAACCTGGGCTTCAGAGACAACTGGGTCTTCTGTGGTGGCAAAGGCATTAAAACAAAAAGTCCTTTTGAACAGCACATAAAGAACAATAAGGACACGAACAAGTATGAAGGCTGGCCGGAGGTGGTAGAAATGGAAGGATGCATCCCCCAGAAGCAAGAC---
>HLmolMol2
ATGAGGGTAGCAGGTGCTGCAAAGTTGGTGGTAGCTGTGGCAGTATTTTTACTGACATTTTATGTTATTTCTCAAGTATTTGAAATAAAAATGGATGCAAGTTTAGGAAATCTATTTGCAAGGTCAGCATTGGACACCGCAGCACGTTCTACAAAACCTCCCAGATACAAATGTGGGATCTCAAAAGCTTGCCCTGAGAAGCATTTTGCTTTTAAAATGGCAAGTGGAGCAGCCAATGTGGTGGGACCCAAAATCTGCCTGGAGGACAATGTTTTAATGAGTGGTGTTAAGAACAATGTTGGAAGAGGGATCAATGTTGCCTTGGTAAATGGAAAAACAGGAGAAGTATTAGACACTAAATATTTTGACATGTGGGGAGGAGATGTGGCCCCGTTTATTGAGTTTCTGAAGTCTATACAGGATGGAACAATAGTCTTAATGGGAACATACGATGATGGAGCTACCAAACTCAATGATGAGGCGCGGCGACTCATTGCTGAATTGGGGAGTACATCTATTACCAGTCTTGGTTTTAGAGACAACTGGGTCTTCTGTGGTGGGAAAGGCATTAAGACAAAAAGCCCTTTTGAACAGCACATAAAGAACAATAAGGACACAAACAAATATGAAGGCTGGCCGGAAGTTGTGGAAATGGAAGGATGCATCCCCCAGAAGCAAGAC---
>manPen1
ATGAGGGTAGCAGGTGCTGCGAAGTTGGTGGTAGCTGTGGCAGTATTCTTACTGACATTTTATGTTATTTCTCAAGTATTTGAAATAAAAATGGATGCAAGTTTAGGAAACCTATTTGCAAGGTCAGCATTGGACACAGCTACGCGTTCTACAAAACCACCCAGATATAAATGTGGGATCTCAAAAGCTTGCCCTGAGAAGCATTTTGCTTTTAAAATGGCAAGTGGAGCAGCCAATGTTGTGGGACCCAAAATCTGCCTAGAAGACAACGTTTTGATGAGTGGTGTTAAGAATAATGTTGGAAGAGGGATCAATGTGGCCTTGGTAAATGGAAAAACAGGAGAAGTATTAGATACCAAATATTTTGACATGTGGGGAGGAGATGTGGCTCCATTTATTGAGTTTTTGAAGTCCATACAAGATGGAACGATAGTCTTAATGGGAACATACGATGATGGAGCGACCAAACTCACTGACGAGGCCCGGCGGCTCATCGCTGAACTGGGAAGCACGTCCATTACCAATCTTGGTTTCAGAGACAACTGGGTCTTCTGTGGTGGGAAAGGCATCAAGACAAAAAGCCCTTTTGAACAGCACATAAAGAACAATAAGGACACAAATAAATATGAAGGATGGCCTGAAGTTGTAGAAATGGAAGGATGCATCCCCCAAAAGCAAGAC---
>HLmanJav1
ATGAGGGTAGCAGGTGCTGCAAAGTTGGTGGTAGCTGTGGCAGTATTCTTACTGACATTTTATGTTATTTCTCAAGTATTTGAAATAAAAATGGATGCAAGTTTAGGAAACCTATTTGCAAGGTCAGCATTGGACACAGCTACGCGTTCTACAAAACCACCCAGATATAAATGTGGGATCTCAAAAGCTTGCCCTGAGAAGCATTTTGCTTTTAAAATGGCAAGTGGAGCAGCCAATGTTGTGGGACCCAAAATCTGCCTGGAAGACAACGTTTTGATGAGTGGTGTTAAGAATAATGTTGGAAGAGGGATCAATGTGGCCTTGGTAAATGGAAAAACAGGAGAAGTATTAGATACCAAGTATTTTGACATGTGGGGAGGAGATGTGGCTCCATTTATTGAGTTTTTGAAGTCCATACAAGATGGAACAATAGTCTTAATGGGAACGTACGATGATGGAGCGACCAAACTCACTGACGAGGCCCGGCGGCTCATCGCTGAACTGGGAAGCACGTCCATTACCAATCTTGGTTTCAGAGACAACTGGGTCTTCTGTGGTGGGAAAGGCATCAAGACAAAAAGCCCTTTTGAACAGCACATAAAGAACAATAAGGACACAAATAAATATGAAGGATGGCCTGAAGTTGTAGAAATGGAAGGATGCATCCCCCAAAAGCAAGAC---
>bosTau8
ATGAGGGTAGCAGGTGCTGCAAAGTTGGTGGTCGCTGTGGCAGTATTTTTACTGACATTCTATGTTATTTCTCAAGTATTCGAAATAAAAATGGATGCAAGTTTAGGAAATCTATTTGCAAGGTCAGCATTGGATGCGGTTGTACGTTCTACAAAACCTCCCAGATATAAATGTGGAATCTCAAAAGCTTGCCCTGAGAAGCATTTTGCTTTTAAAATGGCAAGTGGAGCAGCCAATGTGGTGGGACCCAAAATCTGCCTAGAGGACAATGTTTTAATGAGTGGTGTTAAGAATAATGTTGGAAGAGGAATCAATGTTGCCTTGGTAAATGGCAAAACGGGAGAACTAATAGACACCAGATTTTTTGACATGTGGGGAGGAAATGTGGCCCCATTTATTGAGTTTCTGAAGGCCATACAAGATGGAACAATAGTCTTAATGGGAACATATGATGATGGAGCAACCAAACTCAATGATGAGGCCCGGCGGCTGATTGCTGAATTGGGGAGTACATCTATTACTCATCTTGGTTTCAGAGACAACTGGGTCTTCTGTGGTGGAAAAGGCATTAAGACAAAAAGCCCTTTTGAACAGCACATAAAGAACAATAAGGACACAAATAAATATGAAGGATGGCCTGAAGTTGTGGAAATGGAAGGATGCATTCCCCAGAAGCAAGAC---
>loxAfr3
ATGAGGGTGGCAGGTGTGGCAAAGTTGGTGGTAGCTGTGGCAGTATTTTTACTGACGTTTTATGTTATATCTCAAGTATTTGAAATAAAAATGGATGCAAGTTTAGGAAATCTATTTGCAAGGTCAGCATTGGACACAGCTGCCCGTTCTACTAAGCCTCCAAAATATAAATGTGGCATCTCCAAAGCTTGCCCTGAGAAGCATTTTGCTTTTAAAATGGCAAGTGGAGCAGCCAACGTGGTGGGCCCAAAGATTTGTCTGGAAGACAACATTTTAATGAGTGGTGTTAAGAATAATGTCGGAAGAGGGATCAACGTTGCCTTGGTAAATGGAAAAACAGGAGAATTATTAAACACTAAATATTTTGACATGTGGGGAGGAGATGTGGCACCATTTATTGAGTTTCTGAAGTCCATACAAGACGGAACAATAGTCTTAATGGGAACATACGATGATGGAGCAACCAAACTCAACGATGAGGCGCGGCGGCTCATTGCTGAATTGGGGAGTACATCTATTACTAATCTTGGTTTTAGAGATAACTGGGTCTTCTGTGGTGGGAAAGGCATTAAGACAAAAAGCCCTTTTGAACAGCACATAAAGAACAATAAGGATACAAACAAATACGAAGGCTGGCCGGAAGTCGTAGAAATGGAAGGATGCATCCCCCAGAAGCAAGAC---
>cavPor3
ATGAGGGTAGCAGGAGCTGCAAAATTGGTGGTAGCTGTGGCAGTATTTTTACTGACATTTTATGTTATTTCTCAAGTATTTGAAATAAAAATGGATGCAAGTTTAGGGAATCTGTTTGCAAGATCAGCATTGGACACAGCTACACGTTCTACAAAACCTCCCAGATATAAATGTGGAATCTCAAAAGCTTGTCCTGAGAAGCATTTTGCTTTTAAAATGGCAAGTGGAGCAGCCAATGTGGTGGGACCCAAAATCTGTCTGGAAGACAATGTGTTGATGAGCGGTGTTAAAAATAATGTTGGAAGAGGGATCAATGTTGCCTTGGCTAATGGCAAAACGGGAGAAGTATTAGACACTAAATATTTTGACATGTGGGGAGGAGATGTGGCACCTTTTATTGAGTTTTTGAAGAACATACAGGATGGAACAATAGTCTTAATGGGAACGTATGATGATGGGGCAACCAAACTGAACGATGAAGCACGGAGGCTTATTGCTGAATTGGGGAGCACGTCTATTACTAACCTTGGTTTTAGAGACAACTGGGTCTTCTGTGGCGGGAAGGGCATTAAGACAAAAAGCCCTTTTGAACAGCACATAAAGAACAATAAGGACACAAACAAATATGAAGGATGGCCTGAAGTTGTAGAAATGGAAGGATGCATCCCCCAGAAGCTAGAC---
>HLrouAeg4
ATGAGGGTAGCAGGTGCTGCGAAGTTGGTGGTAGCTGTAGCAGTATTTTTACTGACATTTTATGTTATTTCTCAAGTATTCGAAATAAAAATGGATGCGAGTTTAGGAAATCTATTTGCAAGGTCAGCATTGGACACAGCCGCTCGTTCTACAAAACCTCCCAGATACAAATGTGGGATCTCAAAAGCTTGCCCTGAAAAACATTTTGCTTTTAAAATGGCAAGTGGAGCAGCCAACGTGGTGGGCCCCAAAATCTGCCTAGAAGACAATATTTTAATGAGTGGTGTAAAGAATAATGTTGGAAGAGGGATCAATGTTGCCTTGGTAAATGGAAAGACAGGAGGAGTATTAGATACTAAATATTTTGACATGTGGGGAGGAGATGTGGCCCCATTTATTGAGTTTCTGAAGTCCATACAAGACGGGACAATAGTCTTAATGGGAACATATGATGATGGAGCCACCAAACTCAATGATGAGGCACGGCGGCTCATTGCTGAATTGGGGAGTACGTCTATTACCAGTCTTGGTTTTAGAGACAACTGGGTCTTCTGTGGTGGGAAAGGCATTAAGACAAAAAGCCCTTTTGAACAGCACATAAAGAACAATAAGGACACAAACAAATATGAAGGCTGGCCTGAAGTTGTAGAAATGGAAGGATGCATCCCACAAAAGCAAGAC---
>HLcamFer2
ATGAGGGTAGCAGGTGCTGCAAAGTTGGTGGTAGCTGTGGCAGTATTTTTACTGACATTCTATGTTATATCGCAAGTATTTGAAATAAAAATGGATGCAAGTTTAGGAAATCTATTTGCAAGGTCTGCATTGGACGCAGCTGCACGTTCTACAAAACCTCCCAGATATAAATGTGGGATCTCAAAAGCTTGTCCTGAGAAGCATTTTGCTTTTAAAATGGCAAGTGGAGCTGCCAATGTGGTGGGACCCAAAATCTGCCTAGAGGACAATGTTTTAATGAGTGGTGTTAAGAATAATGTTGGAAGAGGAATCAACGTTGCCTTAGTAAATGGAAAAACAGGAGACGTATTAGACACCAGATATTTTGACATGTGGGGAGGAGATGTGGCCCCATTTATTGAGTTTCTGAAGTCCATACAAGATGGAACAATAGTCTTAATGGGAACATACGATGATGGAGCAACCAAGCTCAATGATGAGGCGCGGCGGCTCATCGCTGAGTTGGGGAGCACGTCTATTACTAATCTTGGTTTTAGAGACAACTGGGTCTTCTGTGGTGGGAAAGGCATTAAAACAAAAAGCCCTTTTGAACAGCACATAAAGAATAACAAGGACACAAACAAGTATGAAGGCTGGCCCGAGGTGGTAGAAATGGAAGGATGCATCCCCCAGAAGCAAGAC---
>HLturTru3
ATGAGGGTAGCAGGTGCTGCAAAGTTGGTGGTAGCTGTGGCAGTATTTTTACTGACATTCTATGTTATTTCTCAAGTATTTGAAATAAAAATGGATGCAAGTTTAGGAAATCTATTTGCAAGGTCAGCATTGGACGCGGTTGCACGTTCTACAAAACCTCCCAGGTATAAATGTGGGATCTCAAAAGCTTGCCCTGAGAAACATTTTGCTTTTAAAATGGCAAGTGGAGCAGCTAATGTGGTAGGACCCAAAATCTGCCTGGAAGACAATGTTTTAATGAGTGGTGTTAAGAATAATGTTGGAAGAGGGATCAATGTTGCCTTGGTAAATGGAAAAACAGGAGATCTAATAGACACCAGATATTTTGACATGTGGGGAGGAAATGTGGCCCCATTTATTGAGTTTCTGAAGGCCATACAAGATGGAACAATAGTCTTAATGGGAACATATGATGATGGAGCAACCAAACTCAATGATGAGGCCCGGCAGCTCATTGCTGAATTGGGGAGTACATCTATTACTCATCTTGGTTTTAGAGACAACTGGGTCTTCTGTGGTGGAAAAGGCATTAAGACAAAAAGCCCTTTTGAACAGCACATAAAGAACAATAAGGACACAAACAAATATGAAGGATGGCCTGAAGTTGTAGAAATGGAAGGATGCATCCCCCAGAAGCAAGAC---
>balAcu1
ATGAGGGTAGCAGGTGCTGCAAAGTTGGTGGTAGCTGTGGCAGTATTTTTACTGACATTCTATGTTATTTCTCAAGTATTTGAAATAAAAATGGATGCAAGTTTAGGAAATCTATTTGCAAGGTCAGCATTGGACGCAGTTGCACGTTCTACAAAACCTCCCAGATATAAATGTGGGATCTCAAAAGCTTGCCCTGAGAAGCATTTTGCTTTTAAAATGGCAAGTGGAGCAGCTAATGTGGTAGGACCCAAAATCTGCCTGGAAGACAATGTTTTAATGAGTGGTGTTAAGAATAATGTTGGAAGAGGGATCAATGTTGCCTTGGTAAATGGAAAAACAGGAGATCTAATAGACACCAGATATTTTGACATGTGGGGAGGAAACGTGGCCCCATTTATTGAGTTTCTGAAGGCCATTCAAGATGGAACAGTAGTCTTAATGGGAACATACGACGATGGAGCGACCAAACTCAATGATGAGGCCCGGCAGCTCATTGCTGAACTGGGGAGTACGTCTATTACTCATCTTGGTTTTAGAGACAACTGGGTCTTCTGTGGTGGAAAAGGCATTAAGACAAAAAGCCCTTTTGAACAGCACATAAAGAACAATAAGGACACAAACAAATATGAAGGGTGGCCTGAAGTTGTAGAAATGGAAGGATGCATCCCCCAGAAGCAAGAC---
>otoGar3
ATGAGGGTAGCAGGTGCTGCGAAGCTGGTGGTAGCTGTGGCAGTATTTTTACTAACATTTTATGTCATTTCTCAAGTATTTGAAATTAAAATGGATGCAAGTTTAGGAAATCTATTTGCAAGGTCACCACTGGACCCAGGTGCCCGCTCTACAAAGCCTCCCAGATATAAATGTGGAATTTCAAAAGCTTGCCCTGAGAAGCATTTTGCTTTTAAAATGGCAAGTGGAGCGGCCAATGTTGTGGGACCCAAAATCTGCCTGGAAGACAATGTTTTAATGAGTGGTGTTAAGAATAATGTTGGAAGAGGAATTAATGTTGCCTTAGTAAATGGAAAAACAGGAGAAGTATTAGACACTAAATACTTTGACATGTGGGGAGGAGATGTGGCACCATTTATTGAGTTTCTGAAGGCCATACAAGATGGAACAATAGTCTTGATGGGAACATACGATGATGGAGCAACCAAACTCAACGATGAGGCGCGGCGGCTCATTGCTGAACTGGGGAGTACATCTATTACTAATCTTGGTTTTAGAGACAACTGGGTCTTCTGTGGTGGGAAGGGCATTAAGACAAAAAGCCCTTTTGAACAGCACATAAAGAACAATAAGGACACAAACAAATACGAAGGATGGCCCGAAGTTGTGGAGATGGAGGGCTGCATCCCTCAGAAGCAAGAT---
>micMur3
ATGAGGGTAGCAGGTGCTGCAAAGTTGGTGGTAGCTGTGGCAGTATTTTTACTAACATTTTATGTTATTTCTCAAGTATTTGAAATTAAAATGGATGCAAGTTTAGGAAATCTATTTGCAAGGTCAGCACTGGACATAGCTGCACGCTCTACAAAGCCTCCCAGATACAAATGTGGGATCTCAAAAGCTTGCCCTGAGAAGCATTTTGCTTTTAAAATGGCAAGTGGAGCAGCCAATGTGGTGGGACCCAAAATCTGCCTGGAAGACAACGTTTTAATGAGTGGTGTTAAGAATAATGTTGGAAGAGGAATCAATGTTGCCTTGGCAAATGGAAAAACAGGGGAAGTATTAGACACTAAATATTTTGACATGTGGGGAGGAGATGTGGCACCATTTATTGAGTTTCTGAAGGGCATACAAGATGGAACAATAGTCTTAATGGGAACATACGATGATGGAGCAACCAAACTCAATGATGAGGCACGGCGGCTCATTGCTGAATTGGGGAGTACGTCTATTACTAATCTCGGTTTTAGAGACAACTGGGTCTTCTGTGGTGGGAAGGGCATTAAGACAAAAAGCCCTTTTGAACAGCACATAAAGAACAATAAGGACACAAACAAATATGAAGGATGGCCCGAAGTTGTGGAAATGGAAGGATGCATCCCCCAGAAGCAAGAC---
>hetGla2
ATGAGGGTAGCAGGAGCTGCAAAGTTGGTGGTAGCTGTGGCAGTATTTTTACTGACATTTTATGTTATTTCTCAAGTATTTGAAATAAAAATGGATGCAAGTTTAGGAAATCTATTTGCAAGGTCAGCATTGGACACAGCTACACGTTCTACGAAGCCTCCCAGATATAAATGTGGGATCTCAAAAGCTTGCCCTGAGAAACATTTTGCTTTTAAAATGGCAAGTGGAGCAGCCAATGTGGTGGGACCCAAAATCTGTCTGGAAGACAGTGTGTTGATGAGTGGTGTTAAGAATAATGTTGGAAGAGGGATCAATGTTGCCTTGGCCAATGGCAAAACAGGAGAAGTAGTAGACACTAAATATTTTGACATGTGGGGAGGAGATGTGGCACCTTTTATTGAGTTTTTGAAGGGCATACAGGATGGAACAATAGTCTTAATGGGAACATATGATGATGGAGCAACCAAATTGAATGATGAAGCACGGCGGCTCATTGCTGAGTTGGGGAGCACATCTATTACTAATCTTGGTTTTAGAGACAACTGGGTCTTCTGTGGTGGGAAGGGCATTAAGACAAAAAGCCCTTTTGAACAGCACATAAAGAACAACAAGGACACAAACAAATATGAAGGATGGCCTGAAGTTGTAGAAATGGAAGGATGTATCCCCCAGAAGCAAGAC---
>eriEur2
ATGAGGGTGGCAGGTGCTGCAAAGCTGGTGGTAGCAGTAGCAGTATTTTTACTGACATTTTATGTTATTTCTCAAGTATTTGAAATAAAAATGGATGCAAGTTTAGGCAGTCTCTTTGCAAGATCAGCATTGGACACAGCCGCACGCTCTACAAAGCCTCCCAGATATAAATGTGGAATCTCAAAAGCTTGTCCTGAGAAGCATTTTGCTTTTAAAATGGCAAGCGGAGCAGCCAATGTGGTGGGACCCAAAATATGCCTGGAAGACAAAGTTTTAATGAGTGGTGTCAAGAATAATGTTGGAAGAGGGATCAATGTTGCCTTGGTAAATGGAAAAACAGGAGAAGTATTAGACACTAAATATTTTGACATGTGGGGAGGAGATGTGGCCCCTTTTATTGAATTTCTGAAGTCTATTCAAGATGGAACAATTGTTTTAATGGGAACGTATGATGATGGAGCAACCAAGCTCAACGATGAGGCACGACGGCTCATTGCAGAATTAGGGAGTACATCTATAACTAATCTTGGTTTCAGAGACAACTGGGTCTTCTGTGGTGGGAAAGGCATTAAGACCAAGAGCCCTTTTGAACAGCATATAAAGAATAATAAGGACACAAACAAATATGAAGGATGGCCTGAAGTTGTAGAAATGGAAGGATGCATCCCCCAGAAGCAAGAC---
>tarSyr2
ATGAGGGTAGCAGGTGCTGCAAAGTTGGTGGTAGCTGTAGCAGTATTTTTACTGACATTTTATGTTATTTCTCAAGTATTTGAAATAAAAATGGATGCAAGTTTAGGAAATCTATTTGCAAGGTCAGCAATCGACACAGCTGCACGTTCTACAAAGCCTCCCAGATACAAATGTGGGATTTCAAAAGCTTGCCCTGAGAAGCATTTTGCTTTTAAAATGGCAAGTGGAGCAGCCAATGTGGTGGGACCCAAAATCTGCCTGGAGGACAATGTGTTGATGAGTGGTGTTAAGAATAATGTTGGAAGAGGGATCAATGTTGCCTTGGCAAATGGAAAAACAGGAGAAGTTTTAGACACTAAATATTTTGACATGTGGGGAGGAGATGTGGCACCATTTATTGAGTTTCTGAAGGTTATACAAGATGGAACAATTGTCTTAATGGGAACATATGATGATGGAGCAACAAAGCTCAACGATGAGGCCCGGCGGCTCATTGCTGAATTGGGGAGTACATCTATTAATAATCTTGGTTTTAGAGACAACTGGGTCTTCTGTGGTGGGAAGGGCATTAAGACAAAAAGCCCTTTTGAACAGCACATAAAGAACAACAAGGATACAAACAAGTATGAAGGATGGCCTGAAGTTGTAGAAATGGAAGGGTGCATCCCCCAGAAGCAAGAC---
>conCri1
ATGAGAGTAGCAGGAGCTGCAAAGTTGGTGGTAGCTGTGGCAGTATTTTTACTGACATTTTATGTTATATCTCAAGTATTTGAAATAAAAATGGATGCAAGTTTAGGAAATCTATTTGCAAGGTCAGCATTGGACACAGCTGCACGACCTACTAAGCCTCCCAGATATAAATGTGGAATTTCAAAAGCTTGCCCTGAGAAGCATTTTGCTTTTAAAATGGCAAGTGGAGCAGCCAATGTGGTGGGACCCAAAATCTGCTTGGAAGACAACATTTTAATGAGTGGTGTTAAGAATAACGTTGGAAGAGGGATCAATGTGGCCTTGGTGAATGGAAAAACAGGAGAAGTATTAGACACTAAATATTTTGACATGTGGGGAGGAGATGTGGCCCCTTTTATTGAGTTTCTGAAGTCCATACAAGATGGAACAATCGTCCTAATGGGGACATACGATGATGGAGCGACCAAGCTCAATGATGAAGCACGACGACTCATTGCTGAGTTGGGGAGCACGTCTATAACTAGTCTTGGTTTTAGAGACAACTGGGTCTTCTGTGGTGGGAAAGGCATTAAGACAAAAAGCCCTTTTGAACAGTATATAAAAAACAATAAGGACACAAACAAATATGAAGGATGGCCTGAGGTGGTAGAAATGGAAGGATGTATCCCCCAGAAGCAAGAC---
>susScr11
ATGAGGGTAGCAGGTGCTGCAAAGTTGGTGGTAGCTGTGGCAGTATTTTTACTGACATTCTATGTTATATCTCAAGTATTTGAAATAAAAATGGATGCAAGTTTAGGAAATCTATTTGCAAGGTCAGCCTTGGACACAGCTGCACGTCCTACAAAACCTCCCAGATATAAATGTGGGATCTCAAAAGCTTGCCCTGAGAAGCATTTTGCTTTTAAAATGGCAAGTGGAGCAGCCAATGTGGTGGGACCCAAAATCTGCCTGGAAGACAATGTTTTAATGAGTGGTGTTAAGAATAATGTTGGAAGAGGGATCAATGTTGCCTTGGTAAATGGGAAAACAGGAGAACTATTAGACACCAGATATTTCGACATGTGGGGAGGAAATGTGGCTCCGTTTATTGAGTTTCTTAAGTCCATACAAGATGGAACAATAGTCTTAATGGGAACATACGATGATGGAGCAACCAAACTCAATGATGAAGCAAGGCGGCTCATTGCTGAATTGGGGAGTACATCCATTATTAATCTTGGTTTCAGAGACAACTGGGTCTTCTGTGGTGGGAAAGGCATTAAGACAAAAAGCCCTTTTGAACAGCACATAAAGAACAATAAGGACACAAACAAATATGAAGGATGGCCTGAAGTTGTGGAAATGGAAGGATGCATCCCCCAGAAGCAAGAC---
>dasNov3
ATGAGAGTAGCAGGTGCTGCAAAGTTGGTGGTAGCTGTGGCAGTATTTTTACTGACATTTTATGTTATATCTCAAGTATTTGAAATAAAAATGGATGCAAGTTTAGGAAATCTATTTGCAAGGTCAGCACTGGACACAGTTGGACGTCCTACAAAGCCTCCCAGATATAAATGTGGAATCTCAAAAGCTTGCCCTGAGAAGCATTTTGCATTTAAAATGGCAAGTGGAGCAGCTAATGTGGTGGGACCAAAAATTTGCCTAGAAGACAATGTTTTAATGAGTGGTGTTAAGAATAATGTTGGAAGAGGGATTAATGTTGCCTTGGTAAATGGAAAAACAGGAGAAGTATTAGACACTAAATATTTTGACATGTGGGGAGGAGATGTTGCACCGTTTATTGAGTTTCTGAAGTCCATACCAGATGGTTCAATAGTTTTAATGGGAACATATGATGATGGAGCAACCAAACTCAATGATGAGGCGCGGCGGCTCATTGCTGAATTGGGGAGTACGTCTATTACTAATCTTGGTTTCAGAGACAATTGGGTCTTCTGTGGTGGAAAAGGCATTAAGACAAAAAGCCCTTTTGAACAGCACATAAAGAACAATAAGGATACAAATAAATATGAAGGATGGCCTGAAGTCGTAGAAATGGAAGGATGCATCCCCCAGAAGCAAGAC---
>echTel2
ATGAGGGTGGCAGGTGCTGCGAAGTTGGTGGTAGCGGTGGCAGTGTTTTTACTGACATTTTATGTGATATCACAAGTATTTGAAATAAAAATGGATGCAAGCTTAGGACATCTATTTGCAAGATCAGCATTGGACACAGCTGCCCGCTCAACTAAGCCTCCAAGATATAAATGTGGCATATCAAAAGCTTGCCCGGAGAAGCATTTTGCTTTTAAAATGGCAAGTGGAGCAGCCAACGTGGTGGGCCCCAAAATTTGTCTGGAAGATAATGTTTTAATGAGTGGTGTTAAGAATAATGTTGGCAGAGGGATCAATGTTGCCTTGGTAAATGGGAAAACCGGCGAAGTGTTGGACACCAAGTACTTTGACATGTGGGGCGGAGACGTGGCCCCGTTCATTGAGTTTCTGAAGTCCATACAAGATGGAACAATCGTCTTGATGGGCACCTATGATGATGGAGCAACCAAACTCAGCGACGAGGCGCGGCGACTCATTGCCGATCTGGGTAGCACATCCATCACCAGCCTTGGTTTTAGAGATAACTGGGTCTTCTGTGGGGGCAAAGGCATTAAGACGAAAAGCCCGTTTGAACAG------------------------------------------------------------------------------------------
>HLequCab3
ATGAGGGTAGCAGGTGCTGCAAAGTTGGTGGTAGCTGTGGCAGTATTTTTACTGACATTTTATGTTATTTCTCAAGTATTTGAAATAAAAATGGATGCAAGTTTAGGAAATCTATTTGCAAGGTCAGCATTGGACACAGCTGCACGTGCTACTAAACCTCCCAGATATAAATGTGGGATCTCAAAAGCCTGCCCTGAGAAGCATTTTGCTTTTAAAATGGCAAGTGGCGCAGCCAATGTGGTGGGACCCAAAATCTGCCTGGAAGACAATATTTTAATGAGTGGTGTCAAGAATAATGTTGGAAGAGGGATCAATGTTGCCTTGGTAAATGGAAAAACAGGAGAAGTAATAGATACCAAATATTTTGACATGTGGGGAGGAGATGTGGCCCCATTTATTGAATTTCTTAAGTCTATACAAGATGGAACAATAGTCTTAATGGGAACCTATGATGATGGAGCAACCAAACTCAATGATGAGGCACGGCGGCTCATTGCTGACTTGGGGAGTACGTCTATTACTACTCTTGGTTTTCGAGACAATTGGGTCTTCTGTGGTGGTAAAGGCATTAAGACCAAAAGCCCTTTTGAACAGTACATAAAGAATAATAAGGACACAAACAAATATGAAGGATGGCCTGAAGTTGTAGAAATGGAAGGATGCATCCCCCAGAAGCAAGAC---
>HLpipKuh2
ATGAGGGTAGCAGGTGCTGCAAAGCTGGTGGTAGCTGTGGCAGTATTTTTATTGACGTTTTATGTTATTTCTCAAGTATTTGAAATAAAAATGGATGCAAGTTTAGGAAATCTGTTTGCAAGGTCAGCGTTGGACCCAGCTACACGTTCTACAAAACCTCCCAGATACAAATGTGGGATCTCGAAAGCTTGTCCTGAGAAGCATTTTGCTTTTAAAATGGCAAGCGGAGCAGCCAATGTGGTGGGACCCAAAATCTGCCTGGAGGACAACGTTCTAATGAGCGGTGTTAAGAATAATGTTGGAAGAGGGATCAACGTTGCCCTGGTAAATGGAAAAACGGGAGAAGTATTAGACACTAAATACTTTGACATGTGGGGAGGAGACGTGGCCCCATTTATTGAGTTTCTGAAGTCCATACAAGATGGAACAATCGTCTTAATGGGAACGTATGATGATGGAGCAACCAAACTCAACGATGAGGCGCGGCGGCTCATCGCGGACCTGGGCAGCACGTCCATTACCACCCTGGGCTTCAGAGACAACTGGGTCTTCTGTGGCGGCAAAGGCATTAAAACAAAGAGTCCTTTTGAGCAGCACATAAAGAACAATAAGGACACAAACAAGTATGAAGGCTGGCCGGAGGTTGTGGAGATGGAAGGATGCATCCCCCAGAAGCAAGAC---
>HLphyDis3
ATGAGGGTAGCAGGTGCTGCGAAGTTGGTGGTAGCTGTGGCAGTATTTTTACTGACATTTTACGTTATTTCTCAAGTATTTGAAATAAAAATGGATGCAAGTTTAGGAAGTCTATTTGCAAGGTCTGCATTGGACACAGCTGCACGTTCTACAAAACCTCCTAGATACAAGTGTGGGATCTCAAAAGCTTGTCCTGAGAAGCATTTTGCTTTTAAAATGGCAAGTGGAGCAGCCAATGTAGTGGGACCCAAAATCTGCCTCGAGGACAATGTTTTAATGAGTGGTGTTAAGAATAATGTTGGAAGAGGGATCAATGTTGCCTTGGTAAATGGAAAAACAGGAGAAGTGTTAGACACTAAATATTTTGACATGTGGGGCGGAGATGTGGCCCCATTGATTGAGTTTCTGAAGTCCATACAGGATGGAACGATAGTCTTAATGGCAACGTACGATGATGGAGCAACCAAACTCAACGATGAGGCGCGGAGGCTCATTGCCGAACTGGGGAGCACATCCATTACCAGTCTTGGTTTTAGAGACAACTGGGTCTTCTGCGGTGGGAAAGGCATTAAGACAAAAAGCCCTTTTGAACAACACATAAAGAACAACAAGGACACGAACAAATACGAAGGCTGGCCGGAGGTGGTGGAAATGGAAGGATGCGTCCCCCAGAAGCAAGAC---
>criGri1
ATGAGGGTAGCAGGAGCTGCAAAGTTGGTGGTGGCTGTCGCAGTATTTTTATTGACATTTTATGTTATTTCTCAAGTATTTGAAATTAAAATGGATGCAAGCTTAGGAAATCTATTTGCTCGGTCTGCACTGGACTCAACTGCTCGCTCTACGAAGCCTCCCAGGTACAAATGTGGAATCTCTAAAGCATGCCCTGAGAAGCATTTTGCTTTTAAAATGGCCAGTGGAGCAGCCAATGTTGTGGGGCCCAAGATCTGCCTAGAAGACAATGTTTTGATGAGTGGTGTTAAGAACAATGTTGGAAGAGGAATCAATGTTGCCTTGGTAAATGGAAAAACAGGGGAGGTACTAGACACCAAATATTTTGACATGTGGGGAGGAGATGTGGCACCATTCATTGAGTTTCTGAAGACTATACAAGATGGAACAGTAGTGCTAATGGCAACATACGATGATGGAGCAACCAAGCTCAATGACGAGGCACGGCGGCTCATTGCTGAGCTGGGGAGCACGTCCATCACCACACTTGGCTTTCGAGATAACTGGGTCTTCTGTGGTGGGAAGGGCATTAAGACAAAAAGCCCCTTTGAACAGCACATAAAGAACAATAAGGACACAAACAAGTATGAAGGATGGCCTGAGGTGGTGGAGATGGAAGGGTGCATCCCGCAGAAGCAGGAC---
>oryAfe1
ATGAGGGTGGCAGGTGCTGCAAAGTTGGTGGTGGCTGTGGCAGTATTTTTACTGATGTTTTATGTTATATCTCAAGTATTTGAAATAAAAATGGATGCAAGTTTAGGACATCTATTTGCAAGATCAGCATTCGACACAGCTGCCCGTTCTACTAAGCCTCCAAGATACAAGTGTGGCATCTCAAAAGCTTGCCCTGAGAAGCATTTTGCATTTAAAATGGCAAGTGGAGCAGCCAACGTGGTGGGTCCCAAAATTTGTCTGGAAGACAACGTCTTAATGAGTGGTGTTAAGAATAACGTTGGACGAGGCATCAATGTTGCCTTGGTAAATGGGAAAACAGGAGAAGCCTTAGACACTAAATATTTTGACATGTGGGGAGGAGATGTGGCACCATTTATTGAGTTCCTGAAGTCCATACAAGATGGAACAATAGTCTTAATGGGAACATATGATGATGGAGCAACCAAACTCAATGACGAGGCGCGGCGGCTCATTGCTGAATTGGGGAGCACATCTATTACTAATCTTGGTTTTAGAGATAACTGGGTCTTCTGTGGTGGGAAAGGCATTAAGACAAAAAGCCCTTTTGAACAGCACATAAAGAACAATAAGGATACAAACAAATACGAAGGCTGGCCAGAAGTTGTAGAAATGGAAGGCTGTATCCCCCAGAAGCAGGAC---
>sorAra2
ATGAGGGTAGCAGGTGCTGCAAAGTTGGTGGTAGCTGTGGCAGTATTTTTACTGACATTTTATGTTATTTCTCAAGTATTTGAAATAAAAATGGATGCAAGTTTAGGAAATCTATTTGCAAGGTCAGCATTGGACACAGCTGCACGTTCTACAAAGCCTCCCAGATATAAATGTGGAATCTCCAAAGCTTGCCCCGAGAAGCATTTTGCCTTCAAAATGGCAAGTGGAGCAGCCAATGTGGTGGGACCCAAAATCTGCCTGGAAGACCAGGTATTAATGAGTGGTGTTAAGAATAACGTTGGAAGAGGGATCAATGTTGCCTTGGTAAATGGAAAAACAGGCCAACTAATAGACACTAAATATTTTGACATGTGGGGAGGAGATGTGGCCCCACTTATTGAATTTCTGAAGTTTATACAAGATGGAACAATAGTCTTAATGGGAACATATGATGACGGAGCAACTAAACTCAATGATGAGGCCCGGCAACTCATTGCTGAACTGGGGAGTACGTCTATAACTAACCTCGGTTTCAGAGACAACTGGATCTTCTGCGGTGGGAAAGGCATTAAGACCAAAAGCCCTTTTGAACAGCACATAAAGAACAATAAGGACACCAACAAATATGAAGGATGGCCTGAAGTCGTTGAGATGGAAGGATGCATCCCTCAGAAGCAAGAC---
>cerSim1
ATGAGGGTAGCAGGTGCTGCAAAGTTGGTGGTAGCCGTGGCAGTATTTTTACTGACATTTTATGTTATTTCTCAAGTATTTGAAATAAAAATGGATGCAAGTTTAGGAAATCTATTTGCAAGGTCAGCGTTGGACATAGCTGCACGTTCTACAAAACCTCCCAGATATAAATGTGGGATCTCAAAACCTTGCCCTGAGAAGCATTTTGCCTTTAAAATGGCCAGTGGAGCAGCCAATGTGGTGGGACCCAAAATCTGTCTGGAAGACAATGTTTTAATGAGTGGTGTCAAGAATAATGTTGGAAGAGGAATCAATGTTGCCTTGGTAAATGGAAAAACAGGAGAAGTATTAGATACCAAATATTTTGACATGTGGGGAGGAGATGTGGCCCCATTTATTGAATTTCTGAAGTCCATACAAGATGGAACAATAGTCTTAATGGGAACATATGATGATGGAGCAACCAAACTCAATGATGAGGCGCGACGGCTCATTGCTGAATTGGGGAGTACATCTATTACTACTCTTGGTTTTAGAGACAACTGGGTCTTCTGTGGTGGTAAAGGCATTAAGACCAAAAGCCCTTTTGAACAGTACATAAAGAACAATAAGGACACAAACAAATATGAAGGATGGCCCGAAGTTGTGGAAATGGAAGGATGCATCCCCCAGAAGCAAGAC---
>rn6
ATGAGGGTAGCAGGAGCCGCAAAGTTGGTGGTAGCCGTGGCAGTGTTCTTACTGACCTTCTATGTTATTTCTCAAGTTTTCGAAATTAAAATGGATGCAAGTTTAGGAAGTCTATTTGCCCGATCTGCGTTGGACTCAGCCATTCGCTCAACGAAGCCTCCCAGGTACAAATGTGGGATCTCAAAAGCGTGCCCGGAGAAGCATTTTGCTTTTAAAATGGCGAGCGGAGCAGCCAATGTAGTAGGACCCAAGATCTGCCTGGAAGATAATGTTTTGATGAGCGGTGTGAAGAACAATGTTGGGAGAGGGATAAATGTTGCCCTGGTGAACGGGAAAACGGGAGATGTGATAGACACCAAATATTTTGACATGTGGGGAGGAGATGTGGCACCATTCATTGAGTTTTTGAAGACCATACAGGACGGGACAGTAGTGTTAATGGCAACGTACGATGATGGAGCAACCAAACTCACGGAAGAGGCACGGCGACTCATCGCCGAACTGGGGAGCACATCCATCACCAGTCTTGGCTTCCGAGATAACTGGGTCTTCTGTGGTGGCAAGGGCATTAAGACAAAGAGCCCCTTCGAACAGCACATAAAGAACAATAAAGACACAAACAAGTACGAGGGGTGGCCCGAGGTGGTCGAGATGGAAGGATGCATCCCCCAGAAGCAAGAC---
>mm10
ATGAGGGTAGCAGGAGCTGCAAAGTTGGTAGTGGCCGTGGCAGTATTCTTACTGACCTTCTATGTTATTTCTCAAGTATTTGAAATTAAAATGGATGCAAGTTTAGGAAATCTATTTGCTCGATCCGCGCTGGACTCAGCCATTCGTTCTACGAAACCTCCGAGGTACAAGTGTGGGATCTCAAAGGCGTGCCCAGAGAAGCATTTTGCTTTTAAGATGGCTAGTGGAGCAGCCAATGTCGTGGGACCCAAGATCTGCCTGGAGGACAATGTTTTGATGAGTGGTGTGAAGAATAATGTCGGAAGAGGAATCAATATTGCCTTGGTAAATGGGAAAACAGGGGAAGTAATAGACACCAAATTTTTTGACATGTGGGGAGGAGATGTGGCACCATTCATTGAGTTTTTGAAGACCATACAAGACGGAACAGTAGTGCTAATGGCTACATACGATGATGGAGCAACCAAACTCACGGATGAGGCACGGCGGCTCATTGCTGAACTGGGCAGCACTTCGATCACCAGTCTTGGTTTCCGAGATAACTGGGTCTTCTGTGGTGGGAAGGGCATTAAGACAAAGAGTCCCTTTGAACAGCACATAAAGAACAATAAGGAAACGAACAAGTACGAGGGATGGCCTGAGGTGGTGGAGATGGAAGGATGTATCCCCCAGAAGCAAGAC---
