# Supplementary material for: Six reference-quality genomes reveal evolution of bat adaptations
Source: Nature. 2020 Jul 22;583(7817):578–84. doi: 10.1038/s41586-020-2486-3 (PMC8075899; doi:10.1038/s41586-020-2486-3)
Supplement: Supplementary file 6 — Alignments of 12,931 protein-coding genes across 48 mammals. [file 41586_2020_2486_MOESM6_ESM.gz › suppDataFile/ENST00000477717.aln.fasta]

>manPen1
ATGAAGACCCTGATG------------------------------------------------------------------------------------------------------------------------------------------------------------------------------------------------------------------------------------------------------------------------CCCCTGAGAATGCACTGCAGGGACTGTGCACTGGTGACAAGCTCGGGTCATCTGCTGCACAGCCGGCAGGGCCCTCAGATCGACCAGACGGAGTGCGTCATCCGCATGAACGACGCGCCCACGCGCGGCTTCGGGCGGGACGTGGGCAATCGCACCAGCCTGAGGGTCATCGCGCATTCCAGCATCCAGAGGATCCTCCGCAACCGCCATGACCTGCTCAACGTGAGCCAGGGCACCGTGTTCATCTTCTGGGGCCCCAGCAGCTACATGAGACGCGACGGCAAGGGCCAGGTCTACAACAACCTGCAGCTCCTGAGCCAGGTCCTGCCCCGGCTGAAGGCCTTCATGATCACACGCCACAAGATGCTGCAGTTCGATGAGCTCTTCAAGCAGGAGACTGGCAAAGACAGGAAGATCTCCAACACGTGGCTGAGCACCGGCTGGTTCACGATGACCATCGCGCTGGAGCTCTGTGACAGGATTGATGTTTACGGCATGGTGCCCCCGGACTTCTGCAGGGATCCTAATCACCCTTCAGTACCTTATCATTATTACGAACCATTTGGACCTGATGAATGTACAATGTACCTCTCCCACGAGCGAGGACGGAAGGGTAGTCATCACCGCTTTATCACAGAGAAACGAGTCTTTAAGAACTGGGCACGGACATTCAGTATTCACTTTCTTCAGCCAGACTGGAAACCAGAATCACCTGCTGTAAATCATCCTGAGAATAAACCTGTGTTC---
>cerSim1
ATGAAGACCCTGATGCGCCATGGTCTGGCGGTGTGTTTAGCGCTCACCACCATGTGCACCAGCTTGCTGCTCGTGTACAGCAGCCTCGGCGGCCAGAAGGAGCGGCCCCCGCAGCAGCAGCAGCAGCAG------------------------------GCAGCCGCGACCGGCAGCGCGCAGCCGTCGGCGGAGAGCAGCCCCCCGTCGCGC---CCCAGG---GCCCCCGCGGGACCGCAGCCGCTGGACGGATACCTTGGCGTGGCGGATCACAAGCCCCTGAAAATGCACTGCAGAGACTGCGCCCTGGTGACGAGCTCGGGGCATCTGCTGCGCAGCCGGCAAGGCCCCCAGATTGACCAGACCGAGTGTGTCATCCGCATGAATGACGCCCCCACGCGCGGCTACGGGCGCGACGTGGGCAACCGCACCAGCCTGAGGGTCATCGCGCATTCCAGCATCCAGAGGATCCTCCGCAACCGCCACGACCTGCTCAACGTGAGCCAGGGCACCGTGTTCATCTTCTGGGGCCCCAGCAGCTACATGCGGCGCGACGGCAAGGGACAGGTCTACAACAACCTGCAGCTCCTGAGCCAGGTGCTGCCGCGGCTGAAGGCCTTCATGATCACGCGCCACAAGATGCTGCAGGTCGACGAGCTCTTCAAGCGGGAGACGGGCAAAGACAGGAAGATCTCCAACACTTGGCTCAGCACCGGCTGGTTCACGATGACGATTGCGCTGGAGCTCTGTGACAGGATCAATGTTTATGGTATGGTGCCCCCAGACTTCTGCAGGGATCCCAATCACCCTTCAGTACCTTATCACTATTATGAACCTTTTGGACCTGATGAATGTACAATGTACCTCTCCCATGAGCGAGGACGGAAGGGCAGTCATCATCGCTTTATCACGGAGAAACGTGTCTTTAAGAACTGGGCACGGACATTCAATATTCACTTTTTTCAACCAGACTGGAAACCAGAATCGCTTGCTATCACTCATCCCGAGAATAAACCTGTGTTC---
>conCri1
ATGAAGACCCTGATGCGCCATGGTCTGGCAGTGTGTTTAGCGCTCACTACCATGTGCACCAGCTTGTTGCTCGTGTACAGCAGCCTCGGCGGCCAGAAGGAGCGGCCACAGCAGCAGCAGCAGCAGCAACAGCAGCAG---------------------GAAGCAGCCACTGGCAGCGCGCAGCCGTCCGTGCAGAGCAGCCCCCAGCCGCGC---CCCGGG---GCCCCCGCGGGACCGAAGCCACTGGACGGATACCTTGGCGTGGCGGATCACAAGCCCCTCAAAATGCACTGCAGGGACTGCGCCCTGGTGACCAGCTCCGGGCATCTGCTGCGCAGCCGGCAAGGCCCCCAGATTGACCAGACCGAGTGCGTCATCCGCATGAATGATGCCCCCACGCGCGGCTATGGACGCGACGTGGGCAACCGCACCAGCCTGCGGGTAATCGCGCATTCCAGCATCCAGAGGATCCTCCGCAACCGCCACGACCTGCTCAATGTGAGCCAGGGCACGGTGTTCATCTTCTGGGGCCCCAGCAGCTACATGCGGCGCGACGGCAAGGGCCAGGTCTACAACAACCTGCAGCTCCTCAGCCAGGTGCTGCCGCGGCTGAAGGCCTTCATGATCACGCGCCACAAGATGCTGCAGTTCGATGAGCTGTTCAAGCACGAGACAGGCAAAGACAGGAAGATCTCCAACACTTGGCTCAGCACTGGCTGGTTCACAATGACGATTGCCCTGGAGCTCTGTGACAGGATCAATGTTTATGGCATGGTGCCCCCAGACTTCTGCAGGGACCCCAGTCACCCTTCAGTACCTTATCACTATTATGAACCCTACGGCCCTGATGAATGTACAATGTATCTCTCCCATGAACGAGGACGGAAGGGGAGTCACCACCGCTTTATCACAGAGAAACGAGTCTTTAAGAACTGGGCAAGGACATTCAATATTCACTTTTTTCAGCCAGACTGGAAACCAGAACCCCTTGCTATAAGTCATCCTGAGAATAAACCTGTGTTC---
>cavPor3
ATGAAGACCCTGGTGCGCCATGGTCTGGCAGTGTGTTTAGCGCTCACCACCATGTGCACCAGCTTGTTGCTCGTGTACAGCAGCCTCGGCGGCCAGAAGGAGCAGCCCGCGCCACCGCAACCCCCG---------------------------------GCGCCGGCGACCGGCAGCGCGCAGCCCGCGGCGGACAGCAGCCCCCAGCCGCGC---CTCGCG---GCCCCAGCGGCACCGCGGCAGCTGGACGGGTATCTCGGCGTGGCCGACCACCAGCCCCTGAAAATGCACTGCAAGGACTGTGCCCTTGTGACGAGTTCAGGACACCTGTTGCGCAGCCGGCAAGGCCCGCAGATTGACCGGACTGAGTGTGTCATCCGCATGAACGACGCCCCCACCCGCGGCTACGGGCACGACGTGGGCAACCGCACCAGCCTGCGGGTCATCGCGCATTCCAGCATCCAGCGCATCCTCCGCAACCGCCACGACCTGCTTAACGTGAGCCAGGGCACCGTGTTCATCTTCTGGGGCCCCAGCAGCTACATGCGGCGCGACGGCAAAGGCCAGGTCTACAACAACCTGCAGCTCCTGAGCCAGGTGCTACCGCGGCTGAAGGCCTTCCTGGTCACGCGCCACAAGATGCTGCAGTTCGACGAGCTATTCAAGCGGGAGACAGGCAAAGACAGGAAGATCTCCAACACGTGGCTCAGCACTGGCTGGTTCACCATGACGATTGCGCTGGAGCTGTGCGACAGGATCGATGTGTATGGCATGGTGCCCCCAGACTTCTGCAGGGATCCTAATCACCCTTCAGTACCCTACCATTACTATGAACCTTTTGGACCTGATGAGTGCACCATGTACCTCTCCCATGAGCGGGGGCGAAAGGGGAGTCACCACCGCTTCATCACGGAGAAGAGAGTATTTAAGAACTGGGCACGGACATTCAATATTCATTTTTTTCAACCAGACTGGAAACCAGAGTCGCCTGCTGTAAATCATCCGGAGAATAAACCTGTGTTC---
>HLmolMol2
ATGAAGACCCTGATGCGCCATGGTCTGGCAGTGTGTTTAGCGCTCACCACCATGTGCACCAGCTTGTTGCTCGTGTACAGCAGCCTCGGCGGCCAGAAGGACCGGCCCTCACAGCAGCAGCAG------------------------------------GCAGCGGCCACCGGCAGCGCGCAGCCGTCGGCGGAGAGCAGCCCCCCGTCGCGC---CCCGGG---GCCCCCGCAGCACCGCGACCGCTGGACGGATACCTTGGCGTGGCGGACCACAAGCCCCTGAAAATGCACTGCAGGGACTGTGCCCTGGTGACAAGCTCGGGACACCTGCTGCGCAGCCGGCAAGGCCCCCAGATCGACCAGACCGAGTGCGTCATCCGCATGAATGATGCCCCCACGCGCGGCTACGGGCACGACGTGGGCAATCGCACTAGCCTGAGGGTCATCGCACATTCCAGCATCCAGAGGATCCTCAGCAACCGCCACGACCTGCTCAACGTGAGCCAGGGCACCGTGTTCATCTTCTGGGGCCCCAGCAGCTACATGCGGCGCGACGGCAAGGGCCAGGTGTACAACAACCTGCAGCTGCTGAGCCAGGTGCTGCCCCGGCTGAAGGCCTTCATGATCACCCGCCACAAGATGCTGCAGTTCGACGAGCTCTTCAAGCGGGAGACCGGCAAAGACAGGAAGATCTCCAACACCTGGCTCAGCACGGGCTGGTTCACAATGACGATTGCGCTGGAGCTCTGTGACAGGATCAATGTTTACGGCATGGTGCCCCCAGACTTCTGCAGGGATCCCAATCACCCTTCAGTCCCTTATCACTATTATGAACCCTTTGGACCAGATGAATGTACAATGTACCTCTCCCATGAGCGAGGGCGGAAGGGTAGTCATCACCGCTTTATCACAGAGAAACGAGTCTTTAAGAACTGGGCACGGACATTCAATATCCACTTCTTTCAACCAGACTGGAAACCAGAACCACTTGCTATGAATCATCTTGAGAATAAACCTGTGTTC---
>canFam3
ATGAAGACCCTGATGCGCCACGGTCTGGCTGTGTGCTTGGCGCTCACCACCATGTGCACCAGCTTGTTGCTCGTGTACAGCAGCCTCGGCGGCCAGAGGGAGCGGCCCCCGCAGCGGCGGCAGCAGCAGCAGCAGCAGCAGCAGCAG------------CAGGAGGCAGCCGGCAGCGCGCCCCCGGCGGCGGACAGCAGCCCCCCCCCCCGGGCCCCGGCCCCGGCCCCCGCCGCGCCGCGGCCGCTGGACGGATACCTCGGCGTGAGGGACCGCAAGCCCCTGAAAATGCACTGCAGGGACTGTGCCCTGGTGACCAGCTCGGGGCACCTGCTGCGCAGCCGGCAAGGCCCCCAGATAGACCAGACCGAGTGCGTCATCCGCATGAATGACGCCCCGACCCGTGGCTACGGGCGCGACGTGGGCAACCGCACCAGCCTGCGGGTCATCGCGCATTCCAGCATCCAGAGGATCCTCCGCAACCGCCACGACCTGCTCAACGTGAGCCAGGGCACCGTGTTCATCTTCTGGGGCCCCAGCAGCTACATGCGGCGCGACGGCAAGGGCCAGGTCTACAACAACCTGCAGCTCCTGAGCCAGGTGCTGCCCCGGCTGAAGGCCTTTATGACCACGCGCCACAAGATGCTGCACTTCGACGAGCTCTTCAAGCAGGAGACAGGAAAAGACAGGAAGATCTCTAACACTTGGCTCAGCACTGGCTGGTTCACCATGACAATTGCACTGGAGCTGTGTGACAGGATCAATGTTTATGGCATGGTGCCCCCCGACTTCTGCAGGGACCCCAATCACCCTTCAGTACCTTATCACTATTATGAACCTTTCGGACCTGATGAATGTACAATGTACCTCTCCCACGAGCGAGGACGGAAGGGCAGTCATCACCGCTTCATCACGGAGAAACGCGTCTTTAAGAACTGGGCACGGACATTCAACATTCACTTTTTTCAACCAGACTGGAAACCAGAGTCACTTGCTATAAAGCATCCTGAGAATAAACCTGTCTTC---
>HLturTru3
ATGAAGACCCTGGTGCGCCATGGTCTGGCAGTGTGTTTAGCGCTCACCACCATGTGCACCAGCTTGTTGCTCGTGTACAGCAGCCTAGGCGGCCAGAAGGAGCGGCCCCCGCAGAAGCAGCAG------------------------------------GCAGCGGCGACCGGC------------------------AGCCCCCCGCCGCAC---CCCGAG---GCCCCCGCGGGACCGCGGCCACTGGACGGATACCTTGGCGTGGCGGACCACAAGCCCCTGAAAATGCACTGCAGGGACTGCGCCCTGGTGACGAGCTCGGGGCATCTCTTGCGTAGCCTGCGAGGCCCCCGGATTGACCAGACTGAGTGCGTCATCCGCATGAATGATGCCCCTACGCGCGGCTATGGGCACGACGTGGGCAATCGCACCAGCCTCAGGGTCATCGCGCATTCCAGCCTCCAGCGAATCCTCCGCAACCGCCACGACCTGCTCAACGTCAGCCAGGGCACTGTGTTCATCTTCTGGGGCCCCAGCAGCTACATGCGGCGCGACGGCAAGGGCCAGGTCTACAACAACCTGCAGCTCCTGAGCCAGGTGCTGCCCCGGCTGAAGGCCTTCATGATCACGCGCCACAAGATGCTGCAGTTTGATGAGCTCTTCAAGCGCGAGACCGGCAAAGACAGGAAGATCTCCAACACTTGGCTCAGCACTGGCTGGTTCACAATGACGATTGCCCTGGAGCTCTGTGACAGGATCAATGTTTATGGCATGGTGCCCCCAGACTTCTGCAGGGATCCCGATCACCCTTCAGTACCTTATCACTATTACGAACCTCTTGGACCTGATGAATGTACGATGTACCTCTCCCACGAGCGAGGACGGAAGGGCAGTCATCACCGCTTTATCACAGAGAAAAGAGTCTTTAAGAACTGGGCACAGACATTCAATATTCACTTTTTTCAACCAGACTGGAAACCAGAATCACTTGCTATAAGTCATCCTGAGAATAAACCTGTGTTC---
>balAcu1
ATGAAGACCCTGGTGCGCCATGGTCTGGCAGTGTGTTTAGCGCTCACCACCATGTGCACCAGCTTGTTGCTCGTGTACAGCAGCCTAGGCGGCCAGAAGGAGCGGCCCCCGCAGCAGCAGCAG------------------------------------GCAGCGGCCACCGGC------------------------AGCCCCTCGCCGCAC---CCCGAG---GCCCCCGCGGGACCGCGGCCACTGGACGGATACCTTGGCGTGGCGGACCACAAGCCCCTGAAAATGCACTGCAGGGACTGCGCCCTGGTGACGAGCTCGGGGCATCTGCTGCGTAGCCTGCGAGGCCCCCGGATTGACCAGACCGAGTGCGTCATCCGCATGAACGACGCCCCTACGCGCGGCTACGGGCACGACGTGGGCAATCGCACCAGCCTGAGGGTCATCGCACATTCCAGCCTCCAGCGAATCCTCCGCAACCGCCACGACCTGCTCAACGTCAGCCAGGGCACCGTGTTCATCTTCTGGGGCCCCAGCAGCTACATGCGGCGCGACGGCAAGGGCCAGGTCTACAACAACCTGCAGCTCCTGAGCCAGGTGCTGCCCCGGCTGAAGGCCTTCATGATCACGCGCCACAAGATGCTGCAGTTTGGGGAGCTCTTCAAGCGCGAGACCGGCAAAGACAGGAAGATCTCCAACACTTGGCTCAGCACTGGCTGGTTCACAATGACCATTGCCCTGGAGCTCTGTGACAGGATCCATGTTTATGGCATGGTGCCCCCAGACTTCTGCAGGGATCCCAATCACCCTTCAGTACCTTATCACTATTACGAACCTTTTGGACCTGATGAATGTACGATGTACCTCTCCCACGAGCGAGGACGGAAGGGGAGTCATCACCGCTTTATCACAGAGAAACGAGTCTTTAAGAACTGGGCACGGACATTCAATATTCACTTTTTTCAACCAGACTGGAAACCAGAATCACTTGCTATAAGTCATCCCGAGAATAAACCTGTGTTC---
>felCat8
ATGAAGACCCTGATGCGCCATGGTCTGGCTGTGTGTTTAGCGCTCACCACCATGTGCACCAGCTTGTTGCTCGTGTACAGCAGCCTCGGCGGCCAGAAGGAGCGGCCCCCGCAGCAGCAGCAGCAG---------------------------------GCAGGGGCGACCGGCAGCGCGCAGCCGTCGGCGGAGAGCAGCCCCCCCTCGAGA---CCCCGG---ATCCCCGCGGCACCGCGGCCGTTGGACGGATACCTCGGCGTGGCGGACCACAAGCCCCTGAAAATGCACTGCAGGGACTGTGCCCTGGTGACCAGCTCGGGGCATCTGCTGCACAGCCGCCAAGGCCCCCAGATAGACCAGACCGAGTGCGTCATCCGCATGAACGACGCCCCCACGCGCGGTTACGGGCGCGACGTGGGCAACCGCACCAGCCTGAGGGTCATCGCGCACTCCAGCATCCAGAGGATCCTCCGCAACCGCCACGACCTGCTCAACGTGAGCCAGGGCACCGTGTTCATCTTCTGGGGCCCCAGCAGCTACATGCGGCGCGACGGCAAGGGCCAGGTCTACAACAACCTGCAGCTCCTGAGCCGCGTGCTGCCGCGGCTGAAGGCCTTTATGACCACGCGCCACAAGATGCTGCAGTTTGATGAGCTCTTCAAGCAGGAGACTGGCAAGGACAGGAAGATCTCAAACACTTGGCTCAGCACTGGCTGGTTCACAATGACAATTGCACTGGAGCTCTGTGACAGGATCAATGTTTATGGCATGGTGCCCCCAGACTTCTGCAGGGACCCCAATCACCCTTCAGTACCTTATCACTATTACGAACCTTTTGGACCTGATGAATGTACAATGTACCTCTCCCACGAGCGAGGACGGAAGGGTAGTCATCACCGCTTTATCACAGAGAAACGCGTCTTTAAGAACTGGGCCCGGACATTCAACATTCACTTCTTTCAACCAAACTGGAAACCAGAATCGCTTGCTATAAATCATCCTGAGAATAAACCCATGTTC---
>ailMel1
------------------------------------------------------------------------------------------------------------------------------------------------------------------------------------------------------------------------------------------------------------------------ATGAGAGACATGCAGCCCCTGAAAATGCACTGCAGGGACTGCGCCCTGGTGACCAGCTCTGGACACCTGCTGCACAGCCGGCAAGGCCCCCAAATAGACCAGACGGAGTGCGTCATCCGCATGAACGACGCCCCCACGCGCGGCTACGGGCGTGACGTGGGCAACCGCACCAGCCTGCGGGTCATCGCGCATTCCAGCATCCAGAGAATCCTCCGCAACCGCCACGACCTGCTCAACGTGAGCCAGGGCACCGTGTTCATCTTCTGGGGCCCCAGCAGCTACATGCGGAGGGACGGCAAGGGCCAGGTCTACAACAACCTGCAGCTCCTGAGCCAGGTGCTGCCGCGGCTGAAGGCCTTCATGACCACCCGCCACAAGATGCTGCAGTTCGATGAGCTCTTCAAGCAGGAGACTGGCAAAGACAGGAAGATCTCTAACACTTGGCTCAGCACTGGCTGGTTCACAATGACAATTGCCCTGGAGCTCTGTGACAGGATCAATGTTTATGGCATGGTGCCCCCAGACTTCTGCAGGGATCCCAGTCACCCTTCAGTACCTTATCACTATTATGAACCGTTTGGACCTGATGAATGTACCATGTACCTCTCCCACGAGCGAGGACGGAAGGGCAGTCATCACCGCTTCATCACAGAGAAACGCGTCTTTAAGAACTGGGCACGGACATTCAACATTCACTTTTTTCAACCAGACTGGAAACCAGAATCACTTGCTCTAAAGCCTCCTGAGAATAAACCTGTGTTC---
>hetGla2
ATGAAGACCCTGGTGCGCCACGGCCTGGCAGTGTGTCTCGCGCTCACCACCATGTGCACCAGCTTGTTGCTCGTGTACAGCAGCCTCGGCGGCCAGAAGGAGCGGCCCCCG------------------------------------------------GCCCCAGCGACCGGCAGCGCGCAGCCCGCGGCTGACAGCAGCCCCCACCCGCGC---CTCGCA---GCCCCCGCCGCCCCGCGGCCGCTGGACGGGTACCTCGGCGTGGCCGACCACCAGCCCCTGAAAATGCACTGCAGGGACTGTGCCCTGGTGACCAGCTCAGGACACCTGCTGCGCAGTCGGCAGGGCCCGCAGATTGACCAGACCGAGTGTGTCATCCGCATGAACGACGCTCCTACTCGCGGCTACGGGCGCGACGTGGGCAACCGCACCAGCCTGAGGGTCATCGCGCACTCCAGCATCCAGCGCATCCTCCGCAACCGCCACGACCTGCTCAACGTGAGCCAGGGCACCGTGTTCATCTTCTGGGGCCCCAGCAGCTACATGCGGCGGGACGGCAAGGGCCAGGTCTACAACAACCTGCAGCTCCTGAGCCAGATGCTGCCGCGGCTGAAGGCCTTCATGATCACGCGCCACAAGATGCTGCAGTTCGATGAGCTCTTCAAGCAGGAGACCGGCAAAGACAGGAAGATCTCCAACACTTGGCTCAGCACTGGCTGGTTCACGATGACAATTGCACTGGAGCTGTGTGACAGGATCAATGTGTATGGCATGGTGCCCCCGGACTTCTGCAGGGATCCGAATCACCTTTCAGTACCTTATCATTATTATGAACCTTTTGGACCTGATGAATGTACAATGTACCTGTCCCATGAGCGGGGACGGAAGGGCAGCCATCACCGGTTCATCACAGAGAAGCGAGTATTTAAGAACTGGGCACGGACATTCAATATTCATTTTTTTCAACCAGACTGGAAACCAGAATCACCTGCTGTGAATCATCTGGAGAATAAACCTGTGTTC---
>HLcamFer2
ATGAAGACCCTGATG------------------------------------------------------------------------------------------------------------------------------------------------------------------------------------------------------------------------------------------------------------------------CCACTGAAAATGCACTGCAGGGACTGCGCCCTGGTGACGAGCTCCGGGCACCTGCTGCGCAGCCGGCAAGGCCCCCAGATTGACCAGACCGAGTGCGTCATCCGCATGAATGACGCCCCGACGCGCGGCTACGGGCGCGACGTGGGCAACCGCACCAGCCTGAGGGTCATCGCGCATTCGAGCATCCAGAGGATCCTCCGCAACCGGCACGACCTGCTCAACGTCAGCCAGGGCACCGTGTTCATCTTCTGGGGCCCCAGCAGCTACATGCGGCGAGACGGCAAGGGCCAGGTCTACAACAACCTGCAGCTCCTGAGCCAGGTGCTGCCCCGGCTGAAGGCCTTCATGATCACGCGCCACAAGATGCTGCAGTTCGACGAGCTCTTCAAGCGCGAGACCGGCAAAGACAGAAAGATCTCCAACACTTGGCTCAGCACCGGCTGGTTCACAATGACGATTGCCCTGGAGCTCTGTGACAGGATCAATGTTTATGGCATGGTGCCCCCAGACTTCTGCAGGGATCCCAGTCACCCTTCAGTTCCGTATCATTATTACGAGCCTTTTGGACCTGATGAATGTACAATGTACCTCTCCCATGAGCGAGGGCGGAAGGGCAGTCATCACCGATTTATCACAGAGAAACGAGTCTTTAAGAACTGGGCACGGACATTCAATATTCACTTCTTTCAACCAGACTGGAAACCAGAATCACTGGGTATAAATCATCCTGAGAATAAACCTGTATTC---
>HLphyDis3
ATGAAGACCCTAATGCGCCATGGTCTGGCAGTGTGTTTAGCGCTCACCACTATGTGCACCAGCTTGTTGCTCGTGTACAGCAGCCTCGGCGGCCAGAAGGACCGGCCCCCGCAGCAGCGGCAGCAGCAGCAGCAGCAGCAACAGCAGCAGCAGCAA---CCAGCGGCCACAGGCAGCGCGCAGCCGTCGGCGGAGAGCAGCCCCCCGTCGCGC---CCCGGA---ATCCCCGCGGGACCGCGACCGATGGACGGATACCTTGGCGTGGCGGACCACAAGCCCCTGAAAATGCACTGCAGGGACTGTGCCCTGGTGACAAGCTCGGGACATCTGCTGCGCAGCCGGCAAGGTCCCCAGATAGACCAGACGGAGTGTGTCATCCGCATGAATGACGCCCCCACTCGCGGCTACGGGCGCGACGTGGGCAATCGCACCAGCCTGAGGGTCATCGCACACTCCAGCATCCAGAGGATTCTCCGCAACCGTCACGACCTGCTCAACGTGAGCCAGGGCACGGTGTTCATCTTCTGGGGCCCCAGCAGCTACATGCGGCGCGACGGCAAAGGCCAAGTGTACAACAACCTGCAGCTCCTGAGCCAGGTGCTGCCCCGGCTGAAGGCCTTCATGATCACACGCCACAAGATGCTGCAGTTCGATGAGCTCTTCAAGCGGGAGACCGGCAAAGACAGGAAGATCTCCAACACTTGGCTCAGCACTGGCTGGTTCACAATGACGATCGCGCTGGAGCTGTGTGACAGGATCAATGTGTACGGCATGGTGCCCCCAGACTTCTGCAGGGATCCCAATCACCGTTCCGTCCCTTATCACTATTACGAACCTTTTGGACCAGATGAATGTACAATGTACCTCTCCCACGAGCGAGGGCGGAAGGGCAGTCATCACCGCTTCATCACCGAGAAACGAGTCTTTAAGAACTGGGCACGGACATTCAATATTCACTTTTTTCAGCCAGACTGGAAACCGGAATCACTTGCTATAAACCATCCTGAGAATAAACCTGTGTTC---
>sorAra2
ATGAAGACCCTGATG------------------------------------------------------------------------------------------------------------------------------------------------------------------------------------------------------------------------------------------------------------------------CCCTTGAAGATGCACTGCAGGGTCTGTGCCCTGGTGACCAGCTCGGGACATCTGCTGCGCAGCCGCCAAGGTGCTCACATTGACCAGACCGAGTGTGTGATTCGCATGAACGACGCTCCCACCCGCGGTTTCGGCCGCGACGTGGGCAATCGCACCAGCCTGAGGGTGATAGCACATTCTAGCATCCAGAGGATCCTCCGCAACCGCCACGACCTGCTCAACGTGAGCCAGGGCACCGTCTTCATCTTCTGGGGCCCGAGCAGCTACATGCGGCGCGACGGCAAGGGGCAGGTCTACAACAATCTGCAGCTCCTGAGCCAAGTGCTGCCGCGGCTCAAGGCCTTCATGATCACGCGCCACAAGATGCTGCAGTTCGACGAGCTCTTCAAGCGCGAGACAGGCAAAGACAGGAAGATATCCAACACTTGGCTCAGCACTGGTTGGTTCACAATGACAATTGCACTGGAGCTCTGTGACAGGATCAATGTTTATGGCATGGTGCCTCCAGACTTCTGCAGGGATCCCAATCATCCTTCAGTTCCTTACCACTACTATGAACCTTACGGACCTGATGAATGTACAATGTACCTCTCCCATGAGCGAGGACGGAAGGGCAGTCATCACCGCTTCATCACGGAGAAACGAGTCTTTAAGAACTGGGCACGGACATTCAATATTCACTTTTTTCAACCAGACTGGAAACCAGAACCACTTGCTATAAATCATCCTGAAAATAAACCTGTGTTC---
>dasNov3
ATGAAGACCCTGATGCGCCATGGTCTGGCTGTGTGTTTAGCGCTCACCACCATGTGCACCAGCTTGTTGCTCGTGTACAGCAGCCTCGCCGGCCAGAAGGAGCGGCCCCCGCAGCAGCAGCAGCAC---------------------------------CAGGCGGCGACCAGCAGCGCGCAGCCTTCGGCGGAGAGCAGCCCCCCGCCGCGC---CCCGGG---GCCCCCGCGGCACTGCGGCCGCTGGACGGATACCTCGGCGTGGCAGACCACAAGCCCCTGAAAATGCACTGCAGGGACTGCGCCCTGGTGACGAGCTCCGGGCACCTGCTCCGCAGCCGGCAAGGCACCCAGATCGACCAGACAGAGTGTGTCATCCGCATGAACGACGCCCCCACGCGGGGCTACGGGCGCGACGTGGGCAATCGCACCAGCCTCAGGGTCATCGCGCATTCCAGCATCCAGAGGATCCTCCGCAACCGCCACGACCTGCTCAACGTGAGCCAGGGCACCGTGTTCATCTTCTGGGGCCCCAGCAGCTACATGCGGCGCGACGGCAAGGGCCAGGTCTACAACAACCTGCAGCTGCTGAGCCAGGTGCTGCCGCGGCTCAAGGCCTTCATGATCACGCGCCACAAGATGCTGCAGGTCGACGAGCTCTTCAAACGCGAGACTGGCAAAGACAGGAAGATCTCCAACACATGGCTCAGCACTGGCTGGTTCACGATGACGATTGCACTGGAGCTCTGTGACAGAATCAATGTTTATGGCATGGTGCCCCCAGACTTCTGCAGGGATCCCAACCACCCTTCAGTACCTTATCATTATTACGAACCCTTTGGGCCTGACGAGTGTACAATGTACCTCTCACATGAGCGAGGACGGAAAGGCAGTCATCACCGCTTTATCACAGAGAAACGAGTCTTTAAGAACTGGGCGCGGACATTCAATATTCACTTTTTTCAACCAGACTGGAAACCAGAATCACTCACTATAAATCATCCTGAGAATAAACCTGTGTTT---
>tarSyr2
ATG------------------------------------------------------------------------TATAATACTCTTGTT---------------------------------------------------------------------------------------------------------------------------------------------------------------------------------------------CCCCTGAGGATGCGCTGCCGGGACTGCGCCCTGGTGACCAGCTCGGGGCACCTGCTGCGCAGCCGGCGAGGCGCCCAGATCGACCGGGCGGAGTGTGTCATCCGCATGAACGACGCCCCGACCCGCGGCTACGGGCGCGACGTGGGCCACCGCACCAGCCTGAGGGTCATCGCGCACTCCAGCATCCAGAGGATCCTGCGCAACCGCCACGACCTGCTGAATGTGAGCCAGGGCACCGTCTTCGTCTTCTGGGGCCCCAGCAGCTACATGCGGCGGGACGGCAAGGGCCGGGTCTACAACAACCTGCAGCTGCTGAGCCAGGTGCTGCCCCGGCTGAAGGCCTTCATGATCACGCGCCACAAGATGCTGCGGTTCGACGAGCTCTTCAAGCGGGAGACGGGCAAGGACAGGAAGATATCCAACACCTGGCTCAGCACCGGCTGGTTCACCATGACGATCGCGCTGGAGCTCTGCGACAGGGTCAACGTCTACGGCATGGTGCCCCCTGACTTCTGCAGGGATCCCAACCACCCTTCAGTACCTTATCATTATTATGAGCCTTTTGGACCTGACGAATGTACAATGTACCTCTCCCACGAGCGGGGACGCAAGGGCAGTCATCACCGCTTCATCACAGAGAAACGCGTCTTTAAGAACTGGGCACGGACATTCAATATTCACTTTTTTCAACCAGACTGGAAGCCAGAATCGCTTGCTATGAATCATTCTGAGAATAAACCTGTGTTC---
>micMur3
ATGAAGACCTTGATGCGCCATGGTCTGGCAGTGTGTTTAGCGCTCACCACCATGTGCACCAGCTTGTTGCTCGTGTACAGCAGCCTGGGCGGCCAGAAGGAGCGGCCCCCGCAGCAGCAGCAGCAGCAGCAGCAGCAGCAGCAG---------------GCGCCGGCGACCGGCAGCGCGCAGCAGGCGGCGGAGAGCAGCCCCCAGCCGCGC---CCTGGG---GCCCCCGCGGGACCGCGGCCGCTGGACGGATACCTCGGCGTGGCGGACCACAAGCCCCTGAAAATGCACTGCGGGGACTGTGCTCTGGTGACCAGCTCGGGGCATCTGCTGCGCAGTCAGCAAGGCCCCCAGATTGACCAGACGGAGTGCGTCATCCGCATGAATGACGCCCCCACGCGCGGCTACGGGCGCGACGTGGGCAACCGCACCAGCCTGAGGGTCATCGCGCATTCCAGCATCCAGCGGATCCTCCGCAACCGCCACGACCTGCTCAACGTGAGCCAGGGCACCGTGTTCATCTTCTGGGGCCCCAGCAGCTACATGCGGCGGGATGGCAAGGGCCAGGTCTATAACAACCTGCAGCTCCTGAGCCAGGTGCTGCCCCGGCTGAAGGCCTTCATGATCACACGCCACAAGATGCTGCAGTTCGATGAGCTCTTCAAGCAGGAGACTGGCAAAGACAGGAAGATCTCCAACACTTGGCTTAGCACTGGCTGGTTCACAATGACGATTGCGCTGGAGCTGTGTGACAGGATCAATGTTTATGGCATGGTGCCCCCAGACTTCTGCAGGGATCCCAATCACCCTTCAGTACCTTATCATTATTATGAACCTTTTGGACCTGACGAATGTACAATGTACCTCTCCCATGAGCGAGGACGCAAGGGCAGCCATCACCGATTTATCACGGAGAAACGAGTCTTTAAGAACTGGGCACGGACATTCAATATTCACTTTTTTCAACCAGACTGGAAACCAGAATCACTTGCTATAAGTCACCCTGAGGGTAAACCTGTGTTC---
>mm10
ATGAAGACCCTGATGCGCCATGGTCTGGCAGTGTGTTTAGTGCTCACTACCATGTGCACCAGCTTGTTGCTCGTGTACAGCAGCCTCGGCAGCCAGAAGGAGCGGCCCCCGCAGCAGCAGCAGCAGCAGCAGCAGCAGCAGCAGGCG------------GCAACCGCGACTGGCAGCACGCAG---CTTGTGGAGAGCAGTCCCCAGCCACGT---AGAACC---GCCCCCGCAGGACCCCGGCAGCTCGAAGGATACCTCGGTGTAGCAGACCACAAGCCCCTGAAAATGCATTGCAAGGATTGCGCCCTGGTGACCAGCTCAGGGCATCTGCTGCGTAGTCAGCAGGGCCCCCACATCGACCAGACAGAGTGTGTTATCCGCATGAATGATGCCCCCACCCGAGGCTATGGGCTTGACGTGGGCAACCGCACGAGCCTGCGGGTCATCGCACATTCCAGCATCCAGAGGATCCTCCGCAACCGCCATGACCTGCTCAATGTGAGCCAGGGCACCGTGTTCATCTTCTGGGGCCCCAGCAGCTACATGCGCCGGGATGGCAAGGGCCAGGCGTACAACAACCTACAGCTCCTTAGCCAAGTGCTGCCTCGGCTGAAGGCCTTCATGATCACGCGCCACAGGATGCTGCAGTTCGATGAGCTCTTCAAGCAGGAGACTGGCAAAGACAGGAAGATCTCCAACACTTGGCTGAGCACTGGCTGGTTCACCATGACAATTGCTCTGGAGCTGTGTGACAGGATCGATGTTTACGGCATGGTGCCCCCAGACTTCTGCAGGGACCCAAAGCATCCTTCCGTACCCTATCATTACTATGAGCCTTCAGGACCCGATGAATGTACAATGTACCTCTCTCACGAGCGAGGACGCAAGGGCAGTCATCACCGTTTCATTACAGAGAAACGGGTGTTTAAGAACTGGGCACGGACATTCAACATTCACTTTTTCCAACCAGACTGGAAACCAGAATCACCCGCTGTGAATCATGCCGAGGGTAAGCCTGTGTTC---
>rn6
ATGAAGACCCTGATGCGCCATGGTCTGGCAGTGTGTTTAGTGCTCACTACCATGTGCACCAGCTTGTTGCTCGTGTACAGCAGCCTCGGCAGCCAGAAGGAGCGGCCCCCGCAGCAGCAGCAGCAGCAGCAGCAGCAGCAGCAGCAGCAGCAGCAGCAGGCGACTGCGACTGGCAGCACGCAG---CTTGTGGAGAGCAGTCCCCAGCCACAT---AGAACC---GCCCCCGTAGGACCCCGGCAGCTAGACGGATACCTCGGTGTAGCAGACCACAAGCCCTTGAAAATGCATTGCAAGGATTGCGCCCTGGTGACCAGCTCGGGGCACCTGCTGCGTAGTCAGCAGGGCCCCCACATCGACCAGACAGAGTGTGTTATCCGTATGAATGACGCCCCCACCCGAGGCTACGGGCTTGACGTGGGCAACCGCACAAGCCTGCGAGTCATCGCACATTCCAGCATCCAGAGGATCCTCCGCAACCGCCATGACCTGCTCAACGTGAGCCAGGGCACCGTGTTCATCTTCTGGGGCCCCAGCAGCTACATGCGGCGGGATGGCAAGGGCCAGGTGTACAATAACCTGCAGCTCCTCAGCCAAGTGCTGCCGCGGCTGAAGGCCTTCATGATCACGCGCCACAAGATGCTGCAGTTCGATGAGCTCTTCAAGCAGGAGACTGGCAAAGACAGGAAGATCTCCAACACTTGGCTGAGCACTGGCTGGTTCACCATGACAATTGCTCTGGAGCTCTGTGACAGGATCGATGTTTACGGCATGGTGCCCCCAGACTTCTGCAGGGACCCAAAGCACCCTTCCGTACCCTATCATTACTATGAGCCTTCTGGACCCGATGAATGTACAATGTACCTCTCTCACGAACGAGGACGCAAGGGCAGTCACCACCGTTTCATTACAGAGAAACGGGTATTTAAGAACTGGGCACGGACCTTCAACATTCACTTTTTCCAACCAGACTGGAAACCAGAACCACCCGCTGTGAATCCTGCTGAGGATAAGCCTGTGTTC---
>hg38
ATGAAGACCCTGATGCGCCATGGTCTGGCAGTGTGTTTAGCGCTCACCACCATGTGCACCAGCTTGTTGCTAGTGTACAGCAGCCTCGGCGGCCAGAAGGAGCGGCCCCCGCAGCAGCAGCAGCAGCAGCAGCAACAGCAGCAGCAG------------GCGTCGGCCACCGGCAGCTCGCAGCCGGCGGCGGAGAGCAGCACCCAGCAGCGC---CCCGGG---GTCCCCGCGGGACCGCGGCCACTGGACGGATACCTCGGAGTGGCGGACCACAAGCCCCTGAAAATGCACTGCAGGGACTGTGCCCTGGTGACCAGCTCAGGGCATCTGCTGCACAGTCGGCAAGGCTCCCAGATTGACCAGACAGAGTGTGTCATCCGCATGAATGACGCCCCCACACGCGGCTATGGGCGTGACGTGGGCAATCGCACCAGCCTGAGGGTCATCGCGCATTCCAGCATCCAGAGGATCCTCCGCAACCGCCATGACCTGCTCAACGTGAGCCAGGGCACCGTGTTCATCTTCTGGGGCCCCAGCAGCTACATGCGGCGGGACGGCAAGGGCCAGGTCTACAACAACCTGCATCTCCTGAGCCAGGTGCTGCCCCGGCTGAAGGCCTTCATGATTACTCGCCACAAGATGCTGCAGTTTGATGAGCTCTTCAAGCAGGAGACTGGCAAAGACAGGAAGATATCCAACACTTGGCTCAGCACTGGCTGGTTTACAATGACAATTGCACTGGAGCTCTGTGACAGGATCAATGTTTATGGCATGGTGCCCCCAGACTTCTGCAGGGATCCCAATCACCCTTCAGTACCTTATCATTATTATGAACCTTTTGGACCTGATGAATGTACAATGTACCTCTCCCATGAGCGAGGACGCAAGGGCAGTCATCACCGCTTTATCACAGAGAAACGAGTCTTTAAGAACTGGGCACGGACATTCAATATTCACTTTTTTCAACCAGACTGGAAACCAGAATCACTTGCTATAAATCATCCTGAGAATAAACCTGTGTTC---
>gorGor5
ATGAAGACCCTGATGCGCCATGGTCTGGCAGTGTGTTTAGCGCTCACCACCATGTGCACCAGCTTGTTGCTAGTGTACAGCAGCCTCGGCGGCCAGAAGGAGCGGCCCCCGCAGCAGCAGCAGCAGCAGCAGCAACAGCAGCAGCAG------------GCGTCGGCCACCGGCAGCTCGCAGCCGGCGGCGGAGAGCAGCACCCAGCAGCGC---CCCGGG---GTCCCCGCGGGACCGCGGCCACTGGACGGATACCTCGGAGTGGCGGACCACAAGCCCCTGAAAATGCACTGCAGGGACTGTGCCCTGGTGACCAGCTCAGGGCATCTGCTGCACAGTCGGCAAGGCTCCCAGATTGACCAGACAGAGTGTGTCATCCGCATGAATGACGCCCCCACACGCGGCTATGGGCGTGACGTGGGCAATCGCACCAGCCTGAGGGTCATCGCGCATTCCAGCATCCAGAGGATCCTCCGCAACCGCCACGACCTGCTCAACGTGAGCCAGGGCACCGTGTTCATCTTCTGGGGCCCCAGCAGCTACATGCGGCGGGACGGCAAGGGCCAGGTCTACAACAACCTGCATCTCCTGAGCCAGGTGCTGCCCCGGCTGAAGGCCTTCATGATTACTCGCCACAAGATGCTGCAGTTTGATGAGCTCTTCAAGCAGGAGACTGGCAAAGACAGGAAGATATCCAACACTTGGCTCAGCACTGGCTGGTTTACAATGACAATTGCACTGGAGCTCTGTGACAGGATCAATGTTTATGGCATGGTGCCCCCAGACTTCTGCAGGGATCCCAATCACCCTTCAGTACCTTATCATTATTATGAACCTTTTGGACCTGATGAATGTACAATGTACCTCTCCCATGAGCGAGGACGCAAGGGCAGTCATCACCGCTTTATCACAGAGAAACGAGTCTTTAAGAACTGGGCACGGACATTCAATATTCACTTTTTTCAACCAGACTGGAAACCAGAATCACTTGCTATAAATCATCCTGAGAATAAACCTGTGTTC---
>ponAbe2
ATGAAGACCCTGATGCGCCATGGTCTGGCAGTGTGTTTAGCGCTCACCACCATGTGCACCAGCTTGTTGCTAGTGTACAGCAGCCTCGGCGGCCAGAAAGAGCGGCCCCCGCAGCAGCAGCAGCAGCAACAGCAGCGGCAG------------------GCGTCGTCCACCGGCAGCTCGCAGCCGGCGGCGGAGAGCAGCACCCAGCAGCGC---CCCGGG---GTCCCCGCAGGACCGCGGCCACTGGACGGATACCTCGGAGTGGCGGACCACAAGCCCCTGAAAATGCACTGCAGGGACTGTGCCCTGGTGACCAGCTCAGGGCATCTGCTGCACAGTCGGCAAGGCTCCCAGATTGACCAGACAGAGTGCGTCATCCGCATGAATGACGCCCCCACACGCGGCTATGGGCGTGACGTGGGCAATCGCACCAGCCTGAGGGTCATCGCGCATTCCAGCATCCAGAGGATCCTCCGCAACCGCCACGACCTGCTCAACGTGAGCCAGGGCACCGTGTTCATCTTCTGGGGCCCCAGCAGCTACATGCGGCGGGACGGCAAGGGCCAGGTCTACAACAACCTGCATCTCCTGAGCCAGGTGCTGCCCCGGCTGAAGGCCTTCATGATTACTCGCCACAAGATGCTGCAGTTTGATGAGCTCTTCAAGCAGGAGACTGGCAAAGACAGGAAGATATCCAACACTTGGCTCAGCACTGGCTGGTTCACAATGACAATTGCACTGGAGCTCTGTGACAGGATCAATGTTTATGGCATGGTGCCCCCAGACTTCTGCAGGGATCCCAATCACCCTTCAGTACCTTATCATTATTATGAACCTTTTGGACCTGATGAATGTACAATGTACCTCTCCCATGAGCGAGGACGCAAGGGCAGTCATCACCGCTTTATCACAGAGAAACGAGTCTTTAAGAACTGGGCACGGACATTCAATATTCACTTTTTTCAACCAGACTGGAAACCAGAATCACTTGCTATAAATCATCCTGAGAATAAACCTGTGTTC---
>panTro5
ATGAAGACCCTGATGCGCCATGGTCTGGCAGTGTGTTTAGCGCTCACCACCATGTGCACCAGCTTGTTGCTAGTGTACAGCAGCCTCGGCGGCCAGAAGGAGCGGCCCCCGCAGCAGCAGCAGCAGCAGCAACAGCAGCAGCAG---------------GCGTCGGCCACCGGCAGCTCGCAGCCGGAGGCGGAGAGCAGCACCCAGCAGCGC---CCCGGG---GTCCCCGCGGGACCGCGGCCACTGGACGGATACCTCGGAGTGGCGGACCACAAGCCCCTGAAAATGCACTGCAGGGACTGTGCCCTGGTGACCAGCTCAGGGCATCTGCTGCACAGTCGGCAAGGCTCCCAGATTGACCAGACAGAGTGTGTCATCCGCATGAATGACGCCCCCACACGCGGCTATGGGCGTGACGTGGGCAATCGCACCAGCCTGAGGGTCATCGCGCATTCCAGCATCCAGAGGATCCTCCGCAACCGCCATGACCTGCTCAACGTGAGCCAGGGCACCGTGTTCATCTTCTGGGGCCCCAGCAGCTACATGCGGCGGGACGGCAAGGGCCAGGTCTACAACAACCTGCATCTCCTGAGCCAGGTGCTGCCCCGGCTGAAGGCCTTCATGATTACTCGCCACAAGATGCTGCAGTTTGATGAGCTCTTCAAGCAGGAGACTGGCAAAGACAGGAAGATATCCAACACTTGGCTCAGCACTGGCTGGTTTACAATGACAATTGCACTGGAGCTCTGTGACAGGATCAATGTTTATGGCATGGTGCCCCCAGACTTCTGCAGGGATCCCAATCACCCTTCAGTACCTTATCATTATTATGAACCTTTTGGACCTGATGAATGTACAATGTACCTCTCCCATGAGCGAGGACGCAAGGGCAGTCATCATCGCTTTATCACAGAGAAACGAGTCTTTAAGAACTGGGCACGGACATTCAATATTCACTTTTTTCAACCAGACTGGAAACCAGAATCACTTGCTATAAATCATCCTGAGAATAAACCTGTGTTC---
>macFas5
ATGAAGACCCTGATGCGCCATGGTCTAGCAGTGTGTTTAGCGCTCACCACCATGTGCACCAGCTTGTTGCTCGTGTACAGCAACCTCGGCGGCCAGAAGGAGCGGCCCCCGCAGCAGCAGCAGCAGCAACAGCAGCAGCAG------------------GCGTCGGCCACGGGCAGCTCGCTGCCGGCGGCGGAGAGCAGCCCCCAGCCGCGC---CCCGGG---GTCCCCGCGGGACCGCGGCCACTGGACGGATACCTCGGCGTGGCGGACCACAAGCCCCTGAAAATGCACTGCAGGGACTGTGCCCTGGTGACCAGCTCAGGGCATCTGCTGCACAGTCGGCAAGGCTCCCAGATTGACCAGACAGAGTGTGTCATCCGCATGAACGACGCCCCCACACGCGGCTATGGGCGCGACGTGGGCAATCGCACCAGCCTGAGGGTCATCGCGCATTCCAGCATCCAGAGGATCCTCCGCAACCGCCACGACCTGCTCAACGTGAGCCAGGGTACCGTGTTCATCTTCTGGGGCCCCAGCAGCTACATGCGGCGGGACGGCAAGGGCCAGGTCTACAACAACCTGCATCTCCTGAGCCAGGTGCTGCCCCGGCTGAAGGCCTTCATGATTACTCGCCACAAGATGCTGCAGTTTGATGAGCTCTTCAAGCAGGAGACTGGCAAAGACAGGAAGATATCCAACACTTGGCTCAGCACTGGCTGGTTCACAATGACAATTGCACTGGAGCTCTGTGACAGGATCAATGTTTATGGCATGGTGCCCCCAGACTTCTGCAGGGATCGCAATCACCCTTCAGTACCTTATCATTATTATGAACCTTTTGGACCTGATGAATGTACAATGTACCTCTCCCATGAGCGAGGACGCAAGGGCAGTCATCACCGCTTTATCACAGAGAAACGAGTCTTTAAGAACTGGGCACGGACATTCAATATTCACTTTTTTCAACCAGACTGGAAACCAGAATCACTTGCTATAAATCATCCTGAGAATAAACCTGTGTTC---
>saiBol1
ATGAAGACCCTGATGCGCCATGGTCTGGCAGTGTGTTTAGCGCTCACCACCATGTGCACCAGCTTGTTGCTCGTGTACAGCAGCCTCGGCGGCCAGAAGGAACGGCCCCCGCAGCAGCAGCAG---------------------------------------------------------------------GAGAGCAGCCCCCAGCCGCGC---CCCGGG---TTTCCCGCGGGACCGCGGCCGCTGGACGGATACCTCGGCGTGGCGGACCACAAGCCCCTGAAAATGCACTGCAGGGACTGTGCCCTGGTGACCAGCTCAGGGCATCTTCTGCACAGTCGGCAAGGCTCCCAGATTGACCAGACAGAGTGTGTCATCCGCATGAATGACGCCCCCACACGCAGCTATGGGCGCGACGTGGGCAATCGCACCAGCCTGAGGGTCATCGCGCATTCCAGCATCCAGAGGATCCTCCGCAACCGCCACGACCTGCTCAACGTAAGCCAGGGCACCGTGTTCATCTTCTGGGGCCCCAGCAGCTACATGCGGCGGGACGGCAAGGGGCAGGTCTACAACAACCTGCAGCTCCTGAGCCAGGTGCTGCCCCGGCTGAAGGCCTTCATGATTACTCGTCACAAGATGCTGCAGTTCGATGAGCTCTTCAAGCAGGAGACTGGCAAAGACAGGAAGATATCCAACACTTGGCTCAGCACTGGCTGGTTCACAATGACAATTGCACTGGAGCTCTGTGACAGGATCAATGTTTATGGCATGGTGCCCCCAGACTTCTGCAGGGATCCCAATCACCCTTCAGTACCTTATCATTATTATGAACCTTTTGGACCTGATGAATGTACGATGTACCTCTCCCATGAACGAGGACGCAAGGGCAGTCATCACCGCTTTATCACAGAGAAACGAGTCTTTAAGAACTGGGCCCGGACATTCAATATTCACTTTTTTCAACCAGACTGGAAACCAGAATCACTTGCTATAAATCATCCGGAGAATAAACCTGTGTTC---
>calJac3
ATGAAGACCCTGATGCGCCATGGTCTGGCAGTGTGTTTAGCGCTCACCACCATGTGCACCAGCTTGTTGCTCGTGTACAGCAGCCTCGGCGGCCAGAAGGAACGGCCCCCGCAGCAGCAGCAGCAGCAG------------------------------ACGTCGGCCACCGGCAGCTCGCAGCCGGCGGCGGAGAGCAGCCCCCAGCCGCGC---CCCGGG---GTCCCAGCGGGACCTCGGACACTGGACGGATACCTCGGTGTGGCGGACCACAAGCCCCTGAAAATGCACTGCAGGGACTGTGCCCTGGTGACCAGCTCAGGGCATCTTCTGCACGGTCGGCAAGGCTCCCAGATTGACCAGACAGAGTGTGTCATCCGCATGAATGACGCCCCCACACGCGGCTATGGGCGTGACGTGGGCAATCGCACCAGCCTGAGGGTCATCGCGCATTCCAGCATCCAGAGGATCCTCCGCAACCGCCACGACCTGCTCAACGTGAGCCAGGGCACCGTGTTCATCTTCTGGGGCCCCAGCAGCTACATGCGGCGGGATGGCAAGGGCCAGGTCTACAACAACCTGCAGCTCCTGAGCCAGGTGCTGCCCCGGCTGAAGGCCTTCATGATTACTCGTCACAAGATGCTACAGTTCGATGAGCTCTTCAAGCAGGAGACTGGCAAAGACAGGAAGATATCCAACACTTGGCTCAGCACTGGCTGGTTCACAATGACAATTGCACTGGAGCTCTGTGACAGGATCAATGTTTATGGCATGGTGCCCCCAGACTTCTGCAGGGATCCCAATCACCCTTCAGTACCTTATCATTATTATGAACCTTTTGGACCTGATGAATGTACAATGTACCTCTCCCATGAACGAGGACGCAAGGGCAGTCATCACCGCTTTATCACAGAGAAACGAGTCTTTAAGAACTGGGCACGGACATTCAATATTCACTTTTTTCAACCAGACTGGAAACCAGAATCACTTGCTATAAATCATCCAGAGAATAAACCTGTCTTC---
>HLmyoMyo6
ATGAAGACCCTGATGCGCCATGGTCTGGCAGTGTGTTTAGCGCTCACCACCATGTGCACCAGCTTGTTGCTCGTGTACAGCAGCCTCGGCGGCCAGAAGGACCGGCCCGCCCAGCAGCAGCAGCAGCAACAGCAGCGGCAGCAGGCG------------GCAGCGGCGACCGGCAGCGCGCAGCCGTCGGCGGAGAGCAGCGCCCCGTCGCGC---CCCGGG---CCCCCAGTAGGACCGCGATCGCTGGACGGATACCTTGGCGTGGCGGACCACAAGCCCCTGAAGATGCACTGCAGGGACTGTGCCCTGGTGACAAGCTCGGGACATCTGCTGCGCAGCCAGCAGGGCCCGCAGATCGACCAGACCGAGTGTGTCATCCGCATGAATGACGCCCCCACGCGCGGCTACGGGCGCGACGTGGGCAATCGCACCAGCCTGAGGGTCATCGCCCATTCCAGCATCCAGAGGATCCTCCGCAACCGCCACGACCTGCTCAACGTGAGCCAGGGCACGGTGTTCATCTTCTGGGGCCCGAGCAGCTACATGCGGCGCGACGGCAAGGGCCAGGTGTACAACAACCTGCACCTGCTGAGCCAGGTGCTGCCCCGGCTGAAGGCCTTCATGATCACGCGCCACAAGATGCTGCAGTTCGATGAGCTCTTCAAGCGGGAGACTGGCAAAGACAGGAAGATCTCCAACACCTGGCTCAGCACTGGCTGGTTCACAATGACCATCGCACTGGAGCTCTGCGACAGGATCAATGTGTATGGCATGGTGCCCCCGGACTTCTGCAGGGATCCCAACCACCCTTCAGTCCCTTATCACTATTATGAACCTTTCGGACCAGATGAATGTACAATGTACCTGTCCCATGAGCGAGGGCGGAAGGGCAGTCATCACCGCTTCATCACGGAGAAACGAGTCTTTAAGAACTGGGCACGGACATTCGATATTCACTTTTTTCAACCAGACTGGAAACCAGAATCACTTGCTATAAATCATCCTGAGAATAAACCTGTGTTC---
>HLequCab3
ATGAAGACCCTGATGCGCCATGGTCTGGCAGTGTGTTTAGCGCTCACCACCATGTGCACCAGCTTGTTGCTCGTGTACAGCAGCCTCGGCGGCCAGAAGGAGCGGCCCCCGCAGCAGCAGCAGCATCAG------------------------------GCAACCGCGACCGGCAGCGCGCAGCCGTCGGCGAGGAGCAGCCCCTCATCGCGC---CCCGGG---GTCCCCGCGGTACCGCGACCCCTGGATGGATACCTTGGCGTGGCGGATCACAAGCCCCTGAAAATGCACTGCAGGGACTGTGCCCTGGTGACAAGCTCGGGGCATCTGCTGCGCAGCGGGCAAGGCCCTCAGATTGACCAGACCGAGTGCGTCATCCGCATGAATGACGCCCCCACGCGCGGCTACGGGCGCGATGTGGGCAATCGCACCAGCCTGAGAGTCATCGCGCATTCCAGCATCCAGAGGATCCTCCGCAACCGCCACGACCTGCTCAACGTGAGCCAGGGTACCGTGTTCATCTTCTGGGGTCCCAGCAGCTACATGCGGCGCGACGGCAAGGGCCAGGTCTACAACAACCTGCAGCTCCTGAGCCAGGTGCTGCCCCGCCTGAAGGCCTTCATGATCACGCGCCACAAGATGCTGCAGTTCGACGAGCTCTTCAAGCGGGAGACTGGCAAAGACAGGAAGATCTCCAACACTTGGCTCAGCACTGGCTGGTTCACAATGACCATTGCGCTGGAGCTCTGTGACAGGATCAACGTTTACGGTATGGTGCCCCCAGACTTCTGCAGGGATCGCAATCATCCTTCAGTACCTTATCACTATTATGAGCCTTTTGGACCTGATGAATGTACAATGTACCTCTCCCATGAGCGAGGACGGAAGGGTAGTCATCACCGCTTTATCACAGAGAAGCGAGTCTTTAAGAACTGGGCACGGACATTCAATATTCACTTTTTTCAACCAGACTGGAAACCAGAATCGCTTCCTATAAATCATCCTGAGAATAAACCTGTGTTC---
>speTri2
ATGAAGACCCTGATGCGCCATGGTCTGGCAGTGTGTTTAGCGCTCACCACCATGTGCACCAGCTTGTTGCTCGTGTACAGCAGCCTCGGCGGCCAGAAGGAGCGGCCCCCGCAGCAGCAGCAGCAGCAGCAGCAACAACAACAACAG------------GCGCCAGCGACCAGCAGCGCGCAGCCGGCGGCGGAGAGCAGCCCCCAGCCGCGC---CTTGTA---GCCCCCGCGGGACCGCGGCCGCTGGACGGCTACCTCGGCGTTGCGGACCACAAGCCCCTGAAAATGCACTGCAGAGACTGTGCCCTGGTGACCAGCTCAGGGCATCTGCTGCACAGTCGACAAGGCCCCCAGATTGACCAGACAGAGTGTGTCATCCGCATGAATGACGCCCCCACCCGTGGCTATGGGCGTGATGTGGGCAATCGCACCAGCCTGAGGGTCATCGCTCACTCCAGCATCCAGAGGATCCTCCGCAACCGCCATGACCTGCTCAACGTGAGCCAGGGCACCGTGTTCATCTTCTGGGGCCCCAGCAGCTACATGAGGCGAGATGGCAAGGGACAGGTGTACAACAACCTGCAGCTCCTGAGCCAGGTGTTGCCCCGGCTAAAGGCCTTCATGATCACACGCCATAAGATGTTGCATTTCGATGAGCTGTTCAAGCAGGAGACTGGCAAAGACAGGAAGATCTCCAATACTTGGCTCAGCACTGGCTGGTTCACAATGACGATTGCTCTGGAGCTGTGTGACAGGATCAATGTTTATGGCATGGTGCCCCCAGACTTCTGCAGGGATCCCAATCATCCTTCAGTACCTTATCATTATTATGAGCCCTTTGGACCTGATGAATGTACAATGTACCTTTCCCATGAGCGAGGACGGAAGGGCAGTCATCACCGCTTTATCACAGAGAAACGAGTGTTTAAGAACTGGGCACGGACATTCAACATTCACTTTTTCCAACCAGACTGGAAACCAGAATCACCTGCTATAAATCATCCTGAGAATAAACCTGTGTTG---
>HLmanJav1
ATGAAGACCCTGATGCGCCATGGTCTGGCAGTGTGTTTAGCGCTCACCACCATGTGCACCAGCTTGTTGCTCGTGTACAGCAGCCTGGGCGGCCAGAAGGAGCGTCCCCCGCAGCAGCAGCAGCAGCAG------------------------------GCAGCGGCGACCGGCAGCGCGCAGCCGTCGGCGGAGAGCAGCTCCCCCTCTCGC---CCCGGG---GCCCCGGCGGGACCGCGGCCGCTGGACGGATACCTTGGCGTGGCGGACCACAAGCCCCTGAGAATGCACTGCAGGGACTGTGCACTGGTGACGAGCTCGGGTCATCTGCTGCACAGCCAGCAGGGCCCTCAGATCGACCAGACGGAGTGCGTCATCCGCATGAACGATGCACCCACGCGCGGCTTCGGGCGGGACGTGGGCAATCGTACCAGCCTGAGGGTCATCGCGCATTCCAGCATCCAGAGGATCCTCCGCAACCGTCATGACCTGCTCAACGTGAGCCAGGGCACCGTGTTCATCTTCTGGGGCCCCAGCAGCTACATGAGGCGCGACGGCAAGGGCCAGGTCTACAACAACCTGCAGCTCCTGAGCCAGGTGCTGCCCCGGCTGAAGGCCTTCATGATCACGCGCCACAAGATGCTGCAGTTCGATGAGCTCTTCAAGCAGGAGACTGGCAAAGACAGGAAGATCTCCAACACGTGGCTGAGCACCGGCTGGTTCACGATGACCATCGCGCTGGAGCTCTGTGACAGGATCGATGTTTACGGCATGGTGCCCCCGGACTTCTGCAGGGATCCTAATCACCCTTCAGTACCTTATCATTATTACGAACCATTTGGACTTGATGAATGTACAATGTACCTGTCCCATGAGCGAGGACGGAAGGGTAGTCATCACCGCTTTATCACAGAGAAACGAGTCTTTAAGAACTGGGCACGGACATTCAGTATTCACTTTCTTCAGCCAGACTGGAAACCAGAATCACCTGCTGTAAATCATCCTGAGAATAAACCTGTGTTC---
>susScr11
ATGAAGACCCTGGTGCGCCATGGTCTGGCAGTGTGTTTAGCGCTCACCACCATGTGCACCAGCTTGTTGCTCGTATACAGCAGCCTCGGCGGCCAGAAGGAGCGGCCCCCGCAGCAGCAGCAGCAGCAGCAGCAGCAG---------------------GCAGCGGCTACTGGCAGCGCGCAGCGGTCGGCGGAGAGCAGCCCCCCGCCGCGC---CCCGAA---ATCCCCGCGGGACCGCGGCCGCTGGAGGGATACCTTGGCGTGGCGGACCACAAGCCCCTGAAAATGCACTGCAGGGACTGTGCCCTGGTGACGAGCTCAGGGCATCTGCTGCGCAGCCACCAAGGCCCCCAGATTGACAAGACGGAGTGTGTCATCCGCATGAACGATGCCCCGACGCGGGGCTACGGGCGAGACGTGGGCAACCGCACGAGCCTGAGGGTCATCGCGCATTCCAGCATCCAGCGCATCCTGCGCAACCGCCACGACCTGCTCAACGTCAGCCAGGGCACCGTGTTCATCTTCTGGGGCCCCAGCAGCTACATGCGGCGCGACGGCAAGGGCCAGGTCTACAACAACCTGCAGCTCCTGAGCCAGGTGCTGCCCCGGCTGAAGGCCTTCATGATCACGCGCCACAAGATGCTGCAGTTTGATGAGCTCTTCAAGCGCGAGACCGGCAAAGACAGGAAGATCTCCAACACTTGGCTCAGCACTGGCTGGTTCACCATGACAATTGCCCTGGAGCTCTGTGACAGGATCAATGTGTATGGCATGGTGCCCCCAGACTTCTGCAGGGATCCCAATCACCCTTCAGTACCTTATCACTACTACGAACCTTTTGGACCCGATGAATGCACAATGTACCTCTCCCATGAGCGAGGCCGGAAGGGCAGTCATCACCGCTTCATCACAGAGAAACGCGTCTTTAAGAACTGGGCACGGACATTCAATATTCACTTTTTTCAACCAGACTGGAAACCAGACTCACTGGCTGTAAATCATCCTGAGAACAAACCCGTGTTC---
>eriEur2
---------------------------------------------------------------------------------------------------------------------------------------------------------------------------------------------------------------------------------------------------------------------------------------CCCCTGAAAATGCACTGCACGGCCTGTGCTCTGGTGACAAGTTCAGGGCACCTCCTGCGCAGCCGGCAAGGCCCCCACATTGACCAGACCGAGTGTGTCATCCGCATGAATGATGCCCCCACGCGGGGCTATGGGCGCGACGTGGGCAATCGCACCAGCCTGAGGGTGATCGCCCATTCCAGCATCCAGAGGATCCTGCGCAACCGCCATGACCTGCTCAACGTGAGCCAGGGCACTGTGTTCATCTTCTGGGGCCCCAGCAGCTACATGCGGCGTGACGGCAAGGGCCAGGTCTACAACAACCTGCAGCTCCTGAGCCAAGTGCTGCCTCAGCTGAAAGCCTTCATGATCACGCGCCATAAGATGTTCCAGTTCGATGAGCTCTTCAAGCAGGAGACAGGAAAAGACAGGAAGATCTCCAACACTTGGCTCAGCACAGGCTGGTTCACAATGACAATCGCACTGGAGCTCTGTGACAGGATCAATGTTTATGGCATGGTGCCCCCCGACTTCTGCAGGGATCCAAACCACCCTTCAGTACCTTATCACTATTATGAACCATATGGGCCTGATGAATGTACAATGTACCTCTCCCATGAGCGTGGACGAAAGGGAAGTCACCACCGCTTCATCACAGAGAAACGAGTCTTTAAGAACTGGGCACGGACATTCAATATTCACTTTTTTCAACCAGACTGGAAGCCAGAATCACTTTCTGTGAATCATCCTGAGACTAAGCCTGTGTTC---
>HLrhiFer5
ATGAAGACCCTGATGCGCCATGGTCTGGCAGTGTGTTTAGCGCTCACCACCATGTGCACCAGCTTGTTGCTCTTGTACAGCAGCCTCAGCAGCCAGAAGGAGCGTCCCCCGCAGCAGCAGCAGCCGCAGCACCAGCACCAG------------------CAGCAGGCGACCGGCAGCGCGCAGCCATCTGCGGAGAGCAGCTCCGCGTCGCGC---CCCGGG---GCCCCCGTAGGACCGCGGCCGCTGGACGGATATCTTGGCGTGGCGGACCACAAGCCCCTGAGAATGCACTGCAGGGACTGTGCCCTGGTGACGAGCTCCGGTCACCTGCTGCGCAGCCAGCAAGGCCCCCAGATTGACCAGACCGAGTGCGTCATCCGCATGAACGACGCCCCCACGCGTGGCTACGGGCGCGACGTGGGCAATCGCACCAGCCTGAGGGTCATCGCACATTCCAGCATTCAGAGGATCCTCCGCAACCGCCACGACCTGCTCAACGTGAGCCAGGGCACCGTGTTCATCTTCTGGGGCCCCAGCAGCTACATGCGGCGTGACGGCAAGGGCCAGGTGTACAACAACCTGCAGCTCCTGAGCCAGGTGCTGCCGCGGCTCAAGGCCTTCATGATCACGCGCCACAAGATGCTGCAGTTCGATGAGCTCTTCAAGCAGGAGACTGGCAAAGACAGGAAGATCTCCAATACTTGGCTCAGCACTGGCTGGTTCACGATGACGATTGCGCTGGAGCTCTGTGACAGGATCGATGTTTATGGCATGGTGCCCCCAGACTTCTGCAGGGATCCCAATCACTCTTCAGTACCTTATCATTATTATGAACCTTTTGGACCAGATGAATGTACAATGTACCTCTCCCATGAGCGAGGACGGAAGGGCAGTCATCACCGCTTTATCACAGAGAAACGAGTCTTTAAGAACTGGGCACGGACATTCAATATTCACTTTTTCCAACCAGACTGGAAACCAGAATCACTTGCTATAAATCATCCTGAGAATAAACCTGCGTTC---
>musFur1
ATGAAGACCCTGATGCGCCATGGTCTGGCTGTGTGTTTAGCGCTCACCACCATGTGCACCAGCTTGTTGCTCGTGTACAGCAGCCTCGGCGGCCAGAAGGAGCGGCCCCCGCAGCAGCAGCAGCAGCAGCCGCAGCAG---------------------GCGGCGGCGACCGGCAGCGCGCAGCCGTCGGCGGAGAGCAGCCCCCCCTCGAGG---CCCCGG---GCCCCCGCGGGACCGCAGCCGCTGGACGGATACCTCGGCGTGAGGGACCACAAGCCCCTGAAAATGCACTGCGGGGACTGTGCCTTGGTGACCAGCTCGGGGCACCTGCTGCGCAGCCGGCAAGGCCCCCAGATAGACCAGACGGAGTGTGTCATCCGCATGAATGACGCGCCGACGCGTGGCTACGGGCGCGACGTGGGCAGCCGCACCAGCCTGCGGGTCATCGCGCATTCCAGCATCCAGAGGATCCTCCGCAACCGCCACGACCTGCTCAACGTGAGCCAGGGCACCGTGTTCATCTTCTGGGGCCCCAGCAGCTACATGCGGAGGGACGGCAAGGGCCAGGTCTACAACAACCTGCAGCTCCTGAGCCAGGTGCTGCCGCGGTTGAAGGCCTTCATGATCACGCGCCACAAGATGCTGCAGTTCGACGAGCTCTTCAAGCGGGAGACCGGCAAAGACAGGAAGATCTCCAACACTTGGCTCAGCACTGGCTGGTTCACGATGACGATCGCGCTGGAGCTCTGTGACAGGATCAATGTGTACGGCATGGTGCCCCCAGACTTCTGCAGGGATCCCAATCACCCATCAGTACCTTACCACTATTATGAACCGTTTGGACCTGACGAATGCACCATGTACCTCTCCCACGAGCGAGGACGGAAGGGCAGCCATCACCGCTTCATCACAGAGAAACGCGTCTTTAAGAACTGGGCACGGACATTCAACATTCACTTTTTTCAGCCAGACTGGAAACCAGAATCACTTGCTCTAAAGCCTCCGGAGAATAAACCTGTGTTC---
>HLrouAeg4
ATGAAGACCCTGATGCGCCATGGTCTGGCAGTGTGTTTAGCGCTCACCACCATGTGCACCAGCTTGTTGCTCGTGTACAGCAGTCTCGGCGGCCAGAAGGAGCGGCCCCAGCAGCAGCAGCTACAGCAGCAGCAGCAG---------------------ACAGCGGCAACCGGCAGCGCTCAGCCGTCGGCAGAGAGCAGCCCCCCGTCGCGC---CCCGGG---GCCCCCGCGGGACCGCGGCCGCTGGATGGATACCTTGGCGTGGCGGACCACAAGCCTCTGAAAATGCACTGCAGGGACTGTGCCCTGGTGACCAGCTCTGGGCATCTCCTGCGCAGCCGGCGAGGCCCCCAGATTGACCAGACCGAGTGCGTCATCCGCATGAATGACGCCCCTACGCGGGGCTATGGGCGCGACGTGGGCAATCGCACCAGCCTGAGGGTCATCGCACATTCCAGCATCCAGAGGATCCTCCGCAACCGCCACGACCTGCTCAACGTCAGCCAGGGCACCGTGTTCATCTTCTGGGGCCCCAGCAGCTATATGCGGCGTGATGGCAAGGGCCGAGTGTACAACAACCTGCAGCTCCTGAGCCAGGTGCTGCCTCGGCTGAAGGCCTTCATGATCACACGCCGCAAGATGCTGCAGTTTGATGAGCTTTTCAAACAGGAGACTGGCAAGGACAGGAAGATCTCCAACACTTGGCTCAGCACTGGCTGGTTCACAATGACGATTGCACTGGAGCTGTGTGACAGGATCAATGTTTATGGCATGGTGCCCCCAGACTTCTGCAGGGATCCCAATCATCCTTCAGTACCTTATCATTACTATGAACCTTTTGGACCAGATGAATGTACAATGTACCTCTCCCATGAGCGAGGACGGAAGGGTAGTCACCACCGCTTCATCACGGAGAAACGAGTCTTTAAGAACTGGGCACGGACATTCAATATTCACTTTTTTCAACCGGACTGGAAACCAGAACCACTTGCTATAAGTCATCCTGAGAATAAACCTGTACTC---
>echTel2
ATGAAGACCCTGGTG------------------------------------------------------------------------------------------------------------------------------------------------------------------------------------------------------------------------------------------------------------------------CCCCTGAAAATGCACTGCCAAGATTGCGCCCTGGTGACAAGCTCGGGACATCTGCTGCGCAGCCGGCTCGGCGCCCGGATTGACCAGACAGAGTGTGTCATCCGCATGAATGACGCCCCCACACGCGGCTTCGGGCGCGACGTGGGCAATCGCACCAGCCTGAGGGTCATCGCGCATTCCAGCATCCAGAGGATCCTGCGAAACCGCCACGACTTGCTTAACGTGAGCCAGGGCACCGTGTTTATCTTCTGGGGTCCCAGCAGCTACATGCGGCGGGATGGCAAGGGCCAGGTGTACAACAACCTGCAGCTCCTGAGCCAGGTGCTGCCCCGGCTCAAGGCCTTCATGATCGCACGCCACCAGATGCTGCAGTTTGATGAGCTCTTCAAGCAGGAGACTGGCAAAGACAGGAAGATCTCCAACACTTGGCTCAGCACTGGCTGGTTCACGATGACAATTGCACTGGAGCTCTGTGACAGGATCAATGTTTATGGAATGGTGCCCCCAGACTTCTGCAGGGATCCCAATCACCCTTCAGTACCTTATCATTATTACGAACCTCTTGGACCCGATGAATGTACCATGTACCTTTCACATGAGCGTGGACGGAAGGGCAGTCATCACCGCTTCATCACAGAGAAACGAGTCTTTAAGAACTGGGCACGGACATTCAATATTCACTTTTTCCAACCTGACTGGAAACCAGAATCGCTAGCTATAAATCACCCTGAGACTAAACCTGTGTTC---
>tupChi1
ATGAAGACCCTGATGCGCCATGGTCTGGCAGTGTGTTTAGCGCTCACCACCATGTGCACCAGCTTGTTGCTCGTGTACAGCAGCCTTGGCGGCCAGAAGGAGCGGCCTCCGCAGCAGCAGCAGCAGCAGCAGCAGCAA---------------------ACGCCGGTGACCGGCAGCGCGCAAACCGCAGCGGAGAGGGGGCNNNNNNNNNNN---NNNNNN---NNNNNNNNNNNNNNNNNNNNNNNNNNNNNNNNNNNNNNNNNNNNNNNNNNNNNNCCCCTGAAAATGCACTGCAGGGACTGTGCCCTGGTCACCAGCTCAGGGCATCTACTACGCAGTCAGCAAGGCCCCCAGATTGACCAGACAGAGTGTGTCATCCGTATGAACGACGCCCCCACACGTGGCTACGGGCGTGATGTGGGCAATCGCACCAGCCTGAGGGTCATTGCACATTCCAGCATCCAGAGGATCCTCCGCAACCGCCATGACCTTCTCAATGTGAGCCAGGGAACCGTATTCATCTTCTGGGGCCCCAGCAGCTACATGCGGCGGGACGGCAAGGGCCAGGTCTACAACAACCTGCAGCTCCTGAGCCAGGTGCTGCCACGGCTGAAGGCCTACATGATCACGCGCCACAAGATGCTGCAGTTTGATGAGCTCTTCAAGCAGGAGACTGGCAAAGACAGGAAGATCTCCAACACTTGGCTCAGCACTGGCTGGTTCACAATGACGATCGCTCTAGAGCTCTGTGACAGAATCAACGTTTATGGCATGGTGCCACCAGACTTCTGCAGGGACTCCAATCACCCTTCAGTACCTTATCATTATTATGAACCTTTAGGACCTGATGAATGTACAATGTACCTCTCCCATGAGCGAGGACGGAAGGGCAGTCATCACCGCTTTATCACAGAGAAACGAGTCTTTAAGAACTGGGCACGGACATTCAATATTCACTTTTTTCAACCAGACTGGAAACCAGAATCACTTGCTATAAATCATCCTGAGAATAAACCTGTGTTC---
>triMan1
ATGAAGACCCTGATGCGCCATGGTCTGGCAGTGTGTTTAGCGCTCACCACCATGTGCACCAGCTTGTTGCTCGTGTACAGCAGCCTCGGCGGCCAGAAGGAGCGGCTCCCGCAGCAGCAG---------------------------------------CAGGCGGCGACAGGCAGCGCGCAGCCGTCGGCGGAGAGCAGCCCCCCACCGCAC---CCCGGG---GCGCCCTCGGGACCGCGGCCGCTGGACGGATACCTCGGTGTGGCTAACCACAAGCCCCTGAAAATGCACTGCAGGGATTGTGCCCTGGTGACAAGCTCAGGACATCTGCTGCGCAGCCGGCAAGGCACCCAGATTGACCAGACAGAGTGTGTCATCCGCATGAATGACGCCCCCACGCGCGGCTACGGGTGCGATGTTGGCAATCGCACCAGCCTGAGGGTCATCGCGCATTCCAGCATCCAGAGGATCCTGCGCAACCGCCATGACTTGCTCAACGTGAACCAGGGCACCGTGTTCATCTTCTGGGGCCCCAGCAGCTACATGCGGCGGGACGGCAAGGGCCAGGTCTACAACAACCTGCAGCTCCTGAGCCAGGTGCTGCCGCGGCTGAAAGCCTTCATGATCACGCGCCACAAGATGCTGCAGTTTGATGAGCTCTTCAAGCAGGAGACTGGCAAAGACAGGAAGATCTCCAACACTTGGCTCAGCACTGGCTGGTTCACGATGACGATTGCGCTGGAGCTCTGTGACAGGATAAATGTTTATGGAATGGTGCCCCCAGACTTCTGCAGGGATCCCAATCACCCTTCAGTACCTTATCATTATTACGAACCTTTTGGACCTGATGAATGTACGATGTACCTTTCACATGAGCGTGGAAGGAAGGGCAGTCATCACCGCTTCATCACAGAGAAGCGAGTGTTCAAGAACTGGGCACGGACATTCAATATTCACTTTTTTCAACCTGACTGGAAACCAGAATCACTTGCTATAAATCATCCTGAGACTAAACCTGTGTTC---
>loxAfr3
ATGAAGACCCTGATGCGCCATGGTCTGGCAGTGTGTTTAGCGCTCACCACCATGTGCACTAGCTTGTTGCTCGTGTACAGCAGCCTCGGCGGCCAGAAGGAGCGGCCCCCGCAGCAGCAG---------------------------------------CAGGCGGCGACAGGCAGCGCGCAGCCGTCGACGGAGAGCAGCCTCCAGCCGCAC---CCGGGG---GCGCCCGCGGGACCCCGGCCGCTGGACGGATACCTCGGTGTGGCTAACCACAAGCCCCTGAAAATGCACTGCAGGGATTGTGCCCTGGTGACAAGCTCGGGACATCTGCTGCGCAGCCGGCAAGGGTCCCAGATTGACCAGACAGAGTGTGTCATCCGCATGAATGACGCCCCCACACGTGGCTACGGGGGTGATGTTGGCAATCGCACCAGCCTGAGGGTCATCGCGCATTCCAGCATCCAGAGGATCCTGCGGAACCGCCATGACTTGCTCAACGTGAGCCAGGGCACCGTGTTCATCTTCTGGGGCCCCAGCAGCTATATGCGGCGGGATGGCAAGGGCCAGGTCTACAACAACCTGCAGCTCCTGAGCCAGGTGCTGCCACGGCTCAAAGCCTTCATGATCACGCGCCACAAGATGCTGCAGTTCGATGAACTCTTCAAGCACGAGACTGGCAAAGACAGGAAGATCTCCAACACTTGGCTCAGCACTGGCTGGTTCACGATGACGATCGCACTGGAGCTCTGTGACAGAATCAATGTTTATGGAATGGTGCCCCCAGACTTCTGCAGGGATCCCAGTCACCCCTCAGTACCTTATCATTATTATGAACCTTTTGGACCTGACGAATGTACGATGTACCTTTCACACGAGCGTGGACGGAAGGGCAGTCATCACCGCTTTATCACGGAGAAGCGAGTCTTCAAGAACTGGGCACGGACATTCAATATTCACTTTTTCCAACCTGACTGGAAACCAGAATCACTTGCTATAAATCATCCTGAGACTAAGCCTGTGTTC---
>lepWed1
ATGACAACTCTGTGG------------------------------------------------------------------------------------------------------------------------------------------------------------------------------------------------------------------------------------------------------------------------CCCCTAAAAATGCACTGCAGGGACTGTGCCCTGGTGACCAGCTCCGGGCACCTGCTGCGCAGCTGGCAAGGCCCCCAGATCGACCAGACCGAGTGCGTCATCCGCATGAATGACGCCCCGACGCGCGGCTACGGGCACGACGTGGGCAATCGCACCAGCCTGAGGGTCATCGCGCATTCCAGCATCCAGAGGATCCTCCGCAACCGCCACGACCTGCTCAACGTGAGCCAGGGCACCGTGTTCATCTTCTGGGGCCCCAGCAGCTACATGCGCAGGGACGGCAAGGGCCAGGTCTACAACAACCTGCAACTCCTGAGCCAGGTGCTGCCGCGGCTGAAGGCCTTCATGACCACGCGCCACAAGATGCTGCAGTTCGATGAGCTCTTCAAGCAGGAGACTGGCAAAGACAGGAAGATCTCTAACACTTGGCTCAGCACTGGCTGGTTCACCATGACAATTGCGCTGGAGCTCTGTGACAGGATCAATGTTTATGGCATGGTGCCCCCAGACTTCTGCAGGGATCCCAATCACCCTTCAGTACCTTATCACTATTATGAACCGTTTGGACCTGATGAATGTACAATGTACCTCTCGCACGAGCGAGGACGGAAGGGCAGTCATCATCGCTTCATCACGGAGAAACGCGTCTTTAAGAACTGGGCACGGACATTCAACATTCACTTTTTTCAACCAGACTGGAAACCAGAATCACTTGCTCTAAAGTCTCCGGAGAATAAACCTGGGTTC---
>HLpipKuh2
ATGAAGACCCTGGTGCGCCATGGTCTGGCAGTGTGTTTAGCGCTCACCACCATGTGCACCAGCTTGTTGCTCGTGTACAGCAGCCTCGGCTGCCAGAAGGACCGGCCCTCCCAGCAGCAGCAGCAGCAGCAGCAGCAGCAGCAGCAGGCGCATCAGGCAGCAGCGGCCACCGGCAGCGCGCAGCCCTTGGCGGAGATCAGCGCCCCGTCGCGC---CCCGGG---CCCCCCGCAGCACCGCGACCGCTAGACGGATACCTTGGCGTGGTGGACCACAAGCCCCTGAAGATGCACTGCAGGGTCTGTGCCCTGGTGACAAGCTCGGGACATCTGCTGCGCAGCCAGCTAGGCCCCCGGATCGACCAGACCGAGTGTGTCATCCGCATGAACGACGCCCCCACGCGCGGCTACGGGCGCGACGTGGGCAACCGCACCAGCCTGCGGGTCATCGCGCACTCCAGCATCCAGCGGATCCTGCGCAACCGACACGACCTGCTCAACGTGAGCCAGGGCACCGTGTTCATCTTCTGGGGTCCCAGCAGCTACATGCGGCGCGACGGCAAGGGCCAGGTGTACAACAACCTGCACCTGCTGAGCCAGGTGCTGCCGCGGCTCAAGGCCTTCATGATCACGCGACACAAGATGCTGCAGTTCGACGAGCTCTTCAAGCGGGAGACGGGCAAAGACAGGAAGATCTCCAACACCTGGCTCAGCACTGGCTGGTTCACAATGACCATCGCCCTGGAGCTCTGCGACAGGATCGACGTGTACGGCATGGTGCCCCCGGACTTCTGCAGGGAACCCCATCACCCTTCAGTCCCTTATCACTATTATGAACCTTTCGGACCAGATGAATGTACAATGTACCTGTCTCATGAGCGAGGGCGGAAGGGCAGTCATCACCGCTTCATCACAGAGAAACGAGTCTTTAAGAACTGGGCACGGACATTCAATATTCACTTTTTCCAGCCAGACTGGAAACCAGAACCACTTGCTATAAATCATCCTGAGAATAAACCTGTGTTC---
>oryCun2
ATGAAGACCCTGATGCGCCATGGTCTGGCAGTGTGTTTAGCGCTCACCACCATGTGCACCAGCTTGTTGCTCGTGTACAGCAGCCTTGGCGGCCTGAAGGAGCGGCCCCCGCAGCAGCAGCAGCAGCAG------------------------------CCGCCTGAGACCGGCAGCGCGCAACCGGCGGCCGAGAGCAGCCCCCAGCCGGGC---GCCGGG---GCCCCCGCGGGACCGCGAACACTGGATGGATACCTCGGCGTGGCGGACCACAAGCCTCTGAAAATGCACTGCAGGGACTGTGCCCTGGTGACCAGCTCAGGGCATCTGCTGCGCAGTCACCAAGGCCCCCAGATTGACCAGACAGAGTGTGTCATCCGCATGAATGATGCCCCCACCCGCGGCTACGGGCGCGATGTGGGCAATCGCACCAGCCTGAGGGTCATCGCCCACTCCAGCATCCAAAGGATCCTCCGCAACCGCCACGATCTGCTCAACGTGAGCCAAGGCACTGTTTTCATCTTCTGGGGCCCCAGCAGCTACATGCGGCGGGACGGCAAAGGCCAGGTCTACAACAACCTGCAGCTGCTCAGCCAAGTGCTGCCGCGACTGAAGGCCTTCATGATCACGCGCCACAAGATGCTGCAGTTCGATGAACTCTTCAAGCAGGAGACGGGCAAAGACAGGAAGATCTCCAACACTTGGCTGAGCACTGGCTGGTTCACCATGACGATTGCACTGGAACTCTGTGACAGGATCAATGTTTATGGCATGGTGCCCCCGGACTTCTGCAGGGATCCCAATCACCTCTCCGTCCCTTATCATTATTATGAGCCTTTTGGACCTGATGAATGTACAATGTATCTCTCCCATGAGCGAGGACGGAAGGGCAGTCATCACCGCTTTATCACAGAGAAGAGAGTCTTTAAGAACTGGGCACGGACATTCAATATCCACTTTTTTCAGCCAGACTGGAAACCAGAACCACTTGCTATAAATCATCCTGAAAATAAACCTGCGTTC---
>ochPri3
ATGAAGACCCTGATGCGCCATGGTCTGGCAGTGTGTTTAGCGCTCACCACCATGTGCACCAGCTTGTTGCTCGTGTACAGCAGTCTCGGTGGCCTGAAGGAGCGGCCCCCGCAACAGCAGCAGCAG------------------------------------CCGGTGACCGGCAGCACGCAACCCGCGGTCGAGAGCAGCCCCCAGCCGGGC---CCCGGG---GCCCCAGCGAAACCCAGGCAGCTGGACGGATACCTCAGCGTGGCGGACCACAAGCCCCTGAGAATGCACTGCAGGGACTGTGCCCTGGTGACCAGCTCAGGACACCTGCTGCGCAGTCGGCAAGGACCCCAGATTGACCAGACAGAATGTGTCATTCGTATGAATGATGCCCCCACTCGTGGCTATGGGCGTGACGTGGGCAATCGCACCAGCCTAAGGGTCATCGCCCACTCCAGCATCCAGAGGATCCTCCGCAACCGCCATGACCTGCTCAATGTGAGCCAAGGCACTGTGTTCATCTTCTGGGGCCCCAGCAGCTACATGCGGCGGGACGGCAAAGGCCAGGTCTACAACAATCTGCAACTGCTCAGCCAGGTGTTACCACAGCTGAAGGCTTTCATGATCACACGCCACAAGATGCTGCAGTTTGATGAGCTGTTCAAGCAGGAGACAGGCAAAGACAGGAAGATCTCCAACACTTGGCTGAGCACTGGCTGGTTCACCATGACAATTGCGCTGGAACTCTGTGACAGGATCAATGTTTATGGCATGGTGCCCCCGGACTTCTGCAGGGATCCCAATCACCTCTCCGTCCCTTATCATTATTATGAGCCTTTTGGACCTGATGAATGTACAATGTACCTCTCTCATGAGCGAGGACGGAAGGGCAGTCATCACCGCTTTATCACAGAGAAGCGAGTCTTTAAGAACTGGGCACGGACATTCAATATTCACTTTTTCCAACCAGACTGGAAACCAGAACCACTTGCTATAAATCATCCTGAAAATAAACCTGCATTC---
>bosTau8
ATGAAGACCCTGGTGCGCCATGGTCTGGCAGTGTGTTTAGCGCTCACCACCATGTGCACCAGCTTGTTGCTCGTGTACAGCAGCCTCGGAGGCCAGAAGGAGCGGCCCCCGCAGCAGCAGCAGCAGCAGCAG---------------------------GCAGCGGCGACCCTCAGCTCTCGGCGGTCGGCAGAGAGCAGCCCCCCGCCGCGC---CCGGAG---ACCCCCGCGGGACCGCGGCCACTGGACGGATACCTCGGCGTGGTGGACCACAAGCCGCTGAAAATGCACTGCAGGGACTGCGCCCTGGTGACGAGCTCCGGGCAGCTGCTGCGCAGCAGGCAAGGCGCCCAGATTGACCAGACTGAATGTGTCATTCGCATGAACGACGCCCCCACGCGTGGCTACGGGCGGGACGTGGGCAACCGCACCAGCCTGCGGGTCATCGCGCATTCCAGCATCCAGCGGATCCTCCGCAACCGCCATGACCTGCTCAACGTCAGCCAGGGCACCGTGTTCATCTTCTGGGGCCCCAGCAGCTACATGCGCCGCGACGGCAAGGGCCAGGTCTACAACAACCTGCAGCTGCTGAGCCAGGTGCTGCCCCGGCTGAAGGCCTTCATGATCGCGCGCCACAAGATGCTGCAGTTCGACGAGCTCTTCAAGCGCGAGACCGGCAAAGACAGGAAGATCTCCAACACTTGGCTCAGCACTGGCTGGTTCACAATGACAATAGCCCTGGAACTCTGTGACAGGATCAATGTTTATGGCATGGTGCCCCCAGACTTCTGCAGGGATCCCAACCACCTTTCAGTACCTTATCACTATTATGAACCTTTTGGACCTGATGAATGTACAATGTACCTGTCCCATGAGCGAGGACGGAAGGGCAGTCATCACCGCTTTATCACAGAGAAACGAGTCTTTAAGAACTGGGCACGGACATTCAATATTCACTTTTTTCAACCAGACTGGAAACCAGAATCTCTTGCCAATAGTCATTCTGAGAATAAACCTGTGTTC---
>oryAfe1
ATGAAGACCCTGATGCGCCATGGTCTGGCAGTGTGTTTAGCGCTCACCACCATGTGCACCAGCTTGTTGCTCGTGTACAACAGCCTCGGCGGCCAGAAGGAGCGGCCCCTGCAGCAGCAG---------------------------------------CAGGCAGCGACAGGCAGCGCGCAGCCCTCGGCGGAGAGCAGCCCTGCGCCGCGC---CCCGGG---GCGCCCGCGGAACCGCAGCCGCTGGACGGATACCTTAGTGTGGCTGGCCACAAGCCCCTAAAAATGCACTGTCGGGATTGTGCCCTGGTGACAAGCTCAGGACATCTGCTTCGTAGCCGGCAAGGCACCCAGATTGACCAGACAGAGTGTGTCATTCGCATGAATGATGCCCCTACACGTGGCTATGGGCATGATGTGGGCAATCGCACCAGCCTGAGGGTCATCGCACATTCCAGCATCCAGAGGATTCTGCGTAACCGCCATGACTTGCTCAATGTGAGCCAGGGCACCGTGTTCATCTTCTGGGGCCCCAGCAGCTACATGCGGCGGGATGGCAAGGGCCAAGTCTACAACAACCTTCAGCTCCTGAGCCAAGTGCTGCCCCGGCTCAAGGCCTTCATGATCACACGCCACAAGATGCTGCAGTTTGATGAGCTATTCAAGCAGGAGACTGGCAAAGACAGAAAGATCTCCAACACGTGGCTCAGCACTGGCTGGTTCACGATGACAATCGCACTGGAACTCTGTGACAGGATCAACGTTTATGGAATGGTGCCCCCAGACTTCTGCAGGGATCCCAATCACCCTTCAGTACCTTATCATTATTATGAACCTTTTGGACCTGATGAATGTACAATGTATCTTTCACATGAGCGTGGACGGAAGGGCAGTCATCACCGCTTTATCACAGAGAAGCGAGTTTTTAAGAACTGGGCACGGACATTCGATATTCACTTTTTTCAACCTGACTGGAAACCTGAATCACATGCTATAAATCATCCTGAAACAAAACCTGTGTTC---
>micOch1
ATGAAGACCTTGATGCACCATGGTCTGGCAGTGTGTTTAGTGCTCACTACCATGTGCACCAGCTTGTTGCTCGTGTACAGCAGCCTCGGCAGCCAGAAGGAGCGGCCCCCGCAGCAGCAGCAACAACAACAGCAGCAG---------------------GCGACTGCCAGC---AGCGCGCAGCCA---GTGGAGAGCAGTCCCCAGCCACGT---AGAACC---GCCCCCGCCGGACACCCGCAGTTGGATGGATACCTTGGTGTAGCAGACCACAAGCCCCTGAAAATGCACTGTACCGACTGCGCCCTGGTAACCAGCTCAGGGCACCTGCTGCACAGTCAGCAGGGCCCCCAGATCGATCGGACAGAGTGTGTTATCCGCATGAACGACGCCCCCACCCGAGGCTACGGGCTCGATGTGGGCAACCGCACCAGCCTGCGGGTCATCGCACACTCCAGCATCCAGAGGATCCTCCGCAACCGCCACGACCTGCTCAATGTGAGCCAGGGCACCGTGTTCATCTTCTGGGGCCCCAGCAGCTACATGCGGCGGGATGGCAAGGGCCAGGTGTACAACAACCTGCAGCTCCTCAGTCAGGTGCTGCCCCGGCTGAAGGCCTTCATGATCACACGCCACAAGATGCTGCAATTTGATGAGCTCTTCAAGCAGGAGACCGGCAAAGACAGGAAGATCTCCAACACTTGGCTGAGCACCGGCTGGTTCACCATGACAATCGCCCTGGAGCTCTGCGACAGGATCGATGTTTATGGCATGGTGCCCCCGGACTTCTGCAGGGATCCTAAGCACCCTTCAGTACCTTATCATTACTATGAGCCTTCTGGACCCGATGAATGTACAATGTACCTCTCGCACGAGCGAGGACGCAAGGGCAGTCACCACCGTTTTATCACAGAGAAACGGGTGTTTAAGAACTGGGCACGGACATTCAACATTCGCTTTTTCCAGCCAGACTGGAAACCAGAGCCACCTGCTGTGAATCACGCTGAGGAGAAGCCTGTGTTC---
>criGri1
ATGAAGACCCTGATGCACCACGGTCTGGCAGTGTGTTTAGTGCTTACTACCATGTGCACCAGCTTGTTGCTCGTGTACAGCAGCCTCGGCAGCCAGAAGGAGCGGCCCCTGCAGCAGCCGCAGCAG---------------------------------GCGACCGCCCGCCGGGCC-CAGAGCCA---GTGGAGAGCAGTCCCCAGCTACGG---AGAACC---GCCCCCGCTGGACCCCGGCAGTTGGATGGATACCTCGGCGTAGCCGATCACAAGCCCCTGAAAATGCATTGCAAGGATTGCGCCCTGGTGACTAGCTCGGGGCATCTGCTGGGTAGTCAGCAGGGCCCCCAGATCGATCAGACAGAGTGTGTGATCCGCATGAATGACGCCCCCACGCGAGGCTACGGGCCTGACGTGGGAAACCGCACGAGCCTGCGGGTCATCGCACATTCCAGCATCCAGCGGATCCTGCGCAACCGCCATGACCTGCTCAATGTGAGCCAGGGCACCGTGTTCATCTTCTGGGGCCCCAGCAGCTACATGCGGCGGGACGGCAAGGGCCAGGTATACAACAACCTGCAGCTCCTCAGCCAGGTGCTGCCCCGGCTGAAGGCCTTCATGACCACACGACACAAGATGCTGCAGTTCGATGAGCTCTTCAAGCAGGAGACTGGCAAAGACAGGAAGATCTCCAACACGTGGCTGAGCACGGGCTGGTTCACCATGACAATTGCTCTGGAGCTCTGTGACAGGATCGATGTTTACGGCATGGTGCCCCCAGACTTCTGCAGGGATCCTAAGCGCCCTTCAGTACCTTACCATTACTACGAGACTTCGGGACCCGATGAATGTACAATGTACCTCTCGCATGAGCGGGGCCGCAAGGGCAGTCACCACCGTTTCATCACGGAGAAGCGGGTGTTTAAGAACTGGGCACGGACATTCAACATTCACTTTTTCCAACCACACTGGAAACCAGAGTCACCCTCTGTGAACCATGCGGAGGACAAGCCTGTGTTCT--
