# Supplementary material for: Six reference-quality genomes reveal evolution of bat adaptations
Source: Nature. 2020 Jul 22;583(7817):578–84. doi: 10.1038/s41586-020-2486-3 (PMC8075899; doi:10.1038/s41586-020-2486-3)
Supplement: Supplementary file 6 — Alignments of 12,931 protein-coding genes across 48 mammals. [file 41586_2020_2486_MOESM6_ESM.gz › suppDataFile/ENST00000375890.aln.fasta]

>conCri1
------------AT-GCTTTGGCTTCACTCATGAGAACA---AGTTGCCAAACAGCAAAGCAAGATCTG------------------------------------GAGGTCATCAGGCCCCTGGACATTGAGCCTGCGGTGCTCTCACCAAGGGACCTCAGACCGGTGGTGTCCAGGCCAATAGACATTAGTCCTCCAGGATTCAGTAATGTCCGTACCCTGGAGACATGGAAGGGAAATGCTGACTTGGCGTACATCCTGAAGGCGGACCCCTGCGGCCACTGCCTCATCATCAACAATGTGAATTTCCATCCCGAGTCGAAGCTCAGCACCCGCAAGGGCTCCAACATCGACTGTGAGAAGCTGCAGAGGCGCTTCGGCCTGCTGCACTTCATGGTGGAGGTGAAGAGCGACCTCACTGCCAAGCAAATAGACCGGGCTTTGATGCAGCTGGCGAAGCAGGACCACAGTGCTCTGGACTGCTGCGTGGTGGTCATCCTCTCTCACGGCTGCCAGGCCAGTCACCGCCAGTTCCCAGGGGCTGTTTACGGTGCAGACGGCTGTCCTGTGTCTGTCGAGAGAATTGTGAACATCCTCAATGGAGCCGGCTGCCCCAGCTTGGGAGGGAAGCCCAAGCTCTTCTTCATCCAGGCCTGCGGTGGGGAGCAGAAAGACCACGGGTTTTCGGTGGCCTCC------GTGCCCCACAAAGACAGAGCCCCTGAGGACGACTCCGAGTCGGACGCTGCTCCCTTCCAGGACGGCCTGGGGCCTTTT---GACCAGACGGACGCTGTGGCCAGCTTGCCCACCCCCAGTGACATCTTCGTGTCCTACTCCACCTTTCCAGGTTTTGTCTCCTGGCGGGACACCAACAGCGGCTCCTGGTACGTGGAGACCCTGGATCGCGTCTTGGAGCAGTGGGCTCACTCTGAAGACCTGCAGACCCTCCTGCTCAGGGTCGCTGATGCTGTTTCGGAGAAAGGGGTTTTCAAGCAGATGCCCGGCTGCTTTAACTTCCTGCGCAAAAAACTTTTCTTTAAAACAT-----
>eriEur2
------------------------------------------------------------------------------------------------------------------------------------CCAAGGGTGCTTGAACCCATAGACCTCAGACCTCAGGTCTCAAGACCAGTGGACAGTGGTTCCGGGTCAGTCAGTAATTCTGGTGTTGTGGAGAGCTGGAAGGAGAAGGCTGATTTGGCCTACATCCTAAAAGCAGACCCCTGCGGCCACTGCCTCATCATCAACAACGTGAACTTCTGCCCCGAGTCGAGGCTGCGCACCCGCGTGGGCTCCGACATTGACTGCGGGAAGCTGCAGAGGCGCTTCGGTTCGATGCACTTCCTGGTGGAGGTGTTGTGTGACCTGACGGCCCAGCAAATGGGACAGGCTCTGGTGCAGCTGGCCCGGCGTGACCACAGTGCGCTGGACTGCTGTGTGGTGGCCATCCTCTCGCATGGCTGTCAGGCCAGCCACCGCCAGTTCCCAGGGGCTGTTTATGGCACGGATGGACGCCCCGTGTCCATTGAGAGGATCGTGAACATTTTTTATGGAGCCAGCTGTCCCAGCTTGGGTGGGAAGCCCAAGCTCTTCTTCATCCAGGCCTGTGGCGGGGATCAGAAAGACGTTGGATTTAAAGTGGCCTCC------ACTCCCTCCAGAGACGTGAGTCCTCCCAGGAGCCCCGAAACCGATGCTGTTCCCTTTCAGGACAGCCTGGCCACCTTT---GACCAGCCGGATGCCATGGCGAGTTTGCCCATGCCCAGCGACATCTTTGTGTCATACTGCACCTTCCCAGGTTTTGTCTCCTGGAGAGAAACCAGTCACGGCTCCTGGTACATCAAGACCCTGGACAGCGTTCTGGAGCAGTGGGCTCATGCTGAAGATCTGCAGACCCTCCTGCTGAGGGTCGCCAACGCCGTGTCTGAGAAAGGAGTTTACAAACAGATCCCTGGTTGCTTTAACTTCCTCCGGAAAAGGTTCTTCTTTAAGACG------
>calJac3
---------------------------TTGGCTTCG------ATCCTGCAAACTAATAGGCAAACAGAA---------------------AAGTTCTTGATTCCC------------------------------------------------------AAACCAAAGGATCACAGACCAGTGGACTTTGATTCTGGAGGATTGGGTGATGGCGGTGCCCCTGAGAATTTGAGGGGAAATGCGGATTTGGCTTATGTCATGAGCACGGAGCCCTGTGGCCACTGCCTCATTATCAACAATGTGAACTTCAGCTTCGAGTCCAGGCTCAGCATCCGCACCGGCTCCGACATCGACTGTGGGAAGTTGCAGCTCCGCTTCTCCTTGCTGCATTTCATGGTGGAGGTGAAGCGTGATCTGACTGCCAAGGAAATGAGGCTGACTTTGCTGGAGCTGGCGCGGCGGGACCACGGTGCTCTGGACTGCTGTGTGGTGGTCATCCTTTCTCACGGCTGTCAGGCCAGCCACCTGCAGTTTCCAGGGGCTGTCTACGGCACAGATGGATACCCTGTGTCAGTTGAGAAGATTGTGAACATCTTCAATGGGACCAGCTGCCCCAGCCTGGGAGGGAAGCCCAAGCTCTTTTTCATCCAGGCCTGTGGTGGGGAGCAGAAAGACCATGGGTTTGAGGTGGCCTCC------ACTTCCCCTCAAGAGGAGTCCCCTGGCAGTAACCCCGAGTCAGATGCCACCCCATTCCAGGAAGATGCGTGGACCTTT---GACCAGGTGGACGCTGTATCTAGTTTGCCCACACCCAGTGACATCTTTGTGTCCTACTCTACTTTCCCAGGTTTTGTCTCATGGAGGGAGCGCAAGAACGGTTCCTGGTATGTGGAGACCCTGGACGACATCTTTGAGCAGTGGGCTCACTGTGAAGACCTGCAATCG-TGCTGCTCAGGGTCGCTAATGCTGTTTCGGAGAAAGGGATTTATAAACAGATGCCTGGTTTCTTTAATTTCCTCCGGAAAAAACTTTTTTTTAAAACATCAT--
>saiBol1
---------------------------ATGTTGGCTTCG---ATCCTGCAAACTAATAGGCAAACAGAA---------------------AAGTTCTTGATTCCC---------------------------------------AAAACAAAGGATCTCAGACCAGAAACACCCAGACCAGTGGACCCTGGTTGTAGAGGATTCGGTGATGGCGGTGCTCCTGGGAATCCGAGGGGAAATGCGGATTTGGCTTATGTCATGAGCTCGGAGCCCTGTGGCCACTGCCTCATTATCAACAATGTGAACTTCAGCGACGAGTCCAGGCTCAGCACCCGCATCGGCTCCGACGTCGACTGTGGGAAGTTGCAGCTCCGCTTCTCCTCACTGCATTTCATGGTGGAGGTGAAGCGCGACCTTACTGCCAAGGAAATGGGGCTGGCTTTGCTGGAGCTGGCGCGGCGGGACCACAGTGCTTTGGACTGCTGTGTGGTGGTCATCCTCTCTCATGGCTGTCAGGCCAGCCACCTGCAGTTTCCAGGGGCTGTCTACGGCACAGATGGATACCCTGTGTCACTTGAGAAGATTGTGAATATCTTCAATGGGACCAGCTGCCCCAGCCTGGGAGGGAAGCCCAAGCTCTTTTTCATCCAGGCCTGTGGTGGGGAGCAGAAAGACCATGGGTTTGAGGTGGCCTCC------ACTTCCCCTGAAGAGGAGTCCCCTGGCAGTAACCCCGAGTCAGATGCCACCCCATTCCAGGAAGATGCGTGGACCTTT---GACCAGGTGGATGCCGTATCTAGTTTGCCCACACCCAGTGACATCTTTGTGTCCTACTCTACTTTCCCAGGTTTTGTCTCCTGGAGGGAGCCCAAGAGAGGTTCCTGGTATGTGGAGACCCTGGACGACATCTTTGAGCAGTGGGCTCACTCTGAAGACCTGCAGTCCCTGCTGCTCAGGGTCGCTAATGCTGTTTCGGGGAAAGGGATTTATAAACAGATGCCTGGTTTCTTTAATTTCCTCCGGAAAAAACTTTTCTTTAAAACATCA---
>hg38
---------------------------ATGCTGGCTTCG---TTTCTGCGAACTAACAGGCAAGCAGCAAAGTTGTCGAAGCCAACCCTAGAAAACCTTACCCCAGTGGTGCTCAGACCAGAGATT---------------CGCAAACCAGAGGTTCTCAGACCGGAAACACCCAGACCAGTGGACATTGGTTCTGGAGGATTTGGTGATGTCGGTGCTCTTGAGAGTTTGAGGGGAAATGCAGATTTGGCTTACATCCTGAGCATGGAGCCCTGTGGCCACTGCCTCATTATCAACAATGTGAACTTCTGCCGTGAGTCCGGGCTCCGCACCCGCACTGGCTCCAACATCGACTGTGAGAAGTTGCGGCGTCGCTTCTCCTCGCTGCATTTCATGGTGGAGGTGAAGGGCGACCTGACTGCCAAGAAAATGGTGCTGGCTTTGCTGGAGCTGGCGCAGCAGGACCACGGTGCTCTGGACTGCTGCGTGGTGGTCATTCTCTCTCACGGCTGTCAGGCCAGCCACCTGCAGTTCCCAGGGGCTGTCTACGGCACAGATGGATGCCCTGTGTCGGTCGAGAAGATTGTGAACATCTTCAATGGGACCAGCTGCCCCAGCCTGGGAGGGAAGCCCAAGCTCTTTTTCATCCAGGCCTGTGGTGGGGAGCAGAAAGACCATGGGTTTGAGGTGGCCTCC------ACTTCCCCTGAAGACGAGTCCCCTGGCAGTAACCCCGAGCCAGATGCCACCCCGTTCCAGGAAGGTTTGAGGACCTTC---GACCAGCTGGACGCCATATCTAGTTTGCCCACACCCAGTGACATCTTTGTGTCCTACTCTACTTTCCCAGGTTTTGTTTCCTGGAGGGACCCCAAGAGTGGCTCCTGGTACGTTGAGACCCTGGACGACATCTTTGAGCAGTGGGCTCACTCTGAAGACCTGCAGTCCCTCCTGCTTAGGGTCGCTAATGCTGTTTCGGTGAAAGGGATTTATAAACAGATGCCTGGTTGCTTTAATTTCCTCCGGAAAAAACTTTTCTTTAAAACATCA---
>panTro5
---------------------------ATGCTGGCTTCG---TTTCTGCGAACTAACAGGCAAGCAGCAAAGTTGTCGAAGCCAACCCTAGAAAACCTTACCCCAGTGGTGCTCAGACCAGAGATT---------------CGCAAACCAGAGGTTCTCAGACCGGAAACACCCAGACCAGTGGACATTGGTTCTGGAGGATTCGGTGATGTCGGTGCTCTTGAGAGTTTGAGGGGAAATGCAGATTTGGCTTACATCCTGAGCATGGAGCCCTGTGGCCACTGCCTCATTATCAACAATGTGAACTTCTGCCGTGAGTCCGGGCTCCGCACCCGCACTGGCTCCAACATCGACTGTGAGAAGTTGCGGCGTCGCTTCTCCTCGCTGCATTTCATGGTGGAGGTGAAGGGCGACCTGACTGCCAAGGAAATGGTGCTGGCTTTGCTGGAGCTGGCGCGGCAGGACCACGGTGCTCTGGACTGCTGCGTGGTGGTCATTCTCTCTCACGGCTGTCAGGCCAGCCACCTGCAGTTCCCAGGGGCTGTCTACGGCACAGATGGATGCCCTGTGTCGGTCGAGAAGATTGTGAACATCTTCAATGGGACCAGCTGCCCCAGCCTGGGAGGGAAGCCCAAGCTCTTTTTCATCCAGGCCTGTGGTGGGGAGCAGAAAGACCATGGGTTTGAGGTGGCCTCC------ACTTCCCCTGAAGACGAGTCCCCTGGCAGTAACCCCGAGCCAGACGCCACCCCGTTCCAGGAAGGTTTGAGGACCTTC---GACCAGCTGGACGCCATATCTAGTTTGCCCACACCCAGTGACATCTTTGTGTCCTACTCTACTTTCCCAGGTTTTGTTTCCTGGAGGGACCCCAAAAGTGGCTCCTGGTACGTTGAGACCCTGGACGACATCTTTGAGCAGTGGGCTCACTCTGAAGACCTGCAGTCCCTCCTGCTTAGGGTCGCTAATGCTGTTTCGGTGAAAGGGATTTATAAACAGATGCCTGGTTGCTTTAATTTCCTCCGGAAAAAACTTTTCTTTAAAACATCA---
>ponAbe2
---------------------------ATGCTGGCTTCG---TTTCTACGAACTAACAGGCAAGCAGCAAAGTTGTCGAAGCCAACCCTAGAAAACCTTACCCCAGTGGTGCTCAGACCAGAGATTGTCAGACCAGAAATTCGCAAACCAGAGGTTCTCAGACCAGAAACACCCAGACCAGTGGACATTGGTTCTGGAGGATTTGGTGATGTTGGTGCTCTTGAGAGTATGAGGGGAAATGCAGATTTGGCTTACATCCTGAGCATGGATCCCTGTGGCCACTGCCTCATTATCAACAATGTGAACTTCTGCCGTGAGTCCGGGCTCCGCACCCGCACTGGCTCCAACATCGACTCTGAGAAGTTGCGGCGCCGCTTCTCCTCGCTGCATTTCATGGTGGAGGTGAAGGGCGACCTGACTGCCAAGGAAATGGTGCTGGCTTTGCTGGAGCTGGCGCAGCAGGACCACGGTGCTCTGGACTGCTGCGTGGTGGTCATTCTGTCTCACGGCTGTCAGGCCAGCCACCTGCAGTTCCCAGGGGCTGTCTACGGCACAGATGGATGCCCTGTGTCGGTTGAGAAGATTGTGAACATCTTCAATGGGACCAGCTGCCCCAGCCTGGGAGGGAAGCCCAAGCTCTTTTTCATCCAGGCCTGTGGTGGGGAGCAGAAAGACCATGGGTTTGAGGTGGCCTCC------ACTTCACCTGAAGATGAGTCCCCTGGCAGTAACCCCGAGCCAGACGCCACCCCGTTCCAGGAAGGTTTGAGGACCTTT---GACCAGCTGGACGCCATATCTAGTTTGCCCACACCCAGTGACATCTTTGTGTCCTACTCTACTTTCCCAGGTTTTGTTTCCTGGAGGGACCCCAAGAGTGGCTCCTGGTACGTTGAGACCCTGGACGACATCTTTGAGCAGTGGGCTCACTCTGAAGACCTGCAGTCCCTCCTGCTCAGGGTCGCTAATGCTGTTTCGGTGAAAGGGATTTATAAACAGATGCCTGGTTGCTTTAATTTCCTCCGGAAAAAACTTTTCTTTAAAACGTCA---
>macFas5
---------------------------ATGTTGGCTTCG---TTCCTGCGAACTAACAGGCAAGCAGTAAAGTTGTCGAAGCCAACCCTAGAAAACCTTACCCCGGTGGTGCTCAGACCAGAGATT---------------CGCAAACCAGAGGTTCTCAGACCGGAAACACCCAGACCAGTGGACATTGGTTCTGGAGGATTCGGTGATGTTGGTGCTCCTGAGAGTTTGAGGGGAAATGCAGATTTGGCTTACGTCCTGAGCATGGAGCCCTGTGGCCACTGCCTCATTATCAACAATGTGAACTTCTGCTGTGAGTCTGGGCTCAGCACCCGCACTGGCTCCAGCATTGACTGTGAGAAGTTGCAGCGCCGCTTCTCTTTGCTGCATTTCATGGTGGAGGTGAAGCACGACCTGACTGCCAAGGAAATGGTGCTAGCTTTGCTGGAGCTGGCACGGCGGGACCACAGTGCTCTGGACTGCTGTGTGGTGGTCATTCTCTCTCACGGCTGTCAGGCCAGCCACCTGCAGTTCCCAGGGGCTGTCTACGGCACAGATGGATGCCCTGTGTCGGTCGAGAGGATTGTGAACATCTTCAATGGGACCAGCTGCCCCAGCCTGGGAGGGAAGCCCAAGCTCTTTTTCATCCAGGCCTGTGGTGGGGAGCAGAAAGACCATGGGTTTGAGGTGGCCTCC------ACCTCCCCTGAAGACGAGTCCTCTGGCAGTAACCCCGAGCCAGACGCCACCCCGTTCCAGGAAGATTTGAGGACCTTC---GACCAGCTGGATGCTGTATCTAGTTTGCCCACACCCAGCGACATCTTTGTGTCCTACTCTACTTTCCCGGGTTTTGTCTCCTTGAGGGACCCCAAGAGTGGCTCCTGGTACATTGAGACCCTGGACAACATCTTTGAGCAGTGGGCTCACTCTGAAGACCTGCAGTCCCTTCTGCTCAGGGTCGCTGATGCTGTTTCGGTGAAAGGGATTTATAAACAGATGCCTGGTTGCTTTAATTTCCTCCGGAAAAAGCTTTTCTTTAAAACATCA---
>micMur3
---------------------AT-GGGCTGGCGTCA------TTCCTGCGAACTAGCAGGCACTCAGCAAAGCTGTCGAAGCCGACCCCAGGAAACCCTACCCCAGTGGTG---------------------------------------------CTCAGGCCAGAACCACCCAGGCCAGTGGACACTGGTTCTGGAGGATTCAGTGATGTCTGTGCTCCCAAGACACTGAAGGGGAATGCGGATTTGGCGTACGTCCTGGACGCAGACCCTTGTGGCCACTGCCTCATCATCAACAACGTGAACTTCTGCCCGGACTCGGGCCACAGCACCCGCGCCGGCTCCAACGTCGACTGCGAGAAGCTGCGGCGCCGCTTCTCCTTGCTGCGTTTCTCGGTGGAGGTGCAGTGCGACCTGACGGCCAAGAAAATGGTCCTGGCTTTGGTGGAGCTGGCACGGCGGGACCACAGCGCGCTGGACTGCTGCGTGGTGGTCATCCTGTCTCACGGCTGTCAGGCCAGCCACCTCCAGTTCCCAGGGGCCGTCTACGGCACGGACGGATGTCCTGTGTCGGTCGAGAGAATCGTGAACATCTTCAACGGGACTGGCTGCCCCAGCCTGGGAGGGAAGCCCAAGCTCTTTTTCATCCAGGCCTGTGGTGGGGGGCAGAAAGACCATGGGTTTGAGGTGGCCTCC------ACTTCCCCTGAAGACAGGCTCTCGGGCAGTAACCCGGAGACAGATGCCACCCCGTTCCAGGAGGGCTCTGGGACAATG---GACCAGCCGGACGCCATGTCTAGTTTGCCCACCCCCAGTGACATCTTTGTGTCCTACTCCACCTTCCCAGGTTTTGTCTCCTGGAGGGATACCAAGAGCGGCTCCTGGTACGTGGAGACCCTGGACAGCATCTTTGAGCAGTGGGCTCACGTGGAGGACCTGCAGTCCCTGCTGCTCAGGGTTGCCAACGCTGTTTCTGTCAAAGGGATTTACAAACAGATGCCTGGTTGTTTTAATTTCCTTCGGAAAAAACTTTTCTTTAAAACACAGT--
>triMan1
---------------------------------------------------------------------------------------------------------------------------AAACTCAGACCAACTGAGCTCAGGCCAGAGGTTCTCAGACCACAGGTGCCCAGGCCAGTGACCACTGGCTCTGGAGAACTCCGTGATGCCTGTGCTCCA---AGATGGGGAGGAAAGGCCAATTTGGCATACGTCCTGGAGGCTGACCCTTGTGGCTACTGCCTCATTATCAACAATGTGAACTTCTGCCTCAATTCGGGGCTCAGCTCCCGCACTGGCTCCGATATCGACTGTGAGAAGTTGCAACGACGCTTCCGCTCGCTGCATTTCATGGTGGAAGTGAAGTGTGACCTGACTGCCAAGGACATGCTCCTGGCTCTAGGGGAGCTGGCGCAGCGGGACCATGGAGCACTGGACTGCTGTGTGGTGGTCATCCTCTCCCACGGCCATCAGGCCAGTCACCGCCAGTTCCCGGGGGCCGTCTATGGCACAGATGGATATTCTGTGTCCATCGAGAGAATTGTGAACATCTTCAATGGCACCGGCTGCCCCAGCTTGGGAGGGAAGCCCAAGCTCTTTTTCATCCAGGCCTGCGGTGGGGAGCAGAAAGACCATGGATTTGAGGTGGCCTCT------GCTTCCTCCGAAGACTGGGCCTCTGGCAGTAACCCCGAGTCAGACGCCGCCCCGTTCCAGGAAGGCCCAGGGAGCTCC---GACCAGCCAGACGCCGTGGCTAGTCTGCCCACACCCAGCGACATCTTCGTGTCCTATTCCACCTTCCCAGGTTTTGTCTCCTGGAGGGATACCAGGAGTGGCTCCTGGTACATCGAGATCCTGGACGGTGTCTTGGAGCAGTGGGCTGACTCTGAAGACCTGCAGACTCTTCTGCTCAGGGTTGCCGATGCTGTTTCAGAGAAAGGGATTTACAAACAGATGCCGGGTTATTTTAATTTCCTCCGGAAAAAACTTTTCTTTAAAACT------
>loxAfr3
---------------------------------------------------------------------------------------------------------------------------AAGCTCCGACCAGCTGAGCTCAGGCCAGAGGTTCTCAGACCAGAGGTGCCCAGGCCAGTGACCATTGGCTCTGGAGGACTCCGTGATGCCTGTGCTCTG---AGACCGGGAGGAAACACTGATTTGGCATACGTCCTGGACGCCGACCCTTGTGGCTACTGCCTCATTCTCAACAATGTGAACTTCTGCCTCCAGTCGGGGCTTGGCACCCGCACTGGCTCCAATATTGACTGTGAAAAGTTGCAGCGACGTTTCCGATTGCTGCATTTCATGGTGGAGGTGAAGTGTGACCTGACTGCCAAGGAAATGTTCCTGGCCCTGGTGGAGCTGGCACAGCGGGACCATGGTGCTCTGGACTGCTGTGTGGTGGTCATCCTCTCCCACGGCTGTCAGGTCAGTCACCGCCAGTTCCCGGGGGCCGTCTATGGCACGGATGGAAATTCTGTGTCCATTGAGAGAATTGTGAACATCTTCAATGGAACCGGCTGCCCAAGCTTGGGAGGGAAGCCCAAGCTCTTTTTCATCCAGGCCTGTGGTGGGGAGCAGAAAGACCATGGATTTGAGGTGGCCTCT------GCTTCCCCTAAAAACAGGGCCTCTGGCAGAAACCCCGAGTCAGATGCCGCCCCGTTGCTGGAAGGCCTGGGGAACTCT---GACCAGCCAGATGCCGTGGCTAGTTTGCCCACACCCAGTGATATCTTCGTGTCCTACTCCACCTTCCCAGGGTTTGTCTCCTGGAGGGATACCAAGAGTGGTTCCTGGTACGTCAAGACTCTGGATGCTGTCTTTGAGCAGTGGGCTGGCTCTGAAGACCTACAGACCCTCCTGCTCAGGGTCGCCAATGCTGTTTCAGAGAAAGGGATTTACAAACAGATGCCAGGTTATTTTAATTTCCTCCGGAAAAAACTTTTCTTTAAAACTTGT---
>HLrhiFer5
------------CTTGGACCAGTTGTTCTCAAACCAGAG---GAGCAGACAGCGGCGAAGCAGTATCCA------TCAAAGCCGATCCCAGAAAAACTCACTCCAGTGGTGCTGGGGCCAGAGGAGCTCTGGCCGGCCAAGCTCAAGCCAGAGGTTCTCAGACCAGAGGTGCCCAGGCCGGAGGACATTGGTTCTGGAGGATTCAGTGATGTCCGTACTCAGAGGGGATTGAGGGAAAACGCCGATGTGGCATACGTCCTGAACGCAGACCCCTGTGGCTACTGCCTCATTATCAACAACGTGAACTTCAGCTTG------GGGCTCAGCACCCGCTCGGGCTCCAATGTCGACTGTGAGAAGCTGACGCAACGTTTCCGCTTGCTACATTTCATGGTGGAGGTGAAGTGCAACCTGACTAGCAAGCAAATGGTCCAGGCTTTGCTGGAGCTGGCCCGGCGAGACCATGGCGCTCTGGACTGCTGTGTAGTGGTCATCCTCTCTCATGGTTGTGAGGCCAGCCACCGCCAGTTCCCAGGGGCTATTTATGGCACAGATGGGTGTCCTGTGCCCGTCGAGAGAATTGTGAACATCTTCAACGGAACGAGCTGCCCCAGCTTGGGAGGGAAGCCCAAGCTCTTTTTCATCCAGGCCTGTGGTGGAGAGCAGAAAGACCCTGGGTTTGCGGTGGCCTCC------ACCTCCTCTGAGGACAGGGCCCCTGGCAGTAATCCCGAGCCAGACGCTGCTCCATTCCAGGACAACCCAGGCAACTGT---GACCAGCCAGATGCCATGTCTAGTTTGCCCACACCCAGTGACATCTTTGTGTCCTACTCCACCTTCCCAGGTTTTGTCTCCTGGAGGGATCCCAACAGCGGCTCCTGGTACATCGAGACCCTGGATAAAGTTTTTGAGCAGTGGGCTCACTCTGAAGACCTGCAGAGCCTCCTGCTCAGGGTCGCTAATGCTGTTTCGGAGAAAGGGATTTACAAACAGATTCCTGGTTGTTTTAATTTCCTCCGGAAAAAACTTTTCTTTAAAACT------
>canFam3
ATGCCTGTGGTGCTTGGACCAACGAGACTCACACCAGAG---GATCTCAGAGGG------AAGGATCCG------TCAAAGCTGACTCCAGGAAAACTCGCTCCGGTGGTGCTGGGGCCAGCTGAG---------------CTCCAGCCACAGGTTGTCAGACCATCGGTGCCCAGGCCAACGGACAATGGTTCTGGACGATTCAGTGACGTCTGTGTTCAGGAGATTTCCAAGGGAAATGGTGATTTGGCGTACGCCCTGAACGCAGACCCCTGCGGCTACTGCCTCATCATCAACAACGTGAACTTCTGCCCCGAGTCAAGGCTCACGGCCCGCGGCGGCTCCAATATCGACTGCGAGAAGCTGCAGCGACGCTTCTGTCTGCTGCGGTTCACGGTGGAGGTGAAGTGGGACCTGACGGCCAAGCAAATGGTCCAGGCTTTGGTGGAGCTGGCGCGGCGGGACCACAGCGCTCTGGACTGCTGCGTGGTGGTCGTCCTGTCCCACGGCTGTGAGGCCAGCCACCGCCAGTTCCCAGGGGCCGTTTATGGCACAGATGGATGTCCTGTGTCCATTGAGAAAATTGTGAACATCTTCAATGGAACTGGCTGCCCCAGCTTGGGAGGGAAGCCCAAGCTCTTCTTTATCCAGGCCTGTGGTGGGGAGCAGAAAGACCATGGGTTTGCGGTGGCCTCC------GCTTCCCCTGAAGACAGGAGCCCTGGCAGTGACTCTGAGCCAGACGCTGTCCCGTTCCAGGAAGGCCCAGGCCCCTTT---GACCAGCTGGACGCCGTGTCTAGTTTGCCCACTCCCAGTGATATCTTTGTATCCTATTCCACCTTCCCAGGCTTTGTTTCCTGGAGAAATACCAAGAGCGGCTCCTGGTACGTGGAGACCTTGGATGGTGTTTTTGAGCAGTGGGCTCACGCTGAAGACCTGCAGACCCTCCTGCTCAGGGTCGCTAATGCTGTTTCGCAGAAAGGAGTTTACAAACAGATTCCCGGTTGTTTCAATTTCCTCCGGAAAAAACTCTATTTTAAAATG------
>HLequCab3
---------------------------------------------CTGACAGCAGTGAAGCAGGACCCA------TCGAAGCTGACTCCAGGAAAACTCACTCCAGTGGTGCTGGGGCCCGAGGAGCTCTGGCTGGCCAAGCTCAGGCCAGAGGTTCTCAGACCAGAGGTGCCCAGGCCAGTGGACATTGGTTCTGGAGGATTCAGTGATGTCCGTGCTCAGGACAGATTGAGGGGAAACGCCGATTTGGCGTACGTCCTGAACGCGGACCCCTGTGGCCACTGCCTCATCATCAACAACGTGAACTTCTACCTGGCGTCGGGGCTCGGCAGGCGCGTCGGCTCCGACATTGACTGCGAGAAGCTGCGGCAGCGCTTCAGCCTGCTGCATTTCATGGTGGAGGTGAAGGGCGACCTGACCGCCAAGCAAATGCTCCGGGCCTTGGGGGAGCTGGCACGGCGCGACCATGGTGCTCTAGACTGCTGCGTGGTGGTCATCCTCTCTCACGGCTGTCAGGCCAGCCACCTCCAGTTCCCGGGGGCTGTTTATGGCACAGACGGATGTCCTGTGTCCATCGAGAGCATCGTGAACATCTTCAATGGAACTGGCTGCCCCAGCTTGGGAGGGAAGCCCAAGCTGTTTTTCATCCAGGCCTGCGGTGGGGAGCAGAAAGACCCTGGGTGTAAGGTGGACTCC------ACCTCCCCTGAAGACAGGACCCCTGGCAGTGACTCTGAGCCAGATGCTGTCCCGTTCCAGGAAGGCCCAGGCACCTTC---GACCAGCCGGATGCTGTGTCCAGTTTGCCCACACCCAGTGACATCTTTGTGTCCTACTCCACCTTCCCAGGCTTTGTCTCCTGGCGGGATCCCAAGAGCGGCTCCTGGTACGTCGAGACCCTGGATGGTGTGTTTGAGCAGTGGGCTCACTCTGAAGACCTGCAGACCCTCCTGCTCAGGGTAGCTCACGCTGTTTCGGAGAAAGGAGTTTACAAACAGATTCCTGGTTGTTTTAATTTCCTCCGGAAAAAATTTTTCTTTAAAACTTAC---
>felCat8
---------------------ATGGGCCTCAAACCAGAG---GAGCTCAGAAGG---AGGCAGTATCCT------TTAAAGCCGACTCCGGAAAAACTCACTCCAGTGGTGTTGGGGCCCGAGGAGCTGTGGCCAGCCAAGCTCCGGCCAGAGGTTCTCAGACCAGAGGTGCCTAGGCCAGTGGACATTGGTTCTGGACCATTCAGTGATATCTGTGCTCAGGAAATTTCGAAGCGAAATGCTGATTTGGCGTATGTCCTGAACGCGGACCCCTGTGGCCACTGCCTCATCATCAACAACATGAACTTCTGCCTCGAGTCGAGGCTCCAGACCCGTACCGGCTCCAATATCGACTGTGAGAAGTTGCAGCGACGTTTCTCCTTGCTGCATTTCATGGTGGAGGTGAAGCACGACCAGACGGCCAAGCAAATGGTCCAGGTGTTGGTGGAGCTGGCTCAGCGGGACCACGGTGCTCTGGACTGCTGCGTGGTGGTCATCCTCTCTCACGGCTGTCAGGCCAGCCACCGCCAGTTCCCAGGGGCTGTTTATGGCACAGATGGCTGTCCTGTGTCCATCGAGAAAATTGTGAACATCTTCAATGGATCCGGCTGCCCCAGCTTGGGAGGGAAGCCCAAGCTCTTCTTTATCCAGGCCTGTGGTGGGGAGCGGAAAGACCATGGGGTTGAGGTGGCCTCC------ACGTCCCCTGAAGACAGGACCCCTGGCAGTGACCCCGAGCCAGACGCTGTCCCGTTCCAGGAAGGCCCAGGCACCTTT---GACCAGCCAGACGCCGTGTCTAGTTTGCCCACACCCAGTGACATCTTTGTGTCCTACTCCACCTTCCCAGGTTTTGTTTCCTGGAGGGACACCAAGAGCGGCTCCTGGTATGTGGAGACCTTGGATGGTGTTTTCGAGCAGTGGGCTCGCTCTGAGGACCTGCAGACCCTCCTGCTCAGGGTCGCTAATGCTGTTTCGCAGAAAGGGATTTACAAGCAGATTCCTGGTTGTTTCAATTTCCTCCGGAAAAAACTTTACTTTAAAATG------
>HLrouAeg4
---CCTGTGGTGGTTAGACCAGTGAGCGTCAAACCAGAGGAGCTGACTCACGTGGTGAAGCAAGATCCA------TCGAAACTGACCCCGGGG------------------------------------------------------CCAGAGGGTCTCAGACCGGAGGCGCCCAGACCAGTGGACATCGGTTCCGGAGGACGCAGTGATGTCCGCGCTCAGGAGGGACTGAGGGGAAACGCCGATTTGGTGTACGTCCTGAACGCAGACCCCTGTGGCTACTGCCTCATTATCAACAACGTGCACTTCTACCCCGAGTCGCGGCTCAGCGCCCGCCCCGGCTCCAACGTCGACTGTGAGAAGTTGCAGCGACGCTTCCGCTTGTTGCATTTCATGGTGGAGGTGAAGTGCGACCTGACTTGCAAGCAAATAGTCCAGGCTTTGGTGGAGCTGGCACAGCGGGACCACAGCGCACTGGACTGCTGTGTGGTGGTCATCCTCTCTCATGGCTGCCAGGCCAGCCACCTCCAGTTCCCGGGGGCTGTTTATGGCACAGACGGGTTTCCTGTGCCCATCGAGAAAATTGTGAACATCTTCAACGGAACTGGCTGCCCCAGCTTGGGAGGGAAGCCCAAGCTCTTTTTCATCCAGGCCTGTGGTGGAGAGCAGAAAGACTGTGGGTTTTCAGTGGTCTCC------GCCTCCCCTGAGGACAGGGCCCCTGGCAGCGACCCTGAGCCAGACGCTGTGCCGTTCCGGGACCGTTCAGGCAGCTGC---GACCAGCCGGATGCTGTGTCTAGTTTGCCCACACCTAGTGACATCTTTGTGTCCTACTCCACCTTCCCAGGCTTTGTCTCCTGGAGGGACCCCAGAAGTGGCTCCTGGTACATCGAGACCCTGGACAGCATCTTTGAGCAGTGGGCTCACTCTGAGGACCTGCATAGCCTCCTGCTGAGGGTCGCCAATGCCGTCTCCCAAAAAGGGATTTACAAACAGATTCCTGGCTGTTTCAACTTTCTCCGGAAGAAACTCTTTTTTAAAACT------
>dasNov3
-------------------CAGCGGGCCTCAAAGCAGAG---GAGCCGAGAGTTGTGGAGCGGGATCCA------TCAAAGCCGACTGTGGGAAACCTCGCCCCAGTGGTGCTGGGGCCTGAGGACCTGTGGCCAGCCAAGCTCAGGCCAGAGGTCCTCCGACCAGAGGTGCCCGGGCTGGCAGACACTGGCTCTGCAGGATTCGGCGATGCCTGTGCTCAGGAGAGACTGAGGGGCAACACCGATTTGGCCTACGACCTGAACGCTGACCCTTGCGGCCACTGCCTCGTCATCAACAACGTGAACTTCTGCCCCAAGTCGGGGCTCCGCACCCGCACCGGCTCCAACGTCGACTGCCAGAAGCTGCAACGGCGCTTCGGCTTGCTGCATTTTGTGGTGGAGGTGCGGGATGACTTGACCGCAAAGGAAATGGTCCTGGCTTTGGTGGAGCTGGCGCGGCGGGACCACGGCGCGCTGCGCTGCTGTGTGGTGGTCATCCTCTCTCACGGCTGTCAGGCCAGCCACCTCCAGTTCCCAGGGGCCGTCTACGGCACAGATGGCTGTCCTGTGTCCGTCGAGAGAATTGTGAATCTCTTCAACGGGACCAACTGCCCCGGCTTGGGTGGAAAGCCCAAGCTCTTCTTCATCCAGGCCTGTGGTGGGGAGCAGAGAGACCGTGGGTTTGAGGTGGCCTCC------ACCTCCTCTGAAGGCAGGGCCTCCAGCAGTAACCCTGAGCCAGACGCCAGCCCGTTCCAGGAAAGCCAGGAGGGCTTT---GACCAGCCAGATGCTGTGGCCAGTTTGCCCACGCCCAGTGACATCTTGGTGTCCTACTCCACCTTCCCAGGCTTCGTCTCCTGGAGGGACACCCAGAGCGGCTCCTGGTACATCGAGACCCTGGACGGCGTCCTGGAGCAGTGGGTTCGCTCTGAAGACCTGCTGACCCTCCTGCTCAGGGTTGCTCATGCTGTTTCGGAAAAAGGGATTTACAAACAGATTCCTGGTTGCTTTAATTTCCTCCGGAAAAAACTTTTCTTCAAAACCTCCT--
>oryCun2
---------------------------------------------------------------------------------------CTGGGAAACCTCTCCCCGGTGGTGCTGGGGCCTGAGGAGCTATGGCCAGCCAAGCTCAGGCCAGAGGTTCTCAGGCCG---------------GTGGACTCCAGTTCTGGAGGATTCCGTGATGTCTGTGCTCAGGATGGTGTGAGAGGAAACGTGGATTTGGCGTACGTCCTGGACGCAGAGCCCTGTGGCCACTGCCTCATCATCAACAACGTGAACTTCAGCAGCACCTCGGGGCTCAGCGCCCGCAACGGCTCCAACATCGACTGCGCGAAACTGCAGCACCGCTTCTGCTCGCTGCACTTCACCGTGGAGGTGAAGCCTGACCTGACCGCCAAGGAAATGCTCCTGGCCTTGGCGGAGCTGGCACAGCGGGACCACAGCGCCCTGGACTGCTGCGTGGTTGTCATCCTGTCTCACGGCTGCCAGGCCAGCCACCTCCAGTTCCCTGGGGCCGTCTATGGCACGGACGGATACCCCGTGCCCGTTGAGAGAGTCGTGAACATCTTCAACGGGACCAGCTGCCCCAGCCTGGGTGGGAAGCCCAAGCTCTTCTTCATCCAGGCCTGCGGAGGGGAGCAGAAGGACCACGGGTTTGAGGTGGCCTCC------GCTTGTCCCGAAGACAGGACCTCTGGGCACAACCTGGAGCCGGATGCCACCCCATTCCAGGGAGGCCCGAGGACCTCCGATGACCAGGTGGATGCTGTGTCTAGCTTGCCCACGCCCAGTGACATCCTCGTGTCCTACTCCACCTTCCCAGGTTTCGTCTCCTGGAGGGATCCCAAGAGCGGCTCGTGGTACGTGGAGACCCTGGACCACATCCTGGGGCGGTGGGCTCCCACCGAAGACCTACAGTCCCTGCTGCTCCGGGTCGCGAATGCTGTTTCCGAGCGAGGGATTTACAAACAGATCCCTGGCTGTTTTAATTTCCTCCGGAAAAAGCTTTTCTTTAAAACT------
>ochPri3
---------------------------ATGGCCAAGCGG---GATCTCTCGGGGGCGGTGGTGGCCCCC------------------CCGGAAAACCTCTCCCCGGTGGTGCTGGGGCCCAAGGAGCTGTGTTCAGCTAAACTCAGGCTGGAGGTTCTCAGACCA---------------GTGGACTCTGCTTCTGGAGGATTCGGTGATGTCTGTGTTCAGGGGCGAGCGAGAGGAGACACAGATTTGGCGTACATCCTGAACGCAGACCCCTGTGGCCACTGCCTCATTATCAACAATGTGAACTTCAGCAGCGACTCGGGGCTCAGCACCCGCACCGGCTCCAATATCGACTGCGAGAAGTTGCAGCGCCGCTTCTGCTCGCTGCATTTTGCAGTGGAGGTGAAGTCTGACCTGACCGCCAAGGAGATGGTCCTGGCTTTGGAGGAGCTGGCGCAGCGGGACCACAGCACCCTGGACTGCTGTGTGGTGGTCATCCTGTCACACGGCTGCCAGGCCAGCCATCTGCAGTTCCCAGGGGCCGTCTACGGTACAGACGGATGGCCCGTGTTCATCGAGAAAGTGGTGAACATCTTCAATGGGACTGGCTGCCCCAGCCTGGGCGGGAAGCCCAAGCTGTTCTTCATCCAGGCCTGTGGCGGGGAGCAGAAGGACCGTGGGGTTGAGGTGGCCTCC------ACTTACCCTGAAGATAGCGCCGCTAGACACAGCCCAGAGCCAGATGCCACCCCGTTCCAAGGAGGCCCGAGGACTGCTGGTGACCAGCCAGATGCTGTGTCTAGTTTGCCCACGCCCAGTGACATCCTGGTGTCCTACTCCACCTTCCCAGGTTTCGTCTCCTGGAGGGACACCCAGAGTGGCTCCTGGTATGTGGAGACCCTGGACTGCATCCTGGGGCAGTGGGCGCACACCGAGGACCTGCAGTCGCTCCTGCTCCGGGTCGCAAATGCGGTTTCTGAGCGAGGGATTTACAAACAGATCCCTGGATGTTTTAATTTCCTCCGGAAGAAACTTTTCTTTAAAACT------
>micOch1
------------CTGGGACCAATCGGACTCACACCAAAG---GAGCAGAGAGTAGTGAAGCTGGAGCCA------TCTCAGCCTGCCCAGGGAAACCTCACACCCGTGGTGCTGGGGCCAGAAGAACTCTGGCCTGCTCGCCTCAGACCAGAGGTTCTCAGGCCAGAAACTCCCAGGCCAGTGGACATTGGTTCTGACAGAAGCCATGATGCCTGTGCTCCAGAGAAGATCAAGGGTCATGCAGATATGGCATACATCCTGGATGCAGACCCCTGTGGCCACTGCCTCATCATCAACAATGTGAACTTCCACCCTTCCTCGGGGCTCAGCACACGCACTGGCTCCAACGTGGACTGTGAGAAGCTTCAACACCGCTTCCGCTGGCTGCATTTCATGGTGGAGGTGAAGAACGACCTGACTGCCAAGAAAATGGTTGCGGCTCTGGTGGAGATGGCACAACGGGACCACCGCGCCCTGGACTGCTTTGTGGTGGTCATCCTCTCTCATGGGTGCCAGGCCAGCCACCTGCAGTTCCCGGGTGCCGTCTATGGCACAGATGGATGTGCCGTGTCCATCGAGAAAATTGTGAACATCTTCAATGGGACTGGCTGCCCTAGCCTGGGAGGGAAGCCGAAGTTGTTCTTCATCCAGGCCTGTGGTGGCGAGCAGAAAGACCATGGCTTTGAGGTGGCCTGT------ACTTCCTCTCAAGGCAAGGCCTCTGACAGTGACTCTGAGCCAGACGCTGTCCCATACCAGGAAGGCCCAAGGACCTGT---GACCAGCTGGATGCCGTGTCAAGTTTGCCCACTCCCAGTGACATCCTTGTATCCTATTCCACCTTCCCAGGTTTTGTCTCCTGGAGAGACAAGAAGAGTGGCTCCTGGTACATTGAGACCTTGGACGGCATCCTGGGGCAGTGGGCTCGCTCTGAAGACCTGCAGTCCCTCCTCCTCAGGGTTGCCAATGCTGTTTCTGAGAAAGGAATTTATAAGCAGATTCCTGGGTGTTTTAACTTCCTCCGGAAGAAACTGTTTTTCAGGACT------
>otoGar3
---------------------------CTGGCATCA------TTCCTGCGATCCAACAGGCAAACAGCAACGCTGTGGAAGCCGACCCCAGGAAAACCTACCCCAGTGGTG---------------------------------------------CTCAAGCCAGAAACACCCAGGCCAGTGGACACTGGTTCTAGAGGATTCGGTGATATCCGTGCTCCTGAGACACCGAGGGGAAAT---------GCCTACGTCCTGAACGCGGACCCCTGTGGCCACTGCCTCATTATCAACAACGTGAACTTCTGCCGGGAGTCGGGGCTCGGCACCCGCAAGGGCTCCAATGTCGACTGTGAGAAGCTGCGGCGCCGCTTCTGCTTACTGCATTTTTCGGTGGAGGTGAAGTGCGACCTGACTGCCAAGAAAATGGTCCTGGCTTTGGTGGAGCTGGCACAGCGGGACCACAGCTCTCTAGACTGCTGCGTGGTGGTCATCCTTTCTCATGGCTGTCAGGCCAGCCACCGCCAGTTCCCAGGGGCCGTCTATGGCACAGACGGATGTTCTGTGTCCCTCGAGAGAATCGTGAACATTTTCAATGGGACTGCCTGCCCCAGCCTGGGTGGGAAGCCCAAGCTCTTCTTCATCCAGGCCTGTGGAGGGGGGCAGAAAGATCATGGGTTTGAGGTGACCTCTGAAGACAGTGCCCCTGAAGACAGGGCCTCTGGCAGTAACCCAGAGCCAGACGCCACCCCATTCCAGGAGGGCTCCAGGACCAGT---GACCAGCTGGACGCCATATCTAGTTTGCCCACACCCAGTGACATCTTTGTGTCCTACCCCACCTTCCCAGGTTTTGTCTCCTGGAGAGACACCCAGAACGGCTCCTGGTACATCGAGACCCTGGACAATGTCTTTGAGCAGTGGGCTCACTTGGAAGACCTGCAGTCCCTCCTGCTTAGGGTTGCTAATGATGTTTCAGTGAAAGGGATTTACAAACAGATGCCTGGTTATATCAGTTTCCTTCGGAAAAAATTTTTCTTTAAAACGCAG---
>musFur1
ATGCCTGTGGTGGTTAGAGCATTGGGCCTCACACCAGAG---GATCTCAGAGGG---AAGCAAGGTCCA------TCAAAGGCGACTCCCGGAAAACTTGCTCCAGTGGTGCTGGGGCCTGAGCAGCTCTGGCCAGCCAAGCTCAGGCCAGAGGTTCTCAGACCAGAGATGCCCAGGCCAGTGGACAGTGGCTCTGGACGATTCAGTGATGTATGTGCTCCGGAGATTTCCAAGCAAAATGCTGATTTGGCCTACGCCCTGAACGCTGACCCCTGCGGCCACTGCCTGATCATCAACAATGTGAACTTCTGCCTGGAGTCGAGGCTCACGGCCCGCACCGGCTCCAACATCGACTGTGAGAAGCTGCGTCAACGCTTCCACTTGCTGCATTTCATGGTGGAGGTGAAGTGCGACCTGACGGCCAAGCAAATGGTCCAGGCTTTGGTGGAGCTGGCGCGGCGGGACCACAGCGCCCTGGACTGCTGCGTGGTGGTCGTCCTCTCCCACGGCTGTCAGGCCAGCCACCTCCAGTTCCCAGGGGCTGTTTATGGCACGGACGGATGTCCTGTGGCCATCGAGAGAATTGTGAACATCTTCAATGGAGCCGGCTGCCCCAGCTTGGGAGGGAAGCCCAAGCTCTTCTTCATCCAGGCCTGCGGTGGGGAGCAGAAAGACCATGGGTTTGAGGTGGCCTCC------GCTTCCCCCGAAGACAGGACCCCAGGCAGTGACCCCGAGTCAGACGCTGTCCCGTTCCAGGAAGGCCCAGGCCCCTGT---GACCAGCCGGACGCCGTGTCTAGTTTGCCCACACCCAGTGACATTTTTGTGTCCTACTCCACCTTCCCAGGCTTTGTTTCCTGGAGGGATACCAAGAGCGGCTCCTGGTACGTGGAGACCTTGGATGGTGTTTTTGAGCAGTGGGCTCACTCTGAAGATTTGCAGACCCTCCTGCTCAGGGTCGCTAATGCTGTTTCGCAGAAAGGGATTTACAAACAGATCCCCGGGTGTTTCAATTTCCTCCGGAAAAAACTCTTTTTTAAAGTG------
>ailMel1
ATGCCTGTGGTGCTTAGACCAACGGCCCTCACACCAGAG---GATCTCAGAGAG---AAGCACGGTCCA------TCAAAGCCAACTCCAGGAAAACTCGCTCCAGTGGTGCTGGGGCCTGAGCAGCTCTGGCCAGACAAGCTCAGGCCAGAGGTTCTCAGACCAGAGGTCTCCAGGCCAGTGGACAATGGTTCTGGACGATTCAGTGATGTCTGTGCTCAGGAGATTTCCAAGCAAAATGTTGATTTGGCGTATGCCCTGAACGCAGACCCCTGCGGCCACTGCCTCATCATCAACAACGTGAACTTCCGCCTCGAGTCGAGGCTCACGGCCCGCACCGGCTCCAATATCGACTGCGAAAAGCTGCATCGGCGCTTCCGCTTGCTGCATTTCACGGTGGAGGTGAAGTGCGACCTGACGGCCAAGCAAATGGTCCAGGCTTTGGTGGAGCTGGCGCGGCGCGACCACGGTGCCCTTGACTGCTGCGTGGTGGTCGTCCTCTCTCACGGCTGTCAGGCCAGCCACCGCCAGTTCCCAGGGGCTGTTTATGGCACGGATGGATGTCCTGTGTCCATCGAGAAAATTGTGAACATCTTCAATGGAGCCGGCTGCCCCAGCTTGGGAGGGAAGCCCAAGCTTTTCTTCATCCAGGCCTGTGGTGGGGAGCAGAAAGACCATGGATTTCAGGTGGCCTCT------GCTTCCCCTGAAGACAGGACCCCTGACAGTGACCCCAAGTCCGACGCTGTCCCGTTCCAGGAAGGCCCAGGGCCCTTT---GACCAGCCGGACGCCGTGTCTAGTTTGCCCACACCCAGTGACATCTTTGTGTCCTACTCCACTTTCCCAGGCTTTGTTTCCTGGAGGGATACCAAGAGCGGCTCCTGGTACGTGGAGACCTTGGACGGTGTTTTTGAGCAGTGGGCTGACTCGGAGGACCTGCAGACCCTCCTGCTCAGGGTCGCTAATGCTGTTTCGCAGAAAGGGATTTACAAACAGATTCCTGGTTGTTTCAATTTCCTCCGGAAAAAACTTTTTTTTAAAACA------
>lepWed1
----------------------------------------------------------------------------------------------------------------------------------------------------------------------------------------------------------------------GTGCTCAGGAGATTTCCAAGCAAAATCCTGATTTGGCCTACGCCCTGAACGCAGACCCCTGTGGCCACTGCCTCATCATCAACAACGTGAACTTCTGCCTCGAGTCAAGGCTCACGGCCCGCACCGGCTCCGATATCGACTGTGAAAAGCTGCAGCGACGCTTCCGCTTGCTGCATTTCACGGTGGAGGTGAAGTGCGACCTGATGGCCAAGCAAATGGTCCAGGCTTTGGTGGAGCTGGCGCGGCGGGACCACAGCGGCCTGGACTGCTGCGTGGTGGTTGTCCTCTCTCACGGCTGTCAGGCCAGCCACCGCCAGTTCCCAGGGGCGGTTTATGGCACGGATGGATGTCTTGTGTCCATCGAGAAAATTGTGAACATCTTCAATGGAGCCAGCTGCCCCAGCTTGGGAGGGAAGCCCAAGCTCTTCTTCATCCAGGCCTGTGGTGGGGAGCAGAAAGACCATGGGTTTGAGGTGGCCTGC------GCTTCCCCTGAAGACAGGACCTCTGGCAGTGACCCGGAGTCAGACGCTGTCCTGTTCCAGGAAGGCCCAGGCCCCTTT---GACCAGCCAGACGCCGTGTCTAGTTTGCCCACACCCAGTGATATCTTCGTGTCCTACTCCACCTTCCCAGGCTTTGTTTCCTGGAGGGATACCAGGAGAGGCTCCTGGTACGTGGAGACCTTGGATGGGGTTTTTGAGCAGTGGGCTCACTCTGAAGACCTGCAGACCCTCCTGCTCAGGGTCGCTAATGCTGTTTCGCAGAAAGGGATTTACAAACAGATTCCCGGTTGTTTCAATTTCCTCCGGAAAAAACTCTTTTTTAAAATGT-----
>cerSim1
---------------ATGCCTGTGGTGCTCGGACCAGAG---TTGCTGAGAGAGGTGAAGCAGGATCCA------TTGAAGCCGACCCCAGGAAAACTCACTCCAGTGGTGGTGGGGCCAGAGGAGCTCTGGCCAGCCAAGCTCAGGCCAGAGGTTCTCAGACCAGAGGCACCCAGGCCAGGGGACATTGGTTCTGGAGGATTCAGTGATGTCCGTGCTCAGGAGAGATGGAGGGGAAATGCCAATTTGGCATACGTTCTGGACGCGGACCCCTGTGGCCACTGTCTCATTATCAACAACGTGAACTTCTGCCTCGAGTCGGGGCTCAGCACCCGCACCGGCTCCAACATCGACTGTGAGAAGCTGCAGCGGCGCTTCCGCCTGCTGCATTTCGTGGTGGACGTGAAGGGCGACCTGACTGCCAAGCAAATGGTCCAGGCGTTGACAGAGCTGGCGCGGCGGGACCATGGTGCTCTAGACTGCTGTGTTGTGGTCATCCTCTCTCACGGCTGTCAGGCTAGCCACCTCCAGCTCCCAGGCGCTGTTTATGGCACAGATGGCTGTCCTGTGTCCGTCGAAAGAATTGTGAACATCTTCAACGGAACTGGCTGCCCCAGCTTGGGAGGGAAGCCCAAGCTCTTTTTCATCCAGGCCTGTGGTGGGGATCAGAAGGACTATGGATTTGAGGTGGTCTCC------ACTTCCCCCGAAGACAGGACCCCTGGCAGTGACTCCGAGCCAGATGCTGCCCCGTTCCAGGAAGGCCCGGGGGCCTTT---GACCAGCCGGATGCCGTGTCCACTTTGCCCACAGCCAGTGACATCTTTGTGTCCTACTCCACCTTCCCAGGCTTCGTCTCCTGGCGGGATACCAAGAGCGGCTCCTGGTACGTCGAGACCCTGGATGGTGTTTTTGAGCAATGGGCTCACTCTGAAGACCTGCAGACCCTCCTACTCAGGGTCGCTAATGCTGTTTCGGTGAAAGGGATTTACAAACAGAGTCCTGGTTGTTTAAATTTCCTCCGGAAAAAACTTTTCTTTAAAACT------
>HLpipKuh2
---------------------------------------------CTAAGAGCGGTGAAGCAGGACCCG------TCGAAGCCGGCCCCAGGTAGACTCCCTCCAGCAGTGTTGGGGCCAGAGAAGCTCTAT---------------CCACAGGTTCTCAGACCAGGTGTGCCCAGGCCAGTGGACATTGGTGCTGGAGGATTCAGT---------GCTCATGAGAGACAGAGGGGAAACCCTGATTTGGCGTACATCCTGAATGCAGACCCCTGTGGCTACTGCCTCATTATCAACAACGTGAACTTCTGCCATAAGTCGGGGCTCAGCACCCGCACCGGCTCCCACGTGGACTGCGAGAAGCTGCAGAGACGCTTCCGCTTGCTGCACTTCGCGGTGGAGGTGGAGAGCGACCTGACCGCGCAGCGAATGCTCCGGGCTCTGGAGGAGCTGGCGCAGCGGGACCACGGGACCCTGGACTGCTGCGTGGTGGTCATCCTCTCTCACGGCCGCCAGGCCAGCCACCTCCAGTTCCCGGGGGCTGTTTACGGCACAGACGGGTCTGCGGTGTCCGTGGAGAAAATCGTGAACCTCTTCAACGGCACTCGCTGCCCCAGCCTGGGAGGGAAGCCCAAGCTGTTCTTCATCCAGGCCTGCGGGGGAGAGAAGAAAGACCAAGGGTTTGAGGTGGTCTCT------GCTTCCCGAGAGGACAGGGTCCCTGGCGGGAACCCCGAGCCAGACGCCCGCCCGTTCCAGGAGCCCCCCGGCGGCTAC---GACCAGCCGGACGCCGTGTCCAGTTTGCCCACACCGAGCGACATCTTTGTGTCTTACTCCACCTTCCCAGGCTTTGTCTCCTGGAGGGACACCAAGAGCGGCTCCTGGTACATTGAGACCCTGGATGATGTTCTGGAGCAGTGGGCTCCCTCGGACGACCTGCAGAGCCTCCTGCTCCGGGTCGCTAACGCCGTGTCGGAGAAAGGGACTTACAAGCAGATCCCTGGCTGTTTTAATTTCCTCCGGAAAAAACTCTTCTTTAAAACTTCA---
>HLmyoMyo6
------------------------------------------GAGCTAAGAGTAGTGAAGCAGGATCCG------TCGAAGCTGACCCCAGGCAGACTCACTCCAGTGGCGTTGGGGCCAGAGGAGCTCTAT---------------CCACAGGTTCTCAGACCAGGGGTGCCCCGGCCAGTGGACATTGGTGCTGGAGGATTCAGTGATATCCGTGCTCACGGGCGACGGAGAGGAAATGCTGATTTGGCGTACGTCCTGAACGCGGACCCCTGTGGCCACTGCCTCATTATCAACAACGTGAACTTCTGCCTTAAGTCGGGGCTCAGCACCCGCAAGGGCTCCCACGTGGACTGCGAGAAGCTGCAGAGATGCTTCCGCTTGCTGCACTTCGCGGTGGAGGTGGAGAGCGACCTGACTGCCAAGCAAATGGTCCAGGCTCTGATGGAGCTGGCGCAGCGGGACCACGGGGCCCTGGACTGCTGTGTGGTGGTCATCCTCTCTCACGGCTGCCAGGCCAGCCACCTCCAGTTCCCGGGGGCTGTTTATGGCACAGATGGGAGTCCTGTGCCCGTGGAGAGAATCGTGAACATCTTCAACGGGACCGGCTGCCCCAGTCTGGGAGGGAAGCCCAAGCTGTTTTTCATCCAGGCCTGCGGGGGAGGGCAGAAGGACCATGGGTTTGAGGTGGTCTCC------GCTTCCCGTGAGGACAGGGCCCCTGACGGTAACCCCGAGCCAGACGCCTTCCCGTTCCAGGACCACCCCGGCAGCTAC---GACCAGCCGGACGCCGTGTCTAGTTTGCCCACACCGAGTGACATCTTCGTGTCTTACTCCACCTTCCCAGGTTTTGTCTCCTGGAGGGATACCAAGAGCGGCTCCTGGTACATCGAGACCCTGGTTGGTGTTTTGGATCAGTGGGCTCACTCGGAAGACCTGCAGAGCCTCCTGCTCCGGGTCGCTAATGCTGTTTCCGAGAAAGGCATTTACAAACAGATTCCTGGGTGTTTTAATTTCCTCCGGAAAAAACTCTTCTTTAAAACTTCA---
>oryAfe1
----------------------------------------------------------------------------------------------------------------------------------------------------------------------------------------------------------------------GTGCTCCGAGATTGGGAAGA---AACACTGATTTGGCATACGTCCTGGACGCTGACCCTTGTGGCCACTGCCTCATTATCAACAATGTGAACTTCTGCTTCAAGTCAGCGCTCAGCTCTCGCACTGGCTCCAACATCGACTGTGAGAAGTTGCAACGACGCTTCCGCTTACTGCATTTTGTGGTGGAGGTGAAGTGTGACCTGACTGCTAAGGATATGCTCCAGGTTTTGGTGGGGCTGGCACGGCGGGACCATGGTACTCTGGACTGCTGTGTGGTGGTCATCCTCTCCCATGGCTGTCAGGCCAGTCATCGCCAGTTCCCGGGGGCTGTCTATGGCACGGATGGATGCTCTGTGTCCATTGAGAGAATCGTGAACATCTTCAGTGGAACTGGATGCCCCAGCTTAGGAGGGAAGCCCAAGCTCTTTTTCATCCAGGCCTGTGGTGGGGAGCAGAAAGACCATGGGTTTAAGGTGGCCTCT------GCTTCCCCTGAAGACATGGCCTCTGGCAGTAACTCTGAGTCAGACGCCACCCCCTTCCAGGAAGACCCAGGGAGCTCT---GACCAGCCAGATGCTGTGGCTAGTTTGCCCACACCCAGTGACATCTTTGTGTCCTACTCCACCTTCCCAGGTTTTGTCTCCTGGAGGGATACCAAAAGCGGCTCCTGGTACATTGAGACCCTGGACAGAGTCTTGGAGCAGTGGGCTGACTCTGAAGACCTGCAGACCCTCTTGCTTAGGGTGGCCAATGCTGTTTCAGAGAAGGGGATTTACAAACAGATGCCAGGTTATTTTAATTTCCTCCGGAAAAAACTTTACTTTAAAACTTCTT--
>echTel2
----------------------------------------------------------------------------------------------------------------------------------------------------------------------------------------------------------------------ATGCTCCGAGATGGGGAAGA---AATGCGGATTTGGCATATGTGCTGGATGCTGACCCTTGTGGTTACTGCCTCATTATCAACAACATGAACTTCAGCTTGAAGTCTCAGCTTGGCCTCCGCACTGGCTCCAATATCGACTGTGAGAAGCTGCAGCAACGTTTCCAAAAGCTGCATTTCACAGTGGAGGTGAAGTGTGACCTCACTGCCCAGGGCATGCTCCAGGCCTTGGTGGCACTGGCACGGCGGGACCACGGCGCACTGAACTGCTGTGTGGTGGTCATCCTCTCCCACGGCTGTGAGGCTAGTCACCGCCAGTTCCCGGGGGCCGTGTATGGCACAGATGGCTGCTCCGTGTCTGTGGAGAGACTCGTGAACATCTTCAACGGGGCTGGCTGCCCCAGCTTGGGAGGGAAGCCCAAGCTCTTCTTCATCCAGGCCTGTGGCGGGGAGCAGAAAGACCGTGGGTTCGAGGTGGCCTCT------GTGTCCCCTGGAGGCAGGGCCTCGGACAGCAACGTCGAGTCCGATGCCGCCCCTTTCCCGGAAGACCCGGGGAGCTCC---GACCAGCCGGATGCTGTGGCCAGCTTACCCACACCCAGCGACATCTTCGTGTCCTACTCCACCTTCCCAGGCTTCGTCTCCTGGAGGAACACCAAGTGCGGCTCCTGGTACATCGAGACCCTGGACAGCGTCTTTGAGCAGTGGGCTGACTCCGAGGACCTGCAGACCCTCCTGCTCAGGGTGGCCAACGCTGTTTCCGAGAAAGGGAAGTACAAGCAGATGCCGGGCTGTTTTAATTTCCTCCGGAAAAAACTCTTCTTTAAAATAT-----
>tupChi1
----------------------------------------------------------------------------------------------------------------------------------------------------------------------------------------------------------------------GTGCTCAGGGGAGCTCAAGGGGAAATGCAGACTTGGCGTACGTCCTGGACGCGGACCCTTGTGGCTACTGCCTGGTCATCAACAACGTGAACTTCTGCCCCGAGTCAGGGCTCGGCTCCCGCACCGGCTCCAACGTGGACTGTGAGAAGGTGCAGCGCCGCTTCCGCCTGCTGCACTTCATGGTCGAGGTGCAGTGCGACCTGACCGCCAAGAAAATGCTCCAGGCTCTGGTGCAGCTGGCACAGCGGGACCACGGCGCTCTGGACTGCTGCGTGGTGGTCATCCTCTCCCACGGCAGTCAGGTCAGCCATTTCCAGTTCCCGGGGGCCGTCTATGGCACAGATGGGTGTCTTGTGTCTGTTGAGAAAATCGTGAACATCTTCAATGGGACCAGCTGCCCCAGCCTCAGAGGAAAGCCCAAGGTGTTTTTCATCCAGGCATGCGGTGGGGAGAAGAAAGACCCTGGATTTGAGGTGGCCTCC------ACGGCCCCCGAAGACTCGGCCTCTGGCAGTAACCCTGAACCAGATGCTGCCCCGTTCCAGGAAGGCCCCAGGACCTTC---GACCAGCCGGACGCCGTGTCTAGTTTGCCCACACCCAGTGACATCTTTGTGTCCTACTCCACCTTCCCAGGCTTCGTGTCCTGGAGGAACACCACGAGCGGCTCCTGGTACATTGAGACCCTGGACGGCGTCTTTGAGCAGTGGGCTCACTCCGAGGACCTCCAATCCCTGCTGCTCAGGGTCGCTGATGCTGTGTCGGTGAAAGGGATTTACAAACAGATGCCTGGTTGTTTTAACTTCCTCCGGAAGAAGCTCTTCTTTAAAACTT-----
>HLcamFer2
----------------------------------------------------------------------------------------------------------------------------------------------------------------------------------------------------------------------GTGCTCAGGACAGAGCCAAGGGAAATGCCAATTTGGCCTATGTCCTGAGCGCGGACCCCTGTGGCCGCTGCCTCATTGTCAACAACGTGCACTTCCGCCGCGAGTCGGGGCTCAGGACCCGCACCGGCTCCAGTGTGGACTGTGAGAGGCTGCAGCGGCGGTTCCACTTGCTGCACTTCGTGGTGGAGGTGGAGTGTGACCTCACGGCCAAGCAAATGGTCCAGGCTTTGGTGGAGCTGGCACGGCGGGACCACAGCGCTCTGGACTGCTGCGTGGTGGTCATCCTTTCCCATGGCTGTCAGGCCAGCCACCTCCAGTTCCCAGGGGCTGTTTATGGCACAGATGGATGTCCTGTGTCCGTCGAGAGGATTGTGAACATCTTCAATGGGACTGGCTGTCCCAGCCTGAGAGGGAAGCCCAAGCTCTTCTTCATCCAGGCCTGTGGTGGAGAGCAGAAAGATCATGGGTTTGAGGTGGCCTCC------ACTTTCCCTGAAGGCCAGACTCCTGACAGTGACCCTGAGCCAGACGCTACCCCGTTCCAGGAAGGCCCGGGCACCGTG---GACCAGCCGGACGCCGTGTCTAGTTTGCCAACACCTAGCGACATCCTGGTGTCCTACTCCACCTTCCCAGGTTTTGTCTCCTGGAGGGACACCAAGAGCGGCTCCTGGTACATCGAGACCCTGGACAGTGTTTTTGAGCAGTGGGCCCACTGTGAGGACCTGCAGACTCTCCTGCTCAGGGTTGCTAATGCTGTTTCGGTGAAAGGGATTTACAAACAGATTCCTGGCTGTTTTAACTTCCTCCGGAAAAAACTTTTCTTTAAAACGT-----
>HLturTru3
----------------------------------------------------------------------------------------------------------------------------------------------------------------------------------------------------------------------GTGCTCAGGACAGAGCCAAGGGAAATGCCGACTTGGCATACGTCCTGAACGCAGACCCCTGTGGACACTGCCTCATTATCAACAATGTGAACTTCTGCCACGAGTCGGGGCTCAGGACCCGCACGGGCTCCAGTATTGACTGTGAGAGGATGCAGCAACGCTTCCACTTGCTGCATTTCGTGGTGGAGGTGAAGTGTAACCTGACTGCCAAGCAAATGGTCCAGGCTTTGGTGGAGCTGGCGCGGCGGGACCACAGTGCTCTGGACTGCTGCGTGGTGGTCATCCTCTCTCATGGCTGTCAGGCTAGCCACCTCCAGTTCCCGGGCGCTGTTTATGGCATGGATGGATATCCCGTGTCTGTCGAGAGAATTGTGAACATCTTCAATGGAACTGGCTGCCCCAGCTTGGGAGGGAAGCCCAAGCTCTTCTTCATCCAGGCCTGTGGTGGAGAGCAGAAAGACCAGGGGTTTGAGGTGGCCTCC------ACTTCCCCTGAAGACAGGACCCCTGACAGCGACCCTGAGCCAGATGCTACCCCGTTCCAGGAAGGCCCAGTCACCGTC---GACCAGCCGGATGCCGTGTCTAGTTTGCCCACACCTAGCGACATCTTGGTGTCCTACTCCACCTTCCCAGGTTTTGTCTCCTGGAGGGATACCAAGAGTGGCTCCTGGTACATCGAGACCCTGGACAGCATTTTTGAGCAGTGGGCTCACTGCGAGGACCTTCAGACACTCTTGCTCAGGGTTGCTAATGCTGTTTCAGTGAAAGGAGTTTACAAACAGATTCCTGGCTGTTTTAATTTCCTCCGGAAAAAACTTTTCTTTAAAACGT-----
>balAcu1
---------------------------------------------CTGAGAGTGGCGAAGCAGGATCCA------TCGCAGCCGAGCCAAGGAAAACTCGCTCCAGTGGTGCTGGGGCCTGAGGAGCTCTGGCCAGCCAAGCTCAGGCCCGAGGTTCTCAGACCAGAGGCACCCAGGCCAGTGGACGTTGGTTCTGGAGGATTCAGTGAAATCCGTGCTCAGGACAGAGCCAAGGGAAATGCCGACTTGGCATACGTCCTGAACGCAGACCCCTGTGGACACTGCCTCATTATCAACAATGTGAACTTCTGCCACGAGTCGGGGCTCAACACCCGCACGGGCTCCAATATTGACTGTGAGAGGATGCAGCAACGCTTCCACTTGCTGCATTTCATGGTGGAGGTGAAGTGTAACCTGACTGCCAAGCAAATGGTCCAGGCTCTGGGGGAGCTGGCGCGGCGGGACCACGGTGCTCTGGACTGCTGCGTGGTGGTCATCCTCTCTCACGGCTGTCAGGCCAGCCACCTCCAGTTCCCGGGCGCTGTTTATGGCGTGGATGGATATCCCGTGTCTGTCGAGAAAATTGTGAACATCTTCAACGGAACCGGCTGCCCCAGCTTGGGAGGGAAGCCCAAGCTCTTCTTCATCCAGGCCTGTGGCGGAGAGCAGAAAGACCAGGGGTTTGAGGTGGCCTCC------ACTTCCCCTGAAGACAGGACCCCTGACAGCGACCCTGAGCCAGATGCTACCCCGTTCCAGGAAGGCCCAGTCACCTTC---GACCAGCCGGATGCCGTGTCTAGTTTGCCCACACCTAGCGACATCTTGGTGTCCTACTCCACCTTCCCAGGTTTTGTCTCCTGGAGGGATACCAAGAGTGGCTCCTGGTACATCGAGACCCTGGACAGCATTTTTGAGCAGTGGGCTCACTGCGAGGACCTTCAGACCCTCTTGCTCAGGGTTGCTAATGCTGTTTCAGTGAAAGGAATTTACAAACAGATTCCTGGCTGTTTTAATTTCCTCCGGAAAAAACTTTTCTTTAAAACG------
>bosTau8
------------------------------------------------------ATGAAGCAGGACCCA------TCAAAGCCGAGCCAAGGAAAACTCGCTCCAGTGGTGCTGGGGCCGGAGGAGCTCTGGCCAGCCAAGCTCAGGCCTGAGGTTCTCAGACCAGAGGTACCCAGGGCAGTGGACGCTGGTTCTGGAGGATTCACTGATGTCTGTCCTCAGGACAGAGCCAAGGGAAATGCCGATCTGGCCTATGTCCTGAATGCAGACCCCTGTGGCCACTGCCTGATCATCAACAACGTGAACTTCTGCCGCGAGTCGGGGCTCAGGGCCCGCACGGGCTCCAACATCGACTGTGAGAGGATGCGGCAACGCTTCCACCTGCTGCAGTTTGTGGTGGAGGTGAAATGTGACCTGACTGCCAAGCAAATGGTCCAGGCTTTGATGCAGCTGGCGCGGCAGGACCACAGCGCTCTGGACTGCTGCGTGGTGGTCATCCTGTCTCACGGCTGTCAGGCCAGCCACCTCCAGTTCCCAGGGGCTGTTTATGGCACAGATGGATGTCCTGTGTCCGTCGAGAGAATTGTGAACACTTTCAATGGTACTGGCTGCCCCAGCTTGAGAGGGAAGCCCAAGCTCTTCTTCATCCAGGCCTGTGGTGGAGAGCAGAAAGACCACGGGTTTGAGGTGGAGTCC------ACTTCCCCTGAAGATAAGACCCCCAGTAGCGACCCTGAGGCGGATGCTACCCCATTCCAGGAAGGCCCACGTTCCATT---GACGAGCCAGATGCCGTGTCTAGTTTGCCCACGCCCAGCGACATCTTGGTGTCCTACTCCACCTTCCCAGGCTTTGTCTCCTGGAGGGATCCCAAGAGCGGCTCCTGGTACATCGAGACCCTGGACAGCATTTTTGAGCAGTGGGCTCACTGTGAGGACCTTCAGACCCTCCTCCTCAGGGTCGCTAATGCTGTTTCAGTGAAAGGAATTTACAAACAGATGCCGGGCTGTTTTAATTTCCTCCGGAAAAAACTTTTCTTTAAAACA------
>susScr11
----------------------------------------------------------------------------------------------------------------------------------------------------------------------------------------------------------------------GTGGTCCAGACAGAGCCAAGGGAAATGCCGATTTGGCTTACGTCCTGAATGCAGACCCCTGTGGCCACTGCCTCATCATCAACAACGTGAACTTCTGCCATGAGTCGGGGCTCAGGAAGCGCACTGGCTCCAATATCGACTGTGAGAGGATGCAGCGGCGCTTCCACTTGCTGCATTTCGTGGTGGACGTGAAGTGCAACCTGACTGCCAAGCAAATGGTCCAGGCTTTGGTGGAGCTGGCGCGGCGGGACCACGGCGCTCTGGACTGCTGCGTGGTGGTCGTGCTCTCTCACGGCTGTCAGGCCAGCCACCTCCAGTTCCCAGGGGCTGTTTATGGCACAGATGGATGTCCTGTGTCCGTGGAGAAAATTGTGAACATCTTCAACGGAACCAGCTGCCCCAGCCTGGGAGGGAAGCCCAAGCTCTTCTTCATCCAGGCCTGCGGCGGGGAACAGAAAGACCATGGGTTTGAGGTGGCCTCC------CCGTCCCCTGAAGACAGGACCGCCGACAGTAACCCTGAGCCAGACGCTGCCCCGTTCCAGGAAGGCCCGGGCGCCGTT---GACCAGCCGGACGCCGTGTCCAGTCTGCCCACACCTAGTGACATCTTGGTGTCCTACTCCACCTTCCCCGGGTTTGTCTCCTGGAGGGATACCACGAGCGGCTCCTGGTACATTGAGACCCTGGATGGCGTTCTGGAGCAGTGGGCCCACTGTGAGGACCTGCTGACCCTCCTGCTCAGGGTCTCCAATGCTGTCTCAGTGAAAGGGATTTACAAGCAGATTCCTGGCTGTTTTAATTTCCTCCGGAAAAAGCTTTTCTTCAAAACAT-----
>sorAra2
----------------------------------------------------------------------------------------------------------------------------------------------------------------------------------------------------------------------GTGTGCCTGACAAATCGAGGGGAGATGCCAATTTGGTCTATGTCCTGAATGCAGACCCATGCGGCCACTGCCTCATCATCAACAACGTGAACTTCCTCCCGGAGTCCCGGCTCCAAACCCGCGCTGGCTCCAACATCGACTGTGAGAAGCTACGCAGACGCTTCGACTGGCTGTGTTTCCAAGTGGACGTGAAGTGTGACCTCACAGCCAAGCAGATGGAGCTGGCGTTGATGGAGCTGGCACAGCGCGACCACCGAGCTCTGGACTGCTGCGCGGTGGCTGTCCTCTCTCACGGCTGTCAGGCTAGCCACCGCCAGTTCCCGGGGGCTGTCTACGGTACAGATGGGTGTTCTTTGTCTGTGGAGAGAATCGTGAACATCTTCAACGGAGCTGTCTGCCCCAGCTTGGGAGGGAAGCCCAAGCTCTTCTTCTTCCAAGCCTGTGGCGGGGAGCAGAAAGACTATGGGTTCCATGTGGACTCC------ACGTCCCCCGAAGACAGATCCCCTGGTGGTGACTCTGAGGCCGATGCTGCCCCATTCCAGGACGACGCAGGGACCTTC---GACCAGCCCGACGCCGTGTCCAGTTTGCCCACGCCCAGCGACATCTTTGTGTCCTACTCCACCTTCCCAGGCTTCGTCTCCTGGAGGAACACCAGGAGCGGGTCCTGGTACGTGGAGACCCTGGACAGCGTCTTTGAGCAGTGGGCGCCCTCGGAAGACCTGCAGACGCTCCTGCTCCGGGTCGCAGATGCTGTGTCGGAGAAAGGGGTTTACAAACAGATTCCTGGCTGTTTCAATTTCCTCCGGAAAAGACTTTTCTTTAAAACAAAAT--
>HLmolMol2
---------------------------------------------CTGAGAGTAGTGAAGCAGGATCCA------TCGAAGCCGACCCCAGGTAAACTCCAGCCAGTGGATTTGGGACCAGAAAAGCTCCATCCGGCCAACTTTAGTCCAGAGGTTCGCAGACCAGGCGTGCCCAGGGCAGTGGACGTTGGTTCTGCAGGATTCAGTGATGTCTGTGCTCAGGAGAGACTGAGGAGAAACACGGATTTGGCCTACGTCCTGAATGCGGACCCCTGTGGCCACTGCCTCATCATCAACAACGTGAACTTCTGCCTGAAGTCGGGGCTCAGCACTCGCACCGGCTCCAATGTCGACTGTGAGAAGTTGCAGAGACGCTTCCGCTTGCTGCGCTTCGTGGTGGAGGTGAAGTCCGATCTGACTGCCAGGCAGATGCTCCAGGCTCTGGTGGAGCTGGCACGGCGGGACCATGGTGCCCTGGACTGCTGCGTGGTGGTCATCCTCTCTCACGGCCGTCAGGCCAGCCACCTCCAGTTCCCGGGGGCTGTTTATGGCACAGATGGGTGTTCTGTGCCCATCGAGAGAATCGTGAACATCTTCAATGGAGCCAGCTGCCCCAGCTTGGGAGGGAAGCCCAAGCTCTTTTTTATCCAGGCCTGTGGTGGAGAGCAGAAGGACCATGGATTTGAGGTGGTCTCC------GCTCCCCCCGAGGACAGGGCCCCGGACAGCACCCCTGAGCCAGACGCGGTCTCGTTCCAGGACGAGCCAGGCAATGAC---GACCAGCCGGATGCTGTGTCTAGTTTGCCCACCCCAAGTGACATCTTTGTGTCTTACTCCACTTTCCCAGGCTTTGTCTCCTGGAGGGACACCAAGAGTGGCTCCTGGTACATCGAGACCCTGGATGGCGTGTTTGAACGGTGGGCTCACTCTGAAGACCTGCAGAGCCTCCTGCTCAGGGTCGCTAATGCTGTTTCGGAGAAAGGGGTTTACAAACAGATGCCTGGGTGTTTCAATTTCCTCCGGAAAAAACTCTTCTTTAAAACTGAA---
>tarSyr2
---------------------------CTGGCTTCA------CTTCTGCGAACCAACAGGCAAGCAGCAAAGCTGTCGAAACCAACCCTGGAAAACCTTACCCCAGTGGTG------------------------------CCCAGGCCAGAAGTTTTCAGACCAGAAACACCCAGACCAGTGGACAAAGGTTCTGAAGGATCCAGTAATGTCAGTGTTCCAGAGAAGTTGAGGGGAAGTGTGGATTTGGCCTACATCCTGGACGCTGAGCCTTGTGGCCACTGCTTCATTGTCAACAATGTGAACTTCTCCTGCAAGTCGGGGCTCAGCACCCGCACCGGCTCCAACATTGACTGTGAGAAGCTGCAACGCCGCTTCCGCTTGCTGCATTTCATGGTGGAGGTGAAGTGTGACCTGACAGCCAAGAATATGCTGCTGGCTTTGCAGGAATTGGCACAGCGTGACCACAGTGCTCTGGACTGCTGTGTTGTGGTCATCCTCTCTCACGGCTGCCAGGCCAGCCACCTCCAGTTCCCGGGGGCTGTCTACGGCACAGACGGATGTCCTGTGTCTGTCGAGAGAATTGTGAACATCTTCAATGGGACCAGCTGCCCTAGACTGGGAGGGAAGCCCAAGCTTTTCTTCATCCAGGCCTGTGGTGGGGAGAAGAAAGACCATGGGTTCGAGGTGGCCTCC------ACTTCCTCTGAAGACAGGGACTCTGGGAGCAACCCTGAGCCAGATGCTGCCCCGTTCCAGGAAGACTCGAGGACCTTG---GACCAGCTGGATGCCACATCCTTTTTGCCTACTCCCAGTGACATCTTCGTGTCGTACTCCACCTTTCCAGGTTTTGTCTCCTGGAGGGACACCAAGAGCGGCTCCTGGTATGTCGAGACCCTGGATGGAGTCTTTGAGCGCTGGGCTCACTGTGAAGACCTGCAGTCGCTCCTGCTTAGGGTCGCAAACGCTGTGTCGGTGAAAGGAATTTACAAACAGATGCCTGGCTGTTTTAATTTCCTCCGGAAAAAACTTTTCTTTAAAATA------
>hetGla2
---------------------ATGGGGCTCAAACCAGAG---AAGCTGCAAGTGATGAAGCCGGATCCT------TCAAACCTGGCCCCAGGAAATGTCACTCCAGTGGTGCTGGGGCCGGAGGAGCTTGCACCAGCTCAGCTCAGGCCAGAGGTTCTCAGACCAGAAGCACCCAGACCAGTGGACATTGGCTCTGGAGGATTCAGTGATGTCCGTGCTCAGGAGAGGCTGAAGGGAAATACACATTTGGCATATGTCCTGAACGCGGACCCTTGTGGCCACTGCCTCATCATCAACAACGTGAACTTCTGCCCAGCGTCGGGGCTCAGCTCTCGCACTGGCTCCAACATCGACTGTGTGAAGATGCAGCACCGCTTCTCCCGGCTGCATTTCCAGGTGGAGGTTAGGGGTGACCTGACTGCCAAGGAAATGGTCTGGACTTTGGTGGAGCTGGCACGACGGGACCACCACGCTCTGGACTGCTGCGTGGTGGTTGTCCTCTCTCATGGCTGTCAGGCCAGCCACCTCCAGTTCCCAGGTGCTGTCTACGGTACAGATGGATGTCCTGTGTCTGTCGAGAAAATCGTGAACATCTTCAGTGGGACCAGCTGCCCCACCCTAGGAGGGAAGCCCAAGCTCTTTTTCATCCAAGCCTGTGGTGGGGAACAGAAAGACCATGGGTTTGAAGTGGCCCGC------ACTTCCCCCAACGACGAGGCCCCTGGCAGCAGCCCTGAGTCAGATGCTGTCCCATTCCAGGCAGGCCCGAGGCCCCGG---GATCAGACTGACGCCCTGTCGAGTTTGCCCACACCCAGTGACATCCTCGTGTCCTACTCCACCTTCCCAGGTTTCGTCTCCTGGAGGGACACCTCACGCGGCTCCTGGTACATTGAGACCCTGGACGGCGTCTTGGAGCGCTGGGCTCCCTCGGAAGACCTGCAGTACCTGCTGCTCAGGGTTGCTAATGCTGTGTCTGAGAAAGGGATTTACAAACAGATTCCTGGTTGCTTTAATTTCCTCCGGAAAAAACTTTTCTTTAGAACCGAA---
>cavPor3
---------------------ATGGGACTCAAACCAGAG---AAGCCGAGAGTGATGAAGCCAGATCCA------TCGAATCTGGCCCCAGGAAATGTCACCCCAGTGGTGCTGGGGCCGGAGGAGCTTTTACCAGCTCAGCTCAGGCCAGAGGTTCTCAGACCGGAAGCACCCAGACCAGTGGACATTGGTTCTGAAGGATTGGGTAATGTTCGTGGTCAGGAGAAGTTGAGA---AGTGCACATTTGGTGTACGTCCTGGACGCGGACCCTTGCGGCCACTGCCTCATCATCAACAACGTGAACTTCTGCCCGGCGTCGGAGCTCGGCACGCGCACCGGCTCCAACATCGACTGTGAGAAGATGCGGCGCCGCTTCTGCCAGCTGCATTTCCACGTGACGGTCAGGGGTGACCTGACCGCCAAGGAGATGCTCCAGGCTTTGGCAGAGCTGGCGCGGCAGGACCACCAAGCTCTGGACTGCTGCGTGGTGATCATCCTCTCTCACGGCTGTCAGGCCAGCCACCTCCAGTTCCCGGGTGCTGTCTATGGCACAGACGGATGTCCTGTGTCTGTCGAGAGAATTGTGAACATCTTCAATGGGACCAGCTGCCCCAGCCTGGGAGGGAAGCCCAAGCTCTTTTTCATCCAGGCCTGTGGTGGGGAGCAGAAGGACCATGGGTTTGAGGTGGCCTGC------ATGTCGCCCGATGACGAGGGCCCTGGCAGCAGCCCTGAGGCAGATGCTGTCCCATTCCAGGGAGACCTGGAGCCCTTA---GACCAGCCCGATGCAGTGTCGAGTTTGCCCACACCCAGTGACATCCTTGTGTCCTACTCTACCTTCCCAGGTTTTGTCTCCTGGAGGAACACTGAGCGTGGCTCCTGGTACATTGAGACCCTGGACAGCATCTTGGAGCACTGGGCTTCCTCTGAAGACTTGCAATACCTGCTGCTCAGGGTGGCTAACGCCGTATCTGAGAAAGGGATTTATAAACAGATTCCTGGTTGTTTCAATTTCCTCCGGAAAAAACTTTTCTTTAAAACCAAA---
>mm10
---------------------ATGGGACTCACAGCAAAG---GAGCAGAGAGTAGTGAAGCTGGACCCG------TCACAGCCTGCCGTGGGAAACCTCACCCCAGTGGTGCTGGGGCCAGAAGAGCTCTGGCCTGCTCGGCTCAAGCCAGAGGTTCTCAGACCAGAAACACCCAGGCCCGTGGACATTGGTTCTGGCGGAGCTCATGATGTCTGTGTTCCAGGGAAGATCAGGGGACATGCAGATATGGCATACACCCTGGATTCGGATCCCTGTGGCCACTGCCTCATCATCAACAATGTGAACTTCTGCCCTTCCTCGGGGCTCGGCACACGCACGGGCTCCAACTTGGACCGTGACAAACTTGAGCACCGATTCCGCTGGCTGCGCTTCATGGTGGAGGTGAAGAACGACCTGACTGCCAAGAAAATGGTCACGGCTTTGATGGAGATGGCACACCGGAACCACCGTGCCCTGGACTGCTTTGTGGTGGTCATCCTCTCTCATGGCTGCCAGGCCAGCCACCTCCAGTTCCCGGGTGCTGTCTATGGGACAGATGGATGCTCCGTGTCCATTGAGAAAATTGTGAATATCTTCAACGGGAGCGGCTGCCCCAGCCTGGGAGGGAAGCCCAAGCTCTTCTTCATCCAGGCCTGCGGTGGTGAGCAGAAAGACCATGGCTTTGAGGTGGCCTGC------ACTTCCTCTCAAGGCAGGACCTTGGACAGTGACTCTGAGCCAGATGCTGTCCCCTATCAGGAAGGCCCAAGGCCCTTG---GACCAGCTGGATGCTGTGTCAAGTTTGCCTACCCCCAGTGACATCCTTGTGTCCTACTCCACCTTCCCAGGTTTTGTCTCCTGGAGGGACAAGAAAAGTGGCTCCTGGTACATCGAGACCTTGGATGGCATTCTGGAGCAGTGGGCTCGCTCTGAAGACCTGCAGTCCCTCCTTCTCAGGGTTGCCAATGCTGTTTCTGCGAAAGGGACTTACAAGCAGATTCCTGGCTGTTTTAACTTCCTCCGGAAAAAGCTGTTTTTTAAAACTTCA---
>rn6
---------------------ATGGGACTCAAATCAAAG---GAGCAGAAAGTAGTGAAGCTGGACCCA------TCTCAGCCTGCCTTGGGAAACCTCACCCCAGTGGTGCTGGGGCCGGAAGAGCTCTGGCCTACTCGGCTCAGGCCAGAGGTTCTCACACCAGAAACACCCAGGCCGGTGGACATTGGTTCTGGCAGAGCTCATGATGTCTGTACTCCAGGGAAGATCGAGAGACATGCAGATATGGCATACACCCTGGACTCGGATCCCTGTGGCCACTGCCTCATCATCAACAACGTGAACTTCTGCCCTTCCTCAGGGCTCAGCACACGCATTGGCTCCCACGTGGACTGTGAGAAGCTTCAGCACCGCTTCTGCTGGCTGCGCTTCATGGTGGAGGTGAAGAACGACCTGACTGCTAAGAAAATGGTCACGGCTTTGATGGAGATGGCGCACCGCGACCACCGTGCCCTGGACTGCTTCGTGGTGGTCATCCTCTCTCATGGCTGCCAGGCCAGCCACCTCCAGTTCCCGGGTGCTGTCTATGGCACAGATGGATGCTCTGTGTCCATCGAGAGAATTGTGAACATCTTCAATGGGACCGGCTGCCCCAGCCTGGGAGGGAAGCCCAAGCTGTTCTTCATCCAGGCCTGTGGTGGTGAGCAGAAAGACCATGGCTTTGAGGTGGCCTTC------ACTTCCTCTCAAGACAAGGCCTTCGACAGTGACTCTGAGCCAGATGCTGTCCCATACCAGGAAGGCCCAAGGACCTTG---GACCAGCTGGACGCAGTGTCAAGTTTGCCCACCCCCAGTGACATCCTTGTGTCCTACTCCACCTTCCCAGGTTTTGTCTCCTGGAGAGACAAGAAGAGCGGTTCCTGGTACATCGAGACCTTGGATGGTGTCCTGGAGCAGTGGGCTCGCTCGGAAGACCTGCAGTCCCTCCTTCTCAGGGTCGCCAATGCTGTTTCTGAGAAAGGGGTTTATAAGCAGATTCCTGGCTGTTTTAACTTCCTCCGGAAGAAGCTGTTCTTTAAAACTTCA---
>HLphyDis3
---------------------------CTCGGACCAGAG---GAGCTGAGAGGGGTGAGGCAGGACCCA------CTGAAGCTGACCTCAGGCAAACTCACCCCAGTAGTGCTGGGACCAGAAGAGCTCTGTTCCACCAAGCTCAACCCAGAGGTTCTCAGACCAGACGTGCCCAGGCCAGTGGATGCTCCTTCCGGAGGATTCGGTGGCATCCGTACACAGGAGACTTTGAGGGGAAACGCTGATTTGGCCTACGTCCTGGATGCAGACCCCTGTGGCCGCTGCCTCATCCTCAACAACGTGAACTTCTCCCCGACGTCGGGGCTCAGCACCCGCTCCGGTTCCAACATCGACTGCGAGAAGTTGCGGAGACGCTTCCACTCGCTGCACTTCGAGGTGGAGGTGGAGCACGACCTGACTGCCAAGCAAATGGGCCAGGCTCTGCTGGCGCTGGCGCAGCGGGACCACGGCACCCTGGACTGCTGCGTGGTGGTCATCCTCTCTCACGGCTGCCAGGCCAGCCACCTGCAGTTCCCCGGGGCCGTCTATGGCGTAGATGGCGGTCCTGTGTCCATCGAGAAAATCGTGAACATCTTCAATGGAACCGGCTGCCCCAGCTTGAGAGGGAAGCCCAAGCTGTTTTTCATCCAGGCCTGTGGCGGAGACCAGAGAGACAGGGGGTTTGAGGTGGTCTCC------ACTGCCCCTGAGGACAGGGCCCCTGGCGGGAACCCGGAGCCAGATGCTGCCCCGTTCCTGGACAAGCCAGGCGCCTGT---GACCAGCCAGATGCCGTGTCTAGTTTGCCCACGCCGAGTGACATCTTCGTGTCTTACTCCACCTTCCCAGGGTTTGTCTCCTGGAGGGACCGCAACCGTGGCTCTTGGTATGTGGAGACTCTGGATGGCGTGTTGGAGCAGTGGGCTCACTCGGAAGACCTGCAGAGCCTCCTGCTCAGGGTCGCTCATGCTGTTTCGGAGAAAGGGGTTTACAAACAGATCCCTGGTTGCATTAATTTCCTCCGGAAAAAACTCTTCTTTCGAACT------
>manPen1
---------------------------ATGGGCACTGAACGAGAGGAGCTGACAGTGAAGCAGGAGCCA------GCAAAGCCAACCCCAGGTGCACTTGCTACAGTGGTGCTACGGCCTGAGGAGCTCTGGCCAGCCAAGCCCAGGCCAACGGTTGTCAGACCAGAGGTGCCCAGGCCAGTGGACTGTGGTTCTGGCGTTTTCAGTGATGTCTGTGGTCAG---CTTTCAAGGGAAAACGTCGATTTGTCATACGTCCTGAATGTGGACCCCTGTGGCCTCTGCCTCATTATCAACAATGTGAACTTCAGCCTCAATTCGGGGCTCAGCCCGCGCACTGGCTCCAATATCGACTGTGAGAAGTTGCAACGATGCTTCAGTTCCCTACATTTCATGGTGGAGGTGGAGTATGACCTAACCGCCCAGCAAATGGTCCAGGCTTTTGTGGAGCTGGCGCGGCAGGACCACAGCACCCTGGACTGCTGCGTGGTGGTCATCCTCTCTCATGGCTGTGAGGCCAGCCACCGCCAGCTCCCAGGGGCCGTTTATGGCACAGATGGATGTTCTGTGTCCATTGAGAAAATCGTGAAGATCTTCAATGGAGCCCACTGCCCCAGCTTGGGAGGGAAGCCCAAGCTCTTTTTCATCCAGGCCTGCGGCGGAGAGCAGAAAGACCCTGGATTTGAGGTGGCCTCC------ACTTCCTCTGAAGACAGGACCCCTGGTGAGGACACTGAGTCAGACTCTGTCCCGTTCCCAGAAGGGCCGGGCACCTCC---GACGAGCCAGACGCCAGGTCCAGTTTGCCCACACCCAGCGACATCCTTGTGTCCTACTCTACCTTCCCAGGTTTTGTCTCCTGGAGGGAGACCAAGAGAGGCTCCTGGTACATCGAGACCCTGGTCAGCGTCCTAGAGCAGTGGGCTCACTCTGAAGACCTCCAGACCCTCCTGCTCAGGGTGGCTAATGCTGTTTCGCAGAAAAGGATTTACAAACAGATGCCTGGTTGTTTTAATTTCCTCCGGAAAAAACTTTTCTTTAAAACA------
>speTri2
---------------------------------------------------------ATGCTGGATCCA------GTGAAGCCAGCCTTAGGAAAACTCACCCCGGTGGTGCTGGGGCCCAGGGAGCTCCCGCCAGCTAAGCTCAGGCCAGAAGTTCTCAGGCCA---------------GTGGACGTTGGTTCTGGAGAATTCAGGGATGCCCATGCTCAGGAGCCGTCGAGGGGAAACGCAGATTTGGCGTACGTCCTGCGCGCGGACCCCTGCGGCCACTGCCTCATCATCAACAACGTGAACTTCTCCCGCGCATCGGGGCTCAGCACGCGCTTGGGCTCCAACGTGGACTGTGAGAAGATGCAGCGCCGCTTCCGCTCGCTGCATTTCACCGTGGAGGTGACGTGCAACCTGACTGCCAAG-AG---------------------------------------------------------------------------------------------------------------------------------------------------------------------------------------------------------------------------------------------CAGAAAGACCATGGGTTTATGGTGGCCCAC------GCTTCTTCTGGAGACAGGGCCTCTGGCAGCAACCCTGAGCCAGACGCTGTCCCCTTCCAGGAAGGCCCGAGGACCTCT---GACGAGCTGGATGCAGTGTCGAGTTTGCCCACACCCAGTGACATCCTTGTGTCCTATTCGACCTTCCCAGGTTTCGTCTCCTGGAGGGACACCTCGAGCGGCTCCTGGTACATCGAGACCCTGGACAGCGTCTTCGAGTGCTGGGCTCACTCTGAAGACCTGCTGTCCCTGCTGCTCA-----------------------------------------------------------------------------------------------
