# Supplementary material for: Six reference-quality genomes reveal evolution of bat adaptations
Source: Nature. 2020 Jul 22;583(7817):578–84. doi: 10.1038/s41586-020-2486-3 (PMC8075899; doi:10.1038/s41586-020-2486-3)
Supplement: Supplementary file 6 — Alignments of 12,931 protein-coding genes across 48 mammals. [file 41586_2020_2486_MOESM6_ESM.gz › suppDataFile/ENST00000371265.aln.fasta]

>cavPor3
ATGGCTGATGAGAAGACCTTCCGAATCGGCTTCATCGTGCTGGGGCTCTTCCTGCTGTCCCTCGGCACGTTCCTCATGAGCCACGATCGGCCCCAGGTCTACGGCACCTTCTATGCCATGGGCAGTGTCATGGTGATTGGGGGCGTCATCTGGAGCCTGTGCCAGTGCTACCCCAAGGTCACTTTTGTGCCCGCTGACTCTGACTTCCAAGGCATCCTGTCTCCA---AAGGCC------------CTGCTGGAGAACGGACTCACTGCAGAAACGAAGAGCCCC------CAGATCCCCTACACCAGGCTGTGGGAGGAGGCTGCCTACGACCAGAGCCTGCCCGACTTCAGCCACATCGAG------------------------------------------------------------------------------------------------------------------GCTCAGGCCTGGGTGGAGGCGGCTGTGGTCGTCCATAGAGGCTTGGATGAGAGTGAGGGAAAGAGGACCCGGACTCAGAGCGGCCGCAGCCTGCCAGGCTACCCCCAGGGCCCTGCACCCTTGGCCTCCTTCCAAGACGACCTGGACATGGGCTTG------AGTGAAGGTAGCAGCCCCAACCCATCTCTGCCTGATGGAGAGGCCCCCAGGTCCCCGCAGCAGGAGCCTAGGGCCCGCAGAGGCCCACTGGATAACTTCTGTGATGCTGCCCTGATCGATGACGCCCCC---ACGCTGGAGGATGCC---CGACAGGGGCAGAGGCAGGAG---GTAATCCTGCTCAGCAGC---TGGCAGCAGTACCCCAGGAGGAAAGAGGGGGACGGG---GAGGAGAAGGCCTCGCACACAGGTGTGGAGGAGCCTGAGGTGGAAGAGGAGGACTTATACTATGGGCTGCCTGACAGCCCTGGTGACCCCCTTCCGGACAAGGAACTAGGCTTTGAGCCTGATGTCCAGGGCTGGGATGGAGCTGCTCCC------------------------------------
>echTel2
ATGGCTGAGGAGAAGACTTTCCGCATCGGCTTCATTGTGCTGGGGCTCTTCCTCCTGGCCCTGGGCACCTTCCTCATGAGTCACGACCGGCCCCAGGTCTACGGCACCTTCTACGCCATGGGTGGTGCCATGCTGATCGGGGGCGTCGTCTGGAGCATGTGCCAGTGCTACCCTAAGATTGCCTTTGTGCCTGCCGACTCCGAATTCCAGGGCATCCTGCCCCCG---AAGGCG------CTGGAGCTGCTGGAGAATAAGCTTGGCACGGAGATGAAGAGCCTC------CAGCCCACCTACGTCAGGCTATGGGAGGACGCTGCCTACGACCAGAGCCTGCCTGACTTCAGCCACATCCAGATGAACGTCATGCACTACAGTGAGGACCCCCGGCCCCTGCTGACCTCTGAGCAGGGGCTG------CCGCAGCCCAGAGCCAGTGACGGAAGGGAAGAC---GGCCCTGTGGCTTCCCAGGCCTGGATGGAGGCCGCTGTGGTCGTCCACCAGGGCTCGGACGAG------GGAGAACCAAGTCCAGCTCAGATCAAGTCCAGCCCCCAGGCCCCTCTCCAGGGCCCTGCCCCACTGGCCTCCTTCCCAGAGAGCCCGGACTTGGGCTCC------AGCGAGGACAGCAGCCCCAGTCCATCGCCACCCAACGGGGAGGAGCCTCAC---CCACCACTGGACCCCTGGGTCTGCAGATGCCGGCTGGACCGCTTCCACGACTTTGCCCTAATTGAT---GCCCCA---GTGTCC------------------------------------------------------------------------------------------GAT------------------------------------------------------GACTTGTACTACGGGCTGCCCGATGGGCTGGGGGACCCCCTTCCAGACAAGGAGCTGGACTTTGAGCCTGATACCCAGGAC------------------------------------------------------
>micOch1
ATGACTGAGGAGAAGACCTTCCGAATCGGCTTCATCATTCTGGGCCTTTTCCTGCTGTCCCTCGGCACGTTCCTTATGAGCCACGATCGACCCCAGGTCTACGGTACCTTCTACGCTATGGGGAGCGTCATGGTGATTGGGGGCGTCATCTGGAGCATGTGCCAATGCTATCCTAAGATCACCTTTGTGCCGGCAGACTCTGACTTT---------CTGTCCCCA---AAGGCC------CTGAGCCTGATGGAGAACAGGCTTTTG---GAGGTGAAGAGCCCC------CAACCCCCCTATGTCAGGCTGTGGGAAGAAGCCGCCTATGACCAGAGCCTTCCAGACTTCACGCACGTCCAGATGAAGGTCCTGGGCTACAGTGAGGACCCTAGGCCCCTGCTGGCCACTGAG---------------CTGAAGACAGGAGTTGGAAATGGTGGGGAAGGC---GAGCCTCGTACTGCTCAGGCCTGGATGGAGGCAGCAGTGGTTGTCCACAGGGGCTTGGATGAGAATGAGGGAGAAAGATCTCGTGCCCAGAGC------AGCCCTCCAACGTGTTCCCAAGGCTCTGCACCCTTGGCCTCATTCCAAGATGAGCTGGACATGGGTTCC------AGCGAAGGCAGCAGCCCTCACCCATCCCCATCCAACAGAGATGAGCCACAC------CCACAGGTGTCCTGGGCCAGCAGGGGTCCACTGGATCACTTCAGTGACTTTGCTCTCATTGATGACACCCCC---ACATCAGAGGACATGGTCCTGGAGGGGCAGGTGCAGAAG---GCCGCTCTGTCCAGCAAA---CAGCGGCAGTCCCTGAGGATGAAGGAG------AAG---------GAGAGTGTCCATGCAAGTGCAGAGGAACCTGAGCAGGAGGAGGAAGACCTCTACTATGGGTTACCAGACAGCCCTGGGGAGCCCCTCCCCGACAAAGAGCTGGACTTCGAGCCCGATGCCCAGGGC------------------------------------------------------
>criGri1
ATGGCTGATGAGAAGACCTTCCGAATCGGCTTCATCGTGCTGGGCCTCTTCTTGCTCTCCCTCGGCACATTCCTTATGAGCCACGATCAACCCCAGGTCTATGGCACTTTCTACGCTATGGGCAGCATCATGGTGATTGGGGGTGTCATCTGGAGCATGTGCCAATGCTATCCTAAGATCACCTTTGTGCCGGCAGACACAGACTTTCAAGGCATCTTGTCCCCA---AAGGCC------CTGAGCCTGCTGGAGAGCAGCCTTTCA---GAGGTGAAGAGTCCC------CAACCCCCTTATGTCAGGCTGTGGGAAGAAGCCGCCTACGATCAGAGCCTTCCAGACTTCACACACATCCAAATGAAGGTCTTGGGCTATAGTGAGGATCCCAGGCCCTTGCTGGCCCCGGAG---------------CCGAAGACAGGAGTCAGCAGTGGTGGGGAAGGC---GAGCCTCACACTGCTCAGGCCTGGATGGAAGCTGCAGTAGTTGTCCATAGGGGTTTGGATGAGAAGGAGGGAGAAAGACCCGGTACTCAGAGC------AGCCCTCCAGCGTGTTCCCAAGGTTCTGCACCCCTGGCGTCATTCCAAGACGACCTGGACATGGGCTCC------AGTGAAGGCAGCAGCCCTCACCCATCCCCACCCAACAGAGAGGAGCCACAC------CCACAGGTGCCCTGGGCCAGCATGGGTCCACTGGATCGCTTCAGTGACTTTGCTCTTATTGATGACACCCCA---ACATCAGAGGACATGGTCCTGGAGGGGCAGGTGCAGAAG---GCAGCTCTGCCCAGCAAG---CAGCAGTGGTCCCTGAGGATGAAGGAG------AAG---------GAGACTACCCAGGCAAGTGCAGAGGAACCTGAGCAGGAGGAGGAAGACCTATACTATGGGCTACCAGACAGCCCCGGGGACCCCCTCCCTGACAAAGAGTTGGGCTTCGAGCCTGATGTCCAGGGC------------------------------------------------------
>rn6
ATGGCTGACGAGAAGACCTTCCGAATCGGTTTCATCGTGCTGGGCCTTTTCCTGCTATCCCTGGGCACATTCCTTATGAGCCACGATCGACCCCAAGTCTACGGCACCTTCTATGCCATGGGCAGCATCATGGTGATTGGGGGTGTCCTCTGGAGCATGTGCCAATGCTATCCTAAGATCACCTTTGTGCCGGCAGACTCTGACTTCCAAGGCATGTTGTCCCCA---AAGGCC------CTGAGCCTGCTGGAGACTGGGCTTTCA---GAAGTAAAGAGCCCC------CAGCCCCCCTACGTCAGGCTGTGGGAAGAAGCCGCTTATGACCAGAGCCTCCCAGACTTCACTCACATCCAAATGAAGGTCATGGGCTACAGTGAGGACCCCAGGCCACTGCTGGCCCCCGAA---------------CTGAAGACAGGAACCAGCAGTGCCAAGGAAGGC---GAGCCTCATTCTGCTCAGACCTGGATGGAGGCTGCGGTGGTCGTCCATAGAGAGTTGGATGAGAAGGAGGGAGAGAAATCTCGTTCTCAGAGC------AGCCCTCCAGCGTGTTCCCAAGGCTCTGCACCCTTGGCGTCATTTCACGATGACTTGGACGTGGGTTCT------AGCGAAGGCCGCAGCCCCCAGCCATCCCCACCTGACAGAGATGAGGCACAC------CTGCAGGTGCCCTGGGCCAGCAGAGGTCCACTGGATCGCTTCGGTGACTTTGCTCTGATTGATGACACCCCT---ATATCAGAGGACATGGGCCTGGAGGGGCAGGCACAGGAG---GAAGCTCTACCCAGCAAG---CAACCATGGTCCCTGAGGATGAAGGAG------GAG------------ACTGTCCAGGCAGGTGCAGAAGAACCAGAGCAGGAGGAGGAAGATCTGTACTACGGGCTGCCCGACAGCCCTGGGGACCCCCTCCCTGACAAAGAGTTGGGCTTTGAGCCTGATGTCCAGGGT------------------------------------------------------
>mm10
ATGGCTGATGAGAAGACCTTCCGAATCGGCTTCATCGTGCTGGGCCTCTTCCTGCTATCCCTGGGTACATTCCTTATGAGCCACGATCGACCCCAGGTCTACGGCACCTTCTATGCCATGGGCAGCGTCATGGTGATCGGGGGTGTCATCTGGAGCATGTGCCAATGCTATCCTAAGATCACCTTTGTGCCAGCAGACTCTGACTTCCAAGGCATCTTGTCCCCA---AAGGCC------CTGAGCCTGCTGGAGACCGGGCTTTCG---GAGGTAAAGAGCCCC------CAGCCCCCCTACGTCAGGCTGTGGGAAGAAGCCGCCTATGACCAGAGCCTCCCAGACTTCACTCACATCCAAATGAAGGTCATGGGCTACAGTGAGGACCCCAGGCCACTGCTGGCCCCCGAG---------------CTGAAGACAGGAGCCAGCAGTGTCAGGGAAGGC---GAGCCTCGTACTGCTCAGGCCTGGATGGAGGCTCCGGTGGTCGTCCATAGAGGGTCAGATGAGAACGAGGGAGAGAAATCCCATTCTCAGAGC------AGCCCTTCAGTGGGTCCCCAAGGCTCTGCACCCTTGGCCTCATTCCATGACGACCTGGACGTGGGCTCC------AGCGAAGGCAGCAGCCTGCAACCATCCCCC---AACAGGGATGAGCCACAC------CGGCAGGTGCCCTGGGCCAGCAGGGGTCCACTGGATCGCTTCAGTGACTTTGCTCTGATTGACGACACCCCT---ACATCTGAGGACACGGTCCTGGACGGGCAGGCACGGGAG---GCAGCGCTACCCAGAAAG---CAGCAATGGTCCCTGAGGATGAAGGGG------GAG------------ACTGTCCAGGCACGCGCAGAAGAACCGGAGCAGGAGGAGGAAGATCTGTACTACGGGCTGCCAGACAGCCCTGGGAACCCCCTACCCGACAAAGAGTTGGGCTTCGAGCCTGACATCCAGGGC------------------------------------------------------
>hetGla2
ATGGCAGACGAGAAGACCTTCCGCATTGGCTTCATCGTGCTGGGGCTCTTTCTGCTGTCCCTCGGCACCTTCCTAATGAGCCATGATCGGCCCCAGGTCTACGGCACCTTCTATGCCATGGGCAGCGTCATGGTGGTCGGGGGCGTCATCTGGAGCATGTGCCAGTGCTATCCTAAGGTCACCTTTGTGCCCGCTGACTCTGACTTCCAAGGCATCCTGTCTGCA---AAGGCC------------CTGCTGGAGAATGGACTAGCTGCAGAGATGAAGAGCCCC------CAGCCCCCCTACACCAGGCTGTGGGAGGAGGCCGCCTATGACCAGAGCCTGCCTGACTTCAGCCACATCCAGATGAAGGCCCTGGGCTACAGCGAGGACTCCCGCATGCTGCTGGCCTCTGAGCCAGGG---------CCAAGGCCCAGG------GACACTGGAGAAGGT---GGCCCTTGTGATGCTCAGGCCTGGGTGGAGGCGGCCGTGGTCGTCCACAGGGGCGTGGACCAGAGCGAGGGAGAAAGGACCCGGACTCAGAGCAGCCCCAGCCTGACGGGCTATCACCAGGGCCCTGCACCCTTGGCCTCCTTCCAAGATGACCTAGACATGGGCTCG------AGTGAAGGCAGCAGCCCTGCCCCATCTCCACCTGGCAGAGCGGCGCCCTGGCCCCCACAGCAGGAGCCCAGGGCCAGCAGGAGCCCACTGGATGACTCCCATGACTTTGCTCTGATTGAT---GACCCCTCCACACCGGAGGGTGCACCCCGAGAGGGGCAGAGGCAGGAG---GCAGTCCTGCTTGACAGC---CGGCAGCGGTACCCGAGGAGGAAGGAG------GAG---GAGGAGAAAGCCTCGGACACAGGTGCAGGGGAGCCTGAGGAGGAAGAAGAGGACTTGTACTATGGGCTGCCCGACAGCCCTGGTGACTCCCTTCCGGACGAGGAAGTAGGCTTCGAGCCCGACGTCCAGGGC------------------------------------------------------
>calJac3
ATGGCTGATGAGAAGACCTTCCGCATCGGCTTCATCGTGCTGGGGCTTTTCCTGCTGGCCCTCGGTACGTTCCTCATGAGCCATGATCGGCCCCAGGTCTATGGCACCTTCTATGCCATGGGCAGCATCATGGTGATTGGGGGCATCATCTGGAGCATGTGCCAGTGCTACCCCAAGATCACCTTCGTCCCTGCTGACTCTGACTTCCAAGGTATCCTCTCCCCA---AAGGCC------CTGGGCCTGCTGGAGAATGGGCTTGCTGCTGAGATGAAGAGCCCTGGTCCCCAGCCCCGCTATGTCCGGCTGTGGGAGGAAGCTGCCTATGACCAGAGCCTGCCTGACTTCAGCCACATCCAGATGAAAGTCATAAGCTACAGTGAGGACCCCCGCCCCTTGCTGGCCTCCGAGACGGGACAG------CCGAAGCTGGGAACCAGTGATGGAGGA---GGT---GGCCCTGGCGACGTTCAGGCCTGGATGGAGGCTGCCGTGGTCATTCACAAGGGATCAGATGAGAGTGAAGGGGAAAGAAGGCTAACTCAGAGCTGCCTCGACCCCCCAGCCTTTCCTGAGGGCCCTGCCCCCTTGGCTTCCTTCCAAGATGACCTGGACATGGGCTCC------AGTGAAGGCAGCAGCCCCAATGCCTCTCCACATAATGGGGAGGAAGCTTGTTCCCCACAACAGGAGCCCTGGGCCTGCAGGTGCCCGCTGGACCGCTTCCAAGACTTTGCCCTGATTGAT---GCCCCA---ACGTTGGAGGATGAGCCCCAAGAGGGGCAGCAGCGGGAG---GTAGTCCTGCCCAACAAC---TTGCAGCAGTACCCAAGGACAAGGGTG------GAG---GAGAAGGAGGCTTCGGTCACAGGTGGGGAGGAACCCAAGGAGGAAGAGGAGGACCTGTACTATGGGCTGCCAGACGGCCCCGGGGACCCCCTCCCGGACAAGGAACTTGGTTTTGAGCCTGACACCCAGGGC------------------------------------------------------
>speTri2
ATGGCTGATGAGAAGACCTTCCGCATTGGCTTCATTGTGCTGGGGCTGTTCCTGCTGTCCCTCGGCACCTTCCTCATGAGCCACGATCGGCCCCAGGTCTACGGCACCTTCTACGCCATGGGCAGTGTCATGGTGATGGGAGGCGTTATCTGGAGCATGTGCCAGTGCTACCCCAAGATCGCCTTCGTACCTGCGGACTCCGACTTCCAAGGCATCCTGTCCCCG---AAGCCC------CTGGGCCTGTTGGAGAATGGGCTTGCCCCAGAGGTGAAGAGCCCC------CAGGCCCCCTACGTCAGGCTGTGGGAGGAGGCGGCCTACGACCAGAGCCTGCCTGACTTCAGCCATATCCAGATGAAGGTCCTGGGCCATAGCGAGGATCCTCGCCCACTGCTGGCCCCTGAG---------------ACGCAGCCAAGAACCAGCGATGGAGAAGCAGGT---GGCCCGCAGGATGCCCAGGCCTGGGTGGAGGCTGCTGTGGTCGTCCACAGGGGCTTGGATGAGAATGAGGAGGAAAGACACCGAACTCAGAACAGGCCTGGCTCCCCAGCCTGTCCCCAGGGCCCTGCGCCCTTGGCCTCCTTCCAAGATGACCTGGACTTGGGCTCC------AGTGAAGGTAGCAGCCCCAACCCATCTCCACCTGCTGGGAAGGAACCT---------------------------------------------------------------------------CACCCC------------------CCCCGAGAGGGGCAGCCGTGGGAG---ACAGCTCTGCCCAGCAACAGCTGGCAGCAGTACCCAAGGACAAAGGAG---GTGGAG---GAGGAGAAGTCTGTAGACGCAGGTGTGGAGGAGCCTGAGGAGGAAGAGGAAGACTTGTACTACGGACTGCCAGACAGCCCCGGGGACCCCCTCCCCGACAAAGAACTGGGCTTTGAGCCAGACACCCAGGGC------------------------------------------------------
>micMur3
ATGGCCGATGAGAAGACCTTCCGCATCGGCTTCATCGTGCTAGGGCTTTTCCTGCTGGCCCTCGGCACGTTCCTCATGAGCCACGATCGGCCCCAGGTCTACGGCACCTTCTATGCCATGGGCAGCGTCATGGTGATCGGGGGTGTCATCTGGAGCATGTGCCAGTGCTACCCCAAGGTCGCCTTCGTGCCCGCTGACTCTGACTTCCAGGGTGTCCTGTCCCCG---AAGGCC------CTGGGCCTGCTGGAGAACGGGCTTGCTGCAGACGTGAGGAGCCCC------CAGCCCCCCTACGTCAGGCTGTGGGAGGAAGCGGCCTACGACCAGAGCCTGCCCGACTTCAGCCACATCCAGATGAAGTTCATGAGCTACAGTGAGGACCCCCGCCCGCTTCTGGGCCCCAAGCTGGGAACC------------------------AGTGGCGGGGAAGGT---GGTGCTCGGGACGTTCAGGCCTGGGCGGAGGCTGCTGTCGTCGTCCACAGGGGCTCGGAGGAGAATGAGGGGGAGAGAGAACCGACCCAGAGCAGGCCCGGCCCCCCAGCCTGTCCCCAGGGCCCTGCACCCTTGGCCTCCTTCCAAGATGACCTGGACGTGGGCTCC------AGCGAAGACAGCAGCCCCAACCCATCTCCG---------------CCCCACCCCCCACCACAGGAGCCCCGGGCCTGCTGGTGCCCGCTGGACCGCTACAGCGACTTTGCCCTGATCGAC---GCCAAC---ATGGCGGAGGATGTGCCCCAAAGAGGGCAGCAGCAGGAG---GTGGCCCTGCCCAACAAC---TGGCAGAGGTCCCCAGGGACAAAG---------GAG---GAGGAGGAGTCTTCAGACCCAGGCACGGAGGAGCCTGAGGAGGAGGAGGAAGACTTGTACTATGGGCTGCCAGACAGCCCTGGGGACCCCCTCCCAGATAAGGAACTCGGCTTTGAGCCCAATGCCCAGGGC------------------------------------------------------
>HLequCab3
ATGGCTGACGAGAAGACCTTCCGCATCGGCTTCATCGTGCTGGGGCTCTTCCTGCTGGCCCTCGGCACGTTCCTCATGAGCCACGACCGGCCCCAGGTCTACGGCACCTTCTACGCCATGGGCAGCATCATGGTGATAGGGGGCGTCATCTGGAGCATGTGCCAGTGCTACCCCAAGATCGCCTTTGTGCCTGCGGACGCCGACCTGCAAGGCATCCTGTCCCCA---AAGGCG------CCGGGCCTGGTGGGGAACGGGCTTGCCGCCGAGCTGAAGAGTGCC------CAGCCTCCCTACACCCGGCTGTGGGAGGAAGCCGCCTACGACCAGAGCCTGCCTGACTTCAGCCACATCCAGATGAAGATCATGGGCTGCAGTGAAGACCCCCGCCCCCTGCTGGCCCCCAAGCAAGGACAG------CCACAGCTGGGGGCCAGTGATGCAGGAGAAGGT---GGCCCTCGTGACACTCAGGCCTGGATGGACGCCGCTGTGGTCATCCACAGGGGCTCGGATGAGGATGGGGGAGAAAGAAGCCCAACTCAGAGCAGGCCCGGCCCCCCGGCCTGTCCGCAGGGCTCTGCACCCTTGGCTTCCTTCCCAGATGACCTGGACACGGGCTCC------AGTGAGGGTGGCAGCCCCCGCCCATCTCCACCTGAGGGGGAGCAGCCG------------------CCG---GCCTGCAGGTGCCGGCTGGACCCCTTCCACGACTTTGCCCTCATCGAC---GCCCCC---ACGTCGGAGGACAGGCCGCCAGAGGGGCAGTGGCGGGAG---GCAGCCCTGTCCAGCTCC---TGGCAGCGGTCCCCGAGGACAGAGGAG---GAGGAG---GAAGAGGAGGCTTCGGACACAGGTGCAGAGGAGCCAGAGCGGGAAGAGGAAGATTTGTACTATGGGCTGCCCGACGGCCCTGGGGACCCCCTCCCAGATAAGGAAGTGGGCTTTGAGCCCGACGCCCAGGGC------------------------------------------------------
>eriEur2
ATGACTGACGAGAAGACCTTCCGCATTGGCTTCATCATACTGGGCTTCTTCCTGCTCGCCCTGGGCACCTTCCTCATGAGCCACGACCGGCCCCAGGTCTACGGCACCTTCTATGCTATGGGTAGCGTCATGCTCATTGGGGGCGTCATCTGGAGCATGTGCCAGTGCTACCCCAAGATTTCCTTTGTGCCCGCCGACTCTGACTTCCAAGGCATCCTGTCCCCG---AAGTCG------AGGGACCTGCTGGAGAATGGCCTCTCTGCTGAGATGAAGAGTCCC------CAGCCCCCCTACACCCGACTGTGGGATGAAGCTGCCTATGACCAGAGCCTGCCTGACTTCAGCCACATCCAGATGAGGGTCATGGGCTACAGCGAGGACCCCCGCCCCCTGCTGACCTCCGAGCCCAGTGGG------CCACAGCCGGGAGCCAGCTGTGGAGGAGATGGT---AGCCCTGGCGACACTCAGGCCTGGATGGAGGCCTCAGTGGTGGTCCACAGGAGCTCAGATGAGGACGAAGGAGAGAGAGACCCAGCTCAGAGCCAGCTAGGCCCACCACCCTGTCCCCAGGGTCCTGCACCCTTGGCTTCCTTCCGTGATGACCTGGATGTGGGTGCC------AGTGAGGACAGCAGCTCCAGCCTATCTTCAGTGCAAGAGGAGGGGCCTCGAGCCCCAGTCGGGGAGCCTTGGGTCTGTAGGTACAGGCTGGACGGCTTCCAGGACTTCGCCCTGATTGAC---GCCACC---ACACTAGAGGATGAGCCTCTGGAGGGGCAGCAGCAGCAGAAGGCAGCCCTGCCCGGCCCC---AGGCAGCAGTCCCTGAGGACAGAGGAG------GAGCAGGAGGAGGAGGCCTCAAACACGGACATAGGGGAGCCAGAGCAGGAAGAGGAAGACTTGTATTATGGGCTTCCGGATGGCCCCGGGGACCCTCTCCCTGACAAAGAACTGGACTTTGAGCCTGACACCCAGGGC------------------------------------------------------
>conCri1
ATGGCTGACGAGAAGACCTTCCGCATCGGCTTCATTGTGCTGGGGCTCTTCCTGCTGGCCCTGGGCACCTTCCTCATGAGCCACGACCGGCCCCAGGTCTACGGCACCTTCTATGCCATGGGTGGCGTCATGGTGATCGGGGGCGTCATCTGGAGCATGTGCCAGTGCTACCCCAAGATCACCTTCATACCTGCGGACTCAGACTTCCAAGGCATCCTGTCCCCA---AAGGCG------CTGGGCCTGCTGGAGAACGGGCTTGGTGCAGAGATGAAGAGCTCC------CAGCCCCCCTACGTCAGGCTGTGGGAGGACGCGGCCTATGACCAGAGCCTGCCTGACTTCAGCCACATCCGCATGAAGGTCATGGCATACGGGGAGGACCCCCACCCCCTGCTGGCCCCAGAGCCCGGAAGC------TTGCAGCCAGGAGTCAGTGAGGGAGGGGGAGGT---GGCCCACCAGAAGCTCAGGCCTGGGTGGAGGCTGCAGTGGTGGTCCACAGGGGCTCGGACGAGGACGCAGGAGAGAGACAGCCAGCGCCGAACGGGCCCAGTCCTCTGGCCTGTTCCCAGGGCGCTGCACCCCTGGCTTCCTTCCAAGATGACCTGGACATGGGCTTC------AGCGAGGGCAGCAGCCCCAACCCCTCTCCACCG---------GAGCCCCACCCCCCGCCCGGGGAGCCCTGGGTCTGCAGGTGCCGGCCCGACCGCTTCCAGGACTTCGCGCTGATCGAT---GCCACT---GTGCTGGAGAATGAGCCTTTGGAGGGGCAGTGGCGGGAG---GCAGCCCTGCCCGGCTCT---GGGCAGCCCTCCCTGAGGACAAAGGAG---GGGGAG---GAAGAGGAGGCCTCAGACGCAGGCGTGGGGGAGCCAGAGCAGGAAGAGGAAGACTTGTACTATGGGCTTCCTGACGGCCCCGGGGACCCCCTCCCGGACAAGGAACTGGACTTTGAGCCCGATGTCCAGGGC------------------------------------------------------
>oryAfe1
ATGGCGGAGGAGAAGACTTTCCGCATCGGCTTCATCGTGCTGGGGCTCTTCCTGCTGGCCCTCGGCACGTTCCTCATGAGCCACGACCGGCCCCAGGTCTACGGTACCTTCTACGCCATGGGCGGCGTCATGGTGATCGGGGGCGTCGTCTGGAGCATGTGCCAGTGCTACCCTAAGATTGCCTTTGTGCCTGCTGACTCCGAATTTCAAGGCATCCTATCCCCA---AAGGCC------CTGGAGCTGCTGGAGAACAAACTGGGCACCGAGATGAAGAGCCTC------CAGCCCCCTTACGTCAGGCTCTGGGACGACGCTGCCTATGACCAGAGCCTGCCCGACTTCAGCCACACCCAGATGAAAGTCATGGGCTACGACGATGACCCCCGCCCTCTGCTGACCTCTGAGCCTGGGAGA------CCGCAGCCAGGAGCCAGTGATGGAGGAGAAGGT---GACCCTGTTGACTCTCAGGCCTGGAAGGAGACCACTGTGGTCGTCCACCGGGGCTCGGACGAGGAAGAGCAAGAAAGAATCCCAGCTCAAAGCAGGTCCAGCCACCCAGCCAGTCCCCAGGGCCCTGCACCTTTGGCCTCCTTCCAAGAAAACCTGGACGTGGGCTCC------AGCGAGGGCAGCAGTCCCAACCCGTCTCCACCCACTGAGGAGGAGCCTCACCTGCCGCCA---GATCCCTGTGCCTGCAGGTGTCAGCTGGACCGCTTCCAGGATTTTGCCATGATTGAC---GCCCCC---ACATCAGGAGACACGCCCCCAGAGGGGCCAGAGCAGGAG---GCAGTCCTGCCCAGCTAC---TGGCAGCAGTATCCTGGGAGGAAGGTG------GAG---------GCAGCATCAGACACAGGCATGGAGGAACTT---CAGGAGGAAGATGACTTGTACTATGGGCTGCCTGATGGGCCCGGGGACCCCCTCCCAGACAAGGAACTGGGCTTTGAGCCTGACACCCAGGGC------------------------------------------------------
>sorAra2
ATGGCCGATGAGAAGACCTTCCGCATTGGCTTCATCATTCTGGGCCTCTTCCTGCTGGCCCTGGGCACCTTCCTCATGAGCCACGACCGGCCCCAGGTCTACGGCACCTTCTACGCCATGGGCAGTGTGATGGTCATCGGGGGTGTCGTCTGGAGCATGTGCCAGTGCTACCCCAAGGTCGCCTTCATCCCGGCTGACTCGGACTTCCAGGGCGCCCTGTCCCCG---AAGGCG------CTGGGCCTGCTGGAGAACGGGCTGGCTGCCGAGATGAAGAGNNNNNNNNNNNNNNNNNNNNNNNNNCGGCTGTGGGAAGAAGCCGCCTACGACCAGAGTCTGCCCGACTTCAGCCACCTGCAGACGAAGCCCGGGGGCTCCCGAGAGGACCCCCAGCCG------------------GGAGCG------------------------------GGCGGGGGA---GCCCCCAGG------------------GAGGCTGCTGTGGTGGTGCACAGGGGCCCGGACGCCGAGCAGGGAGGGAGCACCCCCGCTCAGAGCCGACCCGGCCCCCCGGTCTGTTCGGAGGGTCCCGCGCCCTTGGCTTCCTTCCAAGATGACCTGGACGTGGGCAGCACCCCCAGCGAGGGCAGCACCCCCAGCCCGTCTCCGCCGAGGGAGGAGGAGCCTCGGCCCCCCAACGCCGACCCCTGGGCCTGCAGGTGCCCTCAGGACCACTTCCACGACTTTGCCCTCATCGAT---GCCCCC---GTGGTGGAGGACGAGTGTGCGGAGGGGCAGCGACGGGGG---GCAGCCCTGCCTGGCGCC---TGGCCGCGCCCCCGCGGGGTGAAGGAG------GAG------------------------------GCGCAGCCC------GAGGAGGATGACCTGTACTACGGGCTGCCCGACGGCCCCGGGGACCCGCTCCCGGACATGGAGCTGGACTTGGAGCCCGAGGCCCAGGGC------------------------------------------------------
>saiBol1
ATGGCTGATGAGAAGACCTTTCGCATCGGCTTCATCGTGCTGGGGCTTTTCCTGCTGGCCCTCGGTACGTTCCTCATGAGCCATGATCGGCCCCAGGTCTACGGCACCTTCTATGCCATGGGCAGCATCATGGTGATTGGGGGCATCATCTGGAGCATGTGCCAGTGCTACCCCAAGATCGCTTTTGTTCCTGCTGACTCTGACTTCCAAGGCATCCTCTCCCCA---AAGACC------CTGGGCCTGCTGGAGAATGGGCTTGCTGCTGAGATGAAGAGCCCCGGTCCCCAGCCCCGCTATGTCCGGCTGTGGGAGGAAGCCGCCTATGACCAGAGCCTGCCTGACTTCAGCCACATCCAGATGAAAGTCATAAGCTACAGTGAGGACCCCCGCTCCTCGCTGGCCTCCGAGACGGGACAG------CTGAAGCTGGGAACCGGTGAT---GGAGAAGGT---GGCCCTGGTGACGTTCAGGCCTGGATGGAGGCTGCCGTGGTCATCCACAAGGGATCAGATGAGAGTGAAGGGGAAAGAAGGCTAACTCACAGCTGCCTCGACCCCCCAGCCTTTCCTGAGGGCCCTGCCCCCTTGGCTTCCTTCCAAGATGACCTGGACATGGGCTCC------AGTGAAGGCAGCAGCCCCAACCCATCTCCACACGATGGGGAGGAAGCTTGTTCCCCACAACAGGAGCCCTGGGCCTTCAAGTGCCCTCTGGACCGTTTCCAAGACTTTGCCCTGATCGAT---GCCCCA---ACGTTGGAGGATGAGCCCCAAGAGGGGCAGCAGCAGGAG---GTAGTCCTGCCCAACAAC---TGGCAGCAGTACCCAAGGACAAAGGTG------GAG---GAGAAGGAGGCTTTGGACACAGGCGGGGAGGAACCCAAGGAGGAAGAGGAGGACCTGTACTACGGGCTGCCAGACGGTCCCGGGGACCCCCTCCCAGACAAGGAACTGGGTTTTGAGCCTGACACCCAGGGC------------------------------------------------------
>hg38
ATGGCTGACGAGAAGACCTTCCGGATCGGCTTCATTGTGCTGGGGCTTTTCCTGCTGGCCCTCGGTACGTTCCTCATGAGCCATGATCGGCCCCAGGTCTACGGCACCTTCTATGCCATGGGCAGCGTCATGGTGATCGGGGGCATCATCTGGAGCATGTGCCAGTGCTACCCCAAGATCACCTTCGTCCCTGCTGACTCTGACTTTCAAGGCATCCTCTCCCCA---AAGGCC------ATGGGCCTGCTGGAGAATGGGCTTGCTGCCGAGATGAAGAGCCCCAGTCCCCAGCCGCCCTATGTAAGGCTGTGGGAGGAAGCCGCCTATGACCAGAGCCTGCCTGACTTCAGCCACATCCAGATGAAAGTCATGAGCTACAGTGAGGACCACCGCTCCTTGCTGGCCCCTGAGATGGGGCAG------CCGAAGCTGGGAACCAGTGATGGAGGAGAAGGT---GGCCCTGGCGACGTTCAGGCCTGGATGGAGGCTGCCGTGGTCATCCACAAGGGCTCAGACGAGAGTGAAGGGGAAAGACGCCTAACTCAGAGCTGGCCCGGCCCCCTGGCCTGTCCCCAGGGCCCTGCCCCCTTGGCTTCCTTCCAAGATGACCTGGACATGGACTCC------AGTGAAGGCAGCAGCCCCAATGCATCTCCACATGACAGGGAGGAAGCTTGTTCCCCACAACAGGAACCTCAGGGCTGCAGGTGCCCGCTGGACCGCTTCCAAGACTTTGCCCTGATTGAT---GCCCCA---ACGTTGGAGGATGAGCCCCAAGAGGGGCAGCAGTGGGAA---ATAGCCCTGCCCAACAAC---TGGCAGCGGTACCCAAGGACAAAGGTG------GAG---GAGAAGGAGGCTTCGGACACAGGTGGGGAGGAACCTGAGAAGGAAGAGGAAGACCTGTACTATGGGCTGCCAGATGGAGCCGGGGACCTCCTCCCGGACAAGGAGCTGGGTTTTGAGCCTGACACCCAAGGC------------------------------------------------------
>panTro5
ATGGCTGACGAGAAGACCTTCCGGATCGGCTTCATTGTGCTGGGGCTTTTCCTGCTGGCGCTCGGTACATTCCTCATGAGCCATGATCGGCCCCAGGTCTACGGCACCTTCTATGCCATGGGCAGCGTCATGGTGATCGGGGGCATCATCTGGAGCATGTGCCAGTGCTACCCCAAGATCACCTTCGTCCCTGCTGACTCTGACTTTCAAGGCATCCTCTCCCCA---AAGGCC------ATGGGCCTGCTGGAGAATGGGCTTGCTGCCGAGATGAAGAGCCCCAGTCCCCAGCCGCCCTATGTAAGGCTGTGGGAGGAAGCCGCCTATGACCAGAGCATGCCTGACTTCAGCCACATCCAGATGAAAGTCATGAGCTACAGTGAGGACCGCCACTCCTTGCTGGCCCCTGAGATGGGGCAG------CCGAAGCTGGGAACCAGTGATGGAGGAGAAGGT---GGCCCTGGCGACGTTCAGGCCTGGATGGAGGCTGCCGTGGTCATCCACAAGGGCTCAGACGAGAGTGAAGGGGAAAGACGCCTAACTCAGAGCTGGCCCGGCCCCCTGGCCTGTCCCCAGGGCCCTGCCCCCTTGGCTTCCTTCCAAGATGACCTGGACATGGACTCC------AGTGAAGGCAGCAGCCCCAGTGCATCTCCACATGACAGGGAGGAAGCTTGTTCCCCACAACAGGAACCTCAGGGCTGCAGGTGCCCGCTGGACCGCTTCCAAGACTTTGCCCTGATTGAT---GCCCCA---ACGTTGGAGGATGAGCCCCAAGAGGGGCAGCAGTGGGAA---ATAGCCCTGCCCAACAAC---TGGCAGCAGTACCCAAGGACAAAGGTG------GAG---GAGAAGGAGGCTTCGGACACAGGTGGGGAGGAACCTGAGAAGGAAGAGGAAGACCTGTACTATGGGCTGCCAGATGGCCCCAGGGACCCCCTCCCGGACAAGGAACTGGGTTTTGAGCCTGACATCCAAGGC------------------------------------------------------
>gorGor5
ATGGCTGATGAGAAGACCTTCCGGATCGGCTTCATTGTGCTGGGGCTTTTCCTGCTGGCCCTCGGTACGTTCCTCATGAGCCATGATCGGCCCCAGGTCTATGGCACCTTCTATGCCATGGGCAGCGTCATGGTGATCGGGGGCATCATCTGGAGCATGTGCCAGTGCTACCCCAAGATCACCTTTGTCCCTGCTGACTCTGACTTTCAAGGCATCCTCTCCCCA---AAGGCC------ATGGGCCTGCTGGAGAATGGGCTTGCTGCTGAGATGAAGAGCCCCAGTCCCCAGCCGCCCTATGTAAGGCTGTGGGAGGAAGCCACCTATGACCAGAGCCTGCCTGACTTCAGCCACATCCAGATGAAAGTCATGAGCTACAGTGAGGACCGCCGCTCCTTGCTGGCCCCTGAGATGGGGCAG------CCGAAGCTGGGAACCAGTGATGGAGGAGAAGGT---GGCCCTGGCGACGTTCAGGCCTGGATGGAGGCTGCCGTGGTCATCCACAAGGGCTCAGACGAGAGTGAAGGGGAAAGACGCCTAACTCAGAGCTGGCCCGGCCCCCTGGCCTGTCCCCAGGGCCCTGCCCCCTTGGCTTCCTTCCAAGATGACCTGGACATGGACTCC------AGTGAAGGCAGCAGCCCCAGTGCATCTCCACATGACAGGGAGGAAGCTTGTTCCCCACAACAGGAACCTCAGGGCTGTAGGTGCCTGCTGGACCGCTTCCAAGACTTTGCCCTGATTGAC---GCCCCA---ATGTTGGAGGATGAGCCCCAAGAGGGGCAGCAGTGGGAA---ATAGCCCTGCCCAACAAC---TGGCAGCGGTACCCAAGGACAAAGGTG------GAG---GAGAAGGAGTCTTCGGACACAGGTGGGGAGGAACCTGAGAAGGAAGAGGAAGACCTGTACTATGGGCTGCCAGATGGCCCCGGGGACCCCCTCCCGGACAAGGAACTGGGTTTTGAGCCTGACACCCAAGGC------------------------------------------------------
>macFas5
ATGGCTGATGAGAAGACCTTCCGGATCGGCTTCATTGTGCTGGGGCTTTTCCTGCTGGCCCTCGGTACATTCCTCATGAGCCATGATCGGCCCCAAGTCTACGGCACCTTTTATGCCATGGGCAGCATCATGGTGATTGGGGGCATCATCTGGAGCATGTGCCAGTGCTACCCCAAGATCACCTTCGTCCCTGCTGACTCTGACTTCCAAGGCATCCTCTCCCCA---AAGGCC------ATGGGCCTGCTGGAGAACGGGCTTGCTGCTGAGATGGAGAGCCCCAGTCCCCAGCCGCCCTATGTAAGGCTGTGGGAGGAAGCCGCCTATGACCAGAGCCTGCCTGACTTCAACCACATCCAGATGAAAGTCATGAGCTACAGTGAGGACCCCCGCCCCTTGCTGGCCCCTGACACGGGGCAG------CTGAAGCTGGGAACCAGTGATGGAGGAGAAGGT---GGCCTTGGCGACGTTCAGGCCTGGGTGGAGGCCGCCGTGGTCATCCCCAGGGGCTCAGACGAGAGTGAAGGGGAAAGACAGCTAACTCAGAACTGGCCTGGCCCTCCGGCCTGTCGCCAGGGCCCTGCCCCCTTGGCTTCCTTCCAAGATGACCTGGACATGGGATCC------AGTGAAGGCAGCAGCCCCAACGCATCTCAACATGATGGGGAGGAAGCTTGTTCCCCACGACAGGAACCTCGGGGCTGCAGGTGCCTGCTGGACCACTTCCAAGACTTTGCCCTGATCGAT---GCCCCA---ACATTGGAGGATGAGCCCCAAGAGGGGCAGCAGTGGGAA---ACAGCCCTGCCCAACAAC---TGGCAGCAGTACCCAAGGACAAAGGTG------GAG---GAGAAGGAGGCTTCAGACACAGGTGGGGAGGAACCTGAGAAGAAAGAGGAAGACCTGTACTATGGGCTGCCAGACGGCCCTGGGGACCCCCTCCCGGACAAGGAACTGGGTTTTGAGCCTGACACCCAGGGC------------------------------------------------------
>tarSyr2
ATGGCTGACGAGAAGACCTTCCGCATCGGCTTCATCGTGCTGGGGCTTTTCCTGCTGGCCCTGGGCACGTTCCTCATGAGCCACGACCGGCCCCAGGTCTACGGCACCTTCTACGCCATGGGCGGTGCCATGGTGATCGGGGGAGTTGTCTGGAGCATGTGCCAGTGCTACCCCAAGATCTCCTTTGTGGCCGCCGACTCTGACTTCCAAGGCGTCCTGTCCCCA---AAGGCC------CTGGGCCTGCTGGAGAATGGGCTTGCTGCCGAGGTGAAGAGTCCC------CAGCCCCCCTACGTCAGGCTGTGGGAGGAAGCGGCCTATGACCAGAGCCTGCCCGACTTCAGCCACATCCAGATGAAGGTCATGGGCTACGGGGAGGACCCCAGGCCCCTGCTGGCCCCCGAGCTGGGGCAG------CCGAAGCTGGGATGCGGCGATGGAGGAGCAGGT---GGCCCTTGCGACACTCAGCCCCGGGTGGAGGCTGCTGTGGTCGTCCACAGGGGCCCAGATGAGCACGAAGGGGAGAGGTGCCTGACTCTGAGNNNNNNNNNCCCCCTGGCCTGTCCCCAGGGCCCTGCCCCCTTGGCCTCCTTCCAAGACGACCTGGATGCGGGCTCC------AGTGAAGGCAGCAGTCCCGATGCATCTTCACCTGATGGGGAGGAGCCCCACCTCCCACCACAGGAACCGTGGGCCTGCAAATGCCCACCAGACCGCTTCCAAGATTTTGCCCTGATCGAC---GCTCCC---GCCTCAGAGGATCTGCCCCAACAGGGACAGCCACGGGAG---GTAGTCCTGCCCAACGAC---TGGCAGGGGTACCCAAAGACAAGGGAG------GAG---GAGAAGGAGGCTTCAGATACAGGTGTGGAGGAACCTGAGGAGGAAGAGGAAGACCTGTATTATGGGCTTCCAGATGGCCCTGGGGACCCCCTCCCAGACAAGGAACTGGGCTTTGAGCCTGATGCCCAGGGC------------------------------------------------------
>otoGar3
ATGGCCGATGAGAAGACCTTCCGCGTTGGCTTCATTGTGCTGGGGCTTTTCCTGCTGGCCCTTGGCACGTTCCTCATGAGCCATGATCGGCCCCAGGTCTACGGCACCTTCTACGCCATGGGCAGCGTCATGGTGATCGGGGGAGTCATCTGGAGTATGTGCCAGTGCTATCCCAAGATCACCTTTGTGCCTGCTGACTCTGACTTCCAAGGCATCTTGTCCCCG---AAGGCC------CTGGGCCTGCTGGAGAATGGGCTTGCTACGGAAAAGAAGAGCTCC------CAGGCCCCCTATGTCAGGCTGTTTGAAGAAGCCGCCTATGACCAGAGCCTGCCCGACTTCAGCCACATCCAGATGAAGGTCATGGGCTACAGTGAGGACCCCCGCCCCCTGCTGGGCCCCCAGCTGGGCCAG------CTGAGTCTGGGAAGCAGTGATGGAGGAGAAGGC---AGCCCTCAGGACATTCAGGCCTGGACAGAGGCCGCTGTTGTTGTTCACCGGGGCTCTGACGAGAATGAGGGTGAGCGAGACCCAACTCAGAGCAGGCCCGGCCCCCCGACCTGTCCCCAGGGCCCTGCACCCTTGGCCTCCTTCCAAGAGGACCTGGACATGGGCTCC------AGTGAAGACAGCAGCCCCAACCCATCTCCGCCTGACAGAGAGGAACCTCGGCCCCCTACACAGGAGCCCAAGGCCTACTGGTGCCAGCTGGATCGCTACAGCGACTTTGCCCTGATCGAT---GCCCCC---ACAGCAGAGGATGTGCCCTGTGGGGGGCAGCAGCAGGAG---ATGGCCCTGCCCCACAAC---TGGCAGCGGTCCCCAGGGACAGAGGAG------GAG---GAGGAGGAGGCTTTGGACACAGGCGCAGAGGAGCCTGAGGAAGAGGAGGAGGACTTGTACTATGGGCTGCCAGACAGCCCTGGGGACCCCTTCCCAGACAAGGACCTGGGCTTTGAGCCTGATGGAATTGCACCC---------------------------------------------------
>bosTau8
ATGACAGATGAGAAGACCTTCCGCATCGGCTTCATCGTGCTGGGGCTCTTCCTGCTGGCCCTTGGCACGTTCCTCATGAGCCACGACCGGCCCCAGGTCTACGGCACCTTCTACGCCATGGGAGGCGTCATGGTGATCGGGGGCGTCATCTGGAGCATGTGCCAATGCTACCCCAAGATCACCTTCATACCTGCTGACTCTGACTTCCAAGGTGTGCTGTCCACG---AAGGCGAAGGCGCTGGGCCTGCTGGAGAGCGGGTTTGCTGCCGAGATGAAGAGCCCC------CAGCCCCCCTACGTCAGGCTGTGGGAGGCAGCCGCCTATGACCAGAGCCTGCCTGACTTCAGCCACATCCAGATGAAGGTCATGAGCTACAGTGAGGACCCCCGCCCCCTCCTGGACCCGGAACCCGGACAG------CGGCAGCCAGGAGCCAGCGATGGAGGAGAAAGT---GGCCCTCATGACCCTCAGACCTGGTTGGAAGCCACCGTGGTCATCCACAGGGGCTCGGACCAGGATGAGGGAGAAGGAGACCCAAGTCAGGGCAGGCTCAGTCCCCCGACCTGTCCCCAGGGTTCTGCACCCTTGGCTTCCTTCCAAGATGACTTGGATGTGGGCTCC------AGTGAGGGCAGCAGCCCTAACCCGTCTCCACCTGAGGAAGCGGAACCTCAGCCCCCGCCTCCGGAGTCCCGGACCTGCAGGTGCCAGCTAGACCGCTTCCACGACTTTGCCCTGATTGAT---GCCCCT---GCGACGGAGGATGCGCCTCCAGAGAAGCAGCGGTGGGAG---GCAGCTGTGCCTAGCTCC---CAGCAGAGGTCCCCAAGGACAAAA---------GAG---GAAGAAGAGGCTTCAGACACAGGCACAGAGGGGCCGGCACAGGAAGAGGAAGACCTGTACTATGGGCTTCCCGACAGCCCCGGGGATCCCCTCCCAGACAAGGAACTGGGCTTTGAACCTGAGGCCCAGGGC------------------------------------------------------
>HLcamFer2
ATGGCTGATGAGAAGACCTTCCGCATCGGCTTCATCGTGCTGGGGTTCTTCCTGCTGGCCCTTGGCACGTTCCTCATGAGCCATGACCGGCCCCAGGTCTACGGCACCTTCTACGCCATGGGCAGCATCATGGTGATTGGGGGCGTCATCTGGAACATGTGCCAGTGCTACCCCAAGATCACCTTCATACCTGCCGACTCTGACTTCCACGGCATCCTGTCCCCG---AAGGCG------CTGGGCCTGCTGGAGAACGGGCTCGCCGCTGAG---AAGAGCCCC------CAGCCCCCTTATGTCAGGCTGTGGGAGGAAGCCGCCTATGACCAGAGCCTGCCTGACTTCAGCCACATCCAGATGAAGGTCATGGGCTACAGTGAGGACCCCCGCCCGCTACTGGCCCCTGAGCAGGGACAG------CCACAGCTGGGAGCCAGTGATGGAAGAGAAGGT---GGCCCTCACAACCCTCAGGCCTGGTTGGAAGCCGCTGTGGTCATCCACAGGGGCTCGGACCAGGACGGGGCAGAAGGAAACCTGAGACAAGACAGTCCCAGCCCCCCGACCTGTCCCCAGGGCCCTGCACCCCTTGCTTCCTTCCAAGATGACCTGGATGTGGGTTCC------AGTGAGGGCAGCAGCCCCAACCTGGTTCCACCAGAGGAGGCAGAGCCTCAGCCCCTGCCCCCGGAGCCCGGGACCTGCAGGCACCAGCTGGACCACTTCCATGACTTTGCCCTGATTGAT---GCCCCC---ACATCGGAGGACGTGCCGCCAGAGAAGCAGCAGCAGGAG---GCAGCCGCGCCCAGCTCC---TGGCAGCGGTCTCCAAGGACAAAGAAG------CAG---GAGGAGGAGGCTTCGAACAGAGGTGCCGAGGAGTGGGAGCAGGAAGAGGAAGACTTGTACTACGGGCTTCCGGACAGCCCCGGGGATCCCCTCCCAGACAAGGAACTGGGCTTTGAGCCCGACACCCAGGGC------------------------------------------------------
>HLmyoMyo6
ATGGCAGACGAGAAGACCTTCCGCATCGGCTTCATTGTGCTGGGCCTCTTCCTGCTGGCCCTGGGCACGTTCCTCATGAGCCACGACCGGCCCCAGGTCTACGGCACCTTCTACGCCATGGGCAGCGTCATGGTGATCGGGGGCGTCATCTGGAGCATGTGCCAGTGCTACCCCAAGATAGCCTTTGTCCCTGCTGACTCTGAATTCCAAGGTGTCCTGTCCCCA---AAGCCG------CTGGGCTTGCTGGAGAACGGACTCACTGCCGAGATGAAGAGCCCC------CAGCCCCCCTACGTCAGGCTGTGGGAGGAAGCCGCCTATGACCAGAGCCTGCCCGACTTCAGCCACTTCCGGATGAAGGTCCTGGGCTACAGCGAGGATCCCCGCCCCCTGCTGGCCCCTGAGCTGGGGCGG------CAGCAGCTGGAAGCTGGTGACAGAGGGGAAGGT---GGCCCCCGTGATGCTCAGGCCTGGATGGAGGCTGCTGTGGTCGTCCACAGGGGCTCGGATGAGGACGAGGGAGAAAGAAACCCAGCTCAGAGCAGTCCCCGCGTCCCAGTCTCTCCCCAGGGTCCTGCACCTTTGGCTTCCTTCCAAGATGAAATGGATGTGGGCTCC------AGTGAGGGCGGCAGCCCCAACCCGTCTCCGCCTGAGGGGGAGGAGCCTGGCCCCCCGCCAGGGGAGCCCTGGGCCTGCAGGTGCCAGCTGGACCGCTTCCATGACTTCGCTCTGATCGAT---GCCCCC---GTGTCGGAGGACACACCGCCAGCGGGACAGTGGCGGGAC---ACAGCCCTCCCCAGCTAT---TGGCAGCGGTCCCCGAGGACGAAG---------GAG---GAGGACGAGGCTTCCGACTCAGGTGCAGAGGAGCCGGAGCAGGAGGAGGAGGACTTGTACTATGGGCTGCCGGACAGCCCTGGGGACCCCCTCCCGGACAAGGAACTGGGCTTTGAGCCTGATGCCCAGGGCTTAGATGGAACTGCCCCTGGGTGC------------------------------
>HLpipKuh2
ATGGCAGACGAGAAGACCTTCCGCATCGGCTTCATCGTGCTGGGCCTCTTCCTGCTGGCCCTGGGCACCTTCCTCATGAGCCACGACCGGCCCCAGGTCTACGGCACCTTCTACGCCATGGGCAGCGTCATGGTGATTGGGGGCGTCATCTGGAGCATGTGCCAGTGCTACCCCAAGATCTCCTTTGTCCCTGCCGACTCTGAATTCCAAGGAGTCCTGTCCCCT---AAGCCG------CCGGGCTTGCTGGAGAACGGACTCACTGCTGAG---AAGAGCACC------CAGCCCCCCTACGTCCGGCTGTGGGAGGACGCCGCCTATGACCAGAGCCTGCCCGACTTCAGCCACATCCGGATGAAGGTCCTGGGCTACAGCGAGGACCCCCGCCCCCTGCTGGCCCCTGAGCGGGGGCGG------CCGCAGCTGCGAGCTGGGGACAGCGGGGAAGAT---GGCCCTCGTGATGCCCAGGCCCGGATGGAGGCTGCCGTGGTGGTCCACAGGGGCTCGGATGAGGACGAGGGAGCAAGAAACCCAACGCAGAGCGGTCCCAGCTCCCCAGCCCCACCCCGGGGTCCTGCACCTCTGGCTTCCTTCCAGGAGGAAATGGGCATGGGCTCC------AGTGAGGGCAGCAGCCCCAACCCGTCTCCGCCGGAGGGGGAGGAGCCTGGCCCCCCGCCGGGGGAGCCCTGGGCCTGCAGGTGCCAGCTGGACCGCTTCCACGACTTCGCTCTGATCGAT---GCCCCC---GCGTCGGAGGACGCACCGCCAGCGGGACAGTGGTGGGAC---GCGGCCCTCCCCAGCTGC---GGGCCGCGGTCCCCGCGGACGGGA---------GAG---GAGGACGAGGCTTCCGACACAGGCGCAGAGGAGCCGGAGCAGGAGGAGGAGGACTTGTACTACGGGCTGCCCGACAGCCCCGGGGACCCCCTCCCGGACAAGGAACTGGGCTTTGAGCCCGAAGCCCAGGGCTTCGATGGAACTGCCCCCGGGTGCGAGCCTGGCACAGCCACCAGCCCTGTG---
>HLrhiFer5
ATGACAGACGAGAAGACCTTCCGCATCGGTTTCATTGTGCTGGGGCTCTTCCTGCTTGCCCTCGGTACGTTCCTCATGAGCCATGACCGGCCCCAGGTCTATGGCACCTTCTATGCCATGGGCAGCGTCATGGTGATTGGGGGCGTCATCTGGAGCATGTGCCAGTGCTACCCCAAGATCGCCTTCGTACCCGCTGACTCAGACTTCCAAGGCATCCTGTCCTCG---AAGCCA------CTGGGCTTGCTGGAGAACGGGCTCACTGCTGAGATGAAGAGCCTG------CAGCCCCCCTATGTCAGGCTGTGGGAGGAAGCCGCCTATGACCAGAGCCTCCCGGACTTCAGCCACATCCGGATGAAGGTCCTGGGCTGCAGCGAGGACCCCCGCCCCCTGCTAGTCCCTGAGCGGGCACAG------CAGCAGCCGGAAGCCTGTGAGAGAGGAGCAGGG---GGGCTTCCTGACGCTCAGGCCTGGATGGAGGCTGCCGTGGTTGTCCACAGGGGCTCAGAGGAGGACGAGGGAGAAAGAAACCCAACTCAGAGCAGGCCTGGCCCCCCAGCCTGTCCTCAGGGCCCTGCACCTTTGGCTTCCTTCCAAGATGACCTGGACTTGGGTTCC------AGTGAGAGTGGCAGCCCCAACCCATCTCCACCTGAGGGGGAGGAGCCTGGCCCCCAGCCACGGGAGCCCTGGGCCTGCAGGTACAGGTTGGACCGCTTCCATGACTTTGCTCTGATCGAC---GCCCCC---ACGTCGGAGGATGCTCCTCCAGAGGGGCAGTGGCAGGAC---ACAGCCCTGCCCAGCTAC---TGGCAGCGTTCCCCGAGGACAAAG---------GAG---GACGAGGCGGCTTCGGATACAGGCGTGGAAGAGCCAGAGCAGGAGGAGGAAGACTTGTACTATGGGCTGCCAGACAGCCCGGGGGACCCCCTCCCAGACAAAGAACTGGGCTTTGAGCCCGATGCCCAGGGC------------------------------------------------------
>HLmolMol2
ATGGCGGACGAGAAGACCTTCCGCATCGGCTTCATCGTGCTGGGGCTCTTCCTGCTGGCCCTTGGCACGTTCCTCATGAGCCACGACCGGCCCCAGGTCTACGGCACCTTCTATGCCATGGGCAGCGTCATGGTGATCGGGGGCGTCATCTGGAGCATGTGCCAGTGCTACCCCAAGATCGCCTTCATCCCTGCTGACTCTGAATTCCAAGGCGTCCAGGCCCCG---AAGCCG------CCGGGCTTGCTGGAGAATGCACTCGCTGCGGACATGAAGAGCACC------CAGCCCGCCTACGTAAGGCTGTGGGAGGAAGCCGCCTATGACCAGAGCCTGCCAGACTTCAGCCACATCCGGATGAAGGTCTTGGGCTACAGTGAGGACCCTCGCCCCCTGCTGGAGCCA------GGACGG------CAGCGGCCGGAAGCCAGCGGGAGAGGGGAAGGT---GGCCCCCATGACGCTCAGGCCTGGATGGAGGCTGCCGTGGTCGTCCACAGGGGCTCGGATGAGGATGAAGGAGAAAGAAACCCAACCCAGAGCAGTCCCAGCTCCCCAGCTGGTCCCCAAGGCCCTGCACCCTTGGCTTCCTTCCAAGATGACCTGGATGTGGGCTCC------AGTGAGAGTGGCAGCCCCGCCCCCTCTCCACCTGAGAGGGAGGAGCCTGGCCCCCTGCCAGGGGAGCCCTGGGCCTGCCGGTGCCAGCTGGACCACTTCCATGACTTTGCTCTGATCGAT---GCCCCC---ACATCAGAGGACACATCTCCAGAGGGGCAGTGGCGGGAC---GCAGCCCTGCCCGGCCAC---TGGCAGCCGTCCCCGAGGACGAAA---------GAG---GAGGAGGCAGCTTCGGACACAGGCGCAGAGGAGCCGGAGCAGGAGGAGGAGGACTTGTACTATGGGCTGCCGGACAGCCCTGGAGACCCCCTCCCAGACAAGGAGCTGGGCTTTGAGCCTGATGCTCAGGGCTTGGATGGAACTGTCCCTGGGTACTAC---------------------------
>balAcu1
ATGGCTGATGAGAAGACCTTCCGCATCGGCTTCATCATGCTGGGGCTCTTCCTGCTGGCCCTCGGCACGTTCCTCATGAGCCACGACCGGCCCCAGGTCTACGGCACCTTCTACGCTGTGGGCGGTGTCATGGTGATCGGGGGTGTCATCTGGAGCATGTGCCAGTGCTACCCCAAGATCACCTTTGTACCTGCTGACTCTGACTTCCAAGGCATCCTGTCACCG---AAGGCG------CTGGGCCTGCTGGAAAACGGGCTCACTGCTGAGATGAAGAGCCCC------CGGACCTCCTACGTCAGGCTGTGGGAGGAAGCCGCCTATGACCAGAGCCTGCCGGACTTCAGCCACGTGCAGATGAAGGTCATGGGCTACAGCGAAGACCCCCACCCCGTCCTGGCTCCTAAGCCGGGACGG------CCACAGCCAGGAGCCAACGATGGGGGAGGAGGT---GGTCCTCGCGACCCTCAGGCCTTGTTGGAAGCCGCCGTGGTCATCCACAGAGGCTCGGACCAGGACGAGGGAGAAAGAGACCCAAGTCAGGGCAGGCCCGGCCCCCCGACCTGTCCCCAGGGCCCTGCACCCTTGGCTTCCTTCCAAGATGACCTGGACGTGGGCCCC------AGTGAGGGCAGCAGCCCCAACCTGGTACCATCTGAGGGGGCGGAGCCCCGGCCTGCACCCCCGGAGCCCCAGGCTTGCAGGTGCCGGCTGGACCGCTTCCACGACTTTGCCCTGATTGAT---GCCCCA---GCGTTGGAGGGTGTGCCTCCAGAGAAGCAGCTACAGGTG---GCAGCCCTGCCCAGCTCC---TGGCAGAGACCCCCGAGGGCAAAGCGG------GAG---GAAGAGGAGGCTTCGGACGCAGGTACAGAGGAGCCGGAGCAGGAAGAGGAAGACTTGTACTACGGGCTTCCCGACAGCCCTGGGGACCCCCTTCCAGATAAGGAACTGGGCTTTGAGCCCGACGCCCAGGGC------------------------------------------------------
>felCat8
ATGGCTGATGAGAAGACCTTCCGCATCGGCTTCATCGTGCTGGGGCTCTTCCTGCTGGCCCTCGGCACGTTCCTCATGAGCCACGACCGGCCCCAGGTCTACGGCACCTTCTACGCCATGGGCTGCGTCATGGTGATCGGGGGCGTCGTCTGGAGCATGTGCCAGTGCTACCCCAAGATCACCTTCATACCCGCTGACTCTGACTTCCAAGGCAACCTGTCCCCA---AAGGCG------CTGGGCCTGCTGGAGAATGGGCTCGCCTCCGAGATGAAGAGCTCC------CAGCCCCCATACGTCAGGCTGTGGGAGGAAGCCGCCTATGACCAGAGCCTGCCTGACTTCAGCCACATCCAGATGAAGGTCATGGGCTACCATGAGGACCCCCGTCCCCTGCTGGCCCCTGAGCCGGGACAG------CCGCAGCTGGGAGCCAGTGGTGGAGGAGAAGGT---GGCCCTTGTGAGGCTCAGGCCTGGATGGAGGCTGCGGTGGTCATCCACAGGGGCTCAGATGAGGACGGGGAAGAGAGAAGCCCGACTGAGAGCAGGCTTGGCCTCCGGGCCTGTCCCCAGGGCCCTGCACCCCTGGCTTCCTTCCAAGATGACCTGGATGTGGGCTCC------AATGAGGAAGGCAGCCTCAGCCCATCTCCGCCTGAGGAGGACGAGCCTCACCCCCCGCCCGGGGAGCCCTGGGCCTGCAAGTGCCCGCTGGACCGCTTCCATGACTTTGCCCTGATCGAC---GCCCCC---ACGTCAGAGGATGCGCCTCCAGAGCGGCAGTGGTGGGAT---ACCGCCCTGTCCAGCTAT---GGGCAGCAGTCCCAAAGGACAAAGGAG------GAG---GAAGAGGAGCCTTCAGACATAGGCACAGAGGAGCCAGAGCAGGAAGGGGAAGACTTGTACTATGGGCTGCCGGACAGCCCTGGGGACCCCCTTCCGGACAAGGAGCTGGGCTTTGAGCCTGACGCCCAGGGC------------------------------------------------------
>canFam3
ATGGCTGACGAGAAGACCTTCCGCATCGGCTTCATCGTGCTGGGGCTCTTCCTGCTGGCCCTCGGCACGTTCCTCATGAGCCACGACCGGCCCCAGGTCTACGGCACCTTCTACGCCATGGGCTGCGTCATGGTGATCGGGGGCGTCGTCTGGAGCATGTGCCAGTGCTACCCCAAGATCACCTTCATACCCGCTGACTCGGACTTCCAAGGCATCCTGTCCCCA---AAGGCA------CTGGGATTCCTGGAGAATGGGCTCGCTGCAGAGATGAAGAGCCCC------GAGCCCCCATACGTCAGGCTGTGGGAGGAAGCCGCCTACGACCAGAGCCTGCCCGACTTCAGCCACATCCAGATGAAGGTCATGGGCTACCATGAGGACCCTCGCCCCCTGCTGGCGTCGGGGCCAGGACAGCCGCAGCCGCAGCCGGGAGCCGGTGATGGAGGAGAAGGT---GGCCCTCGTGATGCTCAGGCCTGGATGGAGGCCACCGTGGTCATCCACAGGGGCTCGGATGAGGATGAGGGTGGAAGCCAGCCCACTCCGAGCAGGCCTGGCCTCCAGGCCTGTCCCCAGGGCCCTGCACCGTTGGCTTCCTTCCGAGATGATCTAGACATGGACTCC------AGTGAGGGCGGCAGCCCCAACCCCTCTCCACCTGAGGGGGAGGGGCCCCATCCCCCGCCTCGGGAGCCCTGGGCCTGCAGGTGCCAGCTGGACCGCTTCCATGACTTTGCCCTGATTGAC---GCTCCC---ACACCAGAAGATGCACCTCCAGAGGGGCAGCGGCAGGAT---ACGGCCCTGTCCAGCTGT---CGGCAGCAGTCCCAGAGGACAAAGGAG------GAG---GAAGAGAAGGTTTCAGACACAGGAGCAGAGGAGCCAGAGCAGGAAGAGGAAGACTTGTACTATGGGCTGCCGGACAGCCCTGGTGACCCCCTCCCGGACAAGGAACTGGGCTTTGAGCCCGACGCCCAGGGC------------------------------------------------------
>musFur1
ATGGCCGACGAGAAGACCTTCCGCATCGGCTTCATTGTGCTGGGGCTCTTCCTGCTGGCCCTCGGCACGTTCCTCATGAGCCACGACCGGCCCCAAGTCTACGGCACCTTCTACGCTATGGGCTGCATCATGGTGATCGGGGGCGTCATCTGGAGCATGTGCCAATGCTACCCCAAGATCACCTTCATACCCGCTGACTCTGACTTCCAAGGCATCCTGTCCCCA---AAGGCG------CTGGGCCTGCTGGAGAATGGGCTCGCTGCTGAGATGAAGAGCCCT------CAGCCCCCATACATCAGGCTGTGGGAGGAAGCTGCCTATGACCAGAGCCTGCCCGACTTCAGTCACATCCAGATGAAGGTCATGGGCTACCATGAGGACCCTCGCCCGCTGCTGGCC---------------------CCCCAGCCAGGAGCCAGCGATGGAGGACAAGGT---GGCCCCTGTGGGTCTCAGGGCTGGATGGAGGCTGCGGTGGTCATCCACAGAGGCTCGGATGAGGACGAGGGAGGAAGCAACCCGACTCCGAGCAGGCCTGGCCTCCAGGCCTGTCCCCGGGGCCCTGCACCCTTGGCTTCCTTCCAAGATGAGCTGGATGTGGACTCC------AGTGAGAGCGGCAGCCCCCACCCCTCGCCCCCAGAGGGGGAGGAGCCTCATCGCCCAACTCGGGAGCCCTGGGCCTGCAAGTGCCAGCTGGACCGCTTCCACGACTTTGCCCTGATCGAC---GCCCCC---ATGACAGCGGATGCGCCCCCAGAGGGCCAGCAGGGGGCT---GCTGCCCTGTCCAGCTAT---CAGCAGCCATCCCAGAGGACAAAGGAG------GAG---GAAGAGAAGACTTTAGACACAGGCGCCGAGGAGCCAGAACAGGAAGAAGAAGACTTGTACTATGGGCTGCCAGACAGCCCTGGGGACCCCCTCCCAGACAAGGAAGTGGGCTTTGAGCCTGATGCCCAGGCC------------------------------------------------------
>ailMel1
ATGGCCGACGAGAAGACATTCCGCGTCGGCTTCATCGTGCTGGGGCTCTTCCTGCTGGCCCTCGGCACGTTCCTCATGAGCCACGACCGGCCCCAGGTCTACGGCACCTTCTACGCCATGGGCTGCATCATGGTGATCGGGGGTGTCGTCTGGAGCATGTGCCAGTGCTACCCCAAGATTACCTTCGTACCTGCTGACTCTGACTTCCAAGGCATCCTGTCCCCA---AAGGCG------CTGGGCCTGCTGGAGAACGGGCTCGCTGCCGAGACGAAGAGCCCC------CAGCCCCCATACGTCAGGCTGTGGGAGGAAGCCGCCTATGACCAGAGCCTGCCGGACTTCAGCCACATCCAGATGAAGGTCATGGGCTACCGTGAGGACCCTCGCCCCCTGCTGTCCGCCAAGCCAGATCAG------CCGCAGCCGGGAGCCAGTGATGGAGGGGGAGGC---GGCCCTTGTGATGCTCGGGGCTGGATGGAGGCTGCGGTGGTCATCCACAGGGGTTCAGATGAGGATGAGGAAGAACGCAACCTGACTCCAAGCAGGCCCAGCCTCCAGGCCTGTCTCCAGGGCCCTGCACCCTTGGCTTCCTTCCAAGATGACCTGGACGTGGACTGC------AGTGAGGGCGGCAGCCCCAAGCCCTCTCCGCCGGAGGGAGAGAAGCCTCACTGCCCGCCTCGGGAGCCCTGGGCCTGCAAGTGCCCGCCGGAGCGCTTCTATGACTTTGCCCTGATCGAC---GCCCCC---ACGGCGGAGGACGCGCCTCCAGAGGGCCAGCAGCGGGAC---ACTGCCCCGTCTGGCTGT---TGGCAGCCGTCCCAGAGGGCGAAGAAG------GAC---GAAGAGAAGGCTTCAGACACAGGCACAGAGGAGCCAGAGCAGGAAGAGGAAGACTTGTACTATGGGCTGCCGGACAGCCCCGGGGACCCCCTCCCGGACAAGGAACTGGGCTTTGAGCCCGATGCCCAGGCC------------------------------------------------------
>cerSim1
ATGGCTGACGAGAAGACCTTCCGCATCGGCTTCATCGTGCTGGGGCTCTTCCTGCTGGCCCTCGGCACGTTCCTCATGAGCCACGACCGGCCCCAGATCTACGGCACCTTCTACGCCATGGGCGGCGTCATGGTGATCGGGGGCGTCCTCTGGACCATGTGCCAGTGCTACCCCAAGGTCACCTTCATACCCGCAGATGCCGACTTCCAAGCCATCCTGTCCCCG---AAGGCG------CTGGGCCTGCTGGAGAATGGGTTCGCCGCCGAGAGGAAGAGCCCC------CAGCCCCCCTACGCCAGGCTGTGGGAGGAAGCCGCCTATGACCAGAGCCTGCCTGACTTTAGCCACATCCAGATGAAGGTCCTGGGCTGCAGTGAAGACCCTCGCCCCCTGCTGGCCCCCAAGCAGGGACAG------CTGCAGCTGGGAGCCAGTGATAGAGGAGAAGGT---GGCCCTCGTGACACTCAGGCCTGGACGGAGGCCGCTGTGGTCATCCACAGGGGCTCGGACGAGGACAAGGGAGAAAGAAGCCCAACTCAGAGCAGGCCCAGCCCCCCGGCCTGTCCCCAGGGCCCTGCACCCTTGGCTTCCTTCCCGGATGATCTGGACATGGGCTCC------AGTGAGGGCAGCAGCCCCAACCCATCTCTGCCTGAGGGGGAGAAGCCTCGGCCCCCACCCCAGGAGCCCTGGGCCTGCAGGTGCCGGCTGGACCGCTTCCACGACTTCGCCCTGATTGAC---GCCCCC---ACGTCGGAGGACGGGCCTCCAGAGGGCCAGTGGCGGGAG---GCAGCCCGGTCCAGCTCC---TGGCAGCGGTCCCCGAGGACAAAGGAG---GAGGAG---GAGGAGGAGGCTTCGCACACAGGCGCAGAGGAGCCTGAGCGGGAAGAGGAAGATTTGTACTATGGGCTGCCGGACGGTGCCGGGGACCCCCTCCCGGACAAGGAAGTGGGCTTTGAGCCCGACGCCCAGGGC------------------------------------------------------
>oryCun2
ATGGCAGACGAGAAGACCTTCCGCATCGGCTTCATCGTGCTGGGGCTTTTCCTGCTCTCCCTTGGCACCTTCCTCCTGAGCCACGATCGGCCCCAGGTCTACGGCACCTTCTACGCCATGGGCGGCGTCATGGTGATTGGGGGCGTCGTCTGGAGCATGTGCCAGTGCTACCCGAAGATCACCTTTGTCCCCGCCGACTCCGACTTCCAAGGCATCATGTCCCCG---AAAGCC------CTGGGCCTGCTGGACAATGGGCTTGCAGTGGAGATGAAGAGCCCC------CAGGCCCCCTACGTCAGGCTGTGGGAGGAAGCCGCCTACGACCAGAGCCTGCCTGACTTCAGCCGCATCCAGATGAAGGTCATGAGCTATAGCGAGGACCCCCGGCCTCTGCTGGCCTCCGAGCCGGCTCAG------CTGAAGCCTGCAAGCAGTGACGACAGAGGAGGCCTGGGCCCCCGAGACGCTCAGTCCTGGGTGGAGGCCGCCGTGGTCGTCCACCGAGGCTCGGACGAGAAGGAGGGAGGAAGGACCCCAAGCCAGAGCAGGCCTGGCCCCCCGGCCTGTCCCCAGGGCCCTGCACCCTTGGCCTCCTTCCAAGATGACCTAGAAGTGGGCTCC------AGCGAGGGCAGCAGCCCCAGGCCATCTCCAGCCAACGGGGAGGAGCCTCCGCCTCCACCAGGGGAGCCCTGGGCCTGCAGGAGCCCGCCCGACCGCTTCCACGACTTCGCCCTGATTGATGAGGTGCCC---ACGTCGGAGGACGCGCCCCTAGAGGGGCAGCAGCAGGAG---GCAGCCCTGTCCAACCAC---TGGCCGCGCGGCCTGAGGACGAGGGAG------GAC---GCGAAGGCGGCTTCGGACGCAGGCGCTGAAGAGCCCGAGGAGGAAGAGGAGGACTTGTACTACGGACTGCCCGACAGCCCTGGGGACCCCCTCCCAGACAAGGAACTGGGCTTTGAGCCCGATGCGCAGGGC------------------------------------------------------
>tupChi1
ATGACTGATGAGAAGACCTTCCGCATCGGCTTCATCGTGCTGGGGTTTTTCCTACTGGCCCTCGGCACGTTCCTCATGAGCCACGATCGGCCCCAGGTCTATGGCACCTTCTATGCCATGGGCGGTGTCATGGTGATTGGGGGTGTCATCTGGAGCATGTGCCAATGCTACCCCAAGATCACCTTTGTCCCCGCTGACTCCGACTTCCAAGGCATCCTGCCCCCA---AAGGCC------CTGGGCCTGCTGGAAAGTGGGCTGCACGCTGAGATGAAGAGCACC------CAGCCCCCGTACGTCAGGCTGTGGGAGGAGGCCGCCTATGACCAGAGCCTGCCCGACTTCAGCCACGTGGAGATGAGGGTCATGGGCTGTGCTGAGGACCCCCGCCCCCTGCTGGCCCCGGGGCAGGGACAG------CCTAGGCTGGAAGGCAGTGACGGAGGAGAAGGT---GGCCCTCGGGGCGCTCAGGCCTGGATGGAGGCCACCGTGGTGGTCCACAGGGGCTCGGACGAGAACGAAGGAGAAAGAAGCCCAGCTCGGAGCAGGCTGGGCTCCCCAGGCTGTTCCCAGGGCCCCGCACCCTTGGCCTCCCTCCAGGATGACCTAGACCTGGGCTCC------AGTGACGGCAGCAGCCCTAACCCATCCCCACCTGATGGGGAGGAGCCTCGCCCCCCACCCCAGGAACCCTGGGCCTGCAGGTGCCCGCTGGACCACTTCCACGACTTTGCCCTGATCGAT---GCCCCC---ACG---GAGGACGCACTCCCAGAGGGGCAG------------------------------------CAGCGGGACCCCAAGGCCAAG------------------------GCTTCAGACCCAGACGTAGTGGAGCCCGAGGAGGAAGAGGAAGACTTGTACTACGGGCTGCCGGACAGCCCTGGGGACCCCCTCCCAGACCAGGAACTGGGCTTTGAGCTGGATGCCCAGGGC------------------------------------------------------
>manPen1
ATGGCTGATGAGAAGACCTTCCGCATTGGCTTCATTGTGCTGGGGCTCTTCCTGCTGGCCCTTGGCACATTCCTCATGAGCCACGATCGGCCCCAGGTCTATGGTACCTTCTATGCCATGGGCTGCATCATGGTGATCGGGGGTGTCATCTGGAGCATGTGCCAGTGCTACCCCAAGATCACTTTCACACCCGCTGACTCTGATTTCCAAGGCATCCTGTCCCCA---AAGGTG------CTGGGACTACTGGAGAATGGGCTCGCTAATGAAATGAAGAGCTCT------CAGGCTCCCTACATCAGGCTGTGGGAGGAAGCCGCCTATGACCAGAGTCTGCCTGACTTCAGCCACATCCGGATGAAGGACATGGGCTGCAGAAAGGACCCCAGCCCTCTGCTGGCCCCCAAA---GGACAG------CCTCAGTTGGGAGCCAGCCATGGAGGAGAAGGT---GGCCCTCACCGCGCTCAGGCCGGGCAGGCGGCTGCTGTGCTTGTCCACAGGGGCTCAGACGAGGAAGAGGGAGAAAGAAACCCAGTTCGGAGCAGGCCCGGCTCCCTGGCCAGTCCCCAGGGCCCTGCACCCTTGGCTTCCTTCCAAGATGACCTGGACGTGTACTCC------AGTGGAGACGGCAGCCCCAGTCTATCACCACCTGAGGGGGAGGAGCCTCACCCCATGCCGCAGGCGCCCTGGGCCTCCAGGTGCCAGCTGGACCGCTTCCATGACTTTGCCATGATTGAT---GCCTCC---ATGTTGGAGGATGTGCCTCCAGAGGGGCAACAGCAGGCT---GCAGCCCTGTCCAGCTAC---TGGAAGCAGTCCCCCAGGGCAAAGGAG------GAA---GACGAGGCAGCTTTGGACACAGGTGTGGAGGAGCCAAAGCAGGAAGAGGAAGACTTGTACTATGGGCTGCCAGACAGCCCCGGGGACCCCCTTCCGGACAAGGAACTGGGCTTTGAGCCGGACGCCCAGGGC------------------------------------------------------
>HLmanJav1
ATGGCTGATGAGAAGACCTTCCGCATTGGCTTCATTGTGCTGGGGCTCTTCCTGCTGGCCCTTGGCACGTTCCTCATGAGCCACGACCGGCCCCAGGTCTATGGCACCTTCTACGCCATGGGCTGCATCATGGTGATCGGGGGTGTCATCTGGAGCATGTGCCAGTGCTACCCCAAGATCAGTTTCACACCCGCTGACTCTGATTTCCAAGGCATCCTGTCCCCA---AAGGTG------CTGGGACTGCTGGAGAATGGGCTCACTAATGAAATGAAGAGCTCT------CAGGCTCCCTACACCAGGCTGTGGGAGGAAGCCGCCTATGACCAGAGTCTGCCTGACTTCAGCCACATCCGGATGAAGGACATGGGCTGCAGAAAGGACCCCAGCCCTCTGCTGGCCCCCAAA---GGACAG------CCTCAGTTGGGAGCCAGCCATGGAGGAGAAGGT---GGCCCTCACGGCACTCAGGCCGGGCAGGTGGCTGCTGTGCTTGTCCACAGGGGCTCAGACGAGGAAGAGGGGCAAAGAAACCCAGTTCGGAGCAGGCCTGGCCCCCTGGCCGGTCCCCAGGGCCCTGCACCCTTGGCTTCCTTCCAAGATGACCTGGACGTGTACTCC------AGTGGAGATGGCAGCCCCCGTCTATCGCCACCTGAGGGGGAGGAGCCCCACCCCATGCCACGGGAGCCCTGGGCCTCCACGTGCCAGCTGGACCGCTTCCATGACTTTGCCATGATTGAC---GCCCCC---ATGTCGGAGGATGTGCCTCCAGAGGGGCAACAGCAGGCT---GCAGCCCTGTCCAGCTAC---TGGAAGCAGTCCCCCAGGGCAAAGGAG------GGA---GAGGAGGCAGCTTTGGACACAGGTGTGGAGGAGCCAGAGCAGGAAGAGGAAGACTTGTACTATGGGCTGCCAGACAGCCCCGGGGACCCCCTTCCGGACAAGGAACTGGGCTTTGAGCCGGACACCCAGGGC------------------------------------------------------
>HLrouAeg4
ATGGCGGATGAGAAGACCTTCCGCATCGGCTTCATTGTGCTGGGGTTCTTCCTGCTGGCCCTTGGCACATTCCTCATGAGCCAAGACAGACCCCAGATCTACGGTACCTTCTATGCCATGGGCAGCATCATGGTGATCGGGGGTGTCATCTGGAGCATGTGCCAGTGCTACCCCAAGATCACCTTCGTCCCTGCTGACTCTGACTTCCAAGGCATCCTGTCCCCAAGGAAGTCG------CTGGGCTTGCTGGAGAGTGGGCTGACCCCTGAG---AAGAGCCCC------CAGGCCCCCTATGTCAGGCTGCGGGAGGAAGCTGCCTATGACCAGAGCCTGCCTGACTTCGGCCACATCCGGATGAAGGTCATGGGCTACGGTGAGGACCCCCACCCCTTGCTGGCCCCTGAGCTGGGACAG------CAGCAGCTGGAAGCCAGTGATAGAGGAGAAAAT---GGCCCTCGTGATGCTCAGGCCTGGATGGAGGCTGCCGTGGTTGTCCACAGGGGATCGGATGAGGATGAGGGAGAAAGAATTTCACTTCGGAGCAGGCCTGGAGTCCCAGGCTGTCCCCAGGGTCCCGCGCCCTTGGCTTCCTTCCAAGATGACCTGGACATGGATTCC------AGTGAGGGTGGCAGCCCCAACCTGTCTCCACGTGAGGTGAAAGAGCCTAGTCCTCAGCCACAGGAGCCCTGGGCCTGCAGGTGCTGGCTGGACCGCTTCCACGACTTTGCTCTGATTGAT---GACCCC---ACATTGGAGGACATGCCTCCAGAGGGGCAGTTGCGGGAC---ACAGTCCTGCCAGGCTGT---TGGCAGCCGTCCCCGAGGACAAAAGAA------GAG---------GCAGCTTCGGACACCGGCGCCAAGGGGCCAAAGCAGGAGGAGGAAGACTTGTACTACGGGCTGCCAGACAGCCCCGGGGACCCCCTCCCAGACAAGGAACTGGGCTTTGAGCCCCACGCCCAGGGC------------------------------------------------------
>HLphyDis3
ATGGCGGAGGAGAAGACCTTCCGCATCGGCTTCATCGTGCTGGGGCTCTTCCTGCTGGCCCTTGGCACGTTCCTCATGAGCCACGACCGGCCCCAGGTTTACGGCACCTTCTACGCCATGGGCGGCGTCATGGTGATCGGGGGCGTCATCTGGAGCATGTGCCAGTGCTACCCCAAGATCGCCTTCATCCCTGCTGACTCTGAATTCCAAGGCATCCTGTCCTCA---AAGACA------ACAGGCTTGCTGGAGAACCGACTCACTGCTGAGACAAAGAGCCCC------CAGCCCCCCTATGTAAGGCTGTGGGAGGAAGCTGCTTATGACCAGAGCTTGCCTGACTTCAGCCACATCCAGATGAAGGTCATGGGCTACAGTGAAGATCCCCGCCCCCTGCTGACCCCTGAGCTGGGACAG------CAGCAGCTGGAAGCTAGTGACAGAGGGGAAGGC---AGCCCTCGTGAGGCTCAAGCCTGGATGGAGGCTCCTGTGGTCATCCACAGGGGCTCGGATGAGGTCGGGGGAGAAAGAAACCCAACTCAGAGCGGCCCCAGCCACCCAGGGGGTCCCCAGGGCTGTGCACCCTTGGCTTCCTTCCAAGATGACCTGGATTTGGGCTCC------AGTGAGGACAGCAGCCCCAACCTGTCTCCACCTGAGGGGGAGGAG---------------------CCCTGGGCCTACAGATGCCACCTGGACCGCTTCCAGGACTTTGATCTGATCGAT---GCTCCG---GCGTCAGAGGACACACATCCAGAGAGGCAGGGGCAGGAC---ACAGCCCTACCAAACTAC---TGGCAGCGGTCCCCGAGGACAAAA---------GAG---GAGGATGAGGCTTCAGACACGGGTGTAGAGGAGCCGGAGCAGGAGGAAGAAGACTTGTACTACGGGCTGCCAGATAGCCCCGAGGACCCCCTCCCAGACAAAGAACTGGGCTTCGAGCTGGATGCTCAGGGCTTGGATGGAGCTGCCCCTGGGCGC------------------------------
>loxAfr3
ATGGCTGAGGAGAAGACTTTCCGCATCGGCTTCATTGTGCTGGGGCTCTTCCTGCTGGCCCTTGGGACATTTCTCATGAGCCACGACCGGCCCCAGGTCTACGGCACATTCTATGCCATGGGCGGTGCCATGGTGATCGGGGGCGTCCTCTGGAGCATGTGCCAGTGCTACCCTAAGATTGCCTTTGTACCCGCTGACTCTGAATTCCAAGACACGCTGTCCCCG---AAGGCA------CTGGGGCTGCTGGAAAACAAGCTCGGCACCGAGATGAAGAGCCCC------CAGCCCCCATATGTCAGGCTGTGGGAGGACGCTGCCTATGATCAGAGCCTGCCCAACTTCAGCCACATCCAGATGAAGGTCATGGGCTACAGGGAGGACCCTCGCCCCCTCCTGGCCCCTGAGCCAGGGCAG------CTGCAGCTGGGAGCCAGTGATGGAGGAGGAGGC---AGCCCTGTCAACTCTCAGGCCTGGGTGGAGTCCGCTGTGGTTGTCCACCGGAGCTCGGACGAGGACAAGGGAGAGAGAATCCCAGCTGAAAGCAGGTGCTGCCCCCCGGCCTGTCCCCCGGGCCCTGCACCCTTGGCCTCCTTCCAAGAAGACCTGGACGTGGGCTCC------AGCAAGGGCAGTAGCCCCAGCCCATCTCCACCCAACGGGGAGGAGCCTCGCCTGCCACCACCAGATCCCTGGGCCTGCAGGTGCCAGCTGGACCGCTTCCATGACTTTGCCCTGATTGAC---TCAGCC---ACATCAGGGGATGTGCTGCCAGAGGGGCCACAGCAGGAG---ATGGTCCTGCCCAGGTAC---TGGCAGCGGTATCCTAGGATGAAGGAG------GAG---------GTGGCATCGGACACAGGTGTGGAGGACCCTCAGAAGGAAGATGATAACTTGTACTACGGGCTGCCGGATGGGCCTGAGGACCCCCTCCCCGACAAGGAACTGGGGTTTGAGCCCGACAGCCAGAGC------------------------------------------------------
>triMan1
ATGGCTGATGAGAAGACTTTCCGCATCGGCTTCATCGTGCTGGGGCTTTTCCTGTTGGCCCTGGGGACGTTTCTCATGAGCCACGACAGGCCCCAGGTCTACGGTACCTTCTATGCCATGGGTGGCATCATGGTGATCGGGGGCGTCGTCTGGAGCATGTGCCAGTGCTACCCTAAGATTGCCTTTGTGCCCGCTGACTCCGAATTCCAAGGCATCCTCTCCCCG---AAGGCA------CTGGGGCTGCTGGAGAACAAGCTCAGCACCGAGATGAAGAGCCCC------CAGCCTCCGTATGTCAGGCTGTGGGAGGATGCTGCCTATGACCAGAGCCTGTCCGACTTCACCCACATCCAGATGAAGGTCATGCATTACAGTGAGGACCCTCGCCCCCTGCTGGCCCCTGAGCTGGGGCAG------CCACAGCCAGGAGCCACTGATGGAGGAGCAGGA---GGCCCTGTAGACTCTCAGGCCTGGGTGGAGGCTGCTGTGGTTGTCCACCGGGGCTCAGACGAGGACGAGGGAGAGAGAATCCCGGCTCAGAGCAGGTCCAGCCCCCCAGCCTGTCCCCAGGGCCCTGCACCCTTGGCCTCCTTCCAACAAGACCTGGATGTGGGCTCC------AGCCAGGGCAGCAGCCCCAACCCATCTCCGCCCAATGGGGAGGAGCCTCGCCCGCTGCCGCCTGATCCCTGGACCTCCAAGTGCCAGCTGGACCACTTCCAAGACTTTGCCCTGATTGAC---GCCCCC---ACGTCAGGGGATGCGCCACCAGAGGGGCCACAGCAGGAG---ACGGTCCTGCCCAGCTAC---CGGCAGTGGTATCCTAGGACGAAGGAG------GAG---------GAGCCATCGGACACAGGCGTGGAGGAACCTCAGGAGGAAGATGACGACCTGTACTATGGGCTGCCAGATGGGCCTGAGGACCCCTTCCCAGACAAGGAACTGGGCTTTGAGCCCGACACCCAGAGC------------------------------------------------------
>dasNov3
ATGGCTGAAGAGAAGACCTTCCGCATCGGCTTCATCGTGCTGGGGTTCTTCCTGCTGGCCCTCGGCACGTTCCTCATGAGCCACGACCGGCCCCAGGTCTATGGCACCTTCTATGCCATGGNNNNNNNNNNNNNNNNNNNNNNNNNNNNNNNNNNNNNNNNNNNNNNNNNNNNNNNNATCGCCTTCGTACCTGCTGACTCAGACTTCCAAGGCATCCTGTCCCCG---AAGGCC------CTGGACCTGTTGGAGAATGGGCTTGCAGCCGAGATGAAGAGCCCC------CGGCCTCCCTACGTCCGGCTGTGGGAGGAAGCTGCCTACGACCAGAGCCTGCCCGACTTCAGCCACATCCAGATGAAGGTCATGGGCTACGCTGAGGACCCTCATCCCCTGCTGGCCCCTGAGTTGGGGCAG------CCACAACCAGGAGCCAGTGCTGGAGGAGAAGGG---CGTCCTCTCGAGCCTCCGGCCCGCCTGCAGGCCGTGGTGGTGGTCCACCGGGGCTCGGACGGCGACGAGCGAGAAAGAAACCCAACTCAGAGCGGGCCCAGCCCCCTGGCCTGTCCTCAGGACACTGCACCCTTGGCCTCCTTCCAAGATGACCTGGACGTGGGCTCC------AGCGAGGACAGCAGCCCCCACCCATCTCCACCCAGTGGGGAGGAGCTTTGCCTGCCGCCACAGGAGCTCTGGACCTGCAGGTGCCAGCAGGACCGCTACCGTGGCTTCGCCCTGATCGAT---GCCCCT---ACGCCAGGGGACATGCCCCCAGAGGGGCAG---CAGGAG---GCAGCCCTGCCCAGCTGC---TGGCAGCAGGACCCTAGGAGGAAGGAG------GAA---------GATGCCTTGGACACGGGCACGGAGGAGCCCGAGGAGGAGGAGGAGGACTTGTACTATGGGCTGCCCGATGGGCCTGGGGATCCCCTGCCCGACAAGGAACTGGGCTTCGAGCCCGACGCCCAGGGC------------------------------------------------------
>lepWed1
---------------------------------------------------------------------------------------------------------------------------------------------------------------------------------ATCACCTTCATACCTGCTGACTCTGACTTCCAAGGCATCCTGGCCCCA---AAGGCG------CTGGGCCTGCTGGAGAATGGGCTTGCTGCTGAGATGAAGAGCCCG------CAGCCCCCATATGTCAGGCTGTGGGAGGAAGCCGCCTATGACCAGAGTCTGCCTGACTTCAGCCACATCCAGATGAAGGTCATGGGCTACCGTGAGGACCCTCGCCCGCTGCTGGCCCCCCAGCTGGGACAG------CTGCAGCTGGGAGCCAGTGATGGAGGAGAAGGT---GGCCCCCATGATGCTCAGGGCTGGATGGAGGCTGCAGTGGTCATCCACAGGGCCTCAGATGAGGACGAGGGAGAAAGCAACCTGACTCCGAGCAGGCCTGGCCTCCAGGCCTGTCCCCAGGGACCTGTACCCTTGGCTTCCTTCCAAGATGACCTGGACGTGGCCTCC------GATGAGGGCAGCAGCCCCAACCCCTCTCCACCAGAGGGGGAGGAGCCTCGCTGCCCGCCTCGGGAGCTCCGGGCCTGCAAGTGCCGGCTGGACCGCTTCCATGACTTTGCCCTGATCGAC---GCCCCC---ACGGCAGAGGGTGCGTCTTCAGGGGGCCAGCGGCAGGAC---ACTGCCCTGTCCAGCTGC---TGGCAGCCATCCCGGGGGACGAAAGAG------GAG---GAAGAGAAGGCTTCAGACCCAGGTTCAGAGCAGTCAGAGCGGGAAGAGGAAGACTTGTACTATGGGCTGCCGGACAGCCCTGGGGACTCCCTCCCGGACGAGGAACTGGGCTTTGTGCCCGATGCCCAGGCC------------------------------------------------------
