# Supplementary material for: Six reference-quality genomes reveal evolution of bat adaptations
Source: Nature. 2020 Jul 22;583(7817):578–84. doi: 10.1038/s41586-020-2486-3 (PMC8075899; doi:10.1038/s41586-020-2486-3)
Supplement: Supplementary file 6 — Alignments of 12,931 protein-coding genes across 48 mammals. [file 41586_2020_2486_MOESM6_ESM.gz › suppDataFile/ENST00000527185.aln.fasta]

>hg38
ATGGCTTCCTCTTGGAAACTAATGCTGTTTCTGTCAGTCACCATGTGTCTTTCAGAGTATTCAAAATCTCTTCCTGGTCTCTCCACTTCATATGCTGCTTTGTTAAGAATTAAGAAGAGTTCATCTTCATCTCTCTTTGGTTCCAAAACCAGACCACGATACAGCAGCCCTTCATTAGGAACACTGAGTGCTTCTTCACCCAGCTGGCTAGGGGCA---GCTCAGAATTATTATTCCCCCATCAATCTTTATCATTCCTCAGATGCCTTCAAACAAGATGAAAGTGTGGACTATGGGCCAGTTTTTGTGCAAGAACCAGATGATATTATTTTTCCAACTGATTCTGATGAAAAGAAGGTAGCATTGAATTGTGAAGTTCGTGGCAATCCAGTTCCCAGTTACAGATGGCTTCGAAATGGAACAGAAATAGATCTGGAAAGTGATTATCGCTACAGTTTGATAGATGGCACCTTCATTATAAGCAATCCAAGTGAAGCAAAGGATTCTGGTCATTATCAGTGTTTAGCAACCAACACTGTGGGGAGTATTCTTAGTAGAGAAGCTACACTGCAGTTTGCCTATCTGGGAAATTTTAGTGGCCGGACAAGAAGTGCAGTCTCTGTGAGGGAAGGCCAGGGTGTCGTTCTGATGTGCTCTCCTCCGCCACATTCACCAGAGATCATCTATAGCTGGGTATTTAATGAGTTCCCTTCCTTTGTGGCGGAAGACAGCCGGCGGTTCATCTCCCAGGAGACAGGCAACCTTTATATTTCTAAAGTCCAAACATCAGATGTTGGCAGCTATATTTGTCTGGTGAAAAACACAGTGACGAATGCTAGAGTCCTTAGTCCTCCAACGCCACTCACTCTGCGTAATGATGGTGTGATGGGAGAATATGAGCCGAAAATTGAGGTCCATTTTCCTTTCACGGTTACAGCTGCTAAAGGAACAACTGTTAAGATGGAATGCTTTGCACTTGGCAACCCCGTTCCAACAATCACATGGATGAAGGTTAATGGTTATATTCCTAGTAAGGCACGTCTGCGGAAATCTCAGGCGGTGCTGGAAATACCGAATGTACAGCTGGATGATGCAGGCATTTATGAGTGCAGAGCTGAAAACTCACGTGGAAAAAATTCCTTTCGTGGACAATTACAAGTATACACCTACCCACACTGGGTAGAAAAACTGAATGATACTCAGTTAGACAGTGGGAGCCCTCTCCGATGGGAATGTAAGGCTACTGGAAAACCCAGACCCACGTATCGTTGGCTGAAGAATGGAGTACCCCTCTCACCTCAGAGTAGGGTTGAGATGGTTAATGGAGTATTGATGATCCACAATGTGAATCAATCAGATGCTGGAATGTATCAGTGTTTGGCTGAAAATAAGTATGGAGCCATTTACGCTAGTGCTGAGCTGAAGATTCTAGCTTCAGCTCCCACTTTTGCACTGAATCAACTGAAGAAAACAATAATTGTTACCAAAGACCAAGAAGTTGTCATAGAGTGCAAACCCCAAGGCTCTCCAAAACCAACCATCTCTTGGAAGAAAGGAGACAGAGCAGTTAGAGAAAACAAAAGAATAGCTATTCTTCCAGACGGGAGTCTACGGATCCTAAATGCTTCCAAATCAGACGAGGGAAAGTACGTTTGCCGAGGGGAAAACGTCTTTGGTTCTGCTGAAATTATAGCTTCGCTATCTGTAAAAGAACCTACAAGGATAGAACTTACTCCTAAAAGAACAGAATTGACAGTGGGAGAAAGCATTGTCCTTAATTGCAAAGCAATTCACGATGCTAGTTTGGATGTCACTTTCTACTGGACTCTGAAAGGACAGCCTATTGATTTCGAGGAAGAGGGTGGACATTTTGAAAGCATCAGGGCCCAAGCATCCTCTGCAGATTTAATGATCAGGAACATCCTTCTGATGCATGCTGGGAGATATGGCTGCAGGGTACAGACCACAGCAGACAGTGTGTCAGATGAGGCAGAACTTCTTGTTAGGGGACCCCCAGGCCCACCTGGGATAGTAATTGTTGAGGAAATAACCGAAAGTACGGCCACACTGTCCTGGAGCCCAGCAGCTGACAACCACAGCCCAATCTCCTCCTACAACCTTCAAGCTCGCAGCCCATTTTCCCTGGGCTGGCAAACAGTAAAGACAGTCCCAGAAATCATAACAGGGGACATGGAGTCAGCCATGGCTGTGGACCTAAATCCCTGGGTGGAATATGAATTTCGAGTGGTAGCCACCAACCCTATTGGGACAGGAGATCCAAGCACCCCATCTCGAATGATCCGCACAAATGAAGCAGTTCCGAAGACAGCACCCACCAATGTAAGCGGAAGAAGTGGAAGAAGGCATGAGTTAGTCATTGCCTGGGAGCCAGTATCTGAAGAGTTTCAGAATGGGGAAGGCTTCGGCTATATTGTGGCTTTCAGACCCAATGGAACACGTGGCTGGAAGGAAAAAATGGTGACATCCTCTGAAGCTTCCAAATTCATTTATCGAGATGAAAGTGTCCCTCCTCTTACTCCCTTTGAAGTGAAAGTTGGCGTTTATAACAATAAAGGAGATGGGCCTTTTAGTCAAATTGTGGTCATCTGTTCAGCTGAAGGAGAACCCAGTGCTGCTCCCACAGATGTCAAGGCGACAAGTGTGTCTGTGTCAGAGATTCTTGTTGCATGGAAACACATTAAAGAGAGTCTAGGAAGACCACAGGGATTTGAGGTA---
>macFas5
ATGGCTTCCTCCTGGAAACTAATGCTGTTTCTGTCAGTCACCATGTGTCTTTCCGAATATTCAAAAGCTCTTCCTGGTCTCTCCACTTCATATGCCACTTTGTTAAGAATTAAGAAGAGTTCATCTTCATCTCTCTTTGGTTCCAAAACCAGACCACGATACAGCAGCCCTCCATTGGGAACACTGAGTGCTTCTTCACCCAGCTGGCGAGGGGCA---GCTCAGCATTATTATTCCCCCGTCAATCTTTATCATTCCTCAGATGCCTTCAAACAAGATGAAAGTGTGGACTATGGGCCAGTTTTTGTGCAAGAACCAGATGATATTATTTTTCCAACTGATTCTGATGAAAAGAAGGTAGCACTGAATTGTGAAGTTCGTGGCAATCCAGTTCCCAGTTACAGATGGCTTCGAAATGGAACAGAAATAGATCTGGAAAGTGATTATCGCTACAGTTTGATAGATGGCACCTTCATTATAAGCAATCCAAGTGAAGCAAAGGATTCTGGTCATTATCAGTGTCTAGCAACCAACACTTTGGGGAGTATTCTTAGTAGAGAAGCTACACTTCAGTTTGCCTATCTGGGGAATTTTAGCGGCCGGACAAGAAGCGCCGTCTCTGTGAGGGAAGGCCAGGGTGTCGTTCTGATGTGCTCTCCTCCACCACACTCACCAGAGATCATCTATAGCTGGGTATTTAATGAGTTCCCTTCCTTTGTGGCGGAAGACAGCCGGCGGTTCATTTCCCAGGAGACAGGCAACCTTTATATTTCTAAAGTCCAAACATCAGATGTTGGCAGCTATATTTGTCTGGTGAAAAACACAGTGACGAATGCTAGAGTCCTTAGTCCTCCAACGCCACTCACTCTACGTAATGATGGTGTGATGGGAGAATATGAGCCGAAAATTGAGGTCCATTTTCCTTTCACGGTTACAGCTGCTAAAGGAACAACTGTTAAGATGGAATGCTTTGCACTTGGCAACCCCGTTCCAACAATCACATGGATGAAGGTTAATGGCTATATTCCTAGTAAGTCACGTCTGCGGAAATCTCAGGCAGTGCTGGAAATACCAAATGTACAGCTGGATGATGCAGGCATTTATGAGTGCAGAGCTGAAAACTCACGTGGAAAAAATTCCTTTCGTGGACAATTACAAGTATACACCTACCCACACTGGGTAGAAAAACTGAATGATACTCAGTTAGACAGTGGGAGCCCTCTCCGATGGGAATGTAAGGCTACTGGAAAACCCAGACCCACATATCGTTGGCTGAAGAATGGAGTACCCCTCTCATCTCAGAGTAGGGTTGAGATGGTTAATGGAGTATTGATGATCCACAATGTGAATCAATCAGATGCTGGAATGTATCAGTGTTTGGCTGAAAATAAGTATGGAGCCATTTATGCTAGTGCTGAGCTGAAGATTCTAGCTTCAGCTCCCACTTTTGCACTGAATCAACTGAAGAAAACAATAATTGTTACCAAAGATCAAGAAGTTGTCATAGAGTGCAAACCCCAAGGCTCTCCAAAACCAACCATCTCTTGGAAGAAAGGAGACAGAGCAGTTAGAGAAAACAAAAGAATAGCTATTCTTCCAGACGGGAGTCTACGGATCCTAAATGCTTCTAAATCAGATGAGGGAAAGTACGTTTGCCGAGGGGAAAATGTCTTTGGTTCCGCTGAAATTATAGCTTCGCTGTCTGTAAAAGAACCTACAAGGATAGAACTTACTCCTAAAAGAACAGAATTGACAGTGGGAGAAAGCATTGTTCTTAACTGCAAAGCAATTCACGATGCTAGTTTGGATGTCACTTTCTACTGGACTCTGAAAGGACAGCCTATTGATTTTGAGGAAGAAGGTGGACATTTTGAAAGCATCAGGGCCCAAGCATCCTCTGCAGATTTAATGATCAGGAACATCCTTCTGATGCATGCTGGGAGATATGGCTGCAGGGTACAGACCACAGCAGACAGTGTGTCAGATGAGGCAGAACTTCTTGTTAGGGGTCCCCCAGGCCCACCTGGGATAGTAATTGTTGAGGAAATCACCGAAAGTACAGCCACACTATCCTGGAGCCCAGCAGCTGACAACCACAGCCCAATCTCCTCCTACAACCTTCAAGCTCGCAGCCCATTTTCGCTAGGCTGGCAAACAGTAAAGACAGTGCCAGAAATCATAACAGGGGACATGGAGTCAGCCATGGCTGTGGACCTAAATCCCTGGGTGGAATACGAATTTCGAGTGGTGGCCACCAACCCTATTGGGACAGGAGATCCAAGCACCCCATCTCGAATGATCCGCACAAATGAAGCAGTTCCGAAGACAGCGCCCACCAATGTAAGTGGAAGAAGTGGAAGAAGGCATGAGTTAGTCATTGCCTGGGAGCCAGTATCTGAAGAGTTTCAGAATGGGGAAGGCTTTGGCTATATTGTGGCTTTCAGACCCAATGGAACACGTGGCTGGAAGGAAAAAATGGTGACATCCTCTGAAGCTTCCAAATTCATTTATCGAGATGAAAGTGTCCCTCCTCTTACTCCCTTTGAAGTGAAAGTTGGCGTTTATAACAACAAAGGAGATGGGCCTTTTAGTCAAATTGTGGTCATCTGTTCAGCTGAAGGAGAACCCAGTGCTGCTCCCACAGATGTCAAGGCAACAAGTGTGTCTGTGTCAGAGATTCTTGTTGCATGGAAACACATTAAGGAGAGTCTAGGAAGACCACAGGGATTTGAGGTA---
>panTro5
ATGGCTTCCTCTTGGAAACTAATGCTGTTTCTGTCAGTCACCATGTGTCTTTCAGAGTATTCAAAAGCTCTTCCGGGTCTCTCCACTTCATATGCTGCTTTGTTAAGAATTAAGAAGAGTTCATCTTCATCTCTCTTTGGTTCCAAAACCAGACCACGATACAACAGCCCTTCATTAGGAACACTGAGTGCTTCTTCACCCAGCTGGCGAGGGGCA---GCTCAGAATTATTATTCCCCCATCAATCTTTATCATTCCTCAGATGCCTTCAAACAAGATGAT------------------------------------------------------------------------------------------------------------------------------------------------------------------------------------------------------------------------------------------------------------------------------------------------------------CTGGGAAATTTTAGTGGCCGGACAAGAAGTGCAGTCTCTGTGAGGGAAGGCCAGGGTGTCGTTCTGATGTGCTCTCCTCCGCCACATTCACCAGAGATCATCTATAGCTGGGTATTTAATGAGTTCCCTTCCTTTGTGGCGGAAGACAGCCGGCGGTTCATCTCCCAGGAGACAGGCAACCTTTATATTTCTAAAGTCCAAACATCAGATGTTGGCAGCTATATTTGTCTGGTGAAAAACACAGTGACGAATGCTAGAGTCCTTAGTCCTCCAACGCCACTCACTCTGCGTAATGATGGTGTGATGGGAGAATATGAGCCGAAAATTGAGGTCCATTTTCCTTTCACGGTTACAGCTGCTAAAGGAACAACTGTTAAGATGGAATGCTTTGCACTTGGCAACCCCGTTCCAACAATCACATGGATGAAGGTTAATGGTTATATTCCTAGTAAGGCACGTCTGCGGAAATCTCAGGCAGTGCTGGAAATACCGAATGTACAGCTGGATGATGCAGGCATTTATGAGTGCAGAGCTGAAAACTCACGTGGAAAAAATTCCTTTCGTGGACAATTACAAGTATACACCTACCCACACTGGGTAGAAAAACTGAATGATACTCAGTTAGACAGTGGGAGCCCTCTCCGATGGGAATGTAAGGCTACTGGAAAACCCAGACCCACGTATCGTTGGCTGAAGAATGGAGTACCCCTCTCACCTCAGAGTAGGGTTGAGATGGTTAATGGAGTATTGATGATCCACAATGTGAATCAATCAGATGCTGGAATGTATCAGTGTTTGGCTGAAAATAAGTATGGAGCCATTTACGCTAGTGCTGAGCTGAAGATTCTAGCTTCAGCTCCCACTTTTGCACTGAATCAACTGAAGAAAACAATAATTGTTACCAAAGACCGAGAAGTTGTCATAGAGTGCAAACCCCAAGGCTCTCCAAAACCAACCATCTCTTGGAAGAAAGGAGACAGAGCAGTTAGAGAAAACAAAAGAATAGCTATTCTTCCAGACGGGAGTCTACGGATCCTAAATGCTTCCAAATCAGATGAGGGAAAGTACGTTTGCCGAGGGGAAAACGTCTTTGGTTCTGCTGAAATTATAGCTTCGCTATCTGTAAAAGAACCTACAAGGATAGAACTTACTCCTAAAAGAACAGAATTGACAGTGGGAGAAAGCATTGTCCTTAATTGCAAAGCAATTCACGATGCTAGTTTGGATGTCACTTTCTACTGGACTCTGAAAGGACAGCCTATTGATTTCGAGGAAGAGGGTGGACATTTTGAAAGCATCAGGGCCCAAGCATCCTCTGCAGATTTAATGATCAGGAACATCCTTCTGATGCATGCTGGGAGATATGGCTGCAGGGTACAGACCACAGCAGACAGTGTGTCAGATGAGGCAGAACTTCTTGTTAGGGGACCCCCAGGCCCACCTGGGATAGTAATTGTTGAGGAAATAACCGAAAGTTCGGCCACACTGTCCTGGAGTCCAGCAGCTGACAACCACAGCCCAATCTCCTCCTACAACCTTCAAGCTCGCAGCCCATTTTCCCTGGGCTGGCAAACAGTAAAGACAGTCCCAGAAATCATAACAGGGGACATGGAGTCAGCCATGGCTGTGGACCTAAATCCCTGGGTGGAATATGAATTTCGAGTGGTAGCCACCAACCCTATTGGGACAGGAGATCCAAGCACCCCATCTCGAATGATCCGCACAAATGAAGCAGTTCCGAAGACAGCACCCACCAATGTAAGCGGAAGAAGTGGAAGAAGGCATGAGTTAGTCATTGCCTGGGAGCCAGTATCTGAAGAGTTTCAGAATGGGGAAGGCTTCGGCTATATTGTGGCTTTCAGACCCAATGGAACACGTGGCTGGAAGGAAAAAATGGTGACATCCTCTGAAGCTTCCAAATTCATTTATCGAGATGAAAGTGTCCCTCCTCTTACTCCCTTTGAAGTGAAAGTTGGCGTTTATAACAATAAAGGAGATGGGCCTTTTAGTCAAATTGTGGTCATCTGTTCAGCTGAAGGAGAACCCAGTGCTGCTCCCACAGATGTCAAGGCGACAAGTGTGTCTGTGTCAGAGATTCTTGTTGCATGGAAACACATTAAAGAGAGTCTAGGAAGACCACAGGGATTTGAGGTA---
>calJac3
ATGGCTTCCTCTTGGAAACTCCTGCTGTTTCTGTCAGTCACCATGTGTCTTTCAGAATATTCAAAAGCTCTTCCTGGTCTCTCCACTCCATATGACACTTTGTTAAGAATTAAGAAGAGTACATCTTCATCTCTCTTTGGTTCCAAAACCAGACCACGATACAGCAGTCCTTCATTGGGGACACTGAGTGTTTCTTCACCCAGCTGGCGAGGGGCA---GCTCAGCATTATTATTCCCCCATCAATCTTTATCATTCCTCAGATGACTTCAGACAAGATGAAAGTGTGGACTATGGGCCAGTTTTTGTGCAAGAACCAGATGATATTATTTTTCCAACTGATTCAGATGAAAAGAAGGTAGCATTGAATTGTGAAGTTCGTGGCAATCCTGTACCCAGTTACAGATGGCTTCGAAATGGAACAGAAATAGATCTGGAAAGTGATTATCGCTACAGTTTGATAGATGGCACCTTCATTATAAGCAATCCAAGTGAAGCAAAGGATTCTGGTCATTATCAGTGTCTAGCAACCAACACTTTGGGGAGTATTCTAAGTAAAGAAGCTACACTTCAGTTTGCCTATCTGGGAAATTTTAGTGGCCGGACAAGAAGTGCAGTCTCTGTGAGAGAAGGCCAGGGGGTCGTTCTGATGTGCTCTCCTCCACCTCATTCACCAGAGATCATCTATAGCTGGGTGTTTAATGAGTTCCCTTCCTTTGTGGCGGAAGACAGCCGGCGGTTCATTTCCCAGGATACAGGAAACCTTTATATTTCTAAAGTCCAAACATCAGATGTTGGCAGCTATATTTGTCTGGTGAAAAACACAGTGACGAATGCTCGAGTACTTAGTCCTCCAACACCACTCACTCTGCGTAATGATGGTGTGATGGGAGAATATGAGCCGAAAATTGAGGTCCATTTTCCTTTCACGGTTACAGCTGCCAAAGGAACAACTGTTAAGATGGAATGCTTTGCACTTGGCAACCCTGTTCCAACAATCACATGGATGAAGGTTAATGGTTATATTCCTAGTAAGGCACGTCTGCGGAAATCTCAGGCAGTGCTGGAAATACCAAATGTACAACTGGATGATGCAGGCATTTATGAGTGCAGAGCTGAAAACTCACGTGGAAAAAATTCCTTTCGTGGACAATTACAAGTATACACCTACCCACACTGGGTAGAAAAACTGAATGACACTCAGTTAGACAGTGGGAGCCCTCTCCGATGGGAATGTAAGGCTACTGGAAAACCCAGACCCACGTATCGGTGGCTGAAGAATGGAGTGCCCTTCTCACCTCAGAGTAGGGTTGAGATGGTTAATGGATTATTGATGATCCACAATGTGAATCAATCAGATGCTGGAATGTATCAGTGTTTGGCTGAAAATAAGTATGGAGCCATTTACGCTAGTGCTGAGCTGAAGATTCTAGCTGCAGCTCCCACTTTTGCACTGAATCAACTGAAGAAAACGATAATTGTTACCAAAGACCAAGAAGTTGTCATAGAGTGCACGCCCCAAGGCTCTCCAAAACCGACCATCTCTTGGAAGAAAGGAGACAGAGCAGTTAGAGAGAACAAAAGAATAGCTATTCTTCCAGACGGGAGTCTACGGATCCTAAATGCTTCTAAATCAGATGAGGGAAAGTATGTTTGCCGAGGGGAAAACATCTTTGGTTCTGCTGAAATTATAGCTTTGCTATCTGTAAAAGAACCTACAAGGATAGAACTTACTCCTAAAAGAACAGAATTGACAGTGGGAGAAAGCATTGTCCTTAATTGCAAAGCAATTCACGATCCTAGTTTGGATGTCACTTTCTACTGGACTCTGAAAGGACAGCCTATTGATTTTGAAGAAGAAGGTGGACATTTTGAAAGCATCAGGGCCCAAGCATCCTCTGCAGATTTAATGATCAGGAACATCCTTCTGATGCATGCTGGGAGATATGGCTGCAGGGTACAGACCACAGCAGACAGTGTGTCAGATGAGGCAGAACTTCTTGTTAGGGGTCCCCCAGGCCCACCTGGGATAGTAATTGTTGAAGAAATCACTGAAAGCACAGCCACACTCTCCTGGAGCCCAGCAGCTGACAACCACAGCCCAATCTCCTCCTACAACCTTCAGGCTCGCAGCCCATTTTCCCTGGGCTGGCAAACAGTAAAGACAGTCCCAGAAATTATAACAGGGGACATGGAGTCAGCCATGGCTGTGGACCTAAATCCCTGGGTGGAATATGAATTTCGAGTGGTGGCTACCAACCTTATTGGAACAGGAGATCCAAGCACCCCATCTCGAATGATCCGCACGAATGAAGCAGTTCCAAAGACAGCGCCCACCAATGTAAGTGGAAGAAGTGGAAGAAGGCATGAGTTAGTCATCGCCTGGGAGCCAGTATCTGAAGAGTTTCAGAATGGGGAAGGCTTTGGCTATATTGTGGCTTTTAGACCCAATGGAACACGTGGCTGGAAGGAAAAAATGGTGACATCCTCTGAAGCTTCCAAATTCATTTATCGAGATGAAAGTGTCCCTCCTCTCACTCCCTTTGAAGTGAAAGTTGGTGTTTATAACAATAAAGGAGATGGGCCTTTTAGTCAAATTGTGGTCATCTGTTCAGCTGAAGGAGAACCCAGTGCTGCTCCCACAGATGTCAAGGCGACAAGTGTGTCTGTGTCAGAGATTCTCGTTGCATGGAAACACGTTAAAGACAGTCTAGGAAGACCACAGGGATTTGAGGTA---
>saiBol1
ATGGCTTTCTCTTGGAAACTCATGCTGTTTCTGTCAGTCACCATGTGTCTTTCAGAATATTCAAAAGCTCTTCCTGGTCTCTCCACTCCATATGCCACTTTGTTAAGAATTAAGAAGAGTTCATCTTCATCTCTCTTTGGTTCCAAAACCAGATCACGATACAGCAGTCCTTCATTGGGAACACAGAGTGTTTCTTCACCCAGCTGGCGAGGGGTA---GCTCAGCATTATTATTCCCCCATCAATCTTTATCATTCCTCGGATGCCTTCAGACAAGATGAAAGTGTGGACTATGGACCAGTTTTTGTGCAAGAACCAGATGATATTATTTTTCCAACTGATTCAGATGAAAAGAAGGTAGCATTGAATTGTGAAGTTCGTGGCAATCCAGTTCCCAGTTACAGATGGCTTCGAAATGGAACAGAAATAGATCTGGAAAGTGATTATCGCTACAGTTTGATAGATGGCACCTTCATTATAAGCAATCCAAGTGAAGCAAAGGATTCTGGTCATTATCAGTGTCTAGCAACCAACACTTTGGGGAGTATTCTAAGTAGAGAAGCTACACTTCAGTTTGCCTATCTGGGAAATTTTAGTGGCCGGACAAGAAGTGCAGTCTCTGTGAGAGAAGGCCAGGGAGTCGTTCTGATGTGCTCTCCTCCACCTCATTCACCAGAGATCATCTATAGCTGGGTATTTAATGAGTTCCCTTCCTTTGTGGCGGAAGACAGCCGGCGGTTCATTTCCCAGGAGACAGGCAACCTTTATATTTCTAAAGTCCAAACATCAGATGTTGGCAGCTATATTTGTCTGGTGAAAAACACAGTGACGAATGCTCGAGTACTCAGTCCTCCAACGCCACTCACTCTGCGTAATGATGGTGTGATGGGAGAATATGAGCCGAAAATTGAGGTCCATTTTCCTGTCACGGTTACAGCTGCTAAAGGAACAACTGTTAAGATGGAATGCTTTGCACTTGGCAACCCTGTTCCAACAATCACATGGATGAAGGTTAATGGTTATATTCCTAGTAAGGCACGTCTGCGGAAGTCTCAGGCAGTGCTGGAAATACCGAATGTACAACTGGATGATGCAGGCATTTATGAATGCAGAGCTGAAAACTCACGTGGAAAAAATTCCTTTCGTGGACAATTGCAAGTATACACCTACCCACACTGGGTAGAAAAACTGAATGACACTCAGTTAGACAGTGGGAGCCCTCTCCGATGGGAATGTAAAGCTACTGGAAAACCCAGACCCACGTATCGGTGGCTGAAGAATGGAGTACCCCTCTCACCTCAGAGTAGGGTTGAGATGGTTAATGGAGTATTGATGATCCGCAATGTGAATCAATCAGATGCTGGAATGTATCAGTGTTTGGCTGAAAATAAGTATGGAGCCATTTACGCTAGTGCTGAGCTGAAGATTCTAGCTGCAGCTCCCACTTTTGCGCTGAACCAAGTGAAGAAAACGATAATTGTTACCAAAGACCGAGAAGTTATCATAGAGTGCAAACCCCAAGGCTCTCCAAAACCGACCATCTCTTGGAAGAAAGGAGACAGAGCAGTTAGAGAAAACAAAAGAATAGCTATTCTTCCAGACGGGAGTCTACGGATCCTAAATGCTTCTAAATCAGATGAGGGAAAGTATATTTGCCGGGGGGAAAACGTCTTTGGTTCCGCTGAAATTATAGCTTCACTATCTGTAAAAGAACCTACAAGGATAGAACTTACTCCTAAAAGAACAGAATTGACAGTGGGAGAAAGCATTGTCCTTAATTGCAAAGCAATTCACGATCCTAGTTTGGATGTCACTTTCTACTGGACTCTGAAAGGACAGCCTATTGATTTTGAAGAAGAAGGTGGACATTTTGAAAGCATCAGGGCCCAAGCATCCTCTGCAGATTTAATGATCAGGAACATCCTTCTGATGCATGCTGGGAGATATGGCTGCAGGGTACAGACCACAGCAGACAGTGTGTCAGATGAGGCAGAACTTCTTGTTAGGGGTCCCCCAGGCCCACCTGGGATAGTAATTGTTGAAGAAATCACCGAAAGCACAGCCACACTCTCCTGGAGCCCAGCAGCTGACAACCACAGCCCAATCTCCTCCTACAACCTTCAGGCTCGCAGCCCATTTTCCCTGGGCTGGCAAACAGTAAAGACAGTCCCAGAAATCATAACAGGGGACATGGAGTCAGCCATGGCTGTGGACCTAAATCCCTGGGTGGAATATGAATTTCGAGTGGTGGCCACCAATCTTATTGGAACAGGAGATCCAAGCACCCCATCTCGAATGATCCGCACAAATGAAGCAGTTCCAAAGACAGCACCCACCAATGTAAGTGGAAGAAGTGGAAGAAGGCATGAGTTGGTCATTGCCTGGGAGCCAGTATCTGAAGAGTTTCAGAATGGGGAAGGCTTTGGCTATATTGTGGCTTTTAGACCCAATGGAACACGTGGCTGGAAGGAAAAAATGGTGACATCCTCTGAAGCTTCCAAATTCATTTATCGAGATGAAAGTGTCCCTCCTCTTACTCCCTTTGAAGTCAAAGTTGGTGTTTATAACAATAAAGGAGATGGGCCTTTTAGTCAAATTGTGGTCATCTGTTCAGCTGAAGGAGAACCCAGTGCTGCTCCCACAGAAGTCAAGGCGACAAGTGTGTCTGTGTCAGAGATTCTCGTTGCATGGAAACACATTAAAGACAGCCTAGGAAGACCACAGGGATTTGAGGTA---
>speTri2
ATGGCTTCCTTTTGGACACTAATTCTGTTTCTCTCAGTCACCGGGTGTCTTTCAGAGTATTCTGAAGCTCCTCCTGGTCTCCCTACTTCACAAGCAGCTTTGCTAAGAATTAAGAAGAGCTCATCCTCATCTCTCTTTGGTTCCAAGGCCAGACAGCGATACAGCAGCCCTTCCTTGGGAACACTGAGTGTCTCTTCGCCCAGCTGGCGAGGGGCA---GCTCAACACTATTATTCTCCCATCAGTCTTTATCATTCCTCAGATGCCTTCAAACAAGATGAAAGTGTGGACTATGGGCCAGTGTTTGTACAAGAACCAGATGACATCATTTTCCCAACTGATTCTGATGAGAAGAAGGTAGCACTGAATTGTGAAGTTCGTGGCAACCCAGTTCCCAGCTACAGATGGCTCCGGAATGGAACAGAAATAGATTTGGAAAGTGATTACCGCTATAGTTTGATAGATGGCACCTTCATCATAAACAATCCAAATGAAGCAAAGGACTCTGGTCATTATCAGTGTTTAGCAACCAACACCTTTGGAAGTATTCTGAGTAGAGAAGCCACACTTCAGTTTGCCTATCTGGGAAATTTTAGTGGCCGGACAAGAAGTGCAGTCTCTGTGAGGGAAGGCCAGGGGGTTGTTCTGATGTGCTCTCCTCCGCCTCATTCACCAGAGATCATCTATAGCTGGGTGTTTAATGAGTTCCCTTCTTTTGTGGCGGAAGACAGCCGGCGGTTCATTTCCCAGGAGACAGGCAACCTTTATATTTCTAAAGTGCAAACCTCAGATGTCGGCAGCTATATTTGTCTGGTGAAAAACACAGTGACGAATGCTCGAGTACTTAGTCCTCCAACACCACTCACTCTACGAAATGATGGTGTGATGGGAGAATATGAGCCGAAAATTGAGGTGCATTTTCCTTTCACGGTTACAGCTGCTAAGGGAACAACTGTTAAGATGGAGTGCTTTGCACTTGGCAACCCTGTTCCAACAATCACATGGATGAAGGTTAATGGTTATATTCCTATTAAGTCACGTCTGCGGAAATCTCAGGCAGTGCTGGAAATACCGAATGTGCAACTGGATGATGCAGGCATATATGAGTGCAGAGCTGAAAACTCTCGTGGAAAAAATTCTTTTCGTGGACAATTACAAATATACACCTTCCCACACTGGTTAGAGAAACTGAACGACACTCAATTAGACAGTGGAAGCCCTCTCCGATGGGAATGTAAAGCCACTGGAAAGCCTAGGCCCACATATCGGTGGCTGAAGAATGGAGTACCACTCTTACCTCAGAGTAGGGTTGACATGGTTAATGGAGTACTGATGATCCACAACGTGAATCAATCGGATGCTGGGATGTATCAGTGTTTGGCTGAAAATAAGTATGGAGCCATTTATGCAAGTGCTGAACTGAAGATTCTAGCTTCAGCTCCCACCTTTGCACTGAATCAAGTGAAGAAAACAATAATTGTCACCAAAGACCGAGAAGTGATAATAGAGTGCAAACCTGAAGGCTCTCCCAAGCCCACCATCTCTTGGAAGAAGGGAGATAAAGCAGTAAGAGAGAACAAAAGAATAGCTATTCTTCCAGACGGGAGCCTACGGATACTAAATGCTTCTAAGTCAGATGAAGGGAAGTACGTTTGCCGAGGGGAAAACATCTTTGGTTCTGCTGAAATAATAGCATCTGTATCTGTAAAAGAACCTACAAGGATAGAACTTACTCCTAAAAGAACAGAGTTAACTGTTGGAGAAAGTATAGTCCTTAATTGCAAAGCAATTCATGATGCTAGTTTGGATGTCACTTTCTACTGGACGCTAAAAGGACAGCCTATTGATTTCGAGAAAGAAGGTGGACATTTTGAAAGCATCAGGGCCCAAGCATCCTCTGCAGATTTAATGATCAGGAACATCCTTCTGATGCATGCTGGGAGATATGGCTGCAGGGTACAGACCACAGCAGACAGTGTGTCAGATGAGGCAGAACTTCTTGTTAGGGGTCCCCCAGGTCCACCTGGAATAGTAATTGTGGAGGAAATCACTGACAGCACAGCCACACTCTCCTGGAGTCCGGCAGCTGACAACCACAGCCCAATCTCCTCCTATAACCTGCAGGCTCGCAGTCCCTTCTCCTTGGGCTGGCAAACTGTAAAAACAGTCCCAGAAATCATAACAGGAGATATGGAGTCAGCCATGGCAGTGGACTTAAACCCCTGGGTGGAATATGAGTTTCGGGTAGTAGCCACCAATCCAATTGGGACTGGAGATCCAAGCACCCCATCTCGGATGATCCGCACAAATGAGGCAGTTCCAAAGACAGCACCCACCAATGTCAGTGGAAGAAGTGGAAGAAGGCATGAGCTGGTCATCGCCTGGGAGCCAGTATCTGAAGAGTTTCAGAATGGGGAAGGCTTTGGTTATATTGTGGCTTTTAGACCCAATGGAACACGTGGCTGGAAGGAAAAAATGGTGACATCCTCTGAAGCTTCCAAATTTATTTATCGAGATGAAAGTGTCCCTCCCCTTACACCTTTTGAAGTAAAGGTTGGCGTTTATAACAATAAAGGAGATGGACCTTTCAGTCAAATTGTGGTCATCTGTTCAGCTGAAGGAGAACCCAGTGCTGCTCCCACGGATGTCAAGGCTACAAGTGTGTCTGTGTCAGAGATTCTTGTTGCATGGAAACATATTAAAGAGAGCCTAGGAAGACCGCAGGGATTTGAGGTA---
>lepWed1
ATGGCTTCCGTTTGGAAATTAATTCTGTTTCTGTCAGTAGCTGGGTGTCTTTCAGAATATTCTGGAGCTCTTCCTAATTTCCCTACTTCATATGCTGCTTTGCTAAGAATTAAAAAGAGTTCATCTTCATCCCTCTTTGGTTCAAAGATCAGACCGCGATACAGTAATCCTTTATTAGGAACCCTGAGTGTTTCTTCACCAAGTTGGCGAGGAGCA---ACTCAACATTATTATTCCCCCATCAATCTTTATCATTCCTCAGATGCCTTCAAACAAGATGAAAGTGTGGACTATGGGCCAGTGTTTGTACAAGAACCAGATGATATAATTTTCCCGACTGATTCTGATGAAAAGAAAGTAGCATTGAATTGTGAAGCTCGTGGCAACCCAGTTTCCAGTTACAGATGGCTTCGAAATGGAACAGAAATAGATTTGGAAAGTGATTATCGTTACAGTTTGATAGACGGGACCTTCATTATAAGCAATCCAAGTGAAGCAAAGGATTCTGGTCATTATCAGTGTTTAGCAGCCAATACTTTTGGAAGTATTCTTAGTAGAGAAGCCATACTTCAATTTGCCTATCTGGGAAATTTTAGTGGCCGGACAAGAAGTGCAGTCTCGGTGAGGGAAGGCCAGGGGGTTGTTCTGATGTGCTCTCCTCCGCCTCATTCTCCAGAGATCATCTATAGCTGGATATTTAATGAGTTCCCTTCCTTTGTGGCGGAGGACAGCCGGCGGTTCATTTCCCAGGAGACAGGCAACCTTTATATTTCTAAAGTCCAATCATCAGATGTTGGCAGCTATATTTGTCTGGTGAAAAACACAGTGACAAACGCTCGAGTACTTAGTCCTCCAACACCACTCACTCTACGTAATGATGGTGTGATGGGAGAATATGAGCCGAAAATTGAGGTCCATTTTCCTTTCACAGTTACAGCTGCTAAGGGAACAACTGTTAAGATGGAATGCTTTGCACTTGGCAACCCAGTTCCAACAATCACATGGATGAAGGTTAATGGTTATATTCCTAGTAAGGCACGTCTGCGGAAATCTCAGGCAGTGCTGGAAATACCCAACGTGCAGCTGGATGATGCAGGCCTATATGAGTGCAGAGCTGAAAACTCACGTGGAAAAAATTCCTTTCGTGGACAATTACAAGTGTACACTTATCCACACTGGGTGGAAAAACTGAATGACACTCAGCTGGACAGTGGGAGCCCTCTCCGATGGGAATGTAAGGCTACTGGAAAACCCCGACCCACATACCGTTGGCTGAAGAATGGGGTGCCTCTTTTGCCTCAGAATAGGATTGAGATGGTTAATGGATTATTGATGATCCACAGTGTGAATCAGTCAGATGCTGGAATGTATCAGTGTTTGGCCGAAAATAAATATGGAGTCATTTATGCGAGTGCTGAGCTGAAGATTCTAGCTTCAGCTCCTACTTTTGCACTGAATCAACTGAAGAAAACAATAATTGTTACCAAAGGCCAAGAAGTCATCATCGAGTGCAAACCCCAAGGCTCTCCAAAACCAACCATCTCTTGGAAGAAGGGAGATAAAGCCGTGAGAGGGAATAGAAGAATAGCTATTCTTCCAGACGGAAGTCTACGGATCCTAAATGCTTCTAAATCAGATGAGGGAAAGTACGTTTGCCAAGGGGAAAATGTCTTTGGTTCTGCTGAAATCATAGCCTCAGTATCTGTAAAAGAACCTACAAGAATAGAACTTACTCCTAAAAGAACAGAATTAACAGTGGGAGAAAGCATTGTCCTTAATTGCAAAGCAATTCACGATGCTAGTTTGGATGTCACTTTCTACTGGACACTAAAAGGACAGCCTATTGATTTCGAGAAAGAAGGTGGACATTTTGAAAGCATCAGGGCCCAAGCATCCTCTGCAGATTTAATGATCAGGAACATCCTTCTGATGCATGCTGGGAGATATGGCTGCAGGGTACAGACCACAGCAGACAGTGTGTCAGATGAGGCAGAACTTCTGGTTAGGGGTCCCCCAGGACCACCAGGGGTAGTGATTGTTGAGGAAATCACCGAAAGCACAGCCACACTCTCCTGGAGTCCTGCAGCTGACAACCACAGCCCAATCTCCTCCTACAACCTGCAGGCTCGAAGCCCATTCTCCCTGGGCTGGCAAACAGTAAAAACAATCCCAGAAATCATAACAGGGGACATGGAGTCAGCCATGGCAGTGGACCTTAACCCTTGGGTGGAATATGAATTTAGAGTGGTGGCCACCAATCCAATTGGGACTGGAGATCCAAGCACCCCATCTCGAATGATCCGCACAAATGAAGCAGTTCCAAAGACAGCACCCACCAATGTAAGTGGAAGAAGTGGAAGAAGGCATGAGCTAGTCATAGCCTGGGAGCCAGTATCTGAAGAGTTTCAGAATGGGGAAGGCTTTGGCTATATTGTGGCTTTCAGGCCCAATGGAACACGTGGCTGGAAGGAAAAAATGGTGACATCCTCTGAAGCTTCAAAATTCATTTATCGAGATGAAAGTGTTCCTCCTCTCACTCCCTTTGAAGTGAAGGTTGGCGTTTATAACAATAAAGGAGATGGACCTTTCAGTCAGATTGTGGTTATCTGCTCAGCTGAAGGAGAACCCAGTGCTGCTCCCACAGATGTCAAGGCTACAAGTGTGTCTGTGTCAGAGATTCTTGTTGCATGGAAACATATTAAAGAGAGTCTAGGAAGACCACAGGGATTTGAGGTA---
>HLcamFer2
ATGGCTTCCTCTTGGAAACTTATGCTGTTTCTGTCAGTCACTGGATGTCTTTCAGAATATTCTGGAGCTCTTCCTGGTCTCTCTACTCCATATGCTGCTTTGCTAAGAATTAAGAAAAGTTCATTGTCATCCCTCTACGGTTCAAAGACTAGACCACGACACAGCAGTCCTTCATTAGGAACACTGAGTGTTTCTTCACCGAGCTGGAGAGGGGCA---GCTCAACATTATTATTCCCCCATCAACCTTTATCATTCCTCAGATGCCTTCAAACAAGATGAAAGTGTGGACTATGGGCCAGTGTTTGTGCAGGAACCAGATGATATAATTTTCCCGACTGATTCTGATGAAAAGAAAGTAGCACTGAACTGTGAAGCTCGTGGCAACCCAGCTCCCAATTACAGATGGCTTCGAAATGGAACAGAAATAGATTTGGAAAGTGATTATCGCTACAGTTTGATAGACGGGACCTTCATTATAAGCAATCCAAGTGAAGCAAAGGATTCTGGTCATTACCAGTGTTTAGCAGCCAACACGTTTGGAAGTATTCTCAGTAGAGAAGCCATACTTCAGTTTGCCTATCTGGGAAATTTCAGTGGCCGGACCAGAAGTGCAGTCTCTGTGAGGGAAGGCCAGGGTGTTGTTCTGATGTGCTCTCCTCCGCCTCATTCACCAGAGATCGTCTATAGCTGGGTATTTAATGAGTTCCCTTCCTTTGTGGTGGAAGACAGCCGGCGGTTCATTTCCCAGGAGACAGGCAACCTTTATATTTCTAAAGTCCAAACATCAGATGTTGGCAGCTATATTTGTCTGGTGAAAAACACAGTGACGAATGCTCGAGTACTTAGTCCTCCAACACCACTCACTCTGCGTAACGATGGTGTGATGGGAGAATATGAGCCGAAAATTGAGGTCCATTTTCCTCTCACGGTTACAGCTGCTAAGGGAGCAACTGTTAAGATGGAGTGCTTTGCACTTGGCAACCCAGTTCCAACAATCACGTGGATGAAGGTTAATGGTTATATTCCTGGTAAGGCACGTCTGCGTAAATCTCAGGCAGTACTGGAAATACCCAACGTGCAGCTGGATGATGCAGGCATATATGAGTGCAAAGCTGAAAACACACGTGGAAAAAATTCCTTTCGTGGACAATTACAAGTATACACATACCCACACTGGGTAGAAAAACTGAACGATACTCAGTTAGACAGCGGGAGCCCTCTCCGATGGGAATGTAAGGCTACTGGAAAACCCAGACCCACCTACCGCTGGCTGAAGAACGGAGTACCCTTCTTGCTCCAGAGTAGGGTGGAGATGGTCAATGGAGTATTGATGATCCATAATGTGAATCAGTCAGATGCTGGAATGTATCAGTGTTTGGCTGAAAATAAATATGGAGCCATTTACGCCAGCGCTGAGCTGAAGATTCTAGCTTCAGCTCCCACTTTTGCACTGAATCAACTGAAGAGAACAATAATTGTTACCAAAGGCCAAGAAGTCATCATAGAGTGCAAACCCCAGGGCTCTCCAAAACCAACCGTCTCTTGGAAGAAGGGGGACAAAACCGTCAGAGAGAATAAAAGACTAGCTATTCTTCCAGACGGGAGTCTGCGGATCCTAAATGCTTCTAAAACAGATGAGGGAAAGTACGTTTGCCGAGGGGAAAATGTCTTTGGTTCCGCTGAAATCGTAGCTTCAGTATCTGTGAAAGAACCTACAAGAATAGAGCTTACTCCTAAAAGGACAGAGTTAACCGTGGGAGAAAGCATCGTCCTTAATTGCAAAGCAATTCACGATGCTAGTTTGGATGTCACTTTCCACTGGACACTGAAAGGACAACCTATCGATTTCGAGAAGGAAGGTGGACACTTTGAAAGCATCAGGGCCCAAGCATCCTCTGCAGATTTAATGATCAGGAACATCCTTCTGATGCATGCTGGGAGATATGGCTGCAGGGTACAGACCACAGCAGACAGTGTGTCAGATGAGGCAGAACTTCTTGTTAGGGGTCCCCCAGGCCCACCAGGGGTAGTGATCGTTGAGGAAATCACCGAGAGCACAGCCACACTGTCCTGGAGTCCAGCCGCGGACAACCACAGCCCAGTCTCCTCCTACAACCTGCAGGCTCGCAGCCCCTTCTCCCTGGGCTGGCAAACAGTCAAAACAGTCCCAGAAATCATAACAGGGGACATGGAATCAGCCATGGCAGTGGACCTGAACCCCTGGGTGGAATACGAGTTTAGAGTGGTGGCCACCAATCCAATTGGGACTGGGGACCCAAGCACCCCATCGCGAATGATTCGCACGAATGAAGCAGTTCCAAAGACAGCACCCACCAACGTAAGTGGACGAAGTGGGAGAAGACACGAGTTAGTCATCGCCTGGGAGCCAGTATCTGAAGAGTTTCAGAATGGGGAAGGCTTTGGCTATATTGTGGCTTTCAGGCCCAATGGAACACGTGGCTGGAAGGAAAAGATGGTGACATCCTCTGAAGCTTCAAAATTCATTTACCGAGACGAAAGTGTCCCTCCTCTGACTCCCTTTGAAGTGAAGGTTGGCGTTTATAACAATAAAGGGGATGGACCCTTCAGTCAAATTGTGGTCATATGTTCAGCTGAAGGAGAACCCACTGCCGCTCCCACAGATGTCAAGGCTACAAGTGTGTCTGTGTCAGAGATCCTTGTTGCATGGAAACATATTAAAGAGAGTCTGGGAAGGCCACAGGGATTTGAGGTA---
>HLturTru3
ATGGCCTCCTCTTGGAAACTTATTCTGTTTCTGTCAGTCACTGGATGTCTTTCAGAATACTCTGGAACTCTTCCTAGTCTCTCTACTTCATATGCTACTTTGCTAAGAATTAAGAAGAGTTCATCTTCATCCCTCTATGGTTCAAAGACTAGACCACGATACAGCAGTCCTCCATTAGGAACACTGAGTGTTTCTTCACCGAACTGGCGAGGGGCA---GCTCAACATTATTATTCCCCCATCAATCTTTATCATTCCTCAGATGCCTTCAAACAAGATGAAAGTGTGGACTACGGGCCAGTGTTTGTGCAAGAACCAGATGATATAATTTTCCCAACGGATTCTGATGAAAAGAAACTAGCACTGAATTGTGAAGCTCGTGGCAGCCCAGTTCCCAATTACAGATGGCTTCGAAATGGAACAGAAATAGATTTGGAAAGTGATTATCGCTACAGTTTGATAGATGGGGCCTTCATTATAAGCAATCCAAGTGAAGCAAAGGATTCTGGCCATTATCAGTGTTTGGCAGCCAACACGTTTGGAAGTATTCTTAGTAGAGAAGCTGTACTTCAGTTTGCCTATCTGGGAAATTTTAGTGGCCGGACAAGAAGTGCAGTCTCTGTGAGGGAAGGCCAGGGGGTTGTTCTGATGTGCTCTCCTCCGCCTCATTCACCAGAGATCGTCTATAGCTGGGTATTTAACGAGTTCCCTTCCTTTGTGGCGGAAGACAGCCGGCGGTTCATTTCCCAGGAGACAGGCAACCTTTATATTTCTAAAGTCCAAACATCAGATGTTGGCAGCTATATTTGTCTGGTGAAAAACACAGTGACGAACGCTCGAGTACTTAGTCCTCCAACACCACTCACTCTCCGTAATGATGGTGTGATGGGAGAATATGAGCCGAAAATTGAGGTCCATTTCCCTTTCACAGTTACAGCTGCTAAGGGAACAACTGTTAAGATGGAATGCTTTGCACTTGGCAACCCAGTTCCAACAATCACATGGATGAAGGTTAATGGTTATATTCCTGGTAAAGCACGTCTGCGTAAATCTCAGGCAATACTGGAAATACCCAATGTGCAGCTGGACGATGCAGGCATATATGAATGCCGAGCTGAAAACTCACGTGGAAAAACTTCCTTTCGTGGACAATTACAAGTATACACATACCCACACTGGGTAGCAAAACTGAATGATACTCAGTTAGACAGCGGGAGCCCTCTCCGATGGGAATGTAAGGCTACTGGAAAACCCAGACCCACATACCGTTGGCTGAAGAATGGAGTACCCCTCTTGCTTCAGAGTAGGGTTGAGATGGTTAATGGAGTATTGATGATCCACAATGTGAATCAATCAGATGCTGGAATGTATCAGTGTTTGGCTGAAAATAAATATGGAGCCATTTATGGGAGTGCTGAGCTGAAGATCCTAGCTTCAGCTCCCACTTTTACACTGAATCAACTGAAGAAAACAATAATTATTACTAAAGACCAAGAAATCATCATAGAGTGCAAACCCCAAGGCTCTCCAAAACCAACCATCACTTGGAAGAAGGGAGACAAAGCAGTTAGAGAGAATAAAAGAATAGCTATTCTTCCAGACGGGAGTCTACGGATCTTAAATGCTTCTAAATCAGATGAGGGAGAGTACGTTTGCCAAGGGGAAAATGTCTTTGGTTCTGCTGAAATCATAGCTTCCGTTTCTGTGAAAGAACCTACAAGAATAGAACTTACTCCTAAAAGAACAGAGTTAACAGTGGGAGAAAGCGTTGTCCTTAACTGCAAAGCAATTCACGATGCTAGTTTGGATGTCACTTTCTACTGGACACTGAAAGGACAGCCTATCGATTTCGAGAAAGAAGGTGGACATTTTGAAAGCATCAGGGCCCAAGCATCCTCTGCAGATTTAATGATCAGGAACATCCTTCTGATGCATGCTGGGAGATATGGCTGCAGGGTACAGACCACAGCAGACAGTGTGTCAGATGAGGCAGAACTTCTTGTTAGGGGTCCCCCAGGCCCACCAGGGATAGTGATCGTTGAGGAAATCACTGAGAGCACAGCCACACTTTCCTGGAGTCCAGCTACTGACAACCACAGCCCAATCTCCTCATACAACTTGCAGGCTCGCAGCCCCTTCTCCCTGGGCTGGCAAACAGTAAAAACAGTCCCAGAAATCATAACAGGGGACATGGAATCAGCCATGGCAGTGGACCTGAACCCCTGGGTGGAATATGAATTCAGAGTGGTGGCCACCAATCCAATTGGGACTGGAGATCCAAGCACCCCATCTCGAATGATCCGCACAAATGAAGCAGTTCCAAAGACAACACCAACCAATGTAAGAGGAAGAAGTGGAAGAAGGCACGAGTTAGTCATCGCCTGGGAGCCAGTATCGGAAGAGTTTCAGAATGGGGAAGGCTTTGGCTATATTGTGGCTTTCCGACCCAATGGAACACGTGGCTGGAAGGAAAAAATGGTGACATCTTCTGAAGCTTCAAAATTCATTTATCGAGATGAAAGTGTCCCTCCTCTTACTCCCTTTGAAGTGAAGGTTGGCGTTTATAACAATAAAGGAGATGGACCTTTCAGTCAAATTGTGGTCATATGTTCAGCTGAAGGAGAACCCACTGCTGCTCCCACAGATGTCAAGGCTACAAGTGTGTCTGTGTCAGAGATTCTTGTTGCATGGAAACATATTAAAGAGAGTCTAGGAAGACCACAGGGATTTGAGGTA---
>balAcu1
ATGGCCTCCTCTTGGAAACTTATTCTGTTTCTGTCAGTCACTGGGTGTCTTTCAGAATATTCTGGAACTCTTCCTGGTCTCCCTACTTCATATGCTACTTTGCTAAGAATTAAGAAGAGTTCATCTTCATCCCTCTATGGTTCAAAGACTAGACCACGATACAGCAGTCCTCCATTAGGAACACTGAGTGTTTCTTCACCGAGCTGGCGAGGGGCA---GCTCAACATTATTCTTCCCCCATCAATCTTTATCATTCCTCAGATGCCTTCAAACAAGATGAAAGTGTGGACTACGGGCCAGTGTTTGTGCAAGAACCAGATGATATAATTTTCCCGACTGATTCTGATGAAAAGAAACTAGCACTGAATTGTGAAGCTCGTGGCAACCCAGTTCCCAATTACAGATGGCTTCGAAATGGAACAGAAATAGATTTGGAAAGTGATTATCGCTACAGTTTGATAGATGGGGCCTTCATTATAAGCAATCCAAGTGAAGCAAAGGATTCTGGCCATTATCAGTGTTTGGCAGCCAACACGTTTGGAAGTATTCTTAGTAGAGAAGCTGTACTTCAGTTTGCCTATCTGGGAAATTTTAGTGGCCGGACAAGAAGTGCAGTCTCTGTGAGGGAAGGCCAGGGGGTTGTTCTGCTGTGCTCTCCTCCGCCTCATTCACCAGAGATCGTCTATAGCTGGGTATTTAACGAGTTCCCTTCCTTTGTGGCGGAAGACAGCCGGCGGTTCATTTCCCAGGAGACAGGCAACCTTTATATTTCTAAAGTCCAAACATCAGATGTTGGCAGCTATATTTGTCTGGTGAAAAACACAGTGACAAACGCTCGAGTACTTAGTCCTCCAACACCACTCACTCTCCGTAATGATGGTGTGATGGGAGAATATGAGCCGAAAATTGAGGTCCATTTCCCTTTCACAGTTACAGCTGCTAAGGGAACAACTGTTAAGATGGAATGCTTTGCACTTGGCAACCCAGTTCCAACAATCACATGGATGAAGGTTAATGGTTATATTCCTGGTAAAGCACGTCTGCGTAAATCTCAGGCAGTACTGGAAATACCCAATGTGCAGCTGGACGATGCAGGCATATATGAGTGCCGAGCTGAAAACTCACGTGGAAAAAATTCCTTTCGTGGACAATTACAAGTATACACATACCCACACTGGGTAGCAAAACTGAATGATACTCAGTTAGACAGCGGGAGCCCTCTCCGATGGGAATGTAAGGCAACTGGAAAACCCAGACCCACATACCGTTGGCTGAAGAATGGAGTACCCCTCTTGCTTCAGAGTAGGGTTGAGATGGTTAATGGAGTATTGATGATCCACAATGTGAATCAATCAGATGCTGGAATGTATCAGTGTTTGGCTGAAAATAAATATGGAGCCATTTATGGGAGTGCTGAGCTGAAGATTCTAGCTTCAGCTCCCACTTTTACACTGAATCAACTGAAGAAAACAATAATTATTACTAAAGGCCAAGAAGTCATCATAGAGTGCAAACCCCAAGGATCTCCAAAACCAACCATCACTTGGAAGAAGGGAGACAAAGCAGTTAGAGAGAATAAAAGAATAGCTATTCTTCCAGACGGGAGTCTACGGATCCTAAATGCTTCTAAATCAGATGAGGGAAAGTACGTTTGCCAAGGGGAAAATGTCTTTGGTTCTGCTGAAATCATAGCTTCTGTTTCTGTGAAAGAACCTACAAGAATAGAACTTACTCCTAAAAGAACAGAGTTAACAGTGGGAGAAAGCATCGTCCTTAACTGCAAAGCAATTCATGATGCTAGTTTGGATGTCACTTTCTACTGGACACTAAAAGGACAGCCTATCGATTTCGAGAAAGAAGGTGGACATTTTGAAAGCATCAGGGCCCAAGCATCCTCTGCAGATTTAATGATCAGGAACATCCTTCTGATGCATGCTGGGAGATATGGCTGCAGGGTACAGACCACAGCAGACAGTGTGTCAGATGAGGCAGAACTTCTTGTTAGGGGTCCCCCAGGCCCACCAGGGATAGTGATCGTTGAGGAAATCACTGAGAGCACAGCCACACTTTCCTGGAGTCCAGCCACTGACAACCACAGCCCAATCACCTCATACAACTTGCAGGCTCGCAGCCCCTTCTCCCTGGGCTGGCAAACAGTAAAAACAGTCCCAGAAATCATAACAGGGGACATGGAATCAGCCATGGCAGTGGACCTGAACCCCTGGGTGGAATATGAATTCAGAGTGGTGGCCACCAATCCAATTGGGACTGGAGATCCAAGCACCCCATCTCGAAAGATCCGCACAAATGAAGCAGTTCCAAAGACGACACCCACCAATGTAAGTGGAAGAAGTGGAAGAAGGCACGAGTTAGTCATCGCCTGGGAGNNNNNNTCGGAAGAGTTTCAGAATGGGGAAGGCTTTGGCTATATTGTGGCTTTCCGACCCAATGGAACACGTGGCTGGAAGGAAAAAATGGTGACATCTTCTGAAGCTTCAAAATTCATTTATCGAGATGAAAGTGTCCCTCCTCTTACTCCCTTTGAAGTGAAGGTTGGCGTTTATAACAATAAAGGAGATGGACCTTTCAGTCAAATTGTGGTCATATGTTCAGCTGAAGGAGAACCCACTGCTGCTCCCACAGATGTCAAGGCTACAAGTGTGTCTGTGTCAGAGATTCTTGTTGCATGGAAACATATTAAAGAGAGTCTAGGAAGACCACAGGGATTTGAGGTA---
>susScr11
ATGGCTTCCTCTTGGAAACTGATTCTGTTTCTGTCTGTCACTGGGTGTCTTTCAGAATATTCTGGAGCTCTTCCTGGTCTCCCTACTTCATATGCTGCTTTGATAAGAATTAAGAAAAGTTCATCTTCATCCCTCTATGGTTCCAAGACCAGACCACGATACAGCAATCCTTCATTAGGAACACTGAGTGTTTCTTCACCAAGCTGGCGAGGGGCATCAGCTCAACATTATTATTCTCCCATCAATCTTTATCATTCCTCAGATGCCTTCAAACAAGACGAAAGTGTGGACTATGGGCCAGTGTTTCTTCAAGAACCAGATGATATAATTTTCCCAACTGATTCTGATGAAAAGAAAGTAGCACTGAATTGTGAAGCGCGTGGCAACCCAGTTCCCAATTACAGATGGCTCCGAAATGGAACAGAAATAGATTTGGAAAGTGACTATCGCTACAGTTTGATAGATGGGACCTTCATTATAAGCAATCCAAGTGAAGCAAAGGATTCTGGTCATTATCAGTGTTTAGCAGCCAACACATTTGGAAGTGTTCTTAGCAGAGAAGCTATTCTTCAGTTTGCCTATCTGGGAAATTTTAGTGGCCGGACAAGAAGTGCAGTCTCTGTGAGGGAAGGCCAGGGAGTTGTTCTGATGTGCTCTCCTCCGCCTCATTCACCAGAAATCATCTATAGCTGGGTATTTAATGAATTCCCTTCCTTTGTGGCGGAAGACAGCCGGCGGTTCATTTCCCAGGAGACAGGCAACCTTTATATTTCTAAAGTCCAAACATCAGATGTTGGCAGCTATATTTGTCTGGTGAAAAACACAGTGACGAACGCTCGAGTACTTAGTCCTCCAACACCACTCACTCTACGTAATGATGGTGTGATGGGAGAATATGAGCCGAAAATTGAGGTCCATTTCCCTTTCACAGTTACAGCTGCTAAGGGAACAACTGTTAAGATGGAGTGCTTTGCACTTGGCAACCCAGTCCCAACAATCACATGGATGAAAGTTAATGGTTATATTCCTAGTAAGTCACGTCTGCGTAAATCTCAGGCAGTGCTGGAAATACCCAATGTGCAGCTGGATGATGCAGGCATTTATGAGTGCAGAGCTGAAAATTCACGTGGAAAAAATTCCTTTCGTGGACAATTACAAGTATACACATACCCACACTGGGTTGAGAAACTGAATGATACTCAGTTAGACAGCGGAAGCCCTCTCCGATGGGAATGTAAAGCTACTGGAAAACCCAGACCCACATACCGCTGGCTGAAAAATGGAGTACCCCTCTTGCTTCAGAGTAGGATTGAGATGGTTAATGGAGTATTGATGATCCACAATGTGAATCAGTCAGATGCTGGAATGTATCAGTGTTTGGCTGAAAATAAATATGGAGCCATTTATGCAAGTGCTGAGCTGAAGATTCTAGCTTCAGCTCCCACTTTTGCGCTGAATCAACTGAAGAAAACAATCATTGTTACCAAAGGCCAAGAAGTTGTCATAGAGTGCAAACCCCAAGGCTCTCCAAAACCAACCATCTCTTGGAAGAAGGGAGACAAAGCAGTTAGAGAAAATAAAAGAATAGCTATTCTTCCAGACGGGAGTCTGCGGATCCTAAATGCTTCTAAATCAGATGAGGGAAAGTACGTTTGCCAAGGGGAAAATGTCTTTGGTTCTGCTGAAATCATAGCTTCAATATCTGTAAAAGAACCTACAAGAATAGAACTTACACCTAAAAGAACAGAGTTGACGGTGGGAGAAAGCATCGTCCTTAATTGCAAAGCAATTCACGATGCTAGCTTGGATGTCACTTTCTACTGGACACTAAAAGGACAGCCTATCGATTTCCAGAAGGAAGGTGGACATTTTGAAAGCATCAGGGCCCAAGCATCCTCTGCAGATTTAATGATCAGGAACATCCTTCTGATGCATGCTGGGAGATATGGCTGCAGGGTACAGACCACAGCAGACAGTGTGTCAGATGAGGCAGAACTTCTTGTTAGGGGTCCCCCAGGCCCACCAGGGATAGTGATTGTTGAGGAAATCACTGACAGCACAGCCACACTCTCATGGAGTCCAGCCGCTGACAACCACAGCCCAATCTCCTCCTACAATCTGCAGGCTCGCAGCCCGTTCTCCCTAGGCTGGCAAACAGTCAAAACAGTTCCAGAAATCATAACAGGGGACATGGAATCAGCCATGGCAGTGGACCTGAACCCCTGGGTGGAATACGAATTTAGAGTGGTAGCCACCAATCCTATTGGGACTGGAGATCCTAGTACCCCGTCTCGAATGATCCGCACAAATGAAGCAGTTCCAAAGACAGCACCCACCAATGTAAGTGGAAGAAGTGGAAGAAGACATGAATTAGTCATCGCCTGGGAGCCAGTATCTGAAGAGTTTCAGAATGGAGAAGGTTTTGGCTATATTGTGGCTTTCAGACCCAATGGAACACGTGGCTGGAAGGAAAAAATGGTGACATCCTCAGAAGCTTCAAAATTCATTTATCGAGATGAAAGTGTCCCTCCTCTCACTCCCTTTGAAGTGAAGGTTGGCGTTTATAACAATAAAGGGGATGGACCTTTCAGCCAAATTGTGGTCATATGTTCAGCTGAAGGAGAACCCAGTGCTGCTCCCACAGATGTCAAGGCTACAAGTGTGTCTGTGTCAGAGATTCTTGTTGCATGGAAACATATTAAAGAGAGTCTAGGAAGACCACAGGGATTTGAGGTA---
>cerSim1
ATGGCTTCCTCTTGGAAATTAGTTCTGTTTCTGTCAGTCTCTGGGTGTCTTTCAGAGTATTCTGGAGCTCTTCCTGATCTCCCTACTTCATATGCTACTTTGCTAAGAATTAAGAAGAGTTCATCTTCATCCCTCTTTGGTTCGAAGACCAGACCACGATACAGCAGTCCTTTGTTAGGAACACTGAGTGTTTCTTCACCAAACTGGCAAGGGGCA---GCTCAACATTATTATTCCCCCATCAATCTTTATCATTCCTCAGATGCCTTCAAACAAGATGAAAGTGTGGACTATGGGCCAGTTTTTGTGCAAGAACCAGATGATATAATTTTCCCAACTGATTCTGATGAGAAGAAAGTAGCACTGAATTGTGAAGTTCGTGGCAACCCAGTTCCCAATTTCAGATGGCTTCGAAATGGAACAGAGATAGATTTGGAAAGTGATTATCGCTACAGTTTGATAGATGGGACCTTCATTATAAGCAATCCAAGTGAAGCAAAGGATTCTGGTCATTATCAGTGTTTAGCAGCCAACACTTTTGGAAGTATTCTTAGTAGAGAAGCCATACTTCAGTTTGCCTATCTGGGAAATTTTAGTGGCCGGACAAGAAGTGCAGTCTCGGTGAGGGAAGGCCAGGGGGTTGTTCTGATGTGCTCTCCTCCGCCTCATTCACCAGAGATCATCTATAGCTGGGTATTTAACGAGTTCCCTTCCTTTGTGGCGGAAGACAGCCGGCGGTTCATTTCCCAGGAGACAGGCAACCTTTATATTTCTAAAGTCCAAACATCAGATGTGGGCAGCTATATTTGTCTGGTGAAAAACACAGTGACAAATGCTCGAGTACTTAGTCCTCCAACACCACTCACTCTGCGTAATGATGGTGTGATGGGAGAATATGAGCCGAAAATTGAGGTCCATTTTCCTTTCACGGTTACAGCTGCTAAGGGAACAACTGTTAAGATGGAATGCTTTGCGCTTGGCAACCCAGTTCCAACAATCACATGGATGAAGGTTAATGGTTATATTCCTAGTAAGGCACGTCTGCGGAAATCTCAGGCAGTGCTGGAAATACCCAATGTGCAGCTGGACGATGCAGGCACATATGAGTGCAGAGCTGAAAACTCTCGTGGAAAAAATTCCTTTCGTGGACAATTACAAGTATACACTTACCCACACTGGGTAGAAAAACTGAATGATACTCAGTTAGACAGCGGGAGCCCTCTCCGATGGGAATGTAAGGCTTCTGGAAAACCCAGACCCACATACCGCTGGCTGAAGAATGGAGTGCCCCTCTTGCCTCAGAGTAGGGTTGAGATGGTTAATGGAGTATTGATGATCAACAATGTGAATCAATCAGATGCTGGAATGTATCAGTGTTTGGCTGAAAATAAATATGGAACCATTTATGCAAGTGCTGAGCTGAAGATTCTAGCTTCAGCTCCCACTTTTGCACTGAATCATCTAAAGAAAACAATAATTGTTACCAAAGGCCGAGAAGTCGTCATGGAGTGCAAACCCCAAGGCTCTCCAAAACCCACCATCTCTTGGAAGAAGGGAGACAAAGCGGTTAGAGAGAACAAAAGAATAGCTATTCTTCCAGACGGGAGTCTACGGATCTTAAATGCTTCTAAATCAGATGAGGGAAAATACATTTGCCAAGGGGAAAATGTCTTTGGTTCTGCTGAAATCGTAGCTTCAGTATCTGTCAAAGAACCTACAAGAATAGAACTTACTCCTAAAAGAACAGAGTTAACAGTGGGAGAAAGCATCGTCCTTAATTGCAAAGCAATTCATGATGCTAGTCTGGATGTCACTTTCTACTGGACACTGAAAGGACAGCCTATTGATTTCGAGAAAGAAGGTGGACATTTTGAAAGCATCAGGGCCCAAGCATCCTCTGCAGATTTAATGATCAGGAACATCCTTCTGATGCATGCTGGGAGATATGGCTGCAGGGTACAGACCACAGCAGACAGTGTGTCAGATGAGGCAGAACTTCTTGTTAGGGGTCCCCCGGGCCCACCAGGGATAGTGATCGTTGAAGAGATCACCGACAGCACAGCTACGCTCTCCTGGAGTCCAGCAGCTGACAACCACAGCCCAGTCTCCTCCTACAACCTGCAGGCTCGCAGCCCATTCTCCCTGGGCTGGCAAACAGTGAAAACAGTTCCAGAAATCATAACAGGGGACATGGAGTCAGCCATGGCAGTGGACCTGAACCCTTGGGTGGAATATGAATTTAGAGTGGTGGCCACCAATCCAATTGGGACTGGAGATCCAAGCACCCCATCTCGAATGATCCGCACAAATGAAGCAGTTCCAAAGACAGCACCCACCAACGTCAGTGGAAGAAGTGGAAGAAGGCATGAGTTAGTCATCGCCTGGGAGCCAGTATCTGAAGAGTTTCAGAATGGCGAAGGCTTTGGCTACATCGTGGCTTTCAGGCCCAATGGAACACGTGGCTGGAAGGAAAAAATGGTGACATCCTCTGAGGCTTCACAATTCATTTATAGAGATGAAAGTGTCCCTCCTCTTACTCCCTTTGAAGTGAAAGTTGGCGTTTATAACAATAAAGGGGATGGACCTTTTAGTCAAATTGTGGTCATCTGTTCAGCTGAAGGAGAACCCAGTGCTGCTCCCACAGATGTCAAGGCTACAAGTATGTCTGTGTCAGAGATTCTTGTTGCATGGAAACATATTAAAGAGAGTCTAGGAAGACCACAGGGATTTGAGGTA---
>HLrouAeg4
ATGGTTTACCCTTGGAGATTAATTCTGTGTCTGTCAGTCGCTGGGTGTCTTTCAGAATATTCTGGAGCGCTTCCTGGTGTCCCTACTTCATATGCTGCTTTGCTAAGAATTAAGAAGAGTTCATCTTCATCCCTCTTTGGGTCAAAGACCAGACCACGATACAGCAGTCCTTCGTTAGGAACACTGAGTGTTTCTTCACCGAATTGGCGAGGGGCA---GCTCAACATTATTACTCCCCCATCAATCTTTATCATTCCTCAGATGCCTTTAAACAAGATGAAAGTGTGGACTATGGGCCAGTGTTTGTGCAAGAACCAAATGATATAATTTTCCCAACTGATTCTGATGAAAAGAAAGTAGCGCTGAATTGTGAAGTTCGTGGCAATCCAGTTCCCAATTACAGATGGCTTCGAAATGGAACAGAAATAGATTTGGAAAGTGATTATCGCTACAGTTTGATAGACGGGACCTTCATTATAAGCAATCCAAGTGAAGCAAAGGATTCTGGTCATTATCAGTGTTTAGCAGCCAACACTTTTGGAAGTATTCTTAGTAGAGAAGCCATACTTCAGTTTGCCTATCTGGGAAATTTCAGTGGCCGGACAAGGAGTGCAGTATCTGTGAGGGAAGGCCAGGGGGTTGTTCTGATGTGCTCTCCTCCGCCTCATTCACCAGAGATCATCTATAGCTGGGTATTTAATGAGTTCCCTTCCTTCGTGGCAGAAGACAGCCGGCGGTTCATTTCCCAGGAGACAGGCAATCTTTATATTTCAAAAGTTCAAACATCGGATGTTGGCAGCTATATTTGTCTGGTGAAAAACACAGTGACGAATGCTCGAGTACTTAGTCCTCCAACACCACTCACTCTCCGTAATGATGGTGCGATGGGAGAATATGAGCCAAAAATTGAGGTCCATTTTCCTTTCACGGTTACAGCTGCTAAGGGAACAACTGTTAAGATGGAGTGCTTTGCACTTGGCAACCCAGTTCCAACAATCACATGGATGAAGGTTAACGGTTATATTCCTAGTAAGGCACGTCTGCGGAAATCTCAGGCGGTGCTGGAAATACCTAACGTGCAGCTGGATGACGCAGGGATGTATGAGTGCAGAGCTGAAAACTCACGTGGAAAAAATTCCTTTCGTGGACAATTACAAGTATACACTTACCCACACTGGATAGAAAAACTGAATGATACTCAGTTAGACAGTGGGAGCCCTTTGCGATGGGAATGTAAGGCTACTGGAAAACCCAGACCCACATACCGTTGGCTGAAGAATGGAGTGCCTCTCTTAACTCAGAGTAGGGTTGAGATGGTTAATGGAGTATTGATGATCCACAATGTGAACCAGTCAGATGCTGGAATGTATCAATGTTTGGCTGAAAATAAATATGGAACCATTTATGCAAGTGCTGAGCTAAAAATTTTAGCTTCAGCTCCCACTTTTGCACTGAATCAGCTAAAGAAAATAATAATTGTTACAAAAGGCCGAGAAGTCGTCATGGAGTGCAAACCCCAAGGCTCTCCAAAACCAACCATCTCTTGGAAGAAGGGAGACAAAGCAATTAGAGAGAATAAAAGAATAGCTATTCTTCCAGACGGGAGTCTGCGGATCCTAAATGCTTCTAAATCAGATGAGGGAAAGTACGTTTGCCAAGGGGAAAATATCTTTGGTTCTGCTGAAATCATAGCTTCAGTATCTGTAAAAGAACCTACAAGAATAGAACTTACTCCTAAAAGAACAGAGTTAACTGTGGGAGAAAGCATTGTTCTTAATTGCAAAGCAATTCACGATTCCAGTTTGGATGTCACTTTCTACTGGACACTAAAAGGACAGCCTATTGATTTCGAGAAAGAAGGTGGACATTTTGAAAGCATCAGGGCCCAAGCATCCTCTGCAGATTTAATGATCAGGAACATCCTTCTGGTGCATGCTGGGAGATATGGCTGCAGGGTACAGACCACAGCAGACAGTGTGTCAGATGAGGCAGAACTTCTTGTTAGGGGTCCCCCAGGCCCACCAGGTATAGTGATCGTTGAAGAAATCACAGAAAGTACAGCCACACTCTCCTGGAGTCCAGCAGCTGACAATCACAGCCCAGTCTCTGCCTATAACCTGCAGGCTCGCAGCCCATTCTCCCTGGGCTGGCAAACAGTTAAAACAGTCCCAGAAATCATAACAGGGGATATGGAGTCAGCCATGGCAGTGGACTTGAACCCCTGGGTGGAATATGAATTTAGAGTGGTTGCCACCAATCCTATTGGGACTGGAGATCCAAGCACCCCATCTCGAATGATCCGCACAAATGAAGCAGTTCCAAAGACAGCACCCACCAATGTAAGTGGAAGAAGTGGAAGAAGGCATGAGTTAGTCATTGCCTGGGAGCCAGTATCTGAAGAATTTCAGAATGGGGAAGGCTTTGGCTATATTGTGGCTTTCAGGCCCAATGGAACACGTGGCTGGAAGGAAAAAATGGTGACATCCTCCGAAGCTTCAAAATTCATTTATCGAGATGAAAGTGTACCTCCTCTTACTCCCTTTGAAGTGAAGGTTGGCGTTTACAACAATAAAGGGGATGGACCTTTCAGTCAAATAGTGGTCATATGTTCAGCTGAAGGAGAACCCAGTGCCGCTCCCACAGATGTCAAGGCTACAAGTGTGTCTGTGTCAGAGATTCTTGTTGCATGGAAACATATTAAAGAGAGTCTAGGAAGACCACAGGGATTTGAGGTA---
>HLrhiFer5
ATGGCTTCCTCTTGGAAAGTAATTCTGTTTCTGTCAATCGCTGGGTGTCTTTCAGAATATGCTGGAGCTCTTCCTGGTCTCCCTACTTCATATGCTGCTTTGCTAAGAATTAAGAAGAGTTCATCTTCATCCCTCTTTGGTTCAAAGGCCAGACCCCGATACAGCAGTCCTTCATTAGGAACACTGAGTGTTTCTTCACCGAACTGGCGAGGAGCG---GCTCAACATTATTACTCCCCCATCAATCTGTATCATTCTTCAGATGCCTTCAAACAAGATGAAAGTGTGGACTACGGGCCAGTGTTTGTGCAAGAACCAGATGATATAATTTTCCCAACTGATTCTGATGAAAAGAAAGTAGCACTGAATTGTGAAGTTCGTGGCAACCCAGTTCCCAATTACAGATGGCTTCGAAATGGAACAGAAATAGATTTGGAAAGTGATTATCGCTACAGTTTGATAGACGGGACTTTCATTATAAGCAATCCCAGTGAAGCAAAGGATTCTGGTCATTATCAGTGTTTAGCAGCCAACACTTTTGGAAGTATTCTTAGTAGAGAAGCCATACTTCAGTTTGCCTATCTGGGAAATTTTAGTGGCCGGACAAGAACTGCAGTCTCTGTGAGGGAAGGCCAGGGGGTTGTTCTGATGTGCTCTCCTCCGCCTCATTCTCCAGAGATCATCTATAGCTGGGTATTTAATGAGTTCCCTTCCTTTGTGGCGGAAGACAGTCGGCGGTTCATCTCCCAAGAGACAGGCAACCTTTACATTTCTAAAGTCCAAACATCAGATGTTGGCAGCTATATTTGTCTGGTGAAAAACACAGTGACGAATGCCCGAGTACTCAGTCCTCCAACACCACTCACTCTACGTAATGATGGTGTGATGGGAGAATACGAGCCGAAAATTGAGGTCCATTTTCCTTTTACAGTTACAGCTGCTAAGGGAACAACTGTTAAGATGGAGTGCTTTGCACTTGGCAACCCAGTTCCGACAATCACATGGATGAAGGTTAGTGGTTATATTCCTGGTAAGGCACGTCTGCGGAAATCTCAGGCAGTGCTGGAAATACCCAACGTGCAGCTGGATGATGCAGGCATATACGAATGCAGAGCTGAAAACTCACGTGGAAAAAATTCCTTTCGTGGACAATTACAAGTATATACTTACCCACACTGGATAGAAAAACTGAATGATACTCAGTTAGACAGTGGAAGTCCTCTCCGCTGGGAATGTAAGGCTACAGGAAAACCCAGACCCACATACCGATGGCTGAGGAATGGAGCGCCCCTCTTAACTCAGAGTAGGGTTGAGATGGTTAATGGAGTATTGATGATCCACAATGTGAATCAGTCAGATGCTGGAATGTATCAATGTTTGGCTGAAAATAAATATGGAGCCATTTATGCGAGTGCTGAGCTGAAAATTCTAGCTTCAGCTCCCACTTTTGCACTGAATCAACTGAAGAAGACAATAATTATTACCAAAGGCCAAGAAGTTGTCATAGAGTGCAAACCCCAAGGCTCTCCAAAGCCAACCATCTCTTGGAAGAAGGGAGACAGAGCGATCAGAGAGAATAAAAGAATAGCTATTCTTCCAGACGGGAGTCTACGGATCCTAAATGCTTCTAAATCAGATGAGGGAAAGTACGTTTGCCAAGGGGAAAATGTCTTTGGTTCTGCTGAAATCATAGCTTCAGTATCTGTAAAAGAACCTACAAGAATAGAACTTACTCCTAAAAGAACAGAGTTAACAGTGGGAGAAAGCGTCGTTCTTAATTGCAAAGCAATTCACGATGCTAGTTTGGATGTCACTTTCTACTGGACACTAAAAGGACAGCCTATTGATTTCGAAAAAGAAGGTGGACATTTTGAAAACATCAGGGCCCAAGCATCCTCTGCAGATTTAATGATCAGGAACATCCTTCTGATGCATGCTGGGAGATATGGCTGCAGGGTACAGACCACAGCAGACAGTGTGTCAGATGAGGCAGAACTTCTTGTTAGGGGTCCCCCGGGCCCCCCAGGGATAGTGATCGTTGAGGAAATCACCGAAAGCACAGCCACACTCTCCTGGAGTCCAGCAGCTGACAACCACAGCCCGATCTCCTCCTACAACCTACAGGCTCGCAGCCCATTCTCCCTGGGCTGGCAAACAGTAAAAACAGTCCCAGAAATCATAACAGGGGACATGGAGTCAGCCATGGCAGTGGACTTGAACCCCTGGGTGGAATATGAATTTCGAGTGGTTGCCACCAATCCAATTGGGACTGGAGATCCAAGCACTCCATCGCGAATGATCCGCACAAATGAAGCAGTTCCAAAGACAGCACCCACCAACGTAAGTGGAAGAAGCGGAAGAAGGCACGAGTTAGTCATTGCTTGGGAGCCAGTATCTGAAGAGTTTCAGAATGGGGAAGGCTTTGGCTATATTGTGGCTTTCAGGCCCAACGGAACACGTGGCTGGAAGGAAAAAATGGTGACATCCTCTGAAGCTTCAAAATTCATTTATCGAGATGAAAGTGTCCCTCCTCTTACTCCCTTTGAAGTGAAGGTTGGCGTTTATAACAATAAAGGGGATGGACCTTTCAGTCAAATTGTGGTCATATGTTCAGCTGAAGGAGAACCCAGTACCGCTCCCACAGATGTCAAGGCTACAAGTATGTCTGTGTCAGAGATTCTTGTTGCATGGAAACATATAAAAGAGAGTCTCGGAAGACCACAGGGATTTGAGGTA---
>HLphyDis3
ATGACTTCTTCCTGGAGACTCATTCTGTTTCTGGCAGTCACTGCGTGTCTTTCAGAATATTCTGGAGCTCTCCCTGGTCTCCCTACTTCATATGCTGCTTTGCTAAGAATTAAAAAGAGTTCATCCTCATCCCTCTTTGGTTCAAAGACCAGACCACGATACAGCAGTCCTTCTTTAGGAACGTTGAGTGTTTCTTCACCAAGCTGGCGAGGGACA---GCCCAACATTATTATTCCCCCATCAATCTTTATCATTCATCGGATGCCTTCAAACAAGATGAGAGTGTGGACTATGGGCCTGTATTTGTGCAAGAGCCAGATGATATAATTTTCCCAACCGATTCTGATGAAAAGAAAGTAGCACTGAATTGTGAAGTTCGTAGCAACCCAGTTCCCAATTACAGATGGCTTCGAAATGGAACAGAGATTGATTTGGAAAGTGATTATCGCTACAGTTTGATAGACGGGACCTTCATTATCAGCAATCCAAGTGAAGCAAAAGATTCTGGCCATTATCAGTGTCTAGCAGCCAACACTTACGGAAGTATCCTCAGTAGAGAAGCCGTGCTTCAGTTTGCCTATCTGGGAAATTTTAGTGGCCGGACGAGAAGTGCAGTCTCTGTGAGGGAAGGCCAGGGGGTTGTTCTGATGTGCTCTCCTCCGCCTCATTCTCCAGAGATCATCTATAGTTGGGTATTTAATGAGTTCCCTTCCTTTGTGGCGGAAGACAGCCGGAGATTCATTTCTCAGGAGACGGGCAACCTTTACATTTCTAAAGTCCAAACATCAGACGTTGGCAGCTACATTTGTCTGGTGAAAAACACAGTGACGAATGCTAGAGTACTTAGTCCTCCAACACCGCTCACTCTACGTAATGATGGTGTGATGGGAGAATACGAGCCGAAAATTGAGGTCCATTTTCCTTTCACAGTTACAGCTGCTAAGGGAACAACCGTTAAGATGGAGTGCTTTGCACTCGGCAACCCGGTTCCAACAATCACATGGATGAAGGTCAATGGCTATATTCCTAGTAAGGCACGCCTGCGGAAATCACAAGCAGTGCTGGAGATACCCAACGTGCAGCTGGACGACTCAGGAGTGTATGAGTGCAAAGCTGAAAACTCACGTGGGAAAAATTCCTTTCGTGGACAATTACAAGTATACACTTACCCACACTGGGTTGAAAAACTGAATGATACTCAGCTAGACAGTGGAAGCCCTCTCCGCTGGGAATGTAAGGCTACTGGGAAACCCAGACCCACATACCGCTGGCTGAAGAATGGAGTGCCCCTCTTAACTCAGAGTAAGATGGAGATGGTTAGTGGAGTATTGATGATCCACAACGTGAATCAGTCAGATGCTGGAATGTATCAGTGTTTGGCTGAAAATAAATATGGAGCCATTTATGCAAGTGCTGAGCTGAAAATTCTAGCTTCAGCTCCCACGTTTGCACTTAATCAGCTGAAGAAAACAATAATTGTTACCAATGGTCGAGAAGTCGTCATGGAGTGCAAACCACAAGGCTCCCCAAAACCAACCATCTCTTGGAAGAAGGGAGACAAAACAATTAGAGAGAATAAAAGAATAGCTATTCTTCCAGACGGGAATCTGCGGATCTTAAATGCTTCTAAATCAGATGAGGGAAAGTACGTTTGCCAAGGGGAAAATGTGTTTGGTTCTGCTGAAATCATAGCTTCAGTATCTGTAAAAGAACCTACAAGAATAGAACTTACTCCTAAAAGAACAGAGTTAACAGTAGGAGAAAGCATTGTTCTTAATTGCAAAGCAATTCACGATGCTAGTTTGGATGTCACTTTCTACTGGACGCTAAAAGGACAGCCCATCGACTTTGAGAAAGAAGGTGGACATTTTGAAAGCATCAGGGCCCAAGCATCCTCTGCAGATTTAATGATCAGGAACATCCTTCTGATGCATGCTGGGAGATATGGCTGCAGGGTACAGACCACAGCAGACAGTGTGTCAGATGAGGCAGAACTTCTTGTTAGGGGCCCCCCAGGCCCACCGGGGATAGTGATCGTTGAGGAAATCACAGAAAGCACAGCCACACTCTCCTGGAGTCCAGCAGCTGACAACCACAGCCCCATCTCCTCCTACAACCTGCAGGCTCGCAGCCCCTTCTCTCTGGGCTGGCAAACAGTGAAAACAGTCCCAGAAATCATAACAGGTGACATGGAGTCAGCCATGGCTGTGGACTTGAACCCCTGGGTGGAATATGAATTTAGAGTGGTTGCCACCAATCCCATTGGGACTGGAGATCCAAGCACTCCATCTCGAATGATCCGCACAAATGAAGCAGTTCCAAAGATAGCACCCACCAATGTAAGTGGAAGAAGCGGAAGGCGGCACGAGTTAGTCATTGCCTGGGAGCCAGTATCTGAAGAGTTTCAGAATGGGGAAGGCTTCGGCTACATTGTGGCTTTCAGGCCCAATGGAACACGTGGTTGGAAAGAGAAAATGGTGACATCTTCGGAAGCTTCAAAATTCATTTATCGAGATGAAAGTGTCCCTCCTCTTACTCCCTTTGAAGTTAAAGTTGGCGTTTATAACAATAAAGGGGATGGACCTTTCAGTCAAATTGTGGTCATATGTTCAGCAGAAGGAGAACCCAGTGCCGCTCCCACAGATGTTAAGGCTACAAGCATGTCCATGTCAGAGATTCTTGTTGCATGGAAACATAGTAAGGAGAGTCTAGGAAGACCACAGGGATTTGAGGTA---
>HLequCab3
ATGGCTTCCTCTTGGACATTAATTCTGTTTCTGTCAGTCTCTGGGTGTCTTTCAGAATATTCTGGAGCTCTTCCTGGTCTCCCTACTTCATATGCTGCTTTGTTAAGAATTAAGAAGAGTTCATCTTCATCCCTCTTTGGTTCAAAGACCAGACCACGATACAGCAGTCCTTTGTTAGGAACA---------------CCGAGCTGGCGAGGGGCA---GCTCAACATTATTATTCCCCCAACAATCTTTATCACTCCTCAGATGCCTTCAAACAAGATGAAAGTGTGGACTATGGGCCAGTATTTGTACAAGAACCAGACGATATAATTTTCCCAGCTGATTCTGACGAGAAGAAAGTAGCACTGAACTGTGAAGTTCGTGGCAATCCAGCTCCCAATTACAGATGGCTTCGAAATGGAACAGAAATAGATTTGGAAAGTGATTATCGCTACAGTTTGATAGACGGGACCTTCATTATAAGCAATCCAAGTGAAGCAAAGGATTCTGGTCATTATCAGTGTTTAGCAGTCAACACTTTTGGAAGTATTCTTAGTAGAGAAGCTATACTTCAGTTTGCCTATCTGGGAAATTTTAGTGGCCGGACAAGAAGTGCAGTCTCTGTGAGGGAAGGCCAGGGGGTTGTTCTGATGTGCTCTCCTCCGCCTCATTCACCAGAGATCATCTATAGCTGGGTATTTAACGAGTTCCCTTCCTTTGTGGCGGAAGACAGTCGGCGGTTCATTTCCCAGGAGACAGGCAACCTTTATATTTCTAAAGTCCAAACATCAGATGTTGGCAGCTATATTTGTCTGGTGAAAAACACAGTGACAAATGCTCGAGTACTTAGTCCTCCAACACCACTCACTCTGCGTAACGATGGTGTGATGGGAGAATATGAGCCGAAAATTGAGGTCCATTTTCCTTTCATGGTTACAGCTGCTAAGGGAACAACTGTTAAGATGGAGTGCTTTGCACTTGGCAACCCAGTTCCAACAATCACATGGATGAAAGTTAATGGTTATGTTCCCAGTAAGGCACGTCTGCGGAAATCTCAGGCAGTGCTTGAAATACCCAACGTGCAGCTGGACGACGCAGGCATATATGAGTGCAGAGCTGAAAACTCACGCGGAAAAAATTCCTTTCGTGGACAATTACAAGTGTACACTTACCCACACTGGGTAGAAAAACTGAATGATACTCAGTTGGACAGCGGGAGCCCTCTCAGATGGGAATGTAAGGCTACCGGAAAACCCAGACCCACATACCGTTGGCTGAAGAATGGAGTGCCCCTCTTGCCTCAGAGTAGGGTTGAGATGGTTAATGGAGTATTGATGATCCACAATGTGAATCAATCAGATGCTGGAATGTATCAGTGTTTGGCTGAAAATAAATATGGAGCCATTTACGCAAGTGCTGAGCTGAAGATTCTAGCTTCAGCTCCCACTTTTGCACTGAATCATCTAAAGAAAACAATAATTGTTACCAAAGGCCAAGAAGTCACCATGGAGTGCAAGCCCCAAGGCTCTCCAAAACCAACCATCTCTTGGAAGAAGGGAGACAAAGCAGTTAGAGAGAACAAAAGAATAGCTATTCTTCCAGACGGGACTCTACGGATCTTAAATGCTTCTAAATCAGATGAGGGAAAATACATTTGCCAAGGGGAAAATGTGTTTGGTTCCGCTGAAATCATAGCTTCATTATCTGTAAAAGAACCTACAAGAATAGAACTTACTCCTAAAAGAACAGAGTTAACAGTGGGAGAAAGTATCGTCCTTAATTGCAAAGCGATTCACGATGCTAGTTTGGATGTCACTTTCTACTGGACGCTAAAAGGACAGCCTATCGATTTTGAGAAAGAAGGTGGACATTTTGAAAGCATCAGGGCCCAAGCATCCTCTGCAGATTTAATGATCAGGAACATCCTTCTGATGCATGCTGGGAGATATGGCTGCAGGGTACAGACCACAGCAGACAGTGTGTCAGATGAGGCAGAACTTCTTGTTAGGGGTCCCCCAGGTCCACCAGGGATAGTGATCATTGAGGAGATCACCGAAAGCACAGCTACACTCTCCTGGAGTCCAGCTGCTGACAATCACAGCCCAATCTCCTCCTACAACCTGCAGGCTCGCAGCCCTTTCTCCCTGGGCTGGCAAACAGTGAAAACAGTTCCAGAAATCATAACAGGGGACATGGAGTCAGCCATGGCAGTGGACCTGAACCCCTGGGTGGAATATGAATTTAGAGTGGTGGCCACCAATCCAATTGGGACTGGAGACCCAAGCACCCCATCTCGAATGATCCGCACAAATGAAGCAGTTCCAAAGACAGCACCCACCAATGTAAGTGGAAGAAGTGGAAGAAGGCATGAGTTAGTCATCGCCTGGGAGCCAGTATCTGAAGAGTTTCAGAATGGAGAAGGCTTTGGCTATATTGTGGCTTTCAGGCCCAATGGAACACGTGGCTGGAAGGAAAAAATGGTGACATCCTCTGAGGCTTCAAAATTCATTTATCGAGATGAAAGCGTCCCTCCTCTTACTCCCTTTGAAGTGAAGGTTGGCGTTTACAACAATAAAGGGGATGGACCTTTTAGTCAGATCGTGGTCATCTGTTCAGCTGAAGGAGAACCCAGTGCTGCTCCCACAGATGTCAAGGCTACAAGTGTGTCTGTGTCAGAGATTCTTGTTGCATGGAAACATATTAAAGAGAGTCTAGGAAGACCACAGGGATTTGAGGTA---
>HLpipKuh2
ATGGCTTCCTCTTGGAAACTAATCCTGTTTCTGTCAGTCGCTGGGTGTCTTTCAGAATACTCTGGAGCTCTTCCTGGTCTCCCTACTTCATATGCTGCTTTGCTAAGAATTAAGAGGAGTTCATCTTCATCAGCGTTTGGTTCAAAGACTAGACCGAGATACAGCAGTCCTTCATTAGGAGCACTGAGTGTTTCTTCACCAAGCTGGCGAGGGGCA---GCTCAGCATTATTATTCCCCCAACAACCTTTATCATTCATCAGATGCTTTCAAACAAGATGAAAGTGTGGACTATGGGCCAGTGTTTGTGCAAGAACCAGATGATATAATTTTTCCAACTGATTCTGATGAAAAGAAAGTAGCACTGAATTGTGAAGTTCGTGGCAATCCAGTCCCCAATTACAGATGGCTTCGAAATGGAACAGAGATTGATTTGGAAAGTGATTATCGCTACAGTTTGATCGACGGGACCTTCATTATAAGCAATCCGAGCGAAGCAAGAGATTCTGGCCATTACCAGTGCTTAGCAGCCAACACTGTGGGAAGCGTTCTTAGCAGAGAGGCCATACTTCAGTTTGCCTATCTGGGAAATTTTAGTGGCCGGACGAGAAGTGCAGTGTCTGTGAGGGAAGGCCAGGGGGTTGTTCTGCTGTGCTCTCCTCCGCCTCATTCACCAGAGATCATCTATAGTTGGGTATTTAACGAATTCCCTTCCTTTGTGGCGGAAGACAGCCGGCGGTTCATTTCCCAGGAAACTGGCAACCTTTATATTTCTAAAGTCCAAGCATCAGATGTTGGCAGCTATATTTGTCTGGTGAAAAACACGGTGACGAATGCCCGGGTCCTTAGTCCTCCAACACCACTTACTCTACGTAATGATGGTGTGATGGGAGAATACGAGCCGAAAATTGAGGTCCATTTTCCTTTAACTGTTACAGCTGCTAAGGGGACCACTGTTAAGCTGGAGTGCTTTGCCCTCGGCAACCCAGTTCCAACAATTACATGGATGAAGGTTAATGGCTACATCCCTAGCAAGGCACGGCTGCGGAAATCTCAGGCAGTGCTGGAGATACCCAACGTGCAGCTGGATGATGCAGGCATCTATGAGTGCAGAGCTGAAAACTCACGTGGGAAAAATTCCTTCCGTGGACAATTACAAGTATACACTTACCCACACTGGGTAGAAAAGCTCAATGATACTCAGTTAGACAGTGGGAGCCCTCTCCGCTGGGAATGTAAGGCCACTGGGAAACCCAGGCCCACCTACCGCTGGCTGAAGAATGGAGTGCCCCTCTTACCTCAGAGTAAGGTTGAGATGGTTAATGGAGTACTGATGATCCACAGTGTGAATCAGTCAGATGCTGGAATGTATCAGTGTTTGGCTGAAAATAAATATGGAGCCATTTATGCAAGTGCTGAGCTGAAAATTCTAGCTTCAGCTCCCACGTTTGCACCGAATCAGCCGAAGAAAACAATAATTGTTACCAAAGGCCAGGAAGTCGTCATAGAGTGCAAACCCCAAGGCTCTCCAAAACCAACCATCTCTTGGAAGAAGGGAGACAAAGCAATTAGGGAGAATAAAAGAATAGCTATTCTTCCAGACGGGAATCTGCGGATCCTAAATGCTTCTAAATCAGATGAGGGAAAGTACATTTGCCGAGGGGAAAATGTGTTTGGTTCTGCTGAAATCATAGCTGCAGTATCTGTCAAAGAACCTACAAAAATTGAACTTACTCCTAAAAGAACAGAGTTAACAGTGGGAGAAAGCATTGTTCTTAACTGTAAAGCAATTCATGATGCTAGTTTGGATGTCATTTTCTACTGGACATTGAAAGGACAACCTATCGATTTCGAGAAAGAAGGCGGACATTTTGAAAGCATCAGGGCCCAAGCATCCTCTGCAGATTTAATGATCAGGAACATCCTTCTGATGCATGCTGGGAGATATGGCTGCAGGGTACAGACCACAGCAGACAGTGTGTCAGATGAGGCAGAACTTCTTGTTAGGGGTCCCCCAGGCCCACCAGGGATCGTGATCGTGGAAGAGATCACCGCAAACACAGCCACACTCTCCTGGAGCCCAGCAGCTGACAACCACAGCCCCATCTCCTCCTACAACCTGCAGGCTCGCAGCCCGTTCTCCCTGGGCTGGCAAACAGTGAAAACAGTCCCAGAAATCATAACAGGAGATATGGAATCAGCCATGGCGGTGGACTTGAACCCCTGGGTGGAATATGAATTTAGAGTGGTTGCCACCAATCCAATTGGGACTGGAGATCCAAGCACCCCATCTCGAATGATCCGCACCAATGAAGCAGTTCCAAAGACAGCACCCACCAACGTGAGTGGAAGAAGTGGAAGAAGGCACGAGTTAGTCATTGCCTGGGAGCCAGTATCTGAAGAGTTTCAGAATGGGGAAGGCTTTGGCTATATTGTGGCTTTCAGGCCCAATGGAACACGTGGGTGGAAGGAGAAAATGGTGACATCCTCTGATGCTTCCAAGTTCATTTATCGAGATGAAAGTGTCCCTCCCCTTACTCCCTTTGAAGTGAAAGTTGGCGTTTATAACAACAAAGGGGATGGACCTTTCAGTCAAATTGTGGTCATCTGTTCCGCTGAAGGAGAACCTAGTGCCGCTCCCACAGACGTCAAGGCTACAAGTGTGTCCATGTCAGAGATTCTTATTGCATGGAAACATGTGAAAGAGAGCCTAGGAAGACCACAGGGATTTGAGGTA---
>HLmyoMyo6
ATGGCTTCCTCTTGGAAACTAATCCTGTTTCTGTCAGTCGCTGGGTGTCTTTCAGAATATTCCGGAGCTCTTCCTGGTCTCCCTACTTCCTATGCTGCTTTGCTAAGAATTAAGAAGAGTTCATCTTCACCCGTGTTTGGTTCAAAGACTAGACCACGATACAGCAGTCCTTCATTAGGAGCCCTGAGTGTTTCTTCACCAAGCTGGCGAGGGACA---GCTCAACATTATTATTCCCCCATCAACCTTTATCATTCATCAGATGCTTTCAAACAAGATGAAAGTGTGGACTATGGGCCAGTGTTTGTGCAAGAACCAGATGATATAATTTTCCCAACTGATTCTGATGAAAAGAAAGTAGCACTGAATTGTGAAGTTCGTGGCAATCCAGTCCCCAATTACAGATGGCTTCGAAATGGAACAGAAATTGATTTGGAAAGTGATTATCGCTACAGCTTGATCGACGGGACCTTCATTATAAGCAATCCAAGTGAAGCAAGAGATTCTGGCCATTACCAGTGTTTAGCAGCCAACACTTGGGGAAGTGTTCTTAGTAGAGAGGCCATACTTCAGTTTGCCTATCTGGGGAATTTTAGTGGCCGGACGAGAAGTGCAGTCTCTGTGAGGGAAGGCCAGGGGGTTGTTCTGCTGTGCTCGCCTCCGCCTCATTCGCCAGAGATCATCTATAGCTGGGTATTTAACGAATTCCCTTCCTTTGTGGCGGAAGACAGTCGGCGGTTCATTTCCCAGGAGACAGGCAACCTTTATATTTCTAAAGTCCAAGCATCGGATGTTGGCAGCTATATTTGTCTGGTGAAAAACACAGTGACGAATGCCCGAGTACTTAGTCCTCCAACACCACTCACTCTACGAAATGATGGTGTGATGGGAGAGTACGAGCCGAAAATTGAGGTCCATTTTCCTTTAACTGTTACAGCTGCTAAGGGAACAACTGTTAAGCTGGAGTGCTTTGCCCTTGGCAACCCAGTTCCAACAATTACATGGATGAAGGTTAATGGCTATATCCCTAGCAAGGCACGGCTGCGGAAGTCTCAGGCAGTGCTGGAAATACCCAATGTGCAGCTGGATGATGCAGGCGTATATGAGTGCAGAGCTGAAAACTCGCGTGGAAAAAATTCCTTTCGTGGACAGTTACAAGTATACACTTACCCACACTGGGTAGAAAAGCTCAATGATACTCAGTTGGACAGTGGGAGCCCTCTCCGCTGGGAGTGTAAGGCTACTGGGAAACCCAGGCCCACATACCGCTGGCTGAAGAACGGAGTGCCCCTCTTAACTCAGAGTAAGGTTGAGATGGTTAATGGAGTACTGATGATCCACAGCGTGAATCAGTCAGATGCTGGGATGTATCAGTGTTTGGCTGAAAATAAATATGGAGCCATTTATGCAAGTGCTGAGCTGAAAATTCTAGCTTCAGCTCCCACTTTTGCACTGAATCAGTTGAAGAAAGCAATAATTGTTACCAAAGGCCGGGAAGTCTTCATAGAGTGCAAACCCCAAGGCTCTCCAAAACCAACCATCTCTTGGAAGAAGGGAGACAAAGCAATTAGAGAGACTAAAAGAATAGCTATTCTTCCAGACGGGAATCTGCGGATCCTAAATGCTTCTAAATCAGATGAGGGAAAGTACGTTTGCCGAGGGGAAAATGTCTTTGGTTCTGCTGAAATCATAGCTTCAGTATCTGTAAAAGAACCTACAAAAATAGAACTTACTCCTAAAAGAACAGAGTTAACAGTGGGAGAAAGCATTGTTCTTAACTGTAAAGCAATCCATGATGCTAGTTTGGATGTCACTTTCTACTGGACACTGAAAGGACAGCCTATCGATTTCGAGAAAGAAGGTGGACATTTTGAAAGCATCAGGGCCCAAGCATCCTCTGCAGATTTAATGATCAGGAACATCCTTCTGATGCATGCTGGGAGATATGGCTGCAGGGTACAGACCACAGCAGACAGTGTGTCAGATGAGGCAGAACTTCTTGTTAGGGGTCCCCCAGGCCCACCAGGGATAGTGATCGTTGAAGAGATCACCGAAAACACAGCCACACTCTCCTGGAGTCAAGCAGCTGACAACCACAGCCCGATCTCCTCCTACAATCTGCAGGCTCGCAGCCCATTCTCCCTGGGCTGGCAAACAGTGAAAACAGTCCCAGAAATCATAACAGGGGACATGGAGTCAGCCATGGCGGTGGACTTGAACCCCTGGGTGGAATATGAATTTAGAGTGGTTGCCACCAATCCAATTGGGACTGGAGATCCAAGCACCCCGTCTCGAATGATCCGCACCAATGAAGCAGTTCCAAAGACAGCACCCACCAACGTAAGTGGAAGAAGTGGAAGAAGGCACGAGTTAGTCATTGCCTGGGAGCCAGTATCTGAAGAGTTTCAGAATGGGGAAGGCTTTGGCTATATTGTGGCTTTCAGGCCCAATGGAACACGCGGGTGGAAGGAGAAAATGGTGACATCCTCTGAAGCTTCGAAGTTCATTTATCGAGATGAAAGTGTTCCTCCTCTTACTCCCTTTGAAGTGAAAGTTGGTGTCTACAACAATAAAGGGGATGGACCTTTTAGTCAAATTGTGGTCATCTGCTCAGCTGAAGGAGAACCCAGTGCCGCTCCCACGGATGTCAAAGCTACAAGTGTGTCCATGTCAGAGATTCTTATTGCATGGAAACATCTGAAAGAGAGCCTAGGAAGACCACAGGGATTTGAGGTA---
>tupChi1
ATGGCTTCCTCTTGGAAACTTATTCTGTTTCTGTCAGTCACCAGGTGTCTTTCAGACTATTCCACAGCCCATCCTGGTCTCCCTACTTCCTATGCTGCTTTGCTAAGAATTAAGAAGAGTTCAGCCTCATCTGTCTTTGGTGCGAAGAGCAGACCACGGTACAGCAATCCTTCCTTAGGAACGCTGAGTGTTTCTTCACCTGGCTGGCGAGGGGCC---GCTCAGCACTATTATTCCCCTGTCAATCTTTATCATTCCTCAGATGCCTTCAAACAAGATGAAAGTGTGGACTATGGGCCAGTGTTTGTACAAGAACCAGATGATATCATTTTTCCAACTGATTCTGATGAAAAGAAGATAGCACTGAATTGTGAAGTTCTTAGCAACCCAGCTCCCACTTACAGATGGCTTCGAAATGGAACAGAAATAGATCTGGAAAGTGATTATCGCTACAGTTTGATAGACGGCACTTTCATTATAAGCAACCCAAGCGAAGCAAAGGATTCTGGCCATTATCAATGTTTAGCAACCAACACTTTTGGAAGTATTCTTAGTAGAGAAGCTACACTTCAGTTTGCCTATCTGGGAAATTTTAGCGGCCGGACAAGAAGTGCAGTCTCTGTGAGGGAAGGCCAGGGGGTGGTTCTGCTTTGCTCTCCTCCGCCTCATTCACCAGAGATCATCTACAGCTGGGTATTTAACGAGTTCCCATCCTTTGTGGCGGAAGACAGCCGGCGGTTCATTTCCCAGGAGACAGGCAACCTTTATATTTCGAAAGTCCAGACATCAGATGTTGGCAGCTATATCTGTTTGGTGAAAAACACAGTGACAAACGCTCGCGTGCTTAGTCCTCCAACGCCACTCACTCTCCGTAACGACGGTGTGATGGGAGAATATGAGCCGAAAATTGAGGTCCATTTTCCTTTCACTGTTACAGCTGCTAAGGGAACGACTGTTAAGATGGAGTGCTTTGCACTTGGCAACCCTGTTCCAACGATCACGTGGATGAAGGTTAATGGTTACATTCCTAGTAAGGCACGCCTGCGGAAATCTCAGGCGGTGCTGGAAATACCGAACGTGCAGCTGGATGATGCAGGCACATATGAGTGCAGAGCTGAAAACGCACGTGGGAAAAATTCCTTTCGTGGACAATTACAAGTATACACCTACCCACATTGGATGGAAAAACTGAATGATACTCAGTTAGATAGCGGTAGCCCTCTCCGATGGGAGTGTAAGGCCACTGGGAAACCCAGGCCCACATATCGCTGGTTGAAGAACGGAGTACCCTTCATGCTTCAGAGTAGGGTTGAGATGGTTAATGGAGTATTGATGATCCACAGTGTGAATCAATCAGATGCTGGAATGTATCAGTGTTTGGCTGAAAATAAATATGGAGCCATTTATGCTAGTGCTGAGCTGAAGATTCTAGCTTCAGCTCCTACTTTTGTACTGAATCAGCTGAAGAAAACAATAATTGTTACCAAAGGCCAAGAAGTCGTCATAGAATGTAAACCTCAAGGCTCTCCTAAACCAACCATCTCTTGGAAGAAGGGGGACAAAGCAGTTAGAGAGAACAAAAGAATAGCTATTCTTCCAGACGGAAGTCTACGGATCCTAAATGCTTCTAAATCAGATGAGGGAAAGTACGTTTGCCAAGGGGAAAATGTCTTTGGCTCTGCTGAAATTATAGCGTCGGTGTCTGTGAAAGAACCTACAAGGATAGAACTTACTCCTAAAAAAACAGAGTTAACAGTGGGAGAGAGCATCGTCCTTAACTGCAAAGCAATTCATGACGCTAGTTTGGATGTCACTTTCTACTGGACATTGAAAGGACAACCTATTGATTTTGAGAAAGATGGTGGACACTTTGAAAGCATCAGGGCCCAAGCATCCTCTGCAGATTTAATGATCAGGAACATCCTTCTGATGCATGCTGGGAGATATGGCTGCAGGGTACAGACCACAGCAGACAGTGTGTCAGATGAGGCAGAACTTCTTGTTAGGGGTCCCCCAGGCCCACCTGGAATAGTGATTGTTGAGGAGATCACTGAAAGCACAGCCACTCTCTCCTGGAGTCCTGCAGCAGACAACCACAGCCCGATCTCCTCCTACAACCTGCAGGCTCGCAGCCCATTCTCCCTGGGCTGGCAAACAGTCAAAACAGTCCCAGAAGTCATAACAGGAGACATGGAGTCAGCCATGGCGGTGGACCTAAATCCTTGGGTGGAATACGAATTTCGAGTGGTTGCCACCAACCCAATCGGGACTGGAGATCCCAGCACTCCGTCACGCCTGATCCGCACCAATGAAGCAGTCCCAAAGACAGCACCCACCAACGTGAGTGGAAGAAGCGGAAGGAGGCACGAATTAGTCATTGCCTGGGAGCCAGTATCTGAAGAGTTTCAGAATGGGGAAGGCTTTGGCTATATTGTGGCTTTTAGACCCAATGGAACACGTGGTTGGAAGGAAAAAATGGTGACATCCTCTGAAGCTTCCAAATTCATTTATCGAGATGAAAGTGTCCCTCCTCTTACTCCCTTTGAAGTGAAGGTTGGCGTTTACAACAACAAAGGAGATGGGCCTTTTAGTCAAATTGTGGTCATCTGTTCAGCAGAAGGAGAACCCAGTGCTGCTCCCACGGATGTCAGGGCTACGAGTGTGTCTATGTCAGAGATTCTTGTTGCATGGAAACATATTAAAGAGAGCCTCGGAAGACCACAGGGATTTGAGGTA---
>bosTau8
ATGGCTTCCTCTTGGAAACTTATTGTGTTTCTGTCAGTCACTGGGTGTCTTTCAGAATATTCTGGAGCTCTTCCTGGCCTCCCTACTTCATATGCTGCTTTGCAAAGAATTAAGAAGAGTTCCCCTTCATCCCTGTACGGTTCAAGGACTAGACCACGATACAGTAGCCCTTCATTAGGCACGCTGAGTGTTTCTTCACCGAGCTGGCGAGGGGCA---CCTCAACATTATTATTCCCCCATCAATCTTTATCATCCCTCAGATGCCTTCAAACAAGATGAAAGTGTGGATTATGGACCAGTGTTTATGCAAGAACCAGATGATATAATTTTCCCGACTGATTCTGATGAAAAGAAAGTAGCACTGAATTGTGAAGCTCGTGGCAACCCAATTCCCAATTACAGATGGCTTCGAAATGGAACAGAAATAGATTTGGAAAGTGATTATCGCTACAGTTTGATAGACGGGGCCTTTATTATAAGCAATCCAAGTGAAGCAAAGGATTCTGGTCATTATCAGTGTTTGGCAGCCAACACATTTGGAAGTATTCTTAGTAGAGAAGTCGTTCTTCAGTTTGCCTATCTGGGGAACTTCAGTGGCCGGACGAGAAGCGCAGTGTCCGTGCGGGAAGGCCAAGGGGTCGTCCTCCTGTGCTCGCCGCCACCTCACTCGCCAGAAATCATCTATAGCTGGATATTTAATGAGTTCCCTTCCTTTGTGGCCGAAGACAGCCGGCGGTTCATTTCCCAGGAGACAGGCAACCTTTATATTTCTAAAGTCCAAGCATCAGATGTTGGCAGCTATATTTGTCTGGTGAAAAACACAGTGACGAATGCTCGAGTACTTAGTCCTCCAACACCACTGACTCTGCGTGATGATGGTGTGATGGGAGAATATGAGCCGAAAATTGAGGTCCATTTCCCTTTCACGGTTACAGCTGCTAAGGGAACAACTGTTAAGATGGAGTGCTTTGCACTTGGCAACCCAGTTCCAACAATCACATGGATGAAGATTAATGGTTATATTCCTAGTAAGTCACGTCTGCGTAAATCTCAGGCAGTACTGGAAATACCCAACGTGCAGCTGGACGATGCAGGCATATATGAGTGCAGAGCGGAAAACTCACGTGGAAAAAATTCCTTTCGTGGACAGTTGCAAGTATACACATATCCACACTGGGTACAAAAACTGAATGATACTCAGTTAGACAGTGGGAGCCCTCTGCGATGGGAATGTAAGGCTACTGGAAAACCCAGACCCACCTACCGCTGGCTGAAGAATGGACTACCCCTCCTGCTTCAGAGTAGGATTGAGATGGTTAATGGAGTATTGATGATCCACAACGTGAATCAATCGGATGCTGGAATGTATCAGTGTTTGGCTGAAAATAAATATGGAACCATTTATGCAAGTGCTGAACTGAAGATTTTAGCTTCAGCTCCCACTTTTGCACTGAATCAACTGAAGAAAACAATAATTATTCCCAAAGACCAAGAAGTCATCATAGAGTGCAAACCTCAAGGATCTCCAAAACCAACTATCTCTTGGAAGAAGGGAGACAAAGCAGTTAGAGAAAATAAAAGAATAGCTATTCTTCCAGACGGGAGTCTCCGGATCCTAAATGCTTCTAAATCAGATGAGGGAAAGTACATTTGCCGAGGGGAAAATGTCTTTGGCTCTGCTGAAATCACAGCTACAGTATCTGTAAAAGAACCTACAAGAATAGAGCTTACTCCTAAAAGAACAGAATTAACAGTGGGAGAAAGCATTGTCCTTAATTGCAAAGCAATTCACGATCCTAGCTTGGATGTCACTTTCTACTGGACACTGAAAGGACAGCCTATTGATTTCGAAAAGGAAGGTGGACATTTTGAAAGCATCAGGGCCCAAGCATCCTCTGCAGATTTAATGATCAGGAACATCCTTCTGATGCATGCTGGGAGATATGGCTGCAGGGTACAGACCACAGCAGACAGTGTGTCAGATGAGGCAGAACTTCTTGTTAGGGGTCCCCCAGGCCCACCAGGGATAGTGATTGTGGAGGAAATCACCGAGAGCACAGCCACACTATCCTGGAGTCCAGCCGCTGACAACCACAGCCCCATCTCTTCCTACAACCTTCAGGCTCGTAGCCCCTTCTCCCTGGGCTGGCAAACGGTAAAAACAGTCCCAGAAATCATAACAGGGGACATGGAGTCAGCCATGGCGGTGGAGCTGAATCCCTGGGTAGAATATGAATTCAGAGTGGTGGCCACCAATCCAATTGGGACTGGAGACCCAAGCACTCCATCTCGAATGATCCGCACAAATGAAGCAGTTCCAAAGACAGCACCTACCAATGTAAGTGGAAGAAGTGGAAGAAGGCACGAGTTGGTCATCGCCTGGGAGCCAGTATCTGAAGAGTTTCAGAATGGGGAAGGCTTTGGCTATATTGTGGCTTTCAGGCCCAATGGAACACGTGGCTGGAAGGAAAAAATGGTGACATCCTCTGATGCTTCAAAATTCATCTATCGAGATGAAAGCGTCCCTCCTCTTACCCCCTTTGAAGTGAAGGTTGGCGTTTATAACAATAAAGGGGATGGACCTTTCAGTCAAATTGTTGTCATATGTTCAGCTGAAGGAGAACCCACTGCTGCTCCCACAGATGTCAAGGCTACAAGTGTATCTGTGTCAGAGATTCTTGTTGCATGGAAACATATTAAAGAGAGTCTAGGAAGACCACAGGGATTTGAGGTA---
>tarSyr2
------------------------------------------A-ATGT------------GCTGAAGCTCTGCCTAGTCCGCCCACTGCATATGCTGCTTTGCTCAGAATTAAGAAGAGTTCGTCTTCATCCCTCTTCGGTTCGAAAACCAGACCGCGATACAGCAGCCCCTCCTTGGGAACGCTGGGTGTTTCTTCACCTAGCTGGCGAGGAGCA---GCCCAGCATTATTATTCCCCCATCAATCTTTATCATTCCTCAGATGCCTTCAAAGAAGATGAGAGTGTGGACTATGGGCCTGTGTTTGTGCAAGAACCAGATGACATCATTTTTCCAACTGATTCTGATGAGAAGAAGGTGGCACTGAACTGTGAAGTCCGTGGCAATCCAGTTCCCAGTTACAGATGGCTTCGAAATGGAACGGAAATAGACCTGGAAAGTGACTATCGCTACAGTCTGATAGATGGCACTTTCATTATCAGCAGTCCAAGTGAGGCAAAGGACTCTGGTCATTACCAGTGTTTGGCAACCAACCCTTTTGGAAGTATTCTTAGCAGAGAAGCTATACTGCAGTTTGCCTATCTGGGAAATTTTAGTGGCCGGACGAGAAGCGCTGTCTCCGTGAGGGAAGGCCAGGGTGTTGTCCTGATGTGCTCTCCTCCGCCTCATTCACCAGAGATCATCTATAGCTGGGTATTTAATGAGTTCCCTTCCTTTGTGGTGGAAGACAGCCGGCGGTTCATTTCCCAGGAGACAGGCAACCTTTATATTTCTAAAGTCCAAACATCAGATGTCGGCAGCTATATTTGTCTGGTGAAAAACACAGTGACGAACGCTCGGGTCCTCAGTCCGCCAACTCCGCTCACCCTACGCAATGACGGTGTGATGGGAGAATATGAGCCGAAAATTGAGGTCCATTTTCCGTTCACGGTCACAGCTGCTAAGGGGACGACAGTCAAGATGGAGTGCTTTGCACTTGGCAACCCCGTTCCAACGATCACATGGATGAAACTCAATGGCTACATTCCCAATAAGGCACGTCTGCGGAAATCTCAGGCCGTGCTGGAAATACCCAATGTGCAGCTGGACGATGCGGGCTTATATGAGTGCAGAGCTGAAAACTCACGCGGAAAAAACTCCTTTCGTGGACAGTTGCAAGTGTACACCTACCCACACTGGATAGAAAAACTGAATGACACACAGCTGGACAGTGGGAGCCCTCTCCGGTGGGAATGTAAGGCCACCGGAAAACCCAGACCCACCTACCGCTGGCTGAAGAACGGAGCAGCCCTCTTACCTCAGAGCAGGGTTGAGATGGTTAATGGAGTATTGATGATCCGCAGTGTGAATCAATCAGATGCTGGAATGTATCAGTGTTTGGCTGAAAATAAATATGGAGCCATCTATGCCAGTGCTGAACTGAAGATTCTAGCTTCAGCTCCTACTTTTGCACTGAATCAACTGAAGAAAACGGTAATTGTTACCAAAGGCCGAGAAGTCATCATAGAGTGCAAACCCCAAGGCTCTCCCAAACCAACCATCTCCTGGAAGAAAGGTGACAAAGCAGTTAGAGAGAACAAAAGAATAGCTATTCTTCCAGACGGGAGTCTACGGATCCTTAATGCTTCTAAATCAGATGAGGGAAAGTATGTTTGCCGAGGGGAAAACGTCTTTGGGTCTGCTGAAATTATAGCTTCAGTATCTATAAAAGAACCTACAAGGATAGAACTTACTCCTAAAAGAACAGAGTTAACCGTGGGAGAAAGCATCGTCCTTAATTGCAAAGCAATTCATGATCCTAGCTTGGATGTTACTTTCTACTGGACTCTGAAAGGACAGCCTATCGATTTCGAGAAAGAAGGTGGACATTTTGAAAGCATCAGGGCCCAAGCATCCTCTGCTGATTTAATGATCAGGAACATCCTTCTGATGCATGCTGGGAGATATGGCTGCAGGGTACAGACCACAGCAGACAGTGTGTCAGATGAGGCAGAGCTTCTTGTTAGGGGTCCCCCAGGCCCACCTGGGATCGTCATTGTTGAGGAAATCACAGAAAGCACAGCCACGCTCTCCTGGAGCCCAGCAGCCGACAATCACAGCCCCATCTCGGCCTACAACCTGCAGGCTCGCAGCCCATTCTCCCTGGGCTGGCAAACAGTAAAGACAGTCCCAGAAGTCATAACGGGAGACATGGAGTCAGCCATGGCTGTGGACCTGAATCCATGGGTAGAATATGAGTTTCGAGTGGTGGCCACCAATCCCATTGGAACTGGAGATCCAAGCACCCCGTCTCGCATGATCCGCACAAATGAAGCAGTTCCAAAGACAGCACCCACCAACGTCCGTGGAAGAAGCGGAAGAAGGCATGAGCTGGTCATTGCCTGGGAGCCAGTGTCTGAAGAGTTTCAGAATGGGGAAGGCTTTGGCTACATTGTGGCTTTCAGGCCCAATGGAACACGTGGTTGGAAGGAGAAAATGGTGACATCCTCTGAAGCTTCCAAATTCATTTATCGAGATGAAAGCGTCCCACCTCTCACTCCTTTTGAAGTGAAGGTGGGCGTTTACAACAACAAAGGAGATGGGCCTTTCAGTCAAATTGTGGTCATCTGTTCCGCGGAGGGAGAACCCAGTGTCGCTCCCACGGATGTCAAGGCGACAAGTGTGTCTGTGTCAGAGATTCTTGTTGCATGGAAACACACTAAAGAGAGTCTGGGAAGACCACAGGGATTTGAGGTAT--
>canFam3
ATGGCTTCCTCTTGGAAACTAATTCTGTTTTCATCAGTAGTTGGGTGTTTTTCAGAATATTCTGGAGCTCTTCCTAATTTCTCTACTTCATTTGCTGCTTTGCTAAGAATTAAAAAGAGTTCATCTTCATCCCTCTTTGGTTCAAAGAACAGACCACGATATAGCAATCCTTCATTAGGAACACTAAGTGTTTCTTCACCAAGCTGGCGAGGTGCA---GCTCAACATTATTATTCCCCTATCAATCTTTATCATTCCTCAGATGCCTTCAAACAAGATGAAAGTGTGGACTATGGACCAGTGTTTGTACAAGAACCAGACGATATAATTTTTCCGACTGATTCTGAAGAAAAGAAAGTAGCATTGAATTGTGAAGCTCATAGCAATCCAGTTCCCAATTACAGATGGCTTCGGAATGGAACAGAAATAGATTTGGAAAGTGATTATCGCTACAGTTTGATAGATGGGACCTTCATTATAAGCAATCCAGGTGAAGCAAAGGATTCTGGTCATTACCAGTGTTTAGCAGTCAACACTCTTGGAAGTATTCTTAGTAGAGAAGCCATACTTCAATTTGCCTATCTGGGAAATTTTAGTGGACGGACAAGAAGTGCAGTCTCTGTGAGGGAAGGCCAGGGGGTTGTTTTGATGTGCTCTCCTCCGCCTCATTCACCAGAGATCATCTATAGCTGGGTATTTAACGAGTTCCCTTCCTTTGTGGTGGAGGACAGCCGACGGTTCATTTCCCAGGAGACAGGCAACCTTTATATTTCTAAAGTCCAAACATCAGATGTTGGCAGCTATATTTGTCTGGTGAAAAACACAGTGACAAACGCTCGAGTACTTAGCCCTCCAACACCACTCACTCTACGCAATGATGGTGTGATGGGAGAGTATGAGCCGAAAATCGAGGTCCATTTTCCTTTCACGGTTACAGCTGCTAAGGGAACAACTGTTAAGATGGAATGCTTTGCACTTGGCAACCCAGTTCCAACAATCACATGGATGAAGGTTAATGGTTATATTCCTAGTAAGGCACGTCTGCGGAAATCTCAGGCAGTGCTGGAAATTCCCAACGTGCAACTGGATGATGCAGGCCTGTATGAGTGCAGAGCTGAAAACTCACGTGGAAAAAATTCCTTTCGTGGACAATTACAAGTATACACTTATCCACACTGGGTGGAAAAACTGAATGACACTCAGTTGGACAGTGGGAGCCCTCTTCAATGGGAATGTAAAGCTACTGGAAAACCCCGACCCACATACCGTTGGCTGAAGAATGGAGTGCCTCTCCTGCCTCAGAATAGGATTGAGATGGTTAATGGAGTATTGATGATCCACAATGTGAATCAATCAGATGCTGGAATGTATCAGTGTTTGGCCGAGAATAAATATGGAGCCATTTATGCCAGTGCTGAGCTGAAGATTCTAGCTTCAGCTCCTACTTTTGCACTGAATCAACTGAAGAAAACAATAATTGTTACCAAAGGCCAAGAAGTCGTCATAGAGTGCAAACCTCAAGGCTCTCCAAAACCAACCATCTCTTGGAAGAAGGGAGATAAAGCAGTGAGAGAGAATAAAAGAATAGCTAATCTTCCGGACGGAAGTCTACGGATCCTAAATGCTTCTAAATCAGATGAGGGAAAGTACGTTTGCCAAGGGGAAAATGTCTTTGGTTCTTCTGAAATCATAGCTTCAGTATCTGTAAAAGAACCTACAAAAATAGAACTTACTCCTAAAAGAACAGAGTTAACAGTGGGAGAAAGCATTGTCCTTAATTGCAAAGCAATTCATGATGCTAGTTTGGATATTACTTTCTACTGGACACTAAAAGGACAGCCTATTGATTTCGAGAAAGAAGGTGGACATTTTGAAAGCATCAGGGCCCAAGCATCCTCTGCAGATTTAATGATCAGGAACATCCTTCTGATGCATGCTGGGAGATATGGCTGCAGGGTACAGACCACAGCAGACAGTGTGTCAGATGAGGCAGAGCTTCTTGTTAGGGGTCCCCCAGGCCCACCAGGGGTAGTGATTGTTGAGGAAATCACCGAAAGCACAGCCACACTCTCCTGGAGTCCTGCAGCTGACAACCACAGCCCAATCTCCTCCTACAACCTGCAGGCTCGCAGCCCATTCTCCCTGGGCTGGCAAACAGTAAAAACAATCCCAGAAATTATAACAGGGGACCTAGAGTCAGCCATGGCAGTGGACCTTAACCCCTGGGTGGAATATGAATTTAGAGTGGTGGCCACCAATCCAATTGGGACTGGAGATCCAAGCACCCCATCTCGAATGATCCGCACAAATGAAGCAGTTCCAAAGACAGCACCTACCAATGTAAGTGGAAGAAGTGGAAGAAGGCATGAGTTAGTCATAGCCTGGGAGCCAGTATCTGAGGAGTTTCAGAATGGGGAGGGCTTTGGCTATATTGTGGCTTTCAGGCCTAATGGAACACGTGGCTGGAAGGAAAAAATGGTGACATCCTCTGAAGCTTCAAAATTCATTTACCGAGATGAAAGTGTTCCTCCTCTTACTCCCTTTGAAGTGAAGGTTGGCGTTTATAACAATAAAGGAGATGGACCTTTCAGTCAGATTGTGGTTATCTGCTCAGCTGAAGGAGAACCCAGTGCTGCTCCCACAGATGTCAAGGCTACAAGTGTGTCTGTGTCAGAGATTCTTGTTGCATGGAAACATATTAAAGAGAGTCTAGGAAGACCACAGGGATTTGAGGTA---
>sorAra2
ATGGCTTCCTCCTGGGGACTGCTTCTGCTCCTGTCTCTCACCGGGTGTCTCTCAGAATATTCTGGAGCTCTTCTTAATCTCCCTACTTCATATGCTGCTTTACTAAGAATTAAGAAGAGTTCATCTTCATCGCTCTTTGGTACAAAGACCCGGCCAAGATACAGCAATCCATCACTAGGAACACTGAGTGTTTCTTCACCTAGCTGGCGAGGGACA---GCTCAGCATGATTATTCCCCCATCAATCTTTATCATTCCACAGATGCCTTCAAACAAGATGAAAGTGTGGACTACGGGCCAGTGTTTGTGCAAGAACCAGATGATATCATATTCCCGACTGACTCAGATGAGAAGAAAGTAGCCCTGAATTGTGAAGTTCGTGGTAATCCAGCTCCAAATTACAGATGGCTCCGAAATGGAACAGAAATAGACTTGGAAAGTGATTATCGCTACAGTTTGATAGACGGGAGCTTCATTATAAGCAATCCAAGTGAAGCAAAGGATTCTGGGAATTACCAGTGTCTGGCAGCTAACACTTTTGGAAGTATTCTTAGTAGAGAAGCCATTCTTCAGTTTGCCTATCTGGGAAATTTTAGTGGCCGGACAAGAAGTGCCGTGTCGGTGAGGGAAGGCCAGGGGGTTGTTCTGATGTGCTCTCCTCCGCCTCATTCACCAGAGATCATCTATAGTTGGGTATTTAATGAGTTCCCTTCCTTTGTGGCGGAAGACAGCCGGAGGTTCATTTCCCAGGAGACAGGCAACCTTTATATTTCCAAAGTCCAGCCATCCGACGTTGGCAGCTATATCTGCCTGGTGAAAAACACAGTGACAAACGCTCGAGTCCTGAGCCCTCCAACGCCACTCACGCTGCGTCACGATGGTGTGATGGGAGAATATGAGCCGAAAATTGAGGTCCATTTTCCTTTAACGGTTACAGCTGCTAAGGGAACAACTGTTAAGATGGAATGCTTTGCACTTGGCAACCCGGTTCCAACAATCACATGGCTGAAGGTTAGTGGTTATATTCCTAGTAAGGCTCGTCTGCGGAAATCTCAGGCAGTGCTGGAAATACCCAACATTCAACTGGAGGACGCAGGCATATATGAGTGTAGAGCAGAAAATGCACGTGGGAAAAACTCCTTCCGTGGACAGTTGCAAGTTTACACGTACCCTCACTGGGTGGAGAAGCTGAACGACACCCAGCTGGACAGCGGGAGCCCCCTGCGCTGGGAGTGTAAGGCCACTGGCAAGCCGCGGCCCACCTACCGCTGGTTGCGGAATGGAGCGCCCCTGACACCGCAGAGTAGGGTTGAGATGGTTAATGGAATATTGATGATCCACAATGTGAATCAATCAGATGCTGGCATGTATCAGTGTTTGGCTGAAAATAAATATGGAGCCATTTATGCCAGTGCTGAGCTGAGGATTCTAGCTTCAGTTCCCTCTTTTGCACTGAATCAACTGAAGAGAACAATCATTGTTACCAAAGGCCAAGAAGTGCTCATAGAGTGCAAACCCCAAGGCGCTCCTAAACCAACCATCTCTTGGAAGAAAGGAGACAAAGCAGTCAGAGAGAATAAAAGAACAGCTATTCTTCCAGACGGGAGTCTACGGATCCTAAATGCTTCTAAATCAGATGAAGGAAAGTACATTTGCCAAGGGGAAAATGTCTTTGGTTCTGCTGAAATCATAGCTTCACTATCTGTGAAAGAACCGACACGACTAGAGCTTACTCCAAAAAGGACAGAGCTAACAGTGGGAGAAAGTGTCGTGCTTAACTGCAAAGCAATTCACGATTCGAGTTTGGATGTCACTTTCTACTGGACTCTCAAAGGACAGCCAATCGATTTTGAGAAAGAAGGTGGACATTTTGAAAGCATCAGGGCCCAAGCATCCTCTGCAGATTTAATGATCAGGAACATCCTTCTGATGCATGCTGGGAGATATGGCTGCAGGGTACAGACCACAGCAGACAGTGTGTCAGATGAGGCAGAACTTCTTGTTAGGGGTCCCCCAGGCCCACCGGGGATTGTGATTGTGGAGGAGATCACCGAGACCACAGCCACGCTGTCCTGGAGCCCAGCAGCCGACAACCACAGTCCTGTCTCCTCCTACAACCTACAGGCCCGAAGCCCTTTCTCCCTGGGCTGGCAGACGGTGAAAACAGTCCCAGAAGTCATCACGGGGGACATGGAGTCAGCGGTGGCTGTGGACCTGAACCCGTGGGTGGAATACGAATTCCGAGTTGTGGCCACAAATCCGATTGGGACAGGAGACCCCAGCACCCCATCTCGCTTGATCCGCACAAATGAAGCAGTTCCAAAGACAGCGCCCACCAACGTCAGCGGGAGAAGCGGGAGGAGGCATGAACTCGTCATCGCCTGGGAGCCAGTATCTGAAGAGTTTCAGAATGGGGAAGGTTTTGGCTACATTGTAGCCTTCAGGCCCAATGGAACACGTGGTTGGAAGGAAAAGATGGTGACATCCTCCGACGCCTCGAAATTCATTTATAGGGATGAGAGTGTCCCTCCGCTCACCCCCTTTGAAGTGAAGGTTGGCGTCTACAACAATAAAGGGGACGGACCCTTTAGTCAGATCGTGGTCATCTGCTCAGCGGAAGGAGAACCCAGCGCTGCTCCCACAGATGTCCGTGCTACTAGCGTGTCTGTGTCAGAGATCCTTGTTGCCTGGAAGCATCTGAAAGAGAGTCTTGGAAGACCGCAGGGATTTGAGGTA---
>triMan1
ATGGCTTCCACATGGAAGCTGATTCTACTTTTGTCAGTTGCTGAGTGTTTTTCAGAATATTCTGAAGCTCTTCCTAGTCTCCCTACTTCATATGCCACTTTGCTAAGAATTAAGAAAAGTTCATCTGCAGCCTTGTTTGGTTCAAAGAACAGACCACGATACAGTAGTCCTTCATTAGGAACAATGAGTGTTTCTTCACCCAGTTGGCGAGGGGCA---GCTCAGCATTATTATTCCCCCATCAATCTTTATCATTCCTCAGAAGCCTTCAAACAGGATGAAAGTGTGGATTACGGGCCAGTGTTTGTACAAGAACCAGATGATGTCATCTTCCCAACTGATTCTGATGAAAAGAAAGTAGCATTTAATTGTGAAGTTCGTGGCAACCCAGTTCCCAGTTACAGATGGTTTCGAAATGGAACAGAAATAGACTTAGAAAGTGATTATCGCTACAGTTTGATAGACGGCACCTTCATCATAAGCAATCCAATTGAAGCAAAGGATTCTGGTCATTATCAATGTCTAGCAGCCAACACTTTTGGAAGTATTCTGAGTAAAGAAGCCATACTTCAATTTGCCTATCTGGGAAATTTTAGTGGCCGGACAAGAAGTGCTGTCTCTGTGAGGGAAGGCCAGGGGGTTGTTCTGATGTGCTCTCCTCCGCCCCATTCACCAGAAATCGTCTATAGCTGGGTATTTAATGAGTTCCCTTCCTTTGTGGCGGAAGACAGCCGGCGCTTCATTTCCCAGGAGACAGGCAACCTCTACATTTCTAAAGTCCAAACATCAGATGTTGGCAGCTATATATGCCTGGTGAAAAACACAGTGACAAATGCTCGAGTACTTAGTCCTCCAACTCCACTCACACTACGTAATGATGGTGTGATGGGAGAATATGAGCCGAAAATTGAGGTCCATTTTCCTTTCACAGTTACAGCTGCTAAGGGAACAACTGTTAAGATGGAGTGCTTTGCGCTTGGCAACCCTGTTCCGACAATCACATGGATGAAGGTTAATGGTTATATTCCTAGTAAAGCACGTCTGCGGAAATCTCAGGCAGTGCTGGAAATACCAAACGTGCAGCTGGATGATGCAGGCATATATGAGTGCAGAGCTGAAAACGCACGTGGAAAAAATTCCTTCCGTGGACAATTACAAGTATACACCTACCCACACTGGGTAGAAAAACTGAATGATACTTATTTAGACAGCGGAAGCCCTCTCCGATGGGAATGTAAGGCCACTGGAAAACCCAGGCCCACATACCGCTGGCTGAAGAATGGAGTTCCCCTCTCGCCTCAGAGTAGAGTTCAGATGGTTAATGGAGTGTTGATGATCCACAACGTGAATCAGTCAGATGCTGGAATGTATCAGTGTTTGGCTGAAAATAAATATGGAGCCATTTATGCTAGTGCTGAGCTGAGGATTCTAGCTTCAGCTCCCACTTTCGCACTGAATCAGTTGAAGAACACAGTAATTGTTACTAAAGGCCGAGAAGTCATCATAGAGTGCAAACCCCAAGGCTCTCCAAAACCAACCATCTCTTGGAAGAAGGGAGACAAAGCAGTTAGAGAGAACAAAAGAATAGCAATTCTTCCAGACGGGAGTCTACGAATGCTAAATGCTTCTAAATCAGATGAGGGAAAATACGTTTGCCAAGGGGAAAATGTCTTTGGTTCCGCTGAAATTATAGCTTCAGTATCTGTAAAAGAACCTACAAGGATAGAACTTACTCCTAAAAGAACAGAGTTAACAGTGGGAGAAAGCATTGTCCTTAACTGCAAAGCAATTCACGATCCTAGTTTGGATGTGACTTTCTACTGGACGCTAAAAGGACAGCCTATTGATTTTGAGAAAGAAGGTGGACATTTTGAAAGCATCAGGGTCCAAGCATCCTCTGCAGATTTAATGATCAGGAACATCCTTCTGATGCATGCTGGGAGATATGGCTGCAGGGTACAGACCACAGCAGACAGTGTGTCAGATGAGGCAGAACTTCTTGTTAGGGGTCCCCCCGGCCCACCCGGGATAGTGATTGTTGAGGAAATCACCGAAAACACAGCCACACTGTCCTGGAGTCCAGCAGCTGACAACCACAGCCCAGTCTCCTCCTACAACCTGCAGGCTCGCAGCCCCTTCTCCCTGGGCTGGCAAACAGTAAAAACAGTCCCAGAAGTCATAACAGGGGACATGGAGTCAGCCATGGCAGTGGACCTGAATCCCTGGGTGGAATATGAATTTAGAGTGGTGGCCACCAATCCAATTGGGACTGGAGATCCAAGCACCCCATCTCGAATGATCCGCACAAATGAAGCAGTTCCAAAGACAGCACCCACCAACGTAAGTGGAAGAAGTGGAAGAAGGCACGAGTTAGTCATTGCCTGGGAGCCAGTATCTGAAGAGTTTCAGAATGGGGAAGGCTTTGGCTATATTGTGGCTTTCAGGCCCAATGGAACACGTGGCTGGAAGGAAAAAATGGTGACGTCGTCTGAAGCTTCAAAATTCATTTATAGAGATGAAAGTGTCCCTCCTCTTACTCCCTTTGAAGTGAAGGTTGGCGTTTATAACAATAAAGGAGATGGGCCTTTTAGTCAAATTGTGGTCATCTGTTCAGCTGAAGGAGAGCCCAGTGCTGCTCCCACAGATGTCAAGGCTACAAGTATGTCTGTGTCAGAGATTCTTGTTGCATGGAAACATATTGAAGAGAGTTTAGGAAGACCACAGGGATTTGAGGTA---
>HLmolMol2
ATGACTTTCTCTTGGAAACTGATTCTGCTTCTGTCCGTCGCTGGGTGTCTTTCAGAATATTCTGGAGCTCTTCCTGGTCTCCCTACTTCATATGCTGCTTTGTTAAGAATTAAGAAGAGTTCCTCTTCATCCCTTTTCAGTTCAAAGACTAGAACACGATACAACAGCCCTTCATTAGGAACACTGAGCGTTTCTTCACCAAGCTGGCGAGGGACA---GCTCAACATTATCATTCCCCCATCAACCTTTATCATTCATCAGATGCCTTCAAACAAGATGAAAGTGTGGACTATGGGCCAGTATTTGTGCAAGAACCAGATGATATAATTTTCCCAACTGATTCTGATGAAAAGAAAGTAGCTCTGAATTGTGAAGTTCGTGGCAACCCAGTTCCCAGTTACAGATGGCTTCGAAATGGAACAGAAATTGACTTGGAAAGTGATTATCGCTATAGTTTGATTGAGGGGACCTTCATTATAAGCAATCCAAGTGAAGCAAAAGATTCTGGTCATTATCAGTGTTTAGCAGCCAACACTTTTGGAAGTATTCTTAGTAGAGAAGCCATACTTCAGTTTGCCTATCTGGGAAATTTTAGTGGCCGGACAAGAAGTGCAGTCTCTGTGAGGGAAGGCCAGGGGGTTGTTCTGATGTGCTCTCCTCCGCCGCATTCGCCAGAGATCATCTATAGCTGGGTATTTAATGAGTTCCCTTCCTTTGTGGCTGAAGACAGTCGGCGGTTCATTTCCCAGGAGACAGGCAACCTTTATATTTCTAAAGTGCAAACATCAGATGTTGGCAGCTATATTTGTCTGGTGAAAAACACGGTGACGAATGCCCGAGTACTTAGTCCTCCAACGCCACTCACTCTACGTAATGATGGTGTGATGGGAGAATATGAGCCAAAAATTGAGGTCCATTTTCCCTTTACAGTTACAGCCGCTAAGGGAACAACTGTTAAGATGGAATGCTTTGCACTTGGCAACCCAGTTCCAACAATCACATGGATGAAGGTTGGTGGTTACATTCCTAGTAAGGCGCGTCTGCGGAAGTCTCAGGCAGTGCTGGAAGTACCCAACGTGCAGCTGGACGATGCCGGCATATATGAGTGCAGAGCTGAGAACTCTCGTGGGAAAAATTCCTTTCGTGGACAGTTACAAGTATACACTTACCCGCACTGGGTAGAAAAACTGAATGATACTCAGTTAGACAGCGGAAGCTCTCTTCGATGGGAATGTAAGGCTACTGGAAAGCCCAGACCAACATACCGCTGGCTGAAGAACGGAGTGCCCCTCTTAACCCAGAGTAAGGTTGAGATGGTTAATGGTGTATTGATGATCCACAGTGTGAATCAGTCAGATGCTGGAATGTATCAGTGTTTGGCTGAAAATAAATATGGAGCCATTTATGCAAGTGCTGAGCTGAAAATTCTAGCTTCAGCTCCCACTTTTGCACTGAATCAACTGAAGAAAACAATAATTGTTACCAAAGGTCAAGAAGTCTTCATAGAGTGCAAACCCCAAGGCTCTCCAAAACCAATCATTTCTTGGAAGAAGGGAGACAAAGCAATTCGGGAAAGTAAAAGAATAGCTATTCTTCCTGACGGGAACCTGAAGATCCTAAATGCTTCTAAATCAGATGAGGGGAAGTATGTTTGCCGAGGGGAAAATGTGTTTGGTTCTGCTGAAATTATAGCTTCAGTATTTGTAAAAGAACCTACAAGAATAGAACTTACTCCTAAAAGAACAGAGTTAACAGTGGGAGAGAGCATTGTTCTTAATTGCAAAGCAGTTCATGATGCTAGTTTGGATGTCACCTTCTACTGGACACTGAAAGGACAGCCCATCGATTTCGAGAAAGAAGGTGGACATTTTGAAAGCATCAGGGCCCAAGCATCCTCTGCAGATTTAATGATCAGGAACATCCTTCTGATGCATGCTGGGAGATATGGCTGCAGGGTACAGACCACAGCAGACAGTGTGTCAGATGAGGCAGAACTTCTTGTTAGGGGCCCCCCGGGCCCACCTGGGGTAGTGATCGTGGAGGAGATCACCGAAAGCACAGCCACACTCTCCTGGAGCCCGGCGGCTGACAACCACAGCCCAGTCTCCTCCTACAACCTGCAGGCTCGAAGCCCCTTCTCCCTGGGTTGGCAAACAGTGAAAACAGTCCCAGAAATCATAACAGGAGACATGGAATCAGCCATGGCAGTGGACTTGAACCCCTGGGTAGAATATGAATTTAGAGTGGTTGCTACCAATCCAATTGGGACTGGAGATCCAAGCACCCCATCTCGAACGATCCGCACCAACGAAGCAGTTCCAAAGACAGCGCCCACCAATGTGAGTGGAAGAAGCGGAAGAAGGCACGAGTTAGTCATTGCCTGGGAGCCAGTATCGGAAGAGTTTCAGAATGGGGAAGGCTTTGGCTACATTGTGGCTTTCAGGCCCAATGGGACACGTGGTTGGAAGGAGAAGATGGTGACATCCTCTGAAGCTTCAAAATTCATTTATCGAGATGAAAGTGTCCCTCCTCTTACTCCCTTTGAAGTGAAAGTTGGAGTTTATAACAATAAAGGGGATGGACCTTTCAGTCAGATTGTGGTCATATGTTCAGCTGAAGGAGAACCCAGTGCTGCTCCCACAGATGTCAAGGCTACAAGTGTGTCTGTGTCAGAGATTCTTATTGCATGGAAACATATTAAAGAGAGTCTAGGAAGACCACAGGGATTTGAGGTA---
>ochPri3
ATGGCTTCCTCTTGGAAACTAATCCTGTTTCTGTCAATTGCCTGGTGTCTTTCAGACTATTCCAAAGCGCTTCCTAGTCTTCCTACTTCATATGCTGCTTTGCTACGAGTTAAGAAGAGTTCCTCCTCAGCTCTGTTTGGTTCAAAGACCCGATCACGATACAGCAATCCTTCGTTAGGAACGCTGAGTGTTTCTTCACCCAGCTGGCGAGGGGCG---GCTCAACATTATCACTCCCCCATCAATCTTTATCATTCCTCAGATGCCTTCAAACAAGATGAAAGTGTAGACTATGGGCCTGTGTTTGTACAAGAACCAGATGATGTTATTTTTCCAACTGATTCTGATGAAAAGAAGGTAGCACTGAATTGTGAAGTTCGTGGCAACCCAGTTCCCACTTACAGATGGCTTCGAAATGGATCAGAAATAGATCTGGAGAGTGATTATCGCTACAGTTTCATCGAAGGCACCTTCATTATAAGCAATCCAGTCGAAGCAAAAGATTCTGGTCATTATCAATGCTTGGCAACCAATACTTTTGGAAGTATTCTTAGCAGAGAAGCCATACTTCAGTTTGCCTATCTGGGAAACTTCAGTGGCCGGACAAGAAGTGCGGTGTCTGTGAGGGAAGGCCAGGGGGTCGTTCTGCTGTGCTCTCCACCCCCTCACTCCCCAGAGATCATCTATAGCTGGGTATTTAATGAGTTCCCTTCATTTGTGGCGGAAGATAGTCGGCGGTTCATTTCCCAGGAAACAGGCAACCTTTACATTTCCAAAGTCCAAGCATCAGATGTTGGCAGCTATATTTGCCTGGTGAAAAACACAGTGACAAACGCTCGAGTACTCAGTCCTCCAACGCCACTCACTCTACGTAATGATGGTGTGATGGGAGAATATGAGCCGAAAATTGAGGTCCATTTTCCATTCACAGTTACAGCCGCTAAGGGAACAACTGTTAAGATGGAGTGCTTTGCACTCGGCAACCCTGTTCCAACCATCACATGGATGAAGGTTAATGGATATATTCCCAGTAAGTCACGTCTGCGGAAATCTCAGGCAGTGCTGGAAATACCAAATGTGCAGCTAGATGATGCAGGAATTTACGAGTGCAGAGCTGAGAACTCACGTGGAAAAAATTCTTTTCGTGGACAGTTACAAGTATACACCTACCCTCATTGGGTAGAAAAACTGAATGATACTCAACTGGACAGTGGGAGTCCTCTCCGATGGGAATGTAAAGCTACTGGAAAACCCAGACCCACATTTCGTTGGCTGAAGAACGGAGCGTCCCTCTTGCCTCAGAGTAGGGTTGAGATGGTTAATGGCGTGTTGATGATCCACAGTGTTAATCAATCAGATGCTGGGATGTACCAGTGTTTAGCTGAAAATAAATATGGAGCCATTTATGCCAGTGCTGAGCTGAAGATTTTAGCTTCAGCGCCTACTTTTGCACCAAACCAACTGCAAAAAGCCATCATTATCACTAAAGGCCGAGAAGTCATCATAGAGTGCAATCCCCAAGGCTCTCCAAAACCAACCATCTCCTGGAAGAAGGGAGACAGAGCAGTTAGGGAAAACAAAAGAATAGCTATTCTTCCAGACGGCAGTCTACGGATTCTAAATGCTTCTAAATCAGATGAGGGCAAGTATGTTTGCCGAGGAGAAAACATCTTTGGTTCTGCTGAAATTTTAGCTTCGGTGTCCATAAAAGAACCTACAAGGATAGAACTTACTCCTAAAAGAACAGAATTAACAGTGGGAGAAAGCATCGTCCTTAATTGCAAAGCAATCCACGATGCTAGCTTGGATGTCACTTTCTTCTGGACACTAAGAGGACAGCCTATTGATTTCGAGAAAGAAGGTGGACATTTTGAAAGCATCAGGGCTCAAGCATCCTCTGCAGATTTAATGATCAGGAACATCCTTCTGATGCATGCTGGGAGATATGGCTGCAGGGTACAGACCACAGCAGACAGTGTGTCAGATGAGGCAGAACTTCTTGTTAGGGGTCCTCCTGGTCCCCCAGGGATAGTGATTGTGGAGGAAATCACCGAGAGCACAGCCACACTGTCCTGGAGCCCAGCAGCTGACAATCACAGCCCCATCTCTTCGTACAGCCTGCAGGCTCGCAGCCCGTTCTCCTTGGGTTGGCAAACAGTAAAAACAGTCCCAGAAATCATAACAGGAGACATGGAGTCAGCCATGGCAGTGGACCTAAATCCCTGGGTGGAATATGAATTTCGAGTGGTGGCCACAAATCCCATTGGGACAGGAGATCCAAGCACCCCATCTCGAATGATACGCACAAATGAGGCA------------------------------------------------------------------------------------------------------------------------------------------------------------------------------------------------------------------------------------------------------------------------------------------------------------------GAACCGAGTGCTGCTCCCACAGATGTCAAAGCTACAAGTGTGTCTGTGTCAGAGATCCTTGTTGCATGGAAACATGTTAAAGAGAGTCCAGGAAGACCACAGGGATTTGAGGTA---
>oryCun2
ATGGCTTCCTCCTGGAAACTCATTCTGTTCCTGTCAGTCACCGGGTGTCTTTCAGATTATTCCAAAGCTCTTCCTGGTCTTCCCACTTCATACGCTGCATTGCTAAGAATTAAAAAGAGTTCTTCCTCATCTCTCTTGGGTTCGAGGGCCAGATCCCGATACAGCAGCACTTCATTAGGAACACTGAGTGTTTCCTCACCCAGCTGGCGAGGGGTG---GCTCAACATTATTATTCTCCAATCAATCTTTATCATTCCTCAGATGCCTTCAAACAGGATGAAAGTGTGGACTATGGGCCAGTGTTTGTGCAAGAACCAGATGATATCATTTTCCCAACTGATTCTGATGAAAAGAAGGTGGCATTGAATTGTGAAAGTCGTGGCAACCCAGTTCCCAGTTACAGATGGCTTCGAAATGGAACAGAAATAGATTTGGAGAGTGATTATCGCTATAGTTTGATAGAAGGTACTTTCATCATAAGCAACCCAAGTGAAGCAAAGGATGCTGGTCATTATCAATGTTTAGCAACCAACACTTTCGGAAGTATTCTTAGTAGAGAAGCCATACTTCAGTTTGCCTATCTGGGAAATTTTAGTGGCCGGACAAGAAGTGCTGTGTCTGTGCGGGAAGGCCAGGGGGTCGTTCTGCTGTGCTCTCCTCCGCCTCATTCGCCAGAGATCATCTATAGCTGGGTCTTTAATGAGTTCCCTTCCTTTGTGGCAGAAGATAGTCGGCGGTTCATTTCTCAGGAAACAGGCAACCTTTATATTTCGAAAGTCCAAGCTTCAGACGTTGGCAGCTATATTTGTCTGGTGAAAAACACAGTGACAAATGCTCGAGTACTCAGTCCTCCAACACCACTCACTCTACGAAATGATGGTGTGATGGGAGAATATGAGCCGAAAATTGAGGTCCATTTCCCTTTCACAGTTACAGCTGCTAAGGGAACAACTGTTAAGATGGAGTGCTTTGCACTTGGCAACCCTGTTCCAACAATCACATGGATGAAGGTTAACGGTTACATCCCTAGTAAGTCGCGCCTGCGGAAGTCCCAGGCAGTGCTGGAAATACCGAATGTGCAGCTGGATGACGCAGGCATTTATGAGTGCAGAGCTGAAAACGCCCGTGGGAAAAATTCCTTCCGTGGACAATTACAAGTGTACACTTACCCTCACTGGGTGGAAAAACTGAATGACACTCAGTTGGACAGTGGCAGCCCTCTCCGATGGGAATGTAAGGCTACTGGAAAACCCAGACCCACGTTTCGTTGGCTGAAAAATGGAGCACCCCTCTTACCTCAGAGTAGGGTTGAGATGGTTAATGGAGTACTGATGATCCACAGTGTGAACCAATCAGATGCTGGAATGTATCAGTGTTTAGCTGAAAATAAGTATGGAGCCATTTATGCCAGCGCAGAGCTGAAGATTCTAGCTTCAGCTCCCACTTTTGCACCGAATCAACTAAAGAAAACCATCATTGTGACTAAAGGCCGAGAAGTCGAAATAGAGTGCAAACCCCAAGGCTCTCCAAAGCCAGCCATCTCCTGGAAGAAAGGAGACAAAGCAGTTAGGGAAAACAAAAGAATAGCTATTCTTCCAGACGGGAATCTACGGATCCTAAATGCTTCTAAATCAGATGAGGGAAAGTACGTTTGCCGAGGGGAAAACATCTTTGGTTCTGCTGAAATTGTAGCTTCGGTATCGGTAAAAGAACCTACAAGGATAGAACTTACTCCTAAAAGAATAGAGTTAACAGTGGGAGAAAGCATCGTCCTTAATTGCAAAGCAATCCATGATGCTAGTTTGGATGTCAATTTCTTCTGGACGCTAAAAGGACAGCCTATTGAGTTTGAGAAAGAAGGTGGACATTTTGAGAGCATCAGGGCCCAAGCATCCTCTGCAGATTTAATGATCAGGAACATCCTTCTGATGCATGCTGGGAGATATGGCTGCAGGGTACAGACCACAGCAGACAGTGTGTCAGATGAGGCAGAACTTCTTGTTAGGGGTCCCCCTGGTCCCCCAGGGGTGGTGATTGTGGAGGAAATCACCGAAAGCACGGCCACACTCTCCTGGAGCCCAGCAGCTGACAACCACAGCCCCGTCACCTCCTACAACCTCCAGGCTCGCAGCCCATTCTCCCTGGGCTGGCAAACAGTGAAAACAGTTCCAGAAATAATAACAGGAGACATGGAATCAGCCATGGCAGTGGACTTAAATCCCTGGGTGGAATATGAATTTCGAGTGGTGGCCACAAATCCCATTGGGACAGGAGATCCAAGTACGCCATCTCGAATGATACGCACAAATGAGGCAGTTCCAAAGACAGCACCCACCAATGTAAGTGGAAGAAGTGGTCGAAGGCATGAGTTAGTGATTGCCTGGGAGCCAGTATCTGAAGAGTTTCAAAATGGGGAAGGCTTTGGCTACATTGTGGCTTTCCGACCCAATGGAACACGTGGCTGGAAGGAGAAAATGGTGACATCCTCCGAAGCCTCCAAATTCATTTATCGAGATGAGAGTGTCCCTCCTCTTACTCCCTTTGAAGTGAAAGTCGGCGTGTACAACAATAAGGGGGATGGGCCTTTTAGCCAAATTGTGGTCATCTGTTCAGCTGAAGGAGAACCCAGTGCTGCTCCCACAGATGTCAAGGCTACAAGTATGTCTATGTCAGAGATTCTTGTTGCATGGAAACATATTAAAGAGAGTCTAGGAAGACCACAGGGATTTGAGGTA---
>otoGar3
ATGGCTTCATCTTGGAAACTAATTCTGCTTCTGTCCATCACTGGGTGTCTTTCAGAATATTCAGAAGTTCTTCCTGATATCCCTACATCATACGCTGCCTTGCTGAGAATTAAGAAGAGTTCATCTTCACCTGTTTTGGGTTCAAAAACCAGACCACGGTTCAGCAGCCCTTCACTAGGAACGCTGAGCGTTTCTGCCCCCAGCTGGCGAGGAGTC---CCGCAACATTACTATTCCCCCATCAACCTGTATCACTCCTCAGATGCCTTGAAACAAGATGAAAGCGTGGACTATGGGCCAGTGTTTGTGCAAGAACCGGATGATATCATTTTTCCAACTGATTCTGATGAAAAGAAGGTAGCACTGAATTGTGAAGTACGCGGCAACCCGATTCCCAGTTACAGATGGCTTCGAAATGGAACAGAAATAGACTTGGAAAGTGATTATCGCTACAGTTTGATCGACGGCACCTTCATTATAAGCAACCCCAGTGAAGCAAAGGATTCTGGTCATTATCAGTGTTTGGCAACTAACAGCTTTGGAAGTGTTCTTAGCAGAGAAGCCACACTGCAGTTTGCCTATCTGGGAAATTTTAGTGGCCGGACCAGAAGTGCAGTCTCTGTGAGGGAAGGCCAGGGGGTTGTTCTGATGTGCTCTCCTCCGCCTCATTCGCCAGAGATCATCTATAGCTGGGTATTTAATGAGTTCCCTTCCTTTGTGGCGGAAGACAGCCGGCGGTTCATTTCCCAGGAGACAGGCAACCTTTATATTTCTAAAGTCCAAACATCAGATGTTGGCAGCTATATTTGTCTGGTTAAAAACACAGTCACAAACGCTCGAGTGCTGAGTCCTCCAACACCACTCACTCTGCGAAACGATGGTGTGATGGGAGAATATGAGCCGAAAATTGAGGTCCATTTTCCTTTCACGGTTACAGCTGCTAAGGGAACAACAGTTAAGATGGAGTGCTTTGCACTTGGCAACCCTGTTCCAACTATCACGTGGATGAAGGTTAATGGTTATATTCCCAGTAAAGCTCGTCTGCGGAAATCTCAGGCAGTGCTGGAAATACCAAACGTCCAGCTGGATGATGCCGGCTTCTATGAGTGCAGAGCTGAAAACTCGCGTGGAAAAAATTCCTTTCGTGGACAATTACAAGTCTACACTTATCCACACTGGCTAGAAAAACTGAATGATACTCAGTTAGACAGCGGGAGCCCTCTCCGGTGGGAGTGTAAAGCTACGGGAAAACCCAGACCCACTTACCGTTGGCTAAAGAACGGAGCACCCTACTCGCCTCAGAGCAGGGTTGAGATGGTTAATGGAGTATTGATGATCCACAGTGTAAATCAATCAGATGCTGGAATGTATCAGTGTTTGGCTGAAAATAAATACGGCGCCATTTACGCTAGTGCTGAGCTGAAGATTCTAGCTTCAGCTCCTACTTTTCCACTGAATCACCTGAAGAAAACAATAATTGTTACCAAAGGCCGAGAAGTTGTTATAGAGTGCAAACCCCAAGGCTCTCCAAAACCAATCATCTCTTGGAAGAAAGGAGACAAAGCAGTGAGAGAGAACAAAAGAATAGCTATTCTTCCAGACGGGAGTCTACGGATCCTAAATGCTTCCAAATCAGATGAGGGAAAGTATGTTTGCCGAGGGGAAAACATCTTTGGTTCTGCTGAAATTATAGCTTCAGTATCTGTAAAAGAACCCACGAAGATAGAACTTACTCCTAAAAGGACAGAACTAACAGTGGGAGAAAGCGTCGTTCTGAGTTGCAAAGCAATTCACGATTCGAGTTTGGATGTCACTTTCTATTGGACACTGAAAGGACAGCCTATTGATTTTGAGAAAGATGGTGGACATTTTGAAAACATCAGGGCCCAAGCATCCTCTGCAGATTTAATGATCAGGAACATCCTTCTGATGCATGCTGGGAGATATGGCTGCAGGGTACAGACCACAGCAGACAGTGTGTCAGATGAGGCAGAGCTTCTTGTTAGGGGTCCCCCAGGTCCCCCTGGGGTAGTAATTGTTGAGGAAATCACTGAAAGCACGGCCACACTGTCCTGGAGCCCAGCAGCTGACAACCACAGCCCCATCTCCTCCTACAACCTACAAGCGCGCAGCCCGTTCTCCCTGGGCTGGCAAACGGTGAAGACAGTCCCAGAGATCATAACAGGAGACATGGAGTCAGCCATGGCCGTGGACCTGAATCCCTGGGTAGAGTATGAATTTCGAGTGGTAGCCACCAATCCAATTGGGACGGGAGATCCAAGCACCCCATCTCGAGTGATCCGCACAAACGAAGCAGTTCCAAAGACAGCGCCCACCAACGTAAGCGGAAGAAGCGGAAGGCGGCACGAGCTAGTCATTGCCTGGGAGCCAGTATCCGAAGAGTTTCAGAATGGGGAAGGCTTTGGCTATATTGTGGCTTTCAGACCCAATGGCACACGTGGCTGGAAGGAAAAAATGGTGACATCTTCTGAAGCTTCCAAATTCATTTATCGAGATGAAAGCGTCCCCCCTCTCACTCCCTTTGAAGTGAAGGTCGGCGTTTATAACAATAAAGGGGACGGCCCTTTCAGTCAAATCGTGGTCATCTGCTCAGCTGAAGGAGAACCCAGTGCTGCTCCCACAGATGTCAAAGCCACAGGTGTGTCTGTGTCAGAGATTCTTGTAGCATGGAAACACGTGAAAGAGAGTCTGGGAAGGCCACAGGGATTTGAGGTA---
>eriEur2
ATGGGTTCCTGTTGGAAACTGGCTCTGTTCCTTTTGGTTGCTGGATGTCTTTCAGACTCTTCTGGAGCTCTTCCTAGTCTCCCTACTTCATATGCTGCTTTGCTCAGAGTTAAGAAGAGTTCATCTTCATCCCCCTTTGGTTCTAAGACCAGACCACGATACAGCAATCCTTCCTCAGGGACATTGGGCGTTTCTCCACCAAGCTGGCGAGGGGCT---GCTCAACATTACTATGCTCCTATCAACCTTTATCATTCCTCAGATGCCTTCAAACAAGATGAAAGTGTGGACTATGGGCCGGTGTTTTTGCAAGAGCCAGATGATATCATTTTCCCAACAGATTCTGAGGAGAAGAAAATAGCACTCAATTGTGAAGTTCGGGGGAATCCAGCTCCCGGTTACAGATGGCTTCGGAACGGCACAGAAATAGATCTGGAAAGTGATTATCGCTACAGTTTAATAGACGGGAGCTTCATTATCAGCAACCCCAGTGAAGCCAAAGACTCCGGCCTTTATCAGTGTTTGGCCACCAACGCTTTGGGAAGTGTTCTTAGTAGAGAAGCCATACTGCAGTTTGCCTATCTGGGGAATTTTAGTGGCCGGACACGAAGCGCTGTCTCAGTGAGGGAAGGCCAGGGGGTTGTTCTGATGTGCTCTCCTCCGCCTCATTCTCCAGAGATCATCTATAGTTGGGTGTTTAATGAGTTCCCCTCCTTCGTGGCAGAAGACAGCCGACGGTTCATTTCTCAGGAGACAGGCAACCTTTATATTTCTAAAGTCCAAACGTCAGATGTTGGCAGCTATATCTGTCTGGTGAAAAACACAGTGACGAATGCCCGAGTCCTTAGTCCTCCAACACCACTCACTCTACGCAATGATGGTGTGATGGGAGAATATGAGCCGAAAATTGAGGTCCATTTTCCTTTCACGGTTACAGCTGCTAAGGGAACAACTGTTAAGTTAGAGTGCTTTGCACTTGGCAACCCAGTCCCAGCAATCACATGGATGAAGGTTAACGGCTACATTCCTGGTAAGGCACGTCTGCGGAAATCTCAGGCAGTGCTGGAGATCCCTAATGTGCAGCTGGATGACAGTGGTGTCTATGAGTGCAGAGCGGAAAACTCTCGTGGCAAAAATTCCTTCCGTGGACAGCTACAAGTATACACTTACCCACACTGGGTAGAAAAACTGAACGACACTCAGTTAGACAGCGGGAGCCCTCTCCGGTGGGAGTGTAAAGCGACCGGGAAGCCCAGGCCCACCTACCGCTGGCTGAGGAACGGAGTGCCCCTCTCGCCTCAGAGTAGGGTTGAGATGGTCAATGGAGTATTGATGATCCACAATGTGAATCAGTCAGATGCTGGAATGTATCAGTGCTTGGCTGAAAATAAATACGGAGCCATTTATGCTAGCGCTGAGCTAAAGATTCTAGCTTCAGCTCCAACTTTCGCACCGAATCAACTAAAGAAAGCAATAATTGTTACCAAAGGCCGAGACGTCATCATAGAGTGCAAACCCCAAGGCTCTCCAAAACCAGCCATCTCTTGGAAGAAGGGAGACAAAGCAGTTAGAGAGAACAAAAGAATAGCTATCCTTCCAGACGGGAGTCTTCGTATCCTAAATGCTTCCAAATCAGATGAGGGAAAGTACATTTGCCAAGGGGAGAACATCTTTGGTACTGCTGCAATTATAGCTTCCGTTTCTGTGAAAGAACCTACAAGAATAGAACTTACTCCTAAAAGGACAGAGTTAACAGTGGGAGAGAGTATCGTCCTTAATTGCAAAGCAATTCACGATTCTAGCTTGGACATCACTTTCTACTGGACGCTAAAAGGACAACCTATCGATTTTGAGAAAGAAGGTGGACATTTTGAAAGCATCAGGGCCCAAGCATCCTCTGCAGATTTAATGATCAGGAACATCCTTCTGATGCATGCTGGGAGATATGGCTGCAGGGTACAGACCACAGCAGACAGTGTGTCAGATGAGGCAGAACTTCTTGTTAGGGGTCCCCCAGGCCCCCCCGGGGTGGTGATTGTGGAGGAAATCACGGAGAACACAGCCACCCTGTCCTGGAGCCCAGCTGCCGACAACCACAGCCCCATCTCCTCCTACAACCTGCAGGCCCGCAGTCCCTTTTCCCTGGGCTGGCAGACAGTGAGAACAGTACCAGAAACCATCACAGGAGACATGGAGTCAGCCATGGCAGTGGACCTGAACCCCTGGGTGGAATATGAATTCAGAGTTGTAGCCACCAACCCAATTGGGACTGGAGATCCCAGCACCCCATCTCGCCTGATCCGAACAAATGAAGCAGTTCCAAAGACGGCACCCACCAACGTGAGTGGGAGAAGTGGAAGGCGGCACGAATTAGTCATCGCCTGGGAGCCAGTATCTGAAGAGTTTCAGAATGGGGAAGGCTTTGGCTATATTGTGGCTTTCAGGCCCAATGGAACACGGGGCTGGAAGGAAAAGATGGTGACATCCTCCGAAGCCTCAAAGTTCATTTACCGGGATGAAAGTGTCCCTCCTCTCACTCCCTTTGAAGTGAAGGTCGGCGTTTATAACAATAAAGGAGATGGACCTTTTAGTCAGATTGTGGTCATCTGTTCAGCTGAAGGAGAACCCACCACTGCTCCCACTGACGTCAAGGCAACCAGCATGTCTGTGTCAGAGATTCTCATTGCGTGGAAACACCCTAAAGAGAGTCTAGGAAGACCACAGGGATTTGAGGTA---
>hetGla2
ATGGCTTCTTCTTGGAGACTCATTTTGTTTCTGTCATTCACCGGGTATCTTTCAGAATATTCCAAAGGTCTTCCTGGTCTCCCAACTTCATATGCTGCTTTGCTAAGAATCAAGAAAAGTTCATCCTCATCTCTCTTTGGATCAAAGACCAGACCATGGTACAGCAGTCCTTCTTTAGGGACATTGAGTGTTTCTTCACCAAGTTGGCGCGGGGCA---GCTCAACATTACTATTCCCCCATCAACCTCTACCACTCCTCAGATGCCTTCAAACAAGATGAAAGTGTGGACTATGGGCCAGTGTTTGTTCAGGAACCAGAGAGTATCATTTTCCCAACTGATTCTGATGAAAACAAGGTAGCACTGAATTGTGAAGTTCGTGCCAACCCAGTTCCCAGTTACAGATGGATTCGGAATGGAACACAAATCGATTTGGAAAGTGATTATCGCTACAGTTTGATAGATGGCACCTTCATTATAAGTAATCCAAGTGAAACAAAAGATTCTGGTCAATATCAGTGTTTAGCAACCAACAGTTTTGGAAGTATTCTTAGTAGAGAAGCCACACTTCAGTTTGCCTATCTGGGAAATTTTAGTGGCCGGACAAGAAGTGCAGTCTCTGTGAGGGAAGGCCAGGGGGTTGTTCTGATGTGCTCTCCTCCGCCTCATTCACCAGAGATCATCTACAGCTGGGTATTTAATGAATTCCCCTCCTTTGTGGCGGAAGACAGCCGGCGGTTCATTTCCCAGGAGACAGGCAACCTTTATATTTCTAAAGTGCAAACATCAGATGTTGGAAGCTATATTTGCCTGGTGAAAAACACAGTGACGAATGCTCGAGTCCTTAGTCCTCCAACACCACTCACTCTGCGCGATGATGGTGTGATGGGAGAATATGAGCCTAAAATTGAGGTCCATTTTCCTTTCACGGTTACAGCTGCTAAGGGAACAACTGTTAAGATGGAGTGCTTTGCACTTGGCAATCCAGTTCCAACAATCACATGGATGAAGGCTAATGGCTATATTCCTGGTAAGTCACGACTGCGGAAATCTCAGGCAGTGCTGGAAATACCAAATGTGCAGCTGGATGATGCAGGAATATATGAATGCAGAGCTGAAAACGCACGTGGAAAAAATTCATTCCGTGGACAATTACAAATATACACCTACCCACACTGGGTAGAAAAACTGAATGATACCCAGTTGGACAGTGGGAGCGCCCTCCAATGGGAATGCAAGGCCACTGGGAAGCCCAGGCCCACATACCGCTGGCTGAAGAATGGAGTGCCTCTCTTGCCTCAGAATAGAGTCAACACAGCTAATGGAGTATTGATGATCCACAGTGTAAACCAGTCTGATTCTGGGATGTATCAGTGTTTGGCTGAAAATAAATATGGTGCTATTTATGCTAGTGCTGAGCTGAAGATTCTAGCTTCAGCTCCTACTTTTGCACTGAATCAACTGAAGAAAACAATAATCGTTACCAAAAACCGAGAAGTCATAATAGAATGCAAACCTCAAGGCTCTCCAAAACCAAACATCTCTTGGAAGAAGGGAGATAAAGCAGTTAGAGAGAACAAAAGACTAGCTATTCTTCCAGACGGGAATCTACGGATCCTAAATGCATCTAAATCAGATGAGGGAAACTACGTTTGCAAAGGGGAAAACATCTTTGGTTCTGCTGAAATTGTAGCTTCAGTGTCTGTAAAAGAACCTACAAGGATAGAACTTACTCCAAAAAGAACAGAGTTAACAGTAGGAGAAAGCATCGTCCTTAATTGCAAAGCAATTCATGATGCTAGTTTGGATGTCAATTTCTACTGGACACTGAAAGGACAGCCCATTGATTTTGAGAAAGAAGGTGGACATTTTGAAAACATCAGGGCCCAAGCATCCTCTGCAGATTTAATGATCAGGAACATCCTTCTGATGCATGCTGGGAGATATGGCTGCAGGGTACAGACCACAGCAGACAGTGTGTCAGATGAGGCAGAACTTCTTGTTAGGGGTCCCCCAGGCCCACCAGGGATAGTAATTGTTGAGGAAATCACCGAAAGCACAGCCACACTGTCCTGGAGTCCAGCAGCTGACAACCACAGTCCAATCTCCTCCTATAACCTGCAGGCTCGCAGCCCCTTCTCCCTGGGCTGGCAAACTGTGAAGACAGTCCCAGAAACTATAACAGGAGACATGGAATCAGCAATGGCAGTGGACTTAAATCCTTGGGTGGAATATGAATTTCGAGTAGTGGCCACCAATCCAATTGGGACTGGAGATCCAAGCACCCCATCACGACTGATCCGCACAAATGAAGCAGTTCCAAAGATAGCACCTACCAATGTAAGTGGAAGAAGTGGAAGAAGACACGAGTTGGTCATTGCCTGGGAGCCAGTATCTGAAGAGTTTCAGAATGGGGAAGGTTTTGGCTATATTGTGGCTTTCAGACCCAATGGAACACGAGGCTGGAAGGAAAAAATGGTGACATCCTCTGAAGCTTCCAAATTCATCTATCGAGATGAAAGTGTCCCTCCGCTGACTCCCTTTGAAGTGAAGGTTGGCGTTTATAACAATAAAGGGGATGGACCTTTCAGTCAAATTGTGGTCATCTGTTCAGCTGAAGGAGAACCCAGTGCTGCTCCTACTGATGTCAAGGCTACAAGTGTGTCTGTGTCAGAGATTCTTGTTGCATGGAAACATATTAAAGAGAGTCTAGGAAGACCACAGGGATTTGAGGTA---
>cavPor3
ATGGCTTCTTCCTGGAAACTCATTCTGTTTATGTCAGTCATCGGGTATCTTTCAGAGCATTCCAAAGCTCTTCCTGGTCTCCCAACTTCATATGCTACTTTGCTAAGAATAAAGAAAAGTTCATCTTCATCTCTCTATGGTTCAAAGATGCGACCACGGTACAGCACTCCCCCTTTAGGAACACTGAGTGTTTCTTCACCAAGTTGGCGTGGGGCC---GCTCAGCACTACTATTCTCCCATCAATCTTTACCACTCCTCAGATGCCTTCAAACAAGATGAAAGTGTGGACTATGGGCCAGTGTTTGTACAGGAACCAGATGGTATCATTTTCCCGACTGATTCTGATGAAAACAAGGTAGCACTGAATTGTGAAGTTCGTGCCAACCCAGTTCCCAGTTACAGATGGCTTCGGAATGGAACACAGATTGATTTGGAAAGTGATTATCGCTACAGTTTGATAGATGGCACCTTCATTATAAATAACCCAAGTGAAGCAAAAGATTCTGGTCAATATCAGTGTTTGGCCACCAACAGTTTTGGGAGTATTCTTAGTAGAGAAGCCACACTTCAGTTTGCCTATCTGGGAAATTTTAGCGGCCGGACAAGAAGTGCAGTCTCCGTGAGGGAAGGCCAGGGGGTTGTTCTGATGTGCTCTCCTCCGCCTCATTCACCAGAGATCATCTACAGCTGGGTATTTAATGAATTCCCTTCCTTTGTGGTGGAAGACAGCCGGCGGTTCATTTCCCAGGAGACAGGCAACCTTTATATCTCTAAAGTGCAAACTTCAGATGTTGGAAGCTACATTTGTCTGGTGAAAAACACAGTAACGAATGCTCGGGTCCTTAGTCCTCCAACACCACTCACTCTGCGGAATGATGGTGTGATGGGAGAATATGAGCCTAAAATTGAGGTCCATTTTCCTTTCACGGTTACAGCTGCTAAGGGAACAACTGTTAAGATGGAGTGCTTTGCACTGGGCAATCCTGTTCCAACAATCACATGGATGAAGGTTAATGGCTATATTCCTAGTAAGTCACGACTACGGAAATCTCAGGCAGTGTTGGAAATTCCAAATGTGCAGCTGGAAGATGCAGGCATATACGAATGCAGAGCTGAAAACTCACGTGGAAAAAACTCATTTCGTGGACAACTACAAATATACACTTACCCACACTGGGTAGAAAAGCTGAATGATACCCAGTTAGACAGTGGGAGTCCTCTCCGATGGGAATGCAAGGCCACTGGGAAACCCAGGCCCACATATCGCTGGCTCAAGAATGGAGTGCCTCTACTACCTCAGACAAGGATTCACACAGTTAATGGAGTATTGATGATTCACAGTGTAAACCAATCAGATTCTGGGATGTATCAGTGTTTGGCTGAAAATAAATATGGAGCTATTTATGCTAGTGCTGAGCTGAAAATTCTAGCTTCAGCTCCTACTTTTGCACCGAATCAATTGAAGAAAACAGTAATTGTTACCAAAGACCAAGAAGTTATCATAGAGTGCAAACCTCAAGGCTCTCCAAAACCAAACATTTCTTGGAAGAAGGGAGATAAAGCAGTTAGAGAGAGCAAAAAAATAGCTATTCTTCCAGACGGGAGTCTACGGATCCTAAACGCCTCTAAATCAGATGAGGGAAAGTATGTTTGCAGAGGGGAAAACATCTTTGGTTCTGCTGAAATTGTAGCTTCAGTGTCTGTAAAAGAACCTACAAAGATAGAACTTACTCCAAAAAGAACAGAGTTAACAGTGGGAGAAAGCATTGTCCTTAATTGCAAAGCAATTCACGATGCCACTTTGGATGTCAATTTCTACTGGACACTGAAAGGACAGCCTATTGATTTTGAGAAAGACGGTGGACATTTTGAAAGCATCAGGGCCCAAGCATCCTCTGCAGATTTAATGATCAGGAACATCCTTCTGATGCATGCTGGGAGATATGGCTGCAGGGTACAGACCACAGCAGACAGTGTGTCAGATGAGGCAGAACTTCTTGTTAGGGGTCCCCCAGGCCCACCAGGGATAGTAATTGTTGAGGAAATCACCGAAAGCACAGCCACACTGTCCTGGAGTCCGGCAGCTGACAATCACAGTCCAATCTCCTCCTATAACCTGCAGGCTCGCAGCCCTTTCTCCCTGGGCTGGCAAACCGTGAAGACAGTCCCAGAAACCATAACAGGAGACATGGAATCAGCAATGGCAGTGGACTTAAATCCGTGGGTGGAGTATGAATTTCGAGTGGTGGCCACCAATCCAATTGGGACTGGAGATCCAAGCACCCCATCGCGAATGATCCGCACCAATGAGGCAGTTCCAAAGACAGCACCCACCAATGTCAGTGGCAGAAGTGGAAGAAGACACGAGTTGGTCATTGCCTGGGAGCCAGTATCTGAAGAGTTTCAGAATGGGGAAGGCTTTGGCTATATTGTGGCTTTCAGACCAAATGGAACACGAGGCTGGAAAGAAAAAATGGTGACATCCTCTGAAGCTTCCAAATTCATCTATCGAGATGAAAGTGTCCCTCCACTGACTCCCTTTGAAGTGAAGGTTGGCGTTTATAACAATAAAGGGGATGGACCTTTCAGTCAAATTGTGGTCATCTGTTCAGCTGAAGGAGAGCCCAGTACTGCTCCCACTGATGTAAAGGCTACAAGTATGTCTGTGTCAGAGATTCTTGTTGCATGGAAACATATTAAAGAGAGTCTAGGAAGACCACAGGGATTTGAGGTA---
>micOch1
ATGACTTCCTTTTGGAGACTAATCCTGTTCCTGTCTGTCACCAGGTGTCTCTCAGAGAACTCTGAAGCAATCTCCGGTGTTCCCACTTCCTATGCTGCATTGCCGAGAATTAAGAAGAGTTCAGCCTCACCTGCCTTTGGTTCCAAGGTCAGGCCGCGGTACAGCAGTCCTTCATTAGGTACCCTGAGTGTTTCTCCCCCGAGCTGGCGAGGGGCA---GCTCAACAGTACCACCCTCCAGTCAACCTTTATCACTCATCGGATGCCTTCAGACAAGATGACAGTGTGGATTATGGGCCAGTGTTTGTGCAAGAACCTGATGACGTCATTTTTCCAACGGATTCTGACGAAAAGAAGGTAGCTCTGAATTGTGAAGTTCGAGGCAACCCTGCTCCTACTTATAGGTGGCTCCGGAATGGAACAGAGATCGATCTGGAAAGTGACTATCGCTACAGTTTGATAGATGGTACCTTTATCATAAGCAATCCAAGTGAAGTAAGGGATTCTGGGCTTTATCAATGTTTAGCCACCAACACTTTTGGAAGTATTCTCAGTCGAGAAGCCACACTTCAGTTTGCCTATCTGGGAAATTTTAGTGGCCGGACAAGAAGTGCAGTCTCTGTGAGAGAAGGCCAGGGGGTTGTTCTGATGTGTTCCCCGCCACCTCATTCTCCAGAGATCATCTACAGCTGGGTCTTTAACGAGTTCCCCTCCTTTGTGGCGGAGGACAGTCGGAGGTTCATATCCCAAGAGACAGGCAACCTTTATATATCGAAAGTGCAACCATCAGATGTTGGCAGCTATATCTGTCTGGTGAAAAATGCCGTGACGAATGCACGAGTGCTCAGTCCTCCGACACCGCTCACTCTGCGGAATGATGGTGTGATGGGAGAATATGAGCCGAAAATTGAGGTCCATTTTCCTTTCACGGTTACGGCTGCTAAGGGAACAACTGTTAAGATGGAATGTTTTGCACTTGGCAACCCTGTTCCAACAATCACTTGGATGAAGGTTAACAGTTACATTCCCGGTAAGTCCAGACTGCGGAAATCCCAGGCTGTGCTGGAGATCCCCAACCTGCAGTTAGATGATGCTGGAGTATATGAATGCACAGCTGAGAACTCCCGTGGAAAAAACTCCTTTCGTGGACAGCTGCAGATATACACATACCCACACTGGATACAGAAACTGAATGATACCCAGCTAGACAGTGGGAGTCCTCTGCAGTGGGAATGCAAGGCGACTGGCAAGCCCAGGCCCACATACCGCTGGCTGAAGAATGGAGCACCCCTCCTGCCACAGAGCAGAGTGGACACAGCTAATGGCATATTGATGATCCATAGTGTGAATCAATCAGATGCTGGGATGTATCAGTGTTTGGCTGAGAATAAATATGGAGCTATTTATGCGAGTGCTGAACTGAAGATCCTAGCCTCACCACCTTCCTTTGAACTGAATCAAGTCAAGAAAACAATAATTGTCACCAAAGACCGGGAAGTCCTCATAGAGTGTCAACCACAGGGTGCTCCCAAGCCAACCATCTCCTGGAGGAAGGGAGACAAGGTGGTGAGAGGCAACAAAAGAATAGCTATTCTTCCAGACGGAAGCCTGCGGATCCTAAATGCTTCTAAAGCAGATGAGGGAAAGTACACTTGTCAAGGAGAGAACATCTTCGGTTCTGCAGAGATTATTGCTTCACTGTCTGTCAAAGAACCCACAAGGATAGAGCTTACTCCTAAAAGAACAGAGTTAACTGTCGGAGAGAGTATTGTCCTCAACTGCAAAGCCATTCACGACTCTAGTTTGGATGTCACTTTCTACTGGACACTAAAAGGACAACCTATTGACTTTGAGAAAGAAGGTGGACATTTTGAAAACATCAGGGCTCAAGCATCCTCTGCAGATTTAATGATCAGGAACATCCTTCTGATGCATGCTGGGAGATATGGCTGCAGGGTACAGACCACAGCAGACAGTGTGTCAGATGAGGCAGAACTTCTTGTTAGGGGTCCCCCAGGCCCACCTGGGGTGGTCATTGTGGAGGAAATCACAGAAAGCACAGCCACTCTTTCATGGAGTCCAGCAACTGACAACCACAGTCCCATCTCCTCCTACAACCTGCAGGCCCGCAGCCCCTTCTCCCTGGGCTGGCAAACCGTGAAAACAGTCCCAGAAGTCATCACAGGAGACATGGAGTCAGCAATGGCTGTGGACCTAAATCCCTGGGTAGAATATGAATTCCGAGTGGTGGCCACCAATCCAATTGGAACAGGGGATCCAAGCATCCCATCTCGAATGATCCGCACAAACGAGGCAGTTCCAAAGACAGCACCCAGCAATGTAAGTGGAAGAAGTGGAAGAAGGCATGAACTGGTGATCGCCTGGGAGCCAGTATCAGAAGAATTTCAAAATGGGGAAGGCTTCGGCTACATAGTGGCGTTCAGACCCAACGGAACACGTGGCTGGAAGGAGAAGATGGTGACGTCTTCTGAGGCTTCAAAGTTCATTTACCGAGATGAAAGTGTCCCCCCTCTCACACCCTTTGAAGTCAAAGTTGGTGTTTATAATAATAAAGGCGATGGCCCCTTCAGTCCGATTGTGGTCATCTGTTCAGCGGAGGGAGAACCCACTGCTGCCCCCACCGACGTCAAGGCTACGAGTGTATCTGTCTCAGAGATACTCGTTACATGGAAACATATAAAGGAAAGTCTCGGAAGGCCACAGGGGTTTGAGGTA---
>criGri1
-------------------------------------------------------AGAATTCTGAAGCTCCTTCTGGTATTCCCACTTCATACGCTGCTCTGCTAAGAATTAAGAAGAGTTCAACCTCATCTGCCTTTGGTTCCAAGACCAGACCACGGTACAGCAGTCCTTCATTAGGGACCCTGAACGTTTCTCCACCAAGCTGGCGAGGGGCA---GCTCAGCAGTACCACTCCCCAGTCAACCTGTATCATTCGTCGGATGCCTTCAAACAAGATGAAAGTGTGGATTATGGGCCGGTATTCATGCAAGAACCTGATGACGTTATTTTTCCAACTGATTCTGATGAAAAAAATGTAGCCCTGAATTGTGAAGTTCGTGGCAATCCTACTCCTACTTACAGATGGCTCCGGAATGGAACAGAAATCGATCTGGAAAGTGACTATCGCTACAGTTTGATAGATGGGACCTTCATCATAAGCAATCCAAATGAAGTCAGGGACTCTGGGCTTTACCAGTGTTTAGCCACCAACACTTTTGGAAGTATTCTCAGTCGAGAAGCTACACTTCAGTTTGCCTATCTGGGAAATTTTAGTGGCCGGACAAGAAGTGCAGTCTCTGTGAGGGAAGGCCAGGGGGTTGTTCTGATGTGTTCCCCACCGCCTCATTCTCCAGAGATCATCTATAGCTGGGTCTTTAACGAGTTCCCCTCCTTTGTGGCGGAGGACAGCCGGCGGTTCATATCCCAAGAGACAGGCAACCTTTATATTTCTAAAGTGCAAACATCAGATGTTGGCAGCTATATTTGTCTGGTGAAAAACGCCGTGACGAATGCTCGGGTGCTCAGTCCTCCTACACCGCTCACTCTACGAAATGATGGTGTGATGGGAGAATATGAGCCGAAAATTGAGGTCCATTTTCCTTTCACGGTTACAGCTGCTAAGGGAACAACTGTTAAGATGGAATGCTTTGCACTCGGCAACCCTGTTCCAACAATCACTTGGATGAAGGTTAACGGTTACATTCCCAGTAAGTCCAGACTGAGGAAATCCCAGGCTGTGCTGGAGATCCCCAACCTGCAGCTGGACGATGCTGGACTATATGAATGCACAGCTGAGAACTCCCGTGGAAGAAACTCCTTTCGTGGACAGCTACAGATATACACATACCCACACTGGGTACAAAAACTGAATGACACCCAGCTAGACAGTGGGAGCCCTCTGCAGTGGGAATGCAAGGCCACTGGAAAGCCCAAGCCAACATACCGCTGGCTGAAGAATGGAGCACCCATCCTGCCACAGAGCAGAGTGGACACAGTTAATGGAATATTGGCGATCCATAGTGTGAATCAATCAGATGCTGGGATGTATCAGTGTTTGGCTGAGAATAAATATGGAGCTATTTATGCAAGCGCTGAGCTGAAGGTCCTAGCATCACCACCCTCTTTTGAGCTGAATCAAGTGAAGAAAACAATAATTGTTACCAAAGACCGGGAGGTCCTCATTGAGTGTCAACCACAGGGAGCTCCCAAGCCAGCCATCTCCTGGAGGAAGGGAGACAAGGCAGTAAGAAGCAACAAAAGAATAGCTATTCTTCCAGATGGAAGCCTGCGGATTCTAAATGCTTCTAAAGCAGACGAGGGAAAGTACATTTGCCAAGGGGTGAACATCTTCGGTTCCGCAGAGATTATAGCTTCCCTGTCTGTCAAAGAACCCACAAGGATAGAGCTCACTCCTAAAAGAACAGAGTTAACTGTTGGAGAGAGCATTGTCCTCAACTGCAAAGCCATCCATGATTCCAGTTTGGATGTCACTTTCTACTGGACACTAAAAGGACAACCTATTGACTTTGAGAAAGAAGGTGGACATTTTGAAAGCATCAGGGCTCAAGCATCCTCTGCAGATTTAATGATCAGGAACATCCTTCTGATGCATGCTGGGAGATATGGCTGCAGGGTACAGACCACAGCAGACAGTGTGTCAGATGAGGCAGAACTTCTTGTTAGGGGTCCCCCAGGTCCACCTGGGGTCGTCATCGTGGAGGAGATCACAGAAAGCACAGCCACTCTTTCATGGAGTCCAGCAACTGACAACCACAGCCCTATCTCCTCCTACAACCTGCAGGCTCGCAGCCCTTTCTCTCTGGGCTGGCAAATAGTGAAGACAGTCCCAGAAGTCATCACAGGAGACATGGAGTCAGCAATGGCTGTGGACCTAAATCCCTGGGTAGAATATGAATTCCGAGTGGTGGCCTCCAACCCAATTGGGACAGGTGATCCAAGCATTCCGTCTCGAATGATCCGCACAAATGAGGCAGTTCCAAAGACAGCACCCAGCAATGTGAGTGGAAGAAGTGGAAGAAGGCATGAACTGGTTATCGCCTGGGAGCCAGTATCAGAAGAGTTTCAAAATGGGGAAGGCTTCGGCTACATAGTGGCGTTCAGACCCAATGGAACACGTGGCTGGAAGGAGAAAATGGTGACATCTTCTGAGGCTTCTAAGTTCATTTATCGAGATGAAAGTGTCCCCCCTCTCACACCCTTTGAAGTCAAAGTTGGTGTTTATAATAACAAAGGTGATGGACCCTTCAGTCAGATTGTAGTCATCTGTTCAGCCGAGGGAGAGCCCACTGCTGCCCCCACCGATGTCAAGGCTATGAGTGTATCTGTGTCAGAGATTCTTGTTACATGGAAACACAATAAGGAGAGTCTTGGAAGGCCACAGGGGTTTGAGGTAT--
>mm10
ATGGCTTCCTGTTGGAGACTCATTCTGTTCCTGTCTGTCACCAGGTGGCTTTCAGATTACTCTGAAGCTCTCTCTGGCCTTTCTACTTCATATGCTGCTTTGCTCAGAATTAAGAAGAGTTCAACCTCACCC---TTTGGTTCCAAGTCCAGACCACGGTTCAGCAGTCCTTCATTAGGTACCATCAGTGTTTCTCCACCAAGCTGGCGAGGGGCA---GCTCAGCAGTACCACTCCCCAGGCAACCTTTATCACTCCTCAGATGCCTTCAGACAAGATGAAAGTGTGGATTATGGGCCAGTATTTGTGCAAGAACCTGATGATGTCATTTTTCCAACTGATTCTGATGAAAAGAAGGTAGCTCTAAATTGTGAAGTTCGTGGCAACCCATCTCCTAGTTACAGATGGCTTCGGAATGGAACTGAAATAGCTCTGGAGAGTGACTATCGCTACAGTCTGATAGACGGCACCTTCATCATCAGCAATCCAAGTGAACTCAGGGATTCTGGCCTGTACCAGTGCTTAGCCACCAACTCTTTTGGAAGTATTCTTAGTCGAGAAGCCACTCTTCAGTTTGCCTATCTGGGAAATTTTAGTGGCCGGACAAGAAGTGCAGTCTCAGTGCGGGAAGGCCAGGGGGTTGTTCTGATGTGCTCTCCACCACCACATTCTCCAGAGATCATCTATAGCTGGGTCTTCAATGAGTTCCCTTCCTTTGTGGCAGAGGACAGCCGGCGGTTCATATCCCAAGAGACAGGCAACCTTTATATTTCTAAAGTGCAAACATCCGATGTTGGCAGCTACATTTGTCTGGTGAAAAATGCTGTGACAAATGCTCGCGTGCTCAGTCCTCCAACCCCACTCACGCTGCGAAATGATGGTGTGATGGGAGAATATGAGCCAAAAATTGAGGTCCATTTTCCTTTCACTGTCACAGCTGCTAAGGGAACAACTGTGAAGATGGAATGCTTTGCACTTGGCAACCCGGTTCCAACAATTACTTGGATGAAGGTTAACGGTTACATTCCTAGTAAGTCCAGACTGCGGAAATCCCAGGCAGTGCTGGAGATTCCAAACCTGCAGCTGGATGATGCCGGAATATACGAATGCACAGCTGAAAACTCCCGTGGAAAAAACTCCTTTCGTGGACAGCTACAAATATTCACATACCCACACTGGGTACAGAAACTGAATGATACCCAGCTGGACAGTGGGAGTCCTCTGCAGTGGGAATGCAAGGCTACTGGAAAGCCCAGACCCACATACCGCTGGCTGAAGAATGGAGCACCCCTCTTGCCGCAGAGCAGAGTGGACACAGTGAATGGAATATTGGCGATCCAGAGTGTGAATCAATCAGATGCTGGGATGTATCAGTGTTTGGCTGAGAATAAATATGGAGCTATTTATGCGAGTGCTGAGCTGAAGATTCTAGCTTCGCCGCCCTCCTTCGAACTGAATCAAGTGAAGAAATCCATAATTGTTACCAAAGACCGGGGAGTGCTCATAGAGTGCGAACCCCAGGGATCTCCAAAGCCAGCCATCTCCTGGAGGAAGGGAGACAAGGCAGTGAGGGCGAATAAAAGAATAGCTATTCTTCCAGACGGAAGCCTGAGGATCCTAAACGCTTCTAAAGCAGATGAGGGGAAGTACATTTGCCAAGGGGTGAACATCTTCGGTTCTGCAGAGATTATAGCTTCCCTGTCTGTCAAAGAACCCACAAGGATAGAGCTTACTCCTAAAAGAACAGAGTTAACTGTTGGAGAGAGCATTGTCCTCAACTGTAAAGCTATCCACGACGCCAGTTTGGACGTCACTTTCTACTGGACATTAAAAGGACAACCTATTGATTTTGAGAAAGAAGGCGGACATTTTGAAAACATCAGGGCTCAAGCATCCTCTGCAGATTTAATGATCAGGAACATCCTTCTGATGCATGCTGGGAGATATGGCTGCAGGGTACAGACCACAGCAGACAGTGTGTCAGATGAGGCAGAACTTCTTGTTAGGGGTCCCCCAGGGCCACCTGGAGTGGTCATAGTAGAGGAGATTACAGAAAGCACAGCCACTCTCTCATGGAGTCCAGCAACTGACAACCATAGCCCCATCTCTTCTTACAACCTTCAGGCTCGCAGCCCCTTCTCCCTGGGCTGGCAAACAGTGAAGACAGTCCCAGAAGTCATCACAGGAGACATGGAGTCAGCAATGGCTGTGGACCTAAACCCCTGGGTAGAATATGAATTCCGAGTGGTGGCCACCAATCCAATTGGGACAGGAGATCCAAGCATTCCATCTCGAATGATCCGCACAAATGAGGCAGTTCCAAAGACGGCACCCAGCAACGTGAGTGGAAGAAGTGGAAGAAGGCATGAGTTGGTCATTGCCTGGGAGCCAGTATCAGAAGAGTTTCAGAATGGGGAAGGCTTCGGCTACATAGTGGCATTCAGACCTAATGGAACACGTGGCTGGAAGGAGAAAATGGTTACGTCTTCGGAGGCGTCCAAGTTCATTTACCGAGATGAAAGTGTCCCTCCTCTCACACCCTTTGAGGTCAAAGTTGGTGTTTATAATAATAAAGGTGATGGGCCTTTCAGCCAGATCGTAGTCATCTGTTCAGCTGAGGGAGAACCCACTGCTGCTCCCACTGACGTCACAGCAACCAGTGTGTCAGTGTCAGAGATTTTTGTTGTATGGAAACATGTTAAGGAGAGTCTTGGAAGACCACAGGGGTTTGAGGTA---
>rn6
ATGGCTTCCTCTTGGAGACTAATCCTGTTCCTGTCTTTCACAAGTTGTCTTTCAGAATACTCTGAAGCTCTCTCTGGCCTTTCTACTTCATATGCTGCTTTGCTAAGAATTAAGAAGAGTTCAACCTCATCTGCCTTCGGTTCCAAGTCCAGACCACGATACAGCAGTCCTTCATTAGGCACCCTCAGTGTTTCTCCACCGAGCTGGCGAGGGGCA---GCTCAGCAGTACCACTCCCCGGTTAACCTTTACCACTCCCCAGATGCCTTCAGACAGGATGAAAGTGTGGATTATGGGCCAGTATTTGTGCAAGAGCCTGATGATATTATTTTTCCAACTGATTCTGATGAAAAGAAGGTAGCCCTGAATTGTGAAGTTCGTGGCAACCCATCTCCTACTTACAGATGGCTTCGGAATGGAACAGAAATTGATCTTGAGAGTGACTACCGCTACAGTATGATAGACGGCACCTTCATCATCAACAATCCAAGTGAAAGCAGGGATTCAGGGCTCTACCAGTGTTTAGCCACCAACACGTTTGGAAGTATTCTCAGTCGAGAAGCCACACTTCAGTTTGCTTATCTGGGGAATTTTAGTGGCCGGACAAGAAGTGCAGTCTCAGTGCGGGAAGGCCAGGGGGTTGTTCTGATGTGCTCTCCACCGCCTCATTCTCCAGAGATCATCTATAGCTGGGTCTTCAATGAGTTCCCTTCCTTCGTGGCAGAGGACAGCCGGCGGTTCATATCCCAAGAGACAGGCAACCTCTATATTTCTAAAGTGCAAACATCAGATGTTGGCAGCTACATTTGTCTGGTGAAAAATGCTGTAACGAATGCTCGCGTGCTCAGCCCTCCAACCCCGCTCACGCTTCGAAATGATGGTGTAATGGGAGAATACGAGCCAAAAATTGAGGTCCATTTTCCCACCACGGTCACAGCTGCTAAGGGAACGACTGTGAAGATGGAATGCTTTGCACTTGGCAACCCTGTTCCAACGATCACTTGGATGAAGGTTAACGGTTACATTCCCAGTAAGTCCAGACTGCGAAAATCCCAGGCGGTCCTGGAGATCCCCAACCTGCAGCTGGATGACGCCGGAATATATGAATGCACAGCTGAAAACTCCCGAGGGAAAAACTCCTTTCGTGGACAGCTCCAAATATATACGTACCCACACTGGGTACAGAAACTGAATGACACCCAGCTGGACAGTGGGAGTCCTCTGCAGTGGGAATGCAAGGCTACCGGAAAGCCCAGGCCCACATACCGCTGGCTGAAGAATGGAGCACCCCTCCTGCCACAGAGCAGAGTGGACACAGCTAATGGAGTATTGGCGATCCATAGTGTAAATCAATCAGATGCTGGGATGTATCAGTGTTTGGCTGAGAATAAATATGGAGCTATTTATGCGAGCGCCGAGCTGAAGATTTTAGCCTCACCACCCTCTTTTGAACTGAATCAAGTGAAGAAATCAATAATTGTCACGAAAGACCGGGAAGTGCTCATAGAATGCAAACCCCAGGGCTCTCCAAAGCCAGCCATCTCCTGGAGGAAGGGAGACAAGGCAGTGAGGGGGAACAAGAGAATAGCTATTCTTCCAGACGGAAGCCTGCGGATCCTCAATGCTTCTAAAGCGGATGAGGGGAAGTACATTTGCCAAGGGGTGAACATCTTCGGTTCCGCGGAGATCATAGCTTCTGTGTCTGTCAAAGAACCCACAAGGATAGAGCTTACTCCTAAAAGAACAGAGTTAACTGTTGGAGAGAGCATTGTCCTTAACTGCAAAGCCATGCACGACTCCAGTTTGGATGTCACTTTCTACTGGACACTAAAAGGACAACCTATTGATTTTGAGAAAGAAGGCGGACATTTTGAAAGCATCAGGGCTCAAGCATCCTCTGCAGATTTAATGATCAGGAACATCCTTCTGATGCATGCTGGGAGATATGGCTGCAGGGTACAGACCACAGCAGACAGTGTGTCAGATGAGGCAGAACTTCTTGTTAGGGGTCCCCCAGGGCCACCTGGAGTGGTCATAGTGGAGGAGATCACAGAAAGCACAGCCACTCTCTCATGGAGTCCAGCAACTGACAACCACAGCCCCATCTCTTCCTACAACCTTCAGGCTCGCAGCCCCTTCTCCCTGGGCTGGCAAACAGTGAAGACAGTCCCTGAAGTCATCACAGGAGACATGGAGTCAGCGATGGCTGTGGACCTAAACCCCTGGGTAGAATATGAATTCCGAGTGGTGGCCACCAATCCAATTGGGACAGGAGATCCAAGCATTCCATCTCGAATGATCCGCACAAACGAGGCAGTTCCTAAGACGGCACCCAGCAACGTGAGTGGAGGAAGTGGAAGAAGGCACGAGTTGGTCATTGCCTGGGAGCCAGTATCAGAAGAGTTTCAGAATGGGGAAGGCTTCGGCTACATAGTGGCATTCAGACCGAATGGAACACGTGGCTGGAAGGAGAAAATGGTTACTTCTTCGGATGCTTCCAAGTTCATTTACCGAGACGAAAGTGTCCCTCCTCTCACACCCTTTGAAGTCAAAGTTGGTGTCTATAATAATAAAGGTGATGGGCCTTTCAGCCAGATTGTAGTCATCTGCTCGGCTGAGGGAGAACCCACTGCTGCTCCCACTGATGTCACAGCGACCAGTGTGTCGGTGTCAGAGATTTTTGTTGTATGGAAACATGTTAAAGAGAGTCTCGGAAGACCACAGGGGTTTGAGGTA---
