# Supplementary material for: Six reference-quality genomes reveal evolution of bat adaptations
Source: Nature. 2020 Jul 22;583(7817):578–84. doi: 10.1038/s41586-020-2486-3 (PMC8075899; doi:10.1038/s41586-020-2486-3)
Supplement: Supplementary file 6 — Alignments of 12,931 protein-coding genes across 48 mammals. [file 41586_2020_2486_MOESM6_ESM.gz › suppDataFile/ENST00000405742.aln.fasta]

>conCri1
ATGGGGTGCTTTAGGGCCCTCCTTTTCCTGCTGGGGGCTCTGGGGGCTGTCGCTGAGATCTGTGAAATACCAGAGGTCGACAGCAAGCTAGTAGAGAGACTGGGCCAGCACGTCTTGCCCTGGATGGACCTGCTCTCCCTGGAGCACCTGAACCCCAGCCTCTATGTGGGCCTGCGTCTGTCCCGCCTGCAGGCTGGGGCCAAGGAGGCCGTCTACCTGCACAACCTCAAGCTCAGTTACCAACAAAGCCTCCTG------GGGTCTGCCTCTGGTGATGATGACGACGGAGACGTCCGGGCCAAACCCTCCCTGGGCCAACTGGCCCTCTACCTGCTCGCTCTCAGGGCCAACTGCGAGTTTGTCGAGGGCCGCAAGGGGGACAGGCTGGTCACACAGCTCAAGTGGTTCCTGGAGGAAGAGAAAAGGGCCATTGGTCACAATCACAAGGGT---CACCCCCACACCAGCTACTACCAGTACGGCCTGGGCATCCTGGCCCTGTGTGTCCACCAGAAGCGGGTCCATGACAGTGTGGTGGGCAAGCTCCTGTATGCTGTGGAACACAGCCAA---------CACCTCCAGCAGGGTCATGTCCCCGTGGACACCATGGCCATGGCAGGCTTGGCCTTCACCTGTCTGCAGCGTTCCAATCTCAACCCAGATCAGAGGAACCGGATGGCCCTGGCCATCAGGACAGCGAGAGAAAAGATCCTGCAGGCCCAGACCGGAGAGGGCCACTTTGGGAATGTGTACAGCACCCCTCTGGCACTGCAGTTTCTGATGACGTCCCCGCTGCCCGGCGTCCAGTTGAGTACAGCATGCCAGAAGACGAGGGCTGGTCTGTTGGCCAGCCTGCAGGATGGGACATTCAAGAATGTTCTCCTGATCTCCCAGCTGCTGCCTGTCCTGAACCGCAAGAGCTATGTGGATCTCATCTCCCCAGACTGCCTGGCACCAAGAGCC---ATGCTGGAACCAGCTACAGAGACCCTTTCACAGACCCAAGCCCCAGAGGACATCAGCGTCCGGCTGAGAGTCCCCAGCGTCCTGCCGATGTACAGTCACTCCATTTCTGTCCCTGCTGGGTCCTCCTTGGAAGATGTCCTGAAGAAGGCCCAGGCGCTTGGAGGATTCACGTATGGAACCCAGGCCTCCTTGTCAGGTCCCTACCTGACCTTGGTGATGGGGAAGGAAGCCGGGGAACGTGAGTTCTGGCAGCTCCTCCGGGACCCCGACGTCCCCTTGCTGCAAGGTATTGCCGACTACAGACCCAAGGATGGTGAAACCATCGAGCTGAGGCTGGTGAGCTGG---
>echTel2
----------------------------------------------------------------AGTTGCCAGCGGTGGACAGCAAGCTGGTAGAGATGCTGGGCCAGGACCTCTTGCCCTGGATGGACCGGCTCTCCCCGGAGGAGCTGAACCCCAGCATCTACGTGGGCCTGCGCCTCTCCAGCGTGCAGGCTGAGACCAAAGAGGCCCTCTACCTGCACAACCTCAAGCTCTACTACCAGCAGTGCCTCCTGGAGGCTGGCTCCAGTGATGGT---GATGAAGACAGGGGCTTCCAGGTTAAACCCTCCATGGGCCAGCTGGCCTTGTACCTGCTTGCTCTCAGAGCCAACTGCGAGATTGTTGGGGGCCGTAAGGGAGACAGGCTGGTCTCACAACTCAAGAGATTCCTAGAGGATGAGAAGCTGGCCATTGGGCACAATCACAAGGGC---CACCCCCACACCAGCTACTACCAGTACGGCCTGGCTGTGCTGGCCCTGTGTGTCCACCAGAAGCGGCTCCACGACAGTGTGGTGGGCCAGCTCCTGCACGCTGTAGAGCAAGACTCG---------CCCCTGGACCAGGGCCACCTCTCTGTGGACACGGCGGCCATGGCAGGCCTGGCTTTCACCTGTCTAAAACGCTCCCACCTGAACCCTAAGCAGAGAGAACGGATCATCCTGGCCATTGGGATGGTGCGTGAGAGAGTCCTGCAGGCCCAGACACCTGAGGGCCACTTTGGAAGTATCTACAGCACCCCGTTGGCACTGCAGTTCCTGATGACGTCCTCCGTGCCCGGGGTGAGGCTCGGCGCAGTGTGCCACAAGGCGAAGGCTGCCCTGCTGGCCAGCCTGCAGGATGGAGCCTTCCCGAACACTCTGGTGCTTTCCCAATTACTGCCCGCGCTGAACCACAAGAGCTACGTGGATCTCCTCGCCCCAGACTGCCTGGCACCAAGAGCAGCCCTGTTGGAACCGGCCACGGAGACCACTTCAGAGATCCAAGTTCCAGAGCCCATCAGGGTCCTGCTGCGGGTCCCCAGCCTCCTGCCACCATATCAACACTCCGTCTCTGTCCCTGCTGGCTCCTCCTTGGAGGACGTCCTGAAGAAGGCCCGGGAGCTAGGAGGATTCACATATGGTACACGAGCCTCCTTGTCCGGGCCCTACCTGACCTCCGTGATGGGCAAAGAGGTTGGGGAACGGGAGTTCTGGCAGATCGTCCAAGCCCCTGATACCCCACTGCTGCAAGGCATTGCTGACTACAGACCCAGGGATGGAGAGACCATCGAGTTGAGGCTGGTTAGCTGGT--
>manPen1
ATGGGGTGCCTTGGGGCCTTCCTCTTCCTGCTGGGAGGCCTGGGAGCTCTCGCTAAGTTGTGGGATACACCAGGGGAGGACAGCAAGCTTCAGGAGAGGCTGGGCCAGCACCTCTTGCCCTGGATGGACCGGCTCTCCCTGGAGCACCTGAACCCCAGTGTCTACGTGGGCCTGCGCCTTTCCAGCGTGCAGGCCGGGGCCAAGGAGGCCCTTTACCTGCACCACCTCAAGCTTGATTACCAGCAGAACCTCCTG------GGGCCTGGCACCAGC---GAATACGACAGGGAC---------AAGCCCTCCATGGGCCAACTGGCCCTCTACCTGCTCGCTCTCAGGGCCAACTGTGAATTTGCTGGAGGCCACAAGGGGGACAGGCTGGTCTCAAAACTGAAGCGGTTCCTGGAGGATGAGAAGAAGGCCATTGGGCACAACCACAGGGGC---CACCCCAACACCAGCTACTATCAGTACGGCCTGGGCATCCTGGCCCTGTGCGTCCACCAGAAGCGGCTCCATGGCAGTGTGGTGGGCAAGCTCCTGCATGCTGTGGAACATGACCTG---------CATCTCCCCTGGGGCCACCTCTCTGTGGATACGGCAGCCATGGCAGGCTTGGCCTTCACCTGTCTAGAGCGCTCCAACTTCAACTCCAATCAGAGGAACCAGATCATCCTGGCCATCAAGACAGTGCAAGACAAGATCCTGAAGGCCCAGACCCCCGAGGGCCACTTTGGGAATGTCTACAGCACCCCTCTGGCACTGCAGTTGCTGATGACCTCCCCCACAATTGAGGTAGAGCTAAGCATAGCATGCCTCAAGGCAAGGGCTGCTCTGTTGGCCAGCCTAGAGGATGGGGCCTTCCAGAATGTTCTCATGATTTCCCAGCTGCTGCCCGTCCTGAATCATAAGAGCTATGTAGATCTCATCTCACCGGACTGCCTGGAACCAAGAGCC---ATGTTGGAGCCAACTATGGAGACGCCTTCACAGATCCAAGTGCCAGAGGTCATCAGGGTCATGCTGCAGGTCCTCAGCGTCTGGCCACCATACAGACACTCCATCTCTGTACCTGCTGGGTCCTCCTTGGAGGATGTTCTGAAGAAGGCCCAGAAGCTCGGAGGATTCATATATGGAACCCAGGCCTCCATGTCAGGCCCCTACCTGACCTCCGTGATGGGGAAGGAAGCTGGGAAACGTGAGTTCTGGCAGCTGCTCCAGGCCCCTGACACCCCCTTGCTGCAAGGTATTGCTGACTACAGACCCAAAGATGGAGAGACCATCGAGCTGAAGCTGGTTAGTTGG---
>sorAra2
ATGGGCCACTTCGGGGCCCTCCTCTTCCTGCTGGGGGCGCTGGGGGCCCTCGCAGAGATCTGTGAAATACCAGAGGTGGACAGAAAGCTGGTGGAGAGGCTGGGCCAGCGCCTCTTGCCCTGGGTGGACCTGCAGTCATCGGAGCACCTGAACCCCAGTCTCTACGTGGGCCTGCGCCTCTCCAGCCTCCAGGCTGGGCTCCAGGAGGAAGCCTACCTGCACAGCCTCAAGCTGCATTACCAGCAGAGTCTCCTG------AGGTGTGCCCCTGAT---GATGAGAGCAGCAGCTGCCAGGCCAAGCCCTCCATGGGCCACCTGGCTCTCTACCTGCTCGCTCTCAGGGCCAACTGCGAGTTTGTTGGGGGCCGCAAGGGTGACAGACTGGTCTCACAGTTGAAGCGGTACCTGGAAGATGAGAAGAACACCATTGGGCACAGCCACAAAGGC---CACCCCCACACCAGCTACTACCAGTACGGCCTGGGCATCCTGGCCCTGTGCGTCCACCGGAAGCAGGTCCACAACAGCGTGGTGGGCAAACTCCTGTACGCTGTGGAGCATGACCAC---------CCTGTGTACCAGGGTCACCTCTCTGTGGACTCGGCAGCCATGGCGGGCTTGGCCTTCACTTGCCTGGAACGTGCTGATCTCAACCCTGACCTGAGCATCCGGATGGCGTTGGCCATCAGGACAGCACGAGAGAAGATCCTGAAGGCCCAGACCCCAGAGGGCTACTTTGGGAATGTCTACAGCACCCCGCTAGCTCTGCAGTTGTTGATGACCTCCCCGCTGCCCGGGGTCGAATTGGGCGCAGCGTGCCTTAAGGCCAGGGCAGCTCTGGTAGCCAGCATTCAAGATGGAAACTTCGAGAACGTTCTCATGATTTCTCAGTTGCTGCCTGTCCTGAACAGCAAGAACTATGTGGATCTCCTCTCCCCAGACTGCCGGGCGCCGAGAGCC---ATACTGGAACCCACCACAGAGACCCCTGCAGAGGGCCGTGTGCTTGAGGACATCTGGGTCATGCTGAGGGTTCCCAGCGTCGTGCCACCGTACAGCCACTTCATCCACGTCCCTGCTGGGTCCTCCTTGGAGGATGTTCTGAAGAAGGCACAAGAGCTTGGAGGATTCACGTACAGAACCCAGGCCACCTTATCCGGCCCCTACCTGACCTCAGTGATGGGGAAGGAAGTTGGGGAACGTGAGTTCTGGCAGCTCCTTCGAGACCCTGACACGCCCCTGTTGCAAGGTATTGCTGACTACAGACCCAAGGATGGAGAAACCATCGAGCTGAGGCTGGTCAGCTGG---
>hetGla2
ATGGGGAACCTTGGGGCCTTCCTCTTCCTGTTGGGGGCCCTGGGGGCTCTTGCTCAGATCTGTGTCATACCACAGATGGACAGTCAGCTGGTAGAGAGGCTTGGCCAGCACCTCTTGCCCTGGATGGACCGACTCTCCCAAAAGCACCTGAACCCCAGCATCTATGTGGGTCTGCGCCTCTCCAGCTTCCAGGCTGGGACCAAGGAAGACCTCTACCTGCACAGCCTCAAGCTTGATTATCAGCGGTGCCTCCTG------GGGCCTGCCACCAGC---AATGACAACAGTGACTGCCAGACCAAGCCTTCCATGGGCCAGCTGGCCCTCTACATGCTCGCTCTCAGGGCCAACTGTGAGTTCGTCGGGGGCCACAAGGGGGACAGGCTGGTGTCACACCTCAAGTGGTTCCTGGAGGATGAGAAGAGGGCCATTGGACACAATCACAAAGGC---CACCCCCATACCAACTACTACCAGTATGGCCTCAGCATCCTGGCCCTATGTGTCCACCAGAAGCTGGTCCATGACAGTGTGGTGGGCAAGCTCCTGTATGCTGTGGAACACGACCAC------------------CAGGACCATCTCTCTGTGGACACAGTGGCCATGGCAGGCTTGGCCTTTACCTGTCTGGAGCGCTCCTACTTCAACCCTGATCTGAGACAGCGGATCACCACTGCTATTGGGACAGTTCGAGAGAAGATCCTGAAGACTCAGACCCCTGAGGGCTACTTTGGGAATGTCTACAGCACCCCACTGGCACTGCAGTTGCTAACATCCTCCCCAATGTCTGGGGTGGGGCTCAGCACCGCATGCCTTAAGGCGGGGGCAGCTCTGCTGGCCAGCCTGCAGGATGGAACCTTCCAGAATGCTGTCATGATTTCCCAGCTGTTGCCTGTCTTGAACCACAAGACCTATGTGGATCTCATCTCCCCAGACTGCCAGGCACCAAGAGCC---CTGTTGGGACCAGCTCCTGAGGACCTCTCATTGACCCACATCCCAGAGGTCATCAGCGTCACGCTGAAGGTCCCCAGCATTTTGCCACCATACAAACAAGCCATCTCTGTTGCGGCTGGGTCCTCCTTGGAAGACGTTCTGAAGAAGGCGCAGGAGCTAGGAGGATTCACGTATGGAACCCAGGGCTCCTTGTCGGGTCCCTTCCTGACCTCTGTGATGGGGAAGGTGGCTGGGGACAGAGAATTCTGGCACCTCCTCCAAGCCCCTGACACCCCTCTGCTGCAAGGTATTACTGACTACAGACCACAGGATGGAGAAACCATTGAGCTGAGACTGGTTAGCTGG---
>cavPor3
ATGAGGAGCCTTAGGGCCTTCCTCTTCCTATTGGGGGTCCTGGGGGCTTTTGCCGACTTCTGTGTCATACCACAGTTGGATAGTCAGCTGGTGGAGAGGCTTGGCCAACAGCTGTTGCCCTGGATGGACCAGCTCTCCAGGGAGCACCTGAACCCCAGCATCTATGTGGGCCTGCGCCTCTCCAGCCTGCAGGCTGGGACCAAGGAAGATCTGTACCTGCACAGCCTCAAGCTTAGTTATCAACGGTGCCTCCTG------AGGCCTGCTACCAGC---GATGACAACAGTGACTGCCCAACCAAGCCTTCCATGGGTCAGCTGGCCCTCTACATGCTCGCTCTCAGGGCTAACTGCGAGTTCATCAGGGGCCACAAGGGGGACAGGCTGGTCTCACAGCTCAAGTGGTTCTTGGAGGATGAGAATGGTGCCATTGGGCACAATCACAAAGGC---CATCCCCATACCAGCTACTACCAGTATGGCCTCAGCATCCTGGCCCTGTGTGTCCACCAGAAGCTGGTTCGTGACGGCATTGTAGGCAAGCTCCTGTATGCTGTGGAACACGACCAC------------------CAGGACCATCTCTCTGTGGACACAGTGGCCATGGCAGGCTTGGCCTTTATCTGCCTTGAGCGCTCTTCCTTCAACCCTGATCTGAGACAGCGGATCTCCACGGCTATTGGGACAGTGCAGGAGAAGATCCTGAAGGCCCAAACCCCTGAGGGCTACTTTGGGAATGTCTACAGCACCCCACTGGCACTGCAGTTGCTGGTGTCTTCCCCCATGTCTCGGGTGGATCTGGGCACCGCATGCCTTAAGGCAAGGGCAGCTCTGCTGGTCAACCTGCAGGATAAAGCCTTACAGAATCCTATCATAATTTCCCAGCTGTTGCCTGTCTTGAACCACAAGACCTATGTGAATCTCATCTTTCCAGACTGCCAAGCGCCAAGAGGG---CTGCTGGGAGCAGCTCCTGAGGACTCCTCCTTGATCCACGTCCCAGAGGTCATCAGTGTAACACTGAAGGTCTCCAGCGTCTTGCCGCCCTACGAACAAACCATCTCAGTGCTGGCCAAGTCCTCCTTGGAAGACATTCTGAAGAAGGCCCAGGAGCTAGGGAAATTCACGTATGGAACTCAGGCCTCCTTGTCTGGTCCCTTCCTGACCTCTGTGATGGGGAAAGTACCTGGGGACCGAGAGTTCTGGCAGCTCCTCCGAGCTCCTGACACCCCTTTGCTGCAAGGTATTGCTGAATACAAACCACAGAATGGAGAAACCATCGAAATAAGACTGGCTAGCTGG---
>felCat8
ATGGGGCACCTTGGAGTCCTCCTCTTCCTGCTTGGGAGCCTGGGGGCTCTCGCTGATATCTGCGAAATACCACAGGTGGATAGCAAGCTGGTGGAGAGGCTGGGCCAGCGCCTCTTGCCCTGGATGGACTGGCTCTCTCTGGAGCACCTGAACCCCAGTATCTACGTGGGTCTGCGCCTCTCCAGCTTGCAGGCCGGGGCCAGGGAGGCCTTCTATCTGCACATCCTCAAACTCAGTTACCAGCACAGCCTCCTG------GGGCTTACCTTCAAC---GATGACAACAGTGACTACCAGGACAAGCCCTCCATGGGCCAGCTGGCCCTCTACCTGCTAGCTCTCAGGGCTAACTGTGAGCTTGTTGAGGGCCGCAAGGGGGACAGGCTGGTCTCGCAGCTGAAGCGGTTCCTGGAGGACGAGAAAAAGGCCATTGGACACAATAACAAAGGC---CAGCCCCACACCAGCTACTATCAGTATGGCCTGGGCATCCTGGCCCTGTGTGTTCACCAGAAGCGGCTCCATGACAGTGTGGTGGGAAAGCTCCTGTATGCCGTGGAACATGAACAG---------CATCTCCACCAGGGCCACCTCTCTGTGGACACAGTGGCCATGGCAGGCTTGGCCTTCACCTGTCTAGAGCACTCCAACCTCAACCCCAATCGGAAACACCAGATCACCCGGGCCATTGAGAACATACGAGAGAAGATCCTAAAGGCCCAGACCCCTGAGGGCTACTTTGGAAATGTCTACAGCACCCCTCTGGCACTACAGTTACTGATGAAGTCCTCCATGCCTGGGGTGGAGCTGGGCACAGCGTGCCTTAAGGCAAGGGCTGCTCTGTTGGCCAGTGTGCAGGATGGGGCCTTCCAGAACGCTCTCATGATTTCCCAGCTGCTGCCTGTCCTGAATGGCAAGAGCTATGTGGATCTCATCTCCCCAGACTGTGAGGCACCAAGAGTC---ATGTTGGAACCAGTTGTGGAGACCCCTTCACCGCCCCAA------GAGGTCATCCGTGTCGTGCTGAAGGTCCCCAGTGTCTCGCCACCATACATAAACTCCATCTCTGTCCCTGCTGGGTCCTCCTTGGAAGATGTCCTTAAGAAGGCCCAGAAGCTCAGAGGATTCATGTATGGAACGCAGAACACCTTGTCAGGCCCCTTCCTGACCTCTGTGATGGGAAAAGAAGCTGGGGAACGTGAGTTCTGGCAGCTCCTCCGAGCCCCTGACACCCCACTGCTACAGGGTATTGCTGAATACACCCCCAAGGATGGAGAAACCATTGAGCTGAGGCTGGCTACCTGG---
>canFam3
ATGGGGCACCTTGGGGTCCTCCTCTTCCTGCTTGGGGGCCTGGGAACTCTCGCTGATATCTGCGAAATACCGGAGGTGAATAGCAAGCTGGTGGAGACACTGGGCCAGCGCCTCTTGCCCTGGATAGACTGGCTCTCCCTGGAGCACCTGAACCCCAGTATCTACATTGGCCTACGCCTCTCCAGCCTGCAGGCTGGAGCCAGGGAGGCCTTCTATCTGCACATCCTCAAGCTCAAGTACCAGCAGAGCTTCCTG------AGGCTTGCTGTCAAC---GATGACAACAGGGACGACCAGGCCAAGCCCTCCATGGGCCAGCTGGCCCTCTACCTGCTGGCTCTCAGGGCTAACTGTGAGTTCGTTGGAGGCCACAAGGGTGACAGACTGGTCTCCCAGCTGAAGCGGTTCCTGGAAGATGAGAAGAGGGCCATTGGACCCAATCACAAGGGC---CACCCCCGCACTAGCTACTACCAGTATGGCCTGGGCATCCTGGCCCTGTGTGTCCACCAGAAGCGGCTCCATGACACCGTGGTGGGCAAGCTCCTGTATGCTGTGGAACATGACCAT---------CATCTCCACCGGGACCACCTCTCTGTGGACACAGTGGCCATGGCAGGCTTGGCCTTCACCTGTCTGGATGACTCCAACTTCAACCCCAGTCAGAGACACCGGATCACCCTGGCCATTAGGACAGTACGAGAGAAGATCCTGAAGGCCCAGACCCCTGAGGGCTACTTTGGGAATGTCTACAGCACCCCTTTGGCATTACAGTTACTGATGAATTCCTTCATGCCTGGAGAGAAGCTGGGTACAGCATGCCTCAAGGCAAGGACTGCTCTGTTGGCCAGTATGAAGGATGGGGCCTTCCGGAATGCTCTCTTAATTTCCCAGCTGCTGCCTGTCCTGAACGGCAAGAGCTATGTAGATCTCATCTCCCCAGACTGTGAGGCACCAAGAGTC---CTATTGCAACCAGCCATGGAGAATCCTTCACAGACCCGA------GAGGTCATCAGCGTCATGCTGAAGGTCCCCAGTGTCTTGCCACCATACAGACACTCCATCTCTGTCCCTGCTGGGTCCTCCTTGGAAGATGTCTTTAAGAAGGCCCAGGAGCTCGGAGGATTCACGTATGGAACGCAGAACACCTTGTCGGGCCCCTACCTGACTTCCGTGATGGGGAAAGAAGTTGGGGAACGTGAGTTCTGGCAGCTCCTCCGAGCCCCTGACACCCCGCTCCTAGAAGGTATTGCTGAATACACCCCCAAGAACGGAGAAACCATCGAGCTGAGGCTGGTTAGCTGG---
>musFur1
ATGAGGCACCTTGGGGCCCTCCTCTTCCTACTTGGGGGCCTGGGGGCTCTCGCTGATGTCTGCGAAGTACCAGAGGTGGACAGCAAGCTGGTGGAGAGGCTGGGCCAGCGCCTCTTGCCCTGGATGAACTGGCTCTCCCTGGAGCACCTCAACCCCAGTATCTACGTGGGCCTACGCCTCTCCAGCCTGCAGGCAGGGGCCAGGGAGGCCTTCTATCTGCACATTCTCAAGCTCAACTACCAGCAGAGGCTCCTG------GGGCTTGCCGTCGAT---GATGACAGCAGTAACAACCAGGCCAAGCCCTCCATGGGCCAGCTGGCCCTCTACCTGATGGCTCTCAGGGCTAACTGTGAGTTTGTTGGAGGCCGCAAGGGGGATAGGCTGGTCTCCCAGCTGAAGCGGTTCCTGGAGGACGAGAAGAGGGCCATTGGGTCCAATCACAAGGGC---CACCCCCGCACCAGCTACTACCAGTATGGCCTGGGCATCCTGGCCCTGTGTGTCCACCAGAAGCGGCTCCATGACAGCGTGGTGGGCAAGCTCCTTTATGCCGTGAAACATGACCAG---------CACCTCCAACAGGACCGCCTGTCTGTGGACACAGTGGCCATGGCAGGCTTGGCCTTCATCTGTCTGGAGCAATCTAACCTCAATCCCAATCAGAGACACCGGATCACCCAGGCCATTAGTACAGTACGACAGAAGATTCTCAAGGCACAGACCTCCGAAGGCCACTTTGGAAATGTCTACAGCACCCCTCTGGCGCTGCAGTTACTGATGAACTCCTCCATGCCTGGAGAGAAACTGGGCAGGGCATGCCTCAAGGCAAGGGCTGCTCTGTTGGCCAGTATGCAGGATGGGGCCTTCAAGAATGTTCTCATAATTTCCCAACTGCTGCCTGTCCTGAATGGCAAGAGCTATGTGGATCTCATCTCTCCAGACTGCGAGGCACCAAGAGTC---CTATTACAGCCAGCTGTGGAGACCCCTTCACAGACCCAA------GAGCTCATCAGTGTCATGCTGAAGGTCCCCCATGCCTTGCAACCATATAGACACCGCATCTCTGTCCCTGCTGGGTCCTCCTTGGAAGATGTCCTTAAGAAGGCCCAGGAACTCACAGGATTCACGTATGAGACACGGAACTCCTTGTCAGGCCCCTTCCTGACCTCTGTGATGGGGAAAGAAGCTGGGGAACGCGAGTTCTGGCAGCTCCTCCAAGCCCCCAACACCCCGCTGCTAGAAGGCATTGCTGACTATACCCCCAAGGATGGACAAACCATCGAGCTGAGGCTGGTCAGCTGG---
>ailMel1
ATGGGGCACCTTGGGGCCCTCCTTTTCCTGCTTGGGAGCCTGGGGGCTCTCGCTGATATCTGTGAAATACCAGAGGTGGATAGGAAGCTGGTGGAGAGGCTGGGCCAACGCCTCTTGCCCTGGATGGACTGGCTGTCCCTGGAGCACCTGAACCCCAGTATCTACGTGGGCCTCCGCCTCTCCAGCGTGCAGGCCGGGGCCAGGGAGGCCTTCTATCTGCACATCCTCAAGCTCAACTACCAGCAGAGCCTCCTG------GGGCTTGCCATCAAC---GATGACAACAGTAACAACAAGGCTAAGCCCTCCATGGGCCAGTTGGCCCTCTACCTGCTGGCTCTCAGGGCTAACTGTGAGTTTGTTGGAGGCCACAAGGGGGATAGGCTGGTCTCACAGCTGAAGCGGTTCCTGGAGGACGAGAAGAGGGCCATTGGGCCCCATCACAAGGGC---CACCCCCACACCAGCTACTACCAGTATGGCCTGGGCATCCTGGCCCTGTGTGTCCACCAGAAGCGGCTCCATGACAGCGTGGTGGGCAGGCTCCTGTATGCCGTGGAACACAGCCAT---------CATCTCCGCCACGGCCACCTCTCTGTGGACACAGTGGCCATGGCGGGCTTGGCCTTCACCTGTCTGGAGCACTCCAACCTCAACCCCAATCAGAGACACCGGATCACCGTGGCCATTAGGACAGCACGAGAGAAGATCCTGAAGGCCCAGACCCCCGAGGGCCACTTTGGGAATGTCTATAGCACCCCTCTGGCTCTGCAGTTACTGATGAACTCCTTCATGCCTGGAGCGAAGCTGGGCACGGCATGCCTCAAGGCAAGGGCTGCTCTGTTGGCCAGTATGCAGGATGGGGCCTTCAAGAACGTTCTCATAATTTCCCAGCTGCTGCCTGTCCTGAATGGCAAGAGCTATGTAGATCTCATCTCCCCAGACTGCGAGGCACCAAGAGTC---CTGTTGCAGCCAGCTCTGGAAACTGTTTCACAGACCCAA------GAGCTCATCAGTGTCATGCTGAAGGTCCCCAGTGTCTTGCCACCATACAGACACCCCATCTCTGTCTCTGCTGGGTCCTCCTTGGAAGATGTCCTTAAGAAGGCCCAGGAGCTCGCAGGATTCACGTATGCTACACAGAACTCCTTGTCAGGCCCGTACCTGACCTCCGTGATGGGGAAAGAAGCTGGGGCACGTGAGTTCTGGCAGCTCCTCCGAGCCCCTAACACCCCACTGCTACAAGGTATTGCTGACTATGCCCCCAAGGATGGAGAAACCATTGAGCTGAGGCTGGTTAGCTGG---
>lepWed1
ATGGGGCACCTTGGGGCCCTCCTCTTCCTCCTTGGGGGCCTGGGGGCTCTCGCTGATATCTGCGAAATACCAGAGGTGGATAGCAAGCTGGTGGAGAGGCTGGGCCAGCACCTCTTGCCCTGGATGGACTGGCTGTCCCTGGAGTACCTGAACCCCAGTATCTACGTGGGCCTACGCCTCTCCAGCCTGCAGGCCGGGGCCAGGGAGGCCTTCTATCTGCACATCCTCAAGCTCAACTACCAGCAGAGCGTCCTG------GGGCTTGCCATCAAT---GATGACAACAGTAACAACCAGGCCAAGCCCTCCATGGGCCAGCTGGCCCTCTACCTGCTGGCTCTCAGGGCTAACTGTGAGTTTGTTGGAGGCCACAAGGGGGACAGGCTGGTCTCACAGCTGAAGCGGTTCCTGGAGGACGAGAAGAGGGCCATTGGGTCCAATCACAAGGGC---CAGCCCCTCACCAGCTACTACCAGTATGGCCTGGGCATCCTGGCCCTGTGTGTCCACCAGAAGCGGCTCCATGACAGCGTGGTGGGCAAGCTCCTGTACGCCGTGGAACACGACCAA---------CATCTGCCCCAGGGCCCCCTCTCTGTGGACACAGTGGCCATGGCGGGCTTGGCCTTCACCTGTCTGGAGCGCTCCAACCTCAACCCCAATCAGGGACACCGGATCACCCTGGCCATTAGGACAGTACAAGAGAAAATCCTGAAGGCCCAGACCCCTGAAGGCCACTTTGGGAATGTTTACAGCACACCTCTGGCGCTGCAGTTACTGATGAACTCCTTCATGCCTGAAAAGAAGCTGGGCACAGCATGCCTCAAGGCAAGGGCTGCTCTGTTGGCCAGTATGCAGGAGGGGGCCTTCAAGAATGTTCTCATCATTTCCCAGCTGCTGCCTGTCCTGAACGGCAAGAGCTATGTGGATCTCATCTCGCCAGACTGCGAGGCACCAAGAGTC---CTGTTGCAACCAGCTGTGGAGACTCCTTCACAGACCCAA------GCGCTCATCAGTGTCATGCTGAAGGTCCCCAGTGTCTTGCCACCATACAGACATGCCATATCCGTCCCTGCTGGGTCCTCCTTGGAAGATGTCCTTAAGAAGGCCCAGGAGCTCACAAGATTC------------------------------------------------------------------------------------------------------------------------------------------------------------------------------------
>susScr11
ATGGGGTGCCTTGGGGCCCTTCTCCTCCTGCTGGGGGGCCTGGGAGCTCTTGCCTGGACCTGCGAAATAGCAAAGGTGGACAGCGACCTGGTGGAGAGACTGGGCCAGCGCCTCTTGCCCTGGATGGACCGGCTCTCCCCGGAGCAGCTGAACCCCAGTATCTACGTGGGCCTGCGCCTCTCTGGCCTGCAGGCCGGGCCCAAGGAGGCCCACTACCTGCACAGCCTCAAGCTCAGCTACCAGCAGAGCCTCCTG------AGC---------------AATGACAAGAGTGATTCGGAGGCCAAGCCCTCTATGGGCCAGCTGGCCCTCTATCTGCTCGCTCTCCGGGCCAATTGTGAGTTTGTTGGAAGCCGCAAGGGGGACAGGCTGGTCTCACAGCTGAAGAGGTTCCTGGAGACTGAGAAGAGGGCTATTGGGCACAATCACAAGGGC---CACCCCCACACCAGCTACTACCAGTATGGCCTGAGCATCCTGGCCCTGTGTCTCCACCGGAAGCGGGTCCATGACAGTGTGGTGGGCAAGCTCCTGTACGCCATAGAACATGAACAG---------CAT---------CCTGACCTCTCTGTGGACACAACAGCCATGGCAGGCTTGGCCTTCTCCTGTCTGGAGGTATCCAACCTCAACCTCAATCAGAGAGACCGGATTGCCCTGGCCATCCAGAGAGTGCAAGAGAGGATCCTTAGGGCCCAGACCCCAGAGGGCCACTTTGGGAATGTCTACAGCACCCCTCTGGCTCTTCAGTTCCTGATGACCTCCCTCAAGCCCATGGAGGAGCAGGGCACAGCATGCCTCAAGGCAAAGGCTGCTCTGTTGGACAGCCTACAGCACAAGGCCTTCCAGAATCCTCTCGTGATTTCTCAGCTTCTGCCTGTCCTGAACCAGAAGAGTTACGTGGCTCTCATCTCGCCAAACTGCCAGGCACCAAAAGTC---ATATTGGAAACAGTTAAGGAGACTCCTTCACAGACACAAGTCCCAGAGGTCATCCATGTCACACTGAAGGTCCCCAGCATCTTTCCTCCATACAAACACTCCATCTCTGTCCTTGACGGCTCCTCCTTGGAAGATGTCCTGAAGAAGGCCCAGGAGCACGGAAGATTCAGGTATGGAACACAGGCCTCCTTGTCAGGCCCCTACCTGACCTCTGTGATGGGGAAAAAAGCTGAGGGACCTGAGTACTGGCAGCTCCTCCGAGCCCCCAACATCCCCCTGCTGCAAGGTATTGCTGATTACAGACCCAGAGATGGAGAAACCATCGAGCTGAGGCTGGTTCGCTGG---
>bosTau8
ATGGGGCACCTCGGGGCCCTCCTCTTCCTGCTGGGGGGCCTGGGAGCGCTAGCCAACATCTGCGAGATAACCGAGGTGGACAGCACGCTGGTGGAGAGGCTGGGCCAGCGCCTCTTGCCCTGGATGGACCGGCTCTCCCAGGAGCAGCTGAACCCCAGTATCTACGTGGGCCTGCGCCTCTCGAGCCTGCAGGCTGGGGCCAAGGAGGCCCACTACCTGCACAGCCTCAAGCTCAGCTACCAGCAGAGCCTCCTG------AGGCCTGCCTCCAAC---AAGGATGACAATGACTCCGAGGCCAAGCCCTCTATGGGCCAGCTGGCCCTCTACCTGCTGGCTCTCCGGGCCAACTGCGAGTTCATCGGAGGCCGCAAGGGGGACAGGCTGGTCTCCCAGCTGAAGCGGTTCCTGGAGGACGAGAAGAGGGCCATCGGGCACAACCACCAGGGT---CACCCCCGCACCAGCTACTACCAGTACAGCCTGGGCATCCTGGCCCTGTGTGTCCACCAGAAGCGAGTCCACGACAGTGTGGTGGGCAAGCTCCTGTACGCCGTGGAACACAAGCCG---------CATCTCCTGCAGGACCACGTCTCTGTGGACACCATGGCCATGGCAGGCATGGCCTTCTCCTGTCTGGAGCTGTCCAACCTCAACCCCAAGCAGAGAAACCGGATCAACCTGGCCCTCAAGAGAGTGCAAGAGAAGATCCTGAAGGCCCAGACCCCAGAGGGCTACTTCGGGAATGTCTACAGCACCCCTCTGGCTTTGCAGTTGCTGATGGGCTCCCTCAGGCCCTCGGTGGAGCTGGGCACAGCCTGCCTTAAAGCCAAGGCTGCTCTGCAGGCCAGCCTACAGCACAAGACCTTCCAGAACCCTCTCATGATCTCTCAGCTGCTGCCTGTCCTGAACCAGAAGAGCTATGTGGATCTCATCTCCCCAGACTGCCAGGCTCCAAGAGCC---CTGTTGGAACCGGCTCTGGAGACCCCGCCACAGGCCAAAGTCCCGAAGTTCATTGACGTCTTGCTGAAGGTCTCCGGCATCTCCCCTTCATACAGACACTCTGTCTCTGTCCCTGCTGGCTCCTCCCTGGAAGACATCCTGAAGAACGCCCAGGAGCATGGAAGATTCAGGTTTAGAACACAGGCCTCCCTGTCTGGCCCCTTCCTGACCTCCGTGCTGGGGAGAAAGGCTGGGGAACGTGAGTTCTGGCAGGTCCTCCGAGATCCTGACACCCCCTTGCAGCAAGGTATTGCTGACTACAGACCCAAGGATGGAGAGACCATCGAGCTGAGGCTGGTTGGCTGG---
>balAcu1
ATGGGGTGCCTTGGGGCCCTCCTCTTCCTGCTTGGGGGCCTGGGAGCTCTTGCCCAGATCTGCGAAATAACAGAGGTGGACAGCACGCTGGTGGAGAGGCTGGGCCAGCGCCTCTTGCCCTGGATGGACCGGCTCTCCCCGGAGCAGCTGAACCCCAGTATCTACGTGGGCCTGCGCCTCTCCAGCCTGCAGGCTGGGGCCAAGGAGGCCCACTACCTGCACAGCCTCAAGCTCAGCTACCAGCAGAGCCTCCTG------AGC---------------AATGACAACAGTGACTCCGAGGCCAAGCCCTCCATGGGCCAGCTGGCCCTCTACCTGCTTGCTCTCCGGGCCAACTGCGAGTTTGTCGGAGGCCGCAAGGGGGGCAGGCTGGTCTCACAGCTGAAGCGGTTCCTGGAGGACGAGAAGGGGGCCATTGGGCATAATCACCAGGGC---CACCCTCACACCAGCTACTACCAGTACGGCCTGGGCATCCTGGCCCTGTGTGTCCACCAGAAGCGGGTCCATGACAGCGTGGTGGGCAAGCTCCTGTATGCTGTGGAATACGAACAG---------CATCTCCAGCAGGACCACTTCCCTGTGGACACACTGGCCATGGCGGGCTTGGCCTTCTCCTGTCTGGAGCTATCCAACCTCAACCCCAATCAGAGAAACCGGATCACTGTGGCCCTCGGGAGAGTACAAGAGAAGATCCTGAAGGCCCAGACCCCAGAGGGCCACTTTGGGAATGTCTACAGCACCCCTCTGGCACTGCAGTTGCTGATGGCCTCCCTTAGACCCACGGTGGAGCTGGGCACAGCATGCCGCAAGGCCAAGGCTGCTCTGTTGGCCAGCCTACAGCACAAGGCCTTCCAGAACCCTCTCGTGATTTCTCAGCTGCTGCCCATCCTGAACCAGAAGAGCTATGTGGACCTCATCTCCCCAGACTGTCAGGCACCAAGAGTC---CTGTTGGAACCAGCTACGGAGACCCCTTCACAGACCCAAGTCCCAGAGCTCATCCATGTCACGCTGAAGGTCTCCAGCATCTTTCCTTCGTACAGACACTCCGTCTCTGTCCCTGTCGGCTCCTCTTTGGAAGATGTCCTGAAGAAGGCCCAGGAGCACAGCAGGTTCAGGTATGGAACACAGGCCTCCTTATCAGGCCCCTACCTGACCTCCGTGATGGGGAAGAAAGCTGGGGAACGTGAGTTCTGGCAACTCCTCCGAGCCCCCAACACCCCGCTGCTGCAAGGTATTGCTGACTACAGACCCAGGGATGGAGAAGCCATCGAGCTGAGGCTGGTTGGCTGG---
>panTro5
ATGAGGCACCTTGGGGCCTTCCTCTTCCTTCTGGGGGTCCTGGGGGCCCTCACTGAGATGTGTGAAATACCAGAGATGGACAGCCATCTGGTAGAGAAGTTGGGCCAGCACCTCTTACCTTGGATGGACCGGCTTTCCCTGGAGCACTTGAACCCCAGCATCTATGTGGGCCTACGCCTCTCCAGTCTGCAGGCTGGGACCAAGGAAGACATCTACCTGCACAGCCTCAAGCTTGGTTACCAGCAGTGCCTCCTA------GGC---------------GAGGATGACGGTGACTGCCAGGGCAAGCCTTCCATGGGCCAGCTGGCCCTCTACCTGCTCGCTCTCAGAGCCAACTGTGAGTTTGTCAGGGGCCGCAAGGGGGACAGGCTGGTCTCACAGCTCAAACGGTTCCTGGAGGATGAGAAGAGAGCCATTGGGCATGATCACAAGGGC---CACCCCCACACTAGCTACTACCAGTATGGCCTGGGCATTCTGGCCCTGTGTCTCCACCAGAAGCGGGTCCATGACGGCGTGGTGGACAAACTCCTGTATGCTGTGGAACCTTCCCAC------------------CAGGGCCACCATTCTGTGGACACAGCAGCCATGGCAGGCTTGGCATTCACCTGTCTGAAGCGCTCAAACTTCAACCCTGCTCGGAGACAACGGATCACCATGGCCATCAGGACAGTGCGAGAGGAGATCTTGAAGGCCCAGACCCCTGAGGGCCACTTTGGGAATGTCTACAGCACCCCATTGGCATTACAGTTCCTCATGACTTCCCCCATGCCTGGGGCAGAACTGGGAACAGCATGTCTCAAGGCGAGGGTTGCTTTGCTGGCCAGTCTGCAGGATGGAGCCTTCCAGAATGCTCTCATGATTTCCCAGCTGCTGCCCGTTCTGAACCACAAGACCTACATTGATCTGATCTTCCCAGACTGCCTGGCACCACGAGTC---ATGTTGGAACCAGCTGCTGAGACCATTCCTCAGACCCAA------GAGATCATCAGTGTCACGCTGCAGGTGCTTAGTCTCTTGCCACTGTACAGACAGTCCATCTCTGTTCTGGCCGGGTCCACCGTGGAAGATGTCCTGAAGAAGGCCCATGAGTTAGGAGGATTCACATATGAAACACAGGCCTCCTTGTCAGGCCCCTACTTAACCTCCGTGATGGGGAAAGCGGCCGGAGAAAGGGAGTTCTGGCAGCTCCTCCGAGACCCCAACACCCCACTGTTGCAAGGTATTGCTGACTACAGACCCAAGGATGGAGAAACCATTGAGCTGAGGCTGGTTAGCTGG---
>micMur3
ATGGGGCACCTCGGGGCCTTCCTCTTCCTCCTGGGGGCCCTGGGGGCTGTTGCTGAGATCTGTGAAATACCAGAGGTAGATAGCCGGCTGGTAGAGAAGCTGGGCCAGCACCTCTTGCCTTGGATGGACCTGCTGTCCCCGGAGCACCTGAACCCCAGCATCTACGTGGGCCTGCGCCTCTCCAGCCTGCAGGCTGGGACCAAGGAGGACCTCTACTTGCATAGCCTCAAGCTCAATTATCAGCAGTGTCTCCTG------GGC---------------GATCACAACAGTCACTGCCAGGCCAAGCCTTCCATGGGCCAGCTGGCCCTCTACCTGCTTGCTCTCAGGGCTAACTGCGAGTTTGTTGGGGGCCACAAGGGCGACAGGCTGGTCTCACAGCTCAAGCGGTTCCTAGAGGAGGAGAAGAGGGCCACTGGG------CACAGGGGT---CACCCCCACACCAGCTACTACCAGTACAGCCTGGCCATCCTGGCCCTGTGTGTCCACCAGAAGCGGGTTCATAACAATGTGGTGGACAAGCTCCTGTATGCTGTGGAACATGAACAA---------CATCTCCACCAGGGCCACCTCTCTGTAGACACGGTGGCCATGGCAGGCTTGGCCTTCACCTGTCTGGAGCGCTCCCATTTCAACCCCAGTCAGAGACTACAGATCACCATGGCCATTAGGACAGTGCAAGAGAAGATCCTGAGGGCGCAGACCCCTGAGGGCCACTTTGGAAATGTCTACAGCACCCCACTGGCACTGCAGATGCTGATGACGTCCTCCACATCCCATTTGGAGCTGGCCACAGCGTGCCTCAAGGCGAAAGCTGCTCTGTTGGCCAGCCTGCAAAACGAGGTCTTCCAGAACACTCTTGTGATTTCCCAGCTGCTGCCTGTCCTGAACCACAAGACATATGTTGATCTAATCTCCCCAGACTGCCTGGCACCACGAGTT---TTGTTGGGACCAGCTACAGAGACCTTTTCACTGACC------CCAGAGATCATCAGCGTCACACTAAAGGTCCTCAGCATCGTTCCGCCGTACAAACAATCCGTCTTTGTCCTTGCTGGGTCCCCCTTGGAAGATGTCCTGAAGATGGCCCACGAGCTAGGAGGATTCACGTATGAAACACAGGCCTCCTTGTCAGGCCCCTACCTGACCTCCGTGATGGGGAATGCAGTCGGGGAACGTGAGTTCTGGCAACTCCTCCGAGACCCTGACACCCCTCTGCTGCAAGGTATTGCTGACTACAGACCCACGGATGGAGAAACCATTGAGCTGAGGCTGGTTCGCTGG---
>rn6
ATGGAGCTCCTGAAGGCGCTGCTACTCCTGTCTGGAGTCCTCGGGGCTCTTGCTGAATTCTGTGTAATACCAAAGATGGACGGCCAGCTGGTAGAGAAGCTGGGCCAGCGTCTCTTACCTTGGATGGATCGGCTTTCCTCAGAGCAGTTGAACCCCAGCATCTACGTCGGCCTGCGGCTTTCCAGCATGCAGGCTGGGACCAAGGAGAACCTCTACCTTCACAACCTCAAACTCCATTACCAGCAGTGCCTCCTG------CGGTCCACCTCGAGT---GATGATAACAGTGGTTGCCAGACTAAGATTTCTGGGGGCAGCTTGGCCCTCTACCTGCTTGCTCTCAGGGCCAACTGTGAGCTCCTGGGGAGCCGAAAGGGTGACAGGATGGTCTCACAGCTCAAGTGGTTCTTGGAGGATGAGAAGAAGGCCATTGGGCACCATCATGAAGGC---CACCCCCACACCAGCTATTACCAGTATGGCCTCAGTATCCTGGCCCTGTGCGTCCACCGGAAGCGGGTCCATGACAGTGTGGTGGGCAAGCTCCTGTATGCTGTTGAACATGACTAC---------TTTACCTACCAGGGCCACCTCTCTGTGGACACAGAAGCCATGGCCGGCTTGGCCTTCACCTGTTTGGAACGATTCAATTTCAACTCTGACCTGAGACCACGGATCACCACGGCCATCGAGACAGTGCGAGAGAAGATCCTGAAGGCCCAGGCCCCTGAGGGCTACTTTGGAAATATCTATAGCACTCCGCTGGCACTACAGATGCTAATGACCTCT------CCTGGGGTAGGGCTGGGCCCAGCTTGCCTCAAGGCAAGGAAATCCCTGCTGCTCAGCCTACAGGATGGAGCCTTCCAGAATCCTATGATGATTTCCCAGCTGCTACCCGTCCTGAACCACAAGACCTACTTGAATCTTATCTCCCCAGACTGCCAGGCACCCAGGGTC---ATGTTGGTGCCCGCCACTGAGGACCCT------GTCCACTTGTCAGAA---GTCAGCGTCACGCTGAAGGTCTCCAGTGTCTTGCCACCATATGAACGAACAGTTTCCGTCTTTGCTGGGGCCTCCTTGGAAGATGTCCTGAAGAGGGCGCGAGACCTTGGAGAATTCACGTATGGGACCCAGGCCTCCTTGTCAGGTCCCTACCTGACATCCGTACTAGGGAAAGAAGCTGGGGATCGAGAATACTGGCAGCTTCTCCGAGTCCCTGATACCCCTCTGCTACAAGGCATTGCTGACTACAAACCCAAGAACGGGGAAACCATCGAATTGCGGCTAGTTAGATGG---
>oryCun2
ATGGGGTGCCTGGGGGCTCTGCTCTTCCTGCTGGGGGCCCTGGGGGCTCGTGCTGAGATCTGTGGTGTGCCAAAAGTGGACAGCCAGCTGGTGGAGAAGCTGGGCCAGCGCCTCTTACCTTGGATGGACTGGCTCTCCCTGGAGCATCTGAACCCCAGCATCTATGTGGGCCTGCGTCTGTCCAGTCTGCAGGCTGGGACCAAGGAGGACCTCTACCTGCACAGCCTCAAGCTGAGCTACCAGCAATGCCTCCTT------GGCTCGGCCTCGGGC---GACGACACCAGTGACTGCCAGGCCAAGCCTTCCATGGGCCAGCTGGCCCTCTACCTGCTCGCCCTCAGAGCCAACTGCGAGTTCGTCGGGGGCCGCAAGGGGGACAGGCTGGTCTCACAGCTCAAGTGGTTCCTGGAGGAAGAGAAGAGGAACATTGGTCACGATCACAAGGGC---CACCCCCACACCAGCTACTACCAGTACGGCCTCAGCATCCTGGCCCTGTGTGTCCACCAGAAGCGGGTCCCTGACAACGTGGTGGGCAAGCTCCTGTACGCCGTGGAACATGACCAG---------CACCTCCACCGGGGCCACTTCTCCGTGGATACGGTGGCCATGGCAGGCTTGGCCTTCACTTGTCTGGAACGCCTCAACTTGAACCCGGATCAGAAACAACGGATCAGCACGGCCATCGGCACAGCACGGGAGAAGATTCTGGGGGCCCAGACCCCCGAGGGCCACTTCGGGAATGTCTACAGCACCCCGTTGGCTCTGCAGTTGCTGATGGCCTCCCCCGTGTCCGGGGTGCAGCTGGGCGCGGCGTGCCTCAAGGCCAGGGCTGCTCTGTTGGCCAGCCTGCAGGACGGAGCCTTCCAGAACGTGGTCACGATCTCCCAGCTGCTGCCTGTCCTGAACCGTAAGACCTACGTGGACCTCATCTTCCCAGACTGCCAGGCACCAAGAGTC---ACGTTGGTCCCAGCTAGCGAGGCGCCCTCACTGAGCGAAGTCCCAGAGATCATCACCGTCTCGCTGAGGGTCCCCAGTGTCCTGCCACCCTACGAGCGATCACTCTTTGTCCTCGCCGGGTCCTCTTTGGAAGACGTCCTGAAGCTGGCCCGTGAGACTGGAGGATTCACGTTTGAGACACAGGCCTCCCTGTCAGGCCCCTACCTGACCTCCGTGATGGGAAAAGTGGCTAGGGACCGTGAGTTCTGGCAGCTCCTCCGAGCCCCCGACACCCCTCTGCTGCAA---------------------------------------------------------------
>HLmanJav1
ATGGGGTGCCTTGGGGCCTTCCTCTTCCTGCTGGGAGGCCTGGGAGCTCTCGCTAAGTTGTGGGATATACCAGGGGAGGACAGCAAGCTTCAGGAGAGGCTGGGCCAGCTCCTCTTGCCCTGGATGGACCGGCTGTCCCTGGAGCACCTGAACCCCAGTGTCTACGTGGGCCTACGCCTTTCCAGCGTGCAGGCCGGGGCCAAGGAGGCCCTTTACCTGCACCACCTCAAGCTTGATTACCAGCAGAACCTCCTG------GGC---------------GAATACAGCAGGGAC---------AAGCCCTCCATGGGCCAACTGGCCCTCTACCTGCTCGCTCTCAGGGCCAACTGCGAATTTGCCGGAGGCCACAAGGGGGACAGGCTGGTCTCAAAACTGAAGCGGTTCCTGGAGGACGAGAAGAAGGCCATTGGGCACAACCACAGGGGC---CACCCCAACACCAGCTACTATCAGTACAGCCTGGGCATCCTGGCCCTGTGCGTCCACCAGAAGCGGCTCCATGGCAGTGTGGTGGGCAAGCTCCTGCATGCTGTGGAACATGACCTG---------CATCTCCCCTGGGGCCACCTCTCTGTGGATACAGCAGCCATGGCAGGCTTGGCCTTCACCTGTCTAGAGCGCTCCAACTTCAACTCCAATCAGAGGAACCAGATCATCCTGGCCATCAAGACAGTGCAAGACAAGATCCTGAAGGCCCAGACCCCCGAGGGCCACTTTGGGAATGTCTACAGCACCCCTCTGGCACTGCAGTTGCTGATGACCTCCTCCACAATCGAGGTAGAGCTAAGCATAGCATGCCTCAAGGCAAGGGCTGCTCTGTTGGCCAGCCTAGAGGATGGGGCCTTCCAGAATGTTCTCATGATTTCCCAGCTGCTGCCCGTCCTGAATCACAAGAGCTATGTAGATCTCATCTCACCAGACTGCCTGGAACCAAGAGCC---ATGTTGGAGCCAACTATGGAGACGCCTCCACAGATCCAAGTGCCAGAGGTCATCAGGGTCATGCTGCAGGTCCTCAGCATCTGGCCACCATACAGACACTCCATCTCTGTACCTGCTGGGTCCTCCTTAGAGGATGTTCTGAAGAAGGCCCAGAAGCTCGGAGGATTCATATATGGAACCCAGGCCTCCATGTCAGGCCCCTACTTGACCTCCGTGATGGGGAAGAAAGCTGGGAAACGTGAGTTCTGGCAGCTCCTCCAGGCCCCTGACAACCCCTTGCTGCAAGGTATTGCTGACTACAGACCCAAGGATGGAGAAACCATTGAGCTGAAGCTGGTTAGTTGG---
>mm10
------------------------------------------------------------TGTGTAATACCACGGATAGACAGCCAGCTGGTAGAGAAGTTGGGTCAACGTCTTTTACCTTGGATGGATCGGCTTTCCTCAGAGCAGTTGAACCCCAGCGTCTTCGTTGGCCTGCGACTTTCCAGCATGCAGGCTGGGACCAAAGAGGACCTCTACCTTCACAGCCTCAAGATCCATTACCAGCAGTGCCTCCTG------CGC---------------GATGATAACAGTAGTTGCCAGCCCAAACTTTCCGGGGGCAGCCTGGCGCTCTACCTGCTTGCTCTCAGGGCCAACTGCGAATTCTTCGGGAGCCGAAAGGGTGACAGGTTGATCTCACAGCTCAAGTGGTTCTTGGAGGATGAGAAGAAGGCCATTGGGCACAATCATGAAGGC---CACCCCAACACCAACTATTACCAGTATGGCCTCAGCATCCTGGCACTGTGTGTCCACCAGAAGCGGCTCCATGACAGCGTGGTGGGCAAGCTCCTGTATGCTGTTGAACATGACTAC---------TTTACCTACCAGGGCCACGTCTCTGTGGACACAGAAGCCATGGCCGGCTTGGCCCTCACCTGTTTGGAGCGATTCAATTTCAACTCTGATCTGAGACCACGAATCACCATGGCTATCGAGACAGTGCGAGAGAAAATCCTGAAGTCCCAGGCCCCTGAGGGCTACTTTGGGAATATCTATAGCACCCCACTGGCACTACAGATGCTCATGACATCTCCTGCATCCGGGGTAGGGCTGGGCACAGCGTGCATCAAGGCAGGGACATCCCTGCTGCTCAGCCTACAGGATGGGGCCTTCCAAAATCCTCTGATGATTTCCCAGCTGCTACCCATCCTGAACCACAAGACCTACTTGGATCTTATCTTCCCAGACTGCCAGGCATCCAGGGTC---ATGTTGGTGCCAGCTGTTGAGGACCCT------GTCCACATCTCAGAAGTCATCAGCGTCACGCTGAAGGTCGCCAGTGCCCTGTCACCATACGAACAGACATTTTTTGTCTTTGCTGGATCTTCCTTGGAAGATGTCCTGAAGTTGGCACAAGATGGCGGAGGATTCACGTATGGGACCCAGGCCTCCTTGTCAGGCCCCTACCTGACATCTGTACTAGGGAAAGATGCTGGGGACCGAGAATATTGGCAGCTCCTCCGAGCCCCTGACACACCCCTGCTGCAAGGCATTGCTGACTACAAACCCCAGGACGGGGAAACCATTGAGCTGCGGCTAGTTAGATGG---
>hg38
ATGAGGCACCTTGGGGCCTTCCTCTTCCTTCTGGGGGTCCTGGGGGCCCTCACTGAGATGTGTGAAATACCAGAGATGGACAGCCATCTGGTAGAGAAGTTGGGCCAGCACCTCTTACCTTGGATGGACCGGCTTTCCCTGGAGCACTTGAACCCCAGCATCTATGTGGGCCTACGCCTCTCCAGTCTGCAGGCTGGGACCAAGGAAGACCTCTACCTGCACAGCCTCAAGCTTGGTTACCAGCAGTGCCTCCTA------GGC---------------GAGGATGACGGTGACTGCCAGGGCAAGCCTTCCATGGGCCAGCTGGCCCTCTACCTGCTCGCTCTCAGAGCCAACTGTGAGTTTGTCAGGGGCCACAAGGGGGACAGGCTGGTCTCACAGCTCAAATGGTTCCTGGAGGATGAGAAGAGAGCCATTGGGCATGATCACAAGGGC---CACCCCCACACTAGCTACTACCAGTATGGCCTGGGCATTCTGGCCCTGTGTCTCCACCAGAAGCGGGTCCATGACAGCGTGGTGGACAAACTTCTGTATGCTGTGGAA------------------CCTTTCCACCAGGGCCACCATTCTGTGGACACAGCAGCCATGGCAGGCTTGGCATTCACCTGTCTGAAGCGCTCAAACTTCAACCCTGGTCGGAGACAACGGATCACCATGGCCATCAGAACAGTGCGAGAGGAGATCTTGAAGGCCCAGACCCCCGAGGGCCACTTTGGGAATGTCTACAGCACCCCATTGGCATTACAGTTCCTCATGACTTCCCCCATGCGTGGGGCAGAACTGGGAACAGCATGTCTCAAGGCGAGGGTTGCTTTGCTGGCCAGTCTGCAGGATGGAGCCTTCCAGAATGCTCTCATGATTTCCCAGCTGCTGCCCGTTCTGAACCACAAGACCTACATTGATCTGATCTTCCCAGACTGTCTGGCACCACGAGTC---ATGTTGGAACCAGCTGCTGAGACCATTCCTCAGACCCAA------GAGATCATCAGTGTCACGCTGCAGGTGCTTAGTCTCTTGCCGCCGTACAGACAGTCCATCTCTGTTCTGGCCGGGTCCACCGTGGAAGATGTCCTGAAGAAGGCCCATGAGTTAGGAGGATTCACATATGAAACACAGGCCTCCTTGTCAGGCCCCTACTTAACCTCCGTGATGGGGAAAGCGGCCGGAGAAAGGGAGTTCTGGCAGCTTCTCCGAGACCCCAACACCCCACTGTTGCAAGGTATTGCTGACTACAGACCCAAGGATGGAGAAACCATTGAGCTGAGGCTGGTTAGCTGG---
>ponAbe2
ATGAGGCACCTTGGGGCCTTGCTCTTCCTTCTGGGGGTCTTGGGGGCCCTCGCTGAGATCTGTGAAATACCAGAGGTGGACAGCCATCTGATAGAGAAGTTGGGCCAGCACCTCTTACCTTGGATGGACCGGCTTTCCCTGGAGCACCTGAACCCCAGCATCTATGTGGGCCTGCGCCTCTCCAGCCTGCAGGCTGGGACCAAGGAAGAACTCTACCTGCACAGCCTCAAGCTTGGTTACCAGCAGTGCCTCCTA------GGC---------------GAGGATGATGGTGACTGCCAGGGCAAGCCTTCCATGGGCCAGCTGGCCCTCTACCTGCTCGCTCTCAGAGCCAACTGCGAGTTTGTCAGGGGCCACAAGGGGGACAAGCTGGTCTCACAGCTCAAGCGGTTCCTGGAGGATGAGAAGAGAGCCATCGGGCATGATCACAAGGGC---CACCCCCACACTAGCTACTACCAGTATGGCCTGGGTATTCTGGCCCTGTGTCTCCACCAGAAGCGGGTCCATGACAGCGTGGTGGACAAACTCCTGTATGCTTTGGAA------------------CCTTTCCACCAGGGCCACCACTCTGTGGACACAGCAGCCATGGCAGGCTTGGCATTCACCTGTCTGAAGCGCTCAAACTTCAACCCTGGTCGGAGACAACGGATCACCATGGCCGTCAGGACAGTGCGAGAGAAGATCTTGAAGGCCCAGACCCCCGAGGGCCACTTTGGGAATGTCTATAGCACCCCATTGGCACTACAGTTCCTCATGACTTCCCCCATGCCTGGGGCAGAGCTGGGAACAGCATGTCTCAAGGCCAGGGTTGCTTTGTTCGCCAGTCTGCAGGATGGAGCCTTCCAGAATGCTCTCATGATTTCCCAGCTGCTGCCCGTTCTGAACCACAAGACCTACATTGATCTGATCTTCCCAGACTGCCTGGCACCACGAGTC---ATGTTGGAACCAGCTGCTGAGACCATTCCTCAGGCCCAA------GAGATCATCAGTGTCACACTGCAGGTGCTTAGCCTCTTGCCGCCGTACAGACAGTCCATCTCTGTTCTTGCCGGGTCCACCGTGGAAGATGTCCTGAAGAAGGCCCATGAGTTAGGAGGATTCACATATGAAACACAGGCCTCTTTATCAGGCCCCTACTTGATCTCCGTGATGGGGAAAGCGGCCGGAGAAAGGGAGTTCTGGCAGCTCCTCCGAGACCCCAACACCCCCCTGTTGCAAGGTATTGCTGACTACAGACCCAAGGATGGAGAAACCATTGAGCTGAGGCTGGTTAGCTGG---
>macFas5
ATGAGGCACCTTGGGGCCTTCCTCTTCCTTCTGGGGGTCCTGGGGGCCCTCGCTGAGATCTGTGAAATACCAGAGGTGGACAGCCATCTGGTAGAGAAGTTGGGCCAGCACCTCTTGCCTTGGATGGACCGGCTTTCCCCGGAGCACCTGAACCCCAGCATCTATGTGGGCCTGCGCCTCTCCAGCCTGCAGGCGGGGACCAAGGAGGACCTCTACCTGCACAGCCTCAAGCTTGGTTACCAGCAGTGCCTCCTA------GGC---------------GAGGATGACAGTGACTGCCACGGCAAGCCTTCCATGGGCCAGCTGGCCCTCTACCTGCTCGCTCTCAGGGCCAACTGCGAGTTTGTTGGGGGCCACAAGGGGGACAGGCTGGTCTCACAGCTCAAGCGGTTCCTGGAGGATGAGAAGCGGGCCATTGGCCATGATCACAAGGGC---CACCCCCACACTAGCTACTACCAGTATGGCCTGGGCATTCTGGCCCTGTGTCTCCACAAGAAGCGGGTCCATGGCAGCGTGGTAGACAAACTCCTGTATGCTGTGGAA------------------CCTCTCCACCAGGGCCACCACTCTGTGGACACAGCTGCCATGGCAGGCTTGGCATTCACCTGTCTGAAGCGCTCAAACTTCAACCCTCGTCGGAGACAACGGATCACCATGGCCATCAAGACGGTACGAGAGAAGATCTTGAAGGCCCAGACCCCCGAGGGCCACTTTGGGAATGTCTACAGCACCCCATTGGCATTACAGTTGCTCATGACCTCCTCCATGCCTGGGGCAGAGCTGGGAACAGCATGTCTCAAGGCGAGCGTTGCTTTGTTGGCCAGTCTGCAGGACGGAGCCTTCCAGAATGCTCTCATGATTTCCCAGCTGCTGCCTGTTCTGAACCACAAGACCTACATTGATCTGATCTTCCCAGACTGCCTGGCACCACGAGTC---ATGTTGGAACCAGCTGCCGAGACCATTCCTCAGACCCAA------GAGGTTATCAGTGTCACACTGCAGGTGCTTAGCCTCTTGCTGCCATACAGACAATCCATCTCTGTTCTTGCCGGGTCCACCATGGAAGATGTCCTGAAGAAGGCCCGTGAGTTAGGAGGATTCACATATGAAACACAGGCCTCCTTGTCAGGCCCCTACTTGACCTCCGTGATGGGGAAAGCGGCTGGGGAAAGGGAGTTCTGGCAGCTCCTCCGAGACCCCGACACGCCCCTGTTGCAAGGTATTGCTGACTACAGACCCAAGGATGGAGAAACCATTGAGCTGAGGCTGGTTAGCTGG---
>saiBol1
ATGAGGCACCTTGGGGCCTTCCTCTTCCTTCTGGGGGTCCTGGGGACCCTCGCTGACATCTGTGAAATACCAGGAGTGGACATCCAGCTGGTAGAGAAGTTGGGCCAGCGCCTCTTGCCTTGGATGGACCGGCTTTCCCGGGAGCACCTGAATCCCAGCGTCTATGTGGGTCTGCGCCTCTCCAGCGTGCAGGCTGGGACCAAGGAGAAGCTCTACCTGCGCAGCCTCAAGCTTGATTACCAGCAGTGCCTCCTA------GGC---------------GAGAATGACAGTGACTGCCAGGCCAAGCCTTCCATGGGTCGGCTGTCCCTCTACTTGCTCGCTGTCAGAGCCAACTGTGAGTTTGTCAGCGGCCGCAAGGGGGACAGGCTGATCTCACAGCTCAAGCGGTTCCTGGAGGATGAGAAGAGGGCCATTGGTCACAATCACAAGGGC---CACCCCCACACTAGCTACTACCAGTATGGTCTGGGCATTCTGGCCCTGTGTGTCCACCAGAAGCGGGTCCATGACAACGTGGTGGGCAAACTCCTGTATGCTGTGGAACACGACCAC---------CCTCTCCAGCAGAGCCACTTCTCTGTGGACACAGCAGCCATGGCAGGCTTGGCATTCACCTGTCTGAGGCGCTCAAACTTCAACCCTGATCAGAGACAACGGATCACCATGGCCATCAGGACAGTACAAGAGAAGATCCTGAAGGCCCAGACCCCCGAGGGCTACTTTGGGAACGTCTACAGCACCCCATTGGCATTACAGTTACTCATGACTTCCCCCATGTCCGGCGCAGAGCTGGGAACAGCATGTCTCAAGGCGAAGGTTGCTTTGTTGGCCAGTCTGCAGGATGGAGCCTTCCAGAATGCTCTCATGATTTCCCAGCTGCTGCCCGTGCTGAACCACAAGACCTATGTTGATCTGATCTCCCCAGACTGCCTGGCACCACGAGTC---ATGTTGGAACCAGCCACTACGACCGTTCCTCAGACCCAAGTCCCAGAGACCATCAGTGTCACACTGCAGGTGCTCAGCCTCTTGCGGCCGTACAGACAAGCCATCCCTGTCCTTGCCGGCTCCTCCCTGGAAGATGTCTTGAAGAAGGCCCATGAGTTAGGAGGATTCACATATGAAACACAGGCCTCCTTGTCAGGCCCCTATCTGACCTCTGTGATGGGGAAAGTGGCCGGGAAAAGGGAGTTCTGGCAGCTCCTCCAAGCCCCCAACACCCCGCTGCAGCAAGGTATTGCTGACTACAGACCGAAGGATGGAGAAACCATTGAGCTGAGGCTGGTTAGCTGG---
>otoGar3
ATGGGGCACCTTGGGGCCTTCCTCTTCCTCCTGGGAGCCCTGGGGGCTCTCACCGAGATTTGTGAAATACCAGAAGTGGACAGCCAGCTAGTAGCGAAGTTGGGCCAGCATCTCTTGCCTTGGATGGACCAGCTCTCCCTGGAGCATCTGAACCCCAGCATCTACGTGGGTCTGCGCCTCTCCAGCCTGCAGGCTGGGTTCAAGGAGGACCTCTACTTACACAGCCTCAAGCTTGATTATCAGCAGTGCCTCCTA------GGT---------------GATGACAACAGTGACTGCCAGCCCAAGCCTTCCATGGGCCAGCTGGCTCTCTACTTGCTTGCTCTCAGGGCTAACTGTGAGTTTGTTGGAGGCCGCAAGGGAGACAGACTGGTCTCACAGCTCAAGCGGTTCCTAGAGGACGAGAAGAGGGCCATTGGGCACAATCACCAGGGC---CACCCCCACACCAGCTACTACCAGTATGGCCTGAGCATCCTGGCTCTGTGTGTCCACCAGAAGCGGGTTCATGACAGTGTGGTGGGCAAGCTCCTACATGCCGTGGAACATGACCAA---------CATCTCTATCAGGGCCACCTCTCTGTGGACACAGCAGCCATGGCAGGCTTGGCCTTCACCTGTCTGGAGCGTTCCAACTTCAACCCTGATCAGAGAATAAGGATCTCCATGGCCATTGGGACAGTGCGAGAGAAGATACTGAGGGCCCAGAGTCCAGAGGGCCATTTTGGGAATGTCTACAGCACCCCGCTGGCACTTCAGATGCTGATGACCTCCCCCATGCCTGGGGTGGAGCTGGGCACAGCATGCCTCAAGGCAAGGGCTGCTCTTTTGGCCAGCCTGCAAGGTGGAGCCTTCCAGAATGCTCTCATGATTTCCCAGCTGCTGCCTGTCCTAAACCACAAGACATATGTGGATCTCATCTTCCCAGACTGCCTGACACCACGAGCC---ATGTTGGAACCAGCTACTGAGATCCCTGCACAGACCCTAGTCCCGGAGATGATCAGTGTCACGCTGAAGGTTCTCAGCCTCATGCTGCCATATGAACAATCCATCTCTGTCCCTGTGGGGTCCTCCTTGGAAGATGTCCTGAAGAAGGCCCAAGAGCAAGGAGGATTCAGGTATGAAACACAGGCCACCTTGTCCGGCCCCTACCTGAACTCCGTGATGGGGAACGTGGCTGGGGAACGTGAGTTCTGGCAACTCATCCGAGAGCCTAACACACCCCTGCTCCAAGGTATTGCTGACTATAGACCCAAGGATGGAGAAAACATCGAGCTGAGGCTGGTTCGCTGG---
>tupChi1
ATGGGGCACCTTGAGGCCTTCCTCTTCCTATTGGGGGCCCTGGGGACTCTCGCTGATATCTGTGAAATACCAGAGGTGGACAGCCAGCTGGTAGAGAAGCTGGGCCGGCGTCTCTTGCCTCAGATGGACTTGCTGTCCCCG---------AACCCCAGCATCTACGTGGGTCTGCGCCTCTCCAGCCTGCAGGCTGGGACCCAGGAAGACCTCTACCTGCACAGACTCAAGCTCAATTACCAGCAGTGCCTCCTG------GGA---------------GATGACAACAGTGACTGCCAGGACAGACCTTCCATGGGCCAGCTGGCTCTTTACCTGCTCGCTGTCAGGGCCAACTGCGAGTTTGTCAGGGGCCACAAGGGGGACAGACTGGTCTCACAGCTCAAGCGGTTCCTGGAGGACGAAAAGAAGGCCATTGGGCACGATCACAAGGGC---CACCCCCACACCAGCTACTACCAGTACAGCCTGGGGATCCTGGCCCTGTGCGTCCACCAGAAGCGGGTCCATAACGACGTGGTGGACAAGCTCCTGAGTGCTGTGGAACATGACCAG---------AACCTCTACCAGAGCCATCTCTCTGTGGACACCGCAGCCATGGCAGGCTTAGCCTTCACCTGCCTAGAGCGCTCCAACTTCAATCCTGATCAGAGAGAGCGGATCACCAAGGCCATCGGCACAGTGCGAGGAAAGATCCTGAGGGACCAGACCTCCAGTGGCCACTTTGGGAATGTCTACAGCACCCCACTGGCACTGCAGTTGTTGATGACCTCTCCCGTGCCTGGGGTGAAGCTGGGGCTAGCATGCCTCCAGGCAAGGACTGCTCTGTTGACCAGCCTGCAGGATGGGGCCTTCCAGAATGCGCTCATGATTTCTCAGCTGCTGCCTGTCCTGAACCACAAGACCTATCTGGATCTCATCTTCCCAGACTGCCAAGCACCGAGAGTC---TTATTGAGGCCAACGACTGAGACCCCTGCAGTGACTCCAGCCTTAGCGATCATCAACGTTACGCTGAAGGTCTCCAGCCTCGTGCCGCCTTACGAGCAATCCTTCTTTGTCCTCTCTGGATCCTCGTTGGAAGATGTCCTGAAGATGGCCCAGGAGCTAGGAAGATTCACGTATGAAGCACAGGCCTCCTTGTCTGGCCCCTACCTGAATTCTGTGATGGGGAAAGCGGCGGGGGAACGTGAATTTTGGCAGCTCCTCCAAGCCCCTGACATCCCTCTGCTGCAAGGGATTGCTGACTACAGACCCAAGGATGGAGAAACCATCGAGCTGAGACTAGTTAGCTGG---
>tarSyr2
ATGGGGCACCTTGGGGCCTTCCTCTTCCTCCTGGGTGCCCTGGGAGCTCTGGCTGAGATCTGTGACATATCAGAGGTGGACAGTCAGCTAGTAGAGAAGCTGGGCCAGCGCCTCTTGCCTTGGATGGACCAGCTCTCCCTGGAGCACTTGAACCCCAGCATCTATGTGGGCCTGCGCCTCTCCAGTCTGCAGGCCGGGACCAAGGAGGACCTCTACCTGTACAGCCTCAAGCTCCATTACCAGCAGTGCCTCCTA------GGT---------------GATGATAACAGGGACTGCCAGGTCACACCTTCCATGGGCCAGCTGGCCCTCTACCTGCTTGCTCTCAGGGCCAACTGTGAGTCTGTCAAGGGCCGCAAGGGGGACAGGCTGGTCTCACAGCTCAAGCGGTTCCTGGAGGACGAGAAGAATACCATCGGGCACAGTCACCATGGC---CACCCCCACACCAGCTACTACCAGTACGGTCTGGGCATCCTGGCTCTGTGTGTGCACCAGAAGCGGGTCCATGACCACGTAGTAGGCAAGCTCCTGTATGCTGTGGAACATGACCACCTACACGACCACCTACACCGGAACCACCTCTCTGTAGACATGGCGGCCATGGCAGGCTTGGCTTTCACCTGTCTGGAGCGCTTCAACTTCAACCCCGATCAGAGACACCGGATCGCCATGGCCATAGGGACGGTGCGAGATAAGATCCTGAATGCTCAGACCCTAGAGGGCCACTTTGGGAATGTCTACAGCACCCCGCTGGCACTGCAGTTGCTGATGGTCTCCCCCATTCCTGGGGAGGAGATGGGCACAGCATGCCTCAAAGCAAGGGCTGCTCTGTCGGCCAGCCTACAGGATGGGGCCATCCAGAATGCTCTCACGATTTCCCAGCTGTTGCCTGTGCTGAACCGCAAGACCTACATGGATCTCATCTCGCCAGACTGCCTGGCGCCACGAGTC---ATGTTGGGACAAGCTACAGAGATCCTGTCACAGGCCCAAGTTCCAGCAGTCATCCGTGTCACGCTGAAGGTCCTCAGCCTCTTGCCACCATATGAACGATCCATCTTTGTCTTTGCCGGGTCCTCCTTGGAAGACGTGCTGAAGATGGCCCAGGAGCTAGGAGGATTCACGTATGAAACACAGGCTACCCTGTCAGGCCCCTACCTGACCTCCGTGATGGGAAAAGTGGTTGGGGAACGTGAGTTCTGGCAGCTGCTCCGAGAACCCAACACTCCCCTGCTGCAAGGTATTGCTGACTACAGACCCAAGGATGGAGAAACTATCGAGCTGAGGCTGGTCAGCTGG---
>micOch1
ATGGTGCCACTGAAGGTGCTGCTGCTCCTGTCGGGAGTTCTGGGGGCTCTTGCTGAGCTCTGTGTAATACCACAGATGGACAGCCAGCTGGTAGAGAAGCTGGGCCAGCAGCTCTTACCTTGGATGGACCGGATCTCCTCAGAGCAATTGAACCCCAGCGTCTATGTTGGCCTGCGCCTTTCCAGTATGCAGGCAGGGACCAAGGAGGACCTCTACCTGCACAGCCTCAAGCTCGATTATCAGCAGTGCCTCCTG------GGG---------------GATGACAACAGCGGCTGCCAGACCAAGCCTTCGGCAGGCCACCTGGCCCTCTACCTGCTTGCCCTCAGGGCCAACTGCGAGTTCGTTGGGAGCCGCAAGGGGGACCGGCTGGTCTCACAGCTCAAGTGGTTCTTGGAGGATGAGAAAAATGCCATTGGGCCCAACCATGAAGGT---CACCCCCGTACCAGCTATTACCAGTACAGCCTCAGCATCCTGGCACTGTGTGTCCACCAGAAGCGGGTCCATGACAGTGTGGTGGGCAAGCTATTGTATGCTATTGAACACGGCCAC---------CATGTCCGCCAGGGCCACCTCTCTGTGGACACCGAAGCCATGGCTGGCTTGGCCTTCACCTGTTTGGAGCGTTTCTTTTTCAATCCTGATTTGAGACCACGAATCACCATGGCCATTGAGACCGTGCGAGAGAAGATCCTGAAGGCCCAGACCCCCGAGGGCAACTTTGGGAATGTCTACAGCACCCCACTGGCACTACAGTTTCTGATGACCTCCCCTGCTTCTGGGGTAGGACTGGGTGCAGCATGCCTCAAGGCAAGGGCATCTCTGCAGACCAGTATCCAGGGCGGGGCCTTTCAGAATCCTCTGATGATTTCACAGCTGCTCCCGGTACTGAACCACAAGACCTACCTGGATCTTATCTTCCCAGACTGCCAGGCGCCCAGAGTC---ATGTTGGTACCCGCTGTCGAGGACCCTTCACCGGCCCATATCCCAGAGGTCATCAGTGTCACGCTGAAGGTCTCCAGTGTCCTGCCACCATACAAACACACATTTTTTATCCTTTCTGGGTCCACCTTGGAAGATGTCCTGAAGATGGCTCAAAACATAGGAGGCTTCACGTATGAGAAAAAGCCCTCTTTGTCAGGCCCCTACCTGACATCCGTACTGGGGAAAGAAGTGGGGGATCGAGAATTCTGGCAACTCCTCCGAGACCCTGACACCCCCCTGCAGCAAGGCATTGCTGACTACAAACCCCAGAATGGGGAAACCATCGAGCTAAGGCTAGTTAGCTGG---
>criGri1
----------------------------------------------------------------TGGTACCACCGATACACAGCCAGCTGGTAGAGAAGCTGGGCCAGCATCTCTTACCTTGGATGGACCGGATCTCCTCAGAGCAATTGAACCCCAGCATCTATGTTGGCCTGCGCCTTTCCAGCCTGCAGGCTGGGACCAAGGAAGACCTATACCTGCATAGCCTCAAGCTCAATTATCAGCAGTGCCTCCTG------GGC---------------AATGACAACAGTGATTGCCAGACCAAGTTTTCTGCAGGCCACCTGGCCCTCTACCTGCTTGCTCTCAGGGCCAACTGCGAGTTTGTTCAGAGCCGAAAGGGTGACAGGCTGGTGTCACAGCTGAAATGGTTCTTGGAGGATGAGAAGAAAGCCATTGGGCATAATCATGAAGGC---CACCCCCACAGCAGCTATTACCAGTACAGCCTCAGCATCCTGGCACTGTGTGTCCACCAGAAGCGGGTCCATGACAGCGTGGTGGGAAAGCTCCTGTATGCTATTGAACATGACCAC---------CATGTACGCCAGGGCCACCTCTCTGTGGACACAGAAGCCATGGCCGGCTTGGCCTTCACCTGTTTGGAGCGTTTCGTTTTCAACCCTGATCTGAGACCACGAATCACCATGGCCATTGACAAAGTTCGAGAGAAGATCCTGAAGGCCCAGACCCCTGAGGGCAACTTTGGGAACATCTACAGCACCCCACTGGCACTGCAGTTTCTGATGACCTCCCCTGCTTCTGGGGTAGAACTGGGCACAGCATGCATCAAGGCAAGAGCATCTCTGCAGGCCAGCATACAGGATGGGGCCTTCCAGAATCCTCTGATGATTTCCCAGCTGCTACCCGTCCTGAACCACAAGACCTACCTGGATCTTGACTTCCCAGATTGCCAGGCACCCAGGGTC---ATGTTGGTACCAGCTGTGGAGGATTCTTCACCAGCACACATCCCAGAGGTCATTAGTGTCACGCTGAAGGTCTCCAGTGTCCTGCCACCATACAAACAAACAATTTCTGTCCTTGCTGGGTCCTCCTTGGAAGATGTCCTGAAGATGGCTCAAAACATAGGAGGATTCACGTATAGGACACAGCCCTCCTTGTCAGGCCCCTACCTGACATCTGTACTCAGGAAAGAAGTTGGGGATCGAGAATTCTGGCAGCTCCTCCGAGACCCTGACACCCCCCTGCTGCAAGGCATTGCTGACTACAAACCCCAGAATGGGGAAACCATTGAGCTCCGGCTAGTTAGTTGGT--
>speTri2
ATGGGACACCTTGGGGCCTTCTTCATCCTGTTGGGGGCCCTAGGGGCTCTTGCTGAGATCTGTGTAATACCAGAGATGGACAACCAGCTGGTAGAGAAGCTGGGCCAACACCTCTTGCCTTGGATGGACCAGCTCTCCTTGGAACACCTGAACCCCAGCCTCTATGTGGGCCTGCGCCTTTCCAGCATGCAGGCTGGGACCAAGGAGGACCTCTACCTTCACAGCCTCAAGCTTGATTATCAGCAGTGCCTCCTG------GGA---------------AATTACAACAATGGTTGCCAAACCAAGCCTTCCATGGGCCAGCTGGCCCTCTACCTGCTCACTCTCAGAGCTAACTGCGAATTTGTCGGGAGCCGCAAAGGAGATAGACTGGTCTCCCAGCTCAAGTGGTTCCTGGAAGATGAGAAGAGAGCCATTGGACACGATCACAAGGGC---CACCCCCACACCAGCTACTACCAGTATGGCCTCAGCATCCTGGCTCTGTGTGTCCACCAGAAGCGAGTACATGACAGTGTGGTGGGCAAGCTCCTGTATGCTGTGGAACACGACCAC---------CACCTCCACCAGGGTCACTTGTCTGTGGACACAGTGGCCATGGCAGGCTTGGCCCTCACCTGTCTGGAACGCTTCAACTTCAACCCTGATCTGAGACAACGGATCACCTTGGCCATCCAAACATCAAAGGAGAAGATCCTGAAGGCCCAGACCCCTGAGGGCTACTTTGGGAATGTCTACAGCACCCCACTGGCTCTGCAGTTGCTGATGACCTCCCCTATGCCCAGGATGGGGCTAGGCATAGCATGCCTCAAAGCAAGGACAGCCCTGTTGGCCTTCCTGAAGGATGGGGCCTTCCAGAATGCTCTCATGATTTCCCAGCTGCTGCCCGTCCTGAACCACAAGACCTATATGGATCTCATTTTCCCAGACTGCCAGGCACCTAGAGTT---ATGTTGGCTTCAACTCTTGAGAATCCTTCACCTACCCATGTCTCAGAGATGATCAGTGTCACACTGAAGGTCTCCAGTGTCTTGCCACCATATCAACAGGCCATCTCTGTTCTTGCTGGGTCTTCCTTGAAAGATGTCCTGGAGAAGGCCCACGAGCTAGGAGGATTCACGTATGGAACACAGGCCTCCTTGTCAGGCCCCTACCTGACAACTGTAATGGGGAAAGCAGTTGGGGACCGAGAGTTTTGGCAGCTCCTCCGAGCCCCTGACACCCCCCTACAGCAAGGCATTGCTGACTACAGACCCCAGGATGGAGAAACCATTGAGCTGAGGCTGGTTAGCTGG---
>ochPri3
ATGGGGCGCCTGGGGCTTCTCCTCTTCCTATTGGGAGCCCTGGGGGCTCAGGCTGAGATCTGTGAGATACCAAGGTTGGACAGCCAGCTAGTGGAGAAGCTAGGCCAGCACCTCCTACCGTGGATGGACCGGCTCTCCCCGGAGGACCTGAACCCCAGCATCTACGTAGGCTTACGTCTTTCCAGTCTGCAGGCTGGGTCCAAGGAAGACTTCTACCTGCACAACCTCAAGCTCAAGTACCAGCAGTGCTTCTCA------GGC---------------GACACTGCCAGTAACTGCCAGACCCAGGTGTCCATGGGCCAACTGGCCCTCTACCTGCTTGCCCTCAGAGCCAACTGCAGGTTGGCAGAGGGCCACAAGGAGGACAGGCTGGTGTCGCAGCTCAAGCGGTTCCTGGAGGAAGAGAGGAAAGCCATAGGACACGACCACAAGGGC---CACCCCTACACCAGCTACTACCAGTATGGCCTCAGCATCCTGGCACTGTGCCTCCACCAGAAACGGGTCCCTGACTATGTGGTGGGCAAGCTCCTATATGCCGTGGAACACGACCAG---------CTCTTTCAGCAGGGCCACTTCTCTGTGGACACAATAGCCATGGCAGGCTTGGCCTTCACCTGCCTGGAACGCTTCAACTTCAACCCGGACCAGAGAACACGGATTACCACAGCCATTGGCACAGTGCGGGAGAAGATCTTGAGGGCCCAGACCCCTGAGGGTCATTTTGGGAATGTCTACAGCACCCCACTGGCACTGCAGCTACTGATGGCCTCTCCTGCACCTGGGGTACATCTGGGCACAGCATGCACCAAGGCCCGGGCTGCTCTGTTGGCCAGCCTGCAGGACGGAGCCTTCCAGAATGCTCTCGTGATCTCCCAGCTGTTGCCAGTCCTGAACCATAAGACCTACCTGGATCTCATCTTCCCAGACTGCCAGGCACAAAGAGCC---ATGTTGGTTCCAGCCAGCGAGGCCCCTTCCCTGAGCGAGCTCCCAGAGATTATCACCGTCACGCTGAAGGTCTCCAGCGTCACACCACCATATGAGCGATCCCTCTTTGCCATCTCCGGGTTTTCCTTGGAAGAGATCCTGAAGTGGGCCCATGAATTCGGAGGATTCACGTATGAAACTCAGACCACTCTGTCCGGCCCCTACCTGACCTCCGTGATGGGGAAAGTGGCTGGACCCCGGGAGTTCTGGCAGCTGCTCCGAGCCCCAGACACTCCCCTGCTGCAAGGCATCGCAGACTACAGACCCAAGGATGGGGAGACCATCGAGCTGAGGCTGGTGAGCTGG---
>triMan1
ATGGGGCGCCTTGCGGTCCTCCTCTTCCTGCTGGGGATGCTGGGGGCTCTTGCCGAGCGCTGTGAAATGCCAGAGGTGGACAGCAAGCTGGTGGAGATGCTGGGCCAGCACCTCTTGCCCTGGATGGAGCAGCTGTCCCAGGAGAAGCTGAACCCCAGCATCTACGTGGGCCTGCGCCTCTCCAGCCTGCAGGCCAAGGGCAAGGAGGCCCTGTACCTGCACAGCCTCAAGCTCCACTACCAACAAAGCCTACTG------GGT------GATGGT---GACGACAACAGCAACTTCCAGGCTAAGCCCTCCATGGGCCAGCTGGCCCTCTACCTGCTTGCTCTCAGAGCCAACTGCGAGTTCGTTGGGGGCCACAAAGGGGACAGGCTGGTCTCACAGCTCAAGAGGTTCCTGGAGGATGAGAAGAGGGCCATTGGGCACGATCACAAGGGC---CACCCCCACACCAGCTACTACCAGTACGGCTTGGCCATCCTGGCCCTGTGTGTTCACCAGAAGCGGGTCCATGACAGTGTGGTGGGCAAACTCCTGCACGCCGTGGAACACGACCAC---------CCTTTGCACCAGGGCCACCTCTCTGTGGACACGGTGGCCATGGCAGGCTTGGCCTTCACCTGTCTGAAACGCTCCAACCTCAACCCCGAGCAGAGAGAACGGATCACCCTGGCCATCAGGACAGTGCGGGAGAACGTCCTGCGGGCCCAGACACCTGAAGGCTACTTTGGGAATATTTATAGCACGCCACTGGCACTGCAGTTGCTGATGACCTCCTCCGTGTCCAGAGTGGGGCTGGGCACAGCGTGCCACAAGGCAAGGGCTGCCCTCCTGGCCAGGCTGCAGGACGGGACCTTCCAGAATGCTCTCATGATTTCCCAGCTGCTGCCTGCCCTGAACCACAAGAGCTACGTGGATCTCATCTCCCCAGACTGCCTGGCAACAAGAGCC---ATGTTGGAACCAGCTACTGAAACCCATTTACAAACTCAAGTCCCAGAATACATCAGGGTCATGCTGAAGGTCTCCAGTGTCTTGCCACCGTACAAGCACTCCATCCCTGTCCCTGCGGGGTCCTCCTTGGAGGATGTCCTGAAGAAGGCCCAGGAGCTAGGACCATTCACGTATGAAACACAGGCCTCCTTGTCAGGCCCCTACTTGATCTCTGTGATGGGGAAAAAGGTTGGGAAACGGGAGTTCTGGCAGCTTCTCCAAGCCCCTGACACCCCCTTGCTACAAGGTATTGCTGACTACAGACCCAAGGATGGAGAAACCATCGAGTTGAGGCTGGTTAGCTGG---
>loxAfr3
ATGAAGCACCTCGGGGTCCTCCTCTTCCTCCTGGGGGGCTTGGGGGCTCTCGCCGAGCGCTGTGAAATACCAGAGGTGGACAGCAAGCTGGTGGAGAAGCTGGGCCAGCGCCTCTTGCCCTGGATGGAGCAGCTATCCCTGGAGCAGCTGAACCCCAGCATCTATGTGGGCCTGCGCCTCTCCAGCCTGAAGGCCGAGGCCAAGGAGGCCCTCTACCTGCACAGCCTCAAGCTCCACTACCAGCAAAGCCTCCTG------GGC------AATGGT---GATGACAACAGTGACTTCCAGGCTAAGCCCTCCATGGGCCAGCTGGCCCTCTACCTGCTTGCTCTCAGAGCCAACTGCGAGTTCGTTGGGGGCCACAAGGGGGACAGGCTGGTCTCACAGCTCAAGAGGTTCCTGGAGGATGAGAAGATGGCCATTGGGCATGATCACAAAGGC---CAACCCCACACCAGCTACTACCAGTATGGCTTGGCTATTCTGGCCCTGTGTGTCCACCAGAAGCGGGTCCATGACAGTGTGGTGGGCAAGCTCCTGCATGCTGTGGAGCACGACCAT---------CTTCTGCACCAGGGCCATCTCTCTGTGGACACGGTGGCAATGGCAGGCTTGGCCTTTACCTGTCTGAAACGCTCCAACCTCAACCCCCAGCAGAGAGAACGGATTGTCCTGGCCATCAAGACAGTGCGGGAGAAGGTCCTGAGGTCCCAGACACCTAAGGGCCACTTTGGGAATGTCTACAGCACCCCACTGGCACTGCAGTTGCTGATGACCTCCTCCATGCCCGGGGTGGGGCTGGGCACAGTGTGCCGCAAGGCAAGGGCTGCCCTGCTGGCCAGCCTGCAGGATGGGGCCTTCCAGAATGTTCTCATGATTTCCCAGCTGCTACCTGCTCTGAACCACAAAAGCTATGTGGATCTCATCTCCCCAGACTGCCTGGTGCCAAGAGCC---ATGTTGGAAGCAGGTACTGAGACCTCTTCACAGACCCAAGCCCCAGAGGACATTAGGGTCATACTGAAGGTCTCCAGCGTCTTGCCACCATACAAGCACTCCATCCCTGTACCTGCTGGGTCCTCCTTGGAGGATGTTCTGAAGAAGGCCCAGAAACTAGGAGGATTCAGGTATAGGACACAGGCCTCATTGTCGGGCCCCTACCTGATCTCTGTGATGGGGACAGAGGCTGGAGTACGGGAGTTCTGGCAACTTCTCCAAGCCCCTGACACCCCCTTGCTGCAAGGTATTGCTGACTACAGACCCAAGGATGGAGAAACCATTGAGTTGAGGCTGGTTAGCTGG---
>cerSim1
ATGGGGCGACTCATGGCCCTGCTCTTCCTGCTGGGGAGCCCGGGGGCTCTCGCTGAGATCTGCGAAATACCAAATGTGGACAGCAAGCTGGTGGAGCGGCTGGGCCAGCGCCTCTTGCCTTGGATGGATCAGCTCTCCCAGGAGCACCTGAACCCCAGTATCTATGTGGGCCTGCGCCTCTCCAGCATGCAGGCTGGGGACAAGGAGGCCTTCTACCTGCACAGCCTCAAGCTCAATTACCAGCAGAACCTCCTG------GGC---------------AATGACCACAGTGACCGTGAAGCCAAGCCCACCATGGGCCAGCTGGCCCTCTACATGCTCGCTCTCAGGGCCAACTGTGAGTTGGCCAGGAGCCACAAGGGGGACAAGCTGGTCTCACAGCTGAAGCGGTTCCTGGAAGATGAGAAGAATGCCATTGGGCACAATCACAAAGGC---CATCCCCACACCAGCTACTACCAGTACGGCCTGAGCATCCTGGCCCTGTGTGTCCACCAGAAGCGAGTCCATGACCGCGTGGTGGGCAAGCTCCTACATGCCGTGGAGCACGACCGG---------CGTCTCCACCAGGATCACCTCTCTGTGGACACAGCAGCCATGGCAGGCTTGGCCTTCACCTGTCTGGAGCGCTCCAACTTGAACCCTGATCTGAGAAACAGGATCACCTTGGCTCTCAGGACAGTGAGAGAGAAGATCCTGAAGGCCCAGACCTCAGAGGGCCACTTTGGGAATGTCTACAGCAGCCCTCTGGCGCTGCAGTTGCTGATGACCTCCCCCATGCGTGGTGTACAGCTGGGCAAAGCATGCCTCAAGGCGAGGGCTGCTCTGTTGGCCAGTCTGCAGGACGGGGCCTTCCAGAGTGTTCTCATGATTTCCCAGCTGCTGCCCGTCCTGAACCACAAAAGCTATGTGGATCTCATCTCCCCAGACTGCCTAGCACCAAGAGCC---ATGTTGGAACCAGTTATGGAGACCCCTTCACAGACTCAAGTCTCAGAGGTCATCAGGGTCACGCTGAAGGTCCCCAGTGTCTTGCCACCGTACAGACATTCCATCACTGTCCCTGCTGGGTCCTCCTTGGAAGATGTCCTGAAGAAGGCCCAGGAGCTCGGAGGATTCATGTATGGAACACAGTCTTCCTTGTCAGGCCCCTACCTGACCTCCGTGATGGGGAAAGAAGTTGGGAAACATGAGTTCTGGCAACTCCTCCGAGCCCCCGACATGCCTCTGCTACAAGGGATTGCTGATTACACACCCAAGGATGGAGAAACCATCGAGCTGAGGCTGGTTAGCTGG---
>HLphyDis3
ATGGGACACCTTGGGGCCCTCCTCTTCCTGCTGGGGGCCCTGGGGGCTCTTGCTGATATCTGCCACGTACCGGAGGTGGACAGCAAGCTGGTGCAGAGCCTGGGTCAGCGCCTCTTGCCCTGGTTGGACCAGCTCTCTCCAGACTACCTGAACCCCAGTATCTACGTGGGCCTGCGCCTCTCCAGCGTGGAGGCCAGCACCAAGGAGGACCTCTACCTGCACAGCCTCAAGATCGGTTATCAGCAAAGCCTCCTG------GAC---------------GATGACAGCAGTGACCTCCAGACCAAGCCCTCGATGGGCCAGCTGGCTCTCTACATGCTCGCTCTCAGGGCCAACTGCGAGTTCGTTGGAGGCCACAAGGGCAACAGGCTGGTCTCGAAGTTGAAGCGGTTCCTGGAGGATGAGAAGAGGGCCATTGGGCATGATCACATGGGC---AAGCCCCACACCAGCTACTACCAGTATGGCCTGAGCCTCCTGGCCCTGTGTCTGCACCAGAAGCGGGTCCACGACAGTGTGGTTGGCAAGCTCCTGTATGCCATGGAACCCAACCAC---------CATCTTCACCAGGGCCACCAGTCTGTGGATACAATGGCCATGGCAGGCTTGGCCTTCACCTGTCTGGAGCGCACCGACCTCAACCCCAATCTGAGACTCCGGATCACCCGGGCCATCAAGACAGTGAAGGAGAATATCCTGAAGGCCCAGACCCCAGAGGGCTCCTTCGGGAATATCTACAGCACCCCTCTGGCGCTGCAGTTGCTGATGACCTCTCCTATTCCCGGGGTGGGGCTGGGCACAGCATGCTTCAACACGAGGGCTGCTCTGTTGGCCAGCCTGCCGAATGGGGCCTTCCAGAATGCTCTCATGATTTCCCAGTTACTGCCTGTCCTGAACCACAAGAGCTATGTGGATCTTATCTCCCCAGACTGCCTGACACCAAGAGTC---ATGTTGGAACCAGCTATGGTGACCCCCTCCCAGACTGAAGCCCCAGAGGTCATCCAGGTCACGCTGACGGTCCCTAGTGTCTTGCCAAGATACACACACTCCATCCATGTCCCTGCTGGCTCCTCCTTGGAAGATGTCCTGAAGAAGGCCAAGGAGCTCAGAGGATTCACGTATGGAACACAGGCCACCTTGTCAGGCCCTTACCTGACCTCTGTGATGGGCAAAGTAGTAGGGGAACGTGAGTTCTGGCAACTTATCCGAGCCCCCGACACCCCGCTGCTGCAAGGGATTGCAGACTATAGACCCCAGAATGGAGAAACCATCGAGCTGAGGCTGGTCGCCTGG---
>HLmyoMyo6
ATGGGGCGCCTTGGGGCGCTCCTCCTCCTGCTGGGGGCCCTGGGGGCCCTGGCTGACATCTGCAACATCCCCGAGGTGGACAGCAGCCTGGTGCAGAGTCTCGGCCAGCGCCTCTTGCCCTGGATGGACCAGCTCTCCCTGGAGCACCTGAACCCCAGTATCTATGTGGGCCTGCGCCTCTCCAGCGTGGAGGCCAGCACCAAGGAGGCCTTCTACCTACACAGCCTCAAGGTCGATTACCAGCAGAGCCTCCTG------AGC---------------GACGACAACAGTGACCTCCAGGCCAAGCCCTCCATGGGCCAGCTGGCTCTCTACATGCTCGCGCTCAAGGCCAACTGCGAGTTTATCGGGGGCCACAAGGGGGACAGGCTGGTCTCACTGTTGAAGCGGTTCCTGGAGGATGAGAAGAGGGCCATTGGGCACGATCACAAGGGC---CAGCCCCACACCAGTTACTACCAGTACGGCCTGAGCATCCTGGCCCTGTGTGTCCACCAGAAGAGGGTCCATGACAGCGTGGTCGGCAAGCTCCTCTATGCCGTGGAACACGACCAC---------CATCTCCACCAGGGCCACCTCTCTGTGGACACAGTGGCCGTAGCGGGCTTGGCCTTCACCTGCCTGGAGCGCTCCAGCCTCAACTCGGACCTGAGGCACCGGATCACCCTGGCCATCAGGACAGCGCAGGAGAAGGTCCTGAAGGCCCAGACCCCAGAGGGCTACTTTGGGAACGTCTACAGCACCCCCCTGGCGCTGCAGCTGCTGATGACCTCCCCTATGCCCGGGGCGGAGTTGGGCACAGCATGCCTCAACGCGAGGGCCGCTCTGTTGGCCAGCCTGCAAGACGGGGCCTTCCAGAACGCTCTCATGATTTCCCAGCTCCTGCCTGTCCTGAACCACAAGAGCTATGTGGATCTCATCTCCCCAGACTGCCTGGCACCAAGAGTC---ACGTTGGAGCCAGCCACGGTGACCCCCTCACTGATGCAAGTCCCAGAGTTCATCCATGTGATGCTGAAGGTCCCCAGTGTCTGGCCTCCGTACAGACACTCCATCTCTGTGCCCGCTGGGTCCTCCTTGGAAGAGGTTCTGATGAAGGCCCAGGAGCTCGGAGGATTCATGTACGGAACCCAGGCCTCCTTGTCAGGCCCCTACCTGACCTCTGTGATGGGGAAAGAAGTCGGAGAGCGTGAGTTCTGGCAGCTCATCCGAGCCCCCGACACCCCGCTGCAGCAAGGTATCGCTGACTACAGACCCAAGGATGGAGAGACCATTGAGCTGAGGCTGGTTACCTGG---
>HLpipKuh2
ATGGGGCGGCTTGGGGCGCTCCTCCTGCTGCTGGGGGCCCTGGGGGCTCTCGCTGACATCTGCATCATACCCGAGGTGGACAGCAGCCTGGTGCAGAGTCTGGGCCAGCGCCTCTTGCCCTGGCTGGACCAGCTCTCTCTGGAGGACCTGAACCCCAGTATCTACGTGGGCCTGCGCCTCTCCAGCCTGGAGGCCGGCTCCAAGGAGCCCTTCTACCTACACAGCCTCAAGGTTGATTACCAGCAGAGCCTCCTG------AGC---------------GACGAGGGCGCTGACCCCCAGCCCAAGCCCTCCATGGGCCAGCTGGCTCTCTACATGCTGGCGCTCAAGGCCAACTGCGAGCTCATCGGCGGCCACAAGGGGGACAGGCTGGTGTCCCAGCTGAAGCGGTTCCTGGAGGACGAGAAGCGGTCCATCGGGCACGACCACAAGGGC---CACCCCCCCGGCGGCTACTACCAGTACGGCCTGAGCATCCTGGCCCTGTGCGTCCACCAGAAACGGGTCCATGACAGCGTGGTCGGCAAGCTCCTCTACGCCGTGCAGCACGACCAC---------CACCTCCAGGGGGGCCCCCTCTCTGTGGACATACTGGCCATGGCGGGCTTGGCCTTCACCTGCCTGGAGCGCTCCAACCTCAACTCGGATCTGCGACACCGGATCACCCTGGCCGCCAGGACGGCAAAGGAGAAGGTCCTGAGGGCCCAGACCCCTGAGGGCTACTTCGGCAATGTCTACAGCACCCCTCTGGCGCTGCAGCTGCTGACGACCGCCCCGATGCCCGGGATGGAGCTGGGCATGGCCTGCCTCCACGCGAGGGCCGCTCTGTTGGCCAGCCTGCAAGACGGCGCCTTCCAGAACCCCCTCGTGATCTCCCAGCTGCTGCCTGTCCTGAACCACAAGAGCTATGTGGACCTCGTCTCCCCGGACTGCCTGGCTCCCAGAGTC---CTGCTGGAGCCGGCGACGACCACCCCCCCACCGATGCAGCTCCCCGAGTTCATCCACGTGATGCTGAAGGCCCCCAGCGTGTGGCCGCCGTACAGACACGCCGTCTCGGTGCCCGCCGGGGCCTCCCTGGAGGATGTGCTGTGGAAGGCCCAGGAGCTCGGAGGATTCATGTATGGGACCCGGGCCAGCCTGTCAGGCCCCTACCTGACCTCCGTGATGGGGAAAGAAGCAGGAGAGCGGGAGTTCTGGCAGCTCGTCCGGGCCCCCGACACCCCGCTGCAGCAAGGAATTGCTGACTACATACCCCAGGATGGAGAGACCATCGAGCTGAGGCTGGTCCGCTGG---
>HLmolMol2
ATGGGGCACCTTGGGGCCCTCCTCTTCCTGCTGGCGGCCCTGGGGGCTCTCGCTGATATCTGCAACATACCAGAGGTGGACCACAACCTAGTGCAGAGTCTAGGCCAGCACCTCTTGCCCTGGATGGACCAGCTCTCTGTGGAACATCTGAACCCCAGTATCTATGTGGGCCTGCGCCTCTCCAGCATGGAGGCTGGCACCAAGGAGGTCCTCTACCTACACAGCCTCAAGCTTGATTACCAGCAGAGCCTCCTG------AGC---------------GATGACAACAGTGACCTCCCAACCAAGCCATCCATGGGCCAGCTGGCTCTCTACATGCTTGCTCTCAAGGCCAACTGCGAGTTTGTTGGAGGTCACAAGGGAGACAGGCTGGTCTCACAGTTGAAACGGTTCCTGGAGGATGAGAAGAGGACCATTGGGCACAATCACAAGGGC---TACCCGCACTCCAGCTACTACCAGTACAGCCTGAGCATCCTGGCCTTGTGTGTCCACCAGAAGCGGGTCCATGACAGTGTGGTTGGCAAGCTTCTGTATGCTGTAGAACATGACCAC---------CATCTCCTCCAGGGCCACCTCTCTGTGGACACAGAGGCCATGGCGGGCTTGGCCTTCACCTGTCTAGAGCGCTCCAACCTCAACCCCAATCTGAGAAACAGGATCACCCTAGCCATCAGGATAGTGCAAGAGAAGATCCTGAAGGCTCAGACCCCAGAGGGCTACTTTGGGAATGTCTACAGCACCCCTCTGGCACTGCAGTTGTTGATGACCTCCCCTGTGCCTGGAGTGGAGCTAGGCACAGCATGCTTCAATGCAAGGGCTGCTCTGTTGACCAGTCTGCAGGATGGTGCTTTCCAGAATGTTCTCATGATTTCCCAGCTACTGCCTGTCCTAAACCACAAGAGCTATGTGGATCTCATCTCCCCAGACTGCCTGGCACCAAGAGTC---ATGTTGGAACCAGCTACAGTGCCCCCCTCACCAGGTCAAGTCTCAGAGGACATCTATGTCTTGCTGAAGGTCCCCAGTGTCTGGCCACCATACAGACACACCATCTCTGTCCCTGCTGGGTCCTCCTTGGAAGATGTCCTGAAGAAGGCCCAGGAGCTTGGAGAATTCATGTATGAAACAGAAGCCTCCTTGTCAGGCCCTTACCTGACCTCTGTGATGGGGAAAAAGGCAGGGGAACGTGAGTTCTGGCAGCTTATCCAAGCCCCTGACATTCCGTTGCAGCAAGGCATTGCTGACTACAGACCCCAGAATGGAGAAACCATCGAGCTGAGGCTGGTTGTCTGG---
>HLrhiFer5
ATGGGGCACCTTGGGACCCTCCTCTTCCTGCTGGGGGCCCTGGGGGCTCTCGCTGACATCTGCAACATACCAGAGGTGGACAGCACGCTGGTGCAGAAACTGGGCCAGCACCTCTTGCCCTGGATGGACCAGCTCTCCCTGGAGCACCTGAACCCCAGTATCTACGTGGGCCTGCGCCTCTCCAGCCTAGAGGCTGGAACCAGTGAGGACTTCTACCTGCACAGCCTCAAGCTCAATTACCAGCAGAGCCTCCTG------GGT---------------GATGACAACAGTGACATCCAGGCCAAGCCGTCCATGGGCCAGCTGGCCCTCTACCTGCTGGCTCTCAGGTCCAACTGCGAGTTTGTTGGCGGCCGCAAGGGGGACAGGCTGGTCTCACAGCTGAAGAGGTTCCTGGAGGATGAGAAGAGGGCAATTGGGGACCATCACAAGGGG---CACCCCCACACCAGCTACTACCAGTATGGCCTGAGCATCCTGGCCCTGTGTGTCCACCAGAAGCGGGTCCATGACAGCGTGGTAGGCAAACTCCTGTATGCCGTGGAACACGACCAC---------CATCCCCACCAGGGCCACCTTTCTGTGGACACGATGGCCATGGCAGGCTTGGCCTTCACCTGCCTGAAGCGCTCCCACTTCAACCCCGATCAGAGAAACCGGATGACTCTGGCCATCAGGAAAGTGCAAGAGAAGATCCTGAAGGCCCAGACTCCAGAGGGCTACTTTGGGAATGTCTACAGCACCCCTCTGGCGTTACAGTTGTTGGTGACCTCCCATATGCCTGGCGTGGAGCTGGGCATACCATGCCTCAAAGCAACGACTGCTCTGTTGGCCAGCCTGCAGGATGAGGCCGTCCAGAATGTTCTCATGATTTCCCAGCTGCTGCCTGTCCTGAACCAAAGGAGCTATGTGGATCTCATCTCCCCAGACTGCCTGGCACCAAGAGTT---ATGTTGGAACCAGCTGTGGAGACCACTTCACAGAGCCAAGTCCCAGAAGTCATTCATGTCGTGTTGAAAGTCCCCAGTGTCTGGCCACCATATACGCACTCCATCTCTGTCCCTGCCGGGTCCTCTTTGGAAGATGTCCTGAAGAAGGCGCAGGAGCTCGGAGGATTCATGTATGGAACACAGGCCACCTTGTCTGGCCCTTACCTGACCTCCGTGATGGGGAAAGAAGTCGGGGAACGTGAGTTCTGGCAGCTCATCCGAGCCCCTGACACCCCGCTGCAACAAGGTATTGCTGACTACAGACCCCAGGACAGAGAAACCATCGAGCTGAGGCTGGTTATCTGG---
>HLrouAeg4
ATGGGGCACCTTGGGGCCCTCCTCTTCCTGCTGGGGGCCCTGGGGACTCTCGCTGATATCTGCAGCATACCAGTGGCAGACAGCAAGCTGGTGCAGGGGCTGGGCCAGCACCTCTTGCCCTGGATGGACCAGCTCTCCCCAGAGCACTTGAACCCCAGTATCTACGTGGGCCTGCGCCTCTCTAGCCTGGAGGCCAGAGACAAGGAGGCCCTCTACCTGCACAGCCTCAAGCTCAGCTACCAGCAGAGCCTCTTA------GGC---------------AATGACAACAGTGACTCCCAGGCCACGCCCTCCGTGGGCCAGCTGGCCCCCTACCTGCTCGCTCTCAGGGCCAACTGTGAATCTGTTGGAGGCCGCAAGGGGGACAGGCTGGTCTCTCAGTTGAAGCGGTTCCTGGAGGATGAGAAGAGGGCCATTGGGTATGATCACAAGGGC---CATCCCCACACCAGCTACTACCAGTACGGCCTGAGCATCCTGGCCCTATGTGTCCAGCAGAAGCGGGTTCACGACAGTGTGGTGGGCAAGCTCCTATATGCTGTGGAACACGACCAC---------CATCTCCACCAAGGCCACTTCTCTGTAGACACATTAGCCATGGCAGGCTTGGCCTTCACCTGTCTGAAGCGCTCTAACCTCAACACTGATCTGAGAAACCGGATCAACCTGGCCATCAGGACAGTGCAAGAGAAGATCCTGAAGGCCCAGACCCCAGAAGGACACTTCGGGAATGTCTACAGTACCCCTCTGGCACTGCAGTTCCTAATGACCTCCCCTGTGCCCGGAGTGGAGCTAGGCACAGCATGCCTCAACGCGGGGGCTGCTCTGTCAGCCAGCGTGCAGGATGGGGCCTTCCAGAATGTTCTCATGATTTCCCAGCTGCTGCCTGTCTTGAACCACAAAAGCTATGTGGATCTCATCTCTCCAGACTGCCTGGCACCAAGAGTC---ATGTTGGAACAAGCTGTGGAGTCCTTTTCACAGAGCCAAGTCCCAGAGGTCATTCATGTCATGCTGAAGGTTCCCAGTGTCTGGCCACCATATGGACACTTCATCCCTGTCCCTGCTGGGTCCTCATTGGAAGATGTCCTAAAGAAGGCCCAGGAGCTCGGAGGATTCATGTATGAAACAAGGGCCTCCTTGTCAGGCCCTTACCTGACCTCCGTTATGGGCAAAGAAGTTGAGAAACGTGAGTTCTGGCAGCTCATCCAAGCCCCCGACACCCCACTGCAGCAAGGTATTGCTGACTACAGACCCAAGGATGGAGAAACCATCGAGCTGAGGCTGGTTGCCTGG---
>dasNov3
ATGAGGGGCCTTGGGGTCCTCGTCTTCCTGCTGGGGGGCCTGGGAGCTCTCGCTGAGCGCTGCCAGCTGCCGAAGGTGGACCACAGGCTGGTGGAGAAGCTGGGCCAGCGCCTCTTGCCTTGGATGGACCAGCTCTCCCCGGAGCATCTGAACCCCAGCATCTATGTGGGCCTGCGCCTCTCCAGCCTGCAGGCTGGGGACAAGGAGGTCCTCTATCTGCACAGCCTCAAGCTTTATTACCAAAAGAGCCTGCTG------GGG------AATGGC---GCGGACAACAGTGAGCTCCAGGCCAAGCCCTCCATGGGCCAGCTGGCCCTCTACCTGCTTGCTCTCAGGGCCAACTGCGAGTTCATCGCGGGCCACAAGGGGAACAGGCTGGTCTCAAAGCTCAAGGGGTTCCTGGAGGAGGAGAAGAAAGCCATCGGACACAACCACAGGGGC---TACCCCCATACCAACTACTACCAGTACGGCCTGAGCATCCTGGCCCTGTGCGTCCATCAGAAGCGGGTCCATAACAGCGTGGTGGGCAGCCTCCTGTATGCTGTAGAACATGACTTG---------CATATCTACCAGGGCCACCTCCCTGTGGACATCGCAGCCATGTCAGGCTTGGCCTTCACCTGTCTGAAGCGCTCCAGCCTCAACCCCGATCTGAAAGACCGGATTGCCCTGGCCATCAAGACAGTGAGGGACAAGATTCTGAGGGCCCAGACTCCCAAGGGCCACTTTGGAAATGTCTACAGCACCCCGCTGGCTATGCAGTTGCTGATGACCTCCTCTGTGCCTGGGGTAGAGCTGGGCGCCGCGTGCCTCAGGGCGAGTGCTGCTGTGCTGGCCAGTCTGCAGGATGGGACCTTCCAGAATGCTCTCGTGATTTCCCAGCTACTGCCCGTCCTGAACCACAAGAGCTATGTGGATCTTATCTCCCCAGCCTGTCTGGCACCACGAGCC---AGGTTGGAACCAACTCGGGAGACCCCACCCCAGACCCAAGTCCCAGAG---GTCAATGTCACGCTGAAGACCCACGGTGTCTTG---------CTGTCTAACATCTCTGTCCCTGCCGGGTCTTCCTTGGAAGACGTCATGAAGAAGGCCCAGGAGCTAGGAAAATTCAAGTATGGAACCCAGGCCTCCTTGTCAGGCCCCTTCCTGACCTCCGTGATGGGGGAAAAGCCTGGGAAACGGAAGTTCTGGCAGCTCCTCCGAGCCCCTGACACCCCCTTGCTGCAAGGTATTGCTGACTACAGACCCAGAAATGGAGAAACCATCGAGCTGAGGCTGGTTAGCTGG---
>HLequCab3
ATGGGGTCACTTGGGGCCCTCCTCTTCCTGCTGGGGAGCCTGGGGGCTCTCGCTGACGTCTGCGAAATACCGCATGTGGACAGCCAGCTGGTAGAGAGGATGGGCCAGCACCTCTTGCCTTGGATGAATCAGATTTCCCAGGAGCAACTGAACCCCAGTATCTATGTGGGCCTGCGCCTCTCCAGTGTGCAGGCTGGGGACATGGAGGCCTTCTACCTTCACAGCCTCAAGCTCAAGTACCAGCAGAACATCCTG------GGG---------TGT---ACCAGCAGCGATGACTGCAAAACCAAGCCCCCCATGGGCCAGCTGGCCCTCTACATGCTCGCTCTCAGGGCCAACTGCGAGTTTGCCAGGGGCCACAAAGGGGACAGGCTGGTCTCACAGCTGAAGCGGTTCCTGGAGGACGAGAAGAAGGCCATTGGCCACAATCACAAGGAC---TATCCCTATGTCAGCTACTACCAGTATGGCTTGAGCATCCTGGCCCTGTGCGTCCACCAGAAGCGGGTCCATGACAGCGTGGTGAAAAAGCTCCTATATGCCGTGGAACATGACCAG---------CATTTCTACCAGGGCACCCTCTCTGTAGACACAGAGGCCATGGCAGGCTTGGCCTTCGCATGTCTGGAGCGTTCCAACCTGAACCCCAATCTGAGGAACAGAATCACCCTGGCTATCAGGACAGCGATAGGGAAGATCCTGAAGACCCAGACCTCAGAGGGGCACTTTGGGCATGTCTACAGCAGCCCTCTGGCACTGCAGTTCCTGATGACCTCTCCCATGCGCGACATGGAGCTGGGCACAGCGTGCCTCAAGGCGGGGGCTGCTCTGTTGGCCATTCTGAAGGATAGGGGCTTCCAGAATGTTCTCATGATTTCCACGCTGCTGCCTGTCCTGAACCACAAAAGCTATGTGGATCTCATCTCCCCAGACTGCCAGGCACCAAGAGTC---GTGTTGGAACCAGCTATGGAGATTCCTTCACAGACTCAAAGCTCAGATGTCATCAGGGTCACATTGAAGGTCCCCAGTGTCTTGCCGCCGTACAGACACGTCATCTTTGTCCCTGCCGGCTCCTCCTTGGAAGATGTCCTGAAGAAGGCCCAGGAGCTCTGGGGATTCACGTATGGAACAAAGGCCACCTTGTCAGGCCCCTATCTGACCTCCGTGATGGGGAAAGAAGCCGGGGAACGTGAGTTCTGGCAACTCCTCCGAGCCCCCGACACCCGTCTGCTGCAGGGTATTGCTGAATACACACCCAAGGATGGAGAAACCATTGAGCTGAGGCTGGTGAGCTGG---
>oryAfe1
ATGGGGCGTCTCGGGGCACTATTCTTCCTGCTGGGGGTCCTGGGGGCTCTCGCTGAGCACTGCCAAATGCCAGAGGTGGACAGTAAGCTGGTGGAGATGCTGGGCCAACGCCTTTTGCCCTGGATGGAGCAGCTCTCCCCAGAGCAGCTGAACCCCAGCATCTATGTGGGCCTGCGCCTCTCCAGTGTGCAGGCTGCGGCCAAGGAGTCCTTCTACCTGCACAGCCTCAAGGTCCACTACCAGCACAGCCTCCTG------GGT------GACAGT---GGTGACGACAGTGACTTCCCGGCCAAGCCCTCCATGGGCCAGCTGGCCCTCTACCTGCTTGCTCTCAGAGCCAACTGCGAGTTCATTAGGGGCCACAAAGGGGACAGGCTGGTCTCACAGCTCAAGGGGTTCCTGGAGGATGAGAAGAGGGCCATTGTA------CACAAGGAG---CACCCCAACACCAGCTACTACCAGTATGGCCTGGCCATCCTGGCCCTGTGTGTCCACCAGAAGCGAGTCCATAACAGTGTGGTGGGCAAGCTTCTACACATGGTGGAACATGACCAG---------------------GCCCACCTCTCTGTGGACACAGCAGCCATGGCAGGCTTGGCCTTCACCTGTCTAAAACGCTCCAACTTCAACCCCGAGAAGAAAGAGCAGGTCACGCAGGCCATCAGGATGGTGCGGGAGAAGGTCCTGAGGGCTCAGACACCCGAGGGCTTCTTCGGGAATATCTACAGCACTCCACTGGCGCTGCAGTGGCTGATGACCTCCTCCATGCACGGGAGGAGGCTGGGTACAGCGTGCCACAAGGCAGGGGCTGCGCTGCTGGCCAGTCTCCAGGAAGGGGCCTTCGAGAATGCTCTCATGATTTCCCAACTGCTGCCCACCCTGAACCACAAGAGCTACGTGGACCTTATCTCCCCAGATTGCCAGGCACCAAGAGCC---ACGTTGGAACAAGATACTGAGACCCTTCCACAGACTCAAGTCCCAGAGGTCATCAGGGTCACGCTGAAGGTCTCTAGCATTGAGCCACCATACCAGGAATCCATCCCTGTCCCTGCTGGGTCCTCCTTAGAGGATGTCCTAAAGAAGGCCCAGAAGCTGGGAAGATTCACGTATGAAACGCAGGTCTCCTTGTTGGGCCCCTACGTGACCTCCGTGATGGGAAAACGGACTCAGGAACAGGAGTTCTGGCAGTTCCTCCAAGTCCCTGACACCCCTCTATTGCAAGGAATTGCTGACTACAGGCCCAAGAATGGAGAAACCATTGAGTTGAGGCTGGTTAGCTGG---
>eriEur2
---------------------------------------------------------------------------------------------------CTGGGCCGGCGCCTGCTGCCCCGGCTGCACCTGCTGTCTGCGGAGCATCTGAACCCCAGCGTGTACCTGGGCCTGCGTCTGTCCGGCCTGCAGGCTGGCGCCCAGGAGGCCCTGTACCTGCAGAGCCTCAAGCTCCACTACACACAGACACTCCTG------GGC------ACTGAC---GATGGCAATAGCGGCAGACAGGCCAAGCCGTCCATGGGCCAGCTGGCCCTCTACCTGCTGGCCCTCAGGGCCAACTGCGAGTTTGCGGTGGGCCGCAAGGGGGACAGGCTGGTCTCCAAGCTGAAGCGCTTCCTGGAGGAGGAGAAAAAGGCCATG---------GAGGAGGGGCTCACGCCCCACACCAGCTACTACCAGTACAGCCTGGGCGTCCTGGCCCTGTGTGCGCACGGGAAGCAGCTCCACCACAGCGTGCCACACAGGCTCCTGCACGCCCTGGAGCACGGC------------CACCTCCCGGGGGGC---------GTGGACACGGCCGCCATGGCCGGCCTGGCCCTCACCTGCCTGCAGCGCTCGGGCCTC---------AAGCACCACCGGCTGGGCCCGGCCCTCAGGAGCCTGCGAGAGGACATCCTCAGGGCCCAGACGGCCGATGGCCACTTCGGGAACGTGTACAGCACCCCACTGGCTCTGCAGCTGCTGGAGACTGAGCACAGCCCCGGG------TTGGGGGCAGTGTGTAGCCAGGCCAAGGCCGCCTTGGTGAGCAGCCTGCAGGAGGGCGCCTTCCAGAACGCTCTGGTCATCTCCCAGCTGCTGCCCACACTGAACCACAGGAGCTACGCAGACCTGCTCTCCCCCGACTGCCAGGCACCCAGAGCC---TTGCTGGAGCCT------------------------------------------------------------------------------------------------------------------CTGATGGACGTCTTGCTGAAGGCCCGGGAGCTGGGCGGATTCACGTACGAGACCCAGCCGTCCTTGTCCGGCCCCTACCTGGCCTCGGTGATGGGGACGGAGGCTGGGGACCACCAGTACTGGCAACTTCTGCGGGACCCCAACATACCCCTGCTGCAGGGCATCGCCGACTACAGGCCCAAGGACGGCGAGACCCTGGAGCTGAGGCTGGCCAGCTGG---
