# Supplementary material for: Six reference-quality genomes reveal evolution of bat adaptations
Source: Nature. 2020 Jul 22;583(7817):578–84. doi: 10.1038/s41586-020-2486-3 (PMC8075899; doi:10.1038/s41586-020-2486-3)
Supplement: Supplementary file 6 — Alignments of 12,931 protein-coding genes across 48 mammals. [file 41586_2020_2486_MOESM6_ESM.gz › suppDataFile/ENST00000473559.aln.fasta]

>HLmolMol2
ATGGCTTATGGCTTGCCAAGAAAGAACACAGTGAAAAACATTCTGCGGGGCAGT---TATAACGTACAGCAACCTTGGGATCTAGCACTGCTTACAGAGAGCTGGTATACAAAACTAGCCAGGATCAAGTTTCCTTTCTTAGAAGAAATTACATTTGGTGGTCCTGTATACCTCAAAAAGTGTAATAAAATGAATAATGATGGTCTGCTCCCTTCTGCAGAAGACGTCAAACTTGAAAGGGAATATGAACTGAAGCGCCTGAATAACCTGAAATGTCAGGAAAATGCAGCTGAGGAAATTCAGTTTGCCCTAAGGGAAAAGCAAGGTGGTCTGAGAAGACCTCTTCCACCTAAG---------------------
>hg38
ATGGCGTATGGAGTGCCAAGAAAGAACACAGTGAAAACCATTTTGCGGGGCAGTTGTTATAATGTACAGGAACCTTGGGATATTGCATTGCTTGCAAAGACCTGGTCCACAAACCTAGCCAATATCAAGTTGCCTTTCTTGGAAGAAATTTCATTTGGTGGTTCTGTGCAGCTCACAAAATGTACCACCATT---AAAGATGGACTGCTCCCTTCTGCAGAATCTATCAAACTCGAAAGGGAGTATGAAGTGAAGCGTCTTTGTAAACTGAAGTGTCAAGAAAATACATCTAAGGAAATTCAGCTTCTCCTGAGGGAAAGGCCAGCCGGTTTGAGAAGACCTCTTCCATCTAAA---------------------
>panTro5
ATGGCGTATGGAGTGCCAAGAAAGAACACAGTGAAAACCATTTTGCGGGGCAGTTGTTATAATGTACAGGAACCTTGGGATATTGCACTGCTTGCAAAGACCTGGTACACGAACCTAGCCAATATCAAGTTGCCTTTCTTGGAAGAAATTTCATTTGGTGGTTCTGTGCAGCTCACAAAATGTACCACCATT---AAAGACGGACTGCTCCCTTCTGCAGAATCTATCAAACTCGAAAGGGAGTATGAAGTGAAGCGTCTTTGTAAACTGAAGTGTCAAGAAAATACATCTAAGGAAATTCAGCTTCTCCTGAGGGAAAGGCCAGCTGGTTTGAGAAGACCTCTTCCATCTAAA---------------------
>ponAbe2
ATGGCGTATGGAGTGCCAAGAAAGAACACGGTGAAAACCATTTTGTGGGGCAGTTGTTATAATGTACAGGAACCTTGGGATCTTGCACTGCTTGCAAAGACCTGGTACACGAACCTAGCCAATATCAAGTTACCTTTCTTGGAAGAAATTTCATTTGGTGGTTCTGTGCAGCTCACAAAATGTAACACCATT---AAAGATGGACTGCTCCCTTCTGCAGAATCTATCAAACTCGAAAGGGAGTATGAAGTGAAGCGTCTTTGTAAACTGAAATGTCAAGAAAATACATCTAAGGAAATTCAGCTTCTCCTGAGGGAAAGGCCAGCCGGTTTGAGAAGACCTCTTCCATCTAAA---------------------
>macFas5
ATGGCGTATGGATTGCCAAGAAAGAACACAGTGAAAACCATTTTGCGGGGTAGTTGTTATAATGTACAGGAACCTTGGGATCTTGCACTGCTTGCAAAGAACTGGTACACAAACCTAGCCAATATCAAGTTGCCTTTCTTGGAAGAAATTTCATTTGGTGGTTCTGTGCAGCTCACAAAATGTAACACCGTT---AAAGATGGACTGCTCCCTTCTGCAGAATCCATCAAACTCGAAAGGGAGTATGAAGTGAAGCGTCTTTGTAAACTGAAATGTCAAGAAAATACATCTGAGGAAATTAAGCTTCTCCTGAGGGAAAGGCCAGCCGGTTTGAGAAGACCTCTTCCATCTAAA---------------------
>calJac3
ATGGCTTATGGATTGCCAAGAAAGAACACAGTGAAAACCATTTTGCGGGGCTGTTGTTATAATGTACAGGAACCTTGGGATCTTGCAGTGCTTACAAAGACCTGGTACATGAACCTAGCCAATATCAACTTGCCTTTCTTGGAAGAAATTTCATTTGGTGGTTCTGTGCAGCTCACAAAATGTAACCCTGTT---AAAGATGGACTGCTCCCTTCTGTAGAATCCATCAAACTTGAAAGGGAGTATGAAGTGAAGCGTCTCTGTAAACTTAAATGTCAAGAAAATACATCTGAGGAAATTCAGCTTCTTCTAAGGGAAAGGCCAGCTGGTTTGAGAAGACCTCTTCCATCTAAATTACAGTCCGCTCATGAT---
>saiBol1
ATGGCTTATGGATTGCCAAGAAAGAACACAGTGAAAACCATTTTGCGGGGCTGTTGTTATAATGTACAGGAACCCTGGGATCTTGCACTGCTTACAAAGACCTGGTACACGAACCTAGCCAATATCAGCTTACCTTTCTTGGAAGAAATTTCGTTTGGTGGTTCTGTGCAGCTCACAAAATATAACCCTGTT---AAAGATGGACTGCTCCCTTCTGCAGAATCCATCAAACTTGAAAGGGAGTATGAAGCGAAGCGTCTCTGTAAACTCAAATATCAAGAAAATATATCTGAGGAAATTCAGCTTCTTCTAAGGGAAAGACCAGCTGGTTTGAGAAGACCTCTTCCATCTAAA---------------------
>oryCun2
ATGGCTTATGGCTTGCCAAGAAAGAACACAGTGAAAACCATTTTGAGGGGCAGTTGTTATAATGTACAGGAACCTTGGGATCTTGCACTGCTTACAAAGACCTGGTACACAAACTTAGCCAACCTCAAGTTGCCTTTCTTGGAAGAAATTACATTTGGTAGTCCTATAAAGCTCACAAAATGTAAAACTGTT---AAGGATGGTCTGCTCCCTTCAGCAGAATCCATCAAAACTGAAAGGGAGTATGAAATGAAGCGCCTGACTAAGCTTAAAAGTGAAGAAAGTACCTCTGAGGAAGTTCAGTTATCCCTAAGGGGAAGGGCAGCTGGTTTCAGAAGGCCTTTTCCACCGAAG---------------------
>tarSyr2
ATGGCCTATGGCTTGCCAAGGAAGAACACAGTGAAAACCATTCTGCGGGGCAGCTGTTACAGTGTACAGGAACCTTGGGATCTTGCACTGCTTACAAAGACCTGGTACACGAACCTAGCCAAAATAAAGTTGCCTTTCTTGCAAGAAATTGCATTTGGCAGGTCTATGAATCTCACAAAATGTAACACCACG---AAGGATGGTCTGCTGCCTTCTACAGAGTCCATAAAACTTGAAAAGGACTATGAAGTGAAGCGGCTCACTAAACTTAAATGTCAAGAAAATGCATCGGAGGAAATTCAGCTTCTCCTGAGGGAAAGGCAAGTTGGCTTGAGGAGACCACTTCCGCCGAAG---------------------
>HLrhiFer5
ATGGCTTATGGCTTGCCAAGAAAGAACACAGTGAAAACCATTCTGCGGGGCAGTTGTTATGAAGTACAGGAACCTTGGGATCTTGCACTACTTACAAAGGTCTGGTGCACGAAACTAGCCAAAATCAAGTTGCCTTTCTTGAAAGAAATTGCATTTGGTAGTCCTATACCCCTCAAAATACATAAAACCAAT---AAGGATGGTCTGCTCCCTTCTGCAGAATCCCTCAAATTGGAAAGAGAGTATGAAATGAAGCGCCTGAATAACCTGAAATGTCAGGAAGATGCAGCTAAGAAAATTCAGTTTTCCCTAAGGGAAAGGCAAGTTGGTTTGAGAAGACCTCTTCCACCTAAG---------------------
>HLrouAeg4
ATGGCTTATGGCCTGCCAAGAAAGAACACAGTGAAAAACATTCTGCGGGGCAGTTGTTACACAGTACAGGAACCTTGGGATCTTGCACTACTTACAAAGACCTGGTACATGAACCTAGCCAGAATCAAGTTGCCGTTCTTGGAAGAAATTACATTTGGTAGTCCTGTATACCTCAAAAAATGTATAACCAAT---AAGAAAAGTCTCCTCCCTTCTGCAGAATCCATCAAATATGAAAGGGAGTATGAAATGAAGCGTCTGAATAACCTGAAATGTCAGGAAAATGCAGCTGAGGAAATTCAGTTTTCCCTAAGGGGAAGGCAAGTTGGTTTGAGAAGACCTCTTCCACCTAAG---------------------
>manPen1
ATGGCTTATGGTCTGCCAAGAAAGAACACTGTGAAAACCATTTTAGGGGGCAGTTGTTATAAAGTACAGGAACCTTGGGATCTTGTACTGCTTACAAAAACCTGGTACACAAACCTAACCAAAATAAAGTTGCCTTTCCTGGAAGAAATTACATTTGGTAGTCCTTTGCACCTAAACAAATGTAAAACCATG---AAGGATGGTCTGCTCCCATCTGCAGAATCCATAAAACTTGAAAGGGAGCATGAAATGAAGCACTTGAATAACCTGAAATGTCAGGAAAATGCAGCTAAGGAAATTCAGTTTTCCCTAAGGGGAAAGCAAGTTGGTTTGAGAAGACCTCTTCCTCCCAAG---------------------
>HLmanJav1
ATGGCTTATGGTCTGCCAAGAAAGAACACTGTGAAAACCATTTTAGGGGGCAGTTGTTATAAAGTACAGGAACCTTGGGATCTTGTACTGCTTACAAAATCCTGGTACACCAATCTAGCCAAAATAAAGTTGCCTTTCCCGGAAGAAATTACATTTGGTAGTCCTTTGCACCTAAACAAATGTAAAACCATG---AAGGATGGCCTGCTCCCATCTGCAGAATCCATAAAACTTGAAAGGGAGCATGAAATGAAGCACTTGAATAACCTGAAATGTCAGGAAAATGCAGCTAAGGAAATTCAGTTTTCCCTAAGGGGAAAGCAAGTTGGTTTGAGAAGACCTCTTCCTCCCAAG---------------------
>tupChi1
ATGGCCTATGGCTTGCCCCGGAAGAACACAGTGAAAACCATTCTGCGGGGCCGCTGTTATGACGTACAGGAACCTTGGGAACTTATATTGCTTACAAAGGCCTGGTGTGCACACCTAGCTAATCTCAAGTTACCTTTCTTGGAAGAAATTTCGTTTGGTTGTCCCGTACAGCTCACAAAATATAAAACCACT---AAGGACGGTCTGCTCCCTTCAGCAGAATCCATCGAACTTGAAAGGGAGTATGAAATGAAGCGCCTAAATAACCTTAAACATCAAGAAAATGCGTGTGAAGAACTCCAGTTTTCCCTAGGGGAAAGGAAAGTTGGTTTGAGAAGACCTCTCCCACCTAAG---------------------
>HLcamFer2
ATGGCTTATGGTTTGCCAAGAAGGAATACAGTGAAAACCATTTTACGGAGCAGTTGTTACGAAGTACAGGAACCCTGGGAACTTGCACTGCTTACGAAGACCTGGCACACAAACCTAGCCAACATCAAGTTGCCTTTCTTGAAAGAAATTGCATTTGGTGGTTCCATACGCCTCAAAAAATGTAAAACCACT---AAGGATGGTCTGGTCCCTTCAGCAGAATCCATCAAACTTGAAAGGGAGTATGAAATGAAGCGCCTGGATAACCTGAAACGTCAGGAAAACGCGGCTGAGGAAATTAGGTTTTCCCTGAGGGAAAAGCAGATTGGTTTGAGAAGACCTCTTCCACCTAAG---------------------
>susScr11
ATGGCTTATGGCTTGCCAAGAAAGAACACAATGGAAACCATTTTGCGGTGCAATTGTTATGAAGTCCAGGACCCCTGGGAACTTGCACTGCTTACAGAGACCTGGCACACGAAACTAACCAGCATCAAGTTGCCTTTCTTGGAAGAAATTGCATTTGGTAGTTTGATACGCCTCAAAAAATGTCAAACCAGT---GAGGACGGTGTGCTCCCTTCAGCAGAATCCATCCGACTTGAAAGGGAGTATGAAATGAGGCGTTTGAATAACCTGAACCATCAGGAAAACACAGCCGAGGAGGTTCAGTTTTCCCTGAGGGCAAGGCCGGGTGGCTTGAGAAGACCGCTTCCGCCCAAGTGCTGGGCGTCTCGTAGC---
>HLturTru3
ATGGCTTATGGCTTGCCAAGAAAGAACGCAGTGGAAACCATTTTGAGGTGCAATTGTTATAAAGTACAGGAACCGTGGGAACTTGCATTATTCACAAAGACCTGGTACACAAACCTAGCCAACATCAAGTTGCCTTTCTTGGAAGAAATTGCATTTGGTAGTTCTATACACCTCAAAAAATGTAAAACCATT---AAGGATGGTGTGCTCCCTTCAGCAGAATCCATCCAACTTGAAAGGGAGTATGAAATGAAGCGCTTGAATAACCTGAAATGTGAGGAAAATGTAGCGAAGGAAATTCAGTTTTCCCTAAGGGAAAGGCCAGTTGGTTTGAGAAGACCTCTCCCACCTAAG---------------------
>balAcu1
ATGGCTTATGGCTTGCCAAGAAAGAACGCAGTGGAAACCATTTTGAGGTGCAATTGTTATAAAGTACAGGAACCCTGGGAACTTGTATTACTCACAAAGACCTGGTACACAAACCTAGCCAACATCAAGTTGCCTTTCTTGGAAGAAATTGCATTTGGTAGTTCTATACACCTCAAAAAATGTAAAACCATT---AAGGATGGTCTGCTCCCTTCAGCAGAATCCATCCAACTTGAAAGGGAGTATGAAATGAAGCGCTTGAATAACCTGAAGTGTGAGGAAAATGCAGCCGAGGAAATTCAGTTTTCCCTAAGGGAAAGGCCAGTTGGTTTGAGAAGACCTCTCCCACCTAAG---------------------
>canFam3
ATGGCCTATGGCTTGCCAAGGAAGAACGCGGTGAAAACCCTGTTCCGGGGCAGTTGTTATAAAATACAGGAACCTTGGGAACTTGCACTGCTTACAAAGACCTGGTACACGAACCTAGCCAACATCAAGTTGCCTTTCTTGGAAGAAATTACATTTGGTAGTCCTGTACACCTCAAAAAAAATAAAACCACT---AAGAATGTTCGCCTCCCTTCTGCAGAATCCATCAAACTTGAAAGGGAGTATGAAATGAAGCGCTTGAATCACTTGAAATGTCAGGAAAATGTAGCCGAGGAAATTCAGTTTTCCCTAAGAGAAAGGCCAGTTGGTTTGAGAAGACCTCTTCCGCCTAAG---------------------
>bosTau8
ATGGCTTATGGCTTGCAAAGAAAGAATGGAGTAGAAAAGCTTTTGCGGTGCAATTGTTATAAAGTACAGGAACCCTGGGAACTTGCACTACTCACAAAGACGTGGTACACGAAACTAGCGAACATCAAGTTGCCTTTCTTGGAAGAAATTGCATTTGGTAGCTGTGTACACCTCAGAAAATGTAAAACCATT---AAGGATGGTCTGCTCCCTTCAGCAGAATCCATCCAGTGTGAAAGGGAGTATGAAATGAAGCGCTTGAATAACCTGAAATGTCAGGAAAATGCAGCTAAGAAAATTCAGTTTTCCCTAAGGGAAAGGCCAGTTGGTTTGAGAAGACCTCTTCCACCTAAA---------------------
>HLequCab3
ATGGCTTATGTCTTGCCAAGAAAGAACACAGTGAAAACCATTTTGCGGGGCAGGTGTTATGAAGTACAGGAACCTTGGGACCTTGCACTGCTCACACAGACCTGGTATACGAACCTAACCAACATCCAATTGCCTTTCTTGGGAGAAATTACGTTTGGTAGTCCTTTACAGCTCCAAAAATGTAAAACCGTT---AAGGACGGTCTGCTCCCTTCTGCAGAATCCATCAAACTTGAAAGGGAGTATGAAATGAAGCGCCTGGATAACCTGAAGCGCCAGGAAAACGCAGCTGAGGAAATTCAGGTTTCCCTAAGGGAAAGGCCAGTGGGTTTGAGAAGACCTCTTCCACCTAAG---------------------
>cerSim1
ATGGCTTATGGCTTGCCAAGAAAGAACACAGTGAAAACCATTTTGCGGAGCGGTTGTTATACAGTGCAGGAACCTTGGGATCTTGCGCTGCTTACGAAGACCTGGTATACGAACCTAGCCAACATCAAATTGCCTTTCTTGGAAGAAATTACATTTGGTAGTCCTTTACACCCCCAAAAATGTGAAACCATT---AAGGATGGTCTGCTCCCTTCTGCAGAATCCATCAAACTTGAAAGGGACTCTGAAATGAAGCGCCTGAATAACCTGAAACGTCAGGAAAATGCAGCTGAGGAAATTCAGATTTCCCTAAGAGAAAGGCCAGTTGGTTTGAGAAGACCTCTTCCACCTAAG---------------------
>speTri2
ATGGCTTATGGCTTACCAAGAAAGAACACAGTGAAGACCATTTTGCAGTGCAGTTGTTATAAAGTACAGGAACCTTGGGATCTTGCAGTGCTTACAAGGACTTGGTACCAGAATTTAGCTGACCTCAGATTACCTTTCTTGGAAGAAATTACACTGGGTCGTCCTATACAACTAAAAAAATGCAAAACC------AAGAAAGGTCTACTCCCTTCAGCAGAAGCCCTCAAACTTGAAAGGGAGTATGAAATGAAGCGCCTAACTGCACTTAAATGCCAAGAAAATGTATCTAAAGAAGTTGGGTTTTCCCTCAAGGAAAAGACATTTGATTTGAGAAGACCTCTTCCACCCAAG---------------------
>felCat8
ATGGCTTATGGCTTGCCAAGAAAGAACACAGTGAAAACCATATTGCGGGGCGGTTGTTTTAAAGTACAGGAACCTTGGGATCTTGCACTGCTTACAAAGACCTGGTACATGAACCTAGCCAACATCAAATTGCCTTTCTTGGAAGAAATTACATTTGGTAGTCCTTTTTACCTCCAAAAAAATAAAACCACT---AAGAGTGCTCTACTCCCTTCTGCAGAATCCATCAAACTTGAAAGGGAGTATGAGATGAAGCGCTTGAAAAACCTGAAATGTCAGAAAATCCTAGCTGAGGAAGTTCAGTTTTCTCTAAGGGAAAGGCAAGTTGGTTTGAGAAGACCCCTTCCACCTAAG---------------------
>musFur1
ATGGCTTACGGCTTGCCAAGAAAGAACACAGTGAAAACCATATTGCGGGGCAGTTGTTATAACGTACAGGAACCTTGGGACCTTGCACGGCTTACAGAGACCTGGTACACGAACCTAGCCAACATCAAGTTGCCATTCTTGGGAGAAATTTCATTTGGTAGTCCTTTACACCTCAAAAAAACTAAAACCATT---AAGAATACTCTACTCCCTTCTGCAGAATCTATGAAACTTGAAAGGGAGTATGAAATGAAGCGCTTGAATCGCCTGAAATGTCAGGAGGATGTAGCTGAGGAAATTCAGCTTTCCCTAAGGGAAACGCAAATTGGTTTGAGAAGACCTCTTCCACCTAAG---------------------
>lepWed1
ATGGCTTATGGCTTGCCAAGAAAGAACACAGTGAAGACCATATTGCGGGGCAGTTGTTATAAAGTACAGGAACCTTGGGAACTTGCACTGCTTACAAAGACCTGGTATACGAACCTAGCCAACATCAAGTTACCTTTCTTGGGAGAAATTACATTTGGTAGCCCTTTATACCTCAAAAAAACTAAAGCCATT---AAGAATGCTCTGCTCCCTTCTGCAGAATCCATCAAACTTGAAAGGGAGTATGAAATGAAGCGCTTGAATCACCTGAAATGTCAGGAGAACGTAGCTGAGGAAATTCAGCTTTACCTAAGGGAAAGGCAAGTTGGTTTGAGAAGACCTCTTCCACCTAAG---------------------
>ailMel1
ATGGCTTATGGTTTGACAAGAAAGAACACAGTGAAAACCATATTGCGGGGCAGTTGTTATAAAGTACAGGAACCTTGGGAACTTGCTTTGCTTACAAAGACCTGGTACACGAACCTAGCCAGCATCAAGTTGCGTTTCTTGGGAGAAGTTACATTTGGTAGTTCTTTATACCTCAAAAAAACTAAAACC------AAGAGTGCTCTGCTGCCTTCTGCAGAATCCATCAAACTTGAAAGGGAGTATGAAATGAAGCGCTTAAATAACTTGAAGTGTCAGGAGAACGCAGCTGAGGAAATTCAGCTTTCCCTAAGAAAGAGGCAAGTTGGTTTGAGAAGACCTCTTCCACCTAAGTGGTCATCATCTCATAAT---
>otoGar3
ATGGCCTACGGCTTGCCGAGAAAGAACACAGTGAAAAACATTTTTCGGGGCAGTTGCTTTAAGGTACAGGAACCATGGGATCTCGCACTGCTTACAAAGAGTTGGTACGCAAACCTAGCCGCCATCAAATTGCCTTTCTTGGAAGAAATTGCATTTGGTAGCCCTATAAAGCTCGCAGGTCATAAGGCCAAG---GGGACTGGTCTCCTCCCTTCAGCAGAATCCATCAGACTTGAAAGGGAATATGAACTGAAGCGCCTGAATGAACTTAAACATGAAAACGACACATGTGAGGAAATGCAACTTAGCCTACGGGAAAGGCCATTTGGTTTGAGGAGACCTCTTCCACCCGGG---------------------
>triMan1
ATGGCTTATGGCTTGCCAAGAAGGAACACAGTGAAAACTCTTTTGGGGGGCGGTTGTTTTAATGTGCAGGAACCTTGGGATCTTGCACTGCTTACAAAGACCTGGTACAAGAACCTAGCCGACATCCGGTTGCCTTTCTTGGAAGAAATTACTTTTGGTAGTCCTATAAAACTCACAAAGAGTAACACCTTT---AAGAATGGTCTGCTCCCCACAGCAGAAATCATCAAAATTGAAAGGAAGCATGAAATGAAGCGCCTAGAAAACCTCAAATGTCAGAAAAACGTAGCTGAGGAAATTCAGTTTTCTCTAACCGACAGGCCAGTTGGTTTGAGAAGACCTCTTCCACCTAAA---------------------
>loxAfr3
ATGGCTTATGGCTTGTCAAGAAAGAACACAGTGAAAACTCTTTTGGGGGGCGGTTGTTTTAATGTACAGGAACCTTGGGATCTTGCACTGCTTACGAAGACCTGGTATGAGAACCTAGCCAACATCAGGTTGCCTTTCTTAGAAGAAATTGCTTTTGGTAGTCCTATAAAGCTCACAGAATGTAACACTTTT---AAGAATGGTCTGCTCCCCTCAGCGGAAACCATCAAAATTGAAAGGAAGCATGAAATGAAGCGCCTAGAAAACCTCATATGTCAGAAAAACGTAGCTGAGGAAATTCAGTTTTCCCTAAGGGACAGGCCAGTTGGTTTGAGAAGACCTCTTCCACCTAAA---------------------
>oryAfe1
ATGGCGTATGGCTTGCCAAGAAAGAACACAGTGAAAACTCTTTTGGGGGGCGGTTGTTTTAATGTACAGGAAACTTGGGATCTTGTGCTGCTTACAAAGACCTGGTATGAGAACTTAGCCAAGATCAGGTTGCCTTTCTTAGAAGAAATTACCTTTGGTAGTCCTATACAACTCATAAAATGTAACACCTTT---AAGAATGGTCTGCTCCCCTCAGCAGAAACCATCAAAATTGAAAGGAAGCATGAAATGAAGCGCCTAAAAGACCTCAAATGTCAGAAAAAATTAGCTGAGGAAATTCAGTTTTCCCTAAGGGACAAGCCAATGGGTTTGAGAAGACCTCTTCCACCTAAG---------------------
>micMur3
ATGGCATATGGCCTGCCAAGAAAGAATACGGTGAAAACCATTTTGCGGGGCAGTTGTTACGAGGTACAGGAAGCATGGGATCTTGCACTACTTACAAAGACTTTCTACACGAACCTAGCCAACATGAAGTTGCCTTTCTTGGGAGAGATTAAATTTGGGAATCCTCTAAAGCTCACAAGATATAAAACCATG---AAGGATGGCCTGCTCATTTCAGCAGAATCCCTCAAACTTGAAAGGGAGTGTGAACTGAAGCGCCTAAATAAACATAAATGCCAAGAGACCACATCTCGGGAACTGCAGCTTTTGCTAAGGGAAAGGCAAACTGGTTTGAGGAGACCTCTTCCCCCTATG---------------------
>echTel2
ATGGCTTATGGCTTGCCGAGAAAGAACACAGTGAAAACCCTTTTGGGGCACAGTTGTTTTGATGTACAGGAACATTGGGATCTTGCCCTGCTTACGAAGACCTGGTACACAAATCTAGCCAACATCAGGCTTCCTTTCTTGGAGGAAATTGCATTTGGTAATTCTGTGCACCTTAAACCTTGTACCACCTCC---AAGAAGAGCATGCTCCCCTCAGTAGAAAACATCCAAATGGAAAGGAAGTATGAGATGGAGCGCCTGGAAGACCTCAAACACCAGAAGAACAGAGCGCAGGAAATTCCCTGTGCCCTAAGGGGCAGGCCTGTTGGTTTGAGACGACCTCTTCCACCTAAG---------------------
>ochPri3
ATGGCTTATGGCTTGCCAAGGAAGAACACAGTGAAAACCATTTTGAGGGGCAGTTGTTACAATGTACAGGAACCTTGGGATCTCGCATTACTTACCAAGACCTGGTACACCAATCTAGCCAACTTCAAGTTGCCTTTTTTGGAAGAAATTAAATATGGCGGTCCTATCAAGCTCATGAAGTGTAAAATTGCC---AAGGATGATCTACTCCCTTCAGCGAATTCCATCAAAACTGAAAGGGAGTATGAAATGAAGCGCCTGGCTAATCTTCAACGTCAAGAAAACACATCCGAGGAGGTCCAGGGGTCCCTGAGAGGAAGGAAAGCTGGCTTGAGAAGACCTCTTCCGCCGAAG---------------------
>eriEur2
ATGGCGTATGGCTTGCCAAGAAGGAAAACGGTGAAGAGTCTTTTGTGGGGCAGTTGTTATAATGTACAGGAACCTTGGGATCTTGCACTACTTACAAAGACCTGGTATGAAAACCTAGCCAAAATGAAGCTGCCTTTCTTGGAAGAAATTTCATTTGGAAATCTTGTGCGCCTGAAGAATTGTAAAGCTGTT---GCAGAAAGCCTGTTCCCTTCTGCAGAATGCATCAAAGTGGAAAGGGACTATGAAATAATACGCCTGAATAACCTGAAACGCCAAGAGAAAGCAGCGGAAAAGATTCAGTGCTCTCTCAGGGAGAAACCCGTGGGTTTGCGGAGACCGCTACCACCCAAGTGCGAGTTTCCTAAT------
>conCri1
ATGGCTTACGGCTTGCCAAGAAAGAACACGATGAACTCTATTCTGAGGGGCAGTTGTTACCAAGTACAGGAACCTTGGGATCTTGCACTGCTTACAAAAGCCTGGTACACCAACCTAATGAACATCAAACTGCCTTTTTTGGAAGAAATTACATTTGGTAATCCTTTAAACCTCAAAAAATATGTAACCACC---AAGGATAATCTGTTGCCTCCACCTGAAATTGTCAAATTGGAAAGAGATTATGAAATGAAGCGCTTGAAGAAACTGAAATGTCAGAAAAAGGTAGCAGAGAAAGTTCAGTTTTCTCTAAGGGAAAGGCCAGTTGGTTTGAGACGACCTCTTCCACCCAAG---------------------
>HLpipKuh2
ATGGCTTACGGGCTGCCAAGGAAGAACACAGTGAAAAATGTCCTGCGAGGCAGT---TTTACAGTACAGCAACCTTGGGATCTTGCACTGCTTACAGAGACCTTGTACACAAAACTAAGCAAAATCAAATTTCCTTTCTTGGAAGAAATTACATATGGTGGTCCTGTGTACCTCAAAAAGTCTAAAATCAAG---AAGGACCTTCTGCTTCCTTCTGCAGAAGATATCAGAATTGAAAGGGATTTTGAAACGAAGCGCTTAAATAACCTGAAAAGTCAGGAAAATGCAGAAAAGGAAATTCAGCTTGCCTTAAGAGAAAAACAATATGGTTTGAGAAGACCTGTTCCACCTAAG---------------------
>HLmyoMyo6
ATGGCTTATGGCCTGCCAAGGAAGAACACGGTGAAAAACATTCTGCGGGGCAGC---TTCACAGTACAGCAACCTTGGGATCTTGCACTGCTGACAGAGATCTGGTACAAAAAACTAAGCGAAATCAAATTTCCTTTCTTGGAAGAAATTACATATGGTGGCCCTATATACCTCAGAAAGTCTAAAATCAGG---AGGGACCTTCTGCTTCCTTCTGCAGAAGATGTCAAAATGGAAAGGGATATTGAAATGAAGCGCTTAAATAACCTGAAATGTCAGGAAAATGCGGAAAAGGAAATTCAGCTTGCCCTAAGAGAAAAGCAAGCTGGTTTGAGAAGACCTCTTCCGCCTAAG---------------------
>HLphyDis3
ATGGCTTACGGCTTGCCAAGGAAGAACTCAGTGAAAACCGTTCTGAGGGGCAGT---TATCAAGTAGAGCAACCGTGGGATCTTGCACAGCTTACGGAGATCTGGTACACCAACCTGGCCAAAATCAAGTTCCCATTCTTGCAAGAAATTACATTTGGTAGTCCTGTACACCTCAAAAGGTGTAAAATCAGA---AAGGATGGTCTGCTTCCTACTGCAGAAGACATCAAACTGGAAAGGGAAAGTGAAGCAAAACACCTGAATAATCTGAAACATCAGGAAAATATAGCTGAGGAAATGCAATTTTCCCTAAGGGGGAAGCAAGGTGGTTTGAGAAGACCTCTTCCACCTAAG---------------------
>hetGla2
ATGGCCTACGGGCTGCCCAGGAAGAACACGGTGCGGAGCATCCTACGGGGCAGCTGCTACAGCGCACAGGAACCTTGGGATCTTGCTCTGCTTACAAAGACCTGGTACTCGAACCTAGTTAGCTCCAGATTGCCCTTTTTGGGAGAAATTGCATATGGGAGTCCCTTGGAGCTGGCCAAATGTGAAACC------AAGGAGGAGCTGCTGCCTTCAGAGGAATCCATCAAACTCGAAAGGAAGTATGAAACGAAGTGCCTGACTAAACTGAAATTTCAAGAAAATGCATCTGAGGAAATTCAAATGTCCCTAAGAGCAAGAGAAGTTGGTCTGAGAAGACCTCTGCAACCTAAG---------------------
>cavPor3
ATGGCCTACGGGCTCCCCAGGAAGAACACGGTGAAGGGCATCTTACGGGGCAGCTGCTACAGCGTACGGGAGCCCTGGGACCTTGCGCTGCTGACGAAGACCTGGTACTTGAACATAGTCAACTCCAGACTGCCTTTTCTGGTAGAGCTCGCCTATGGGAATTCCTTGCCGCTCTCAAAATGTGACACA------CAGGAAGGGCTGCTGCCTTCAGAGGAGTCCGTCAGACTCGAAAGAGAGTATGAAATGAAGCGCCTGACTGAATTGAAACGTCAAGAAAATGCATCTGAGGAAATTCAGATGTCCCTACGGGCAAGGGCTGGCGGCTTGAGGAGACCTCTGCAACCCAAG---------------------
>micOch1
ATGGCGTATGGCTTGCCAAGAAGAAACACAGTGCAAACCATTTTGAAGGGCAGTTGTTACAAAGTACAGGAACCATGGGACCTTGCAAAGCTCACAAAGACCTGGTACACAAACTTAGTGAACATCAGGTTGCCGTTCTTGGGAGAAATTGCTTTTGGTAGTCCTGTGAAGCTCACGCCATGCAAAACCGTC---AAGGATGGCCTGCTCCCTTCAGCACAATCCATCAAACTCGAAAATGAGTATGAAAAAAAGCGCCTAGCAAAGCTGAAGTGTCAGGAGAACGCGCACAAGGAAATGCAGGATTTACTAAGGCAGCAGAGAGTCGGCTTGCGGAGACCGCTTCAACCCAAG---------------------
>mm10
ATGGCGTATGGCTTGCCAAGAAGGAACACAGTACAAACCATTTTGAAGGGCAGCTGTTATAAAGTACAGGAGCCATGGGACCTTGCGGAACTCACAAAGACCTGGTACACAAACTTGACGAACATCAGGCTGCCATTCTTGGGAGAAATCGTATTTGGTAGTCCTATGAATCTCTTGGCAAGCCAAACCAAA---CAGGAATGCCAGTTTCCTTCAATGCAATCCATGGCACTTGAAAAGGAGTATGAAGCAAAGCGCCTAACAAAACTGAAGTGTCAGGAGAATGTGTGTAAGGAAATCCAGGCTTCACTGAGAGAAAAGAAAGTCGGCCTGAGAAGACCACTTCAGCCCAAG---------------------
>criGri1
ATGGCATATGGCTTGCCAAGAAGAAACACAGTGCAAACCATTTTGAAGGGCAGCTGTTATAAAATACAGGAACCATGGGACCTTGCAGAGCTCACTAAGATCTGGTACACAAACTTAATGAAAATCAGGTTGCCATTCTTGGGAGAAATTGCATTTGGTAGTCCCATAAAGCTTGTAACACGCAAAACCTTC---AAGGATGAACTGCAGCCTTCATTAGAATGTATCAAACTGGAAAAAGAATTTGAAATGAAACGCCTAACCACGCTGAAGAATCAGGAGCAGGCTTGTGAGGAGATTCAGGTTGCACTAAGGCAAACGAGAGTCGGTTTGAGAAGACCACTTCAACCCAAG---------------------
>dasNov3
ATGGCTTATGGGTTGCCCAGAAAGAACACAGTGAAAACCATTTTGCGGGGTAGTTGTTATAACGTACAGGGACCTTGGGATCTTGCACTTCTTACAAAGACCTGGTACAGAAACCTAGATAACATCAAGTTGCCTTTCTTGGAAGAAATATCATATGTTTGTCCCATACAGCTTAAACTCCTTAAAACCAAG---AAGGATAATTGGCTCCCCTCAGTGGAATCCATCAATCTCGAAAGGAAGTATGAAATGAAGCGCCTAAATAATCTTAAAAGTCATAAATATGCTTCTGAGGAGATTCAGCGTTCCCTACGGGACAAGCCAGTTGGGTTGAGAAGACCACGTCCACCTAAG---------------------
>sorAra2
------------------------------------------------------------------------------------------CTTACAAAACTCTGGTACACGAACATCGGGTACATACGAATGCCTTTCTTGGAAGAACTTTCATTTAGAAACTATGTACACCTCAGGAAACACGGGATCATG---AAGATCAGTCAGCTCCCCTCTGCAGAATGCCTCAGAACCGAAAAGGAGTATGAAACAAAACGCCAGAGTTACCTGCAGTCTCAGAAGCAGCTTGCTGAGCAAATCGCTTCTTCCCTAAGGGGCTGCCCGGTGGGTTTGAGGAGACCCCTGCCGCCGAAGAGAAAACCAGCTCGCACC---
