# Supplementary material for: Six reference-quality genomes reveal evolution of bat adaptations
Source: Nature. 2020 Jul 22;583(7817):578–84. doi: 10.1038/s41586-020-2486-3 (PMC8075899; doi:10.1038/s41586-020-2486-3)
Supplement: Supplementary file 6 — Alignments of 12,931 protein-coding genes across 48 mammals. [file 41586_2020_2486_MOESM6_ESM.gz › suppDataFile/ENST00000327673.aln.fasta]

>HLturTru3
ATGCTGCCACAAATAGCCCTTCTGCTGCTAATA---TCCTTGAACTTGGCCCATGGAGTATTTTATACTGACCGATACCAAACACCTACAGGCATAAAAGGCCCACCATCC------AACACCAAGACACAGATCTTCATCCCTTATACCATAAAGAGTAAAGGTATATCAGTAAGAGGAGAGGAAGGTATTCCTGGTCCACCAGGCCCTGCTGGACCTCGAGGGCACCCAGGTCCATCTGGACCACCAGGAAAACCAGGCTATGGAAGTCCTGGACCCCAAGGAGAGCCAGGGTTGCCAGGACCGCCGGGACCATCAGCCACTGGGAAGCCAGGTCTGCCAGGACTCCCAGGAAAACCAGGGAAGAGAGGACCATACGGACCAAAGGGAGATATTGGACCAGCTGGTTTACCAGGACTACGGGGCCCGCCAGGGCCACCTGGAATTCCCGGCCCAGCTGGAATTTCTGTTTCAGGAAAACCTGGGCCACAGGGACCTCCAGGAGCCCTGGGACCCAGGGGCTTTCCTGGAGAAAAGGGTGCACCAGGAGTCCCTGGTATGAATGGACAGAAAGGGGAAACGGGATATGGTGCTCCTGGCCGCCCTGGTGACAGGGGTCTCCCAGGTCCTCAGGGTCCCATGGGACCACCGGGCCCCCCTGGAGTGGGGAAAAGCGGTAAAAATGGGTTTCCAGGACAGCCAGGTATCAAAGGTGATCGAGGCTTTCCAGGTAAAAGGGGGCCAACTGGCCCACCAGGCCCCCAAGGTCCTCCTGGGGAACAAGGACCAGAAGGTACTGGAAAGCCAGGAGCCCCTGGAGCCCCAGGCCAGCCAGGGGTTCCAGGGACAAAAGGTCACCCTGGGGCTCCAGGAATAGCTGGGCCCCCAGGGGCTCCTGGCTTTGGGAAACCAGGCTTGCCAGGCCTGAAAGGACAAAGGGGACCTGTAGGCCTTCCAGGGGGTCCGGGTGCCAAAGGGGAACAAGGCCCAGCAGGTCATCCCGGAGAACCAGGTCTGACTGGACCCCCTGGGAATATGGGACCCCAAGGACCAAAAGGCATTCCAGGCAACCACGGGATCCCAGGCCCTAAAGGTGAGATGGGGCCAGTCGGGCCTGCAGGATACCCTGGGGCTAAGGGAGAAAGGGGCTCCTCTGGGTTAGATGGAAAACCCGGGTACCCAGGAGAACCGGGTCTCAGTGGTCCCAAGGGTAACCCAGGGTTGCCAGGCCCAAAAGGTGACCCTGGAATTAGAGGACGTCCTGGCCTCCCAGGCCCTGAGGGCCCAACAGGAGCTAAGGGAGTGCCTGGGCACAATGGTGAGGCTGGGCCAAGAGGTGCCCCTGGAACACCAGGTACTAGAGGTCCCATCGGGCCACCAGGCATTCCAGGATTCCCTGGATCCAAAGGGGATCCAGGAACTCCAGGTCCTCCTGGTCCAGCTGGCATAGCAACTAAAGGTCTCAATGGACCCACTGGG---------CCACCAGGTCCAAGAGGGTATGCTGGAGAGCCTGGCCTCCCAGGGCCCCCAGGCCCCCCAGGCCCCCCAGGC---------CAAGCAGTCCTG---------------------CCAGAGGGCTTTGTGAAGGCAGGCCAGAGGCCT------------------TTTGTTGGTGCCAACCAGGGAGTAACAGGAATGCCTGTGTCTGCTTTCACTGTTATTCTCTCTAAAGCTTACCCAACTATAGGTACTCCTATCCCATTTGATAAAATTTTATATAACAGGCAACAGCATTATGACCCAAGAACTGGAATCTTTACCTGTAGGATTCCAGGAATATATTACTTCTCCTACCACGTGCATGTGAAAGGGACCCATGCTTGGGTGGGCCTGTATAAGAACGGCACCCCTGTAATGTACACCTATGATGAGTACATCAAAGGCTACCTAGATCAGGCTTCAGGGAGCGCCATAATCGATCTCACAGAAAATGACCAGGTGTGGCTCCAGCTGCCCAACGCAGAGTCGAATGGGCTGTACTCCTCTGCGTACGTCCACTCCTCCTTCTCAGGATTCTTAGTGGCTCCAATG---
>musFur1
ATGCTACCACAAACAGCCCTTTTGCTGCTAATG---TTCTTGAACCTGGTTCATGGAGGATTTTATGCTGAGCAATTCCAAACACCTACAGGCATAAAAGGTCCACCACCC------AACACCAAGACCCAGTTCTTCATTCCCTATGCCATAAAGAGTAAAGGTGTATCTGTAAGAGGAGAGCAAGGTATTCCTGGCCCACCAGGCCCCGCTGGACCTCGAGGGCACCCAGGCCCATCTGGACCACCAGGAAAACCAGGTCACGGAAGTCCCGGACCCCAAGGAGAGCCAGGGCTGCCCGGACCACCGGGACCATCGGCCACTGGGAAGCCGGGTTTGCCAGGACTCCCAGGAAAACCAGGGGAGAAAGGACCATCTGGACCAAAAGGAGATGTGGGACCGGCTGGTTTACCAGGACCACGGGGCCCACCAGGGCCACCCGGGATCCCCGGCCCAGCTGGAATGACTGTGAGGGGAAAACCCGGACAACAAGGTCGTGCAGGAGCCCCGGGACCCAGGGGCTTTCCTGGAGAGAAGGGCGCACCGGGAGCGCCTGGTGTGCTTGGACAGAAAGGGGAAGCAGGATACGGCGCTCCTGGACGCCCCGGTGAGAGGGGTCTTCCAGGCCCTCAGGGTCCCATGGGACCACCTGGCCTTCCTGGAGTGGGAAAAAGAGGTGAAAATGGGTTTCCAGGACAACCAGGTGCCAAAGGCGATCGGGGTTTTCCAGGAGAAAGGGGACCAGCGGGCCCACCAGGCCCCCAAGGTCCTCCTGGGGAACGAGGACCCGAAGGCACTGGAAAGCCAGGAGCTACCGGAGCCCCAGGCCAGCCAGGGGTTCCTGGGACAAAAGGTCACCCTGGGGCTCCGGGACTAGCTGGGCCTCCAGGGGCTCGTGGCTTCGGGAAACCAGGGTTGCCAGGCCTGAAGGGACAAAGGGGTCCTATTGGCCTTCCAGGAAGTCCAGGTGCTAAAGGGGAACAAGGCCCAGCAGGTCATCCCGGGGAACCAGGTGTGACTGGACCCCCTGGAAATACGGGACCCCAAGGACCAAAAGGCATGCCAGGCAACCAAGGGATTCCCGGTCCTAAAGGTGAGATGGGGCCGGTGGGGCCTGTAGGACACCCTGGGACTAAGGGAGAAAGGGGTTCCTCTGGGTTAGATGGAAAACCAGGGTACCCGGGAGAACCAGGCAGCAGTGGTCCTAAGGGAAACCAAGGGTTACCAGGCCCAAAAGGGGACTCTGGAGTTCGGGGACCTGCTGGTCTCCCAGGCCCTGTGGGCCCAGCAGGAGCTAAGGGAATGCCTGGACACAATGGTGAGACTGGGCCAAGAGGGGCCCCTGGAATACCAGGAACCAGAGGCCCCATTGGGCCACCGGGCATTCCAGGATTCCCCGGATCTAAAGGGGATCCGGGAACTCCAGGTCCTCCTGGGCCAGCGGGCGTAGCAACTAAGGGGCTCAATGGTCCCACTGGGCCACCAGGGCCTCCAGGTCCGAGAGGCCACACTGGAGAG---------CCTGGCCCCCCAGGCCCCCCAGGGCCCCCAGGC---------CAAGCAGCCCCA---------------------CCTGAGGGCTTCATAAAGGCGGGCCAAAGGCCT------------------TTTGTTAGTGCCAGCCAGGGAGTGACGGGAATGCCGATGTCCGCTTTCACTGTTATTCTCTCCAAAGCTTACCCAGCTGTAGGTATTCCCATCCCATTCGATAAGATTTTGTACAACAGGCAGCAGCATTACGACCCCAGAACCGGCATCTTTACCTGCAGCGTACCAGGCACGTACTACTTCTCCTACCACGTGCATGTGAAAGGGACCCACGTGTGGGTGGGCCTGTATAAGAACGGCGCCCCTGTGATGTACACCTACGACGAGTACACCAAAGGCTACCTAGATCAGGCTTCAGGGAGCGCGGTACTCGATCTCGCGGAGAACGACCAGGTGTGGCTGCAGCTGCCCAACGCTGGCTCGAGCGGGCTGTACTCCTCGGAGTACGTCCACTCCTCTTTCTCCGGGTTCCTGGTGGCCCCGGTG---
>micMur3
ATGCTGCCAAAAATAGCCTTTCTGCTGCTAATG---TCCTTGAACTTGGTT------------------CCATCCTTTACTACCTTTACAGGCATGAAAGGACCACTACCC------AACATCAAGGCACACTTCTTCATTCCCCACACCATGAACAGTAAAGGTATACCAGTAAGAAAAGAGCAAGGTATTCCTGGTCCACCAGGCCCTGCTGGACCTCGCGGCCTCCCAGGTCCTTCTGGACCACCAGGAAAACCAGGCTACGGAAGTCCTGGACTCCAAGGAGAGCCAGGGTTGCCAGGACCACCGGGACCATCGGCCATTGGGAAGCCAGGTTTGCCAGGACTCCCAGGAAAACCAGGGGAGAGAGGACCACATGGACAAAAAGGAGATATTGGACCAGCTGGCTTACCAGGACCACGGGGCCCACCAGGACCACCTGGAATCCCTGGCCCAGCTGGACTTTCTGTGTCAGGAAAACCTGGACAACAAGGACCTACAGGAGCCCAGGGACCCAGGGGGTATCCTGGAGAAAAGGGTGCACCAGGAGTCCCTGGTGTGAATGGACAGAAAGGGGAAACAGGGTATGGTGCTCCTGGCCGCCCAGGTGAGAGGGGCCTTCCAGGCCCACAGGGTCCCATGGGACCACCTGGTCCTCCTGGAGTAGGAAAAAGAGGTGAAAATGGGTTTCCAGGACAGCCAGGTATCAAAGGTGATCGGGGTATTCCAGGAGAAAGGGGACCAAGTGGCCTACCAGGTCCCCGAGGTCCTCCTGGGGAACGGGGACCAGAATGCATTGGAAAGCCAGGAGCTCCTGGAGCCCCAGGCCAGGCAGGGATTCCAGGAACAAAAGGTCTCCCTGGGGCTCCAGGAATAGCTGGGCCCCCAGGAGCTCCTGGCTTTGGAAAACCAGGCTTGCCAGGCCTGAAGGGACAAAGAGGACCTGCCGGCCTTCCAGGGGCTCCAGGTGTCAAAGGAGAACAAGGGCCAGCGGGTCATCCTGGGGAGCAAGGTCTGACTGGACCCCCTGGAAATATGGGACCCCAAGGACCAAAAGGCATCCCAGGCAACCATGGTTTCCCAGGCCCTAAAGGCGAGACGGGGCCAGTTGGGCCTGCAGGATACCCTGGAGCTAAGGGAGAAAGGGGCTCCCCCGGGTTGGATGGAAAACCAGGGTACCCAGGAGAACCAGGTCTCCATGGCCCTAAGGGTAACCCAGGATTACCAGGCCCAAAAGGTGACCCTGGAGTTGGAGGATCTCCTGGTCTCCCAGGCCCTACGGGCCCAACAGGAGCTAAGGGAGTGCCTGGACACAATGGGGAGGCTGGTCCAAGAGGCACCCCTGGAATACCAGGTACTAGAGGCCCCATTGGGCCACCAGGCATTCCAGGATTCCCTGGAGCTAAAGGGGATCCAGGAAATCCAGGTCCACCTGGCCCAGCTGGCATAGCAACTAAGGGCCTCAATGGACCCACTGGGCCACCAGGGCCTCCAGGGCCAAGAGGCCACACTGGAGAGCCTGGCCTCCCAGGGCCCCCAGGGCCCCCAGGCCCACCAGGT---------CAAGCCGCCATG---------------------CCCGAGGGCTTTATAAAGGCAGGACAAAGGCCTGGTATTTCTGGGATGCCTCTTACTAGTGCCAACCAGGGAATAACAGGAATGCCTGTGTCTGCTTTTACTGTTACTCTCTCCAAAGCTTACCCAGCAGTAGGTACTCCCATCCCATTTGATAAGATTTTGTATAACAGGCAACAGCATTATGACCCAAGAACTGGAATCTTTACCTGTAGGATACCAGGAATATACTATTTTTCCTACCATGTGCATGTGAAAGGGACTCATGCTTGGGTAGGCCTGTATAAGAACGGCACCCCTATAATGTACACCTATGATGAATATTCCAAAGGCTACCTAGATCAGGCTTCAGGAAGCGCCATAGTCGATCTCACAGAAAATGACCAGGTGTGGCTCCAGCTGCCCAATGCGGAGTTGAATGGCCTGTACTCCTCTGAGTATGTCTATTCCTCTTTCTCAGGATTCTTAGTGGCTCCCATG---
>rn6
ATGCTGCCACAAATACCCTTTCTGCTGCTAGTG---TCCTTGACGCTGGTTCATGGAACGTTTTATGCTGAGCGGTACCAAACTCCCACAGGTGTGAAGAGCGCACTTGCC------AGCCCCAGGACACAATACTTCATCCCATACCCTATAAAGGGTAAAGAGATTTCAGTAAGAGGAGAACAAGGCATTCCTGGTCCACCAGGCCCAGCTGGACCTCGAGGACACCCAGGTCCCTCAGGACCTCCAGGAAAGCCAGGCTATGGAAGTCCTGGACTCCAAGGAGAGCCAGGGTTGCCAGGACCACCAGGAATATCAGCCACTGGGAAGCCGGGC---------CTGCCAGGCAAACCAGGGGAGAGAGGACCACATGGACACAAAGGAGATATTGGCCCAGCTGGCTTACCAGGGCCTCGGGGCCCTCCAGGCCCACCCGGAATCCCTGGTCCAGCTGGAATTTCTGTGCCAGGAAAACCCGGACAGCAGGGACTTACAGGTGCTCCAGGATCTAGGGGCTTTCCTGGAGAAAAGGGGGCACCAGGAGCTCCTGGTGTGAATGGACAGAAAGGGGAAACCGGATATGGCACTCCTGGCCGTCCAGGTGAGAGGGGTCTTCCAGGCCCTCAGGGTCCTGTAGGCCCCCCTGGCTCCCCTGGAGTGGGAAGAAGAGGTGAAAATGGCTTTCCGGGACAGCCTGGCATAAAAGGTGACCGGGGTTTCCCAGGAGAAGCGGGACCACCCGGTCCACCAGGTCCACAAGGTCCTCCTGGGAAGCAAGGACGAGAAGGTATTGGGAAGCCAGGAGCCACTGGATCCCCCGGTCGGCCAGGTATCCCAGGAGAAAAAGGCCACCCAGGGGCTCCAGGAATAGCTGGGCCTCCAGGAGCTCCTGGCTTTGGAAAACAAGGCTTGCCAGGTTTGAGGGGACAAAGGGGACCTGCTGGTCTTCCTGGGGCTCCAGGTGCCAAAGGGGAACAAGGGCCAGCAGGTCATCCTGGTGAACCAGGTCTGACTGGATCCCCTGGGAATATGGGACCCCAAGGACCTAAAGGAATCCCAGGGAATCATGGTATCCCAGGCACTAAAGGTGAGACAGGTCTGGTGGGGCCTGCAGGGCCACCCGGGGCTAGAGGAGCAAGGGGCCCCCCTGGGTTAGATGGAAAAACAGGATATCCTGGGGATCCAGGTCTCAATGGTCCTAAGGGTAACCCAGGGTTACCAGGACCAAAAGGTGATCCTGGAGTGGGAGGAGCCCCTGGTCTTCGAGGTCTTGTTGGCCCTACAGGACCTAAAGGAGTGCCTGGACACAATGGTGAGGCAGGTCCAAGAGGTGAACCTGGAATACCAGGTACCAGGGGCCCTATTGGACCACCAGGTATCCCAGGATTCCCTGGATCTAAGGGTGACCCAGGAAAGCCAGGTGCTCCGGGCCCAGCTGGAATAGTAACTAAGGGCCTCAATGGGCCCGCTGGTCCTCCAGGGCGTCCTGGTCCAAGAGGTCATACTGGAGAGCCTGGTCTCCCAGGTCCTCCAGGACCCCCAGGACCTCCAGGACCTCCCAGCCAAGCAGTCATA---------------------CCTGATGGCTTCACAAAGAGCGGACAGAGACCCAGGCTTTCTGGGATGCCTCTTGTCAGTGCTAACCAGGGGGTAACAGGCATGCCGGTGTCCGCTTTTACTGTGATTCTTTCCAAAGCTTACCCAGCGGTAGGTGCTCCCATCCCATTTGATGAGATTCTGTACAACAGGCAGCAGCACTATGACCCAAGATCTGGAATCTTTACCTGTAAGATCCCAGGCATATACTATTTTTCCTATCACATCCATGTGAAGGGGACTCACGTTTGGGTAGGCCTGTATAAGAATGGCACGCCCACAATGTACACGTATGATGAGTACAGCAAAGGCTACTTGGATCAGGCTTCAGGGAGCGCGATCATGGAGCTCACGGAAAATGACCAGGTGTGGCTCCAGTTGCCCAATGCGGAATCGAACGGCCTCTACTCCTCTGAGTATGTCCACTCGTCCTTCTCAGGATTCCTAGTGGCTCCCATA---
>hg38
ATGCTGCCACAAATACCCTTTTTGCTGCTAGTA---TCCTTGAACTTGGTTCATGGAGTGTTTTACGCTGAACGATACCAAATGCCCACAGGCATAAAAGGCCCACTACCC------AACACCAAGACACAGTTCTTCATTCCCTACACCATAAAGAGTAAAGGTATAGCAGTAAGAGGAGAGCAAGGTACTCCTGGTCCACCAGGCCCTGCTGGACCTCGAGGGCACCCAGGTCCTTCTGGACCACCAGGAAAACCAGGCTACGGAAGTCCTGGACTCCAAGGAGAGCCAGGGTTGCCAGGACCACCGGGACCATCAGCTGTAGGGAAACCAGGTGTGCCAGGACTCCCAGGAAAACCAGGAGAGAGAGGACCATATGGACCAAAAGGAGATGTTGGACCAGCTGGCCTACCAGGACCCCGGGGCCCACCAGGACCACCTGGAATCCCTGGACCGGCTGGAATTTCTGTGCCAGGAAAACCTGGACAACAGGGACCCACAGGAGCCCCAGGACCCAGGGGCTTTCCTGGAGAAAAGGGTGCACCAGGAGTCCCTGGTATGAATGGACAGAAAGGGGAAATGGGATATGGTGCTCCTGGTCGTCCAGGTGAGAGGGGTCTTCCAGGCCCTCAGGGTCCCACAGGACCATCTGGCCCTCCTGGAGTGGGAAAAAGAGGTGAAAATGGGGTTCCAGGACAGCCAGGCATCAAAGGTGATAGAGGTTTTCCGGGAGAAATGGGACCAATTGGCCCACCAGGTCCCCAAGGCCCTCCTGGGGAACGAGGGCCAGAAGGCATTGGAAAGCCAGGAGCTGCTGGAGCCCCAGGCCAGCCAGGGATTCCAGGAACAAAAGGTCTCCCTGGGGCTCCAGGAATAGCTGGGCCCCCAGGGCCTCCTGGCTTTGGGAAACCAGGCTTGCCAGGCCTGAAGGGAGAAAGAGGACCTGCTGGCCTTCCTGGGGGTCCAGGTGCCAAAGGGGAACAAGGGCCAGCAGGTCTTCCTGGGAAGCCAGGTCTGACTGGACCCCCTGGGAATATGGGACCCCAAGGACCAAAAGGCATCCCGGGTAGCCATGGTCTCCCAGGCCCTAAAGGTGAGACAGGGCCAGCTGGGCCTGCAGGATACCCTGGGGCTAAGGGTGAAAGGGGTTCCCCTGGGTCAGATGGAAAACCAGGGTACCCAGGAAAACCAGGTCTCGATGGTCCTAAGGGTAACCCAGGGTTACCAGGTCCAAAAGGTGATCCTGGAGTTGGAGGACCTCCTGGTCTCCCAGGCCCTGTGGGCCCAGCAGGAGCAAAGGGAATGCCCGGACACAATGGAGAGGCTGGCCCAAGAGGTGCCCCTGGAATACCAGGTACTAGAGGCCCTATTGGGCCACCAGGCATTCCAGGATTCCCTGGGTCTAAAGGGGATCCAGGAAGTCCCGGTCCTCCTGGCCCAGCTGGCATAGCAACTAAGGGCCTCAATGGACCCACCGGGCCACCAGGGCCTCCAGGTCCAAGAGGCCACTCTGGAGAGCCTGGTCTTCCAGGGCCCCCTGGGCCTCCAGGCCCACCAGGT---------CAAGCAGTCATG---------------------CCTGAGGGTTTTATAAAGGCAGGCCAAAGGCCCAGTCTTTCTGGGACCCCTCTTGTTAGTGCCAACCAGGGGGTAACAGGAATGCCTGTGTCTGCTTTTACTGTTATTCTCTCCAAAGCTTACCCAGCAATAGGAACTCCCATACCATTTGATAAAATTTTGTATAACAGGCAACAGCATTATGACCCAAGGACTGGAATCTTTACTTGTCAGATACCAGGAATATACTATTTTTCATACCACGTGCATGTGAAAGGGACTCATGTTTGGGTAGGCCTGTATAAGAATGGCACCCCTGTAATGTACACCTATGATGAATACACCAAAGGCTACCTGGATCAGGCTTCAGGGAGTGCCATCATCGATCTCACAGAAAATGACCAGGTGTGGCTCCAGCTTCCCAATGCCGAGTCAAATGGCCTATACTCCTCTGAGTATGTCCACTCCTCTTTCTCAGGATTCCTAGTGGCTCCAATG---
>panTro5
ATGCTGCCACAAATACCCTTTTTGCTGCTAGTA---TCCTTGAACTTGGTTCATGGAGTGTTTTACGCTGAACGATACCAAACGCCCACAGGCATAAAAGGCCCACTACCC------AACACCAAGACACAGTTCTTCATTCCCTACACCATAAAGAGTAAAGGTATAGCAGTAAGAGGAGAGCAAGGTATTCCTGGTCCACCAGGCCCTGCTGGACCTCGAGGGCACCCAGGTCCTTCCGGACCACCAGGAAAACCAGGCTACGGAAGTCCTGGACTCCAAGGAGAGCCAGGGTTGCCAGGACCACCGGGACCATCAGCTGTAGGGAAACCAGGTGTGCCAGGACTCCCAGGAAAACCAGGAGAGAGAGGACCATATGGACCAAAAGGAGATGTTGGACCAGCTGGCCTACCAGGACCCCGGGGCCCACCAGGACCACCTGGAATCCCTGGACCGGCTGGAATTTCTGTGTCAGGAAAACCTGGACAACAGGGACCCACAGGAGCCCCAGGACCCAGGGGCTTTCCTGGAGAAAAGGGTGCACCAGGAGTCCCTGGTATGAATGGACAGAAAGGGGAAATGGGATATGGTGCTCCTGGTCGTCCAGGTGAGAGGGGTCTTCCAGGCCCTCAGGGTCCCACGGGACCACCTGGCCCTCCTGGAGTGGGAAAAAGAGGTGAAAATGGGGTTCCAGGACAGCCAGGCATCAAAGGTGATAGAGGTTTTCCGGGAGAAATAGGACCAATTGGCCCACCAGGTCCCCAAGGCCCTCCTGGGGAACGAGGGCCAGAAGGCATTGGAAAGCCAGGAGCTGCTGGAGCCCCAGGCCAGCCAGGGATTCCAGGAACAAAAGGTCTCCCTGGGGCTGCAGGAATAGCTGGGCCCCCAGGGCCTCCTGGCTTTGGGAAACCAGGCTTGCCAGGCCTGAAGGGAGAAAGAGGACCTGCTGGCCTTCCTGGGGGTCCAGGTGCCAAAGGGGAACAAGGGCCAGCAGGTCTTCCTGGGAAGCCAGGTCTGACTGGACCCCCTGGGAATATGGGACCCCAAGGACCAAAAGGCATCCCGGGTAACCATGGTCTCCCAGGCCCTGAAGGTGAGACAGGGCCAGCTGGGCCTGCAGGATACCCTGGGGCTAAGGGTGAAAGGGGTTCCCCTGGGTCAGATGGAAAACCAGGGTACCCAGGAGAACCAGGTCTCGATGGTCCTAAGGGTAACCCAGGGTTACCAGGCCCAAAAGGTGATCCTGGAGTTGGAGGACCTCCTGGTCTCCCAGGCCCTGTGGGCCCAGCAGGAGCAAAGGGAATGCCCGGACACAATGGAGAGGCTGGCCCCAGAGGTGCCCCTGGAATACCAGGTACTAGAGGCCCTATTGGGCCACCAGGCATTCCAGGATTCCCTGGGTCTAAAGGGGATCCAGGAAGTCCCGGTCCTCCTGGCCCAGCTGGCATAGCAACTAAGGGCCTCAATGGACCCACTGGGCCACCAGGGCCTCCAGGTCCAAGAGGCCACTCTGGAGAGCCTGGTCTTCCGGGGCCCCCTGGGCCTCCAGGCCCACCAGGT---------CAAGCAGTCATG---------------------CCTGAGGGTTTTATAAAGGCAGGCCAAAGGCCCAGTCTTTCTGGGACCCCTCTTGTTAGTGCCAACCAGGGGGTAACAGGAATGCCTGTGTCTGCTTTTACTGTTATTCTCTCCAAAGCTTACCCAGCAATAGGAACTCCCATACCATTTGATAAAATTTTGTATAACAGGCAACAGCATTATGACCCAAGGACTGGAATCTTTACTTGTCGGATACCAGGAATATACTATTTTTCATACCACGTGCATGTGAAAGGGACTCATGTTTGGGTAGGCCTGTATAAGAATGGCACCCCTGTAATGTACACCTATGATGAATACACCAAAGGCTACCTGGATCAGGCTTCAGGGAGTGCCATCATCGATCTCACAGAAAATGACCAGGTGTGGCTCCAGCTTCCCAATGCCGAGTCAAATGGCCTATACTCCTCTGAGTATGTCCACTCCTCTTTCTCAGGATTCCTAGTGGCTCCAATG---
>gorGor5
ATGCTGCCACAAATACCCTTTTTGCTGCTAGTA---TCCTTGAACTTGGTTCATGGAGTGTTTTACGCTGAACGATACCAAACGCCCACAGGCATAAAAGGCCCACTACCC------AACACCAAGACACAGTTCTTCATTCCCTACACCATAAAGAGTAAAGGTATAGCAGTAAGAGGAGAGCAAGGTATTCCTGGTCCACCAGGCCCTGCTGGACCTCGAGGGCACCCGGGTCCTTCTGGACCACCAGGAAAACCAGGCTACGGAAGTCCTGGACTCCAAGGAGAGCCAGGATTGCCAGGACCACCGGGACCATCAGCTGTAGGGAAGCCAGGTGTGCCAGGACTCCCAGGAAAACCAGGAGAGAGAGGACCATATGGACCAAAAGGAGATATTGGACCAGCTGGCCTACCAGGACCCCGGGGCCCACCAGGACCACCTGGAATCCCTGGACCGGCTGGAATTTCTGTGTCAGGAAAACCTGGACAACAGGGACCCACAGGAGCCCCAGGACCCAGGGGCTTTCCTGGAGAAAAGGGTGCACCAGGAGTCCCTGGTATGAATGGACAGAAAGGGGAAATGGGATATGGTGCTCCTGGTCGTCCAGGTGAGAGGGGTCTTCCAGGCCCTCAGGGTCCCACGGGACCACCTGGCCCTCCTGGAGTGGGAAAAAGAGGTGAAAATGGGGTTCCAGGACAGCCAGGCATCAAAGGTGATAGAGGTTTTCCAGGAGAAATGGGACCAATTGGCCCACCAGGTCCCCAAGGCCCTCCTGGGGAACGAGGACCAGAAGGCATTGGAAAGCCAGGAGCTGCTGGAGCCCCAGGCCAGCCAGGGATTCCAGGAACAAAAGGTCTCCCTGGGGCTCCAGGAATAGCTGGGCCTCCAGGGCCTCCTGGCTTTGGGAAACCAGGCTTGCCAGGCCTGAAGGGAGAAAGAGGACCTGCTGGCCTTCCTGGGGGTCCAGGTGCCAAAGGGGAACAAGGGCCAGCAGGTCTTCCTGGGAAGCCAGGTCTGAGTGGACCCCCTGGGAATATGGGACCCCAAGGACCAAAAGGCATCCCGGGTAACCATGGTCTCCCAGGCCCTAAAGGTGAGACAGGGCCAGCTGGGCCTGCAGGATACCCTGGGGCTAAGGGTGAAAGGGGTTCCCCTGGGTCAGATGGAAAACCAGGGTACCCAGGAGAACCAGGTCTCGATGGTCCTAAGGGTAACCCAGGGTTACCAGGCCCAAAAGGTGATCCTGGAGTTGGAGGACCTCCTGGTCTCCCAGGCCCTGTGGGCCCAGCAGGAGCAAAGGGAATGCCCGGACACAATGGAGAGGCTGGCCCAAGAGGTGCCCCTGGAATACCAGGTACTAGAGGCCCTATTGGGCCACCAGGCATTCCAGGATTCCCTGGGTCTAAAGGGGATCCAGGAAGTCCCGGTCCTCCTGGCCCAGCTGGCATAGCAACTAAGGGCCTCAATGGACCCACTGGGCCACCAGGGCCTCCAGGTCCAAGAGGCCACTCTGGAGAGCCTGGTCTTCCGGGGCCCCCTGGGCCTCCAGGCCCACCAGGT---------CAAGCAGTCATG---------------------CCTGAGGGTTTTATAAAGGCAGGCCAAAGGCCCAGTCTTTCTGGGACCCCTCTTGTTAGTGCCAACCAGGGGGTAACAGGAATGCCTGTGTCTGCTTTTACTGTTATTCTCTCCAAAGCTTACCCAGCAATAGGAACTCCCATACCATTTGATAAAATTTTGTATAACAGGCAACAGCATTATGACCCAAGGACTGGAATCTTTACTTGTCGGATACCAGGAATATACTATTTTTCATACCACGTGCATGTGAAAGGGACTCATGTTTGGGTAGGCCTGTATAAGAATGGCACCCCTGTAATGTACACCTATGATGAATACACCAAAGGCTACCTGGATCAGGCTTCAGGGAGTGCCATCATCGATCTCACAGAAAATGACCAGGTGTGGCTCCAGCTTCCCAATGCCGAGTCAAATGGCCTATACTCCTCTGAGTATGTCCACTCCTCTTTCTCAGGATTCCTAGTGGCTCCAATG---
>macFas5
ATGCTGCCACAAATACCCTTTTTGCTGCTAGTA---TCCTTGAACTTGGTTCATGGAGTGTTTTACGCTGAACGATACCAAACACCCACAGGCATAAAAGGCCCACTACCC------AACACCAAGACACAGTTCTTCATTCCCTACACCATAAAGAGTAAAGGTATAGCAGTAAGAGGAGAGCAAGGTATTCCTGGTCCACCAGGCCCTGCTGGACCCCGAGGGCACCCAGGTCCTTCCGGACCACCAGGAAAACCAGGCTACGGAAGTCCTGGACTCCAAGGAGAGCCAGGGTTGCCAGGACCACCGGGACCATCAGCTGTAGGGAAGCCAGGTGTGCCAGGACTCCCAGGAAAACCAGGAGAGAGAGGACCATACGGACCAAAAGGAGATATTGGACCAGCTGGCCTTCCAGGACCACGGGGCCCACCGGGACCACCTGGAATCCCTGGACCAGCTGGAATTTCTGTGTCAGGAAAACCTGGACAACAGGGACCCACAGGGTCCCCGGGACCCAGGGGCTTTCCTGGAGAAAAGGGTGCACCAGGAGTCCCTGGTATTAATGGACAGAAAGGGGAAATGGGATATGGTGCTCCTGGTCGTCCAGGTGAGAGGGGTCTTCCAGGCCCTCAGGGTCCCACAGGACCACCGGGCCCTCCTGGAGTGGGAAAAAGAGGTGAAAATGGGGTTCCAGGACAGCCGGGCATCAAAGGTGATAGAGGTTTTCCAGGAGAAATGGGACCAACTGGCCCACCAGGTCCCCAAGGCCCTCCTGGGGAACGAGGGCCAGAATGTATTGGGAAGACAGGAGCTGCTGGAGCCCCGGGTCAGCCAGGGATTCCAGGAACAAAAGGTCTCCCTGGGGCTCCAGGAATAGCTGGGCCCCCAGGGCCTCCTGGCTTTGGGAAACCAGGCTTGCCAGGTCTGAAGGGACAAAGAGGACCTGCTGGCCTTCCTGGGGGTCCAGGTGCCAAAGGGGAACAAGGGCCAGCAGGTCTTCCTGGGAAGCCGGGTCTGACTGGACCCCCTGGGAATATGGGACCCCAAGGACCAAAAGGCATCCCGGGCAACCATGGTCTCCCAGGCCCTAAAGGTGAGACAGGGCCAGCTGGCCCTGCAGGATACCCTGGGGCTAAGGGTGAAAGGGGTTCCCCTGGGTCAGATGGAAAACCAGGGTACCCAGGAGAACCGGGTCTCGATGGTCCTAAGGGTAACCCAGGGTTACCAGGCCCAAAAGGTGACCCTGGAGTTGGAGGACCTCCTGGTCTCCCAGGCCCTGTCGGCCCAGCAGGAGCAAAAGGAATGCCCGGACACAATGGAGAGGCTGGGCCAAGAGGTGCCCCTGGAATACCAGGCACTAGAGGCCCTATTGGGCCACCAGGCATTCCAGGATTCCCTGGGTCTAAAGGGGATCCAGGAAATCCCGGTCCTCCTGGCCCAGCTGGCATAGCAACTAAGGGCCTCAATGGACCCACTGGGCCACCAGGGCCTCCAGGTCCAAGAGGCCACTCTGGAGAGCCTGGCCTTCCAGGACCCCCTGGGCCTCCAGGCCCACCAGGT---------CAAGCAGTCATG---------------------CCTGAGGGTTTTATAAAGGCAGGCCAAAGGCCCAGTCTTTCTGGGACGCCTCTTGTTAGTGCCAACCAGGGGGTAACAGGAATGCCTGTGTCTGCTTTTACTGTTATTCTCTCCAAAGCTTACCCAGCAATAGGAACTCCCATCCCATTTGATAAGATTTTGTATAACAGGCAACAGCATTATGACCCAAGGACTGGAATCTTTACTTGTAGGATACCAGGAATATACTATTTTTCGTACCACGTGCATGTAAAAGGGACTCATGTTTGGGTAGGCCTGTATAAGAATGGCACCCCTATAATGTACACCTATGATGAATACACCAAAGGCTACCTGGATCAGGCTTCAGGCAGTGCCATCATCGATCTCACAGAAAATGACCAGGTGTGGCTCCAGCTGCCCAATGCCGAGTCAAATGGCCTATACTCCTCTGAGTATGTCCACTCCTCTTTCTCAGGATTCCTAGTGGCTCCAATG---
>ponAbe2
ATGCTGCCACAAATAACCTTTTTGCTGCTAGTA---TCCTTGAACTTGGTTCATGGAGTGTTTTACGCTGAACGATACCAAACGCCCACAGGCATAAAAGGCCCACTACCC------AACACCAAGACACAGTTCTTCATTCCCTACACCATAAAGAGTAAAGGTATAGCAGTAAGAGGAGAGCAAGGTATTCCTGGTCCACCAGGCCCTGCTGGACCTCGAGGGCACCCAGGTCCTTCCGGACCACCAGGAAAACCAGGCTACGGAAGTCCTGGACTCCAAGGAGAGCCAGGGTTGCCAGGACCACCAGGACCATCAGCTGTAGGGAAGCCAGGTGTGCCAGGACTCCCAGGAAAACCAGGAGAGAGAGGACCACATGGACCAAAAGGAGATATTGGACCAGCTGGCCTACCAGGACCCCGGGGCCCACCGGGACCACCTGGAATCCCTGGACCGGCTGGAATTTCTGTGTCAGGAAAACCTGGACAACAGGGACCCACAGGAGTCCCGGGACCCAGGGGCTTTCCTGGAGAAAAGGGTGCACCAGGAGTCCCTGGTATGAATGGACAGAAAGGGGAAATGGGATATGGTGCTCCTGGTCGTCCAGGTGAGAGAGGTCTTCCAGGCCCTCAGGGTCCCACGGGACCACCTGGCCCTCCTGGAGTGGGAAAAAGAGGTGAAAATGGGGTTCCAGGACAGCCAGGCATCAAAGGTGATAGAGGTTTTCCAGGAGAAATGGGACCAATTGGCCCACCAGGTCCCCAAGGCCCTCCTGGGCAACGAGGACCAGAAGGCATTGGAAAGCCAGGAGCTGCTGGAGCCCCAGGCCAGCCAGGGATTCCAGGAACAAAAGGTCTCCCTGGGGCTCCAGGAATAGCTGGGCCCCCAGGGCCTCCTGGCTTTGGGAAACCAGGCTTGCCAGGCCTGAAGGGAGAAAGAGGACCTGCTGGCCTTCCTGGGGGTCCAGGTGCCAAAGGGGAACAAGGGCCAGCAGGTCTTCCTGGGAAACCAGGTCTGACTGGACCCCCTGGGAATATGGGACCCCAAGGACCAAAAGGCATCCCGGGTAACCATGGTCTCCCAGGCCCTAAAGGTGAGACAGGGCCAGCTGGGCCTGCAGGATACCCTGGGGCTAAGGGTGAAAGGGGTTCCCCTGGGTCAGATGGAAAACCAGGGTACCCAGGAGAACCAGGTCTCGATGGTCCTAAGGGTAACCCAGGGTTACCAGGCCCAAAAGGTGATCCTGGAGTTGGAGGACCTCCTGGTCTCCCAGGCCCTGTGGGCCCAGCAGGAGCAAAGGGAATGCCTGGACACAATGGAGAGGCTGGCCCAAGAGGCGCCCCTGGAATACCAGGTACTAGAGGCCCTATTGGGCCACCAGGCATTCCAGGATTCCCTGGGTCTAAAGGGGATCCAGGAAATCCCGGTCCTCCTGGCCCAGCTGGCATAGCAACTAAGGGCCTCAATGGACCCACCGGGCCACCAGGGCCTCCAGGTCCAAGAGGTCACTCTGGAGAGCCTGGCCTTCCGGGGCCCCCTGGGCCTCCAGGCCCACCAGGT---------CAAGCAGTCATG---------------------CCTGAGGGTTTTATAAAGGCAGGCCAAAGGCCCAGTCTTTCTGGGACACCTCTTGTTAGTGCCAACCAGGGGTTAACAGGAATGCCTGTGTCTGCTTTTACTGTTATTCTCTCCAAAGCTTACCCAGCAATAGGAACTCCCATACCATTTGATAAGATTTTGTATAACAGGCAACAGCATTATGACCCAAGGACTGGAATCTTTACTTGTAGGATACCAGGAATATACTATTTTTCATACCACGTGCATGTGAAAGGGACTCACGTTTGGGTAGGCCTGTATAAGAATGGCACCCCTGTAATGTACACCTATGATGAATACACCAAAGGCTACCTGGATCAGGCTTCAGGGAGTGCCATCATCGATCTCACAGAAAATGACCAGGTCTGGCTCCAGCTGCCCAATGCCGAGTCAAATGGCCTATACTCCTCTGAGTATGTCCACTCCTCTTTTTCAGGATTCCTAGTGGCTCCAATG---
>calJac3
ATGCTGCCACAGATACCATTTTTGCTGCTAGTA---TCCTTGAACTTGGTTCATGGAGTGTTTTATGCTGAACGATATCAAACACCCACTGGTATAAAAGGCCCACAACCC------AACACCAAGACACAGTTCTTCATTCCCTACACCATAAAGAGTAAAGGTATAGCAGTAAGAGGAGAGCAAGGTATTCCTGGTCCACCAGGACCCGCTGGACCTCGAGGGCACCCAGGTCCTTCTGGACCACCAGGAAAACCAGGCTATGGAAGCCCTGGACTCCAAGGAGAGCCAGGGTTGCCAGGACCACCGGGACCATCAGCTGTAGGGAAGCCAGGTGTGCCAGGACTCCCAGGAAAACCAGGAGAGAGAGGACCATATGGACCAAAAGGACATATTGGACCAGCTGGCCTACCAGGACCACGGGGCCCACCGGGGCCACCTGGAATCCCTGGACCAACTGGTATTTCTGTGTCAGGAAAACCTGGACAACAAGGACCCACAGGAGCCCCAGGACCCAGGGGCTTTCCTGGAGAAAAGGGTGTACCAGGAGTCCCTGGTATGAATGGACAGAAAGGGGAAATGGGATATGGTGCTCCTGGTCGTCCAGGTGAGAGGGGTCTTCCAGGCCCTCAGGGTCCCATGGGACCACCTGGCCCTCCTGGAGTGGGAAAAAGAGGTGAAAATGGGGTTCCAGGACAGCCAGGCATCAAAGGTGATAGAGGTTTTCCGGGAGAAATGGGACCAACTGGCCTACCAGGTCCCCAAGGCCCTCCTGGGGAACGAGGGCCAGAAGGCATTGGAAAGCCAGGAGCTGCTGGAGCCCCGGGCCAACCAGGAATTCCAGGAACAAAAGGTCTCCCTGGGGCTCCAGGAAGAACTGGGCCCCCAGGGCCTCCTGGCTTTGGGAAACCAGGCTTGCCAGGTCTGAAGGGACAAAGAGGACCTGCTGGCCTTCCTGGGGGTCCAGGTGCCAAAGGGGAACAAGGGCCAGCAGGTCTTCCTGGGAAGCCAGGTCTGACTGGACCCCCTGGGAATATGGGACCCCAAGGACCAAAAGGCATCCCAGGCAACCATGGTCTCCCAGGTCCTAAAGGTGACACAGGGCCATCTGGGCCTGCAGGATACCCTGGGCCTAAGGGTGAAAGGGGTTTCCCTGGGTCAGGTGGAAAACCAGGGTATCCAGGAGAACCAGGTCTCAGTGGACCTAAGGGTAACCCAGGGCTACCAGGCCCAAAAGGTGATCCTGGAGATGGAGGCCCTCCTGGTCTCCCAGGCCCTGTGGGTCCAGGAGGAGCTAAGGGAATGCCGGGACACAGTGGAGAGGCTGGTCCAAGAGGTGCCCCTGGAATACCAGGTACTAGAGGCCCTATTGGGCCACCAGGCATTCCAGGTTTCCCTGGGTCTAAAGGGGATCCAGGAAATCCTGGTCCTCCTGGCCCAGCTGGCGTAGCAACTAAGGGCCTCAGTGGACCCACTGGGCCACCAGGGCCTCCAGGTCCAAGAGGCCACTCTGGAGAGCCTGGCCTTCCAGGGCCCCCTGGCCCCCCTGGCCCACCAGGT---------CAAGCAGTCATG---------------------CCTGAAGGTTTTATAAAGGCAGGCCAAAGGCCCAGTCTTTCTGGGATGCCACTTGTTAGTGCCAACCAGGGAGTAACAGGAATGCCTGTGTCTGCTTTTACCGTTATTCTCTCCAAAGCTTACCCAGCAATAGGAACTCCCATCCCATTTGATAAGATTTTGTATAACAGGCAACAGCATTATGACCCAAGGACTGGAATTTTTACTTGTAGGATACCAGGAATATACTATTTTTCCTACCATGTGCATGTGAAAGGGACTCATGTTTGGGTAGGCCTGTATAAGAATGGCACCCCTGTAATGTACACCTATGATGAATATATCAAAGGCTACCTGGATCAGGCTTCAGGGAGTGCCATCATTGATCTCACAGAAAATGACCAGGTGTGGCTCCAGCTGCCCAATGCCGAGTCAAACGGCCTATACTCCTCTGAGTATGTCCACTCCTCTTTCTCAGGATTCCTAGTGGCTCCAATG---
>saiBol1
ATGCTGCCACAAATACTGTTTTTGCTGCTACTA---TCCTTGAACTTGGTTCATGGAGTGTTTTATGCTGAACGATATCAAACACCCACCGGCATAAAAGGCCCACAACCC------AACACCAAGACACAGTTCTTCATTCCCTACACCATAAAGAGTAAAGGTATAGCGGTAAGAGGAGAGCAAGGTGTTCCTGGTCCACCAGGACCCGCTGGACCTCGAGGGCACCCAGGTCCTTCCGGACCACCAGGAAAACCAGGCTACGGAAGTCCTGGACTCCAAGGAGAGCCAGGGTTGCCAGGACCACCAGGACCATCAGCTGTAGGGAAGCCAGGTGTGCCAGGACTCCCAGGAAAACCAGGAGAGAGAGGACCATATGGACCAAAAGGAGATATTGGACCAGCTGGCCTACCAGGACCACGGGGCCCACCGGGGCCACCTGGAATCCCTGGACCAGCAGGTATTTCTGTGTCAGGAAAACCTGGACAACAAGGACCCACAGGAGCCCCAGGACCCAGGGGCTTTCCTGGAGAAAAGGGTGCACCAGGAGTCCCTGGCATGAATGGTCAGAAAGGGGAAATGGGATATGGTGCTCCTGGCCGTCCAGGTGAGAGGGGTCTTCCAGGCCCTCAGGGTCCCATGGGACCACCTGGCCCTCCTGGAGTGGGAAAAAGAGGTGAAAATGGGGTTCCAGGACAGCCAGGCATCAAAGGTGATAGAGGTTTTCCAGGAGAAATGGGACCAACTGGCCCACCAGGTCCCCAAGGCCCTCCTGGGGAACGAGGGCCAGAAGGCATTGGAAAGTCAGGAGCTGCTGGAGCCCCGGGCCAGCCAGGGATTCCAGGAACAAAAGGTCTCCCTGGGGCTCCAGGAAGAAGTGGGCCCCCAGGGCCTCCTGGCTTTGGGAAACCAGGCTTGCCAGGTCTGAAGGGACAAAGAGGACCTGCCGGCCTTCCTGGGGGTCCAGGTGCCAAAGGGGAACAAGGGCCAGCAGGTCTTCCTGGGAAGCCAGGTCTACCTGGACCCCCTGGGAATATGGGACCCCAAGGACCAAAAGGCATCCCAGGCAACCATGGTCTCCCAGGTCCTAAAGGTGACACAGGGCCAGCTGGGCCTGCAGGATACCCTGGGGCTAAGGGTGAAAGGGGCTCCCCTGGGTCAGGTGGAAAACCAGGGTATCCAGGAGAACCAGGTCTCAGTGGTCCTAAGGGTAACCCAGGGCTACCAGGCCCAAAAGGTGATCCTGGAGTTGGAGGCCCTCCTGGTCTCCCAGGCCCCATGGGTCCAGGAGGAGCTAAGGGAATGCCAGGACACAGTGGAGAGGCTGGTCCAAGAGGTGCCCCTGGAATACCAGGTATTAGAGGCCCTATTGGGCCACCAGGCATTCCAGGTTTCCCTGGGTCTAAAGGGGATCCAGGAAATCCTGGTCCTCCTGGCCCAGCTGGCATAGCAACTAAGGGCCTCAATGGACCCACTGGGCCACCAGGGCCTCCAGGTCCAAGAGGCCACTCTGGAGAGCCTGGCCTTCCAGGGCCCCCTGGACCCCCTGGCCCACCAGGT---------CAAGCAGTCATG---------------------CCTGAAGGTTTTATAAAGGCAGGCCAAAGGCCCAGTCTTTCTGGGATGCCACTTGTTAGTGCCAACCAGGGAGTAACAGGAATGCCCGTGTCTGCTTTTACTGTTATTCTCTCCAAAGCTTACCCAGCAATAGGAACTCCCATCCCATTTGATAAGATTTTGTATAACAGGCAACAGCATTATGACCCAAGGACTGGAATTTTTACTTGTAGGATACCAGGAATATACTATTTTTCCTACCACGTGCATGTGAAAGGGACTCATGTTTGGGTAGGCCTGTATAAGAATGGCACCCCTGTAATGTACACCTATGATGAATATATCAAAGGCTACCTGGATCAGGCTTCAGGGAGTGCCATCATTGATCTCACAGAAAATGACCAGGTGTGGCTCCAGCTGCCCAATGCCGAGTCAAATGGCCTATACTCCTCTGAGTACGTCCACTCCTCTTTCTCAGGATTCCTAGTGGCTCCAATG---
>speTri2
ATGCTGCCACAAATCGCCCTTTTGCTGCTAATG---TCCTTGAATTTGGTTCATGGAGTGTTTTATGCTGAGCGATACCAAACACCCACTGGCATAAAAGGCCCACCACCC------AACACCAAGACCCAGTTCTTCATTCCCTACACCATAAAGAGTAAAGGTGTAGCAGTAAGAGGTGAGCAAGGTATTCCTGGCCCACCAGGCCCTGCAGGACCTCGAGGACACCCAGGTCCTTCTGGACCACCAGGAAAACCAGGCTATGGAAGTCCTGGACTCCAGGGAGAGCCAGGGTTGCCAGGACCACCAGGACCATCAGCTACCGGGAAACCAGGTGTGCCAGGACTCCCAGGAAAACCAGGGGAGAGAGGACCATACGGACCAAAAGGAGAAGTTGGACCGGCTGGTTTACCAGGACCACGGGGACCACCGGGGCCTCCTGGAATCCCTGGCCCCGCTGGAATTTCTGTGCCAGGAAAACCTGGACAACAAGGACCTGCAGGTGCCCCAGGACCCAGGGGCTTTCCTGGAGAAAAGGGTGTGCCAGGAGTCCCTGGTGTAAATGGACCGAAAGGAGAAACAGGGTATGGTGCTCCTGGCCGCCCAGGTGAGAGGGGCCTTCCAGGCCCTCAGGGTCCCATGGGACCACCTGGCCCTCCTGGAGTAGGAAAAAGAGGTGAAAATGGGTTTCCAGGACAGCCAGGCATCAAAGGTGATCGGGGTTTTCCAGGAGAAAGGGGACTGGCTGGCCCACCAGGTCCCCAAGGTCCTCCTGGAGAACGAGGACCAGAAGGCATTGGAAAGCCAGGAGCTGCTGGGGCTCCAGGTCAGCCAGGGATTCCAGGGGCAAAAGGTCACCCTGGGGCTCCAGGAATAGCTGGGCCACCAGGAGCTCCAGGCTTTGGGAAACCTGGTTTACCTGGTCTGAAGGGACAAAGAGGACCTGTTGGCCTTCCAGGGGGTCCAGGTGCCAAAGGGGAACAGGGGCCAGCAGGTCATCCTGGGGAGCCAGGTCTGACTGGACCTCCTGGAAATATGGGACCCCAAGGACCAAAAGGCATCCCAGGCAACCATGGTCTCCCAGGCCCTAAGGGTGAGACAGGGCCAGTTGGGCCTGCAGGACAACCTGGAGCCAGAGGAACAAGGGGTTCTCCCGGCTTAGATGGAAAACCAGGGTACCCAGGAGAACCAGGTCTCAGTGGTCCCAAGGGTAATCCAGGGTTACCAGGCCCAAAAGGTGACCGTGGAATGGTAGGACCTCCTGGTCTTCCGGGCCCTGTAGGCCCAGCAGGAGCTAAGGGAGTGCCTGGACACAATGGTGAGGCTGGTCCAAGAGGGGCTCCTGGAATACCAGGTACCAGAGGTCCCATTGGGCCACCAGGTATTCCAGGATTCCCTGGATCTAAAGGTGATCCTGGAAATCCAGGTCCTCCTGGTCCAGCTGGCATAGCAACTAAGGGCCTCAATGGACCCACTGGACCACCAGGGCCTCCAGGTCCAAGAGGCCACGATGGACAGCCTGGTCTCCCAGGGCCTCCAGGACCCCCTGGGCCCCCAGGC---------CAAGCAGTCATG---------------------CCCGAGGGCTTTATAAAGGCAGGACAAAGGCCCAGTCTTTCTGGGATGCCTCTTGTTAGTGCCAACCAGGGAGTAACAGGAATGCCTGTGTCTGCTTTTACTGTTATTCTCTCCAAAGCCTATCCAGCAATAGGTGCTCCCATCCCATTTGATAAGATTTTGTATAACAGGCAACAGCATTATGACCCAAGAACTGGAATCTTTACCTGTAGGATACCAGGAATATACTATTTCTCCTACCATGTGCATGTGAAAGGGACTCATGTTTGGGTAGGTCTATATAAGAATGGCACCCCCATAATGTACACCTATGATGAGTATACCAAAGGCTACCTGGATCAGGCTTCAGGGAGTGCCATAATCGATCTCACAGAAAATGACCAGGTGTGGCTCCAGCTGCCTAATGCCGAATCAAATGGCCTGTACTCCTCTGAGTATGTCCATTCCTCCTTCTCAGGATTCTTAGTGGCTCCCATG---
>HLmyoMyo6
ATGCTGCCACCAATAGCCCTTTTGCTGCTAATG---TCCTTGAATTTGGTTCATGGAGTGTTTTATGCTGAGAGATACCAAACACCTACAGGCATAAAAGGCCCAGCATCC------AACACCAAGACACAGTTCTTCATTCCTTATGCCATCAAGAGTAAAGGTATACCAGTAAGAGGACAGCAAGGTACTCCCGGTCCACCAGGCCCCGCTGGACCTCGAGGGCACCCAGGCCCCTCTGGGCCACCAGGAAAACCAGGCTATGGAAGTCCTGGACCCCAAGGAGAGCCAGGGTTGCCAGGACCCCCGGGACCATCAGGCACGGGAAAGCCAGGCACACCGGGACTGCCAGGAAAACCAGGGGAGAGAGGACCTTATGGACCAAAAGGAGATGTTGGACCAGCTGGTTTACCAGGACCACGGGGCCCACCAGGACCACCTGGAATTCCCGGCCCGGCTGGAATTTCTGTGCCAGGAAAACCTGGACAACAGGGATCGCCAGGAGCCCCGGGACCCAGAGGCCTTCCTGGAGAAAAGGGTGCACCGGGAGTCCCTGGTGTGAATGGACAGAAAGGAGACACCAGATACGGTGCGCCAGGCCGTCCAGGTGAGAGGGGCCTTCCCGGTCCTCAGGGGCCCATGGGACCGCCTGGCCCTCCCGGAGTGGGAAAAAAGGGTGAAAATGGGTTCCCAGGGCAGCCAGGCATCAAGGGTGATCGGGGCTTTCCAGGAGAAAGGGGACCGATTGGCCTACCAGGCCCCCAAGGTCCTCCTGGGGAACGAGGACCAGAAGGCATTGGAAAGCCAGGAGCCGCCGGAGCCCCAGGCCAGCCAGGGGTCCCAGGAACCAAAGGTCACCCCGGGGCTCCGGGAATCGCGGGGCCCCCAGGGCCTCCTGGTTTTGGGAAACCAGGCTTGCCAGGTCTTCAGGGACAAAGAGGACCTCCCGGTCTTCCAGGGGGCCCGGGTGCCAAAGGGGAGCAAGGCCCGGCAGGCCGTCCTGGGGAGCCAGGTCTGGCTGGACCCCCTGGAAATGTGGGACCCCAAGGACCAAAGGGCATCCCGGGCCACCATGGAATGCCAGGCCCTAAAGGTGAGGCAGGGCCACCTGGGCCTGCAGGACGCCCTGGGGCTAAGGGAGAAAGGGGTTCCTCTGGCTTAGATGGGAAACCAGGGTACGCAGGAGAACCCGGTCTCGATGGTCCCAAGGGCCACCCAGGGCTTCCAGGACCCAAAGGTGACCCTGGAGTAGAAGGACCTCCTGGTCTCCCAGGCCCTGCAGGCCCCGCAGGAGCGAAGGGAATGCCTGGACACAATGGTGAGGCAGGTCCCAGAGGTGCTCCTGGAATACCAGGCACCAGAGGCCCCATTGGGCCCCCCGGCATTCCAGGATTCCCTGGATCTAAAGGGGACCCAGGGACTCCAGGTCTTCCTGGCCCAGCTGGCATAGCAACTAAGGGCCTCAATGGACCCACAGGGCCACCCGGGCCTCCAGGTCCGAGAGGCCACGCCGGGGAGCCTGGCCTTCCAGGGCCCCCCGGTCCTCCAGGGCCCCCAGGG---------CAGGCAGTCGCT---------------------CCTGAAAGCTTTACAAAGGCGGGCCAAAGGCCCAGTCTTTCCGGGATGCCCCTCGTTAGTGCCAACCAGGGTGTGACAGGAATGCCCGTGTCTGCTTTCACCGTTATTCTCTCCAAAGCTTACCCAGCAATAGGTGCTCCCATCCCATTTGATAAGATTTTGTATAACAAGCAACAGCATTATGACCCGAGAACTGGAATCTTCACCTGCAAGATTCCGGGAATCTACTATTTCTCCTATCATGTGCATGTGAAAGGGACCCATGTGTGGGTAGGCCTGTATAAGAACGGCACCCCCGTCATGTACACGTATGATGAATACACCAAGGGCTACCTGGATCAGGCTTCGGGCAGTGCCATCATCGACCTCGCAGAAAATGACCAGGTGTGGCTCCAACTGCCCAACGCCGAGTCCAATGGCCTGTACTCCTCTGAGTACGTCCATTCATCTTTCTCAGGATTCTTAGTGGCCCCGATG---
>HLpipKuh2
ATGCTGCCACCAATAGCCCTTTTGCTGCTAATG---TCCTTGAACTTGGTTCATGGAGTGTTTTATGCTGAGAGATACCAAACACCTACAGGCATAAAAGGCCCAGCAGCC------AACACCAAGACACAGTTCTTCATTCCCTATGCCATCAAGAGTAAAGGTATACCGGTCCGAGGACAGCAAGGCACCCCCGGCCCACCAGGCCCCGCCGGCCCTCGCGGGCACCCGGGCCCCTCCGGACCACCGGGAAAACCAGGCTACGGGAGTCCGGGACCCCAAGGAGAGCCAGGGCTGCCGGGCCCGCCGGGACCATCGGGCACGGGGAAGCCAGGCTCGCCGGGACTGCCAGGAAAGCCAGGGGACAGAGGACCGTATGGGCCGAAAGGAGACGTTGGACCGGCCGGCTTACCAGGCCCCCGGGGCCCGCCGGGACCCCCGGGCACCCCCGGCCCCGCGGGGATCTCCGTGTCGGGAAAACCTGGAGAACAGGGATCGCCGGGGGCCCCGGGACCCCGAGGCCTGCCCGGAGAAAAGGGGGCGCCCGGAGTGCCCGGTGTGAACGGACAGAAGGGAGAAACCAGGTACGGCGCCCCGGGCCGCCCCGGGGAGAGGGGCCTGCCCGGTCCGCAGGGGCCCGCGGGCCCGCCCGGCCCCCCGGGCGTGGGGAAGAGGGGGGAGAGCGGCTTCCCGGGGCAGCCGGGCGTCAAAGGGGACCGGGGCTTCCCGGGAGAGCGGGGCCCCATCGGCCTGCCGGGCCCGCAGGGGCCTCCCGGGGAGCGGGGCCCGGAGGGCGCGGGGAAGCCCGGAGCCCCCGGCGCCCCGGGCCAGCCAGGGGCCCCCGGGACCAAAGGCCACCCCGGGGCTCCGGGGATCGCGGGGCCCCCCGGGCCTCCGGGCTTCGGGAAGCCGGGCCTGCCAGGCCTGCAGGGCCAGAGAGGCTCCGCCGGCCTTCCCGGCGGCCCGGGGGCCAAGGGGGAGCAAGGCCCGGCCGGCCGCCCTGGGGAGCCGGGTCTGGCCGGACCCCCCGGGAGTGCGGGGCCCCCGGGACCCAAGGGCACCCCGGGCACCTATGGGATGCCGGGCCCCAAGGGGGAGGCGGGGCCCGCCGGGCCGGCAGGACGCCCCGGGGCCAAGGGGGAGAGGGGGCCGTCTGGCCTGGATGGGAAACCAGGGTACCCGGGAGAGCCGGGTCTGGACGGGCCTAAGGGTCACCCGGGGCTGCCCGGACCCAAAGGGGACCCCGGAGTGGAAGGACGTCCCGGGCTCCCGGGCCCCGCAGGCCCCGCGGGCGCGAAGGGAACGCCCGGGCACAACGGCGAGGCGGGGCCCAGGGGCTCCCCTGGAATACCGGGCACCCGAGGCCCCATCGGGCCGCCCGGCATCCCGGGCTTCCCCGGGTCCAAAGGGGATCCAGGAAGTCCAGGCCTTCCTGGCCCCGCTGGCATAGCCACCAAGGGCCTCAACGGGCCCACGGGGCCCCCGGGACCCCCAGGTCCGAGAGGCCAGGCGGGAGAGCCGGGCCTTCCGGGGCCCCCCGGGCCTCCAGGGCCCCCCGGC---------CCTGCC------------------------------GACAGCTTCACCAAGGCCGGCCAAAGGCCCAGCATCCCCGGGGTGCCCCAGGTTAGTGTCAACCAGGGAGTCACAGGAATGCCCGTGTCCGCCTTCACCGTTATCCTCTCCAAAGCCTACCCGGCCATAGGCGCCCCCATCCCATTTGATAAGGTTCTGTATAACAAGCAGCAGCATTACGACCCGAGAACCGGCATCTTCACCTGCAAGATCCCGGGCCTCTACTATTTCTCCTACCACGTGCACGTGAAAGGGACCCACGTGTGGGTGGGCCTGTACAAGAACGGCACCCCCGTCATGTACACGTATGATGAGTACACCAAGGGCTATCTGGACCAGGCCTCGGGCAGCGCCATCCTCGACCTGGCGGAGAACGACCAGGTGTGGCTGCAGCTGCCCAACGCCGAGTCCAACGGCCTGTACTCCTCCGAGTATGTCCACTCCTCCTTCTCAGGGTTCCTAGTGGCTCCCATG---
>HLrouAeg4
ATGCTGCCACAAATAGCCCTTTTGCTGCTAATG---TTCTTGAACTTGGTTCATGGAGGGTTTTATGCTGAGAGATACCAAACACCTACAGGCATAAAAGGCCCACTACCC------AACACCAAGACACAGTTCTTCATTCCTTATGCCATAAAGAGTAAAGGTATACAAGTAAGAGGAGAGCAAGGTATTCCCGGTCCACCAGGCCCCACTGGACCTCGAGGGCACCCAGGTCCATCTGGACCAGCAGGAAAACCAGGCTATGGAAGTCCTGGACCCCAAGGAGAGCGTGGGCTGCCAGGACCACCAGGACCACCAGGCACTGGGAAGCCAGGTTTGCCAGGACTGCCAGGAAAACCAGGGGAGAGAGGACCATATGGACCAAAAGGAGATATTGGACCAGCTGGTTTACCAGGACCACGGGGCCCACCGGGACCACCTGGAATTCCCGGCCCAGCTGGAATTTCTGTTTCAGGAAAACCTGGACAACAGGGATCCCCAGGAGCCCCGGGACCCAGGGGCTTTCCTGGAGAAAAGGGTGCACCAGGAGTCCCTGGTATGAACGGACAGAAAGGGGAAACTGGATATGGTGCTCCCGGTCGCCCAGGTGAGAGGGGCCTTCCAGGCCCTCAGGGTCCCATGGGACCACCTGGCCCTCCTGGAGTGGGAAAGAGAGGCGAAAACGGGTTTCCAGGACAGCCAGGGATCAAAGGTGATAGGGGATTTCCAGGAGAAAGGGGATCAACTGGCCCACCAGGCCCACAAGGTCCTCCTGGGGAACGAGGACCAGAAGGCATTGGAAAGCCGGGAGCTGCTGGAGCCCCAGGCCAGCCAGGGATTCCGGGAACCAAAGGTCATCCTGGGGTTCCAGGAATAGCTGGGGCCCCAGGGGCTCCTGGCTTTGGGAAACCAGGCTTGCCAGGGCTGAAGGGACAAAGGGGACCTGCCGGTCTTCCGGGAGGTCCAGGTGCTAAAGGGGAACAAGGCCCAGCAGGTCATCCTGGGGAGCCAGGTCTGACTGGACCCCCTGGAAATATTGGACCCCAAGGACCAAAGGGCATACCGGGCAACCATGGGATCCCAGGCCCCAAAGGCGAGACGGGGCCAGTCGGGCCTGCAGGACTCCCAGGGGCTAAGGGAGAAAGGGGTGCCTCCGGTTTAGATGGAAAACCAGGGTACCCAGGTGAACCAGGTCTCAATGGTCCTAAGGGTAACCCAGGATTACCAGGCGCAAAAGGTGACCCTGGAGTGGAAGGACCTCGTGGTCTCCCAGGCCCTGCGGGCGCAGCAGGAGCTAAGGGAATGCCTGGACACAACGGTGAGGCTGGCCCAAGAGGTGCTCCTGGAATACCAGGTACCAGAGGCCCCATTGGGCCACCAGGCATTCCAGGATTCCCTGGATCTAAAGGGGATCCAGGAACTCCAGGTCTTCCTGGCCCCGCTGGCATAGCGACTAAGGGCCTCAATGGACCCACTGGGCCACCAGGGCCTCCAGGTCCGAGAGGCCATGCTGGAACGCCTGGCCTTCCAGGGCCCCCAGGGCCCCCAGGCCCCCCAGGT---------CAGGCAGCCCTT---------------------CCTGAGGGCTTTATAAAGGCAGGCCAAAGGCCTAGTCTTTCTGGGATGCCTCTGATTAGTGCCAACCAGGGTGTAACAGGAATGCCTGTATCTGCTTTCACTGTTATTCTCTCCAAAGCTTACCCAGCAATAGGTACTCCCATCCCATTTGATAAGATTCTGTATAACAGGCAGCAGCATTATGACCCAAGAACTGGAATCTTTACTTGTAGGATACCAGGAATATACTATTTCTCATACCATGTGCATGTGAAAGGGACCCATGTTTGGGTAGGTCTGTATAAGAATGGCACCCCTGTAATGTATACCTATGATGAATACTCCAAGGGCTACCTGGATCAGGCTTCGGGAAGTGCCATAATCGACCTCACAGAAAATGACCAGGTGTGGCTCCAGTTGCCCAATGCTGAGTCGAATGGCCTATATTCCTCTGAGTATGTTCACTCCTCTTTCTCAGGATTCTTAGTAGCTCCAATG---
>HLmolMol2
ATGCTGCCACAAACAGCCCTTTTGCTGCTGATG---TCCTTGAACTTGGTTCATGGAGCGTTTTATGCTGAGAGATACCAAACACCTACAGGCATAAAAGGCCCAGTACCC------AACACCAAGACACAGTTCTTCATTCCCTATGCCATAAAGAGTAAAGGTATAGCAGTAAGAGGAGAGCAAGGCATTCCCGGTCCACCAGGCCCCACTGGACCTCGAGGGCACCCAGGTCCCTCTGGGCCACCAGGAAAACCAGGCTACGGAAGTCCTGGACCTCAAGGAGAGCCCGGATTGCCAGGACCACCGGGACCATCAGGCACTGGGAAGCCAGGCTTACCAGGACTGCCAGGAAAACCAGGGGAGAGAGGACCATATGGACCAAAAGGAGATATTGGACCAGCTGGTTTACCAGGACCACGGGGCCCACCAGGACCACCTGGAATTCCCGGCCCAGCTGGAATTTCTGTTTCAGGAAAACCCGGACAACAGGGATCCCCAGGAGCTGTGGGACCCAGAGGCTTTCCTGGAGAAAAGGGTGCACCAGGGGTCCCTGGTGTGAATGGACAGAAGGGGGAAACTGGATACGGTGCTCCTGGCCGTCCAGGTGAGAGGGGCCTTCCAGGTCCTCAGGGTCCCATGGGACCACCTGGGCCCCCTGGGGTGGGAAAAAGAGGTGAAAATGGGTTTCCAGGACAGCCAGGTATCAAAGGTGATCGAGGCATTCCAGGAGAAAGGGGACCAACTGGGCCCCCAGGCCCCCAAGGTCCTCCTGGGGAACGAGGACAAGAAGGCATTGGAAAGACAGGAGCTGCTGGAGCCCCAGGCCAGCCAGGGGTTCCCGGAACCAAAGGTCATCCTGGGGCTCCAGGAATAGCGGGACCCCCAGGGCCTCCTGGCTTTGGGAAACCAGGCTTGCCAGGCCTGAAGGGGCAAAGAGGACCTGTTGGCCTTCCAGGGGGTCCAGGTGCCAAAGGAGAACAAGGCCCAGCGGGCCATCCTGGGGAGCCAGGTCTGACTGGACCCCCTGGAAATATGGGACCCCAAGGACCAAAGGGCATCCCAGGCAACCATGGGATCCCAGGCCCTAAAGGTGAGACAGGGCCGGTTGGGCCTGCAGGACGCCCTGGGGCTAAGGGAGAAAGGGGTTCCTCAGGTTTGGATGGAAAACCAGGGTACCCAGGAGAACCTGGTCTCAATGGTCCCAAGGGTCACCCAGGGTTACCAGGCCCGAAAGGTGAGCCTGGAGTGGGAGGATCTCCTGGTCTCCCAGGCCCTGCGGGCCCAGCGGGAGCTAAGGGAATGCCTGGACACAATGGTGAGGCAGGTCCAAGAGGTGCTCCTGGAATACCAGGTACCAGAGGCCCCATTGGGCCACCCGGCATTCCAGGATTCCCTGGGTCTAAAGGGGATCCAGGAACTCCAGGTCTTCCTGGGCCAGCTGGCATAGCAACTAAGGGTCTCAATGGACCCACCGGGCCACCAGGGCCTCCAGGTCCGAGAGGCCACGATGGAGAGCCTGGCCTTCCAGGGCCCCCAGGTCCTCCAGGTCCCCCAGGC---------CAAGCAGCCCTT---------------------CCTGAGGGCTTTATAAAGGCAGGCCAAAGGCCCAGTATTTCTGGAATGCCTCTTGTTAGTGCCAACCAGGGAGTAACAGGAATGCCCGTGTCTGCTTTCACTGTTATTCTCTCCAAAGCTTACCCAGCAATAGGTACTCCCATCCCATTCGATAAGATTTTGTATAACAAGCAACAGCATTATGACCCAAGAACTGGAATCTTTACCTGCAAGATACCGGGAATATACTATTTCTCTTACCACGTGCATGTCAAAGGGACCCATGTTTGGGTAGGTCTGTATAAGAATGGCACCCCTGTAATGTACACATATGATGAATACGCCAAGGGCTACTTGGATCAGGCTTCAGGCAGTGCCGTCATCGACCTCACAGAAAATGACCAGGTGTGGCTCCAACTGCCCAACGCTGAGTCCAATGGCCTGTACTCCTCTGAGTATGTCCACTCCTCTTTCTCAGGGTTCCTAGTGGCTCCAATG---
>HLrhiFer5
ATGTTGCCACAAATAGCCCTTTTGCTGCTAATG---TCCTTGAACTTGGTTCATGGAGGGTTTTATGCTGAGAGATACCAAACACCTACAGGCATTAAAGGCCCACTACCC------AACACCAAGACACAGTTCTTCATTCCTTATGCCATAAAAAGTAAAGGTATACCAGTACGAGGAGAACAAGGTGTTCCCGGTCCACAAGGCCCTACAGGACCTCGAGGGCACCCAGGTCCATCTGGACCACCAGGAAAACCAGGCTACGGAAGTCCTGGACCCCAAGGAGAGCCAGGGCTGCCAGGACCACCGGGACCATCAGGCACTGGGAAGCCAGGTTTGCCAGGACTGCCAGGAAAACCAGGGGAGAGAGGACCATATGGACCAAAAGGAGATATCGGACCAGCTGGTTTACCAGGACCACGGGGCCCACCAGGACCACCTGGAATCCCTGGCCCAGCTGGAATTTCTGTTTCAGGAAAGCCGGGACAACAGGGATCCCCAGGAGCCCCAGGACCCAGGGGCTTTCCTGGAGAAAAGGGTGCACCAGGAGTCCCTGGAGGGAATGGACAGAAAGGGGAAAATGGATATGGTACGCCTGGCCGTCCAGGTGAGAGGGGCCTTCCAGGCCCTCCGGGTCCCATGGGACCACCTGGTCCTCCTGGAGTGGGAAAAAGAGGCGAAAATGGGTTTCCAGGACAGCCAGGCATCAAAGGTGATCGGGGTTTTCCAGGAGAAAGAGGACCAAGTGGCCCACCAGGCCCCCAAGGTCCTCCTGGGGAACGCGGACCAGAAGGTGCTGGAAAGCCAGGAGCTGCTGGAGCCCCAGGCCAGCCAGGGATTCCAGGAACCAAAGGTCACCCTGGGGCTCCAGGAATAGCTGGGCCCCCAGGGGCTCCTGGTTTTGGGAAACCAGGCTTGCCAGGCCTGAAGGGACAAAGAGGACCTGCAGGCCTTCCAGGCGGCCCGGGTGCCAAGGGAGAACAAGGCCCAGCAGGTCATCCTGGGGAGCCAGGTCTGACTGGACCCCCTGGAAGTATGGGACCCCAAGGACCAAAGGGCATCCCAGGAAACCCTGGGATCCCAGGCACTAAAGGTGAGACAGGGCCAGTTGGGCCTGCAGGACACCCTGGGGTTAAGGGAGAAAGGGGTTCCTCTGGTTTAGATGGAAAACCTGGGTACCCGGGAAAACCAGGTCTTAATGGTCCTAAGGGTCACCCAGGGTTACCAGGCCCAAAAGGTGAGCCTGGAATGGAAGGACGTCCTGGTCTCCCAGGCCCTGCAGGCCCAGCAGGAGCTAAGGGAACACCTGGGCATAATGGTGAGACTGGTCCAAGAGGTGCTCCTGGAATACCAGGTACCAGAGGCCCTGTTGGGCCACCAGGCATTCCAGGATTCCCTGGATCTAAGGGTGATCCAGGAACTCCAGGTCTTCCTGGTCCAGCTGGCATAGCAACTAAAGGCCTCAATGGACCCACTGGGCTGCCAGGGCCTCCGGGTCCGAGAGGCCACGCTGGAGAGCCTGGCCTCCCAGGGCCCCCGGGGCCCCCAGGTCCCCCAGGC---------CAAGCCGCCCTT---------------------CCTGATGGCTCTATAAAAGCAGGCCAAAGGCCCAGTATTACTGGGATGCCTCTTGTTAGTGCCAACCAGGGTGTAACAGGAATGCCTGTGTCTGCTTTCACTGTTATTCTCTCCAAAGCTTACCCAGCAATAGGTACTCCCATCCCATTTGATAAGATTTTGTATAACAAGCAACAGCATTATGACCCAAGAACTGGAATCTTTACTTGCAGGATACCAGGAATATACTATTTCTCCTACCATGTACATGTGAAAGGGACCCATGTTTGGGTAGGTCTGTATAAGAACGGCACCCCCGTAATGTACACCTATGATGAATACACCAAGGGCTACCTGGATCAGGCTTCAGGGAGCGCCATCATCGACCTCACAGAAAATGACCAGGTGTGGCTCCAGTTGCCCAACGCCGAGTCGAATGGCCTGTATTCCTCTGAGTACGTCCACTCCTCTTTCTCAGGATTCTTAGTGGCTCCAATG---
>HLphyDis3
ATG---CCAGAAATAGCCCTTTTGGTGCTAATG---TCCTTGAACTTGGTTCATGGAGCTTTTTATGCTGAGAGATACCAAACACCTACAGGTGTAAAAGGCCCACTAGCC------AACACCAAGACACAGTTCTTCATTCCCTACGCCATAAAGAGTAAAGGTATACCAGTAAGAGGAGAGCAAGGTATTCCTGGTCCACCAGGCCCCACTGGACCTCGAGGGCACCCAGGTCCCTCTGGGCCACCAGGAAAGCCAGGCTATGGAAGTCCTGGACTCCAAGGAGAGCCAGGGTTGCCAGGACCACCAGGACCATCAGGCACCGGGAAGCCAGGCATACCAGGACTACCTGGAAAACAAGGGGAGAGAGGACCATATGGACCGAAAGGAGATATTGGACCAGCTGGTTTACCAGGACCTCGGGGTCCCCCAGGACCACCCGGAATTCCTGGCCCAGCTGGAATTTCTGTTTCAGGAAAACCTGGACAACAGGGACCCCCAGGAGCCCCTGGGCCCAGAGGCATTCCTGGAGAAAAGGGTGCACCAGGAGTCCCTGGTGTGAATGGACAGAAAGGGGAAACTGGATATGGTGCTCCTGGCCGCCCAGGTGAGAGGGGCCTTCCAGGTCCCCAGGGTCCCATGGGTCCACCTGGCCCTCCTGGAGTGGGAAAAAGAGGTGAAAATGGGTTTCCAGGACAGCCAGGTATCAAAGGTGATCGGGGCTTTCCAGGGGAAAGGGGACCAGCTGGCCCACCAGGCCCCCAAGGTCCTCCTGGGGAACGAGGGGCCGAAGGCATTGGAAAGCCAGGAGCCAGTGGAGCGCCAGGCCAGCCAGGGGTTCCGGGAACCAAAGGTCACCCTGGGGCTCCGGGAGTAGCTGGGCCCCCAGGGCCTCCTGGCTTTGGGAAACAGGGCTTGCCAGGCCTGAAGGGACAAAGAGGACCCGCTGGCCTTCCAGGGGCTCCAGGTGCCAAAGGGGAACAAGGTCCAGCAGGCCGTCCTGGGGAGCCAGGTCTGGCTGGACCCCCTGGAAGTATGGGGCCCCAAGGACCAAAAGGCATCCCAGGCAACCATGGGGTTCCAGGCCCTAAAGGTGAGACGGGGCCAGTCGGACCTGCAGGACACCCTGGGGCTAAGGGAGAAAGGGGTTCCTCTGGCTTAGATGGAAAACCAGGGTACCCGGGAGAACCAGGTCTCAGTGGTCCTAAGGGTAACCCAGGGTTACCAGGCCCAAAAGGTGACCCTGGCGTGCAAGGACCTCCTGGTCTCCCAGGCCCTGGGGGCCCATCAGGAGTTAAGGGAATGCCTGGACACAACGGTGAGGCAGGTCCAAGAGGTGCTCCTGGAATACCAGGTACCAGAGGCCCCATTGGGCCACCAGGCATTCCAGGATTCCCTGGACCTAAAGGGGATCCAGGAACTCCAGGTCTTCCGGGCCCAGCTGGCATAGCAACTAAGGGCCTCAATGGACCCAGTGGGCCACCAGGACCCCCAGGTCCAAGAGGCCATTCTGGAGAGCCTGGCCTTCCAGGGCCCCCAGGTCCCCCAGGCCCCCCAGGC---------CAAGCAGCCCTT---------------------CCTGAGGGCTCTATAAAGGCAGGCCAAAGGCCT------------------TTTGTTAGTGCCAGCCAGGGTGTGACAGGAATGCCAGTGTCTGCTTTCACTGTTATTCTCTCTAAAGCTTACCCAGCTATAGGAGCTCCCATCCCATTTGATAAGATTCTGTATAACAGGCAACAGCATTATGACCCAAGAACTGGAATCTTTACCTGCAGGATACCCGGAATATACTATTTCTCCTACCACGTGCATGTCAAAGGGACCCATGTTTGGGTAGGTCTGTATAAGAATGGCACCCCTATAATGTACACGTATGATGAATATGCCAAAGGCTACCTGGACCAGGCTTCAGGCAGTGCCATAGTTGATCTCACAGAAAACGATCAGGTGTGGCTCCAACTGCCCAACGCCGAGTCCAATGGCCTGTACTCCTCTGAGTACGTCCACTCCTCCTTCTCAGGATTTTTAGTGGCTCCAATG---
>HLcamFer2
ATGCTGCCACAAATCACCCTTTTGCTGCTAACA---TCCTTGAACTTGGTTCATGGAGTGTTTTATACCGAGCAATACCAAACACCTACAGGCATAAAAGGCCCACCATCC------AACACCAAGGCACAGTTCTTCATTCCCTACGCCATAAAGAGTAAAGGTATAGCAGTAAGAGGAGAACAAGGTATTCCTGGTCCACCAGGCCCTGTTGGACCTCGAGGGCACCCAGGTCCTTCTGGACCACCAGGAAAACCAGGCACTGGAAGTCCAGGACCCCAAGGAGAGCCAGGGTTGCCAGGACCGCCGGGACCGTCAGCCACTGGGAAGCCAGGTTTGACAGGACTCCCAGGAAAACAAGGAGAGAGAGGACCATCTGGACCAAAAGGAGATATCGGACCAGCTGGTTTACCAGGACCACGGGGCCCACCGGGGCCACCTGGAATCCCTGGCCCAGCTGGAATTTCTGTTACAGGAAAACCTGGACAACAGGGACCTACAGGAGCCCCAGGACCCAGGGGCTTTCCTGGAGAAAAGGGTGCACCAGGAGTTCCTGGTATGAATGGGCAGAAAGGGGAAACGGGATATGGTGCTCCTGGCCGCCCAGGTGACAGGGGTCTTCCAGGCCCTCAGGGTCCCATGGGACCACCTGGCCCTCCTGGAGTGGGAAAGAGAGGTGAAAATGGGCTTCCAGGACAGCCAGGCATCAAAGGTGATCGGGGCTTTCCAGGAGAAAGGGGGCCAACTGGCTCACCAGGCCCCCAAGGTCCTCCAGGGGAACAAGGACCAGAAGGCATTGGAAAGCCAGGAGCCACTGGAGCCCCAGGCCAGCCAGGGGTTCCAGGGACAAAAGGTCAGCCTGGGGCTCCGGGAATAGCAGGGCCCCCAGGTGCTCGTGGCTTTGGGAAACCAGGCTTGCCAGGCTTGAAGGGACAAAGAGGACCTATAGGCCTTCCAGGGGCTCCAGGTGCCAAAGGGGAACAAGGCCCAGCAGGCCATCCTGGGGAACCAGGTCTCACTGGACCCCCTGGAAATATGGGACCCCAAGGGCCAAAAGGCATCCCAGGCAACGATGGGATCCCAGGGCCTAAAGGTGAGACAGGGCCAGTGGGGCCTGCAGGATACCCTGGGGCTAAGGGAGAAAGGGGCACCTCCGGGTTAGATGGAAAACCAGGGTACCCAGGAGAGCCAGGTCTCAATGGTCCCAAAGGTAACCCAGGGTTACCAGGCCCAAAAGGTGACCGTGGAATTGGAGGACCTCCTGGTCTCCCAGGCCCTGTGGGCCCAGCAGGAGCTAAGGGATTGCCTGGACATAATGGTGAGACTGGTCCAAGAGGTGCCCCTGGAATACCAGGTACCAGAGGCCCCATTGGACCACCGGGCATTCCAGGATTCCCTGGATCTAAAGGGGATCCAGGAACTCCAGGTCCTCCTGGTCCTGCTGGCATAGCAACTAAGGGCCTCAATGGACCCACTGGGCCACCAGGGCCTCCAGGTCCAAAAGGCCATGCTGGAGAGCCTGGCCTCCCAGGGCCCCCAGGACCCCCAGGGCCCCCAGGC---------CAAGCCGTCCTG---------------------CCAGAGGGTTCTGTAAAGGCAGGCCAAAGGCCT------------------TTTGTTAGTGCCAACCAGGGAGTAACAGGAATGCCTGTATCTGCTTTCACTGTTATTCTCTCTAAAGCTTATCCAGCTATAGGCAGTCCCATCCCATTTGACAAGATTTTATATAATAGCCAGAAGCATTATGACCCAAGAACTGGAATCTTCACCTGCAAGATACCAGGAATATATTACTTCTCCTACCACATACATGTGAAAGGGACCCATGCTTGGGTGGGCCTGTATAAGAATGGCACCCCTGTAATGTACACCTACGATGAATACGTCAAAGGCTACCTGGATCAGGCTTCAGGTAGCGCCATAATCGATCTCACAGAAGACGACCAGGTTTGGCTCCAGCTGCCCAATGCAGGGACAAACGGGCTGTACTCCTCTGAGTATGTCCACTCCTCTTTCTCAGGATTCTTAGTAGCTCCAATG---
>susScr11
ATGCTGCCACAAACAGCCCTTTTGCTGCTGCTATTGTCCTTGAACTTGGTTCATGGAGTGTTTTATACTGAGCAATACCAAACACCTACAGGCATAAAAGGCCCACCATCC------AACACCAAGGCACAGTTCTTCATCCCCTACGCCATAAAGAGTAAAGGTATATCACTAAGAGGAGAGCAAGGTATTCCCGGTCCACCAGGCCCCGCTGGACCACGAGGGCACCCAGGTCCATCTGGACCCCCAGGAAAACCAGGCTTCGGAAGCCCTGGACCCCAAGGACAGCCAGGGCTGCCAGGACCACCAGGACCATCAGCCACTGGGAAGCCAGGTTTGCCAGGACCCCAAGGAAAACCAGGGGAGAGAGGACCATATGGACCAAAAGGAGATATGGGACCAGCTGGTTTACCAGGACCACGGGGCCCACCAGGGCCACCTGGTATCCCCGGCCCGGCTGGAATTTCTGTTACAGGAAAACCTGGACAACAGGGACCTGCAGGAGCCCCAGGACCCAGGGGCTTTCCTGGAGAAAAGGGTGCACCAGGAGTCCCTGGTATCAATGGACAGAAAGGGGAAACAGGATATGGTGCTCCTGGCCGCCCAGGTGACAGGGGCCTTCCAGGCCCCCAGGGCCCAATGGGACCACCTGGCCCTCCTGGAGTGGGAAAGAGAGGGGAAAATGGGTTTCCCGGACAACCAGGCATCAAAGGTGATCGGGGCTTTCCAGGAGAAAGTGGACCGGCTGGTCCACCAGGCCCCCAAGGTCCTCCTGGGGAACAAGGACGAGAAGGCATTGGAAAGCCAGGAGCTCCTGGAGCCGCAGGCCAGCCAGGGCTTCCAGGGACAAAAGGTCACCCCGGGGCTCCAGGAATGGCTGGGCCTCCAGGGGCTCCTGGCTTTGGGAAACCAGGCTTGCCAGGCCTGAAGGGACAAAGAGGTCCTATAGGCCTTCCAGGGGCTCCAGGTGCCAAAGGGGAACAAGGCCCGGCAGGTCATCCTGGGGAACCAGGTCTGACTGGACCCCCTGGAAGTAGGGGACCCCAAGGACCAAAAGGCATCCCAGGCAATAACGGGGTCCCAGGCCCTAAGGGTGAGATAGGGCTGGCTGGGCCTGCAGGATTCCCTGGGGCTAAGGGAGAAAGGGGCCCCTCCGGGTTAGATGGAAAACCAGGGTACCCAGGAGAACCAGGTCTCAATGGTCCCAAGGGTAACCCAGGGTTACCCGGCCCAAAAGGTGACCCTGGAATTGGAGGACCTCCTGGTCTCCCAGGCCCTGTGGGCCCAGCAGGAGCTAAGGGAGTGCCTGGACACAATGGTGAGGCTGGGCCAAGAGGTGCCCCTGGAATACCAGGTACCAGAGGTCCCATCGGGCCACCAGGCATTCCAGGATTCCCTGGCTCTAAAGGGGATCCAGGAAATCCAGGTCCTCCTGGTCCAGCTGGCATAGCAACTAAGGGCCTCAATGGGCCCACTGGGCCACCAGGGCCTCCAGGACCAAAAGGTCATGCTGGAGAGCCTGGCCTCCCAGGGCCCCCAGGGCCCCCAGGCCCTCCAGGC---------CAAGCGGTCCCA---------------------CCCGAAGGCTTTGTAAAGGAAGGACAGAGGGCT------------------TTTGTTAGTGCCAACCAGGGAGTAACAGGAATGCCTGTATCTGCCTTCACTGTGATTCTCTCCAAAGCTTACCCAGCTATAGGTGCTCCCATCCCCTTTGATAAGATTTTATATAACGGGCAACAGCACTATGACCCAAAAACTGGAATCTTTACCTGCAGGATACCTGGAATCTATTACTTCTCCTACCACATTCACGTGAAGGGGACCCATGCTTGGGTGGGCCTGTATAAAAATGGCACCCCTGTCATGTACACCTATGATGAATATGTCAAAGGCTACCTGGATCAGGCTTCAGGGAGTGCCATCCTTGATCTCACAGATAATGACCAGGTATGGCTCCAGCTGCCCAACGCTGGGTCGAACGGGCTGTACTCCTCTGAGTACGTCCACTCCTCTTTCTCAGGATTCCTAGTGGCTCCAATG---
>HLequCab3
ATGCTGCCACAAACAGCCCTTGTGCTGCTACTG---ACCTTGAACTTGGTTCATGGCGAGTTTTATGCTGAGAGGTATCAAACACCTACAGGCATAAAAGGGCCACCACCC------AACATCAAGACCCGGTTCTTCATTCCCTATGCCATAAAGAGTAAAGGTGTATCAGTGAGAGGAGAACAAGGTGTTCCTGGTCCACCAGGCCCCAGTGGACCTCGAGGGCACCCAGGACCATCTGGACCACCAGGAAAACCAGGTTATGGAAGCCCTGGACCCCAAGGAGAGCCAGGGTTGCCAGGACCACCAGGACCATCAGCCACTGGGAAGCCAGGTGTGCCAGGACTCCCAGGAAAACAAGGGGAGAGAGGACCATATGGACCAAAAGGAGACATTGGACCAGCTGGTTTACCAGGACCACGGGGCCCACCCGGGCCACCTGGAATCCCCGGCCCGGCTGGAATTTCTGTTCCAGGAAAACCTGGACAACAGGGACCTACAGGAGCCCCAGGACCCAGAGGCCTTCCTGGAGAAAAGGGTGCACCAGGTGTCCCTGGTATGAACGGACAGAAAGGGGAAACGGGATATGGTGCTCCTGGTCGCCCAGGTGAGAGAGGCCTTCCAGGCCCACAGGGTCCCATGGGACCACCCGGCTCTCCTGGAGTGGGAAAAAGAGGTGAAAATGGGTTTCCAGGACAGCCAGGCACCAAAGGTGATCAGGGCATTCCGGGAGAAAGGGGACCAATTGGCCCACCAGGTCCCCAAGGTCCTCCTGGGGAACAAGGACCAGAAGGCATTGGAAAGCCAGGCGCCCCTGGAGCTCCAGGCCAGGCAGGGATTCCAGGAACAAAAGGACACCCTGGGGCTCCAGGAATAGCTGGGCCACCAGGGGCTCCTGGCTTTGGGAAACCAGGCTTGCCAGGCCTGAAGGGGCAAAGAGGACCTATTGGCCTTCCAGGAAGTCCAGGTGCCAAAGGGGAGCAAGGCCCAGCAGGTCATCCTGGGGAGCCAGGTCTGACTGGACCCCCTGGAAATATGGGACCCCAAGGACCAAAAGGCATCCCAGGCAACCATGGGATCCCAGGCCCTAAAGGTGAGACAGGGCCAGTGGGGCCTGCAGGACAGCCTGGGGCTAAGGGAGAAAGGGGTTTCTCTGGGTTAGATGGAAAACCAGGGTACCCAGGAGAACCAGGTCTCAATGGTCCTAAGGGTAACCCAGGGTTGCCAGGCCCAAAAGGTGAGCCTGGAATTGGAGGACCTCCTGGTCTCCCAGGCCCTGTGGGCCCAGTAGGAGCTAAGGGAGTGCCTGGAAACAATGGTGAGGCTGGTCCAAGAGGTGCCCCTGGAATACCAGGTACCAGAGGTCCCATTGGGCCACCAGGCATTCCAGGATTCCCTGGACCTAAAGGTGATCGAGGAACTCCAGGTCTTCCTGGTCCAGCTGGCATAGCAACTAAGGGACTCAATGGACCCACTGGGCCACCAGGGCCTCCAGGTCCAAAAGGCCATGCTGGAGAACCTGGCCTCCCAGGTCCCCCAGGCCCCCCAGGCCCCCCAGGC---------CAAGCAGTTGTG---------------------CCTGAGGGCTTTATAAAGGCAGGCCAAAGGCCT------------------CTTGTTAGTGCCAACCAGGGTGTAACAGGAATGCCTGTGTCTGCTTTCACTGTTATTCTCTCCAAAGCTTACCCAGCAATAGGTGCTCCTATCCCCTTTGATAAGATTGTGTATAACAGGCAACAGCATTACGACCCAAGAACTGGAATCTTTACCTGCAGGATACCAGGAATATACTATTTCTCCTACCACGTGCATGCGAAAGGGACCCATGTTTGGGTGGGCCTGTATAAGAACGGCACCCCAGTAATGTACACCTATGATGAATATATCAAAGGCTACCTGGATCAGGCTTCAGGGAGTGCCGTCCTCGATCTCACAGAAAATGACCAGGTGTGGCTCCAGCTGCCCAATGCCGAGTCGAATGGCCTGTACTCCTCAGAGTACGTCCACTCCTCTTTCTCAGGATTCTTAGTGGCTCCCATG---
>cerSim1
ATGCTGCCACCAATAGCATTTTTGCTGCTAATA---TCCTTGAACTTGGTTCATGGAGAGTTTTATGCCGAGAGATATCAAACACCTACAGGCATAAAAGGCCCACCATCC------AACTTCAAGACTCGGATCTTCATTCCCTACGCCATAAAGGGTAAAGATGTATCGGTAAGAGGAGAACAAGGTATTCCTGGTCCACCAGGCCCCACTGGACCTCGAGGGCACCCAGGTCCATCTGGACCACCAGGAAAACCAGGCATTGGAAGTCCTGGACCCCAAGGAGAGCCAGGCTTGCCAGGACCACCAGGACCATCAGCCACCGGGAAGCCAGGTGTGCCAGGACTCCCAGGAAAACAAGGGGAGAGAGGACCATATGGACCAAAAGGAGACACTGGACCAGCTGGTTTACCAGGACCACGGGGCCCACCCGGACCACCTGGAATCCCCGGGCCGGCTGGAATTTCTATTCCAGGAAAACCTGGACAACAAGGACCTACTGGAGCCCCAGGACCCAGGGGCTTTCCTGGAGAAAAGGGTGCACCAGGTGTGCCTGGTATCAATGGACAGAAAGGGGAAACAGGATACTGTGCTCCTTGTCGCCCAGGTGAGAGGGGCCTTCCAGGCCCTCAGGGTCCCATGGGACCACCTGGCCCTTCTGGAGTGGGGAAAAGAGGTGAAAATGGGTTTCCAGGACAGCCAGGCATCAAAGGTGATCAGGGCATTCCAGGAGAAAGGGGACCAATTGGCCCACCGGGTCCCCAAGGTCCTCCTGGGAAACAAGGATCAGAAGGCATTGGAAAGCCAGGAGCCCCTGGAGCCCCAGGCCAGCCAGGAATTCCAGGAATGAAAGGTCACCCTGGGGCTCCAGGGATAGCTGGGCCCCCAGGGGCGCCTGGCTTTGGGAAACCAGGCTTGCCAGGCCTAAAAGGGCAAATAGGACCTGTCGGCCTTCCAGGAAGTCCGGGCGCCAAAGGGGAACAAGGCCCAGCAGGTCATCCTGGGGAGCCAGGTCTGACCGGACCCCCTGGAAATATGGGACCCCAAGGGCCAAAAGGCATCCCGGGCAACCACGGGATCCCAGGGCCTAAAGGCGAGACAGGGCCAGTCGGGCCTGCAGGACAGCCTGGGGCTAAGGGCGAAAGAGGCTTCTCTGGCTTAGATGGAAAACCAGGGTACCCAGGAGAACCAGGTCTCAATGGTCCTAAGGGTAACCCAGGGTTACCAGGCCCAAAAGGTGAGCCCGGAGTTAGAGGACCCGCTGGTCTCCCAGGCCCTGTGGGCCCAGCAGGAGCTAAGGGAGTGCCTGGAAACAACGGTGAGGCTGGTCCAAGAGGTGCCCCTGGAATACCAGGTACCAGAGGTCCCATTGGGCCACCAGGCATTCCAGGATTCCCTGGACCTAAAGGGGATCCAGGAACTCCAGGTCTTCCTGGCCCAGCTGGCATAGCAACTAAGGGCCTCAACGGACCCACTGGGCCACCGGGGCCTCCAGGTCCAAGAGGCCATGCTGGAGAGCCTGGTCTCCCGGGGCCCCCGGGACCCCCAGGGCCCCCAGGC---------CAAGCAGTCGTG---------------------CCCGAGGGCTTTGTAAAGGCAGGCCAAAGGCCTAGTGTTTCTGGGATGCCTCTTGTTAGTGCCAACCAGGGTGTAACAGGAATGCCTGTGTCTGCTTTCACTGTTATTCTCGCCAAAGCTTACCCAGCAATAGGTGCTCCCATCCCCTTTGATAAGATTTTGTATAACAAGCAAGAGCATTATAACCCAAGAACTGGAATCTTTACCTGCAGGATACCAGGAATATACTATTTCTCCTACCACGTGCATGCGAAAGGGACCCACGTTTGGGTGGGCCTGTATAAGAATGGTACCCCTGTAATGTACACCTATGATGAATACATCAAAGGCTACCTGGATCAGGCTTCCGGGAGTGCCATAATCGACCTCACAGAAGATGACCAGGTGTGGCTCCAGCTGCCCAATGCCGAGTCAAATGGCCTGTACTCCTCTGAGTACGTCCACTCTTCTTTCTCAGGATTCTTAGTGGCTCCCATG---
>lepWed1
ATGTTGCCACAAACAGCCCTTTTGCTGCTAATG---TCCTTGAACCTGGTTCATGGAGAATTTTATGCTGAGCGATACCAAACACCTACAGGCATAAAAGGCCCCCCACCC------AACCCCAGGACACAGTTCTTCATTCCCTATGCCATAAAGAGTAAAGGTGTATCAGTAAGAGGAGAGCAAGGCATTCCTGGTCCACCAGGCCCCGTTGGACCTCGAGGGCACCCAGGTCCATCTGGACCTCCAGGAAAACCAGGCCATGGAAGTCCCGGACCCCAAGGAGAGCCAGGGTTGCCCGGACCACCGGGACCATCGGCCCCTGGGAAGCCAGGTTTGCCAGGACTCCCAGGAAAACCAGGGGAGAAAGGACCATCTGGACCAAAAGGAGAAATTGGACCAGCTGGTTTACCAGGACCACGGGGCCCACCAGGGCCACCCGGAATCCCTGGCCCAGCTGGAATTACTGTTACAGGAAAACCCGGACAACAAGGACCTACAGGAGCTCCAGGACCCAGGGGCTTTCCTGGAGAAAAGGGTGCACCGGGAGTCCCTGGTGTGCATGGACAGAAAGGGGAAGCAGGATATGGTGCTCCTGGACGCCCGGGTGAGAGGGGGCTTCCAGGCCCTCAGGGTCCCATGGGACCACCTGGCCCTCCTGGAGTGGGAAAAAGAGGTGAAAATGGGTTTCCAGGACAGCCAGGCATCAAAGGCGATCGGGGCTTTCGAGGAGAGAGGGGACCAGCTGGCCTGCCAGGCCCCCAAGGTCCTCCTGGGGAACGAGGACCAGAAGGCACTGGAAAGCCAGGAGCCACTGGAGCCCCAGGCCAGCCAGGGATTCCTGGGACAAAAGGTCACCCTGGGGCTCCAGGAATGGCTGGGCCCCCAGGGGCTCCTGGCTTTGGGAAACCAGGGTTGCCTGGCCTGAAAGGACAAAGAGGACCTATTGGCCTTCCAGGAAGTCCAGGTGCTAAAGGGGAACAAGGCCCAGCAGGTCATCCCGGGGAACCAGGTCTGACTGGACCCCCCGGAACTATGGGACCCCAAGGACCAAAAGGCATGGCAGGCAACCAAGGGATTCCAGGCCCTAAAGGTGAGACAGGGCCAGTGGGGCCTGCAGGACACCCTGGGGCTAAGGGAGAAAGGGGTTTGTCTGGGTTAGATGGAAAACCAGGGTACCCGGGAGAACCAGGCAGCAGTGGTCCTAAGGGAAACCCAGGGTTACCAGGCCCAAAAGGGGACGCTGGAGTTCGAGGACCTCCTGGTCTCCCAGGCCCTGTGGGCCCAGCAGGAGTGAAGGGAATGCCTGGACTCAATGGTGAGACTGGTCCAAGAGGTGCCCCTGGAATACCAGGAACCAGAGGCCCCATTGGGCCACCGGGCATTCCAGGATTCCCTGGATCTAAAGGGGATCCAGGAACTCCAGGTCCTCCTGGCCCAGCGGGCATAGCAATGAAGGGGCTCAATGGTCCCACTGGGCCACCAGGGCCTCCAGGTCCGAGGGGCCACACTGGACAGCCCGGCCTCCCAGGTCCCCCAGGTCCCCCAGGCCCCCCAGGC---------CAAGCAGCCCCG---------------------TCTGAGGGTTTTATAAAGGCAGACCAAAGGCCT------------------TTTGTTAGTGCCAACCAGGGAGTCACAGGAATGCCTATGTCTGCTTTCACTGTTATTCTCTCCAAAGCTTACCCAGCTGTAGGCATTCCCATCCCATTTGATAAGATTTTGTATAACAGGCAACAGCATTATGACCCAAGAACTGGAATCTTCACCTGCAGGATACCAGGAACGTACTATTTCTCCTACCACGTGCATGTGAAAGGGACCCATGTTTGGGTGGGCCTGTATAAGAACGGCACCCCTGTAATGTACACTTATGACGAATACACCAAAGGCTACCTGGATCAGGCTTCGGGGAGCGCCATACTTGATCTCACGGAGAACGACCAGGTGTGGCTCCAGCTGCCCAACACTGGGTCGAACGGGCTGTACTCCTCTGAGTATGTCCACTCCTCTCTCTCAGGGTTCTTGGTGGCACCAATG---
>felCat8
ATGCTGCCACAAACAGCCCTTTTGCTGCTACTG---TCCCTGAACCTGGTTCATGGAGGATTTTATGCTGAGCGATACCAAACACCTACAGGCATAAAAGGCCCACTACCC------AACACTAAGACACAGTTCTTCATTCCCTATGCCATAAAGAGTAAAGGTGTATCAGTAAGAGGAGAGCAAGGTATCCCTGGTCCCCCAGGCCCTGTGGGACCTCGAGGGCACCCGGGTCCATCTGGACCACCAGGAAAACCAGGCTACGGAAGTCCTGGACCCCAAGGAGAGCCAGGATTACCAGGACCACCAGGACCATCCACCACTGGAAAGCCAGGTTTGCCAGGACTCCCAGGAAAACCAGGGGAGAAAGGACTATATGGACCCAAAGGAGATATTGGACCACCTGGTTTACCAGGACCACGGGGCCCACCAGGGCCACCTGGAATCCCCGGCCCAGCTGGAATTACTGTTCCAGGAAAACCCGGACAACAAGGACCTCCAGGAGCCCCAGGACCCAGAGGCTTTCCTGGAGAAAAGGGCACACCAGGAGTCCCTGGTGTGCATGGACAGAAAGGGGAAACAGGATATGGTACTCCTGGACGCCCAGGTGAGAGGGGCCTTCCAGGCCCTCAGGGTCCCATGGGACCACCTGGCTCTCCTGGAGTAGGAAAAAGAGGTGAAAATGGGCTTCCAGGGCAGCCAGGCATCAAAGGTGATCGGGGCTTTCCAGGAGAGAGAGGACCAGCTGGCCCGCCAGGCCCCCAAGGTCCTCCTGGGGAACGAGGACCAGAAGGCATTGGAAAGCCAGGAGCCCCTGGAGCCCCAGGCCAGCCAGGGATTCCTGGGACAAAAGGTCACCCTGGGGCCCCAGGAATAGCTGGGGTCCCCGGGGCTCCTGGCTTTGGGAAACCAGGATTACCAGGCCTGAAGGGACAAAGAGGACCTATTGGCCTTCCAGGGAGTCCAGGTGCCAAAGGGGAACAAGGCCCAGCAGGCCATCCTGGGGAACCAGGTCTGACTGGACCCCCCGGAAACATGGGACCCCAAGGACCAAAAGGCATCCCAGGCAACCAAGGAATTCCAGGCCCTAAAGGTGAGACAGGACCGGCTGGGCCTGCAGGACACCCTGGGGCTAAGGGAGAAAGGGGTTCCTCTGGGTTAGATGGAAAACCAGGGTACCCGGGAGAACCAGGCACCAGTGGTCTTAAGGGAAATCCAGGCCTCCCAGGCCCAAAAGGTGACCCTGGAGTTAAAGGACCTCCTGGTCTCCCAGGTCCTGTGGGCCCAGCAGGAGCTAAGGGAGTACCTGGACACAATGGTGAGGCTGGTCCAAGAGGTGCCCCTGGAATACCAGGTACCAGAGGCCCCATTGGGCCACCAGGCATTCCAGGATTCCCTGGATCTAAAGGGGATCCAGGAACTCCAGGTCCTCCTGGCCCAGCTGGCATTGCAACTAAAGGGCTTAATGGTCCCACTGGGCCACCAGGGCCTCCAGGTCCGAGAGGCCACACTGGAGAGCCTGGCCTCCCCGGTCCCCCAGGCCCTCCAGGCCCCCCAGGC---------CAGGCAGCCCCG---------------------TCCGAGGGCTTTATAAAAGCAGGCCAAAGGCCT------------------CTTGTTAGTGCCAACCAGGGAGTAACGGGGATGCCTGTGTCTGCGTTCACTGTTATTCTCTCCAAAGCTTACCCAGCTATAGGTATTCCCATCCCATTTGACAAGATTCTGTATAACAGGCAACAGCATTATGACTCAAGAACTGGAATCTTCACCTGTAGGATCCCAGGAACATACTATTTCTCCTACCACGTGCATGTGAAAGGGAACCATGTTTGGGTGGGCCTGTATAAGAACGGCACCCCTGTCATGTACACCTATGATGAATACACCAAAGGCTACCTGGATCAGGCTTCTGGGAGTGCCATACTCGATCTCACAGAAAATGACCAGGTGTGGCTCCAGCTGCCCAATGCTGGGTCAAATGGGCTGTACTCCTCTGAGTATGTCCACTCCTCCTTCTCAGGGTTCTTGGTGGCACCAATG---
>ailMel1
ATGCTGCCACGAACAGCCCTTTTGCTGCTAATG---TCCTTGCACCTGGTTCATGGAGGATTTTATGCTGAGCAATACCAAACACCTACAGGCATAAAAGGCCCACCATCC------AACACCAAGACACAGTTCTTCATTCCCTATGCCATAAAAAGTAAAGGTGTATCAGTAAGAGGAGAGCAAGGTATTCCTGGTCCACCAGGCCCCGCTGGACCTCGAGGGCACCCAGGTCCATCTGGACCACCAGGAAAACCAGGCCACGGAAGTCCTGGACCCCAAGGAGAGCCAGGGTTGCCTGGACCACCGGGACCATCGGCCACTGGGAAGCCAGGTTTGCCAGGACTCCCAGGAAAACCAGGGGAGAAAGGACCATACGGACCAAAAGGAGATACTGGCCCAGCTGGTTTACCAGGACCACGGGGCCCACCAGGGCCATCTGGACTCCCCGGCCCAGCTGGAATTACTGTTCCAGGAAAACCCGGACAACAAGGACCTGCAGGAGCCCCAGGACCCAGGGGCCTTCCTGGAGAAAAGGGCGCACCAGGAGTCCCTGGTGCGCCTGGACAGAAAGGGGAAGCAGGGTATGGAGCTCCTGGACGCCCGGGTGAGAAGGGCCTTCCAGGCCCTCAGGGTCCCATGGGACCACCTGGCCCTCCTGGAGTGGGAGAAAGAGGTGAAAACGGATTTCCAGGACAGCCAGGCATCAAAGGCGATCGGGGCTTTCCAGGAGAGAGGGGACCAGCTGGCCCGCCAGGCCCCCAAGGTCCTCCTGGGGAACGAGGGCCAGAAGGCATTGGAAAGCCAGGAGCCACGGGAGCCCCAGGCCAGCCAGGGATTCCTGGGACAAAAGGTCACCCTGGGGCTCCAGGAATAGCTGGGCCTCCAGGGGCTCCTAGCTTTGGGAAACCAGGGCTGCCAGGCCTGAAGGGACAAAGAGGACCTATTGGCCTTCCAGGAAGTCCAGGTGCTAAAGGGGAACAAGGCCCAGCAGGTCATCCTGGGCAACCAGGTCTGACTGGACCCCCTGGAAATATTGGACCCCAAGGACCAAAAGGCATGCCAGGCAACCAAGGGATTCCAGGCCCTAAAGGTGAGATGGGGCCAGTGGGGCCTGCGGGACACCCTGGGGCTAAGGGAGAAAGGGGTTCCTCTGGGTTAGATGGAAAACCAGGGTACCCAGGAGAACCAGGCAGCAACGGTCCTAAGGGAAACCCAGGGTTACCAGGCCCAAAAGGGGACGCTGGAGTTCGAGGACCTCCTGGTCTCCCAGGCCTTGTAGGCCCAGCAGGAGCTAAGGGAATGCCTGGACACAGTGGTGAGACTGGTCCAAGAGGTGCCCCTGGAATACCAGGAACCAGAGGCCCCATTGGGCCACCGGGCATTCCAGGATTCCCTGGATCTAAAGGGGATCCAGGAATTCCAGGTCCTCCTGGCCCAGCAGGTGTAGCAACTAAGGGGCTCAATGGTCCCACTGGGCCACCAGGGCCTCCAGGTCCGAGAGGCCACATTGGAGAGCCTGGCCTCCCAGGTCCCCCAGGCCCCCCAGGCCCTCCAGGC---------CAAGCAGCCCCA---------------------TCTGAAGGCTTTATAAAGGCAGGCCAAAGGCCT------------------TTTGTTAGTGCCAACCAGGGAGTCACAGGAATGCCTATGTCTGCTTTCACTGTCATTCTCTCCAAAGCTTACCCAGCTGTAGGTATTCCCATCCCATTTGATAAGATTTTGTATAACAGGCAACAGCATTATGACCCAAGAACTGGAATCTTTACCTGTAGGACACCAGGGACATACTATTTCTCCTACCATGTGCATGTGAAAGGGACCCATGTTTGGGTGGGCCTGTATAAGAATGGCACCCCTGTAATGTACACTTATGACGAATACACCAAAGGCTACCTGGATCAGGCTTCGGGCAGCGCTGTACTCGATCTCACGGAGAACGACCAGGTGTGGCTCCAGCTACCCAGCACTGGATCGAATGGGCTGTATTCCTCTGAGTATGTCCACTCCTCCTTCTCAGGGTTCTTGGTGGCACCAATG---
>canFam3
ATGCTGCCACAAACAGCCCTTTTGCTGCTAATG---TCCTTGAACCTGGTTCATGGAGAATTTTATGCTGAGCGATACCAAACACCTACGGGCATAAAAGGCCCACCACCACCACCCAACACCAAGACACAGTTCTTCATTCCCTATGCCATAAAGAGTAAAGGTGTATCAGTAAGAGGAGAGCAAGGTATTCCTGGTCCACAAGGCCCCGCTGGACCTCGAGGGCACCCAGGGCCATCAGGACCACCAGGAAAACCAGGCCACGGAAGTCCTGGACCCCAAGGAGAGCCGGGGTTGCCTGGCCCACCGGGACCATCGGCCACTGGGAAGCCAGGTTTGCCAGGACTGCCAGGAAAACCAGGGTCGAAAGGACCATCTGGACCAAAAGGAGATATTGGACCAGCTGGTTTACCGGGACCACGGGGCCCACCAGGGCCACCCGGAAGCCCCGGCCCAGCTGGAATTACTATTCCAGGAAAACCTGGACAACAGGGACCTATGGGAGCCCCAGGACCCAGGGGATTTCCAGGAGAAAAGGGGGCACCAGGAGTCCCTGGTGTGCATGGACAGAAAGGGGAAACAGGATATGGCGCTCCTGGACGCCCAGGTGAGAGAGGCCCTCCTGGCCCTCAGGGTCCCCTGGGACCCCCGGGCCCACCTGGAGTGGGAAAAAGAGGTGAAACTGGCTTTCCAGGACAGCCAGGCATCAAAGGTGATCGGGGCTTTCCAGGAGAGAGGGGAGCAGCTGGCCCACCAGGCCCCCAAGGTCCTCCCGGGGAACGAGGACCAGAAGGCACTGGGAAGCCAGGAGCCCCAGGAGCCCCAGGCCAGCCAGGGATTCCTGGGACAAAAGGTCACCCTGGCGCTCCCGGAATAGCTGGGTCCCCAGGGGCTCCTGGCTTCGGGAAACCGGGGTTGCCAGGCCTAAAGGGACAAAGAGGACCCATTGGCCTTCCAGGAAGTCCAGGTGCTAAAGGGGAACAAGGCCCGGCAGGTCATCCCGGGGAACCAGGTCTGACTGGACCTCCCGGAAATATGGGACCCCAAGGACCAAAAGGCATCCCAGGCAACCAAGGGATTCCAGGCCCTAAAGGTGAGATGGGGCCAGTGGGGCCTGCAGGACACCCTGGGGCAAAGGGAGAAAGGGGTTCCTCTGGGTTAGATGGAAAACCGGGGTACCCCGGAGAACCAGGCAGCAGTGGTCCTAAGGGAAACTCAGGGTTACCGGGCCCTAAAGGTGATGCTGGACTCAGAGGGTCTCCTGGTCTTCCAGGCCCCGTGGGCCCGGCAGGCGCTAAGGGAACGCCTGGACACAATGGTGAGACTGGTCCAAGAGGTGCTCCTGGAATCCCAGGAACCAGAGGCCCCATTGGGCCGCCAGGCATTCCCGGATTCCCTGGATCTAAAGGGGATCCAGGAATTCCAGGTCCCCCTGGCCCAGCTGGCGTGGCAACTAAGGGGCTTAATGGTCCCACTGGGCCACCAGGGCCTCCGGGTCCGAGAGGCCACGCTGGAGAGCCTGGCCTCCCAGGTCCCCCAGGCCCCCCGGGCCCCCCGGGC---------CAAGCGGCCTCG---------------------TCTGAGGGCTTCATAAAGGCAGGCCAACAGCCT------------------TTCGTTAGCGCCCACCAGGGAGTAACAGGAATGCCGATGTCTGCGTTCACTGTCATCCTCTCCAAAGCTTATCCGGCCGTGGGTATTCCCATCCCATTTGATAAGATCTTGTATAACAAGCAACAGCATTATGACCCAAGAACTGGAATCTTCACCTGCCAGATCCCAGGAACATACTATTTCTCCTACCACGTGCATGTGAAAAGCACCCACGTTTGGGTGGGCCTCTATAAGAACGGCACCCCTGTGATGTACACCTACGACGAATACACCAAGGGCTACCTGGATCAGGCTTCGGGGAGCGCCGTGCTCGAGCTCACGGAGAACGACCAGGTGTGGCTCCAGCTGCCCAACACGGGATCGAACGGGCTGTACTCCTCCCAGTACGTCCACTCCTCTTTCTCAGGGTTCCTGGTGGCACCAATG---
>ochPri3
ATGCTACCACAAGTAGCCCTTTTGCTGCTAACG---TCTCTGAACTTGGTTCATGGAGTGTTCTATGCCGAGCGATACCAAACCCCTACAGGCATAAAAGGCCCACAACCC------AACACCAAGACACAGTTCTTCATTCCCTATGCCATCAAGAGTAAAGGTATACCAGTGAGAGGAGAGCAAGGAGTTCCTGGACCACCAGGTCCTGCTGGGCCTCGAGGACATCCAGGTCCTTCCGGACCACCAGGAAAACCAGGCCATGGAAGTCCTGGACTGCAAGGAGAGCCAGGGCTGCCAGGACCACCAGGACTATCGGCCACCGGGAAGCCAGGTTTGCCAGGACTCCCAGGAAAACAAGGGGAGAGAGGACCACAAGGACTGAAAGGAGATGTCGGCCCAACCGGTTTGCCAGGACCCCGGGGGCCACCAGGGCCACCTGGAACCCCAGGCCCTGCGGGAATTTCTGTGTCAGGAAAACCTGGACAACAGGGACTGACAGGGGCCCCAGGCCCCAGGGGCTTTCCTGGAGAAAAAGGTGCACCAGGAATCCCTGGTGTGAACGGACAGAAAGGGGAGACAGGATATGGTGCTCCTGGCCGCCCAGGGGAAAGGGGTCTTCCAGGCCCTCAGGGTCCCATGGGACCACCCGGCACTCCTGGAGTCGGTAAAAGAGGTGAAAATGGGTTGCCGGGACAGCCAGGTATCAAAGGCGATAGGGGTTTTCCAGGAGAGAGGGGACTGAGTGGCCCACCAGGTCCTCAGGGGCCTCCTGGGGAGCGAGGACCTGAAGGCTTTGGGAAGCCAGGAGCTGTTGGAGCTCCAGGGGAGCCAGGGATTCCAGGAGCTAAAGGCCATCCTGGTGCTCCAGGAACAGCTGGACCTCCCGGGACTCCAGGGGTTGGGAAACCAGGCTTGCCAGGCTTGAAGGGGCAGAGGGGACCTATTGGTCTTCCAGGAGCTCCAGGGGCTAAAGGGGAACAAGGGCCAGCAGGTCATCCTGGAGAGCCAGGTCTGATGGGACCTCCTGGAAATATGGGACCACAAGGACCAAAAGGTATCCCAGGCAGCCATGGTCTCCCGGGCCCTAAAGGTGAGACAGGGCCAGTTGGGCCTGCAGGCAACCCTGGGCCTAGAGGAGCTAGGGGTCCCCCTGGGTTAGATGGTAAACCAGGGTACCCAGGAGAACCAGGCCTCAGTGGTCCTAAAGGTAACCCAGGGTTACCAGGTCCCAAAGGAGACCCTGGAGTTGGAGGCTCTCCCGGTCTTCCAGGCCCTATGGGCCCAGCAGGAGCCAAAGGAATGCCTGGACACAATGGCGAGGCTGGACCGAGAGGTGCCCCTGGAATACCAGGTACCAGAGGCCCTATTGGACCACCAGGTATCCCAGGGATCCCTGGACGCAAAGGAGATCCAGGAAACCCAGGTCCTCCTGGCCCAGCTGGCATAGCAACAAAAGGCCTGAATGGACCCACTGGGCCGCCAGGGCCTCCTGGCCCCAAAGGCCACGCAGGGGAGCCTGGCCTTCCTGGACCACCAGGGCCCCCTGGCCCACCAGGC---------CAGGTAGTCATG---------------------CCCGACGACTTCACAAAGGCAGGTCAAAGGCCCAGTCTTTCTGGGATACCTCTTGTTAGTGCCAACCAGGGAGTAACAGGAATGCCTATGTCTGCTTTTACTGTTATCCTCTCCAAAGCTTACCCAGCAGTAGGGGCTCCCATTCCATTTGATAAGATTTTGTATAATAAGCAACAGCATTATGACCCAAGAACTGGAATCTTTACCTGCAGGGTACCAGGAACATACTATTTCGCTTATCATGTGCATGTGAAAGGGACTCATGTTTGGGTGGGCCTGTATAAGAATGGCACCCCTGTAATGTACACCTACGATGAGTATGCCAAAGGCTACCTGGATCAGGCTTCAGGGAGTGCCATCTTGGAGCTCACAGAAAATGACCAGGTATGGCTGCAGCTGCCCAACGCTGAGTCCAATGGCCTGTACTCTTCTGAGTATGTCCATTCCTCCTTCTCAGGATTCCTCATGGCTCCCATG---
>tarSyr2
ATGCTGCCACAAATAGCCTTCTTGCTGCTAATG---TCCTTGAATCTGGTTCATGGG---TTTTATGCCGAACGATACCAAACACCTACCGGCATAAAAGGCCCCCAGTCT------AACACCAAGACACAGTTCTTCATTCCCTATGCCATCAAGAGCAAAGGAATACCAGTAAGGGGAGAGCAAGGCCTCCCTGGTCCACCAGGCCCCGCTGGACCTCGAGGGCACCCAGGTCCTTCTGGACCACCAGGAAAACCAGGCTACGGAAGCCCTGGACTTCAAGGGGAACCCGGGTTGCCAGGACCACCAGGGCCATCAGCCACTGGGAAGCCAGGTTTGCCAGGAATCCCAGGAAAATCAGGGGAGAGAGGACCATATGGACCCAAAGGAGATATTGGACCAGCTGGCTTACCAGGACCCCGGGGCCCGCCAGGGCCTCCTGGAATCCCAGGCCCAGCTGGACTTTCAGTGTCAGGAAAACCTGGGCAACAGGGACCTGCAGGGGTCCCAGGACCTAGGGGCTTTCCTGGAGAAAAGGGGACACCGGGCGTTCCTGGTGTGAGTGGACAGAAAGGGGAACCGGGATATAGTGCTCCTGGCCGCCCAGGTGAGAGAGGCCTTCCAGGCCCTCAGGGCCCCATGGGGCCACCTGGCACTCCTGGAGTGGGGAAAAGAGGTGAGAATGGGTTCCCAGGCCAGCCAGGCATCAAAGGTGATCGAGGTTTCCCAGGAGAACGTGGACCTCCTGGCCTCCCTGGTCCCCGAGGCCCCCCTGGGGAACAAGGACCAGAAGGTATCGGGAAGCCGGGAGCAGTGGGGACCCCTGGCCAGCCAGGAATTCCAGGTACAAAAGGATTCCCTGGGGCTCCAGGACCAGCGGGGCCCCCAGGGGCACCTGGCTTTGGGAAACCAGGTTTGCCAGGCCTGAAGGGGCAAAGAGGACCTGCTGGCCTTCCCGGGGGCCTGGGTGCCAAAGGGGAGCAAGGGCCAGCAGGTCATCCTGGGGAACCCGGTCTGCCTGGACCCCCTGGAAGCACGGGACCCCAAGGACCGAAAGGCATCCCAGGCAGCCACGGTCTCCCAGGCCCCAAAGGCGAGGCAGGGCTGGTTGGGCCTGCAGGACACCCTGGGGCTAAGGGTGAGAGGGGCTCTCCAGGGTTGGATGGAAAGCCAGGGTACCCAGGAGAACCAGGCCTCAGGGGTCCCAAGGGTAGCCCGGGGTTGCCAGGCCCAAAAGGTGACCCTGGCGTTGCAGGGCCACCTGGTCTCTCAGGTCCCATGGGCCCAGCAGGGGCCAAGGGGGTGCCTGGACACAGTGGTGAGGCTGGCCCAAGAGGTGCCCCTGGAATTCCAGGCACCAGAGGCCCCATTGGGCCACCAGGCATCCCTGGATTCCCAGGATCTAAGGGGGACCCAGGAACCCCAGGTCCTCCTGGCCCAGCCGGCATAGCAACAAAGGGCCTCAGTGGACCCACAGGGCCACCAGGGCCTCCAGGTCCAAGAGGCCATGCTGGAGAGCCCGGCCTCCCAGGGCCCCCCGGTCTCCCTGGCCCTCCAGGG---------CAGGCGGTCCTA---------------------CCAGAGGGTTTCATAAAGGCGGGCCAGAGGCCC------------------CTTGTGAGTGCCAATCAAGGTGTGACAGGCATGCCTGTGTCTGCCTTCACCGTCATCCTCTCCAAAGCTTACCCAGCCATAGGGGCCCCCATCCCATTCGACAAGATTCTATACAACAGGCAGCAGCACTACGACCCGAGGACTGGGATCTTCACCTGCAGGGTGCCTGGAATCTACTACTTCTCTTATCATGTGCATGTGAAGGGGACTCATGCATGGGTGGGCCTGTATAAGAATGGCACCCCAGTGATGTACACCTACGACGAGTACTCCAAGGGCTACCTGGACCAGGCGTCTGGCAGTGCCATCATCGACCTCGCGGAAAGCGACCAGGTGTGGCTACAGCTGCCCAATGCAGAGTCCAATGGCCTGTACTCCTCCGAGTATGTCCACTCCTCCTTCTCTGGGTTCCTGGTGGCTCCCATG---
>loxAfr3
ATGCTGCCACAAATAGCCTTTTTGCTGCTAATG---TCCTTGAACTTGGTTCATGGAGTGTTTTATGCTGAGCGATACCAAACACCTACAGGCATAAAAGGCCCACTTCCC------AACACCAAGACACAGTTCTTCATTCCCTATGCCATAAAGAGTAAAGGCATATCAGTAAGACCACAGCAAGGTATTCCTGGACCAGCAGGCCCTGCTGGACCTCGGGGGTACCCAGGTCCTTCTGGACCACCAGGAAAACCAGGCTACGGAAGTCCTGGACCCAAAGGAGAGCCAGGGTTGCCAGGACCACCAGGACCATCAGTCACTGGAAAGCCAGGTGTGCCAGGACTCCCAGGAAAACCAGGAGAAAGAGGACCATATGGACCAAAAGGAGATATTGGACCAGCTGGTTTACCAGGACCCCGGGGTCTGCCAGGGCCACCTGGAATACCTGGCCCAGCTGGAATTTCTGTGTCAGGAAAACCTGGACAACAGGGACCTACAGGAGCCCCCGGACCCAGAGGCTTTCCTGGGGAAAAGGGTACACCGGGAGTCCCTGGTGTGAGTGGACAGAAGGGGGAAACAGGATATGGTGCTCCTGGCCGCCCAGGTGAAAGGGGCCTTCCAGGTGCTCAGGGACCCATGGGACCACCTGGTCCTCCTGGAGTAGGGAAAAGAGGTGAAAATGGGTTTCCAGGACAACCAGGCATCAAAGGTGATCGGGGCTTTCCAGGGGAAAGGGGACCCACTGGCCCACCGGGTCCACAAGGCCCTCCTGGGGAACAAGGACTAGAAGGCATTGGAAAGCCAGGACCCACTGGAGCCCCAGGCCAGCCAGGAATTCCGGGAGCAAAAGGTCACCCCGGGGCTCCAGGAATAGCTGGGGCCCCAGGGGCTCCAGGCTTTGGGAAACCAGGCTTGCCAGGCCTGAAAGGGCAAAGAGGACCCGTCGGCCTTCCGGGGAGTCCAGGTGCCAAAGGGGAACAGGGCCCAGCAGGTCTTCCTGGGGAACCAGGTCTGACTGGACCCCCTGGAAATATGGGACCCCAAGGACCAAAAGGCATCCCAGGCAACCACGGTATTCCAGGTGCTAAAGGTGAGACAGGGCCAGCAGGGCCTGCTGGATACCCTGGGGCTAAAGGAGAAAGAGGCCCCCCTGGTTTAGATGGAAAACCAGGGTATGCAGGAGAACCAGGTCTCAATGGTCCTAAAGGTGACCCAGGTTTACCAGGCCCAAAAGGTGATTCTGGAGTTAGAGGGTCTCCTGGTCTTCTAGGTCCTATGGGCCCAGCAGGAGCTAAAGGAGTTCCTGGACTTAATGGCGAGCCTGGTCCAAGAGGTGCCCCTGGAATACCAGGTACTAGAGGCCCCATTGGGCCACCAGGCATTCCAGGATTCCCTGGATCTAAAGGGGATCCAGGAAATCCAGGTCCTCCTGGCCCAGCTGGTGTAGCAACTAAGGGCCTCAGTGGACCAATTGGGCCAGCTGGACCTCCAGGCCCAAGAGGTCATGCTGGAGAGCCTGGCCTCCCAGGGCCTCCAGGGCCTCCAGGCCCCCCAGGA---------CAAGCAGTCATG---------------------CCGGAAGGCTTCACAAAGGCAGGCCAAAGGCCCAGTCTTTCTGGAACGCCTCTTGTTAGTGCCAATCAGGGTGTTACAGGAATGCCTGTGTCTGCTTTTACTGTCATTCTCTCCAAAGCTTACCCAGCAATAGGCTCCCCCATCCCATTTGATAAGATTTTGTATAACAAGCAACAGCATTATGACCCAAGAACTGGAATCTTTACTTGTGTGATACCAGGAATATACTATTTCTCCTACCACGTGCATGTGAAAGGGACCCATGTTTGGGTTGGCCTGTATAAGAATGGCACCCCCATAATGTACACCTATGATGAATACACCAAAGGCTACCTGGATCAGGCTTCAGGGAGTGCAATAATCGATCTCACAGAAAATGACCAGGTGTGGCTCCAGCTGCCCAATGCTGAGTCGAATGGTCTGTATTCCTCCGAGTATGTCTACTCCTCTTTCTCAGGATTCCTAGTGGCTCCAATG---
>triMan1
ATGCTGCCACAAATAGCCTTTTTGCTGCTAATG---GCCTTGAACTTTGTTCATGGAGTGTTTTATGCTGAGCGATACCAAACACCCACAGGCATAAAAGGCCCACCACCT------AACACCAAGACACACTTCTTCATTCCCTATGCCATAAAGAGTAAAGGCATACCAGTAAGAGGAGAGCAAGGTATTCCTGGACCAGCAGGCCCTGCTGGACCTCGAGGACAGCCAGGTCCTTCTGGACCGCCAGGAAAACCGGGCTACGGAAGTCCTGGACCCAGAGGAGAGCCGGGGTTGCCAGGACCACCAGGACCATCAGTCACTGGAAAGCCAGGTGTGCCAGGACTCCCAGGAAAACCAGGAGAAAGAGGACCATATGGACCAAAAGGAGATATTGGACCAGCTGGTTTACCAGGACCCCAGGGTCCACCAGGGCCACCTGGAATCCCTGGCCCAGCTGGACTTTCTGTGCCAGGAAAACCTGGACAACAGGGACCTACAGGAGCCCCTGGACCTAGAGGCTTTCCTGGCGAAAACGGAGCACCAGGTGTCCCTGGTATGATTGGACAGAAAGGGGAAACAGGATATGGTGCTCCTGGCCGTGCAGGTGAGAGGGGCCTTCCGGGCGCTCAGGGACCTGTGGGACCACCTGGACCTACTGGAGTAGGAAAAAGAGGTGAAAATGGGCTTCCAGGACAACCAGGCATCAAAGGTGATCGGGGCTTTCAAGGGGAAAGGGGACCCACTGGCCCACCAGGTCCACAAGGTCCTCCTGGGGAACAAGGACTAGAAGGCATTGGAAAGCCAGGACCCACTGGAGCCCCAGGTCAGCCAGGAATTCCAGGAGCAAAAGGTCACCCCGGGGCTCCAGGAATAGCTGGGCCCCCAGGGGCTCCAGGCTTTGGGAAACCAGGCTTGCCAGGCCTGAAAGGGCAAAGAGGACCTGCTGGCCTTCCAGGGAGTCCAGGTGTCAAAGGGGAACCGGGTCCAGCAGGTTATCCTGGGGAACCAGGTCTGCCAGGACCCCCTGGAAATATGGGACCCCAAGGACCAAAGGGCATCCCAGGTAACCATGGTATCCCAGGCTCTAAAGGTGAGACAGGGCCAGCAGGGACTGCTGGACACCCTGGGGCTAAGGGAGAAAGAGGCTTCCCTGGTTTAGATGGAAAACCAGGGTATGCAGGAGAACCAGGTCTCGATGGTCCTAAAGGTAACCCAGGTTTACCAGGCCCAAAAGGTGATCCTGGAGTTGGAGGGTCTCCTGGTCTTCCAGGTCCTATGGGCCCAGCAGGAGCTAAGGGAGTGCCTGGACATAATGGTGACCCTGGTCCAAGAGGTGCCCCTGGAATACCAGGTACTAGAGGCCCCATTGGGCCACCAGGCATTCCAGGATTCCCTGGAGCTAAAGGGGATCCAGGATATCCAGGTCCTCCTGGCCCAGCTGGCATAGCAACTAAGGGCCTCAGTGGACCAACTGGGCCAGCTGGACCTCCAGGCCCAAGAGGTCATGCTGGAGAGCCTGGCCTCCCAGGGCCTCCAGGGCCCCCAGGTCCCCCAGGA---------CAAGCAGTCATG---------------------CCCGAGGGCTTCATAAAGGCAGGCCAAAGGCCCAGTCTTTCTGGAATGCCTCTTGTTAGGGCCAATCAGGGTGTTACAGGAATGCCTGTGTCTGCTTTTACTGTCATTCTCTCCAAAGCTTACCCAGCAATAGGCACCCCCATCCCATTTGATAAGATTTTGTATAACAGGCAACAGCACTATAACCCAAGAACTGGAATCTTTACCTGTGTGATACCAGGAATATACTATTTCTCCTACAACATGCATGTGAAGGGGACCCATGTTTGGGTTGGCCTATATAAGAACGGCACCCCCATAATGTACACCTATGATGAATATACTAAAGGCTACCTGGATCAGGCTTCCGGGAGCGCAGTAATTGATCTCGCAGAAAATGACCAGGTGTGGCTCCAATTGCCCAATGCTGAGTCTAATGGCCTGTACTCCTCTGAGTATGTCCACTCCTCTTTCTCAGGATTCCTAGTGGCTCCAATG---
>oryAfe1
ATGCTGCCACACATAGCCTTTTTGCTATTCATG---ACCTTGAATTTGGTTCATGGAGTGTTTTATGCTGAGCGATACCAAACACCCACAGGCATAAAAGGCCCACTACCC------AACACAAAGACACCGTTCTTCATTCCCTATGCCATAAAGAGTAAAGGCATACCAGTAAGAGGAGAGCAAGGTATTTCTGGACCAGCAGGCCCTACTGGACCTCGAGGGCTCCCAGGTCCTTCTGGACCACCAGGAAAACCAGGCTATGGAAGTCCTGGACCCCAAGGGGAACCAGGGTTGCCAGGACCACCGGGACCATCAGTCACTGGGAAGCCAGGTATACCAGGACTCCCAGGAAAACCAGGAGAAAAAGGACCATATGGACCAAAAGGAGATATTGGACCAGCTGGTTTACCAGGACCCCGGGGTCCACCAGGGCCACCTGGAATCCCTGGCCCAGCCGGAATTTCTGTGTCAGGAAAACCTGGACTTCAGGGACCTGCAGGAGCTCCGGGACCCAGAGGCTTTCCTGGAGAAAAGGGTGTACCCGGAGTTCCTGGAGTGAATGGACAGAAGGGGGAAACAGGATATGGTGCTCCTGGCCGCCCAGGTGAGAAGGGCCTTCCAGGTGCTCAGGGGCCCATGGGACCACCTGGCCCTCCTGGAGTAGGAAAAAGAGGTGAAAATGGGTTTCCAGGGCAACCAGGCATCAAAGGTGATCGGGGCTTTCCAGGGGAAAGAGGACCTGCTGGTCCACCAGGTCCACAAGGTCCTCCTGGGGAACGAGGACCAGAAGGCATAGGCAAGCCAGGACCCACTGGTGCCCCAGGTCAGCCAGGAATTCCAGGAGCAAAAGGTCACCCTGGAGCTCCAGGAATAGCTGGGCCCCCGGGGACTCCCGCCTTTGGGAAACCAGGCTTGCCAGGCCTGAAAGGGCAAAGAGGACCTGCCGGCCTTCCAGGGGGTCCAGGTGCCAAAGGGGAACAGGGCCCAGCAGGTCATCCTGGGGAGCAAGGTCTGACTGGACCCCCGGGAAATACGGGGCCCCAAGGACCAAAAGGCATCCCTGGCAATCATGGTATCCCAGGTTCTAAAGGTGAGACAGGACCAGCAGGACCTTCTGGACACCCTGGGGCTAAGGGAGAAAGGGGTTCCCCTGGTTTAGATGGAAAACCAGGGTATGCAGGAGAACCAGGTCTCAATGGTCCTAAGGGTAACCCAGGTTTACCAGGCCCCAAAGGTGACCCTGGAGTTAGAGGGCCTCCTGGTCTCCCAGGTTCTGGAGGTCCAGCAGGAGCTAAAGGAGTGCCTGGACATAATGGTGAGCCTGGTCCAAGAGGTGCCCCTGGAATACCAGGCACTAGAGGCCCCATTGGGCCACCAGGCATTCCAGGATTTCCTGGGTCTAAAGGGGATCCAGGAAATCCAGGTCCTCCTGGCCCAGTTGGCATAGCAATCAAGGGCCTTAATGGACCAACTGGGCCACCAGGACCTCCAGGCCCAAGAGGCCATATTGGAGAGCCTGGCCTCCCAGGGCCACCAGGACCCCCAGGTCCCCCAGGC---------CAAGCAGTCATG---------------------CCTGAGGGCTTCATAAAGGCAGGCCAAAGTCCCAGTCTTTCTGGAATGCCTCTTGTTAGTGCCAATCAGGGTGTGACAGGAATGCCTGTGTCTGCTTTTACTGTCATTCTCTCCAAAGCTTACCCAGCAATAGGGACCCCCATCCCATTTGATAAGATTTTGTCTAACAGGCAACAGCATTATGACCCAAGAACTGGAATCTTTACCTGTAGGATACCAGGGATATACTATTTCTCCTACCATGTGCATGTGAAAGGGACTCATGTTTGGGTAGGCCTATATAAGAATGGTACCCCTGTAATGTACACCTATGATGAATATACCAAAGGCTACCTGGATCAGGCTTCAGGGAGTGCAGTACTTGACCTCACTGAAAATGACCAGGTATGGCTCCAGCTGCCCAATGCCGAGTCCAACGGCCTGTACTCCTCTGAGTACGTCCACTCCTCTTTCTCAGGATTCCTGGTGGCTCCAGTG---
>echTel2
ATGCTGCCAAAAACAGCTTTTCTGCTGCTGATG---TGCTTGAACTCAGTTCATGGAGGGTTTTATGCTGAACGATACCAAACGCCCACAGGCATAAAAGGCCCAGGATCC------CACACCAAAACACAATTCTTCATTCCCTACGCCATAAAGAGTAAAGGCGTACCAGTAAGAGGAGAGCAAGGTGTTCCTGGACCAGCAGGCCCGACTGGACCTCGAGGGCACCCAGGTCCTTCTGGACCACCAGGAAAACCAGGCTATGGAAGTCCAGGGCCCCAAGGGGAGCCAGGGTTGCCAGGACCACCAGGACCATCGGTTACTGGGAAACCAGGTATACCAGGACTCCAAGGAAAGCCAGGAGAAAGAGGACCATATGGACCCAAAGGAGATATTGGACCAGCTGGTTTACCAGGACCGCGGGGTCCACCAGGGCCACCTGGAATCCCTGGCCCAGCTGGGATTTCGGTAGCAGGAAAACCTGGACAACAGGGACCTACAGGAGCCCCTGGACCAAGAGGCTTTCCTGGAGAAAAGGGCGGGCCAGGAGTCCCTGGAGTGAATGGACAGAAGGGGGAAACAGGATATGGGGCTCCTGGCCGCCCAGGTGAGAGGGGCCTTCCAGGTGCTCAGGGGCCCATGGGACCACCTGGCCCTACTGGAGTAGGGAAAAGGGGTGAAAATGGGCTCCCAGGTCAGCCAGGTATCAAAGGTGTTCCAGGCTTTCCAGGGGAAAGGGGCCCTGCTGGCCCACCAGGGCCCCAAGGCCCTCCTGGGGAACGAGGACCTGAAGGCATCGGGAAGCAAGGGCCCACTGGTTCCGCAGGTCAGCCAGGGATTCCAGGGGCCAAAGGTCACCCTGGGGCTCCAGGATTAGCTGGGCCCCCAGGAGCTCCTGGTTTTGGCAAACCAGGTTTACCAGGCTTGAAAGGGCAAAGAGGACCTGCTGGTCTACCAGGGAGCCCAGGTGTCAAAGGGGACCAGGGGCCAGCAGGTCATCCTGGAGAGCCAGGTCTTCCAGGACCCCCTGGAAATATGGGTCCCCAAGGGCCAAAAGGCATCCCAGGCAACCATGGAATCCCAGGTTCTAAAGGTGAGGCCGGGCCCGCAGGACCTGCTGGCTACCCTGGGGCAAAGGGAGAAAGAGGCTCCCCAGGTTCAGAGGGTAAACCAGGGTATGCAGGAGAGCCGGGTCTCAATGGTCCTAAGGGCAGCCCAGGTTTACCAGGCCCCAAAGGTGACCCTGGAGTTGACGGGTCTCCTGGTCTCCCAGGTTCTGTGGGCCCAGCAGGAGCTAAGGGAGTGCCTGGACATCCTGGGGAGCCTGGCCCAAGAGGTGCTTCTGGAATACCAGGTACTAAAGGCCCCATTGGGCCACCAGGTATTCCAGGATTCCCTGGATCTAAAGGGGATCCAGGAAATCCAGGTCCTCCTGGCCCAGCTGGAATAGCAGCTAAAGGTCTCAGTGGACCCATAGGGCCACCAGGACCTCCAGGCCCCAAAGGCAATGCTGGAGAGCCAGGCCCTCCAGGGCCCCCAGGACCGCCTGGTCCTCCAGGC---------CAAGAAGCCATG---------------------CCAGAGGGCTTCATAAAGGCAGGCCCAAGGCCAGGTATTTCTGGAACGCCTCTTGGTAGTGCCAATCAAGGTGTGACAGGAATGCCTGTGTCTGCTTTTACCGTCATTCTCTCGAAAGCTTACCCAGCCATAGGCACCCCCATCCCGTTTGATAAGATTCTGTATAACAGGCAACATCATTATGATCCAAGAACTGGAATCTTTACCTGTAGGATCCCAGGAATATACTATTTCTCCTACCATGTGCATGTGAAAGGGACCCACGTTTGGGTGGGCCTGTATAAGAACGGCACCCCTGTCATGTACACCTATGACGAATATACCAAAGGCTACCTGGATCAGGCTTCAGGTAGCGCAATAATTGATCTCACAGAAAATGACCAAGTGTGGCTTCAGCTGCCCAATGCCGAGTCGAATGGCCTGTACTCTTCTGAGTATGTCCACTCCTCTTTCTCAGGATTCCTAGTGACGCCCATG---
>bosTau8
ATGCTGCCACAAACAGCACTTTTGCTGCTAATG---TCCTTGAACTTGGTTCATGGAGTGTTTTATACTGAGCGATACCAAACACCTACAGGCATAAAAGGCCCACCATCC------AACACCAAGACACAGTTCTTCATCCCGTATGCCATAAAGGGTAAAGGTGTATCACTGAGAGGAGAGCAAGGCATCCCTGGTCCACCAGGCCCCGCTGGACCTCGAGGGCACCCAGGCCCGTCAGGACCACCAGGAAAGCCCGGCACCGGAAGTCCTGGGCCCCAAGGACAGCCAGGGTTGCCAGGACCACCGGGACCGTCAGCCACTGGGAAGCCAGGTTTGCCAGGACTCCCAGGAAAACAAGGGGAGAGAGGACTAAATGGACCAAAAGGAGATATTGGACCAGCTGGTTTACCAGGACCACGGGGCCCACCAGGACCACCCGGAATCCCCGGCCCAGCTGGAATTTCTGTTCCAGGAAAACCTGGGCCACAAGGACCTACAGGAGAACCAGGTCCCAGGGGCTTTCCTGGAGAAAAGGGTACGTCAGGGGTCCCTGGACTGAATGGACAGAAAGGGGAAATGGGGCATTGTACTCCTTGCCGCCCAGGTGAGAGGGGCCTCCCAGGTCCTCAGGGTCCCACGGGACCACCTGGCCCTCCTGGAGTGGGGAAAAGAGGTGAAAATGGGTTACCAGGACAGCCAGGCCTCAAAGGTGATCAGGGTGTTCCAGGGGAAAGGGGAGCAGCCGGCCCATCAGGCCCTCAAGGCCCTCCTGGGGAACAAGGACCAGAAGGCATTGGAAAGCCAGGAGCCCCTGGAATTCCAGGCCAGCCAGGGATCCCAGGGATGAAAGGTCAGCCAGGGGCTCCAGGAACAGCTGGGCTCCCGGGGGCTCCCGGCTTTGGGAAACCAGGCTTGCCAGGCCTGAAGGGACAAAGGGGACCTGTGGGCCTTCCAGGGAGTCCAGGTGCCAAAGGGGAACAAGGCCCAGCAGGTCATCCTGGGGAAGCAGGTCTGCCCGGACCCTCAGGGAATATGGGACCCCAAGGACCAAAAGGCATTCCAGGCAACCCCGGGCTCCCAGGCCCTAAAGGTGAGATGGGGCCAGTGGGGCCTGCAGGAAACCCTGGGGCGAAGGGAGAAAGGGGCTCCTCTGGCTTAGATGGAAAACCAGGGTACCCAGGAGAACCAGGTCTCAATGGTCCCAAGGGTAACCCAGGGTTGCCAGGCCCAAAAGGTGACCCTGGAATTGCAGGATCCCCTGGTCTCCCAGGCCCCGTGGGTCCAGCAGGAGCTAAGGGAGTGCCTGGACACAATGGCGAAGCTGGGCCCAGAGGTGTCCCTGGAATACCAGGTACTAGAGGTCCCATTGGGCCACCAGGCATTCCAGGATTCCCTGGATCCAAAGGCGATGTGGGAACTCCAGGGCCTCCTGGCCCAGCTGGCATAGCAGTCAAGGGCCTTAATGGACCTACTGGGCCACCAGGGCCTCCGGGGCCAAGAGGCAATGCTGGGGAGCCTGGCCTCCCAGGGCCCCCAGGGCCCCCAGGCCCTCCAGGC---------CAAGCAGCCCTG---------------------CCCGAGGACTTTGTAAAGGCAGGCCAAAGGCCG------------------TTTGTTAGTGCCAATCAGGGAGTAACAGGAATGCCTGTGTCTGCTTTCACTGTTATCCTCTCCAAAGCTTACCCAGCTATAGGTACTCCTATCCCATTCGATAAGATTTTATATAACAAGCAACAGCATTATGACCCAAGAACTGGAATCTTCACCTGTAAGATTCCAGGGATATATTACTTCTCTTACCACATACACGTGAAAGGGACCCATGCTTGGGTAGGTCTGTATAAGAACGGCACCCCTGTAATGTACACCTATGATGAGTACATCAAGGGCTACCTGGATCAGGCTTCAGGGAGCGCCGTGATCGACCTCACCGAGAACGACCAGGTATGGCTCCAGCTGCCCAATGCAGGCTCGAACGGGCTGTATTCCTCTGAGTACGTCCACTCCTCTTTCTCAGGATTCTTGGTGGCTCCAATG---
>conCri1
ATGCTGCCACAAATAGCCTTTTTGCTGCTAATG---TTCCTGAACTTGGTTCATGGAGGGTTTTATGCTGAGCGGTACCAAACACCTACAGGCATAAAAGGCCCACAACCT------AACACCAAGACACAATTCTTCATTCCCTATTCCATAAAGAGCAAAGGTATACCAGTAAGAGGAGAACAAGGTGTTCCTGGTCCTCCAGGCCCCACTGGACCTCGAGGGCACCCAGGTCCAACTGGACCACCTGGAAAACCAGGCTATGGAAGTCCTGGGCCCCAAGGAGAGCCAGGGTTACCAGGACCACGGGGACCACCAGCCACTGGGAAGCCAGGTTCACCAGGATTACCAGGAAAACCAGGGGAGAGAGGACCATACGGACAAAAAGGAGATATTGGACCAGCCGGTTTACCCGGACCACGGGGCCCACCTGGGCCACCTGGGATACCTGGTCCAGCTGGAATTTCTGTTTCAGGAAAACCTGGACAACAGGGACCTACAGGAGCCCCAGGACCCAGGGGCTTTCCTGGAGAAAAGGGCCCACCAGGAATCCCTGGTGCAAATGGGCAGAAAGGGGAAACAGGACATGGTGCTCCTGGCCGCCCAGGTGAGAGGGGCCTTCCAGGTCCTCAGGGTCCTGTGGGACCACCTGGCCCCCCTGGAATGGGAAAAAGAGGTGAAAATGGGTTTCCAGGACAGCCAGGTATCAAAGGGGATAGGGGCATTCCAGGAGAAAGAGGACCAATTGGTCCACCAGGCCCCCAAGGTCCTCCTGGGGAACGAGGACGAGAAGGCATAGGAAAGCAGGGAGCTCCTGGCACCCCAGGCCAGCCAGGAGTTCCAGGAACAAAAGGTTATCCTGGGGCTCCAGGAGTTGCTGGGCCCCCAGGGGAGCCTGGCTTTGGGAAACCAGGCTTGCCAGGCCAGAAAGGACAAAGAGGACCTGCTGGTCTTCCAGGTGGTCCAGGTGCCAAAGGGGAGCAAGGCCCAGCAGGTCGTCCTGGGGAGCCGGGTCTGCCAGGGCCCCCTGGAAATATGGGCCCACAAGGACCAAAGGGCATCCCAGGAAATCACGGGATCCCAGGTTCTAAAGGCATGACAGGGCCAGCTGGTCCCGCAGGACACCCTGGGGCTAAGGGAGAGAGGGGGCCTTCTGGGTTAGATGGCAAACCAGGGTACCCAGGAGAACCAGGTCTCCCTGGTCCTAAGGGTAACCCAGGTTTACCAGGCCCAAAAGGTGACCCTGGAGTTGCAGGGCCTTCTGGTCTCCCAGGCCCTGTTGGCCCAGCAGGAGCTAAGGGAGTGCCTGGACACATTGGTGAGACTGGTCCAAGAGGTGCCCCAGGAATACCGGGTACTAGAGGCCCCATTGGGCCACCAGGAATTCCGGGATTCCCTGGATCTAAAGGGGATACAGGACTTCCAGGTCCTCCTGGTCCAGCTGGCATAGCAACTAAGGGTCTCAATGGACCCACTGGGCCACCAGGACCTCCAGGTCCAAGAGGCCACTCTGGAGAGCCAGGTCGCCCGGGGCCCCCTGGGCCTCCTGGTCCCCCAGGC---------CAAGCAGCTCTG---------------------CCTGACAGCTTTGTAAAGGCAGGTCAAAGGCCCAGTCTTTCGGGGATGCCTCTTGCTAGTGCCAACCAGGGTTTAACAGGAATGCCAGTGCCTGCTTTCACTGTTATTCTCTCCAAAGCTTACCCAGCAATAGGTAGACCAATTCCATTTGATAAAATTTTGTATAACAGACAACAGCATTATGACCCAAGAACTGGAATCTTTACTTGCAGGGTTCCAGGAATATACTATTTCTCCTACCATGTGCATGTGAAAGGAACCCACATGTGGGTGGGTCTGTATAAGAATGGCACCCCCATAATGTATACCTATGATGAATACAACAAAGGCTATCTGGACCAGGCTTCAGGGAGTGCCATAATTGAGCTCACAGAAAATGACCAGGTGTGGCTCCAGCTGCCCAATGCTGAGTCCAATGGCCTGTACTCCTCAGAGTACGTCCACTCCTCTTTCTCAGGATTCTTAGTGGCTCCACTG---
>hetGla2
ATGCTGCCACAAATAGCCCTTCGGCTGCTAATG---TCGTTGATCTTGGTTCATGGAGAGTTTTATGCTAAGCGATACCAAACACCCACAGGCATAAAAGGCCCACTGCCC------AACACCAAGACCCAGTTCTTCATTCCCTATACCATACGGAGTAAAGGTATAGCAGTAAGAGGAGAGCAAGGTATTCCTGGCCCACCAGGCCCTGCTGGACCTCGAGGGCACCCAGGTCCTTCTGGACCACCAGGAAAACCAGGCTATGGAAGTCCTGGACTCCAAGGAGAGCCAGGATTGCCGGGACCACCGGGACCGCTGGGCACTGGGAAGCCAGGTTTGCCAGGACTCCCAGGAAAACCAGGGGAGAGAGGACCATATGGACCAAAAGGAGATGTTGGACCAGCTGGTTTACCTGGACCAAGGGGCCCACCAGGGCCACCCGGAATCCCTGGCCCAGCTGGAATTTCTGTGTCAGGAAAACCTGGGCAACAAGGACCTGTGGGTGCCCCTGGACCCAGGGGCTTTCCTGGGGAAAAGGGTGTACCAGGGGCCCCAGGTGTGAATGGACAAAAAGGGGTAGCAGGATATGGTGCTCCTGGCCATCCAGGTGAGAGAGGTCATCCAGGCCCTCAGGGTCCCATGGGACCACCTGGCCCTCCTGGACTGGGAAAAAGAGGTGAACATGGGTTTCCAGGACAGCCAGGCATCAAAGGTGATCGGGGTTTTCCAGGAGAAAGGGGATCAACTGGCCCACCAGGTCCCCAAGGTCCTCCTGGGGGACGAGGACCAGAAGGCATCGGAAAGCCAGGAGCCCCTGGAACCCCAGGCCAGCCAGGGATTCCAGGAACAAAAGGCCAACCTGGGATTCCAGGAATAGCTGGACACCCTGGGGCCCCTGGTTTTGGGAAACCAGGCTTGCCAGGTCTGAAGGGACAAAGAGGACCTGCTGGACTTCCAGGGAGTCCAGGAGCCAAAGGGGAACAAGGGCCAGCAGGTCATCCTGGGGAACCAGGTCTGCCTGGGTCCCCTGGAAGTGTGGGACCTCAAGGACCAAAAGGCATCCCAGGCAACCATGGTATCCCAGGTCCTAAAGGTGAAACAGGGCCAATCGGGCCTGCAGGACATCCCGGGGCTCGGGGAGCAAAGGGTTCTCCTGGGTTAGAAGGAAAACCAGGGTACCCCGGAGAGGCAGGTCTCAGTGGTGCTCAGGGTAACCCAGGGTTACCAGGTCCCAAAGGCAATCCTGGAGCTGGAGGACCTCCTGGTCCCCCAGGCCCTACAGGCCTCACAGGAGCTAAGGGGGTCCCAGGACACGATGGAGAAGCTGGTCCAAGAGGTGTCCCTGGCACACCAGGTACCAGGGGCCCCATTGGGCCACCAGGCATTCCAGGATTCCCTGGGTCTAAAGGTGATCCTGGAAAACCAGGTCCTCCTGGGCCAGCTGGCATAGCAACTAAAGGCCTTAATGGACCTACTGGACCACCAGGGCCTCCAGGTCCAAGGGGCCATGATGGGAAGCCTGGTATTCCAGGGCCTCCAGGGCCACCAGGCCCCCCAGGACCCCCAGGCCAGGCAGTCATG---------------------CCCGAGGGATTTACCAAGGCAGGCCAAAGGCCAAGTCTTTTGGGGACACCTTTTGTCAGTGCCAACCAAGGAGTGACAGGAATTCTTGTGTCTGCTTTTACTGTTATCCTTTCCAAAGCTTACCCAGCAATAGGTGCTCCCATTCCATTTGATAAGATTTTGTATAACAGGCAACAGCATTATGACCCAAGAACTGGAATCTTTACCTGCAGGGTACCCGGAATATACTATTTCTCCTACCATATGCATGTGAAAGGGACTCATGTTTGGGTAGGCCTGTATAAGAACGGCACCCCCATAATGTACACCTATGATGAGTACACCAAAGGCTACCTGGATCAGGCCTCAGGGAGTACCATAATCGATCTCACAGAAAGTGACCAGGTGTGGCTTCAGCTACCCAATGCTGAGTCAAATGGCCTCTACTCCTCTGAGTATGTCCACTCCTCCTTCTCAGGATTCCTGGTGGCTCCCATG---
>cavPor3
------------------------------------------------------------------------------CAAACCCCTGCAGGTGTGAAAGGCCCGCTGCCC------AACGCTGAGACCCGGATCTTCATCCCCTACACTGTACGGAGTAAAGGTATAGCAGTAAGAGGAGAGCAAGGTGTCCCTGGCCCACCAGGCCCTGCTGGACCTCGAGGACACCCAGGTCCTTCTGGGCCACCAGGAAAACCAGGCTATGGAAGCCCTGGACTACAAGGAGAGCCAGGATTGCCAGGACCACCAGGACCATCAGGCATTGGGAAACCAGGTGTGCCAGGACATCCAGGAAAGCCAGGGGAGAGAGGACCACATGGACCAAAAGGTGATGTTGGCCCAGCTGGTTTACCTGGACCACGGGGCCCACCAGGGCCACCTGGAATCCCTGGCCCAGCTGGAATTTCTGTGTCAGGAAAACCAGGCCAACAAGGACCAGCAGGTGCCCCAGGACCCAGGGGCTTTCCTGGTGAAAAGGGTATAGCAGGAGCCCCCGGTGTGAATGGACAAAAAGGAGAAGCAGGATATGGTATTCCTGGCCGTCCTGGTGACAGGGGTCTCCCAGGCCCTCAGGGTCCCATGGGACCACCTGGCCCTCCTGGGGTGGGAAAAACAGGTGAAAATGGGTTTCCAGGACAGCCAGGCATCAAAGGTGATCGAGGTTTACCAGGAGAAAGGGGACCAGCGGGCCTTCCAGGTCCCCAGGGTCCTCCTGGTAGACAAGGGCCAGAAGGTGTTGGAAAGCCAGGAGCCCCTGGAGCCCCTGGCCAGCCTGGGATTCCAGGAACAAAAGGCCAACCTGGGATTCCAGGAATGGCTGGACCCCCTGGGGCTCCTGGTTTTGGGAAACCAGGCTTGCCAGGTCTAAAGGGACAGAGAGGACCTGCTGGACTTCCAGGGAGTCCAGGTACCAAAGGGGAACAAGGGCCGGCAGGTCATCCTGGGGAGCCAGGTCTCCCGGGATCCCCTGGAAGTGTGGGACCCCAAGGACCAAAAGGTATCGCAGGCAACCACGGCATGCCAGGTCCTAAAGGGGAAACAGGGTCAGTGGGGCCTGCAGGCCATCCTGGGGCTCGGGGAGCAAGGGGTCCTCCTGGGTCAGATGGAAAACCAGGGTACCCAGGACAGCCAGGTCTCCATGGGCCTAAGGGTAACCCAGGGTTACCAGGCCCAAAAGGGGACCCTGGAATGGGAGGACCTCCTGGTCTCCCAGGCCCCAGAGGCCTCACAGGAAATAAGGGACTGCCGGGACAAGATGGTGAATCTGGCCCAAGAGGTGTCCCTGGCATACCAGGTACCAGGGGTCCCATCGGGCCGCCAGGTATTCCAGGATTTCCTGGGTCTAAAGGTGATCCTGGAAATCCAGGTCCTCCCGGGCCAGCTGGCATAGCAACTAAAGGCCTTAATGGACCGACTGGACCACCAGGACTCCCAGGTCCAAGGGGTCACAATGGAAAGCCTGGTCTCCCAGGGCCCCCCGGCCCTCCGGGACCCCCAGGC---------CAGGCAGTCATG---------------------CCTGACGGCTTTGTCAAATCAGGCCAAAGGCCGGGTCTTTCAGGGGTGCCTCTCATCAGTGCCAACCAGGGAGTGTCAGGCATTCCTGTGTCTGGTTTTACTGTCATCCTTTCCAGGGCTTACCCAGCAGTAGGTGCTCCCATCCCATTTGACAAGATTCTGTATAACAGGCAAGAGCATTATGACCCACAAACTGGGATCTTCACCTGCAGAGTCCCAGGGGTATACTACTTTTCCTATCATGTGCATGTGAAAGGCACACATGTCTGGGTAGGCCTGTACAAGAATGGCACCCCCATAATGTATACCTACGATGAGTACTCCAGGGGATACCTGGACCAGGCTTCGGGGAGTGCCATAGTAGACCTCACGGAGAGCGACCAGGTGTGGCTCCAGCTGCCCAACACTGAGTCCAGTGGCCTCTACTCCTCAGAGTATGTCCACTCCTCCTTCTCAGGGTTCCTGGTGGCTCCCATG---
>micOch1
ATGCTGTCACAAATAGCCTTTTTGCTGGTCATG---TCCTTGACCTTGGTTCATGGAGTGTTTTATGCCGAGAGATACCAAACGCCCACAGGCATAAAGGGCCCGCTTCCC------AACACCAGGACACAGTACTTCATCCCATATGCCATAAAGAGTAAAGGAATCCCGGTAAGAGGAGATCAAGGTGTTCCCGGTCCACCAGGCCCAGCTGGACCCCGAGGACACCCAGGTCCCTCAGGACCTCCAGGAAAGCCAGGTTATGGAAGCCCCGGGCTCCAAGGAGAGCCAGGGTTGCCAGGACCACCAGGAATATCAGCCACTGGGAAGCCAGGCCTGCCAGGTGTGCCGGGCAAACCAGGGGAGAGAGGACCACTTGGACACAAGGGAGATATTGGACCTGCTGGCTTACCAGGCCCTCGGGGCCCTCCAGGACCACCTGGAATCCCCGGCCCCGCTGGAATTTCTGTGTCAGGAAAACCTGGACAGCAGGGACCTACAGGTGCCCCAGGACCCAGGGGCTTTCCTGGAGAAAAGGGGGCACGAGGAGCCCCTGGTGTGAATGGACAGAAAGGGGAAACAGGATATGGTGCTCCTGGCCGTCCAGGTGAGAGGGGTCTTCCAGGCCCTCAGGGTCCCGTAGGACCTCCTGGCCCTCCTGGAATTGGAAGAAGAGGTGAAAATGGTATTCCAGGACAGCCAGGCATCAAAGGTGATCGGGGTTTCCCTGGAGAAAGAGGACCATCAGGTCCACCGGGTCCCCAAGGTCCTCCTGGGAAACAAGGACAGGAAGGTATTGGGAAGCCAGGAGCTGCTGGAGCCCCTGGTCAGCCAGGTATCCCAGGAGAAAAAGGTCACCCAGGAGCTCCAGGAATAGCTGGACCTCCAGGAGCTCCAGGCTTTGGAAAGCCAGGCTTGCCAGGATTGAGAGGACAAAGGGGACCTGTTGGTCTTCCTGGGGCCCCAGGAGCCAAAGGTGAACAAGGGCCAGCGGGTCATCCTGGGGAGGTGGGTTTGACTGGATCTCCTGGGAATATGGGACCCCAAGGACCTAAAGGAATCCCAGGGAACCATGGTATCCCAGGTGCTAAAGGTGAGACAGGTCCAGTTGGGCCTGTAGGACCACCTGGGGCTAGAGGAGCAAAGGGTCCCCCTGGGGTAGATGGAAAAACAGGGTACCCTGGGGAGCCAGGTCTGAATGGTCCTAAGGGCAACCCAGGGTTACCGGGCCCAAAAGGCGATCCTGGAGAGGGAGGACCCCCTGGTCTCCAAGGTCCTATTGGCCCTGCAGGACCTAAGGGCGTGCCTGGACACAATGGTGAGGCAGGTCCAAGAGGTGAACCTGGAAGACCAGGTGGCAGGGGCCCCATTGGGCCACCAGGTATCCCAGGATTCCCTGGGGCTAAGGGTGCCCCTGGAAACCCAGGTCCTCCTGGCCCAGCTGGCATAGCAACTAAGGGCCTCACTGGGCCCACTGGTCCTCCAGGTCCCCCTGGTCCAAAAGGACACAGTGGAGAGCCTGGTCTCCCAGGTCCCCCAGGTCCCCCAGGACCCCCTGGC---------CAAGGAGTCATG---------------------CCTGATGGCTTCATAAAGGCAGGCCAAAGGCCT------------------CTTGTCAGTGCTAACCAGGGAGTAACAGGAATGCCTGTGTCTGCTTTTACTGTTGTCCTCTCCAAAGCTTACCCAGCAGTAGGTGCCCCCATCCCATTTGATGAGATTTTGTACAACAGGCAGCAGCATTATGACCCAAGAACTGGAATCTTTACCTGTAAGATCCCAGGAATATACTACTTCTCCTACCACGTGCACGTGAAGGGGACTCACGTTTGGGTAGGGCTGTATAAGAACGGCACACCCACAATGTACACATACGACGAGTACAGCAAGGGCTACCTGGACCAGGCTTCAGGGAGCGCAATCATGGAGCTCACAGAAAACGACCAGGTGTGGCTCCAGCTGCCCAATGCAGAGTCAAACGGCCTCTACTCCTCTGAATATGTCCACTCCTCCTTCTCAGGATTCCTAGTGGCTCCCATG---
>criGri1
ATGCTGCCACCAATAGCCTTTCTGCTGCTAATG---TCCCTGACCTCGGTTCATGGGGTGTTTTATGCTGAGAGATACCAAACTCCCACAGGCATCAAGGGCCCACTTCAG------AACACCAAGACACAGTATTTCATCCCATACTCCATAAAGACTAAAGGAATCCCAGTAAGAGGAGAGCAAGGAGTTCCTGGTCCACCAGGCCCAGCCGGACCCCGAGGACACCCAGGTCCCTCGGGACCTCCAGGAAAGCCAGGCTATGGAAGCCCTGGGCTCCAAGGAGAGCCAGGGTTGCCAGGACCACCAGGAATATCAGCCACTGGGAAGCCAGGCCTGCCAGGCCTGCCAGGCAAACCAGGGGAGAGAGGACCACATGGACACAAAGGAGATATTGGACCAGCTGGCTTACCAGGACCTCGGGGCCCTCCAGGACCACCTGGAATCCCTGGCCCAGCTGGGATTTCTGTGTCAGGAAAACCTGGACAGCAGGGACTTACAGGTGCCCCAGGACCCAGGGGCTTTCCTGGAGAAAAGGGAGCGTCAGGAGCCCCTGGTGTGAATGGACAGAAAGGGGAAACAGGATATGGTGCTCCTGGCCGTCCAGGTGAGAGAGGTCTTCCAGGCCCTCAGGGTCCCATAGGACCACCTGGCCCTCCTGGAGTGGGAAGAAGAGGTGAAAATGGCTTTCCAGGACAGCCTGGAATCAAGGGTGATCGGGGTTTCCCAGGAGAAAGGGGACCCTCAGGCCCACCAGGTCCCCAAGGTCCTCCTGGGAAACAAGGACGGGAAGGTATTGGGAAGCCAGGAGCTGCTGGCACCCCTGGGCAGCCAGGTATCCCAGGAGAAAAAGGCCACCCAGGAGCTCCAGGAATAGCTGGGCCTCCAGGAGCTCCTGGCTTTGGAAAACCAGGCTTGCCAGGTTTGAGGGGACAAAGGGGACCTGCTGGTCTTCCTGGGGCCCCAGGTGCCAAAGGTGAACAAGGGCCAGCGGGTCATCCTGGGGAGGCAGGTCTGACTGGATCCCCTGGGAATATGGGACCCCAAGGACCTAAAGGGATTCCAGGGAACCATGGTGTCCCAGGTGCTAAAGGTGAGGCAGGTCCAATTGGGCCTGTAGGGCCACCTGGGGCTAGAGGAGCAAGGGGTCCCCCTGGGTTAGATGGAAAAACAGGGTACCCTGGAGAGCCAGGTCTCAATGGCCCTAAGGGTAACCCAGGGTTACCAGGCCCAAAAGGTGATCCTGGAGTGGGAGGAGCCCCTGGTCTCCAAGGTCCTGTTGGCCCTACAGGAGCTAAGGGAATGCCTGGACACAATGGTGAGGCAGGTCCAAGAGGTGAACCTGGAAAACCAGGTAGCAGGGGTCCCATTGGGCCACCAGGTACCCCAGGATTCCCTGGAGCTAAGGGTGTCCCTGGAAACCCAGGTCCTCCTGGTCCAGCTGGCATAGCAACTAAGGGCCTCAGTGGGCCCACTGGTCCTCCAGGTCCTCCTGGTCCAAGAGGACACAGTGGAGAGCCTGGCCTCCCAGGTCCCCCAGGTCCCCCTGGACCCCCTGGC---------CAAGGAGTCATG---------------------CCTGATGGCTTCATAAAGGCAGGCCAAAGGCCCAGGCTTTCTGGGATGCCTCTTGTCAGTGCTAACCATGGAGTAACAGGGATGCCTGTATCTGCTTTTACAGTTGTCCTCTCTAAAGCTTACCCAGCAGTAGGTACCCCCATCCCATTTGATGAGATTTTGTATAACAGGCAGCAGCATTATGACCCGAGAACTGGAATCTTCACCTGTAAGATCCCAGGAATATACTATTTTTCCTATCACGTGCACGTGAAGGGGACTCACGTTTGGGTAGGCCTGTATAAGAACGGCACCCCCACAATGTACACATACGACGAGTATAGCAAAGGCTACCTGGATCAGGCTTCGGGGAGTGCAATCATGGAGCTCACAGAAAATGACCAGGTGTGGCTACAGCTGCCCAATGCGGAGTCAAACGGCCTCTACTCCTCCCAATATGTCCACTCCTCCTTCTCAGGGTTCCTTGTGGCGCCCATG---
>mm10
ATGCTGCCTCAAATACCCTTTCTGCTGCTAATG---TTCTTGACCCTGGTTCATGGGATGTTTTATGCTGAACGGTACCAAACGCCCACAGGCATAAAGGGCCCACTTGCT------AGCCCCAAGACACAATACTTCATCCCATACGCCATAAAGAGTAAAGGGATTCCAGTAAGAGGAGAACAAGGCATTCCTGGTCCACCAGGCCCAACCGGACCTCGAGGACACCCAGGTCCCTCAGGACCGCCAGGCAAGCCAGGCTATGGAAGTCCTGGACTCCAAGGAGAGCCAGGGTTGCCAGGACCACCAGGAATATCAGCCACGGGGAAGCCAGGCCTGCCAGGCCCGCCAGGCAAACCAGGGGAGAGAGGACCATATGGACACAAAGGAGATATTGGCCCAGCTGGCTTACCCGGACCTCGGGGCCCTCCAGGGCCCCCTGGAATTCCTGGCCCAGCTGGAATTTCTGTGCCAGGAAAACCTGGACAGCAGGGACTTACAGGTGCCCCAGGACCTAGGGGCTTTCCTGGAGAGAAGGGTGCACAAGGAGCCCCTGGTGTGAATGGGCGGAAAGGGGAAACAGGATATGGCTCTCCTGGCCGTCCAGGTGAGAGGGGTCTTCCAGGCCCTCAAGGTCCCATAGGACCCCCTGGCCCCTCTGGAGTGGGAAGAAGAGGTGAAAACGGCTTTCCAGGACAGCCGGGCATCAAAGGTGACCGGGGTTTCCCAGGAGAAATGGGACCATCAGGTCCACCAGGTCCCCAAGGTCCTCCCGGGAAGCAAGGACGAGAAGGTATTGGGAAGCCAGGAGCCATTGGATCCCCTGGTCAGCCAGGTATCCCAGGAGAAAAAGGCCACCCAGGGGCTCCAGGAATAGCTGGTCCTCCAGGAGCTCCTGGCTTTGGAAAACAAGGCTTGCCAGGTTTGAGGGGACAAAGGGGACCTGCTGGTCTTCCTGGGGCTCCAGGTGCCAAAGGGGAACGAGGGCCAGCAGGTCATCCTGGAGAACCGGGTCTGCCTGGATCCCCTGGGAATATGGGACCCCAAGGACCTAAAGGAATCCCAGGGAACCATGGCATTCCAGGCGCTAAAGGTGAGATAGGTCTAGTTGGGCCTGCAGGCCCCCCTGGGGCTAGAGGAGCAAGGGGTCCACCTGGGTTAGATGGAAAAACAGGGTATCCTGGGGAGCCAGGTCTCAATGGTCCTAAGGGTAACCCAGGGTTACCAGGACAAAAAGGTGATCCTGGAGTGGGAGGAACCCCTGGTCTTCGAGGTCCTGTTGGCCCTGTAGGAGCTAAAGGAGTGCCTGGACACAATGGTGAGGCAGGTCCAAGAGGTGAACCTGGAATACCAGGTACCAGGGGCCCCACTGGGCCACCAGGTGTCCCAGGATTCCCTGGATCTAAGGGTGACCCTGGAAACCCAGGTGCTCCAGGCCCAGCTGGCATAGCAACTAAGGGCCTCAATGGGCCCACTGGTCCTCCAGGCCCTCCTGGTCCAAGAGGCCACAGTGGAGAACCTGGTCTCCCAGGTCCTCCGGGTCCCCCAGGACCCCCCGGC---------CAAGCAGTCATG---------------------CCTGATGGCTTCATAAAGGCAGGCCAGAGGCCCAGGCTTTCTGGGATGCCGCTTGTCAGTGCTAACCACGGGGTAACAGGTATGCCCGTGTCTGCTTTTACTGTCATTCTCTCTAAAGCTTACCCAGCAGTAGGTGCCCCCATCCCATTTGATGAGATTCTGTACAATAGGCAGCAGCATTACGACCCAAGATCTGGTATCTTTACCTGTAAGATCCCAGGCATATACTATTTCTCCTACCACGTGCATGTGAAAGGGACTCACGTTTGGGTAGGCCTGTATAAGAACGGCACGCCTACGATGTACACGTATGATGAGTACAGCAAAGGCTACCTGGATCAGGCTTCAGGGAGTGCAATCATGGAGCTCACAGAAAATGACCAGGTATGGCTCCAATTGCCCAATGCAGAATCAAACGGCCTCTACTCCTCTGAGTACGTCCACTCGTCCTTCTCAGGATTCCTAGTGGCTCCCATG---
>manPen1
ATGCTGCCACAAACAGCCCTTTTGCTGCTAATG---TCCTTGAACTTGGCTCGTGGAGTATTTTATGCTGAGCGATACCAAACACCTACTGGTATAAAAGGCCCACTGCCC------AACACGAAGACACAATTTTTCATTCCCTATGCCATAAAGAGCAGAGGTATACCAGTAAGAGGAGAGCAAGGTATTCCTGGCCCACCAGGCCCATCTGGACCTCGAGGGCACCCTGGTCCATCTGGACCACCAGGGAAACCAGGCTATGGGAGTCCTGGACCCCAAGGAGAGCCAGGCTTGCCAGGACCACCAGGACCAACAACTAGTGGGAAACCAGGTCTTCCAGGGCGCCAGGGAAAGCCAGGAGAGAGAGGACCACATGGACCAAAAGGAGATATTGGACCAGCTGGTTTACCGGGACCACAGGGCCCAACAGGGCCACCTGGAATCCCTGGTCCAGCTGGAATTTCTGTTCCAGGAAAACCTGGACAACAGGGACCTATAGGAGCCCCAGGACCCAGGGGCTTTCCTGGAGAAAAGGGTACACCAGGGGTCCCTGGTATGAGTGGCCAGAAAGGGGAAACAGGCTACGGTGCACCTGGCCGCCCAGGTGAGAGGGGCCTTCCTGGCCCTCATGGTCCCATGGGACAATCTGGCTCTCCGGGAGTGGGAAAAAAAGGTGAAAACGGGCTTCCGGGACAGCCAGGAATCAAAGGTGATCAGGGTTTCCCAGGAGAAAGGGGACCAAGGGGCCCACCAGGTCCCCAAGGTCCTCCAGGGGAGCAAGGACCAGAAGGTACTGGAAAGCCAGGAGCTCCTGGGGCCCCAGGCCAGCTGGGAGTTCCGGGGACGAAAGGCTTCCCTGGGTCTCCAGGAATGGCTGGGCCCCCAGGGGCTCCTGGCATTGGGAAACCAGGATTGCCAGGCCTAAAGGGACAAAGAGGTCCTGTCGGACTTCCAGGGATTCCAGGTGCCAAGGGGGAACAGGGCCCAGCAGGCCATCCTGGGAAGCCAGGTCTTACTGGGCCCACTGGAAATATGGGGCCCCAAGGACTGAAAGGCATCCCTGGGAGCCATGGGATTCCAGGCCCCAAAGGCGAGATGGGGCTGGCTGGGCCTGCAGGGCAACCTGGGGTGAAGGGAGAAAGTGGCTCCTCTGGGCTACCAGGGAAGCCAGGACTCCCAGGAGAACCAGGTATCAATGGACCCAAGGGTAGCCCAGGGTTACCAGGGCCAAAAGGTGATCCTGGACTTAGAGGATCTCCTGGTCTTCCAGGCCCTGTGGGCCCAGCGGGAGCTAAGGGAGTACCCGGATACAGTGGTGAGGCTGGGCCAAGAGGAGCCCCTGGAATACCAGGCACCAGAGGTCCTATTGGGCCACCGGGCATTCCAGGATTCCCTGGAACTAAAGGCCACCCAGGAACTCCCGGTCCTCCTGGCCCAGCTGGCATAGCAACTAAGGGCCTCAATGGACCCACAGGGCCACCAGGGCCTCCAGGTCCCAGAGGCCACACTGGGGAGCCTGGCCTCCCAGGGCCCCCAGGCCCCCCTGGTCCCCCAGGC---------CAAGCAGTCCAG---------------------TCTGAGGGCTTTATAAAGGCCAGCCAAAGGCCT------------------CTTGTCAGTGCCAACCTGGGAGTAACAGGAATGCCTGTGTCTGCTTTCACTGCTATTCTCTCCAAAGCTTACCCAGCTATAGGTACCCCCATCCCATTTGATAAGATTTTGTATAACACACAACAGCATTATGACTCAAGAACCGGACTCTTTACCTGCAGGATACCTGGAATATACTATTTTTCCTACCATGTGCATGTGAAAGGGACCCACGCTTGGGTGGGCTTGTATAAGAATGGCACTCCCATAATGTACACTTATGATGAATACGCCAAAGGCTACCTGGATCAGGCCTCAGGGAGTGCCATAATCAATCTCACAGAGAACGACCAGGTGTGGCTCCAGCTGCCCAATGCCGAGTCAAACGGGCTGTACTCCTCTGAGTATGTCCACTCATCTTTCTCAGGATTCTTAGTGGCTCCAATG---
>HLmanJav1
ATGCTGCCCCAAACAGCCCTTTTGCTGCTAATG---TCCTTGAACTTGGCTTATGGAGTATTTTATGCTGAGCGATACCAAACACCTACTGGTATAAAAGGCCCACTGCCC------AACACGAAGACACAGTTTTTCATTCCCTATGCCATAAAGAGCAAAGGTATACCAGTAAGAGGAGAGCAAGGTATTCCTGGCCCACCAGGCCCATCTGGACCTCGAGGGCACCCTGGTCCATCTGGACCACCAGGGAAACCAGGCTATGGGAATCCTGGTCCCCAAGGAGAGCCAGGCTTGCCAGGACCACCAGGACCAACAACTAGTGGGAAACCAGGTCTGCCAGGGCACCAGGGAAAGCCAGGAGAGAGAGGACCACATGGACCAAAAGGAGATATTGGACCAGCTGGTTTACCGGGACCACAGGGCCCACCAGGGCCACCTGGAATCCCTGGTCCAGCTGGAATTTCTGTTCCAGGAAAACCTGGACAACAGGGACCTATAGGAGCCCCAGGACCCAGGGGCTTTCCTGGAGAAAAGGGTACACCAGGGGTCCCTGGTATGAGTGGCCAGAAAGGGGAAACAGGCTATGGTGCACCTGGCCGCCCAGGTGAGAGGGGCCTTCCAGGCCCTCATGGTCCCATGGGACAATCTGGCTCTCCGGGAGTGGGAAAAAAAGGTGAAAATGGTCTTCCGGGACAACCAGGAATCAAAGGTGATCAGGGTTTCCCAGGAGAAAGAGGACCAAGGGGCCCACCAGGTCCCCAAGGTCCTCCAGGGGAGCAAGGACCAGAAGGTACTGGAAAGCCAGGAGCTCCTGGGGCCCCAGGCCAGCCGGGAGTTCCAGGGATGAAAGGATGCCCTGGGGCTCCAGGAATGGCTGGGCCCCCAGGGGCTCCTGGCATTGGGAAACCAGGATTGCCAGGCCTAAAGGGACAAAGAGGTCCTGTCGGACTTCCAGGGATTCCAGGTGCCAAGGGGGAACAGGGCCCAGCAGGCCATCCTGGGAAGCCAGGTCTTACTGGGCCCACTGGAAATATGGGGCCCCAAGGACCGAAAGGCATCCCTGGGAGCCATGGGATTCCAGGCCCCAAAGGCGAGATGGGGCCAGCTGGGACTGCAGGGCAACCTGGGGTGAAGGGAGAAAGTGGCTCCTCTGGGCTACCAGGGAAGCCAGGACTCCCAGGAGAACCAGGTATCAATGGACCCAAGGGTAACCCAGGGTTACCAGGGCCAAAAGGTGATCCTGGACTTAGAGGACCTCCTGGTCTTCCAGGCCCTGTGGGCCCAGTGGGAGCTAAGGGAGTACCTGGATACAGTGGTGAGGCTGGGCCAAGAGGGGCCCCTGGAATACCAGGCACCAGAGGTCCTATTGGGCCACCAGGCATTCCAGGATTCCCTGGAACTAAAGGCCACCCAGGAACTCCCGGTCCTCCTGGTCCAGCTGGCATAGCAACTAAGGGTCTCAATGGACCCACAGGGCCACCAGGGCCTCCAGGTCCCAGAGGCCACACTGGGGAGCCTGGCCTCCCAGGGCCCCCAGGACCCCCTGGTCCCCCAGGC---------CAAGCAGTCCAG---------------------TCTGAGGGCTTTATAAAGGCCAGCCAAAGGCCT------------------CTTGTCAGTGCCAACCTGGGAGTAACAGGAATGCCTGTGTCTGCTTTCACTGCTATTCTCTCCAAAGCTTACCCAGCTATAGGTACCCCCATCCCATTTGATAAGATTTTGTATAACACACAACAGCATTATGACTCAAGAACCGGTCTCTTTACCTGCAGGATACCTGGAATATACTATTTTTCCTACCATGTGCATGTGAAAGGGACCCACGCGTGGGTGGGCTTGTATAAGAATGGCACTCCCATCATGTACACTTATGATGAATACGCCAAAGGCTACCTGGATCAGGCCTCAGGGAGTGCCATAATCGATCTCACAGAGAACGACCAGGTGTGGCTCCAGCTGCCCAATGCTGAGTCAAACGGGCTGTACTCCTCTGAGTATGTCCACTCATCTTTCTCAGGATTCTTAGTGGCTCCAATG---
>eriEur2
ATGCTGCCACAAATAACCATTTTGCTGCTAATG---TCCTTACACTTGGTTCATGGAGGATTTCATGCTGAATTATTCCAAACACCAGCAGGAATAAAAGGCCCACTACCC------AACACCAATACACAATTCTTCATTCCCTATGGCATAAAGAGTAAAGGTATAGCAATAAGAAGAGAGCAAGGTGTTCCTGGTCTGCCAGGTCCTGCTGGGCCTCGAGGCTACCCAGGGCCATCTGGACCACCAGGAAAACCAGGCTATGGAAGTCCTGGACCCCAAGGAGAGCCAGGGATGCCAGGACCAAGGGGCCCACCAGCCATTGGGGAGCCAGGTTCACCAGGACTCCCAGGAAAAGCAGGGGAGAGAGGACCACATGGCCCGAAAGGAGACACTGGACCAGCTGGCTTACCAGGACCACGGGGCCCACCCGGACCACCTGGAATACCGGGTCCAGCTGGAATTTCTGTTTCGGGAAAACCTGGACAACAGGGACCTACTGGAGCTCCAGGCCCCAGGGGATTTCCTGGAGAAAAGGGTGTCCCAGGAGTTCCTGGAAGGAATGGACAGAAAGGGGAAACAGGGTATGGAGAACCTGGCCATCCTGGTGAAAGGGGTCTTCCAGGCTCTCGGGGTCCCATGGGACCTCCTGGTCCTCCTGGGCTGGGAAAAAGAGGTGAAAATGGGGTTCCAGGACAGCCAGGTATAAAAGGTGATCAAGGTATTCCAGGAGACAGGGGACCAATGGGCCCACCAGGTCCCCAAGGTCCTCGCGGGGAACGAGGGCCGGAAGGCATTGGAAAGCCAGGAGTCAGTGGGGCACCAGGCCAGCCAGGAGTCGCAGGAACTAAAGGTTACCCAGGAGCTCCAGGAACCGCTGGACCTCCGGGGCCTCCCGGTTTTGGAAAGCCAGGCTTGCCTGGGATGAAGGGGCAAAGAGGGCCTGCCGGCCTCCCAGGGGGTCCAGGTGCCAAAGGGGAACAAGGTCCAGCGGGTCATCCTGGGGAGCCAGGTCTGACTGGGCCTGCTGGAGACATGGGTCCCCAAGGGCCAAAAGGCATCCCAGGCCACCACGGGATGCCAGGCCCTAAAGGTGAAACAGGGCCCACAGGGCCTGCAGGACACCCTGGGGGCAAGGGAGAAAAGGGGTCTCCTGGGTTAGATGGGAAGCCTGGCTACCCAGGAGAACCAGGTCTCGCTGGTCCTAAGGGCAACCCGGGGTTGCCGGGCCCAAAAGGTGAGCCTGGAGTTAAGGGTCCGCCTGGTGTACCAGGCCCTGTGGGCCTGGCCGGAGCTAAAGGAATGGCTGGGCAGGACGGGGAGGCTGGATCAAGAGGTGCCCCTGGAATACCAGGCACCAGAGGCCCCACTGGGCCACAAGGTATTCCAGGACTCCCTGGCTCTAAAGGCGATCCGGGACTTCCAGGCCCTCCTGGCCCAGTTGGTATAGCAACTAAGGGCCTCAATGGACCCACTGGGCCACCAGGGCCTCCAGGCCCAAGAGGCCATGATGGAGAACCAGGCCCCCCAGGCCCCCCGGGTCCTCCAGGTCCCCCAGGC---------CAAACAGACCTA---------------------TTG---GGCTCTGTAAAAGCAGGTCAAAGGCCCGGTCTTTCTGGGATGCCTATTGTTGCTGCCCACCAGGGTCTAACAGGAAAGCCTGCGTCTGCTTTTACTGTTATTCTCTCTGAAGCTTACCCAGTTAGAGGAACTCCCATTCCGTTTGATAAAATTTTATATAATAGGCAACAGCACTATGACCCAAGAACTGGAATTTTTACCTGTAGGATACCAGGGATATACTATTTCTCTTACCATGTGCATGTGAAAGGGGCCCAAGTGTGGATAGGCCTGTATAAGAACGGCCTCCCAGTGATGTACTCCTACGTCGAATACACCAAAGGCTACCTGGACCAGACTTCAGGAAGTGCTATAATCGAGCTCACGGAAGAAGACCAGGTATGGCTGCAGATGTCCAGCACTGCACACAACAGCCTATTCTCATCCAAGTATTCCGACTCCTCTTTTTCAGGATTCCTAGTGGCCCCAATG---
>otoGar3
ATGCTGCCACGAATAGCCTTTTTGCTGCTAATG---TCCTTGAACTTGGTTCAG---TGCTTTTATGATCAAGAATCTGAAACATCCAAAGACATAAAAGGAACAGTACTC------AACACCAAGACACACGTAGTCATTCCCTACACCATAAAGACTAAAGGTATACCAATAAAAGGAGAGAAAGGTGCTGCTGGTCTACCAGGCCCTGCTGGACCTCGAGGGCATCCAGGTCCTTCTGGACCACCAGGAAAACCAGGCTATGGAAGTCCTGGACAGCAAGGAGAGCCAGGGCCGCAAGGACCACCAGGACCACCAGGCACTGGGAAGCCAGGTTTGCCAGGATTTCCAGGAAAACCAGGGGGGAGAGGACCATACGGACCAAAAGGAGACATTGGACCAGCTGGTTTTCAAGGACCACGAGGCCCACCAGGGCCACGAGGAATCCCTGGCCCAGCTGGACTCTCTGTGACAGGAAAACCTGGAGAACAGGGACCTGAAGGAGCCCCGGGCCCCAGAGGCTATCCTGGAGAAAAGGGTATACCAGGGAACCCTGGTGTGAGTGGACGGAAAGGGGATATGGGGTATGGCGTTCCTGGCCACCCAGGTGAGAGGGGCCTTCCAGGCCGACAGGGTCCCATGGGACCACCTGGCCCTATTGGAGTAGGAAAAAAAGGTGAAACTGGGTTTCCAGGAGAGCCAGGCATCAAAGGAGATCAGGGTTTCCCAGGAGAAAAGGGACGAGATGGTCTACCAGGTCCCCGAGGTCCTCCTGGGGAACGAGGACCAGCATGTATTGGAAAGCCAGGAATTGAAGGACCCCCAGGCCACCCAGGGATTCCAGGAACAAAAGGTTTCTCTGGGGCTCCAGGAATAGCTGGGCCCCCAGGGGAGCCTGGCTATGGGAAACCAGGCTTGCCAGGACTGAAGGGACAAAGAGGACCTGCTGGCTTTACAGGGGCTCCAGGCGCCAAAGGTGAACAAGGGCCAGTAGGTCATCCTGGGGAGCCAGGTCTGACTGGACCTCCTGGAAATATGGGACCCCAAGGTCCAAAAGGCATCCAGGGCAACTATGGTATTCCAGGTGCTAAAGGTGAGAGTGGGCCAATTGGGCCTTTCGGACTCCCTGGGGCTAAGGGTGAAAGGGGCTTCCCTGGGTTAGATGGAAAACCAGGGTTCCCAGGAGAACCAGGTCTCAGTGGCCCTAAAGGTAATCCAGGGTTAATGGGCCCAAAAGGTGACTCTGGAGTTAGAGGACCTCCTGGTCTCCCAGGCTCTATAGGCCCAGAAGGAGCTAAGGGAGTGCCTGGAAAAAATGGTGAGGTTGGTCCCAGAGGGGAGCCTGGAATACCAGGCGCCAGAGGCCTTATTGGGCCACCAGGCACTTCTGGATTCCCTGGAGCTAAAGGGGATCCAGGAAATCCAGGTCTACCTGGCCCAGCTAGCATACCAATTAAGGGCCCCCCAGGACCCCCTGGGCTACCAGGGCCAGCAGGGCCAAGAGGCTACAATGGACAGCCTGGTGTCCCAGGGCCCCCAGGCCCCCCAGGCCCCCCAGGCTCCCCAGGCCCAGCAGCTGTG---------------------CCTAAGGTGCTTATAAAGGCAAACCAGATGCCTTCTCTTTCTGGGATATCTCTT---AGTGCCAAACAGGGAATA---------CCTGCATCTGCTTTTACTGTTATTCTCTCCAAAGCTTACCCAGCAACAGGTACTCCCATCCCATTTGATAAGATTTTGTATAACAGGCAACAGCATTATGACCCAAGAACTGGAATCTTTACCTGTAAGATACCAGGAATATACTATTTCTCCTACCATGTGCATGTGAAAGGGACTCACGTTTGGGTAGGCCTGTATAAGAACGGCACCCCCATGATGTACACCTATGAAGAATATACCAAAGGCTACTTAGATCAGGCTTCAGGGAGCGCCATAATTGATCTCACAGAAAATGACCAGGTGTGGCTCCAGCTGCCCAATGCGGACTCAAATGGCCTGTACTCTTCTGACTATGTCCACTCCTCTTTCACAGGATTCTTAGTGACTCCGATG---
>sorAra2
ATGTTGCCACATACAGCCCTTCTGCTGCTAATG---TACCTGAACTTGGTATATGGAAGGTTTCATGGACAGCAATACCAAACACCTACAGGCATAAAAGGCCCACTGCCC------AACACCGGAACACAGTTCTTCATTCCCTATGCCATAAAGAGCAAAGGCGTGTCAGAAAGAAGAGAGCCAGGTGTTCCTGGCCCGCCAGGCCCCCCTGGACCTCGAGGGTACCAAGGTCCAACTGGACCACCAGGAAAACCAGGTTATGGAAGTCCTGGACCCCAAGGAGAACCAGGAATGCCGGGACCGCCAGGACAGTCGGCGACGGGGAAGCCAGGTTCACCAGGCCTCCCTGGGAAGCCAGGGGACAGAGGGCTAAACGGGGCAAAAGGAGACACTGGCCCGGCCGGCTTACCAGGCCCGCGGGGGCCACCAGGCCCACCAGGACTCCCTGGTCCCGCTGGAATCTCCACTCCAGGGAAACCTGGACAACAGGGCCCAACGGGAGCCCCTGGCCCTCGGGGATTTCCGGGAGAAACTGGCGTGCCGGGAACCCCCGGTACGAACGGCAGGAAAGGCGACAGGGGCTACGGAGTTCCTGGACGCCCGGGGGAGAGGGGCCTTCCGGGCCCTCAGGGTCCCGTGGGGCCACCCGGCCCTCCGGGAGTGGGGAAAAGAGGGGAAAACGGGTTCCCCGGGCAGCCAGGCATCAAAGGTAGTCCAGGCTCTCCCGGAGAGAAGGGGCCAGCTGGCCCGCCAGGCCCGCCAGGCCCTCCTGGGAGTCGGGGACCAGAAGGCGCGGGAAAGCCAGGGGCCACTGGGGCCCCGGGCCGGCCTGGGATTCCAGGAATGAAGGGTCTCCCTGGGGCTCCAGGCATGGTCGGCCCCCCGGGGCCTCCGGGCTTTGGGAAACCGGGCTTGCCAGGCCTGAAAGGGCAAAGAGGACCCGCTGGCCTGCCAGGAGAGCCTGGTACCAGAGGCGAACAGGGTTCAGCAGGACGTCCTGGAGACCCGGGTCCACCCGGAAGCTCTGGGAATATGGGTCCCCCGGGACCAAAAGGCAGCCCAGGGCAGCCCGGGATGCCAGGCCCGAAAGGAGAGCCAGGGCCTGTCGGGCCTGCAGGACCCCCTGGGGCCAGGGGAGAAAAGGGGTCCCCGGGGCTACAAGGAAAACCAGGGCCACCAGGAGAACGCGGCTTCAGTGGCTCTAAGGGTAACCCAGGGTTACCAGGCCCCAAAGGTGAACCTGGAGTTAGGGGACCTCCTGGTATGCCCGGCCCTGCGGGTCCAGCGGGAGCTAAGGGAGTGCCTGGATATAAAGGTGAGGCTGGTCCAAGAGGTGCCATTGGGGCACCTGGCATCACAGGCCCCATTGGGCCGCCAGGGATCCCAGGGGTTCCTGGAACTAAAGGGGACAGAGGAGCTCCAGGCCCTCCTGGCCCAGCTGGTTTAACAACTAAGGGCCTCAAAGGACCCACTGGACCCCCGGGGCCTCAAGGCCCCCGAGGTTATACGGGACAGCGAGGACCCCCAGGGCCACCGGGGCCACCGGGGCCCCCAGGTCCTGCAGGTCAGGCGGGCGTGTACAGTATTACAGGGACAGACCAGTCTGGCAGTACAAAGACGAGGGAAGAGCCTCATTATTCTGGGATGTCTTTTGGCAGCACCAACCAGGGCGTAACTGGCATGCCCGTGTCAGCTTTCGCTGCCATTCTCGCCGAAACTTACCCACTAAGAGGTACGCCCATAGCATTCGATAAAATTATGTATAACAAGCAGCAGCATTATGACCCAAGAACCGGGATTTTCACCTGCAAGATCCCAGGTATATACTATTTCTCCTACCACATGCACGTGAAAGGGATCCAAGTTTGGGTGGCTCTCTATAAGAACACCCTGCCAGTAATGTACTCCTATGTGGAGTCCACCAAAGGCTATATGGATCAGTCTTCGGGGAGCACCATCCTGGAGCTCAAGGAGAAGGACCAGGTGTGGGTCCAGATGCCTCACATTGCCCCCAACAGCCTGCACTCCTCCAAGTACGCAGACTCCACTTTCTTAGGATTCCTGGTGGCGCCACTG---
