# Supplementary material for: Six reference-quality genomes reveal evolution of bat adaptations
Source: Nature. 2020 Jul 22;583(7817):578–84. doi: 10.1038/s41586-020-2486-3 (PMC8075899; doi:10.1038/s41586-020-2486-3)
Supplement: Supplementary file 6 — Alignments of 12,931 protein-coding genes across 48 mammals. [file 41586_2020_2486_MOESM6_ESM.gz › suppDataFile/ENST00000611621.aln.fasta]

>hg38
ATGGCCTCGGAGGGCCTGGCGGGGGCGCTGGCTTCCGTGCTGGCTGGCCAGGGGTCCAGCGTGCACAGCTGCGACTCGGCGCCGGCC---GGGGAGCCGCCGGCGCCCGTGCGGCTGCGGAAGAACGTGTGCTACGTGGTGCTGGCCGTGTTCCTCAGCGAGCAGGATGAGGTGCTACTGATCCAGGAGGCCAAGAGGGAGTGCCGGGGGTCGTGGTACCTGCCTGCGGGGAGAATGGAGCCAGGGGAGACCATCGTGGAGGCGCTGCAGCGGGAGGTGAAGGAGGAGGCGGGGCTGCACTGTGAGCCCGAGACACTGCTGTCCGTGGAGGAGCGGGGCCCCTCCTGGGTCCGCTTCGTGTTCCTCGCTCGCCCCACAGGTGGAATTCTCAAGACTTCCAAGGAGGCCGATGCGGAGTCCCTGCAGGCTGCCTGGTACCCACGGACCTCCCTGCCCACTCCGCTGCGAGCCCATGACATCCTGCACCTGGTTGAACTAGCCGCCCAGTATCGCCAGCAAGCCAGGCACCCTCTCATTCTGCCCCAAGAGCTACCCTGTGATCTGGTCTGCCAGCGGCTCGTGGCTACCTTTACCAGC---GCC------CAGACAGTGTGGGTGTTAGTGGGCACAGTGGGGATGCCTCACTTGCCTGTCACTGCCTGTGGCCTCGACCCTATGGAGCAGAGGGGTGGCATGAAGATGGCCGTCCTGCGGCTGCTGCAGGAGTGTCTGACCCTGCACCACTTGGTGGTGGAGATCAAGGGGTTGCTTGGACTGCAGCACCTGGGCCGAGATCACAGTGATGGCATCTGTTTGAATGTGCTGGTGACCGTGGCTTTTCGGAGCCCAGGGATCCAG---GATGAACCCCCAAAAGTTCGGGGTGAGAACTTCTCTTGGTGGAAGGTGATGGAGGAAGACCTGCAAAGCCAGCTCCTCCAGCGGCTTCAGGGATCCTCTGTTGTCCCAGTGAACAGA---
>panTro5
ATGGCCTCGGAGGGCCTGGCGGGGGCGCTGGCTTCCGTGCTGGCTGGCCAGGGGTCCAGCGTGCACAGCTGCGACTCGGCGCCGGCC---GGGGAGCCGCCGGCGCCCGTGCGGCTGCGGAAGAACGTGTGCTACGTGGTGCTGGCCGTGTTCCTCAGCGAGCAGGATGAGGTGCTACTGATCCAGGAGGCCAAGAGGGAGTGCCGGGGGTCGTGGTACCTGCCTGCGGGGAGAATGGAGCCAGGGGAGACCATCGTGGAGGCGCTGCAGCGGGAGGTGAAGGAGGAGGCGGGGCTGCACTGTGAGCCCGAGACACTGCTGTCCGTGGAGGAGCGGGGCCCCTCCTGGGTCCGCTTCGTGTTCCTCGCTCGCCCCACAGGTGGAATTCTCAAGACTTCCAAGGAGGCCGATGCGGAGTCCCTGCAGGCTGCCTGGTACCCACGGACCTCCCTGCCCACTCCGCTGCGAGCCCATGACATCCTGCACCTGGTTGAACTAGCCGCCCAGTATCGCCAGCAAGCCAGGCACCCTCTCATTCTGCCCCAAGAGCTACCCTGTGATCTGGTCTGCCAGCGGCTCGTGGCTACCTTTACCAGC---GCC------CAGACAGTGTGGGTGTTAGTGGGCACAGTGGGGATGCCTCACTTGCCTGTCACTGCCTGTGGCCTCGACCCTATGGAGCAGAGGGGTGGCATGAAAATGGCCGTCCTGCGGCTGCTGCAGGAGTGTCTGACCCTGCACCACTTGGTGGTGGAGATCAAGGGGTTGCTTGGACTGCAGCACCTGGGCCGAGATCACAGTGATGGCATCTGTTTGAATGTGCTGGTGACCGTGGCTTTTCGGAGCCCAGGGATCCAG---GATGAACCCCCAAAAGTTCGGGGTGAGAACTTCTCTTGGTGGAAGGTGATGGAGGAAGACCTGCAAAGCCAGCTCCTCCAGCGGCTTCAGGGATCCTCTGTTGTCCCAGTGAACAGA---
>gorGor5
ATGGCCTCGGAGGGCCTGGCGGGGGCGCTGGCTTCCGTGCTGGCTGGCCAGGGGTCCAGCGTGCACAGCTGCGACTCGGCGCCGGCC---GGGGAGCCGCCGGCGCCCGTGCGGCTGCGGAAGAACGTGTGCTACGTGGTGCTGGCCGTGTTCCTCAGCGAGCAGGATGAGGTGCTACTGATCCAGGAGGCCAAGAGGGAGTGCCGGGGGTCGTGGTACCTGCCTGCGGGGAGAATGGAGCCAGGGGAGACCATCGTGGAGGCGCTGCAGCGGGAGGTGAAGGAGGAGGCGGGGCTGCACTGTGAGCCCGAGACACTGCTGTCCGTGGAGGAGCGGGGCCCCTCCTGGGTCCGCTTCGTGTTCCTCGCTCGCCCCACAGGTGGAATTCTCAAGACTTCCAAGGAGGCCGATGCGGAGTCCCTGCAGGCTGCCTGGTACCCACGGACCTCCCTGCCCACTCCGCTGCGAGCGCATGACATCCTGCACCTGGTTGAACTAGCCGCCCAGCATCGCCAGCAAGCCAGGCACCCTCTCATTCTGCCCCAAGAGCTACCCTGTGATCTGGTCTGCCAGCGGCTCGTGGCTACCTTTACCAGCAGCGCC------CAGACAGTGTGGGTGTTAGTGGGCACAGTGGGGATGCCTCACTTGCCTGTCACTGCCTGTGGCCTCGACCCTATGGAGCAGAGGGGTGGCATGAAGATGGCCGTCCTGCGGCTGCTGCAGGAGTGTCTGACCCTGCACCACTTGGTGGTGGAGATCAAGGGGTTGCTTGGACTGCAGCACCTGGGCCGAGATCACAGTGATGGCATCTGTTTGAATGTGCTGGTGACCGTGGCTTTTCGGAGCCCAGGGATCCAG---GATGAACCCCCAAAAGTTCGGGGTGAGAACTTCTCTTGGTGGAAGGTGATGGAGGAAGACCTGCAAAGCCAGCTCCTCCAGCGGCTTCAGGGATCCTCTGTTGTCCCAGTGAACAGA---
>ponAbe2
ATGGCCTCGGAGGGCCTGGCGGGGGCGCTGGCTTCCGTGCTGGCTGGCCAGGGGTCGAGCGTGCAGAGCTGCGACTCGGCGCCGGCC---GGGGAGCCGCCGGCGCCAGTGCGGCTGCGGAAGAACGTGTGCTACGTGGTGCTGGCCGTGTTCCTCAGCGAGCAGGATGAGGTGCTACTGATCCAGGAGGCCAAGAGGGAGTGCCGGGGGTCGTGGTACCTGCCTGCGGGGAGAATGGAGCCGGGGGAGACCATCGTGGAGGCGCTGCAGCGGGAGGTGAAGGAGGAGGCGGGGCTGCACTGTGAGCCCGAGACACTGCTGTCCGTGGAGGAGCGGGGCCCCTCCTGGGTCCGCTTCGTGTTCCTCGCTCGCCCCACAGGTGGAATTCTCAAGACTTCCAAGGAGGCCGATGTGGAGTCCCTGCAGGCTGCCTGGTACCCACGGACCTCCCTGCCCACTCCGCTGCGAGCCCATGACATCCTGCACCTGGTTGAGCTAGCCGCCCAGTATCGCCAGCAAGCCAGGCACCCTCTCATTCTGCCCCAAGAGCTACCCTGTGATCTGGTCTGCCAGCGGCTCGTGGCCACCTTTACCAGC---GCC------CAGACAGTGTGGGTGTTGGTGGGCACAGTGGGGATGCCTCACTTGCCTGTCACTGCCTGTGGCCTCGACCCTATGGAGCAGAGGGGTGGCATGAAGATGGCCGTCCTGCGGCTGCTGCAGGAGTGTCTGACCCTGCACCACTTGGTGGTGGAGATCAAGGGGTTGCTTGGACTGCAGCACCTAGGGCGAGATCACAGTGATGGCATCTGTCTGAATGTGCTGGTGACTGTGGCTTTTCGGAGCCCAGGGATCCAG---GATGAACCCCCAAAAGTTCGGGGTGAGAACTTCTCTTGGTGGAAGGTGATGGAGGAAGACCTGCAAAGCCAGCTCCTCCAGCGGCTTCAGGGATCCTCTGTTGTCCCAGTGAACAGA---
>macFas5
ATGGCCTCGGAGGGCCTGACGGGAGCGCTGGCTGCCGTGCTGGCGGGCCAGGGGCCGAGCGTGCAGAGCTGCGACTCGGCGCCGGCC---GGGGAGCCGCCGGTGCCCGTGCGGCTGCGGAAGAACGTGTGCTACGTGGTGCTGGCCGTGTTCCTCAGCGAGCAGGATGAGGTGCTACTGATCCAGGAGGCCAAGAGGGAGTGCCGGGGGTCGTGGTACCTGCCTGCGGGGAGAATGGAGCCCGGGGAGACCATCGTGGAGGCGCTGCAGCGGGAGGTGAAGGAGGAGGCGGGGCTGCACTGTGAGCCCGAGACACTGCTGTCCGTGGAGGAGCGGGGCCCCTCCTGGGTCCGCTTCGTGTTCCTCGCTCGCCCCACAGGTGGAATTCTCAAGACTTCCAAGGAGGCCGATGCAGAGTCCCTGCAGGCTGCCTGGTACCCACGGAGCTCCCTGCCCACTCCGCTGCGAGCCCATGACATCCTGCACCTGGTTGAGCTAGCCGCCCAGTATCGCCAGCAAGCCAGGCACCCTCTCATTCTGCCGCAAGAGCTACCCTGTGATCTGGTCTGCCAGCGGCTTGTGGTCACCTTTACCAGC---ACC------CAGACAGTGTGGGTGCTGGTGGGCACAGTGGGGATGCCTCACTTGCCTGTCACTGCCTGTGGCCTCGACCCTGTGGAGCAGAGGGGTGGCATGAAGATGGCCATCCTGCGGCTGCTGCAGGAGTGTCTGACCCTGCACCACTTGGTGGTGGAGATCAAGGGGTTGCTTGGACTGCAGCACCTGGGCCGAGATCACAGTGATGGTATCTGTCTGAATGTGCTGGTGACTGTGGCTTTTCGGAGCCCAGGGATCCAG---GATGAACCCCCAAAGATTCGGGGTGAGAACTTCTTTTGGTGGAAGGTGACTGAGGAAGACCTGCAAAGCCAGCTCCTCAAGCGGCTTCAGGGATCCTCTGTTGTCCCAGTGAACAGA---
>calJac3
ATGGCTTCCGAGGGTATGGCGGGAGTGCTGGCGGCCGTGCTGGCCGGCCAGGGGCTGCGCGTGCAGAGCTGCGACTCGGCGCCGGCC---GGGGAGCCACCGGCACCGGTGCGGCTGCGGAAGAACGTGTGCTACGTGGTGCTGGCGGTGTTCCTCAGCGAGCAGGATGAGGTGCTACTGGTCCAGGAGGCCAAGAGAGAGTGTCGGGGGTCGTGGTACCTGCCCGCGGGGAGAATGGAGCCTGGGGAGTCCATCGTGGAGGCGCTGCAGCGGGAGGTGAAGGAGGAGGCGGGGCTGCACTGTGAGCCTGAGACACTGCTGTCCGTGGAGGAGCGGGGCCCCTCCTGGGTCCGCTTCGTGTTCCTCGCTCGCCCCACAGGTGGAATTCTCAAGACTTCCAAGGAGGCTGATGCAGAGTCCCTGCAGGCTGCCTGGTACCCACGGACCTCCCTGCCCACTCCACTGCGAGCCCATGACATCCTGCACCTGGTTGAGCTAGCTGCCCAGTATCGCCAGCAAGCCAGGCACCCTCTCATTCTGCCCCAAGAGCTGCCCTGTGATCTGGTCTGCCAGCGGCTTGTGGCCACCTTTACCAGT---GCG------CAGACAGTGTGGGTGTTGGTTGGCACAGTGGGGATGCCTCACTTGCCTGTCACTGCCTGTGGCCTCGCCCCTTCGGAGCAGAGGGGTGGCATGAAGATGGCTGTCCTGCGGCTGCTGCAGGAGTGTCTGACCCTGCACCACTTGGTGGTGGAGATCAAGGGGCTGCTTGGGCTGCAGCACCTGGGCCGAGATCACACTGATGGCATCTGTCTGAATGTGCTGGTGACTGTGGCTTTTCGGAGCCCAGGGATCCAG---GATGAACCCCCGAAGGTTCGGGGTGAGAACTTCATTTGGTGGAAGGTGACGGAGGAAGGCCTGCAAAGCCAGCTCCTTCAGCGGCTTCAGGGATCCTCTGTTGTCCCAGTGAACAGA---
>saiBol1
ATGGCTTCCGAGGGTCTTGCGGGCGTGCTAACGGCCGTGCTGGCGGGCCAGGGACTGTGCGTGCAGAGCTGCGACTCGGCGCCAGCC---GGGGAGCCACCGGCACCGGTGCGGCTGCGGAAGAACGTGTGCTACGTGGTGCTGGCCGTGTTCCTCAGCGAGCAGGATGAGGTGCTACTGGTCCAGGAGGCCAAGAGAGAGTGCCGGGGGTCGTGGTACCTGCCCGCGGGGAGAATGGAGCCCGGGGAGTCCATCGTGGAGGCGCTGCAGCGGGAGGTGAAGGAAGAGGCGGGGCTGCACTGTGAGCCCGAGACACTGCTGTCCGTGGAGGAGCGGGGCCCCTCCTGGGTCCGCTTCGTATTCCTCGCTCGCCCCACAGGTGGAATTCTCAAGACTTCCAAGGAGGCCGATGCAGAGTCCCTGCAGGCTGCCTGGCACCCACGGACCTCCCTGCCCACTCCGCTGCGAGCCCATGACATCCTGCACCTGGTTGAGCTAGCTGCCGAGTATCGCCAGCAAGCCAAGCACCCTCTCATTCTGCCCCAAGAGCTGCCCTGTGATCTGGTCTGCCAGCGGCTCGTGGCCACCTTTACCAGT---GCG------CAGACAGTGTGGGTGTTGGTTGGCACAGTGGGGATGCCTCACTTGCCTGTCACTGCCTGTGGCCTCGCCCCTACGGAGCAGAGGGGTGGCATGAAGATGGCCGTCCTGCGGCTGCTGCAGGAGTGTCTGACCCTGCACCACTTGGTGGTGGAGATCAAGGGGCTGCTTGGACTGCAGCACCTGGGCCGAGATCACACTGATGGCATCTGTCTGAACATGCTGGTGACCGTGGCTTTTCGGAGCCCAGGGATCCAG---GATGAACCCCCAAAGGTTCGGGGTGAGAACTTCACTTGGTGGAAGGTGACCGAGGAAGGCCTGCAAAGCCAGCTAATCCAGCGGCTTCAGAGATCCTCTGTTGTCCCAGTGAACAGA---
>dasNov3
ATGGCGGCGGAGGAGCTGGCGGGGGCGCTGGCGGCCGTGTTGGGGGGCCGGGGGCCGCGCGTGCGGGGCTGGGACTCGGCGCCCGCC---GAGGCGCCCGCGGCGGCCGTGCGGCTGCGGAGGGACGTGTGCTACGTGGTGCTGGCGGTGTTCCTCAGCGAGCAGGACGAGGTGCTCCTGATTCAGGAGGCCAAGAGAGAGTGCCGCGGGTCCTGGTACCTGCCCGCGGGGAGGATGGAGCCGGGCGAGACCATCGTGGAGGCGCTGCAGCGCGAGGTGAGGGAGGAGGCGGGGCTGCAGTGCGAGCCGCTGACGCTGCTGTCGGTGGAAGAGCGGGGCCCCTCCTGGATCCGCTTCGCGTTCCTGGCTCGCCCCACAGGTGGAGTTCTCAAGACCTTGAAGGAGGCTGACGCGGAGTCGCTGCAGGCCGGCTGGTACCCGCGCACCTCCCTGCCCACGCCTCTGCGAGCCCCTGACATTCTGCCCCTGGTGGAGCTAGCTGCCCAGTATGGCCGGCGAGCCAGGCACCCTGTCGTGCTGCCCCAGGAGCTGCCCTGCAGCCTGGTCTGCCAGCGGCTGGTGGCCACCTTCACCGGC---GTC------CAGGCGGTGTGGGTGTTGGTGGGGACAGTGGGGGTGCCCCACTTGCCGGTCACCGCCTGCGGCCTCACCCCCACGGAGCAGCGGGGCGGCATCAGGGTGGCCGTGCTGCGGCTGCTGCGGGAGTGCCTGGCGCTGCACCACTTGGCCGTGGAGACCAAAGGGCTGCTTGGGCTGCAGCACCTGGGCAGGGACCGGTCAGACGGCGTCTGCCTCAACGTGCTGGTGACAGTGGCGTTCCGGAACCCCGATGCCGGG---GACGAGCCCCCGAAGGTTCGCGGGGAGAACTTCTTTTGGTGGAAGGTGATGGAAGAAGATCTGCAAAGCCAGCTCTTACAGAGGCTCCGGGAATCCTCTGTCGTCCCGGTCAACAGA---
>oryAfe1
ATGGCTTCAGAAAGCCTTGCGGGGGCGCTGGCGGACGTGTTGGGGGGCGGGGGACCGCGCGTGCACAGCTGTGATTCGTTGCCGGCT---GAGGAGCCCGCGGCCCCCGTGCGGTTGCGGAAAAACGTCTGCTACGTGGTGCTGGCGGTGTTCCTCAACGAGCAGGATGAGGTGCTACTGATCCAGGAGGCCAAGCGAGAGTGCCATGGGTCCTGGTACCTACCTGCGGGCAGAATGGAGCCTGGGGAGACCATTGTGGAGGCACTGCAGCGTGAGGTGAAGGAGGAGGCGGGGCTGCAGTGTGAGCCTCTGACGCTGCTGTCTGTGGAGGAACGTGGCCCCTCCTGGGTCCGCTTTGTGTTCCTTGCTCACTCCACAGGTGGAATTCTCAAGACTTCCAAGGATGCAGATGCCGAGTCCCTGCAGGCTGGCTGGTACCCACGAACCGCTCTGCCCACTCCATTGCGAGCCCATGACATTTTGCACCTGATAGAGCTAGCTGCCCAGTATCGCCAGCAAGCAAGACACCCTCTAATTCTACCCCAAGAACTTCCTTGCAGTCTGGTCTGCCAGCGGCTTGTGGCCACCTTTACCAGT---GTT------GGGACAGTGTGGGTGTTGGTGGGCACCACGGGGACGCCTCATTTACCCATCACTGCCTGTGGTTTCACCCCCATGGAGCAGAGGGGTGGCATGAAGGTGGCTATCCTGCGGCTGTTACAGGAGTGCCTGACCCTGCAGCATTTGGCAGTAGAGACCAAGGGTTTACTTGGACTGCAGCATCTGGGCAAAGACCATATAGATGGCATCTGCCTGAATTTGCTGGTGACAGTGGCTTTCCGGAACCCAGGTATCCAG---AATGAGCCCCCGAAGATTCGAGGTGAGAACTTCGTTTGGTGGAAGGTGATAGAAGACGACCTACAAAGCCAGCTCTTACAGAGGCTTCAGGAATCATCTGTCATCCCAGTCAACAGA---
>loxAfr3
ATGGCCTCTGAAGGCCTGGCGGGGGCGCTGGCGGACGTGCTGGAGGGCGGGGGGCCGCTCGTGCAGAGCTGCGACTCGGTGCCGGCC---GAGGAGCTGGTGGCCCCGGTGCGGCTGCGGAAGAACGTCTGCTACGTCGTGCTGGCGGTGTTCCTCAACGAGCAGGATGAGGTGCTACTGATCCAGGAGGCCAAGCGAGAATGCCGTGGGTCCTGGTACCTACCCGCCGGGAGAATGGAGCCGGGAGAGACCATCGTGGAGGCACTGAAGCGCGAAGTGAAGGAGGAGGCCGGACTGCAGTGTGAGCCTCTGACTCTGCTGTCTGTGGAGGAACGGGGCCCCTCCTGGGTCCGCTTTGTGTTCCTCGCTCGCCCCACAGGTGGAATTCTCAAGACTTCTAAGGATGCAGATGCAGAGTCCCTACAGGCTGGCTGGTACCCACGAACCTCCCTGCCTACTCCATTGCGAGCCCACGACATGCTGTACCTGGTAGAGCTAGCTGCCCAATATTGCCAGCAAGCTAGGCACCCTCTAATTTTACCCCAAGAGCTTCCCTGCAGTCTGGTCTGCCAACGGCTCGTGGCCACCTTTACCAGT---GTC------CAGACTGTGTGGGTGTTGGTGGGCACCGTGGGGATGCCTCACTTGCCCATCACGGCCTGTGGCTTCACCCCCATGGAGCAGAGGGGCGGCATGAAGATGGCCGTCCTGCGGCTGTTACAGGAGTGTCTGACCCTGCACCATTTGGCAGTGGAAACCAAGGGGTTGCTGGGACTGCAGCATCTGGGCAAAGACCACACAGATGGCATCTGTCTGAATGTGCTGGTGACAGTGGCTTTCCGGAACCCAGGTATCCAA---AATGAGCCCCCGAAGATTCGGGGTGAGAACTTCTTTTGGTGGAAGGTAGTAGAGAAGGACCTACAAAGCCAGCTCTTACAGAGGCTTCAGGAGTCATCTGTCATCCCAGTCAACAGA---
>triMan1
ATGGCCTCGGAAGGCCTGGCGGGGGCGCTGGCGGACGTGCTGGGGGGCGGGGGACCACGCGTGCAGAGCTGCGACTCGGTGCCGGCC---GAGGAACTGGTGGTCCCGGTGCGGCTGCGGAGGAACGTCTGCTACGTCGTGCTGGCCGTGTTCCTCAACGAGCAGGATGAGGTGCTACTGATCCAGGAGGCCAAGCGAGAGTGCCGCGGGTCCTGGTACTTACCCGCAGGGAGAATGGAGCCCGGAGAGACCATCGTGGAGGCACTGAAGCGCGAGGTGAAGGAGGAGGCTGGGCTGCAGTGTGAGCCTCTGACGCTGCTGTCTGTGGAGGAACGGGGCCCCTCCTGGGTCCGCTTTGTGTTCCTTGCTCGCCCCACAGGTGGAATTCTCAAGACTTCCAAGGATGCAGATGCGGAGTCCCTACAGGCTGGCTGGTACCCACGAACCTCCCTGCCCACTCCATTGCGAGCCCATGACATTTTGTACCTGGTAGAGCTAGCTGCCCAGTATTGCCAGCAAGCTAGTCACCCTTTAATTCTACCCCAAGAGCTCCCCTGCAGCCTGGTCTGCCAACGGCTCGTGGCCACCTTTACCAGC---ATC------CAGACGGTGTGGGTGTTGGTGGGCACCACGGGGATGCCTCACTTGCCCATCACTGCCTGTGGCTTCACCCCTATGGAGCAGAGGGGCGGCATGAAGATGGCCATCCTGCGGCTGTTACAGGAGTGTCTGACCCTGCACCATTTGGCAGTGGAAACCAAGGGGTTGCTTGGACTGCAGCATCTGGGCAAAGACCACACAGATGGCATCTGCCTGAATGTGCTGGTGACAGTGGCTTTCCGGGACCAAGGTATCCAA---AATGAGCCCCCAAAGATTCGGGGCGAGAACTTCTTTTGGTGGAAGGTAGTAGAGAAAGACCTACAAAGCCAGCTCTTACAGAGGCTTCAGGAATCATCTGTCATCCCAGTCAACAGA---
>tupChi1
---------------------------------------------------------------------------------------------------------------------------------------------------------------------GATGAGGTGCTGCTGATCCAGGAGGCCAAGAGGGAGTGCCGGGGGTCATGGTACCTGCCGGCAGGGCGAATGGAGCCCGGGGAGACCATCTTGGAGGCGCTGCAGCGGGAGGTGGAGGAGGAGGCTGGGCTGCGCTGCGAGCCCCTGACGCTGCTGTCCCTGGAGGAGCGGGGCCCCTCCTGGGTCCGCTTTGCATTCCTCGCTCGCCCCACAGGTGGAATTCTTAAGACTTCCAAGGAGGCGGATGCTGAGTCCCTGCAGGCTGCCTGGTACCCTCGGACCTCCCTGCCTGCTCCGTTGCGGGCCCACGACATCCTCCACCTGGTGGAGCTAGCCGCCCAGTACCGCCAGCATGCCAGGCACCCGTGTGTCCTGCCGCAGGAGCTCCCCTGCAGTCTGGTCTGCCAGCGGCTCGTGGCCACCTTCACCAGC---GTG------CAGTCGGTGTGGGTGCTGGTGGGCGCAGTGGGACTGCCTCACTTGCCTGTCACCGCCTGTGGCTTCAGCCCCATGGAGCAGAGGGGCGGCATGAAGGTGGCTGTCCTGAGGCTACTGCAGGAGTGTTTGGCCCTGCACCATTTGGCGGTGGAGACTGAGGGCTTACTTGGACTGCAGCACCTGGGCAGAGACCGCGCAGATGGCATCTGCCTGAACGTGCTGGTGACGGTGGCTTTCCGGGACGCAGGTGTCCAC---AGTGAGCCCCCGAAGATTCGGGGCGAGAACTTCTATTGGTGGAAGGTGGTAGAGGAAGACCTCCAACGCCAGCTCCTGCAGAGGCTCCAGGAGTCCTCTGTCGTCCCCGTGAACAGA---
>balAcu1
ATGGCCTCGGAAGACCTGGCAGGGGCTCTGGCGGCCGGTCTTGGGGGCCGGGGGCTGCGCGTGCAGAGCTATGACTCGGGGCCGGCC---GGGGAGACGCCGGCGCAGGTGCGGCTGCGGAAGAACGTCTGCTACGTGGTTCTGGCCGTGTTCCTCAACGAGCAGGATGAGGTGCTTCTGATCCAGGAGGCCAAGAAGGAGTGCCGTGGGTCGTGGTACCTTCCCGCGGGGAGGATGGAGCCCAGGGAGACCATTGTGGAGGCGCTGCAGCGGGAGGTGAAGGAGGAGGCCGGGCTGCAGTGTGAGCCTTTGACGTTGCTGTCTGTGGAGGAGCGGGGCCCCTCCTGGATCCGCTTTGTGTTCCTCGCTCGCCCCACAGGTGGAATTCTCAAGACTCCCAAGGAGGCAGATGCGGAGTCCCTGCAGGCTGGCTGGTACCCTCGAACCTCGCTGCCCACCCCGCTGCGAGCCCACGACATTCTGCATCTGATAGAGCTAGCCGCCCAGTATCGCCAGCAAGCCAGGCACCCTCTCCTTCTGCCCCAAGAGCTTCCCTGCAGTCTGGTCTGCCAGCGGCTCGTAGCCACCTTTACCAGT---GTC------CAGACAGTGTGGGTGTTGGTGGGCACAGTGGGGATGCCTCACTTGCCCATCACCTCCTGTGGCTTTGCTCCCATAGAGCAGAGAGGTGGCATCAAGATGGCCGTCCTGCGTCTGCTACAGGAGTGTCTGACCTTGCACCACTTGGCTGTGGAGACCAAGGGGTTGCTTGGACTGCAGCACCTGGGCAAAGACCAAACCGATGGCATCTGCCTGAACGTGCTGGTGACGGTGGCTTTTCGGAATCCAGGTATCCAA---AATGAGCCCCCGAAGGTTCGGGGTGAGAACTTCTTTTGGTGGAAGGTAGTGGAGGAAGACCTACAAAGCCAGCTCTTACAGAGGCTTCAGGAATCATCTGTCGTCCCAATCAACCGA---
>HLmolMol2
ATGGCCTCGGAAAGCCTGGAGAGGGAGCTGGCGGCGGTGCTGGGGGGTCAGGGGCTGTGCGTGCAGAGCTGTGACTCGGAGCCGGCT---GGGGAGCTGCCGGCACCGGTGAGGCTGCGGAGGAACGTCTGCTACGTGGTGCTGGCCGTGTTCCTCAACGAGCAGGACGAGGTGCTACTGATCCAGGAGGCCAAGAAAGAGTGCCATGGGTCGTGGTACTTGCCCGCGGGGAGAATGGAGCCTGGGGAGACCATCGTGGAGGCGTTGCAGCGGGAGGTGAAGGAAGAGGCTGGGCTGCACTGTGAGCCTCTGACACTGCTGTCTGTGGAGGAGCGGGGCCCCTCCTGGATCCGCTTCGTGTTCCTTGCTCACCCCACAGGTGGAGTTCTCAAGACTTCCAAGGAGGCAGATGCAGAGTCCCTGCAGGCTGGCTGGTACCCGCGAACCTCCTTGCCCACTCCTCTGCGAGCCCATGATATCCTGCACCTGGTTGAGCTGGCTGCCCGGTACCGCCAGCAGGCCAGGCACCCTCTCATTCTGCCTCAAGAGCTTCCCTGCAGTCTTGTCTGTCAGCGGCTGGTGGCCACTTTTACCAGT---GTC------CAGACGGTGTGGGTGTTGGTGAGCACAATGGGGGTGCCTCACTTGCCCATCACTGCTTGTGGTTTCACCCCCATGGAGCAGAGGGGTGGCATCAAGATGGCCATCTTGCGACTGCTACAGGAGTGTCTGACTCTGCACCACTTGGCAGTGGAGACGAAGGGGTTGCTTGGACTACAGCACCTGGGTAAAGACCATACAGATGGCATCTGCCTCAATGTGCTGGTAACAGTGACTTTTCGGAATGCAGGTATCCAA---AATGAGCCCCCAAAGGTTTGGAGTGAGAACTTCTTTTGGTGGAAGGTG---GAAGAAGACCTGCAAAGCCAGCTCTTACAGAGGCTTCAGGAATCATCTGTTGTCCCAGTGAATAGA---
>conCri1
ATGGCCTCGGAAGGCCTGGCGGGGGCGCTGACCGCTGTGCTGGGGGGCCAGGGGCTGTGCGTGCAGAGCTGTGACTCCGAGCCGGCC---GGGGAGCCGCTGGCGCCGGTGCGCCTGCGGCAGAACGTCTGCTACGTGGTGCTGGCGGTGTTCCTCAACGAGCAGGATGAGGTGCTGCTGATCCAGGAGGCCAAGAAGGAGTGCCAGGGGTCATGGTACCTACCTGCGGGGAGAATGGAGCCTGGGGAGACCATCATTAAGGCCCTGCAGCGCGAGGTCAAGGAGGAGGCTGGGCTGCACTGTGAGCCCCTGACCTTGCTGTCTGTGGAGGAGCGGGGCCCCTCCTGGATCCGCTTTGTGTTCCTGGCTCGCCCCACAGGTGGAACGCTCAAGACTTCCAAGGAGGCGGATGCAGAGTCCCTGCAGGCTGCCTGGTACCCGAGGACCTCTCTACCGACTCCATTGCGAGCCCATGACATTCTGCACCTGGTAGAGCTCGCCGCTCAGTACAAGCAGCAAGCCAGGCACCCCCTCATTCTGCCCCAAGAGCTTCCCTGCAGTCTAGTCTGCCAGCGGCTTGTGGCCACCTTCACCAGT---GTC------CAAACGGTGTGGGTGTTAGTGGGTACAGTGGGGAGGCCTCACTTGCCCATCACTGCCTGTGGCTTCACTCCCATGGAGCAGAGGGGTGGCATCAAGATGGCTGTCCTGCGGCTGCTGCAGGAGTGTCTGACCCTGCACCACTTGACTGTGGAGACCAAGGGGTTGCTTGGACTGCAGCACTTGGGCAGAGACCAATCAGATGGCATTTGCCTGAATGTGCTGGTGACAGTGGCTTTTCGGAACCCAGGTATCCAA---AATGAGCCCCCAAAGGTTCAGGGCGAGAACTTCTCTTGGTGGAAGGTTATGGAGGAAGACCTACAAATCCAACTCCTACAGAGGCTTCAGGAATCCTCTGTGGTCCCCATCAACAGA---
>susScr11
ATGGCCTCGGAAGGCCTTGCGGGGGCGCTGGCGGCCGTTCTGGGGGGCCGGGGTCTGCGGGTACAGAGCTGCGATTCGAAACCGGCC---GGGGAGCCGCTGGCGCCCGTGCGGCTGCGGAAGAATGTCTGCTACGTGGTGCTGGCCGTGTTCCTCAACGAGCAGGATGAGGTGCTACTCGTCCAGGAAGCCAAGAAAGAGTGCCGTGGGTCGTGGTACCTACCCGCGGGGAGGATGGAGCCTGGGGAGACCATCGTGGAGGCGCTGCAGCGGGAGGTGAAGGAGGAGGCTGGGCTGCACTGTGAGCCTCTGACACTGCTGTCCTTGGAGGAGCGGGGCCCCTCCTGGATCCGCTTCGTGTTCCTTGCTCGCCCTACAGGTGGAATTCTTAAGACTTCCAAGGAAGCAGATGCAGAGTCCTTGCAGGCTGGCTGGTACCCACGAACCTCTCTGCCCACTCCACTTCGAGCCCATGACATTCTGCACTTGGTAGAGCTAGCCGTGCAGTATCGCCAGCAAGCCAGGCACCCTCTCATTCTGCCCCAAGAGCTTCCCTGCAGTTTGATCTGCCAGCGGCTTGTGGCCACCTTTACCAGT---GTC------CAGACAGTGTGGGTGCTGGTTGGCACTGTGGGGATGCCTCACTTGCCCATCACCGCCTGTGGCTTTGCTCCCATGGACCAGAGGGGTGGCATCAAGATGGCTGTCCTGAGGCTGCTACAGGAGTGCCTGACCCTGCACCATTTGGCAGTGGAGACCAAGGGGTTGCTTGGACTGCAGCACCTGGGCAGAGACCAAACGGATGGCATCTGCTTAAACGTGCTGGTGACGGTGGCTTTCCGGAATCCAGGTATCCAA---AATGAGCCCCCAAAGGTTCGGGGTGAGAACTTCTTTTGGTGGAAGGTG---GAGGAAGACCTACAAAGCCAGCTCTTACAGAGGCTTCAGGAATCATCTGTGGTCCCAATCAATAGA---
>manPen1
---------------------------------------------------------------------------------------------------------------------------------------------------------------------GATGAGGTGCTACTGATCCAGGAGGCCAAGAAAGAGTGTCGTGGGTCGTGGTACCTGCCTGCAGGGAGAATGGAGCCCGGGGAGACCATCGTGGAGGCGCTGCAACGGGAGGTGAAGGAGGAAGCCGGGCTGAACTGCGAGCCACTGACGCTGCTCTCTGTGGAGGAGCGGGGCCCCTCCTGGATCCGCTTTGTGTTCCTTGCTCATCCTACAGGTGGAATTCTCAAGACTTCCAAGGAGGCAGATGCAGAGTCTTTGCAGGCTGGCTGGTTCCCGCGAAACTCTCTGCCCACTCCGCTGCGAGCGCATGACATTCTGCACCTGGTAGGGCTAGCTGCTCAGTACCGCCAGCGAGCCAGGCACCCTCTCGTTCTGCCCCAAGAGCTTCCCTGCGGTCTGGTTTGCCAGCGGCTCGTGGCCACCTTTACCAGT---ATC------CAGACAGTGTGGGTGTTGGTGGGCACAGTGGGGATGCCTCACTTGCCCATCACTGTCTGCGGCTTCACTTCCATGGAGCAGCGGGGGGGCATCAAGATGGCCGTCCTGCGGCTGTTACAGGAGTGTCTGACCCTGCACCACTTGGCAGTGGAGACCAAGGGGTTGCTTGGACTGCAGCACCTGGGCAAAGACCAGATGGATGGAATCTGTCTGAATGTGTTGGTGACAGTGGCTTTTCGGAACCCGGGTCTGCAA---AATGAGCCTCCGAAAGTTCGGGGTGAGAACTTTTTTTGGTGGAAGGTGGTGGAGGAAGATCTACAAAGCCAGCTCTTGCAGAGGCTTCAGGAATCATCTGTCATCCCGATCAACAGA---
>HLmanJav1
---------------------------------------------------------------------------------------------------------------------------------------------------------------------GATGAGGTGCTACTGATCCAGGAAGCCAAGAAAGAGTGTCGTGGGTCGTGGTACCTGCCTGCAGGGAGAATGGAGGCTGGGGAGACCATCGTGGAGGCGCTGCAACGGGAGGTGAAGGAGGAAGCCGGGCTAGACTGCGAGCCACTGACGCTGCTCTCTGTGGAGGAGCGGGGCCCCTCCTGGATCCGCTTTGTGTTCCTTGCTCACCCTACAGGTGGAATTCTCAAGACTTCCAGGGAGGCAGATGCAGAGTCTTTGCAGGCTGGCTGGTTCCCGCGAACCTCTCTGCCCACTCCGCTGCGAGCGCATGACATTCTGCACCTGGTGGAGCTAGCTGCTCGGTACCGCCAGCGAGCCAGGCACCCTCTCATTCTGCCCCAAGAGCTTCCCTGCGGTCTGGTTTGCCAGCGGCTCGTGGCCACCTTTACCAGT---GTC------CAGACAGTGTGGGTGTTGGTGGGCACAGTGGGGATGCCTCACTTGCCCATCACTGTCTGCGGCTTCACTTCCATGGAGCAGCGGGGGGGCATCAAGATGGCCGTTCTGCGGCTGTTACAGGAGTGTCTGACCCTGCACCACTTGGCAGTGGAGACCAAGGGGTTGCTTGGACTGCAGCACCTGGGCAAAGACCAGATGGATGGAATCTGTCTGAATGTGTTGGTGACAGTGGCTTTTCGGAACCCGGGTCTCCAA---AATGAGCCTCCGAAAGTTCGGGGTGAGAACTTTTTTTGGTGGAAGGTGGTGGAGGAAGATCTACAAAGCCAGCTCCTGCAGAGGCTTCAGGAATCATCTGTCATCCCGATCAACAGA---
>HLcamFer2
---------------------------------------------------------------------------------------------------------------------------------------------------------------------GATGAGGTGCTGCTGGTCCAGGAGGCTAAGAAAGAGTGCCGTGGGTCGTGGTACCTACCTGCAGGGAGGATGGAGCCTGGGGAGACTATCGTGGAGGCGCTGCAGCGGGAGGTGAAGGAGGAGGCTGGGCTGCACTGTGAGCCTCTGACGTTGCTGTCTGTGGAGGAGCGGGGCCCCTCCTGGATCCGCTTTGTGTTCCTTGCCCGTCCCACAGGTGGAATTCTTAAGACTACCAAGGAGGCAGATGCGGAGTCCCTGCAGGCTGGCTGGTACCCACGAACCTCGCTGCCCACCCCGCTGAGAGCCCATGACATTCTGCACCTGGTAGAGTTAGCCGCCCAGTACTGCCAGCAAGCCAGGCACCCTCTCATTCTGCCCCAAGAGCTTCCCTGCAGTCTGATCTGCCAGCGGCTCGTGGCCACGTTTACCAGT---GTC------CAGACGGTGTGGGTGTTGGTGGGCACAGGGGGGACGCCTCACTTGCCCATCACTGCTTGTGGCTTCACTCCCATGGAGCAGAGGGGTGGCATCAAGATGGCCGTCCTGCGGCTGCTGCAGGAGTGTCTGACCCTGCACCACCTGGCAGTGGAGACCAAGGGGTTGCTTGGACTGCAGCACATGGGCAAAGACCAAACAGATGGCATCTGCCTGAATGTGCTGGTGACCGTGGCTTTTCGGAATCCAGGTATCCAA---AATGAGCCCCCGAAGGTTCGGGGTGAGAACTACTTTTGGTGGAAGGTGATGGAGGAAGACCTACAAAGCCAGCTTTTACACAGGCTTCAGGAATCATCGGTCATCCCAATCAACAGA---
>HLrouAeg4
ATGGCCTTGGAAGGCCTGGCGGGGGAGCTGGCGGCGGTGCTGGAAGGCCGGGGGCTGCGCGTGCAGAGCTGTGACTCGGAGCCGACC---GGGGAGCCGCCGGCGCCGGTGCGGCTGCGGAGGAACGTCTGCTACGTGGTGCTGGCCGTGTGCCTCAACGAGCAGGATGAGGTGCTGCTGATCCAGGAGGCCAAGAGAGAGTGCCATGGGTCATGGTACCTTCCCGCGGGGAGAATGGAGCCCGGAGAGACCATTGTGGAGGCGCTGCAGCGGGAGGTGAAGGAGGAGGCTGGGCTGCACTGTGAGCCTCTGACGTTGCTGTCTGTGGAGGAGCGGGGCCCCTCCTGGATCCGCTTTGTGTTCCTCGCCCGCCCCACAGGTGGAGTTCTCAAGACTTCCAAGGAGGCAGATGCGGAATCCCTGCAGGCCGGCTGGTACCCACGGACCTCTTTGCCCACTCCGCTGCGGGCCCATGACATTCTGCACTTGATGGAGCTGGCCGCCCAGTACTGCAAGCAGGCCAGGCACCCTCTTGTTCTTCCCCAAGAGCTTCCCTGCAGTCTGGTCTGCCAGCGGCTCGTGGCCACCTTTACCAGT---GTC------CAAACGGTGTGGGTGCTGGTGGGCACGGTGGGGACGCCTCACTTGCCCATCACCGCCTGTGGCTTTAACCCCATGGAGCAGAGGGGTGGCATCAAGATGGCTGTCCTGCGGCTGCTACAGGAGTGTCTGACCCTGCACCACTTGGCAGTGGAGACCAAGGGGTTGCTTGGACTACAGCACCTGGGCAAAGACCATACGGACGGCATCTGCCTGAATGTGCTGGTGACGGTGGCTTTTCGAAACCCGGGTATCCAA---AATGAGCCCCCAAAGGTTCGGGGTGAGAACTTCTTTTGGTGGAAGGTGATGGAGGAAGACTTACAAAGCCAGCTCTTACAGAGGCTTCAGGAGTCATCTGTTGTCCCGGTCAACAGA---
>HLrhiFer5
ATGGCCTCGGAAGACCTGGCGGTGGAGCTGGCAGCGGTGCTGGGGGGCCGGGGACTGTGTGTGCAGAGTTGTGACTCGGAGCCGGCC---GAGGAGCCGCCGGCGCCCGTGCGGCTGCGGAGGAACGTCTGCTACGTGGTGCTGGCCGTGTGCCTCAACGAGCAGGATGAGGTGCTACTGATCCAGGAGGCCAAGAAAGAATGCCACGGGTCATGGTACCTACCCGCGGGGAGGATGGAGCCCAGGGAGACCATCGTGGAGGCTTTACAGCGGGAGATGAAGGAGGAGGCCGGGCTGCACTGTGAGCCTCTGACATTGCTGTCTGTGGAGGAGAGGGGCCCCTCCTGGATCCGCTTCGTGTTCCTCGCTCGCCCAACAGGTGGAGTTCTCAAGACTTCCAAGGAGGCAGATGCGGAGTCCCTGCAGGCTGGCTGGTACCCACGAACCTCCCTGCCCACTCCGCTGCGAGCCCTTGACATTCTGCCCCTGGTGGAGCTGGCCGCCCAGTACTGCCGGCAGGCCAGGCACCCTCTTGTTCTGCCCCAAGAGCTTCCCTGCACTGTGGTCTGCCAGCGGCTTGTGGCCACCTTTACCAGT---GTC------CAGACAGTGTGGGTGTTGGTGGGCAAAGGGGGGGTACCTCACTTGCCCATCTCGGCCTGTGGCTTTACCCCTGTGGAGCAGAGGGGTGGACTCAAGATGGCCATCCTGCGGCTCTTGCAGGAGTGTCTGACCCTGCACCACTTGACAGTGGAGACCAAGGGGTTGCTTGGACTGCAGCACCTGGGCAAAGACCATACAGATGGCATCTGCCTCAATGTTCTGGTGACAGTGGCTTTTCGGAACCCAGGTATCCAA---AATGAGCCCCCGAAGGTTCAGGGTGAGAACTTCTTTTGGTGGAAAGTGATGGAGGAAGACCTACAAAGCCAGCTCTTACAGAGGCTTCAGGAATCATCTGTCGTCCCCCTCAATAGA---
>felCat8
ATGGCCTCGGAGGGTCTGGCCGGGGCGCTGGCGGCGGTGTTGGGGGGCCAGGGGCTGAGTGTGCACAGCTGTGACTCGGAACCGGCC---GAGGAGCCGCCGGCGCCGGTGCGGCTGCGGAAGAACGTCTGCTACGTGGTGCTGGCCGTGTTCCTCAACGAGCAGGATGAGGTGCTACTGATCCAGGAGGCCAAGAAAGAGTGCCGTGGGTCCTGGTACCTACCCGCGGGGAGAATGGAGCCTGGGGAGACCATCGTTGAGGCACTGCAGCGGGAGGTGAAGGAAGAGGCTGGGCTGCACTGTGAGCCTCTGACGTTGCTGTCTGTGGAGGAGCGGGGCCCCTCCTGGATCCGCTTTGTGTTCCTCGCTCAAGCCACAGGTGGAATTCTCAAGACTCCCAAGGAGGCAGATGCAGAGTCCCTGCAGGCTGGCTGGTACCCTCGGACCTCCCTGCCCACTCCGCTGCGAGCCCAGGACATTCTGCACCTGGTGGAGTTAGCTGCCCAGTACCGCCAGCAAGCCAGGCACCCTCTTATTCTGCCTCAGGAGCTTCCCTGCAGTCTGGTCTGCCAGCGGCTTGTGGCCACCTTTACCAGC---GTC------CAGACAGTGTGGGTGCTGGTGGGCACAGTGGGGATGCCTCACTTGCCCATCACTGCCTGTGGCTTCACTCCCATGGAGCAGAGGGGTGGCATCAAGATGGCCATCCTGCGGCTGCTACAGGAGTGTCTGACCCTTCACCACTTGGCAGTAGAGACCAAGGGGTTGCTTGGACTGCAGCACCTGGGCAAAGACCATGCAGATGGCATCTGCTTGAATGTGCTGGTGACTGTGGCTTTTCGGAACCCAGGTATGCAG---AGGGAGCCCCCAAAGGTTCGGGGTGAGAACTTTTTTTGGTGGAAGGTGATGGAGGAAGACCTACAAAGCCAACTCTTACAGAGGCTTCGGGAATCCTCTGTCGTCCCAGTCAACAGA---
>musFur1
ATGGCCTCGGAGGACCTGGCGGGGGCGCTGGCGGCGGTGTTAGGGGGCCAGGGGCTGAGTGTGCACAGCTGTGACTCGGAGCCGGCC---GGGGAGCCCCTGGCGCCTGTGCGGCTGCGGAAGGACGTCTGCTACGTGGTGCTGGCGGTGTTCCTCAACGAGCAGGATGAGGTGCTACTGATCCAGGAGGCCAAGAAAGAGTGCCGTGGGTCTTGGTACCTACCCGCAGGGAGAATGGAGCCTGGGGAGACCATCGTGGAGGCACTGCAAAGGGAGGTGAAGGAGGAGGCCGGGCTGCACTGTGAGCCTCTGACATTGCTGTCTGTGGAGGAACGGGGCCCCTCCTGGATCCGCTTTGTGTTCCTCGCTCGAGCCACGGGTGGAATTCTGAAGACTTCCAAGGAGGCAGATGCAGAGTCCCTGCAGGCTGGCTGGTACCCACGAACCTCCCTACCCACTCCACTGCGAGCTCAGGACATTCTGCACCTGGTAGAGCTGGCTGCCCAGTACCGGCAGCAAGCCAGGCACCCTCTTCTTCTGCCCCAGGAGCTTCCCTGCAGTCTGGTCTGCCAGCGGCTCGTGGCCACCTTTACAAGC---GTC------CAGACAGTGTGGGTGTTGATGGGCAGAGGGGGGATGCCTCACTTGCCCATCACTGCCTGCGGCTTCACTCCCATGGAGCAAAGGGGTGGCATCAAGATGGCCATCCTGCGGCTGCTACAGGAGTGCCTCACCCTGCACCACTTGGCGGTGGAGACCAAGGGGTTGCTTGGACTGCAGCATCTGGGCAAAGACAATGCAGATGGCATCTGCTTGAATATGCTGGTGACTGTGGCTTTTCGGAACCCAGGGATGCAG---AGTGAGCCCCCAAAGGTTCGGGGTGAGAACTTTTTCTGGTGGAAGGTGATGGAGGAAGACCTACAAAGCCAGCTCTTACAGAGGCTTCAGGAATCATCTGTTGTCCCAGTCAACAGA---
>canFam3
ATGGCCTCGGAGGGCCTGGCGAGGGTGCTGGCGGCGCTGCTGGGGGGCCAGGGGGTGAGCGTGCACGGCTATGATTCGGAGCCGGCC---GGGGAGCCCCCGGCGCCGGTGCGGCTGCGGAAGAACGTCTGCTACGTGGTGCTGGCCGTGTTCCTCAACGAGCAGGATGAGGTTCTACTGATCCAGGAGGCCAAGAAAGAGTGCCGTGGATCATGGTACCTACCCGCGGGGAGAATGGAGCCTGGGGAGACCATCGTGGAGGCCCTGCAGCGGGAGGTGAAGGAGGAGGCCGGGCTGTACTGTGAGCCCCTGACATTGCTTTCTGTGGAGGAGCGGGGCCCATCCTGGATCCGCTTTGTGTTCCTCGCTCAAGCCACAGGTGGAATTCTCAAGACTTCCAAGGAGGCAGATGCAGAGTCCCTGCAGGCTGGCTGGTACCCACGAAGCTCCCTGCCCACCCCGCTGCGAGCCCAGGACATTCTGCACCTGGTAGAGCTAGCTGCCCGGTACCGCCAGCAAGCCAGGCACCCTCTTCTTCTGCCCCAGGAGCTTCCCTGCAGTCTGGTCTGCCAGCGACTCGTGGCCACTTTTACCAGT---GTC------CAGACAGTGTGGGTGCTGGTGGGCGCAGAGGGGATGCCTCACTTGCCCATCACTGCCTGCGGCTTCAGTCCCATGGAGCAAAGGGGTGGCATCAAGATGGCCATCCTGCGGCTGCTACAGGAATGTCTGACCCTGCACCATTTGGCAGTGGAGACCAAGGGGTTGCTTGGACTGCAGCACCTGGGCAAGGACCACGCAGATGGCATCTGCTTGAATGTGCTGGTGACTGTGGCTTTTCGGAACCCAGGCATGCAG---AGTGAGCCCCCAAAAGTTCGGGGTGAGAACTTTTTTTGGTGGAAGGTGATGGAGGAAGACCTACAAAGCCAGCTCTTACAGAGGCTTCAGGAATCATCGGTCGTCCCAGTCAACAGA---
>lepWed1
ATGGCATCGGAGGGCCTGGCGGGGGCGCTGGCGGCGGTGTTGGGGGGCCAGGGGCTGAGTGTGCACAGCTGCGACTCGGAGCCGGCC---GGGGAGCCCCTGGCGCCCGTGCGGCTGCGGAAGAACGTCTGCTACGTGGTGCTGGCCGTGTTCCTCAACGAGCAGGATGAGGTGCTACTGATCCAGGAGGCCAAGAAAGAGTGCCGTGGGTCTTGGTACCTACCCGCGGGGAGAATGGAGCCTGGGGAGACCATCGTGGAGGCACTGCAGCGGGAGGTGAAGGAGGAGGCCGGGCTGCACTGTGAGCCTCTGACATTGCTGTCTGTGGAGGAGCGGGGTCCCTCCTGGATCCGCTTTGTGTTCCTCGCTCGAGCCACAGGTGGAATTCTCAAGACTTCCAAGGAGGCGGATGCAGAGTCCCTGCAGGCTGGCTGGTACCCACGAACCTCCCTGCCCACTCCGCTGCGAGCCCAGGACATTCTGCACCTGGTAGAGCTAGCCGCCCAGTATCGCCAGCAAGCCAGGCACCCTCTTACTCTGCCCCAGGAGCTTCCCTGCAGTCTGGTCTGCCAGCGGCTCGTGGCCACCTTTACCAGC---GTC------CAGACGGTGTGGGTGCTGGTGGGCACGGTGGGGATGCCTCACTTACCCATCACCGCCTGCGGCCTCACTCCCGTGGAGCAGAGGGGTGGCATCAAGATGGCCGTCCTGCGGCTGCTACAGGGGTGTCTGGCCCTGCCCCACTTGGCAGTGGAGACCAAGGGGTTGCTTGGATTGCAGCATCTGGGCAAAGAGCATGCAGATGGCATCTGCCTGAATGTGCTGGTGACTGTGGCTTTTCGGAACCCAGCTATGCAG---AGTGAGCCCCCAAAGGTTCGGGGTGAGAACTTTTTTTGGTGGAAGGTGATGGAGGAAGACCTACAAAGCCAGCTCTTACAGAGACTTCAGGAATCATCTGTTGTCCCAGTCAACAGA---
>HLequCab3
ATGGCCTCGGAAGGCCTGGCAGGGGCGCTGGCGGCCGTGCTCGCGGGCCGGGGCCTGCGCGTGCAGGGCTGCGACTCGGGGCCGGCC---GGGGAGCCGCTGGCGCCCGCGCGGCTGCGGAAGAACGTCTGCTACGTGGTGCTGGCCGTGTTCCTCAACGAGCAGGATGAGGTGCTACTGATCCAGGAGGCCAAGAAAGAGTGCCGTGGGTCGTGGTACCTCCCCGCAGGGAGAATGGAGCCAGGGGAGACCATCGTGGAGGCGCTGCAGCGGGAGGTGAAGGAGGAGGCGGGGCTGCAGTGTGAGCCTCTGACATTGCTGACCGTGGAGGAGCGGGGCCCCTCCTGGATCCGATTTGTCTTCCTTGCTCGCTCCACAGGTGGAATTCTCAAGACTTCTGAGGAGGCAGATGCAGAGTCCCTGCAGGCTGGCTGGTACCCACGAACCTCCCTGCCCACCCCGCTGCGCGCCCATGACATTCTGCACCTGGTAGAGCTAGCTGCCCAGCATCGCCAGCGAGCCAGGCACCCTCTCATTCTGCCCCAGGAGCTTCCCTGCAGTCTGGTCTGCCAGCGGCTCGTGGCCACCTTTACTAGT---GTC------CAGACAGTGTGGGTATTGGTGGGCACAGTGGGGATGCCTCACTTGCCCATCACTGCCTGTGGCTTCACCCCTGTGGAGCAGAGAGCTAGCATCAAGATGGCTGTCCTGCGGCTGCTGCAGGAATGTCTGACCCTGCAGCACTTGGCAGTGGAGACCAAGGGGTTGCTTGGACTGCAACACCTGGGCAAAAACCATACGGATGGTGTCTGCCTGGATGTGCTGGTGACGGTGGCTTTTCGGAATCCAGGCATCCAA---AATGAGCCCCCCAAGGTGCGGGGCGAGAGCTACTTTTGGTGGAAGGTGACGGAGGAAGACCTACAAAGCCAGCTCTTACAGAGGCTTCAGGAATCATCTGTGGTGCCGGTCAACATA---
>cerSim1
ATGGCTTCGGAGGGCCTGGCAGGGGCGCTGGCGGCGGTGCTGGCGGGCCGGGGCCTGCGCGTGCAGGGCTGTGACTCGGGGCCGGCC---GGGGAGCCCCTGGCGCCGGCGCGGCTGCGGAAGAACGTCTGCTACGTGGTGCTGGCGGTGTTCCTCAATGAGCAGGATGAGGTGCTACTGATCCAGGAGGCCAAGAAAGAGTGCCGTGGGTCGTGGTACCTACCCGCAGGGAGAATGGAGCCCGGGGAGACCATCGTGGAGGCGCTGCAGCGGGAGGTGAAGGAGGAGGCCGGGCTGCACTGCGAGCCCCTGACATTGCTGTCTGTGGAGGAGCGGGGCACTGCCTGGATCCGCTTTGTGTTCCTCGCTCGCCCCACAGGTGGAATTCTCAAAACTTCTGAGGAGGCAGATGCAGAATCCCTGCAGGCTGGCTGGTACCCACGAACCTCCCTGCCCACTCCGCTGCGGGCCCATGACATTCTGCACCTGGTAGAGCTAGCTGCCCAGTATCGCCAGCAAGCCAGGCATCCTCTTGTTCTGCCCCAAGAGCTTCCCTGCAGTCTGGTCTGCCAGCGGCTCGTGGCTACCTTTACCAGT---GTC------CAGACAGTGTGGGTGCTGGTGGGCACAGTGGGGATGCCTCACCTGCCCATCACTGCCTGTGGCTTCACCCCCATGGAGCAGAGAGGTGGCATCAAGATGGCCGTCCTGCGGCTGCTGCAGGAGTGTCTGACCCTGCACCACTTGGCAGTGGAGACCAAGGGGCTGCTTGGACTGCAGCACCTGGGAAAAGACCATACAGATGGCGTCTGCCTGGATGTGCTGGTCACAGTGGCTTTTCGCAATCCAGGCATCCAA---AACGAGCCCCCGAAGGTGCGGGGTGAGAGCTTCTTTTGGTGGAAGGTGATGGAGGAAGACCTACAAAGCCAGCTCTTACAGAGGCTTCAGGAATCATCTGTCGTGCCAGTCAACAGA---
>tarSyr2
---------------------------------------------------------------------------------------------------------------------------------------------------------------------GATGAGGTGCTACTGATCCAGGAAGCCAAGAGGGAGTGCCGGGGGACCTGGTACCTTCCTGCTGGGAGAATGGAGCCCGGGGAGACCATCGTGGAGGCACTGCAGCGGGAGGTGAAGGAGGAAGCCGGGCTGCACTGTGAGCCCGTGACACTGCTGTCTGTGGAGGAGCGGGGACCTTCCTGGATCCGCTTTGGGTTCCTTGCCCGCCCCACAGGTGGAATTCTCAAGACTCCCAAGGAGGCAGATGCTGAGTCCCTGCAGGCTGCCTGGTATCCACGGACCTCTCTGCCCACTCCGCTGCGAGCCCATGACATTCTGCACCTGATAGAGCTAGCTGCCCAGTATCGCCAGCAAGCCAAACACCCTCTCATTCTGCCCAAAGAGCTGCCCTGCAGTCTGGTCTGCCAGCGGCTTGTGGCCACCTTTACCAGT---GTC------CAGACAGTATGGGTGCTGGCAGGCACAGTGGGGATGCCCCACTTGCCCATCACTGCCTGTGGTCTCACCCCTATGGAACAGAGGGGTGGCATCAAGATGGCTGTCCTGCGATTGCTGCAGGAGTGTCTCACCCTGCACCATTTGGTGGTGGAGATCAAGGGGTTGCTTGGACTGCAGCACCTGGGCAGAGACCATACTGATGGCATCTGTCTGAATGTGCTGGTGACTGTGGCTTTTCGGAACCCAGGGATCCAG---GATGAGCCCCCGAAGGTTCAGGGTGAGAACTTTTTTTGGTGGAAGGTAATGGAGGAAGGCCTACAAGGCCAGCTCTTACAGCGGCTTCAGGAGTCCTCTGTCGTCCCAGTGAACACA---
>micMur3
ATGACCTCGGAGGGGCTGGCGGGGGCGCTGGCGGCAGTGCTGGGGGGCCGGGGGCTGCTCGTGCAGGGCTGTGACTCGGGGCCGGCC---GGGGAGGCGCTGGCGCCGGTGCGGCTGCGGAAGAACGTCAGCTACGTGGTGCTGGCCGTGTTCCTCAACGAGCAGGATGAGGTGCTACTGATCCAGGAGGCCAAGAGAGAGTGCCGGGGGTCGTGGTACCTGCCCGCAGGGAGAATGGAGCCTGGTGAGACCATCGTGGAGGCGCTGCAGCGGGAGGTGAAGGAGGAGGCCGGGCTGCACTGCGAGCCCTTGACGCTGCTGTCTGTGGAGGAGCGGGGCCCCTCCTGGATCCGCTTCTCGTTCCTCGCTCACCCCACAGGTGGAATTCTCAAGACTCCCAAGGAGGCAGATGCGGAGTCCCTGCAGGCTGCCTGGTACCCTCGGGCCTCCCTGCCCACACCGCTGCGGGCCCAGGACATCCTGCACTTGATCGAGCTGGCTGCCCAGTACCGCCATCGAGCCAGGCACCCCTTCATTCTGCCCCAGGAGCTTCCCTGCAGTGTGGTCTGCCAGCGGCTTGTGGCCACCTTTACCAGC---GTG------CAGACGGTGTGGGTGTTGGTGGGCACCGTGGGCATGCCTCACTTGCCTGTCACCGCCTGTGGTCTCACCCCCATGGAGCAGAGGGGCGGCATCAAGATGGCTGTCCTGCGCCTGTTGCAGGAGTGTCTGACCCTGCACCACTTGGCAGTGGAGACCAAGGGATTGCTGGGACTGCAGCACCTGGGCAGAGACCGTACAGATGGCATTTGTCTGAATGTGCTGGTGACCGTGGCTTTTCGGAACCCAGGTATCCAG---GATGAGCCCCCAAAGGTCCGGGGTGAGAACTTCTCTTGGTGGAAGGTGGTGGAGGAAGACCTCCAAAGCCAGCTCCTACAGCGGCTTCAGGAATCCTCCGTTGTCCCAGTGAACAGA---
>speTri2
ATGGCCTCGGAAGATCTGGCGGGTGCGCTGGCGGCCGTGCTGGGGGGCCAGGGGCTGCGCGTACAGAATTGTGACTCGGGGCCAGCC---GGTGAGCCGCCCGCGCCCGTGCGGCTGCGGAAGAACGTCTGCTACGTGGTGCTGGCCGTGTTCCTCAACGAGCAGGATGAGGTGCTACTGATCCAGGAGGCCAAGAGGGAGTGCCGGGGGTCATGGTACCTTCCTGCGGGGAGAATGGAGCCTGGGGAGACCATCGTGGAGGCACTGCAGCGGGAGGTGAAGGAGGAGGCTGGCCTGCACTGTGAGCCTGTGACACTGCTCTTGGTGGAAGAGCGGGGCCCCTCCTGGATCCGCTTCGTGTTCCTTGCTCGCCCCACAGGTGGGATTCTCAAGACTTCCAAGGAGGCAGATGCTGAGTCCCTGCAGGCTGCCTGGTACCCACGGATCTCCCTGCCCACTCCACTACGAGCCCATGACATTCTGCACCTGGTAGAGCTGGCTGCCCGGTACCGCCAGCAAGCCAGGCATCCCCTCATCCTGCCCCAAGAGCTTCCTTGCAGTGTGGTCTGCCAGCGGCTGGTGGCCACCTTTACTAAT---GTA------CAGACAGTGTGGGTGTTGGTGGGCACAGTAGGGATGCCTCATTTGCCCATCACTGCCTGTGGCTTTACCCCCATGGAGCAGAGGGGTGGCATCAAGGTGGCTGTCCTGCGGCTGCTACAGGAGTGTCTGACCCTGCACAATTTGGCAGTGGAGACCAAGGGGCTGCTTGGATTGCAGCACCTGGGCAAAGAACATACAGATGGCATCTGCCTGAATGTGCTGGTGACGGTGGCTTTTCGGAACCCAGGGATCCAA---GATGAGCCCCCGAAGGTTCTGGGTGAGAACTATTCTTGGTGGAAGGTGATGGAGGGAGACCTACAAACCCAGCTCCTACAGAAGCTCCAGGAATCTTCTGTTGTCCCACTAAATAGA---
>bosTau8
ATGGCTTCGGAAGGCCTGAGAGGGGCGCTGACGGCCGTGCTGGGGGGCCGGGGGCTGCTCGTGCAGAACTATGATTCGGGGCCGGCT---GGGGAGCCGCCGGCGCCGGTGCGGCTGCGGAGGAATGTCTGCTACGTGGTGCTGGCCGTGTTTCTCAACGAGCAGGATGAGGTGCTACTGGTCCAGGAGGCCAAGAAGGAGTGCCGTGGGTCATGGTACCTTCCTGCGGGGCGGATGGAGCCTGGGGAGACCATTGTGGAGGCGCTGCAGCGGGAGGTGAAGGAGGAGGCTGGGCTGCAGTGTGAGCCTCTGACGTTGCTGTCTGTGGAGGAGCGGGGCCCCTCCTGGATCCGCTTCGCATTCCTCACCCGCCCCACAGGTGGAATTCTCAAGACTTCCAAGGAAGCAGATGCAGAGTCCCTACAGGCTGGCTGGTACCCACGAACCTCACTGCCTACCCCACTGCGGGCCCAGGACATTCTTCATCTGGTCGACCTCGCTGCCCAGTATCGCCAGCGAGCCAGGCACCCTCTCCTCCTTCCCCAAGAGCTTCCCTGCAGTCTGGTCTGCCAGCGGCTCGTGGCCACTTTCACCAAC---GTC------CAGACAGTGTGGGTGTTGGTGGGCACAGTGGGGACGCCTCACTTGCCTGTCACAGCCTGTGGCTTCACTCCCATGGAGCAGAGGGGCGGCATCAAGATGGCCGTCCTGCGGCTGCTACAGGAGTGTCTGAGCCTGCACCACTTGGCAGTAGAGACCCAGGGGTTGCTTGGACTGCAACATCTGGGCAAAGACCTAACGGATGGTATCTGCATGAACGTGCTGGTCACCGTGGCTTTTCGGAATCCAGGCCTCCAA---AATGAGCCCCCAAAGGTTCGGGGTGAGAACTTTTTTTGGTGGAAGGTGGTGGAGGAAGACCTGCAAAACCAGCTTTTACAGAGGCTTCGGGACTCGTCTGTCGTCCCAATCAACAGA---
>HLphyDis3
ATGGCCTCGGAAGGCCTGGAGGGGGAGCTGGCGGCGGTGCTGGGGGGCCATGGGCTGTGCGTGCTCAGCTGTGACTCGGAGCCCGCT---GGGGAGCTGCTGGCACCTGTGCGACTACGGAGGAACGTCTGCTACGTAGTGCTGGCCGTGTGTCTCAACGAGCAGGATGAGGTGCTGCTGATCCAGGAGGCCAAGAAAGAGTGCCATGGGTCGTGGTACCTGCCGGCAGGGAGAATGGAGCCTGGGGAGACCATTGTGGAGGCACTGCAGCGGGAGGTGAAGGAAGAGGCCGGGCTGCACTGTGAGCCTCTGACCTTGCTGTCTGTGGAGGAGCGGGGCCCCTCCTGGATCCGCTTTACGTTCCTCGCTCGCCCCACAGGTGGAGTTCTCAAGACTTCCAAGGAGGCAGATGCAGAGTCTCTGCAAGCTGGCTGGTACCCACGAACCTCCCTGCCCACTCCACTGCGAGCCCATGACATTCTGCACCTGGTGGAGCTGGCCGCCCAGTACCGCCATCAGGCCAGGCACCCTCTCATTCTGCCCCAAGAGCTTCCCTGTAGTCTGGTCTGTCAGCGGCTTGTGGCCACCTTTACCAGT---GTC------CACACGGTGTGGGTGTTGGTGGGCACAGAGGGGGTGCCTCACTTGCCCATTGCTGCCTGTGGCTTCACCCCCACAGAGCAGAGGGGTGGCATCAAGGTGGCCGTCTTGCGGCTGCTGCAGGAGTGTCTGACTCTGCACCACTTGGCAGTGGAGACCAAGGGGTTGCTTGGACTGCAGCACCTGGGCAAGGACCACATGGATGGCATCTGCCTGAATGTGCTGGTGACAGTGGCTTTTCGGAACCCAGGTATCCAA---AATGAGCCCCCAAAGGTTCGGGGTGAGAACTTCTCTTGGTGGAAGGTGATGGAGGAAGACCTACAAAACCAGCTTTTACGGAGGCTCCAGGAAACATCTGTTGTCCCCGTCAATAGA---
>hetGla2
ATGGCCTCGGAAAGCCTGGAGGGGGAGCTGGCGTCCGTGCTGGGGGGCCAGGGACTGCGCGTGCCTCGCTGTGACTCCGAGCCGGCC---GGCGAGCCTCGGGCGCCCGTGCGGCTGCGGAGGGACGTCTGCTACGTGGTGCTGGCCGTGTTCCTCAACGAGCAGGACGAGGTGCTGCTGATCCAGGAGGCTAAGAGGGAGTGCCGGGGGTCATGGTACCTTCCTGCAGGGCGAATGGAGCCTGGGGAGACCATCGTGGAGGCACTGCAGCGGGAGGTGAGGGAGGAGGCCGGGCTGCACTGCGAGCCTGTGACGCTGCTGTCTGTGGAGGAGCGGGGTCCCTCTTGGATCCGTTTCGTGTTCCTCGCTCGCCCCACAGGTGGAATTCTCAAGACTCTCAAGGAGGCAGATGCGGAGTCCTTGCAGGCTGGCTGGTACCCTCGGATCTCCCTGCCCACCCCGCTGCGAGCCCATGACATTCTGCACCTGATTGAGCTGGCCGCCCAGTACTGCCAGCAGGCCGGGCACCCTCTAATTCTGCCCCACGAGCTGCCTTGCAGTCTGGTCTGCCAGCGGCTCGTGGCCACTTTTACCAGC---GTC------CAGACAGTGTGGGTACTGGTGGGCATGGTGGGGACACCACACTTGCCGGTCACCGCCTGTGGCTTTACTCCCATGGAGCAGAGGGGTGGCATCAAGGTGGCCATTCTGCGGCTGCTGCAGGAGTGTCTGACCCTGCACAATTTGACAATAGAGACCAAGGGGTTGCTTGGACTGCAGCACCTGGGCAGAGACCATGCAGATGGCATCTGCTTCAGTGTCCTGGTGACAGTGGCTTTTCAGAACCCAGGAAGCCAA---GATGAACCCCCTAAGGTTCAGGGTGAGAACTACTTTTGGTGGAAGGTGACGGAGGGAGACCTACAGAGCCAGCTCCTCCAGAGGCTCCAGGAATCTTCTGTTGTCCCTGTGAACAGA---
>cavPor3
ATGGCCTCGGAAAGCCTGGAGGGGCAGCTGGTGGCCGTGCTAGGGGGCCAGGGGCTGCCGGTGCAGCGCTGTGACTCAGAGCCGGCG---GGCGAGCCCCGGGCTCCCGTGCGGCTGCGGAGGGATGTCTGCTACGTGGTGCTGGCCGTGTTCCTCAACGAGCAGGATGAGGTGCTGCTGATCCAGGAGGCTAAGAGGGAGTGCCGAGGGTCATGGTACCTTCCTGCAGGGCGAATGGAGCCCGGGGAGACCATCGTGGAGGCGCTGCAGCGGGAGGTGAGGGAGGAGGCTGGGCTGCACTGTGAGCCCGTGACGCTGCTGTCCATGGAGGAGCGGGGTCCCTCCTGGATCCGCTTCGTGTTCCTCGCTCGCGCCACAGGTGGAATTCTCAAGACGCTGAAGGAGGCAGATGCCGAGTCTCTGCAGGCTGGCTGGTACCCGAGGATCTCCCTGCCCAGTCCGCTTCGAGCCCATGACATTCTGTACCTGATTGAGCTGGCCGCCAAGTACCACCAGCAGGCTAGGCACCCTCTGGTTCTGCCCCAGGAGTTGCCTTGCAGTGTGATATGCCTGAGGCTTGTTGTCACTTTTACCAGT---GTC------CAGACTGTGTGGGTACTGGTGGGCATGGTGGGGATACCACACTTGCCCATTGCTGCCTGTGGCTTTACCCTGATGGAGCAGAGGGGTGGCATCAAGGTGGCCATCCTGCGGCTGCTGCAGGAGTGTCTGACCCTTCACAATTTGACAGTGGAAACCAAGGGGTTGCTTGGGTTGCAGCACCTGGGCAGAGACCAAACAGATGGCATCTGCCTCAATGCCCTGGTGACAGTGGCTTTTCGGAACCCAGGAAGCCAA---GATGAGCCCCCTAAGATTCGGGGTGAGAACTACTTTTGGTGGAAGGTGATAGAGGGAGACCTACAGAGCCAGCTTCTCCAGAGGCTCCAGGAATCTTCTGTTGTCCCTGTAAACAGA---
>micOch1
ATGGCCTCGGAAGGCCTGGCGGGGGCGCTGGCCACCGTGCTGGGGGGTAAGGGGTTGCTGGTGCAGAGCTGTGACTCGGAGCCGGCT---GGCAAGCCGCTGTCGCCCGTGCGGCTGCGGAAGAATGTCTGCTACGTGGTGCTGGCCGTGTTCCTCAACGAGCAGGATGAGGTGTTGATGATCCAGGAGGCCAAAAGAGAGTGCCGGGGAGCATGGTACCTCCCTGCCGGGAGAATGGAAGCCGGGGAGACCATCGTGGAGGCCATGCAGCGGGAGGTGAAGGAGGAGGCTGGGCTGCTCTGTGAGCCGGTGACACTGCTGTCTGTGGAGGAGCGGGGTGCCTCCTGGATCCGTTTTGTATTCCTTGCTCGGCCCACAGGTGGAGTTCTCAAGACTTCCAAGGATGCAGATGCTGAGTCCCTACAGGCTGGCTGGTACCCACGGGTTTCCCTGCCCACTCCACTTAGAGCCCATGATGTTCTGCACCTGGTAGAGCTGGGTGCCAAATTCTGCCAACAAGCCATGCACCCTCACATTCTGCCTCAAGAGCTTCCCTGCAGTGTGGTCTGCCAGCGGCTGGTGGCCACCTTTACCACA---GTC------CAGTCAGTGTGGGTGCTGGTGGGCTCAGTGGGGACACCTCACTTGCCCATCACGGCCTGTGGCTTCACCCCTATGGAGCAAAGGGGTGGCGTCAAGGTGGCCATCCTGCGGCTGCTACAGGAGTGCCTGACGCTCCACAATCTGGCCGTGGAGACCAAGGGGCTGCTTGGGCTGCAACACCTGGGCAGAGACCACGCAGATGGGATCTGCCTGAATGTGCTAGTGGCCCTGGCTTTTCGGAACCCAGGAATTCAA---GATGAGCCCCCAAAGATTCGGGGTGAGAACTACTTTTGGTGGAAGGTTTTAGAGGAAGACTTACAAAAACAGCTTCTACACAGACTCCAGGAATCTTCCGTCATCCCCCTGAGCAGA---
>mm10
ATGGCCACGGAGGGCCTGGCAGGGGCGCTTGCCACCGTGCTGGGGGGAAAGGGGTTGCTGGTGCAGAGCTGTGACTCGGAGCCGGCT---GGGAAGCCGCTGTTTCCCGTGCGGCTGCGGAAGAATGTCTGCTACGTGGTGCTGGCCGTGTTCCTCAACGAGCAGGATGAGGTGTTGATGATACAGGAGGCCAAGAGGGAATGCCGGGGGACATGGTACCTCCCTGCAGGAAGAATGGAACCAGGAGAAACCATCGTGGAGGCCATGCAGCGGGAGGTGAAGGAGGAGGCAGGGCTGCTCTGTGAGCCAGTGACACTGCTGTCCGTGGAGGAGAGGGGCGCCTCCTGGATCCGCTTTGTGTTCCTCGCTCGACCAACAGGCGGAGTTCTCAAGACTTCCAAAGATGCTGATTCTGAGTCCCTCCAGGCCGGCTGGTACCCACGGGTCTCCCTGCCCACACCGCTTAGAGCCCATGATGTTCTGCACCTGGTAGAGCTAGGCGCCAAATTCTGCCAACAAGCCATGCACCCTCTCATTCTGCCTCAAGAGCTCCCCTGCAGTGTGGTCTGCCAACGGCTGGTGACCACCTTCACAACA---GTC------CAGTCGGTGTGGGTGTTGGTGGGCACGGTGGGGACACCTCACTTGCCCATCACTGCCTGTGGCTTTACCCCTATGGAACAAAGGGGCGGCATCAAGGTGGCCATCTTGAGGCTCCTACAGGAGTGTCTGACTCTGCACAGTTTGGCAGTGGAGACCAAGGGGTTGCTTGGGTTGCAACACCTAGGCAGAGACCATGTGGATGGTGTCTGCCTGAATGTGCTGGTGACCGTGGCTTTTCGGAACCCAGGAATCCAA---GACGAGCCCCCAAAGATTCGGGGTGAAAACTACTTTTGGTGGAAGGTATTAGAGGAAGATTTACAAAAACTGCTTCTGTACAGACTCCAGGAATCTTCTGTGATCCCCCTGAGCAGA---
>rn6
ATGGCCACGGAGGGCCTGGCAGGGGCGCTGGCCACCGTGCTGGGGGGGAAGGGGTTGCTGGTGCAGAGCTGTGACTCGGAGCCGGCT---GGCAAGCCGCTGTTGCCCGTGCGACTGCGGAAGAATGTCTGCTACGTGGTGCTGGCCGTGTTCCTCAACGAGCAGGATGAGGTGTTGATGATCCAGGAGGCCAAGAGAGAATGCCGGGGAACATGGTACCTCCCGGCAGGAAGAATGGAACCAGGGGAGACCATCGTGGAGGCCATGCAGCGGGAGGTGAAGGAGGAGGCTGGGCTGCTCTGTGAGCCAGTGACACTGCTGTCTGTGGAGGAGAGGGGTGCCTCTTGGATCCGTTTTGTATTCCTTGCTCGACCAACAGGTGGAGTTCTCAAGACTTCCAAGAATGCTGATTCTGAGTCCCTACAGGCTGGCTGGTACCCACGGGTCTCCCTGCCCACACCGCTTAGAGCTCATGATGTTGTGCACCTGGTAGAGCTAGGTGCCAAATTCTGCCAACAAGCCACACACCCTCTCATTCTGCCTCAAGAGCTTCCCTGCAATATGGTCTGCCAGCGGCTGGTGGCCACCTTTACAACA---GTT------CAGTCAGTGTGGGTGTTGGTGGGTACAGTGGGGACACCTCACTTGCCCATCACTGCCTGTGGCTTTACCCCTATGGAACAAAGAGGTGGCATCAAGGTGGCCATCTTGAGGCTACTACAAGAGTGTCTGACTCTGCACAGTTTGGCAGTGGAGACCAAGGGGTTGCTTGGGCTGCAACATCTCGGCAGAGACCACGTGGATGGTATCTGCCTGAATGTGCTGGTGACAGTGGCTTTTCGGAACCCAGGAATCCAA---GATGAGCCCCCAAAGATTCGGGGGGAAAACTACTTTTGGTGGAAGGTACTGGAGGAAGACTTACAAAAACAGCTTCTACACAGACTCCAGGAATCTTCTGTTGTCCCCCTGACCAGA---
>criGri1
---------------------------------------------------------------------------------------------------------------------------------------------------------------------GATGAGGTGCTGATGATCCAGGAGGCCAAGAAAGAGTGCCGGGGAGCATGGTACCTCCCTGCAGGGAGAATGGAATCTGGGGAGACCATCGTGGAGGCGATGCAGCGGGAGGTGAAGGAGGAGACTGGGCTGCTCTGTGAACCAGTGACACTGCTGTCTGTGGAGGAGAGGGGTGCCTGCTGGATCCGTTTTGTATTCCTTGCTCGACCCACAGGTGGAGTTCTCAAGACTTCCAAGGATGCAGATGCTGAGTCCCTCCAGGCTGGCTGGTACCCACGGGTCTCCCTGCCCACTCCGCTTAGAGCCCATGATGTTCTGCACCTGGTAGAGCTGGGTGCCAAATTCTGCCAACAAGCCATGCACCCTCTCATTCTGCCTCAAGAGCTTCCCTGCAGTGTGGTCTGCCAGCGGCTGGTGGCCGCCTTTACAACA---GTC------CAGTCAGTATGGGTGTTGGCGAGCACAGTGGGGACTCCTCACTTGCCCATCACTGGCTGTGGCTTCGGATCCATGGAGCAAAGGGGTGGCATCAAAGTGGCCACCCTACGGCTACTACAGGAGTGTCTGACTCTGAACAATCTGGCAGTGGAGACCAAGGGGTTGCTCGGACTGCAACACCTCGGCAAAAACCATGTTGACGGTCTCTGCCTGAATGTTCTAGTGATGGTGGCTTTTCGGATCCCAGGAATTGAA---GATGAGCCCCCAAAGATTAGGGGTGAGAACTACTTTTGGTGGGAGGTATTAGAGGAAGACTTGCAAAAACAGCTTCTACACAGACTTCAGGAATCTTCTGTCATCCCCCTGAGCAGA---
>otoGar3
ATGACCTCGGAGGGCCTGGCGGGGGCGCTGGCGGCAGTGCTGGGGGGCCAGGGGCTGATCGTGCAGGGCTATGACTCGGAACCGGCC---GGGAAGCCTCCGGCGCCGGTGCGGCTGCGGAAGAACGTCAGCTACGTGGTGCTGGCCGTGTTCCTCAACGAGCAGGATGAGGTGCTACTGATCCAGGAGGCCAAGAGAGAGTGCCGGGGATCATGGTACCTGCCAGCGGGGAGAATGGAGCCTGGGGAGACCATTGTGGAGGCGCTGCAGCGGGAGGTGAAGGAGGAGGCTGGGCTGCACTGTGAGCCTGTGACACTGCTGTCTGTGGAAGAGCGGGGCCTCTCCTGGATCCGCTTCGTGTTCCTCGCTCACCACACAGGTGGAATTCTCAAGACTTCCAGCGAGGCAGATGAGGAGTCCCTGCAGGCTGCCTGGTACCCTCGGACTTCCCTGCCCACTCCACTGCGGGCACATGATATCCTTCACCTGATTGAGCTAGCTGTGCAGTACCGCCAGCAAGCCAGTCACCCTCTCATTCTGCCCCGAGAGCTTTCGTGCAATGTGGTCTGCCAGCGGCTTGTGGCCACCTTTATTAGC---ATC------CAGACAGTGTGGGTGTTAGTGAGCACAGTGGGCGTGCCTCACTTGCCTGTCACTGTCTCTGGCCTCACCCCCATGGAGCAGAGGGGTGGCATCAAGATGGCTGTCCTGAGGCTGCTGCAGGAGTGTCTGACCCTGCACAATTTGGTGGTGGAGACCAAGGGGTTACTTGGACTGCAGCACCTGGGCAGAGACCATACAGATGGTATTTGTCTGAATATGCTGGTGACTGTGGCTTTTCGGAATCCAGGTGTCCAG---GATGAGCCTCCAAAGATTCAGGGTGAGAACTACTCTTGGTGGAAGGTGATGGAGGAAGACCTACAAAGCCAGCTCCTACAGCGGATTCAGGAATCCTCTGTTGTCCCACTGAACAGA---
>echTel2
ATGGCTTCTGAAGGCCTGGCGGGGGCGCTGGCGGACGTGTTGAGGGGTGGGGGGCCGCGCGTGCAGAGCTGCGATTCGGCGCCGGCCCTGGAGGAGCCGGTGGGCCCCGTGCAGCTGCGGAAGGACGTCTGCTACGTGGTGCTTGCCGTGTTCCTCAACGAGCAGGATGAGGTACTGCTGATCCAGGAGGCCAAGCGGGAGTGCCGAGGGTCCTGGTACCTGCCAGCAGGGAGGATGGAGCCTGCGGAGACCATTGTGGAGGCCCTGCGGCGCGAGGTGGAGGAGGAGGCAGGGCTGCACTGTGAGCCCGTGACACTGCTGTGTGTGGAGGAACGGGGCCCTGCCTGGGTGCGATTTGTGTTCCTTGCTCGCCCCACAGGTGGAATTCTCAAGACCTCCAAGGACGCAGACGCGGAGTCCCTGCAGGCTGGCTGGTACCCTCGCAACTCCCTGCCTACTCCGTTGAGGGCCCATGACATTTTGCACCTGGTGGAGCTAGCAGCCCGCTATTGCCAGCAAGCCACCCACCCTCCAGTTCTACCCCAGGAGCTGCCCTGCAGTCTGGTCTGCCAGCGGCTGGTGGCCACCTTCACCAGT---GCT------CAGACGGTGTGGGTATTGGTGGCCACTGGGGGGAAGCCACACTTGCCCATCACTGCTTGTGGCTTCACCCCCACGGAGCAGAGGGGCGGCATGAAGATGGCCGTCCTGCGGCTCCTACAGGGATGTCTGGCCCTGCACCACTTGGTAGTGGAGACCAAGGGATTGTTTGGACTGCAGCACCTGGGCAAAGACCACTCAGACGGCATCTGCCTGAATGTGCTGGTGACCGTGGCTTTCCGGAACCCGGGTGTCCAA---GATGAGCCCCCAAAGATTCAGGGCGAGAACTTCTCATGGTGGAAAGTGGTAGAGGAAGCCCTACAAAGCCAGCTCTTACAGAGGCTTCGGGAAGCCTCCGTCATCCCAGTCAACAGA---
>HLmyoMyo6
ATGGCCTCGGAAGGCCCGGCGGGGGAGCTGGAAGCGGTGCTGGGGGGTCAGGGGCTGCGTGTGCAGAGCTGGGACTCGGAGCCGGCC---GGGGAGCTGCCGGCACCCGTGCGGCTGCGGAGGAACGTCTGCTACGTGGTGCTGGCCGTGTTCCTCAACGAGCAGGATGAGGTGCTAATGATCCAGGAGGCCAAGAAAGAATGTTATGGGTCATGGTATCTGCCTGCGGGGAGAATGGAGCCTGGGGAGACCATCGTGGAGGCCCTGCAGCGGGAGGTGAAGGAGGAGGCCGGGCTGCACTGCGAGCCTCTGACATTGCTGTCTGTGGAGGAGCGGGGCCCCTCCTGGATCCGCTTCGCGTTCCTTGCTCAGCCCACAGGTGGAGTTCTCAAGACTTCCAAGGAGGCAGATGCAGAGTCCCTGCAGGCTGGCTGGTACCCACGAACCTCCCTGGCCACTCCTCTGCGAGCCCATGACATTCTGCACCTGGTTGAACTGGCTGCCCAGTACCGCCATCAGGCCAGGCACCCTCGCATTCTGCCCCAAGAGCTTCCCTGCAGTGTGGTTTGTCAGCGGCTCGTGGCCACCTTTACCAGT---GTGGCCACCCAGACAGTGTGGGTGTTGGTAGGCACAGTGGGGGCGCCTCACTTGCCCATCACTGCCTGTGGCTTCACCCCTATGGAGCAGAGGGGTGGCATCAACATAGCCATCTTGCGGCTGCTACAGGAGTGTCTGACTCTGCACCACTTGGCAGTGGAGACCAAGGGGTTGCTGGGGCTACAGCACCTGGGCAAAGGCCATACGGATGGCATCTGCCTGAATGTGCTGGTGACAGTGGCTTTTCGGAACCCAGGTATCCAA---AATGAGCCCCCAGAGGTTCGGGGTGAGAACTTTGTTTGGTGGAAGGTGATGGAGGAAGACCTACAAAGCCAGCTCTTACAGAGGCTTCAGGAATCATCTGTTGTCCCAGTCAACAGA---
>HLpipKuh2
ATGGCCTCGGAAGGCCTGGCGGGGGAGCTGGAAGCCGTGCTGGCGGGGCAGGGGCTGCGGGTGCAGAGCTGGGACTCGGAGCCGGCC---GGGGAGCTGCGGGCGCCCGCGCTGCTGCGGAGGAACGTCTGCTACGTGGTGCTGGCCGTGTTCCTCAACGAGCAGGATGAGGTGCTCATGATCCAGGAGGCCAAGAAAGAGTGCTATGGGGCGTGGTACCTGCCCGCGGGGAGAATGGAGCCTGGGGAGACCATCGTGGAGGCCCTGCAGCGGGAGGTGAAGGAGGAGGCCGGGCTGCTCTGTGAGCCCCTGACACTGCTGTGCGTGGAGGAGCGGGGCCCCGCCTGGATCCGCTTCGCGTTCCTGGCTCAGCCCACAGGTGGAGTTCTCAAGACTTCCAAGGAGGCAGACGCAGAGTCCCTGCAGGCGTGCTGGTACCCACGGACCTCCCTGGCCACTCCTCTGCGAGCCCAGGACATCCTGGCCCTGGTTGAACTGGCTGCCCAGTACCACCACCGGGCCAGGCACCCTCGCATTCTGCCCCAGGAGCTTCCCTGCAGCCTGGTGTGCCAGCGGCTCGTGGCCACCTTTACCAGC---GTGGCCACCCAGACCGTGTGGGTGTTGGTGGGCACGGTGGGGGCGCCTCACTTGCCCATCACGGCCTGTGGCTTCACCCCGATGGAGCAGAGGGGTGGCCTCCACATGGCCATCCTGCGGCTGCTGCAGGACTGTCTGACTCTGCACCACTTGGCCGTGGAGACCAAGGGGCTGCTGGGACTGCAGCACCTGGGCAGAGGCCACACGGACGGCATCTGCCTGAACGTGCTGGTGACCGTGGCTTTCCGGAACCCAGGGACCCAC---AACGAGCCCCCCGAGGTTCGGGGTGAGAACTTTGTTTGGAGGAAGGTGGTGGAGGGAGACCTGCAAAGCCAGCTCTTCCAGAGGCTTCAGGAATCATCTGTTGTCCCAGTCAACGGA---
>eriEur2
ATGGCCTCGGAAGGCCTGGAGGGGACGCTGACAGCCGTGCTGGGGGGGCAAGGGCTCCGCGTGCAGGACTGTGACTCGGAGCCGAGC---GGGGAACCACTGGCGCCCGCGACGCTGCGGAAGAACGTCTGCTACGTGGTGCTGGCCGTGTTCCTCAACGAGCAGGATGAGGTGCTCCTGATCCAGGAGGCCAAGAAGGAGTGCCGAGGGTCATGGTACCTGCCCGCAGGGAGAATGGAACCTGGGGAGACCATTGTGGAGGCCCTGCAGAGGGAGGTGAAGGAAGAGGCGGGGCTGCTCTGTGAGCCCCTCACCCTACTGGCTTTTGAGGAGCGGGGCCCCTCCTGGATCCGCTTTGTGTTCCTTGCTCAGCACACAGGTGGACTTCTCAAGACCACCGAGGAAGCAGATGCGGAGTCCTTGCAGGCTGCCTGGTACCCGAGAACTGCCCTGCCCACACCCCTGAGAGCACATGACATCCTGAGCCTGGTGGAACTGGCTGCCCAGTACAGCCAGCGAGCCAGGCACCCTCCTATTCTTCCCCAAGAGCTCCCCTGCAGTATGGTCTGCCAGCGGCTTGTGGCCCTCTTCACCAGT---GCC------CAGACGGTGTGGGTCCTGGTGGGTGCAGCAGGCATGCCTCACTTGCCCATCACTGCTTGTGGCTTCACCCCCATGGAACAGAGGGGCGGCATCAAGATGGCTGTTGTGCGTCTGCTTCAGGAGTGTCTGACCCTGCACCACCTGACTGTCGAAACCAAGGGCTTGCTTGGATTGCAGCACCTGGGCAGAAACCACATTGATGGCATATGCTTGAATGTGCTGGTGATGGTGGCTTTTCGGAACCCAGGTGTCCAA---AATGAGCCCCCAAAGGTGCGGAGTGAAAACTACTTTTGGTGGAAGGTCATGGAGGAAGACCTAAAAAAACAGCTTTTGCAGAGGCTTCAGGATTCTTCTGTCATCCCCATCAACAGA---
>sorAra2
ATGGCCGCGGCGGGCCTGGCGGGGGCGCTGGCGGCCGTGCTGGGGGGCCAGGGGCCGCGCGTGCAGGGTTGTGATTCCGAGCCCCCC---GGGGAGCCGCTGGCGCCGGTGCGGCTGCGGAGGAACGTCTGCTACGTGGTGCTGGCCGTGTTCCTCAACGAGCAGGATGAGGTGCTGCTGATCCAGGAGGCCAAGAGGGAGTGCCGGGGGTCGTGGTACCTGCCTGCGGGGAGGATGGAGCCCGGGGAGAGCATTGTGGCCGCCCTGCAGCGAGAGGTGAAGGAGGAGGCCGGGCTGCTCTGCCAGCCTCTGACCTTGCTGTCTGTGGAGGAGCGGGGCCCTGCCTGGATCCGCTTTGTCTTCCTGGCTCGGCCCACAGGTGGAATTCTCAAGACTGCCCAAGAGGCCGATGAGGAGTCCCTGCAGGCTGCCTGGTACCCCAGAACCTCCCTGCCCACACCCCTGCGGGCACACGACGTCCTCCGCCTGCTCGAGCTGGCCGCCCAGTTCAGCCAGCAGGCCCGACACCCTCCTCTTCTGCCCCAAGAGCTTCCCTGCACGCAGCTCTGCCAGCGGCTGGTGGCCACTTTTGCCGCT---GGG------CAGGCGGTCTGGGTCCTGGTGGGCACGGCGGGGATGCCTCACTTGCCCGTCACGGCCTGCGGCTTCAGCCCCGCGGAGCAGAGGGGCGGCATCAAGATGGCCATCCTGAGACTGCTCCAGGAGTGCCTGACCCTGCCCGACTTGGCCGTGGAGACCAAGGGGCTGCTTGGACTCCAGCACCTGGGCAGGGACCAGACCGATGGCGTCTGCCTCGACGTGCTGGTGTCGGTGGCTTTCCGGGACCCGGGGCACCGG---GCCGAGCCCCCGAAGGTTCAGGGCGAAAAGTTCTCCTGGTGGAAGGTGGAGGAGGAGGACCTGCAGAGGCAGCTGTCCCAGCGGCTCCGCGACTCCTCAGTCGTCCCCATCACCAGA---
>oryCun2
---------------------------------------------------------------------------------------------------------------------------------------------------------------------GACGAGGTGCTCCTGATCCAGGAGGCCAAGAGAGAGTGCCGGGGGTCGTGGTACCTGCCGGCGGGGAGGATGGAGCCCGGGGAGACCATCGTGGAGGCCCTGCAGCGGGAGGTGAAGGAGGAGGCGGGGCTGCAGTGCGAGCCCGAGACCCTGCTTGCCGTGGAGGAGCGAGGCCCCTCCTGGATCCGTTTTGTGTTCCTGGCTCGTCCCACAGGTGGGACGCTGAAAACCTCACAGGAGGCTGATGCGGAGTCCCTGCAGGCTGGCTGGTACCCACGCAGCTCCCTGGCCACTCCTCTTCGAGCCCAGGACATCCTGCACCTGATAGAGTTGGGCGCCCGGTACCGCCAGCAGGCCAGGCACCCTCCCGTTCTGCCCCAGGAGCTGCCCTGCAGTGTGGTGTGCCAGCGGCTCGTGGCCACCTTCACCGGT---GCC------CAGACGGTATGGGTGCTGGTGGGCACGGTGGGGGCGCCTCACTTGCCCGTCACGGCCTGTGACTTCGCCCCTATGGAGCAGAGGGGCGGCCTGAAGGTGGCCGTGCTGCGGCTGCTCCAGGAGTGCCTGACCCTGCACAGTTTGGCCGTGGAGACCAAGGGGCTGCTGGGGTTGCAGCACCTGGGCAAGGACCATGCCGACGGCATCTGCCTGAACGTGCTGCTGGCGGTGGCTTTTCGCAACCCGGGCATCCAG---GAGGAGCCCCCGAAGATTCGGGGTGAGAACTACGCGTGGTGGAAGGTGGGGGATGCAGGCCTGCAGGGCCAGCTCCTCCAGAGGTTGCTGGACTGTTCTGCTGTCCCACTGAACAGA---
>ochPri3
ATGGCCTCCGAGGACCTGACGAGGGCGCTGGCGGCCGTGCTGGGGGGCAGGGGGCTGCAGGTGCAGAACTGGGATTCGGGGCCCGCCGGTGGGAAGCCGCCGCCCCCGGCCCGGCTGCGAGCAAACGTGTCCTACGTGGTGTTGGCCGTGTTCCTCAACGAGAAGGATGAAGTGCTCCTGATCCAGGAGGCCAAGCGTGAGTGCCGGGGCGCGTGGTACCTGCCGGCGGGGAGGATGGAGCCTGGGGAAACCATTGTGGAAGCTCTGCGGCGGGAAGTGAAGGAAGAGGCTGGGCTGCAGTGCGAACCAGTGACTCTGCTGGCCGTGGAAGAGCGGGGCCCCAGCTGGGTCCGTTTTGTGTTCCTGGCTCGCCCCACAGGTGGAATTCTCAAAACTTCCAAGGAGGCAGACGCTGAGTCCCTGCAGGCTGGCTGGTTCCCACGCACCTCCCTGGCCACGCCACTCCGTGCCCATGACACCGTGCACCTGCTAGAGCTGGCTGCCCAGTACCTCCAGCAAGCCTGGCACCCTCCCTTGCTGCCCCAGGAGCTTCCTTGCAGTGTGGTGTGCCAGCGGCTCATAGCTGTCTTCATCGGT---GTC------CAGACGCTGTGGGTGCTGGTGGGCACGGTGGGGACACCTCACCTGCCTGTCACTGTTTGTGACTTCACCCCCGCAGAGCAGAGGGGCGGCCTCAAGGTGGCCGTCCTGCGGCTGCTCCAGGAGTGCCTGACCCTGCACACCTTGACAGTGGAGCCCAAGGGCCTGCTGGGGCTGCAGCACCTGGGCAGGGACGGCTCAGACGGCATCTGCCTGGACGTGCTGGTGGCTGTGGCCTTCCACAGTGCAGGTGTCCGAGCCGAGGAGCCCCCGAAAGTTCGGGGTGAGAACTACGCTTGGTGGAAGGTGGCAGACGAGGACCTGCAGAGCCAGCTCCGCCAGAGACTGCGCGATTGCTCAGTGGTGCCGTTGAAACAA---
