# Supplementary material for: Six reference-quality genomes reveal evolution of bat adaptations
Source: Nature. 2020 Jul 22;583(7817):578–84. doi: 10.1038/s41586-020-2486-3 (PMC8075899; doi:10.1038/s41586-020-2486-3)
Supplement: Supplementary file 6 — Alignments of 12,931 protein-coding genes across 48 mammals. [file 41586_2020_2486_MOESM6_ESM.gz › suppDataFile/ENST00000286749.aln.fasta]

>HLmyoMyo6
ATGGAGGACGACACAACAAGACCCAAAGAGTCCGTCTCTCTCGCAGCCGTGGCC------------GACATGGGGGATGAG------------CTGGAGGAAGGCCAG---------------------------------------------------------------------------------------------------GCCCTGAGAGTGAGGCGCTTCTACAGGGAGCACGCACAACTGTTCCGCTGGATCTGCATAGGCCTGCTCTGCACTGCGTTCGGGGCCTTCCTGTTGACTGCTTGCATCCTGAATTTCCAGAGGGCCCTGCCCCTGTTTGTCCTCACCTGTGTGGTCCTGGCCTTCTTGGCCTACAGCCTGTTGAAGAAGCGGCTGGGACCAAACCTGCTGAGGTGTGCCACACCTTGGGGGTATTCCCGCCGCAGGAGCCTCTGGTTTAAGAGGGGTCTAGCCCTCGCTGCTTTCCTGGGCCTGGTCCTGTGGCTGGCTCTGGACACCTCCCAGCGGCCTGAGCAGCTGGTGTCCTTTGCAGGAGTCTGCGTGTTCATTGGCATCCTCTTTGCCTGCTCAAAGCATCACCGCGCAGTGTCTTGGCGCACTGTGTCCTGGGGTCTTGGGCTACAGTTTATACTTGGCCTCTTTGTCATCAGAACAGAACCTGGATTTATTGCATTCAAGTGGCTGGGCGACCAGATCCAGACCTTCCTGAGCTACACCAAGGCCGGCTCCAAATTCGTGTTTGGGGAAGCTCTGATCAAGGATGTCTTTGCCTTTCAGGTTCTGCCCATCATTGTCTTCTTCAGCTGTGTCATGTCCATTCTCTACTACCTGGGCCTCATGCAGTGGCTGATCCTGAAGATTGCCTGGCTGATGCAGGTCACCATGCGCACCACCGCCCCTGAGACCCTGAGTGTGGCTGGAAACATCTTTGTGAGCCAGACCGAAGCTCCTCTGCTGATCCGGCCCTACTTGGAGGACATGACGCTCTCTGAAGTCCACGTTGTCATGACCGGAGGCTATGCCACCATTGCCGGCTCCCTGCTGGGTGCCTACATCTCCTTTGGGATCGACGCCGCCTCTTTGATTGCTGCCTCTGTGATGGCCGCCCCGTGCGCTCTGGCCCTCTCCAAGCTGGTCTACCCGGAGGTAGAGGAGTCCAGGTTCAGAAACGAGGAAGGAGTGCAGCTAAGCTCCGGA---GATGCTCAGAACATCTTAGAAGCCGCCAGCAGCGGGGCCGCCATCTCTGTGAACCTCATTGCCAACATCGTGGCCAACCTGATCGCCTTCCTGGCCGTGCTGGACTTCATCAATGCTACCTTCTCCTGGCTGGGGCACATGGTGAACATCCAGGGGCTCAGCTTTCAGCTCATCTGCTCCTACATCCTGCGGCCGGTGGCTTTCTTAATGGGAGTGGCCTGGGAGGACTGCCCGGTGGTGTCCGAGCTGCTGGGGATCAAGCTGTTTCTGAATGAGTTTGTGGCCTATGAGAAGCTCTCCAAGTACAAGAACCGCCGCCTTACTGGGGTTGAGGAGTGGATCAATGGCGAGAAGCAGTGGATCTCCGTCCGAGCAGAAATCCTCACGACATACGCCCTGTGTGGATTTGCCAACCTCAGCTCCATTGGCATCATGCTGGGAGGCCTGGCCTCCATGGTCCCCCAACGGAAGAGCGACTTCTCCCAGATCGTGCTGCGGGCACTCTTCACAGGGGCCTGTGTATCCCTGATGAACGCCTGTGTGGCAGGGATCCTCTATGTGCCCAGGGAGGCCGAGGTCAACTGTACGAGCCTCCTGAACACAACCCTCAGCAGCACCAGCTTTGATGTGTACCAGTGCTGCCGCAAGGCCTTTCAGAGCACCAGCCCGGAGTTCAGC---------CTGGACAACTGCTGCCGATTTTACAACAACACAATCTGTCCA---------------------
>bosTau8
ATGGAGGACAACACACCAAGAGGAAGAGAGTCCATCTCTCTCACCTCAGTGGCCATAGGTTTGGACAACAGAGGGGCTGACCTGTTGGAAAGTCTGGAGGAAGGCCGAGACCCTGCCGGCAACTCAAGCCCTTCGGAAGTT---GGGGACAGCTGGAGCAAGGCTGGCCCGGAGCCCTTCTCGGGATGGAGAAGGAGGCTGCAACCAGCCCTGAGAGTGAGACACTTCTGCAGGGAACATGCACAGCTGTTCCGATGGATCTGCATAGGCCTGCTCTGTACTGCATACACTGCCTTCCTGCTGGCTGCCTGCATCCTGAATTTCCAGAGGGCCCTGGCACTGTTCGTCCTCACCTGTGTGGTCCTCGTGTTCCTGGCCCACAGCCTGCTCAAGAGGCTGCTGGGGCCAAAGCTGCTGAGGTGTGTCAAACCTCTAGGGCATCCCTGCCTG---AAACTCTGGTTTAAGAGGGGTCTAGCCCTTGCTGCTTTCCTGGGCCTGGTTTTGTGGCTGGCTCTGGATACCTCTCAGCGGCCTGAGCAGCTGGTGTCCTTTGGCGGAATCTGCGTGTTCGTTGGCTTCCTCTTTGCTGTCTCGAAGCATCACCGCGCAGTGTCCTGGCGGGCTGTGTTCTGGGGTCTTGGACTGCAATTTGTACTCGGACTTGTCGTCATCAGAACAGAACCAGGGTTTATTGCATTTCAGTGGCTGGGCGACCAGATCCAGATCTTCCTGAGCTACACTGAGTCCGGCTCCAGCTTCGTGTTTGGGGAGGCTCTGGTCAAGGATGTCTTTGCCTTTCAGGTTTTGCCCATCATTGTTTTCTTCAGCTGTGCCATGTCAGTTCTCTACTACGTGGGCCTCATGCAGTGGGTGATCATGAAGATCTCCTGGCTGATGCAGATCACCATGGGCACCACGGCCACAGAGACCCTGAGTGTGGCTGGGAACATCTTTGTGAGCCAGACCGAGGCTCCTCTACTCATCCGACCCTACTTGGCAGACATGACACTCTCTGAAATCCACGTTGTCATGACCGGAGGCTACGCCACCATTGCCGGCAGCCTGCTGGGTGCTTATATCTCCTTTGGGATCGATGCTGCCTCCCTAATTGCGGCCTCTGTGATGGCTGCTCCTTGTGCTTTAGCCCTCTCCAAGCTGGTCTACCCAGAGGTGGAGGAGTCCAAGTTCAGAAGTGAGGAAGGCGTGAAACTGACCTACGGA---GATGCTCAAAACCTCTTAGAAGCAGCTAGCAGTGGAGCTGCCTTGTCTGTGAAGGTCGTGACCAACATCGCGGCCAACCTGATTGCCTTTCTGGCTGTGCTGGACTTCATCAATGCTGCCCTCTCCTGGCTGGGAAACATGGTGGACATCCAGGGGCTCAGCTTCCAGCTCATCTGCTCCTACATCCTGCGGCCAGTGGCCTTCCTGATGGGCGTGGCCTGGGAGGACTGCTCGGTGGTGGCGGAGCTGCTGGGGATGAAGCTGTTTCTGAACGAGTTCGTGGCCTATCAGGGGCTCTCCGAGTACAAGCAGCGCCGCCTTGCGGGCACTGAGGAGTGGGTCGGCTCCAAAAAGCAGTGGATCTCCGTCAGAGCAGAAATCCTCACAACGTTTGCCCTCTGTGGATTCGCCAACTTCAGCTCCATTGGGATCATGCTGGGAGGCCTGACCTCCATGGCTCCCCAGCGGAAGAGCGACTTCTCCCAGATCGTGCTCCGGGCGCTCTGCACGGGGGCCTGTGTGTCTCTGGTGAACGCCTGTGTGGCCGGGATCCTCTACATGCCCAGGGGCCCTGCGGTGGACTGTGTGTCCCTTCTGAACACCACCCTCAACAGCAGCAGCTTTGAGGTGTACCAGTGCTGCCACCAGGCCTTCCAGAGCACCGGCCCGGAGTTCAGCCTAGAGGCCCTGGACAACTGCTGTCGGTTCTATAATCACACCATCTGTGCG---------------------
>susScr11
ATGGAGGACAATACACCGAGACAGAGGGACCCCATCTCTCTCACATCAGTGGCCAATGGTTTGGAGAACATGGGGGCCGAGCTGCTGGAAAGCCTGGAGGAAGGCCGGACCCCTGGCAGCGACTCAAGCCCGGCGGAAGTG---GGAGGCAGCTGGAGCAAGGCTGGCCCGGAGCATTTGGGACGG------AGGAGCCTGCAGCCAGCCCTGAGAGTGAGACGCTTCTGCAGGGAGCACACACAGCTGTTTCGATGGATCTGCACAGGCCTGCTCTGTACTGCTTTCGCTGCCTTTCTGCTGATTGCCTGCCTCCTGGATTTCCAGAGGGCCCTGGCATTGTTCGTCCTCTTCTGTGTGGTCCTCTTCTTCCTGGCCCACAGCCTGCTGAAGAGGCTGCTGGGGCCAAAGCTGCTGAGGTGTGTCAAGCCTCTGAGGCATCCCTGCCTG---AACCTCTGGTTTAAGAGGGGTCTAGCCCTTGCTGCTTTCCTGGGCCTGGTCCTGTGGCTGGTTCTGGACACTGCTCAGCGGCCTGAGCAGCTAGTGTCCTTTGGAGGAATCTGCGTGTTCATCCTCCTCCTCTTTGCTGGCTCAAAGCATCACCGTGCAGTGTCTTGGCGGGCTGTATCCTGGGGTCTTGGACTACAGTTTGCACTTGGACTCTTTGTCATCAGAACAGAGCCAGGATTTATTGCATTTCAGTGGCTGGGCGACCAGATCCAGATCTTCCTGAGCTACACTGAGGCCGGCTCCAGCTTTGTGTTTGGGGAAGCTCTGGTCAAAGATGTCTTTGCTTTTCAGGTTTTGCCCATCATTGTTTTCTTCAGCTGCGCCATGTCAGTTCTCTACTATGTGGGTCTCATGCAGTGGGTGATCCTGAAGATCTCCTGGCTGATGCAGGCCACCATGGGTACCACGGCCACGGAGACCCTGAGTGTGGCTGGAAACATCTTTGTGAGTCAGACCGAGGCTCCTCTGCTGATCCGGCCCTACTTGGCAGACATGACACTCTCTGAAATCCACGTTGTCATGACCGGAGGCTACGCCACCATTGCCGGCAGCCTGCTAGGCGCCTACATCTCCTTTGGGATCGATGCCGCCTCCTTGATTGCTGCCTCGGTGATGGCCGCCCCTTGTGCCTTAGCCCTCTCCAAGCTGGTCTACCCAGAGGTGGAGGAGTCAAAGTTTAAGAGGGAGGAAGGAGTGAAACTGACCTACGGA---GATGCTCAGAACCTCTTAGAAGCAGCTAGCAGTGGGGCTGCCATGTCCGTGAGGGTGGTGACCAACATCGCAGCCAACCTGATTGCCTTCCTGGCTGTGCTAGCCTTCATCAATGCTGCCCTCTCCTGGCTGGGAGACATGGTGGATGTCCAGGGGCTCAGCTTCCAGCTCATCTGCTCCTACGTCTTGCGGCCTGTGGCCTTCTTGATGGGTGTGGCCTGGGAGGACTGCCCAGTGGTGGCTGAGCTGCTGGGGATGAAGCTGTTTCTGAACGAGTTTGTGGCATATCAGGAGCTCTCCGGGTACAAGCAGCGCCGCCTCGCAGGGGCTGAGGAGTGGGTCGGCTCCAGGAAGCAGTGGATCTCTGTCAGAGCAGAAATCCTCACAACGTACGCCCTCTGTGGATTTGCCAACTTCAGCTCCATTGGGATCATGCTGGGCGGCCTGACCTCCATGGTCCCGCAGCGGAAGGGCGACTTCTCCCAGATTGTGCTCCGGGCACTCTGCACCGGGGCCTGTGTGTCCCTGGTGAACGCTTGTGTGGCAGGGATCCTCTACGTGCCCAGGGGGGCTGAGGTTGACTGTGTGTCCTTCCTGAACACGACCCTCAGCAGCAGCAGCTTTGAAGTGTACCAGTGCTGCCGCCAGTTCTTCCAGAGCACCAGCCTGGAGTTCAGCCCAGAGGCCCTGGACAACTGCTGTCGATTTTACAATCACACGATCTGTGTA---------------------
>criGri1
ATGGCAGACGACACACGGAGGCAAAGAGAGTCCGTCTCTCTCACACCTGTGACTCATGGCCTGGAGAACATGGCGGCTGAGTTCTTGGAAAGCATGGAGGAAGGCCAGCTCCCACAGGGTAACTCAAGCCTGTCTGAGGGT---AGAGACATCTGGGACAAAGCATCG---AAGCCCATCTCCAGATGG---AGGAGTCTACAGCTGACGGGGCGAGCGAGAAGCTTCTGCAGGGAGCACAAGCAGCTGTTTAGATGGGTCCTCACAGGCTTGCTCTGTACTGCGTACATTGCTTTCTTGATCACCGCCTGCCTCCTGGACTTCCAGAGGGCCCTGGCGCTGTTGGTCATCACCTGTGTGGTTCTTGGCTTTCTGGCCTATGATCTGCTGAAGAGACTTCTGGGGTCCAGGCTGAGGAGGTGTGTGAAGTTTCAAGTCCATTCTCGCCTG---AGCCTCTGGCTGAAAAGAGGTCTAGCTCTTGCTGCTGGTCTGGGCCTAATCTTGTGGCTATCTCTGGACACCTCTCAGCGGCCTGAACAGCTGGTGTCCTTTGCAGGGATCTGTGTGTTCCTTGTCCTTCTCTTCGCTGGCTCCAAGCATCACCATGCTGTGTCATGGCGGACTGTGTCCTGGGGCCTTGGACTGCAGTTTGTGCTTGGCCTCTTTGTCATCAGGACAGAACCAGGATTTGTTGCGTTCCAGTGGCTAGGGGATCAGATCCAGGTCTTCCTGAGCTACACTGTGGCCGGCTCCAGCTTTGTCTTCGGGGAGACTCTGGTCAAGGATGTTTTTGCCTTTCAG---------------------------------------------------------------------------------ATTGCCTGGCTGATGCAGGTCACCATGGGCACCTCAGCCACTGAGACCCTAAGTGTGGCAGGAAACATCTTTGTGAGTCAGACCGAAGCTCCTCTGCTTATTCGGCCCTACCTGGCAGACATGACTCTCTCTGAAGTTCACGTTGTCATGACTGGAGGCTATGCTACTATTGCTGGTAGCCTCCTGGGTGCCTACATCTCCTTTGGGATTGATGCTGCCTCCTTAATTGCTGCCTCCGTAATGGCAGCCCCCTGCGCTTTGGCCCTTTCCAAGCTGGTCTACCCGGAGGTGGAGGAGTCCAAGTTCCGGAGTGAGGAAGGAGTGAAGCTGACTTATGGA---GACGCTCAGAACCTCGTGGAAGCAGCCAGCGCTGGGGCTGCCATCTCAGTGAAGATCGTTGCCAACATTGCTGCCAATCTGATTGCCTTTCTGGCTGTCCTGGAGTTCATCAATGCTGCCCTCTCCTGGCTGGGGGACATGGTGGATATCCAGGGACTCAGCTTCCAGCTCATCTGCTCCTACATCCTACGTCCCGTGGCATTCTTGATGGGCGTGGCCTGGGAGGACTGTCCGGTGGTGGCTGAGCTGCTGGGTATCAAGCTGTTTCTGAATGAGTTTGTGGCCTATCAAGAGCTTTCCCAGTACAAGCAGAGACGCCTGGCAGGGGCTGAGGAGTGGCTTGGTGACAAGAAACAGTGGATCTCTGTCAGAGCAGAAATCCTGACGACATATGCCCTCTGTGGATTCTCTAACTTCAGTTCCATCGGCATCATGCTGGGAGGCCTGACCTCTCTGGTCCCCCATCGGAGGAGTGACTTCTCCCAGATTGTGCTCCGGGCGCTGATCACTGGGGCCTTCGTGTCCCTGGCAAATGCCTGTGTGGCAGGGATCCTCTACATGCCCAGGGGGCTCGAGGTGAACTGTGTGTCTCTTCTGAATCAGACCCTCACCAGCAGCAACTTTGAGGTGTACCAGTGCTGTGGCCAGGTCTTCCAGAATACCAGCTTGGAGTTCGGCCCAGAGGCGTTGGACAACTGCTGTCGATTTTACAATCGCACCATCTGCACA---------------------
>loxAfr3
ATGGAGGAAAACACACCAAGACAAAGAGAGTCCATCTCTCTCACACCCATGGCCAACGGTCTGGAGAACATGGGGGCTGAGTTCTTGGAAAATCTGGAGGAAGGCCAGCCCCCTGACAGCAACTGGAGCCCTGCAGAGGGT--GGGGGGCAGCTGGAGCAAGGAAAGGCCCAAGCCCTTGTCCAGATGG---AGGAGCCTGCAGCCAGCCATAAGAGTGAGACACTTCTGCAAGGAGCATGCACGGCTGTTTCATTGGATCCTCACAGGCTTGCTTTGCACCGCATTCACTGCCTTTCTGCTGATTGCCTGCCTCCTGGATTTCCAGAGGGCCCTGGCACTGTTTGTCCTTACTTGTGTGGTGCTCACCTTCCTGGCCTACAGCCTAGTGAAGAGGATTCTGGGGCCAAAGCTGATGAGATGGGTCAGGCCTCTTGGGAATTCCCGCCTG---AACCTCTGGTTTAAGAGGGCTCTAGCCCTTGCTGCATTGCTGGGCCTGGTCCTGTGGCTGATTCTGGACACCTCCCAGAGGCCTGAGCAGCTGGTGTCCTTTGCAGGAATCTGCATATTCATCCTCCTCCTCTTTGCCTGCTCGAAGCATCACCATGCAGTGTCCTGGAGGGCTGTGTTCTGGGGCCTTGGGCTGCAGTTTGCACTCGGACTCTTTGTCATCAGAACGGAACCAGGGTTTATTGCATTCCAGTGGCTGGGTGACCAGATCCAGATCTTCCTGAGCTACACCGAGGAGGGCTCCATCTTTGTGTTCGGGGAGGCCCTGGTCAAGGACGTCTTTGCCTTTCAGGTTTTACCCATCATTGTTTTCTTCAGCTGTGTCATGTCAGTTCTCTACTATGTGGGCCTCATGCAGTGGGTGATCCTGAAGATTGCCTGGCTGATGCAGGTCACTATGGGCACTACAGCCACTGAGACTCTTAGTGTGGCTGGGAACATCTTCGTGAGCCAGACTGAGGCTCCTCTCCTGATCCGGCCCTACTTGGCAGACATGACGCTCTCTGAGGTCCACGTTGTCATGACTGGAGGCTACGCCACCATTGCTGGCAGCATGCTGGGTGCCTACATCTCCTTTGGGATTGATGCCGCCTCCTTGATTGCTGCTTCTGTGATGGCCGCTCCTTGTGCATTGGCACTCTCCAAGCTGGTCTACCCGGAGGTGGAGGAGTCCAAGTTTAGGAGTGAGGAAGGGGTGAAATTGACCTATGGA---GATGCACAGAATGTCTTAGAAGCAGCCAGCAGCGGGGCTTCCATTTCAGTAAAGGTCATTGCCAACATTGCAGCTAACCTGATTGCCTTCCTGGCAGCATTGGCCTTCATCAATGCTGCCCTCTCCTGGCTGGGGGGCATGGTGGACATCCAGGGGCTCAGTTTCGAGCTCATCTGTTCCTATGTCCTGCGGCCTGTGGCCTTCATGATGGGTGTGGCCTGGGAGGACTGCTCAGTGGTGGCAGAGCTACTGGGGACGAAGCTGTTTCTGAATGAGTTTGTGGCCTACCAGGAGCTTTCCCAGTACAAGCAGCGCCGCCTCGCAGGGGCTGAGGAGTGGGTTGGTGACAGGAAGCAGTGGATCTCCATCAGAGCAGAAATCCTCACGACGTTCGCCCTCTGTGGATTTGCCAACTTCAGCTCCATTGGGATCATGTTGGGAGGCCTGACTTCATTGGTCCCTCAACGGAAGAGTGACTTCTCCCAGATAGTGCTCCAGGCGCTTTTCACTGGGGCCTGTGTGTCCCTGGTGAACGCCTGTGTGGCAGGGATTCTCTATGTGCCCAGGGAAGCTGAGGTTGACTGTGTGTCCCTCCTGAACACAACCCTCAGCAGCAGTAGCTTTGAGGTGTACCAGTGCTGCCGTGAGGCCTTCCAGAGCACCAGCCCCAACTTCAGCGCAGAGGCCTTGGGTAACTGCTGTCGATTTTACAACCACACGACCTGTGCATA-------------------
>tarSyr2
---------------------------------------------------------------------------GCTGAGTTCTTGGAGAGCCTGGAGGAAGGCCAGCTCCCTGGCAGCGATTCAAGCCCCACAGATGCCAATGGGGGAAACCAGGACAAGGCGGGGTCAAATCCCTTCTCCACATGG---AGGATCCTGCAGCCAGCCATGAGAGCGAGAAGCTTCTTCAAGGAGCACAAGCAACTGTTTCGATGGATCTGCATAGGCCTGCTCTGTGCTGCCTTCGCTGCCTTCCTGCTGGCTGCCTGCCTCCTGAATTTCCAGAGGGCCCTGCCACTGTTTGTACTCACCTGTGTGGTCCTTGCCTTCGTGGCCCACAGCCGGCTGAAGAGGATTCTGGGGCCAAAGTTGAGGAAGTTGCTCAAGCCACAGGGCCATTCCCGCCTG---AAGCTTTGGTTTAAGAGGGGCCTTGCTGTTGCTGCTGTCCTGAGTCTGATCCTGTGGTTGTCTTTGGACACCGGACGGCGGCCTGAGCAACTGGTGTCCTTTGCAGGCATCTGTGTGTTCATCATCTTCCTCTTTGCCTGCTCGAAGCATCACCATGCAGTGTCCTGGCGGGCTGTGTCTTGGGGCCTTGGACTGCAGTTTGTACTTGGACTCTTTGTCATCAGAACAGAGCCAGGATTCATTGCGTTCCAGTGGCTGGGCGACCAGATCCAGACCTTCCTGAGTTACACCACACACGGCTCCGGCTTCGTGTTTGGGGAGCAACTGACCACGACCGTCTTTGCCTTTCAGGTTTTGCCCATCATTGTTTTCTTCAGCTGTGTCATGTCAGTTCTCTACTATGTGGGCCTCATGCAGTGGGTGATCCTGAAGATTGCCTGGCTGATGCAGGTCACCATGGGCACCACAGCCACGGAGACCCTGAGTGTGGCTGGAAACATCTTTGTGAGCCAGACCGAGGCTCCTCTACTGATCCGGCCCTACTTGGCAGACATGACGCTCTCTGAAATTCACGTTGTCATGACCGGAGGCTTCGCTACCATCGCCGGCAGCCTGCTGGGTGCCTACATCTCCTTTGGGATCGATGCTGCCTCGCTGATTGCTGCCTCCGTGATGGCCGCCCCTTGTGCTTTGGCCCTCTCTAAGCTGGTCTACCCAGAGGTGGAAGAGTCCAAAGTCAAGAGTGAGGAAGGAGTGAAACTGTCCTATGGA---GATGCTCAGAACCTCGTAGAAGCAGCCAGCAGTGGGGCCGCCATCTCAGTGAAGGTGGTGGCCAACATCGCTGCCAACCTGATTGCATTCCTGGCTGTGCTGGAGTTCATCAACGCTACTCTCTCCTGGCTGGGAGCCATGGTGAACATTGAAGGGCTCAGCTTCCAGCTCATCTGCTCCTACATCCTGCGGCCTGTGGCCTTCTTGATGGGCGTGGCTTGGGAGGACTGCCCAGTGGTGGCTGAGTTGCTCGGGATCAAGATGTTTCTGAACGAGTTTGTGGCCTACCAGAAACTCTCCACGTACAAGCACAGCCGCCTGGCCGGAGCTGAGGAGTGGGTTGGCACCAAGAAGCAGTGGATCTCTGTCAAAGCGGAAATCCTCACTACCTTTGCTCTCTGTGGATTTGCCAACTTCAGTTCCATTGGGATCATGATGGGAGGCCTGACCTCCATGGTCCCCCAACGGAAGAGTGACTTCTCCCAGATCGTGCTCCGGGCACTCCTCACGGGGGCCTGTGTGTCCCTGGTGAACGCCTGCGTGGCAGGGATCCTTTACGTGCCTAGGGAGCCTGCTGTCAACTGCGTGTCCCTCCTGAACACGACCCTCAGCAGCAGCAGCTTTGATGTATACCAGTGCTGCAGCAAATTCTTCCAGAACAACGACTCAGAGTTTGGCCCAGGTGCCCTGAGCAACTGCTGTCGATTTTACAACCACACGGCGTGTGCG---------------------
>ailMel1
ATGGAA---AACACACCAAAACGAAGACAGTCTATCTCGCTCACATCTGTGGCCGATGGTCTGGAGAACATGGGGGCTGAGCTCTTGGAAAGCCTGGAGGAAGGCCGGACCCCCGGCAACGTCTCAAGCCCTGCAGAGGCC---GGGGACAGCTGGACCGAGTCCAGACCGGAGCCCTTCTCACGATGG---AGGAGCCTGCGGCCAGCCCTGAGGGCCCAACGCTTCTGCCAGGAGCACACACAGCTGTTTCGATGGATCTGCGCCAGCCTGCTCTGCACGGCATTCGCAGCCTTCCTGCTGACGGCCAGCCTCCTGGATTTCCAGAGGGCCCTGGCACTGTTCGTCCTCACCTGTGTGGGCCTCACCGTCCTCGCCCACAGCCTGTTGAAAAAGCTGCTGGGGCCCAGACTGCTGAGGTGCATCGAGCCTCTGGGGCATTACCGCTTG---GGCCTCTGGTTTGAGAGGGCTCTGGCTCTCTCTGCTTTCCTGGGCTTGGTCTTGTGGCTGGTTCTGGACACCTCCCGGCGACCTGAGCAGCTGGTGTCCTTTGCAGGAATCTGCGTGCTCGTTAGCCTCCTCTTTGCCTGCTCAAAGCATCACCGATCAGTGTCCTGGAGGACTGTGTCCTGGGGCCTCGGATTACAGTTTGCGCTTGGAGTCTTCGTCATCAGAACGGAACCAGGATTTATCGCATTCCAGTGGATGGGCAAGCAGATCCAGGTCTTCCTGAGCTACACGGACGCGGGCTCCAGCTTCGTGTTTGGGGAGGCGATGGTCAAGGGTGTCTTTGCCTTTCAGGTTCTGCCCATTGTCGTCTTCTTCAGCTGCGTTATGTCAGTTCTGTACTACGTGGGCCTCATGCAGTGGGTGATCCAGAAGATCAGCTGGCTGATGCGGGCCACCATGGACACCACGGCCACGGAGACGCTGAGTGTGGCTGGAAACATCTTTGTGAGCCAGACCGAGGCTCCTCTGCTGATCCAGCCCTACCTGGCAGACTTGACACTCTCTGAGATCCACGCGGTCATGACCGGGGGCTATGCCACCATTGCTGGCAGCCTGCTGGGCGCCTACATCTCCTTCGGGATAGATGCGGCCTCCCTGATCGCCGCCTCCGTGATGGCCGCCCCCTGCGCCTTGGCCCTCTCCAAGCTGGCCTACCCGGAGGTGGCGGAGTCCAAGTTTAAGAGCGCGGAAGGGGTGAAACTGACCGGAGGCAGAGACGCTCAGAACCTCTTAGAAGCAGCCAGCAGTGGGGCCGCTGTCTCCGTGCAGCTGGTTGGGAACATTGGAGCCAACCTGATTGCCTTCCTGGCGCTGCTGGCCTTCGTCAACGCGGCCCTCTCCTGGCTGGGAGCCATGGTGGGTGCCCAGGAGCTCAGCTTCCAGCTCATCTGCTCCTACGCCCTGCGGCCTGTGGCCTTCCTAATGGGGGTGGCCTGGGAGGACTGCCCTGTGGTGGCGGAGCTGCTGGGGATCAAGCTGTTCCTGAACGAGTTCGTGGCCTATCAGGAGCTCTCCCGGTACAAGCAGCGCCGTCTCGCAGGAGTAGAGGAGTGGGTTGGCGGCAAGAAGCAGTGGATCTCTGTCAGAGCAGAAATCCTCACGACGTTTGCCCTCTGTGGATTTGCGAACTTCAGTTCCATTGGGATCATGCTGGGAGGCCTGACCTCCATGGCCCCCCAGCGGAAGAGCGACTTCTCCCGGATAGTGCTCCGGGCGCTGTGCACGGGGACCTGTGTGTCGCTGGCGAATGCCTGCGTGGCAGGGATCCTCTATGTGCCCCGGGGGGCTGTGGCAGACTGCACGGCCCTCCTGAACATGACGGTCAGCAGCAGCAGTTTCGAGGTGTACCAGTGCTGCCGTGAGGCCTTCCAGAGCCCCAGCCCAGAGGTCAGCCGAGAGGCCCTGGACGTCTGCTGTCGATTTTACAACCACACGATCTGTGCG---------------------
>hg38
ATGGAGAACGACCCCTCGAGACGAAGAGAGTCCATCTCTCTCACACCTGTGGCCAAGGGTCTGGAGAACATGGGGGCTGATTTCTTGGAAAGCCTGGAGGAAGGCCAGCTCCCTAGGAGTGACTTGAGCCCCGCAGAGATC---AGGAGCAGCTGGAGCGAGGCGGCGCCGAAGCCCTTCTCCAGATGG---AGGAACCTGCAGCCAGCCCTGAGAGCCAGAAGCTTCTGCAGGGAGCACATGCAGCTGTTTCGATGGATCGGCACAGGCCTGCTCTGCACTGGGCTCTCTGCCTTCCTGCTGGTGGCCTGCCTCCTGGATTTCCAGAGGGCCCTGGCTCTGTTTGTCCTCACCTGTGTGGTCCTCACCTTCCTGGGCCACCGCCTGCTGAAACGGCTTCTGGGGCCAAAGCTGAGGAGGTTTCTCAAGCCTCAGGGCCATCCCCGCCTG---CTGCTCTGGTTTAAGAGGGGTCTAGCTCTTGCTGCTTTCCTGGGCCTGGTCCTGTGGCTGTCTCTGGACACCTCCCAGCGGCCTGAGCAACTGGTGTCCTTCGCAGGAATCTGCGTGTTCGTCGCTCTCCTCTTTGCCTGCTCAAAGCATCATTGCGCAGTGTCCTGGAGGGCCGTGTCTTGGGGACTTGGACTGCAGTTTGTACTTGGACTCCTCGTCATCAGAACAGAACCAGGATTCATTGCGTTCGAGTGGCTGGGCGAGCAGATCCGGATCTTCCTGAGCTACACGAAGGCTGGCTCCAGCTTCGTGTTTGGGGAGGCGCTGGTCAAGGATGTCTTTGCCTTTCAGGTTCTGCCCATCATTGTCTTTTTCAGCTGTGTCATATCCGTTCTCTACCACGTGGGCCTCATGCAGTGGGTGATCCTGAAGATTGCCTGGCTGATGCAAGTCACCATGGGCACCACAGCCACTGAGACCCTGAGTGTGGCTGGAAACATCTTTGTGAGCCAGACCGAGGCTCCATTACTGATCCGGCCCTACTTGGCAGACATGACACTCTCTGAAGTCCACGTTGTCATGACCGGAGGTTACGCCACCATTGCTGGCAGCCTGCTGGGTGCCTACATCTCCTTTGGGATCGATGCCACCTCGTTGATTGCAGCCTCTGTGATGGCTGCCCCTTGTGCCTTGGCCCTCTCCAAGCTGGTCTACCCGGAGGTGGAGGAGTCCAAGTTTAGGAGGGAGGAAGGAGTGAAACTGACCTATGGA---GATGCTCAGAACCTCATAGAAGCAGCCAGCACTGGGGCCGCCATCTCCGTGAAGGTGGTCGCCAACATCGCTGCCAACCTGATTGCGTTCCTGGCTGTGCTGGACTTTATCAATGCTGCCCTCTCCTGGCTGGGAGACATGGTGGACATCCAAGGGCTCAGCTTCCAGCTCATCTGCTCCTACATCCTGCGGCCTGTAGCCTTCTTGATGGGTGTGGCGTGGGAGGACTGCCCAGTGGTAGCTGAGCTGCTGGGGATCAAGCTGTTTCTGAACGAGTTTGTGGCCTATCAAGACCTCTCCAAGTACAAGCAACGCCGCCTGGCAGGGGCCGAGGAGTGGGTCGGCGACAGGAAGCAGTGGATCTCCGTCAGAGCTGAAGTCCTCACGACGTTTGCCCTCTGTGGATTTGCCAATTTCAGCTCCATTGGGATCATGCTGGGAGGCTTGACCTCCATGGTCCCCCAACGGAAGAGCGACTTCTCCCAGATAGTGCTCCGGGCGCTCTTCACGGGAGCCTGTGTGTCCCTGGTGAACGCCTGTATGGCAGGGATCCTCTACATGCCCAGGGGGGCTGAAGTTGACTGCATGTCCCTCTTGAACACGACCCTCAGCAGCAGTAGCTTTGAGATTTACCAGTGCTGCCGTGAGGCCTTCCAGAGCGTCAATCCAGAGTTCAGCCCAGAGGCCCTGGACAACTGCTGTCGGTTTTACAACCACACGATCTGTGCACAG------------------
>panTro5
ATGGAGAACGACCCCTCGAGACGAAGAGAGTCCATCTCTCTCACACCTGTGGCCAAGGGTCTGGAGAACATGGGGGCTGATTTCTTGGAAAGCCTGGAGGAAGGCCAGCTCCCTAGGAGTGACTTGAGCCCCGCAGAGATC---AGGAGCAGCTGGAGCGAGGCGGCGCCGAAGCCCTTCTCCAGATGG---AGGAACCTGCAGCCAGCCCTGAGAGCCAGAAGCTTCTGCAGGGAGCACATGCAGCTGTTTCGATGGATCGGCACAGGCCTGCTCTGCACTGGGCTCGCTGCCTTCCTGCTGGTGGCCTGCCTCCTGGATTTCCAGAGGGCCCTGGCTCTGTTTGTCCTCACCTGTGTGGTCCTCACCTTCCTGGGCCACCGCCTGCTGAAACGGCTTCTGGGGCCAAAGCTGAGGAGGTTTCTCAAGCCTCAGGGCCATCCCCGCCTG---CTGCTCTGGTTTAAGAGGGGCCTAGCTCTTGCTGCTTTCCTGGGTCTGGTCCTGTGGCTGTCTCTGGACACCTCCCAGCGGCCTGAGCAACTGGTGTCCTTCGCAGGAATCTGCGTGTTCATCGCTCTCCTCTTTGCCTGCTCAAAGCATCATTGTGCAGTGTCCTGGAGGGCCGTGTCTTGGGGACTTGGACTGCAGTTTGTACTTGGACTCCTCGTCATCAGAACAGAACCAGGATTCATTGCGTTCGAGTGGCTGGGCGAGCAGATCCGGATCTTCCTGAGCTACACGAAGGCCGGCTCCAGCTTCGTGTTTGGGGAGGCGCTGGTCAAGGATGTCTTTGCCTTTCAGGTTCTGCCCATCATTGTCTTTTTCAGCTGTGTCATATCCATTCTCTACCACGTGGGCCTCATGCAGTGGGTGATCCTGAAGATTGCCTGGCTGATGCAAGTCACCATGGGCACCACAGCCACTGAGACCCTGAGTGTGGCTGGAAACATCTTTGTGAGCCAGACCGAGGCTCCATTACTGATCCGGCCCTACTTGGCAGACATGACACTCTCTGAAGTCCACGTTGTCATGACCGGAGGTTACGCCACCATTGCTGGCAGCCTGCTGGGTGCCTACATCTCCTTTGGGATCGATGCCACCTCGTTGATTGCAGCCTCTGTGATGGCTGCCCCTTGTGCTTTGGCCCTCTCCAAGCTGGTCTACCCGGAGGTGGAGGAGTCCAAGTTTAGGAGGGAGGAAGGAGTGAAACTGACCTATGGA---GATGCTCAGAACCTCATAGAAGCAGCCAGCACTGGGGCCGCCATCTCCGTGAAGGTGGTCGCCAACATCGCTGCCAACCTGATTGCATTCCTGGCTGTGCTGGACTTTATCAATGCTGCCCTCTCCTGGCTGGGAGACATGGTGGACGTCCAAGGGCTCAGCTTCCAGCTCATCTGCTCCTACATCCTGCGGCCTGTAGCCTTCTTGATGGGTGTGGCGTGGGAGGACTGCCCAGTGGTAGCTGAGCTGCTGGGGATCAAGCTGTTTCTGAACGAGTTTGTGGCCTATCAAGACCTCTCCAAGTACAAGCAACGCCGCCTGGCAGGGGCCGAGGAGTGGGTCGGCGACAGGAAGCAGTGGATCTCCGTCAGAGCTGAAGTCCTCACGACGTTTGCCCTCTGTGGATTTGCCAATTTCAGCTCCATTGGGATCATGCTGGGAGGCTTGACCTCCATGGTCCCCCAACGGAAGAGCGACTTCTCCCAGATAGTGCTCCGGGCGCTCTTCACGGGAGCCTGTGTGTCCCTGGTGAACGCCTGTATGGCAGGGATCCTCTACGTGCCCAGGGGGGCTGGAGTTGACTGCATGTCCCTCTTGAACACGACCCTCAGCAGCAGTAGCTTTGAGATTTACCAGTGCTGCCGTGAGGCCTTCCAGAGCATCAACCCAGAGTTCAGCCCAGAGGCCCTGGACAACTGCTGTCGGTTTTACAACCACACGATCTGTGCA---------------------
>macFas5
ATGGAGAACGACCCCTCAGGACGAAGACAGTCCATCTCTCTCACACCTGTGGCCAAGGGTCTGGAGAACATGGGGGCTGATTTCTTGGAAAGCCTGGAGGAAGGCCAGCTCCCTGGGAGCGACTTGAGCGCCACCGAGATC---AGGAGCAACTGGATCGAGGCGGCGCCGAAGCGCTTCTCCAGATGG---AGGAACCTGCAGCCAGCCCTGAGAGCCAGAAGTTTCTGCAGGGAGCACATGCAGCTGTTTCGATGGATCAGCACAGGCCTGCTCTGCACTGCGTTCGCTGCCTTCCTGCTGGTGGCCTGCCTCCTGGATTTCCAGAGGGCCCTGGCTCTGTTTGTCCTCACTTGTGTGGTCCTCACGTTCCTGGGCCACCGCCTGCTGAAACGGCTTCTGGGGCCAAAGCTAAGGAGGTTTCTCAAGCCTCAGGACCATCCTCGCCTG---CTGCTCTGGGTTAAGAGGGGCCTAGCTCTTGCTGCTTTCCTGGGCCTGGTCCTGTGGCTGTCTCTGGACACCTCCCGGCGGCCTGAGCAACTGGTGTCCTTCGCAGGAATCTGCGTGTTCATTGCTCTCCTCTTTGCCTGCTCAAAGCATCCTTGCGCAGTGTCCTGGCGGGCCGTGTCTTGGGGACTTGGACTGCAGTTTGTACTTGGACTCCTCGTCATCAGAACAGAACCAGGATTTATTGCGTTCCAGTGGCTGGGCGAGCAGATCCGGATCTTCCTGAGCTACACGGAGGCCGGCTCCAGCTTCGTGTTTGGGGAGGCGCTGGTCAAGGATGTCTTTGCCTTTCAGGTTCTGCCCATCATTGTCTTCTTCAGCTGTGTCATATCGGTTCTCTACCACGTGGGCCTCATGCAGTGGGTGATCCTGAAGATTGCCTGGCTGATGCAAGTCACCATGGATACCACAGCCACTGAGACCCTGAGCGTGGCTGGAAACATCTTTGTGAGCCAGACCGAGGCTCCATTACTGATCCGGCCCTACTTGGCAGACATGACACTCTCTGAAGTCCATGTTGTCATGACCGGAGGTTACGCCACCATTGCTGGCAGCCTGCTGGGCGCCTACATCTCCTTTGGGATCGATGCCACCTCGTTGATTGCAGCCTCCGTGATGGCTGCCCCTTGTGCTTTGGCCCTCTCCAAGCTGGTCTACCCGGAGGTGGAGGAGTCCAAGTTTAGGAGGGAGGAAGGAATGAAACTGACCTATGGA---GATGCTCAGAACCTCATAGAAGCAGCCAGCACTGGGGCCGCCATCTCCGTGAAGGTGGTCGCCAACATCGCTGCCAACCTGATTGCGTTCCTGGCTGTGCTGGACTTCATCAATGCTGCCCTCTCCTGGCTGGGAGACATGGTGGACGTCCAAGGGCTCAGCTTCCAGGTCATCTGTTCCTACATCCTGCGGCCTGTAGCCTTCTTGATGGGTGTGGTGTGGGAGGACTGCCCAGTGGTAGCTGAGCTGCTCGGAATCAAGCTGTTTCTGAATGAGTTTGTGGCCTATCAAGAACTCTCCAAGTACAAGCAACGCCGCCTGGCAGGGGTCGAGGAGTGGGTCGGCGACAGGAAGCAGTGGATATCCGTCAGAGCTGAAGTCCTCACGACGTTTGCCCTCTGTGGATTTGCCAATTTCAGCTCCATTGGGATCATGCTGGGAGGCTTGACCTCCATGGTCCCCCAACGGAAGAGCGACTTCTCCCAGATAGTGCTCCGGGCACTCTTCACGGGAGCCTGTGTGTCCCTGGTGAATGCCTGTATGGCAGGGATCCTCTATGTGCCCAGGGGGGCTGAAGTCGACTGCATGTCCCTCCTGAACATGACCCTCAGCAGCAGTAGCTTTGAAATATACCAGTGCTGTCGTGAGGCCTTCCAGAGCATCAACCCAGAGTTCAGCCCAGAGGCCCTGGACAACTGCTGTCGGTTTTACAACCACACGATCTGTGCA---------------------
>calJac3
ATGGAGAACTACCCCTCAAGACGAAGAGAGTCCATCTCTCTCACACCTGTGGCCCAGGGGCTGGAGAACATGGGAGCTGAGTTCTTGGAAAGCCTGGAGGAAGGCCAGCTCCCTAGAAGCAAC---------TCGGAGATG---AGAGGCAGCCGGAGCGAGGCGGGGCCAAAGACCTTCTCCAGATGG---AGGAAGCTGCAGCCAGCCCTGAGAGCCCGAAGCTTCTGCAGGAAGCACACACAGCTGTTTCGATGGATCGGCACAGGCCTGCTCTGCACTGGTTTCGCCGGCTTCCTGCTGGTGGCCTGCCTCCTGGATTTCCAGCGGACCCTGGCTCTGTTTGTCCTCACCTGTGTGGTCCTTGTCTTCCTGGGCCACCAACTGCTGAAACGGCTTCTGGGGCCAAAGCTGAGGAGGTTTCTCAAGCCTCAGGGCCATCCCCGCCTG---CGGCTCTGGTTTAAGAGGGCCCTAGCGCTTGCTGCTTTCCTGGGCCTGGTCCTGTGGCTGTCTCTGGACACCTCCCAGCGGCCGGAGCAACTGGTGTCCTTTGCAGGAATCTGCGTGTTCATCGTCCTCCTCTTTGCCTGCTCAAAGCATCATTGCGCGGTGTCCTGGCGAGCCGTGTCTTGGGGACTTGGACTGCAGTTTGTACTGGGACTCCTCGTCATCAGAACAGAACCAGGATTCATTGCATTCCAGTGGCTGGGCGAGCAGATCCGGACCTTCCTGAGCTACACAGAGGCCGGCTCCAGCTTCGTGTTTGGGGATGTGCTGGTCAAGGATGTCTTTGCCTTTCAGATTCTGCCCATCATCATCTTCTTCAGCTGTGTCATATCAGTTCTCTACCACGTGGGCCTTATGCAGTGGGTGATCCTGAAGATTGCCTGGCTGATGCAAGTCACCATGGGCACCACAGCCACTGAGACCCTGAGTGTGGCTGGAAACATCTTTGTGAGTCAGACCGAGGCTCCGTTACTGATCCGGCCCTATTTGGCAGACATGACACTCTCTGAAATCCATGTTGTCATGACCGGAGGCTACGCCACCATTGCGGGCAGCCTGCTGGGCGCTTACATCTCCTTTGGGATCGACGCCACCTCGCTGATCGCAGCCTCCGTGATGGCTGCCCCTTGTGCTTTAGCCCTCTCCAAGCTGGTCTACCCGGAGGTGGAGGAGTCCAAGTTTGTGAGGGAGGAA---GTGAAACTGACCTATGGA---GATGCTCAGAACCTCATAGAAGCAGCCAGCACTGGGGCCGCCATCTCTGTGAAGGTGGTTGCCAACATCGCTGCCAACCTGATTGCGTTCCTGGCTGTGCTGGCCTTCATCAATGCTGCCCTCTTCTGGCTGGGAGACATGGTGGACATCCAGGGGCTCAGCTTCCAGNNNNNNNNNNNNNNNNNNNNNNNNNNNNNNNNNNNNNNNNNNNNNNNNNNNNNNNNNNNNNNCCCAGTGGTAGCTGAGCTGCTGGGGATCAAGCTGTTTCTGAACGAGTTTGTGGCCTATCAAGAACTCTCCAAGTACAAGCAACGCCGCCTGGCAGGAGTCGAGGAGTGGGTCGGCGCCAGGAAACAGTGGATCTCCGTTAGAGCTGAAGTCCTGACGACATTTGCCCTCTGTGGATTTGCCAATTTCAGCTCCATTGGGATCATGCTGGGAGGCTTGACCTCCATGGTCCCCCAACGGAAGAGCGACTTCTCCCAGATTGTGCTCCGGGCGCTCTTCACGGGGGCCTGTGTGTCCCTGGTGAATGCCTGCATGGCAGGCATCCTCTACGTGCCCAGGGGGGCTGAAGTCAACTGCATGTCCCTCCTGAACATGACCCTCAGCAGCAGTAGTTTTGAGGTATATCAGTGCTGCCGCGATGCCTTCCAGAGCATCAACCCAGAGTTCAGCCCAGAGGCCCTGCAGAACTGCTGCCGGTTTTACAACCACACGATCTGTGCC---------------------
>saiBol1
ATGGAGAACAACCCCTCAAGACGAAGAGAGTCCATCTCTCTCACACCTGTGGCCCAGGGGCTGGAGAACATGGGAGCTGAGTTCTTGGAAAGCCTGGAGGAAGGCCAGCTCCCTAGAAGCAAC---------TCGGAGATG---AGAGGCAGCCGGAGTGAGGCGGGGCCGCAGACCTTCTCCAGATGG---AGGAAGCTGCAGCCTGCCCTGAGAGCCCGAAGCTTCTGCAGGGAGCACACGCAGCTGTTTCGATGGATCGGCACAGGCCTGCTCTGCACAGGGTTCGCCGGCTTCCTGCTGGTGGCCTGCCTCCTGGATTTCCAGCGGGCCCTGGCTCTGTTTGTCCTCACCTGTGTGGTTCTCGTCTTCCTGGGCCACCGCCTGCTGAAACGGCTTCTGGGGCCAAAGCTGAGGAGGTTTCTCAAGCCTCAGGGCCATCCCCGCCTG---AGGCTCTGGTTTAAGAGGGCCCTAGCGCTTGCTGCTTTCCTGGGCCTGGTCCTGTGGCTGTCTCTGGACACCTCCCGGCGGCCGGAGCAGCTGGTGTCCTTTGCAGGAATCTGCGTGTTCATCGTCCTCCTCTTTGCCTGCTCAAAGCATCACTGCGCAGTGTCCTGGCGGGCCGTGTCTTGGGGACTTGGACTGCAGTTTGTACTTGGACTCCTCGTCATCAGAACAGAACCAGGATTCATTGCATTCCAGTGGCTGGGCGAGCAGATCCGGATCTTCCTGAGCTACACGGAGGCCGGCTCCAGCTTCGTGTTTGGGGAGGCCCTGGTCAAGGATGTCTTTGCCTTTCAGGTTCTGCCCATCATCATCTTCTTCAGCTGTGTCATATCAGTTCTCTACCATGTGGGCCTCATGCAGTGGGTGATCCTGAAGATTGCCTGGCTAATGCAAGTCACCATGGGCACCACAGCCACTGAGACCCTGAGTGTGGCTGGAAACATCTTTGTGAGCCAGACCGAGGCTCCGTTACTGATCCGACCCTACTTGGCAGACATGACAATCTCTGAAGTCCACGTTGTCATGACCGGAGGCTACGCCACCATTGCGGGCAGCCTGCTGGGCGCCTACATCTCCTTTGGGATCGACGCCACCTCGCTGATCGCAGCCTCCGTGATGGCTGCCCCTTGTGCCTTGGCCCTCTCCAAGCTGGTCTACCCGGAGGTGGAGGAGTCCAAGTTTGGGAGGGAGGAA---GTGAAACTGACCTACGGA---GATGCTCAGAACCTCATAGAAGCAGCCAGCACCGGGGCCGCCATCTCCGTGAAGGTGGTTGCCAACATTGCTGCCAATCTGATTGCGTTCCTGGCCGTGCTGGCCTTCATCAATGCTGCCCTCTCCTGGCTGGGAGACATGGTGGACATCCAGGGGCTCAGCTTCCAGCTCATCTGCTCCTACATCCTGCGGCCTGTAGCCTTCTTGATGGGTGTGGCCTGGGAGGACTGCCCAGTGGTAGCTGAGCTGCTGGGGATCAAGCTGTTTCTGAATGAGTTCGTGGCCTATCAAGAACTCTCCAAGTACAAGCAACGCCGCCTGGCAGGAGTTGAGGAGTGGGTCGGCGCCAGGAAGCAGTGGATCTCCGTCAGAGCTGAAGTCCTGACGACATTTGCCCTCTGTGGATTTGCCAATTTCAGCTCTATTGGGATCATGCTGGGAGGCTTGACATCCATGGTCCCCCAACGGAAGAGCGACTTCTCCCAGATTGTGCTCCGGGCGCTCTTGACGGGGGCCTGTGTGTCCCTGGTGAATGCCTGCGTGGCAGGCATCCTCTACGTGCCCAGGGGGGCTGAAGTCAACTGCATGTCCCTCCTGAACACGACCCTCAGCAGCAGTAGCTTTGAGGTATATCAGTGCTGCCGCGATGCCTTCCAGAGCATCAACCCAGAGTTCAGCCCAGAGGCCCTAGAGAACTGCTGCCGGTTTTACAACCACACGATCTGTGCG---------------------
>HLmolMol2
ATGGAGGAAGACGCA---AGACCCAGAGAGTCCATTTGTCTCGCATCCGTAGCCAGTGGTCTGGACAACATGGGGGCTGAGCTCTCGGAAAGCCTGGAGGGAGGCCAGACCCCAGGAAACGACTTGAGCCCTGCAGAGGAC---AGGAACAGTTGGAGCAAAGCCAACCAGGAGCCCTTCTCAGGATGG---AGGATCCTGCAGCCAGCCATGGAAGTGAGACGCTTCTGCAGGGAGCACACACAACTCTTTCGGTGGATCTTCAAAGGCCTGCTCTGTACCGCATTTGCTGCCTTCCTGCTGATTGCTTGCCTCCTGGATTTCCAGAGGGCCCTGGCCCTGTTTGTCCTCACCTGTGTGGTCCTGGCCTTCCTGGCCTACAGCCTGTTGAAGAGGCTGCTGGGGCCAAAGCTGGTGAAGTGTGCCCTGCCGCTGAGGCATTCCCGCCTG---AAGCTCTGGTTTAAGAGGGGTCTAGCCCTCGCTGCTTTCCTGGGCCTGATCCTGTGGCTAGCTCTGGACACTTCCCAGCGACCTGAACAGCTGGTGTCCTTTGCAGGAATCTGCGTGTTTATCATCGTCCTCTTTGCCTGCTCAAAGCATCATCTCTCAGTATCTTGGAAGGCCATCTCCTGGGGTCTTGGGCTACAATTTGTACTTGGACTCCTTGTCATCAGAACAGAACCTGGATTTGTTGCGTTCCAGTGGCTGGGCAACCAGATTCAGATCTTCCTGAGCTACACCGAGGCTGGCTCCAAGTTCGTGTTTGGGGAAGCTCTGGTCAAGGATGTCTTTGCCTTTCAGGTTCTGCCCATCATTGTTTTCTTCAGCTGTGTCATGTCAATTCTCTACCACGTGGGCCTCATGCAGTGGGTGATCCTGAAGATCGCCTGGCTAATGCAGGTCACCATGGGCACCACCGCCACTGAGACCCTGAGTGTGGCTGGAAACATCTTCGTGAGCCAGACCGAGGCCCCTCTACTAATCCAGCCCTACTTGGCAGACATGACCCTCTCTGAAATCCACGTTGTCATGACCGGGGGCTATGCCACCATTGCTGGCTCCTTGCTGGGTGCCTACATCTCCTTTGGGATTGACGCGGCCTCCCTGATTGCTGCCTCTGTGATGGCTGCCCCCTGTGCTTTGGCCCTGTCCAAGCTGGTCTACCCGGAGGTGGAGGAGTCCAAGTTCAGGAGTGAGGAGGGAGTGAAACTGAGCTCCGGA---GATGCTCAGAATCTCATAGAAGCCGCCAGCAGCGGGGCCGCCATATCGGTGAAGGTTATTGCCAACATCGCAGCCAACCTGATTGCCTTCCTGGCTGTGCTGGCCTTCATCAACGCTGCCCTCTCCTGGCTGGGGGACATGGTGGACATCCAGGAGCTCAGCTTCCAGCTCATCTGCTCCTACATCCTGCGGCCTGTGGCTTTCTTGATGGGCGTGGCCTGGGAGGACTGCCCGGTGGTGGCTGAGCTGCTGGGGATCAAGCTGTTTCTGAATGAGTTTGTGGCCTATCAGGAGCTGTCCCAGTACAAGCAGCGCCGCCTCGCTGGGGCTGAGGAGTGGGTCGGCGGCAAGAAGCAGTGGATCTCCGTCAGAGCAGAAGTCCTCACAACATACGCCCTCTGTGGATTTGCTAACCTCAGCTCCATTGGGGTCATGCTGGGAGGCCTGACCTCCATGGCCCCCCACCGGAAGAGCGACTTCTCCCAGATTGTGTTGCGGGCGCTCTTCACAGGGGCCTGTGTATCCCTGGTGAATGCCTGCGTTGCAGGGATCCTCTATGTGCCCAGAGGGGCTGAGGTCAACTGTACCACCCTCCTGAACACGACCCTCAGCAGCAGCAGCTTTGAGTTGTACCAGTGCTGCCGCGAGGCCTTCCAGAGCACCAGCCCAGTGTTCGGCCCAGAGGCCCTGGACAACTGCTGTCGATTTTACAACCACACGATGTGTGCA---------------------
>HLpipKuh2
ATGGAGACCAACACACCGAGGCCCAAAGAGTCCATCTCTCTCGCATCCGTGGCCAACGGTCTGGACAACATGGGGGCTGAGATCTTGGAAAGCCTGGAGGAAGGCCAGACTCCAGGCGGCGACTTGAGCCCTGCAGAGGGC---GGGAACAGTTCGAACAAAGCCAGCCGGGAGCCCTTCTCAGGAGGG---AGGAGCCTGCAGCCAGCCCTGAGAGCGAGGCGCTTCTGCAGAGAGCACACACAACTGTTCCGATGGATCCGCACGGGCCTGCTCTGTACCGCGTTTGCGGCCTTCCTGCTGATCGCCTGCCTCCTGAATTTCCAGAGGGCCCTGGCCCTGTTTGTCCTCACATGTGTGGTCCTGGCCTTCTTGGCCCACGGCCTGCTGAAGAAGCTGCTGGGACCAAAGCTGCGGAGGTGTGCCAGGCCTCTGGGGCATCCCCGCCTG---AGCCTCTGGCTCAAGAGGGGTGCAGCCCTCGCCGCTTTCCTGGGCCTGGTCCTCTGGCTGGCTCTGGACACCTCCCGGCGGCCGGAGCAGCTGGTGTCCTTTGCGGGAATCTGCGTGTTCATCTGCGTCCTCTTCGCCTGCTCGAAGCATCACCGCACAGTGTCCTGGCGGGCCGTGTCCTGGGGTCTCGGGCTGCAGTTTGTACTCGGCCTCCTTGTCATCAGAACGGAACCTGGATTTATCGCGTTCCAATGGCTGGGCGACCAGATCCAGATCTTCCTGAGCTACACCGAGGCCGGCTCCAGCTTCGTGTTTGGGGAAGCGCTGGTCAAGGATGTCTTTGCCTTTCAGGTCCTGCCCATCATTGTCTTCTTCAGCTGTGTTATGTCCATCCTCTACCACGTGGGCCTCATGCAGTGGCTGATCCTGAAGATCGCCTGGCTGATGCAGGTCACCATGGGCACCACGGCCACGGAGACCCTGAGTGTGGCCGGAAACATCTTTGTGAGCCAGACTGAGGCTCCACTGCTGATCCGGCCCTACTTGGAGGACATGACACTCTCCGAAGTCCACGTTGTCATGACCGGAGGGTATGCCACCATTGCCGGCTCCCTGCTGGGTGCCTACATCTCCTTTGGGATCGACGCCGCCTCTTTGATTGCCGCCTCTGTGATGGCCGCCCCTTGCGCGCTGGCCCTCTCCAAGCTGGTCTACCCGGAGGTGGAGGAGTCCAAGTTCAGGAGCGAGGAGGGAGTAAAGCTGAGCTCCGGA---GACGCTCAGAACATCTTAGAAGCCGCCAGCAACGGGGCCGCCATCTCCGTGAGGGTCGTCGCCAACATCGCGGCCAACCTGATCGCCTTCCTGGCCGTGCTGGCCTTCATCAACGCCGCCTTCTCCTGGCTGGGCGACATGGTGGACATCCAGGGGCTCAGCTTCCAGCTGCTCTGCTCCTACATCCTGCGGCCCGTGGCGTTCTTGATGGGCGTTGCCTGGGAGGACTGCCCGGTGGTGGCCGAGCTGCTGGGGATCAAGCTGTTCCTGAACGAGTTTGTGGCCTACCAGGAGCTCTCCCAGTACAAGCAGCGCCGCCTGGCCGGGGTGGAGGAGTGGGTCGGCGCCAAGAAGCAGTGGATCTCCGTCCGAGCAGAAATCCTCACGACATATGCCCTCTGTGGATTCGCCAACCTCAGCTCCATTGGCATCATGCTGGGAGGCCTGACCTCCATGGCCCCCCAACGGAAGAGCGACTTCTCCCAGATCGTGCTGCGGGCGCTGTGCACAGGGGCCTGCGTGTCCCTGGTGAACGCCTGTGTGGCAGGGATCCTCTACGTGCCCTGGGGAGCCGAGGTCAACTGTGCGAGCCTCCTGAACGCGACCCTCAGCAGCAGCAGCTTCGAGGTGTACCAGTGCTGCCGCGAGGCCTTCCAGAGCGCCAGCCTGGAGTTCGGCCCCGAGGCCCTGATCAACTGCTGTCGGTTTTACAACCACACGATCTGCGCA---------------------
>HLcamFer2
ATGGAGCAACACACACCAAGACGAAGACAGTCCAACTCTCTCACATCCGTGGCCAGTGGTTTGGAGAACATGGGCGTTGAGCTGTCGGAAAGCCTGGAGGAGGACCAGGCCCCTGGCAGTGACCCAAACCCCACAGAAGTT---GGAGACAGCGGGAGCAAGACTGGCCTGGAGCCCTCCTCAGGATGG---AGGAGCCTGCAGCCAGCCCTGAAAGTGAGACGCTTCTACAGGGAGCACACACAGCTGTTTCGGTGGATCTGCAAAGGCCTGCTCTGTACTGCTTTCGCTGCCTTCCTGCTGATTGCCTGCCTCCTGGATTTCCAGAGGGCCCTGGCACTGTTTGTCCTCACCTGTGTGGTCCTCGTCTTCCTGGCCTACAGCCTGCTGAAGAGGCTGCTGGGGCCAAAGCTGCAGAGATGTGTCAAGCCTCTGGGGCATCCTCGCCTG---AACCTCTGGTTTAAGAGGGGTCTAGCACTTGTCGCTTTCCTGGGCCTCATCCTGTGGCTGGCTCTGGACACTTCTCAGCGGCCTGAGCAGCTAGTGTCCTTTGCAGGAGTCTGCGTGTTCATCGGCCTTCTTTTTGCTGTCTCAAAGCATCACCACGCAGTGTCCTGGCGGGCTGTGTCCTGGGGTCTTGGAATACAGTTTGTACTCGGACTCTTCGTCATCAGAACAGAACCAGGATTTGTTGCATTTCAGTGGCTGGGTGACCAGATCCAGATCTTCCTGAGCTACACCGAGGCCGGCTCCAGCTTCGTGTTTGGGGAGACTCTGATTAAGGATGTCTTCGCCTTTCAGGTTTTGCCCGTCATTGTTTTCTTCAGCTGCGCCATGTCAGTTCTCTACTACGTGGGCCTCATGCAGTGGGTGATCCTGAAGATCTCCTGGCTGATGCAGGTCACCATGGGCACCACGGCCACAGAGACCCTGAGTGTGGCTGGAAATATCTTTGTAAGCCAGAATGAGGCCCCTCTACTGATCCGGCCCTACTTGGCAGACATGACACTCTCTGAAATCCACGTTGTCATGACCGGAGGCTACGCCACGATTGCCGGCAGCTTGCTGGGCGCCTACATCTCCTTTGGGATCGATGCTGCCTCCTTAATTGCTGCCTCCGTGATGGCTGCTCCTTGTGCTTTAGCCCTCTCCAAGCTGGTCTACCCAGAGGTGGAGGAGTCCAAGTTTAGGAGTGAGGAAGGAGTGAAACTGACCTATGGA---GATGCTCAAAACCTTTTAGAAGCAGCTAGCAATGGGGCCGCCCTGTCTGTGAAGGTCGTGACCAACATCATAGCCAACCTGATCGCCTTCCTGGCTGTGCTGGCCTTCATCAACGCTGCCCTCTCCTGGCTGGGAGAAATGGTGGACGTCCAAGGTCTCAGCTTCCAGCTCATCTGCTCCTACATCCTGCGGCCTGTGGCTTTCTTGATGGGCGTGGCCTGGGAGGACTGCTCCGTGGTGGCTGAGCTGCTGGGGGTGAAGCTGTTTCTAAATGAGTTTGTGGCCTATCAGGAGCTCTCTGAGTACAAGCAGCGCCGCCTCGCGGGGGCCGAGGAGTGGGTCGGCTCCAGGAAGCAATGGATCTCTGTCAGAGCAGAAACCCTCACAACGTTTGCCCTCTGTGGATTTGCCAACTTCAGCTCCATTGGGATCATGCTGGGAGGCCTGACCTCTATGGCCCCCCAGAGGAAGAGCGACTTCTCCCAGATTGTGCTCCGGGCACTCTGCACAGGGGCGATTGTGTCCATAGTGAACGCCTGTGTGGCAGGGATCCTCTACGTGCCCAGGGGGGCTGAGGTCGACTGCCTGTCCCTCCTGAACACAACCCTCAGCAGCAGCAGCTTTGACGTGTACCAGTGCTGCCGTCAGGTCTTCCAGAGCACCAGCCCGGATTTCAGCCTAACGGCCCTGGAAAACTGCTGTCGATTTTACAATCACACGATCTGTGCA---------------------
>HLrhiFer5
ATGGAGGACAGCAGACCAGCACCTAAGGAATCCATCTCTCTCGCATCCATGGCCTATGGTCTGGACAACAGGGGGGCTGAGCTCTTGGAAAGCCTGGAGGAAGGCCGGTCCCCTGGCAGTGACTTGAGCCCCGCAGCCGGC---AGGGACAACCAGAGCAAGGCCAGCCGGGAGCCCTTCTCAGGATGG---AGGACCCTGCAGCCAGCCCTGAGAGTGAGACACTTCTGCAGGAAGCATACACAGCTGTTTCGATGGATCTGCACAGGCCTGCTCTGTACCGCATTCGCTGCCTTCCTGCTCATTGCCTGCCTCCTGGATTTCCAGAGGGCCCTGGCTCTGTTTGTCCTCACCTGTGTGGTCCTTGTCTTCCTGGCCCACAGCCTGCTGAAGAGGCTGCTGGGGCCAAAGCTGCGGAGGTGTGTGACGCCTTTGGGGCATTCCCGCCTG---ATCCCCTGGTTTAAGAGGGGTCTAGCCCTCGCTGCTTTCCTGGGCCTGGTCCTGTGGCTGGTTCTGGACACATCCCAGCGGCCTGAGCAGCTGGTCTCCTGTGCAGGAATCTGTGTGTTCGTCAGCATCCTCTTTGCCTGCTCAAAGCATCATCGCGCAGTGTCCTGGCGGGCCGTGTCCTGGGGACTTGGGCTACAGTTTGTACTTGGAGTCTTCGTCATCAGAACAGAGCCTGGATTTATTGCGTTTCAGTGGCTGGGCAACCAGATCCAGGTCTTCCTGAGTTACACCCAGGCCGGCTCCAGCTTCGTGTTTGGGGAGACTCTGGTCAAGGATATCTTTGCCTTTCAGGTTCTGCCCATTATCGTTTTCTTCAGCTGTGTCATGTCAGTTCTCTACTACCTGGGCCTCATGCAGTGGGTGATCCTGAAGATCGCCTGGCTGATGCAGGTCACCATGGGCACCACAGCCACCGAGACCCTGAGTGTGGCTGGAAATATCTTTGTAAGCCAGACCGAGGCTCCTCTGCTGATCCGGCCCTACCTGGCAGACATGACACTCTCTGAAGTGCACGTAGTCATGACCGGAGGCTATGCCACCATTGCCGGCTCCCTGCTGGGTGCCTACATCTCCTTCGGGATCGATGCTGCCTCCTTGATTGCCGCCTCTGTGATGGCCGCCCCTTGTGCTCTGGCGCTCTCCAAGCTGGTCTACCCAGAGGTGGAGGAGTCCAAGTTCAGGAGTGAGGAAGGAGTGAAACTGAGCTGCGGA---GATGCTCAGAACCTCCTGGAAGCCGCCAGCAGCGGGGCTGCCATGTCGGTGAAGGTCGTTGCCAACATCGCAGCCAACCTGATCGCCTTCCTGGCGGTACTGGCCTTCGTCAACGCTGCCCTCTCCTGGCTGGGGGCCATGGTGGACATCCAGGAACTCAGCTTTCAGCTCATCTGCTCCTACGTCCTGCGGCCTGTGGCCTTCTTGGTGGGCGTGGCCTGGGAGGACTGTCCGGTGGTGGCCGAGCTGCTGGGGATCAAGCTGTTTCTGAACGAGTTCGTGGCCTACCAGGAGCTCTCCCAGTACAAGCAGCGCCGGCTTGCAGGGGCCGAGGAGTGGCTCGGCGACAGGAAGCAGTGGATCTCCGTCAGAGCAGAAATCCTCACGACGTACGCCCTCTGTGGATTTGCCAACTTCAGCTCCATTGGGATCATGCTGGGAGGCCTGACCTCCATGGTCCCACAGCGGAAGAGTCACTTCTCCCAGATCGTGCTTCGGGCACTCTGCACAGGCGCCTGCGTGTCCCTGGTGAACGCCTGTGTGGCAGGGATCCTCTACATGCCCAGGGGGGCTGAGGTCAACTGTGCAACCCTCCTGAACACGACCCTGAGCAGCAGCAGCTTTGAGGTGTACCAGTGCTGCCGCGAAGTCTTCCAGAGCACCAGCCCAGAGTTCGGCCCCGAGGCCCTGGAAAACTGCTGTCGATTTTACAACCACACGATCTGTGCA---------------------
>HLequCab3
ATGGAGGACAATGCATCAAGACGAAGAGAGTCCATTTCTCTCAGATCCATGGCCAATGGTCTGGAGAACGCAGGGGCCGAGTTCTTGGAAAACCTGGAGGAAGGCTGGACCCCTGGCAGTGACTGGAGTCCTGCAGTG---------GATGGAAGGAGCGAGGCCGGTCCGGAGCCCTCTGCAGGATGG---AGGATCCTGCAGCCGGCCCTGGGAGTGAGACGCTTCTGCAGGGAGCACGTGCGGCTGTGGAGGTGGATCTGCATAGGCCTGCTCTGTACTGCATTCGCTGCCTTCCTGCTGATTGCCTGTCTCCTGGATTTCCAGAGGGCCCTGGCACTGTTTGTCCTCACCTGTGTGGTCCTTGTCTTCCTGGCCCACAGCCTGCTAAAGAGGCTGCTGGGGCCGAAGCTGTGGAGGCGTGTCGAGCCTCTGGGGCATTCCCGCCTG---AACCTCTGGCTTAAGAGGGGTCTAGCCCTCGCTGCTTTCCTGGGCCTGGTCCTGTGGCTGGCTCTGGACACCTCCCGGCGGCCGGAGCAGCTGGTGTCCTTTGCAGGAATCTGTGTGTTCATCGGCCTCCTCTTCGCCTGCTCCAAGCATCACCGTGCAGTGTCCTGGCGGGCCGTGTCCTGGGGCCTTGGGCTACAATTCATACTAGGACTCTTCGTCATTAGAACAGAACCAGGATTTACTGCGTTCCAGTGGCTGGGCGACCAGATCCAGATCTTCCTGCGCTACACCGAGGCCGGCTCCAGCTTCGTGTTTGGGGACACTCTCGTCAAGGATGTCTTCGCCTTTCAGGTCCTGCCCATCATCGTCTTCTTCAGCTGCATCATGTCAGTTCTCTACTACGTGGGCCTCATGCAGTGGGTGATCCTGAAGATCGCCTGGCTGATGCAGGTCACCATGGGCACCACGGCCACCGAGACCCTGAGTGTGGCTGGAAACATCTTTGTGAGCCAGACTGAGGCTCCTCTACTGATCCGGCCCTACCTGGCAGACATGACACTCTCAGAAATCCATGTTGTCATGACTGGAGGCTACGCCACCATCGCCGGCAGCCTACTGGGCGCCTACATCTCCTTTGGGATTGACGCTGCCTCCTTGATTGCCGCCTCCGTGATGGCCGCCCCTTGTGCTTTAGCCCTGTCCAAGCTGGTCTACCCCGAGGTGGAGGAGTCCAAGTTTAGGAGTGAGGAAGGCGTGAAACTGACCTATGGA---GAAGCTCAGAACCTCTTAGAAGCAGCCAGCAGTGGGGCCGCCATCTCGGTGAGGGTCATCGCTAACATCGCAGCCAACCTGATCGCCTTCCTGGCCGTGCTGGCCTTCATCAACGCCGCCCTCTCCTGGCTGGGAGACATGGTGGACGTCCAGGGGCTCAGCTTCCAGCTCATCTGCTCCTACATCCTGCGGCCTGTGGCCTTCTTAATGGGCGTGGCCTGGGAGGACTGCCCAGTGGTGGCTGAGCTGCTGGGAATCAAGCTGTTCCTGAACGAGTTTGTGGCCTATCAGGAGCTGTCCCGGTACAAGCAGCGCCGCCTGGCAGGGGCTGAAGAGTGGGTCGGCGCCAAGAAGCAGTGGATCTCCGTCAGAGCGGAAATCCTCACAACGTTCGCCCTCTGCGGATTTGCCAACTTCAGCTCCATTGGGATCATGCTGGGAGGCCTGACCTCCATGGTCCCCCAAAGGAAGAGCGACTTCTCCCAGATCGTGCTCCGGGCGCTCTGCACGGGCGCCTGCGTGTCCCTAGTGAATGCCTGCGTGGCAGGGATCCTCTACGTGCCCAGGGGGGCTGAGGTCAACTGCACGGCCCTCCTGAACACGATCCTCAGCAGCAGCAGCTTTGAGGTGTACCAGTGCTGCCGTGAGGCCTTCCAGAGCACCAGCCCGGAGTTCAGCCCCGAGGCCTTGGACAACTGCTGTCGATTTTACAACCACACGACGTGTGCA---------------------
>cerSim1
ATGGAGGATGACACATCAAGACAAAAAGAGTCCATCTCTCTCAGATCTGTGGCCAATGGTCTGGACAACACAGGGGCTGAGTTCTTGGAAAGCCTGGAGGAAGGCCAGACCCCCGGCAGTGACTCGAGTACTGCAGAA---------GGTGGAAGGAGTGAGGCTGGTCCGGAGCCCTCCTCGGGATGG---AGGATCCTGCAGTCAGCCCTGGGAGTGAGACGCTTCTGCAGGGAGCACATGCGGCTGTTCCGGTGGATCTGCATAGGCCTGCTCTGTACTGCATTCGCTGCCTTCCTGCTGATTGCCTGCCTCCTGGATTTCCAGAGGGCCCTGGCACTGTTTGTCCTCACCTGTGTGGTCCTCGTCTTCCTGGCCCACAGCCTGCTGAAGAGGCTGCTGGGGCCAAAGCTGCCAAGGCATGTCAAGCCTCTGGGGCATTTCCGCCTG---AACCTCTGGCTTAAGAGGGGTCTAGCCCTCGCTGCTTTCCTAGGCCTGGTCCTATGGCTGGTTCTGGACACCTCCCGGCGGCCAGAGCAGCTAGTATCCTTTGCAGGAATCTGCGTGTTCATCAGCCTCCTCTTCGCCTGCTCAAAGCATCACCACGCAGTATCCTGGCGGGCTGTGTCCTGGGGCCTTGGGCTACAGTTTATACTTGGGCTCTTCATCATCAGAACAGAACCAGGATTTATTGCATTCCAGTGGCTGGGCGACCAGATCCAGATCTTCCTGAGCTACACGGAGGCCGGCTCTAGCTTCGTGTTTGGGGAGGCTCTGGTCAAGGATGTCTTTGCCTTTCAGGTTTTTCCCATCATCATTTTCTTCAGCTGTGTCATGTCAGTTCTCTACTACGTGGGCCTCATGCAGTGGGTGATCCTGAAGATCGCCTGGCTGATGCAGGTCACCATGGGCACCACAGCCACTGAGACCCTGAGTGTGGCTGGAAACATCTTTGTGAGCCAGACCGAGGCTCCTCTACTGATCCGGCCCTACCTGGCAGACATGACGCTCTCTGAAATCCACGTTGTCATGACCGGAGGCTACGCCACCATAGCCGGCAGCCTACTGGGCGCCTACATCTCCTTTGGGATCGACGCCGCCTCCTTGATTGCTGCCTCCGTGATGGCCGCCCCTTGTGCATTAGCCCTCTCCAAGCTGGTCTACCCCGAGGTGGAGGAGTCCAAGTTTAGGAGTGACGAAGCGGTGAAACTGACCTACGGA---GATGCTCAGAACCTCTTAGAAGCAGCCAGCAGCGGGGCCGCCATCTCGGTGAGGGTCATCGCTAACATCGCAGCCAACCTGATTGCCTTCCTGGCTGTGCTGGCCTTCATCAACGCTGCCCTCTCCTGGCTGGGGGACTTGGTGGGCCTCCAGGGCCTCAGCTTCCAGCTCATCTTCTCCTACACCCTGCGGCCTGTGGCCTTCTTAATGGGCGTGGCCTGGGAGGACTGCCCGGTGGTGGCTGAGCTGCTGGGCATCAAGCTGTTTCTGAACGAGTTTGTGGCCTACCAGGGGCTCTCCCAGTACAAGCAGCGCCGCCTCGCAGGGGCTGAAGAGTGGGTCGGCGCCAAGAAGCAGTGGATCTCTGTCAGGGCAGAAATCCTCACGACGTTTGCCCTCTGTGGCTTCGCCAACTTCAGCTCCATCGGGATCATGCTGGGAGGCCTGACCTCCATGGTCCCCCAACGGAAGAGCGACTTCTCCCAGGTCGTGCTCCGGGCGCTCTGCACCGGGGCCTGCGTGTCCCTGGTGAACGCCTGCGTGGCAGGGATCCTGTACATGCCCAGGGGGGCTGAGGTCAACTGCACAACCCTGCTGAACACGATCCTCAGCAGCAGCAGCTTTGAGGTGTACCAGTGCTGTCAGGAGGCCTTTCAGAGCATCAGCCTGGAGTTCAGCGCAGAGGCCCTGGACAACTGCTGTCAATTTTACAACAACACGATCTGTGCATACAACCACAACCCCGCA---
>tupChi1
ATGGAGGATGACACACCAGGACCAAGAGAATCCATCTCTCTCACACGGGTGGCCAAGGGCCTGGAGAACATGGGCGCTGAGTTCCTCGAGAGCCTGGAGGAAGGCCGC---CCTGGCAGCGAGCTGAGCCCAGCAGAGGGC---AGGGGCAGCGGGAGCGAGGCGGCGCCAGAGCCCTTCTCCGGACGG---AGCAGCCTGCAGCCAGCGCTGAGAGCGAGAAGCCTCTGCAGGGAGCATGCACAGCTATTTCGATGGATCCGCACAGGCCTGCTCTGTACTGCATATGCCGCCTTCCTGCTAATTGCCTGCCTCCTGGACTTCTGGAGGGCTCTGGCCCTGTTTGTCCTCACCTGTGTGGGCCTCGTCTTCCTGGCTCACAGCCTGCTGAAGAGGCTGCTGGGCCCAAAACTGGGGAAGCATATCCAGCCTTGGGGCCATTCCCACTGG---GACCACTGGTTTAAGAGGAGTCTCATCCTTGCTGCTTGCCTGGGCCTGGGCCTGTGGCTGTCTCTGGACACTTCCCAGCGGCCTGAACAGCTGGTGTCCTTTGTGGGGATCTGCATGTTCCTCCTCCTCCTCTTTGCCTGCTCCAAGCATCGCAGCGCAGTGTCCTGGCGGGCTGTGTTCTGGGGCCTTGGGATGCAGTTTGCACTTGGACTCTTCGTCATCAGAACAGAACCAGGGTTCGTCGCGTTCCAGTGGCTGGGCAACCAGATCCAGGTCTTCCTGAGCTACACCAAGGCCGGCTCCAGCTTCGTGTTTGGAGAAGCTCTAGTCAGGGATGTCTTTGCCTTTCAGGTTCTTCCCATCATCGTTTTCTTTAGCTGTGTCATGTCAGTTCTCTACTATGCGGGCCTCATGCAGTGGGTGATCCTGAAGATCGCCTGGCTGATGCAAATCACCCTGGGTACCACAGCCACTGAGACCCTGAGCGTGGCTGGAAACATCTTCGTGAGCCAGACCGAGGCGCCTCTGCTGATCCGGCCCTACCTGGTAGACATGACACTCTCTGAGGTCCACGTCGTCATGACTGGAGGCTACGCCACCATCGCCGGCAGCCTGCTGGGTGCCTACATCTCCTTCGGGATCGATGCTGCCTCGTTGATCGCTGCCTCCGTGATGGCCGCCCCTTGTGCGTTGGCCCTCTCCAAGCTCGCGTACCCGGAAGTGGAGGAGTCCAAGTTTAAGAGTGAAGAAGGAGTGAAACTGACCTACGGA---GATGCCCAGAACCTGGTAGAAGCAGCCAGCAGTGGGGCCTCCATCTCTGTGAGGGTTGTAGCCAACATTGCTGCCAACCTCATTGCCTTCCTGGCTCTGCTGGCCTTCATCAACGCTGCCCTCTCCTGGCTGGGCGACCTGGTGGACATCCAAGGGCTCAGCTTCCAGCTCATCTGCTCCTACGTCCTGAGGCCCGTGGCCTTCTTGATTGGTGTGGCCTGGGAGGACTGCCCAGTGGTGGCCGAGCTGCTGGGGATCAAGTTATTTCTGAATGAGTTTGTGGCCTATCAGGAACTCTCCAAGTATAAGCAGCGCCGCCTGGCGGGGGCTGAGGAGTGGGTCGGCGCCAGGAAGCAGTGGATCTCGGTCAGAGCCGAAATCCTCACGACCTTTGCTCTCTGTGGGTTTGCCAACCTCAGCTCCATTGGGATCATGCTGGGAGGCCTGACCTCCATGGTTCCTGAGCGCAAGGGCGACTTCTCCCAGGTCGTGCTCCGGGCACTCTTCACGGGAGCCTGTGTGTCCCTGGTGAATGCCTGTGTGGCAGGGATCCTCTATGTGCCCAGGGAAGCCGTGGCCGACTGCACGTCCCTCCTGAACACGAGCCTCAGTAGCAGTAGCTTTGAGGTGTACCAGTGCTGCCGTGAGGCCTTCCAGAGCACCAGCCTGGAATTCAGCCCAGAAGCCCTGGACAGCTGCTGTCGATTTTACAACCACACGATCTGTGCA---------------------
>otoGar3
ATGGAG---GGCACACCACGCCGAGGAGAGTCCACCTCTCTCACACCTGTGGCCAACGGTCTGGAGAACATGGGGGCTGAGTTCTTGGAAAGCCTGGAGGAAGACCAGTCCCCTGATAACAACTTGAGTCCCACAGAGGGC---CAGGACTACCGGAGTGAAGCCAGGCCAGAGCCCTTCTCTGCATGG---AGGAACCTGCAACCAGGCCTGAGAGCTAGAAGTTTCTGCAGGGAGCATGCACAGCTGCTTCGATGGACCTGCAAAGGCCTGCTCTGCACTGCTTACTCAGCCTTTCTGCTGGTTGCCTGCCTCCTGGACTTCCAGAGGGCCTTGGCACTGTTTGTCCTCACCTGTGTGGTCCTCGCTTTCTGGGCCCACAGCCTGCTGAAGAGGCTTCTGGAGCCAAAGCTGAGGAAGTGTGTCAGACCTCAGGGCCATCCCCGCCTG---AAGGTCTGGGTTAAGAGGGGCCTCACTCTCGTTGCTGTCCTGGTCCTGGTCCTGTGGCTGTCCCTGGACACAGCTCAGAGGCCTGAACAGTTGGTGTCCTTTGCAGGAATTTGTGTGTTCCTCACCCTCCTCTTTGCCTGCTCGAAGCATCACCACGCAGTGTCCTGGCGGGCTGTGTCCTGGGGCCTTGCACTGCAGTTTGCACTTGGACTCTTTATCATCAGAACAGAACCAGGATTTATTGCCTTCCAGTGGCTGGGTGACCAGATCCAGATCTTCCTAAGTTATACCGAGGCTGGCTCCAGCTTTGTGTTCGGGGAGGCTCTGGTCAAGGATGTCTTTGCCTTTCAGGTTTTGCCCATCATTGTCTTCTTCAGCTGTGTAATGTCAGTTCTCTACTATTTGGGCCTCATGCAGTGGGTGATCTTGAAGATTGCCTGGATGCTGCAGGTCACCATGGGCACCACAGCCACGGAGACCCTAAGTGTGGCCGGAAACATCTTTGTGAGCCAGACAGAGGCTCCTCTGCTAATCCGGCCCTACTTAGCAGACATGACACTCTCTGAAGTCCACGTGGTCATGACTGGAGGCTACGCCACCATTGCCGGCAGCCTGCTGGGTGCCTATATCTCCTTTGGGATTGACGCCTCCTCGTTGATTGCTGCTTCTGTGATGGCCGCCCCCTGTGCTTTGGCCCTCTCCAAGCTGATTTACCCAGAGGTGGAGGAGTCCAAGTTCAAAAGTGAGGAAGGCGTGAAACTGACCTATGGA---GACGCTCAGAACCTCATAGAAGCAGTCAGCAGTGGGGCCAGCATTTCAGTGCGAGTGGTCACCAACATTGCTGCGAACCTGATCGCATTCCTAGCTGTGCTGGCCTTCATCAATGCTGCCCTGTCCTGGCTAGGAGAAATGGTGGATGTCCAGGAGCTCAGCTTCCAGCTCATCTGCTCCTACATCCTGCGGCCAGTGGCCTTCTTGATGGGTGTGGCCTGGGAGGACTGCCCAGTGGTGGCTGAGCTGCTGGGGACCAAGCTATTTCTGAATGAGTTTGTGGCCTATCAGGAACTCTCCAAGTACAAGCAGCGCCGCCTGGCAGGGGCTGAGGAGTGGGCCGGCACCAGGAAGCAGTGGATCTCTGTCAGAGCAGAAGTGCTCACAACGTTTGCCCTCTGCGGATTTGCCAACTTCAGCTCCATTGGGATAATGCTGGGAGGTCTGACCTCCATGGCCCCGCAACGGAAGAGTGACTTCTCCCAGATCGTGCTCCGGGCGCTGTTCACTGGGGCCTGTGTGTCCCTGGTGAATGCCTGCGTGGCCGGAGTCCTCTATGTGCCCGGGGGGCCCGAGGTCAACTGCACATCCCTCCTAAACACAGTGCTCAGTGGCAGCAGCTTCGAGGTGTATCAGTGCTGCCACAAGGCCTTCCAGAGCATCAGCCCAGAGTTGGGCCCAGAGGCTCTGGACAACTGCTGTCGATTTTACAACCACTCGGTCTGTGCA---------------------
>micOch1
ATGGCAGACGACACACCGAGGCAGAGAGAGTCCTTCTCTCTCGCACCTGTGATGCACGGCCTGGAGAACATGGGGGCTGAGTTCTTGGAAAGGATGGAGGAAGGCCAGCTCCCC---AGTAACTCAAGCCCTGTGGAGGAT---GGGGGCAGCAAGAACCAAGTAGCGTCAGAGCCCGGCTCCAGATGG------AGTCTGCAGCTGACCGTGCGAGCGAGAAGCTTCTACAGGGAGCACAAGCAGCTGTTTGGATGGATCCTCACAGGCCTGCTCTGTACCGCGTACAGTGCCTTCTTGATCATCGCCTGCCTCCGGAACTTCCAGAGGGCCCTGGCGCTGTTGGTCATCACCTGTGTGGTCCTCGTCTTCCTGGCCTATGATCTGCTGAAGAGGCTTCTGGGGCCCAGGCTGAGGAGGTGTGTGAGGTTTCAAGGCCATTCTCGCCTG---AACCTCTGGCTGAAAAGAGGTCTTGCCCTTGCTGCAGGCCTGGGCCTGATCTTGTGGCTATCTCTGGATACCGCCCAGCGGCCGGAACAGCTGGTGTCCTTCGCGGGGATCTGCGTGTTCCTTGTCCTTCTCTTTGCTGGTTCTAAGCATCACCGGGCTGTGTCATGGCGGACCGTGGCCTGGGGCCTGGGGCTACAGTTTGTGCTTGGCCTCTTTGTCATAAGAACAGAGCCGGGGTTTGTAGCATTCCAGTGGCTAGGGGATCAGATCCAGGTCTTCCTGAGCTACACGGAGGCTGGCTCCAGCTTTGTCTTCGGGGAGGCCCTGGTCAAGGATGTCTTTGCCTTTCAGGTTCTGCCCATCATCGTCTTCTTCAGCTGTGTCATGTCGGTTCTCTACTACGTGGGCCTCATGCAGTGGGTGATTCTGAAGATTGCCTGGCTGATGCAGGTCACCATGGGCACCTCAGCCACTGAGACCCTGAGTGTGGCAGGAAACATCTTTGTGAGCCAGACTGAAGCTCCCCTGCTCATCCGGCCCTACCTGGCAGACATGACACTCTCCGAAGTTCACGTTGTCATGACTGGAGGCTACGCCACTATTGCCGGCAGCCTCCTGGGTGCCTATATCTCTTTTGGGATCGATGCCGCCTCCTTAATTGCTGCCTCTGTGATGGCGGCCCCTTGCGCTTTGGCCCTCTCCAAGCTGGTCTACCCGGAGGTGGAGGAATCCAAGTTCCGGAGTGAGGAAGGGGTGAAGCTGACTTATGGA---GACGCTCGGAACCTCGTGGAAGCAGCCAGCTCTGGGGCTGCCATCTCAGTGAAGGTCGTCGCCAACATTGCTGCCAACCTGATTGCCATCCTGGCTGTCCTGGCCTTCATCAACGCTGCCCTTTCCTGGCTGGGGGACATGGTGGATATCCAGGGACTCAGCTTCCAGCTCATCTGCTCCTACATCCTGCGGCCTGTGGCCTTCTTGATGGGCGTGGCCTGGGAGGACTGTCCGGTGGTGGCCGAGCTGCTGGGCGTCAAACTGTTTCTGAATGAGTTTGTGGCCTATCAGGAGCTTTCCCAGTACAAACAGCGCCGCCTGGCTGGGGCTGAGGAGTGGATGGGTGACCAGAAACAGTGGATCTCTGTTAGAGCAGAAGTCCTGACAACGTACGCCCTGTGTGGATTCTCCAACTTGAGCTCCATCGGCATCATGCTCGGAGGCTTGGGCTCTCTGGTGCCCCAGCGGAGGAGTGACTTCTCCCAGATTGTGCTCCGGGCACTGATCACCGGGGGCTTTGTGTCCCTGGTGAACGCCTGTGTAGCAGGGATCCTTTACGTGCCCAGAGGGCTCGAGGTGGACTGCGTATCTCTTCTGAACGAGACCCTCAGCAGCAGCAGCTTTGAGGTGTACCAGTGCTGTGGCCAGGTCTTTCAGGGCACCAGCTTAGAGTTCGGCCCAGAGGCCCTGGACAACTGCTGTCGGTTTTACAATCGCACGATCTGCCCA---------------------
>mm10
ATGGCAGACGACACACCGAGGCAACGAGAGTCCATTTCCCTCACACCTGTGGCCCATGGCCTGGAGAACATGGGGGCCGAGTTCCTGGAAATAATGGAGGAAGGCCAGCTCCCACACAGGCACTCAAGCCTGCCAGAGGGT---GGAGGCAGCAGGAGCAAAGCAGTGTGGAAACCCTTCTCCCGATGG---AGGAGTCTGCAGCCGACTGTGCAAGCGAGAAGCCTCTGCAGGGAGCACTGGCAGCTGTTTGAGTGGATCAGCAAAGGCCTGCTCTCTACTGCATACATCGGCTTCTTGATCGTCGCCTGCCTCCTGGACTTCCCGAGGGCGCTGGCGCTGTTCGTCATCACCTGTGTGGTTCTCGTCTTTCTGGCCTACAATCTGCTAAAGAGGCTTCTGGGGTCCAAGCTGAAGAAGTGTGTGAAGTTTCAGGGCCACTCTTGCCTG---AGCCTCTGGCTGAAGAGAGGTCTAGCCCTTGCTGCTGGCCTGGGTGTGATCTTGTGGCTATCTCTGGACACCGCCCAGCGGCCGGAACAGCTGGTGTCCTTTGCAGGGATCTGTGTGTTCCTTGTCCTTCTCTTCGCTGGCTCAAAGCATCACCGTGCTGTGTCATGGAGGGCTGTCTCCTGGGGCCTTGGGCTGCAGTTTGTGCTTGGACTCTTCGTCATCAGAACAGAGCCAGGATTCGTTGCGTTCCAGTGGCTAGGTGACCAGATCCGGGTCTTCCTGAGTTACACCGAGGCCGGCTCCAGCTTCGTCTTCGGGGAGGCTCTGGTCAAGGATGTCTTTGCCTTTCAGGTTTTGCCCATCATCGTCTTTTTCAGCTGCGTCATGTCAGTTCTGTACTATCTGGGCCTCATGCAGTGGGTGATCCTGAAGATTGCCTGGTTGATGCAGGTCACCATGGGCACCTCAGCCACTGAAACCCTAAGTGTGGCAGGAAACATCTTTGTGAGCCAGACTGAAGCTCCACTGCTGATCCGGCCCTATCTGGCAGATATGACACTCTCTGAAGTTCACGTTGTCATGACTGGAGGCTATGCTACTATTGCTGGCAGCCTCCTGGGCGCCTACATCTCCTTTGGGATTGACGCTTCCTCCTTAATTGCTGCCTCAGTCATGGCGGCCCCTTGTGCTTTGGCCCTCTCCAAGCTGGTCTACCCAGAGGTGGAGGAGTCCAAGTTCCGGAGTGAGGAAGGCGTGAAGCTGACGTATGGA---GATGCCCAGAACCTCGTGGAAGCAGCCAGCGCTGGGGCTGCCATCTCAGTGAAGGTCGTTGCCAACATTGCTGCCAATCTGATCGCCTTCCTGGCTGTACTGGCCTTCATCAACGCTGCCCTCTCCTGGCTGGGGGACATGGTGGACATCCAGGGACTCAGCTTCCAGCTCATCTGCTCCTACGTCCTGCGGCCTGTGGCCTTCTTGATGGGCGTGGCCTGGGAGGACTGTCCAGTAGTGGCTGAGCTGCTGGGCATCAAGCTGTTTCTCAATGAGTTTGTGGCCTATCAAGAGCTTTCCCAGTACAAGCAGCGACGCCTGGCAGGGGCTGAGGAGTGGCTTGGTGACAAGAAACAGTGGATCTCTGTCAGAGCAGAGATCCTGACGACGTATGCCCTCTGTGGATTCGCCAACTTCAGCTCCATTGGCATCATGCTGGGGGGTCTGACCTCCATGGTCCCCCAGCGGAGGAGTGACTTCTCCCAGATTGTGCTACGGGCACTGATCACAGGGGCCTTCGTGTCCCTGGTAAACGCCTGTGTGGCAGGGATCCTCTATGTGCCCCGGGGGGTCGAGGTGGACTGCATGTCTCTTCTGAACCAAACTGTCAGCAGCAGCAGCTTTGAGGTTTACCTGTGCTGTCGCCAAGTCTTCCAAAACACCAGCTTGGAGTTTGGCCAAGAGGCACTGCACAACTGCTGTCGATTTTACAATCACACAGTCTGCACG---------------------
>rn6
ATGGCAGACAACACACAGAGGCAAAGAGAGTCCATTTCCCTCACGCCTATGGCCCACGGCCTGGAGAACATGGGGGCAGAATTCCTGGAAAGCATGGAGGAAGGCCGACTCCCTCACAGTCACTCAAGCCTGCCGGAGGGT---GAAGGTGGCCTGAACAAAGCAGAGCGGAAGGCCTTCTCCCGATGG---AGGAGTCTGCAGCCGACTGTGCAAGCGAGAAGCTTCTGCAGGGAGCACCGGCAGCTGTTTGGATGGATCTGCAAAGGCCTGCTCTCTACTGCATGTCTTGGCTTCTTGATGGTCGCCTGCCTCCTGGACCTCCAGAGGGCCCTAGCACTGTTGATCATCACCTGTGTGGTTCTCGTCTTTCTGGCCTATGATCTGCTAAAGAGGCTTCTGGGGTCCAAGCTGAGGAGGTGTGTGAAGTTTCAAGGCCATTCTTGCCTG---AGCCTCTGGCTGAAAAGAGGTCTAGCCCTTGCTGCTGGTGTGGGCCTGATCTTGTGGCTATCTCTGGACACCGCCCAGCGGCCTGAACAGCTGGTGTCCTTTGCAGGGATCTGTGTGTTCCTTGTCCTTCTCTTTGCTGGCTCAAAGCATCACCGTGCGGTGTCATGGCGAGCTGTGTCCTGGGGCCTTGGGCTGCAGTTTGTGCTTGGGCTCTTCGTCATCAGAACAGAACCAGGGTTCATTGCATTCCAGTGGCTAGGGGATCAGATCCAGGTCTTCCTGAGTTACACCGAGGCAGGCTCCAGCTTCGTCTTCGGAGAGGCTCTGGTGAAGGATGTCTTTGCCTTTCAGGTTTTGCCCATCATCATCTTCTTCAGCTGCGTCATGTCTGTTCTGTACTATCTGGGCCTCATGCAGTGGGTGATCCTGAAGATTGCCTGGTTGATGCAGGTCACCATGGGCACCTCAGCCACCGAGACACTGAGTGTGGCGGGAAACATCTTTGTGAGCCAGACTGAAGCTCCTCTGCTGATCCGGCCCTATCTGGCAGACATGACACTCTCTGAAGTTCACGTTGTCATGACTGGAGGCTATGCTACCATTGCTGGCAGCCTCCTGGGCGCCTACATCTCCTTTGGGATCGACGCTGCTTCCTTAATCGCAGCCTCTGTCATGGCCGCCCCTTGTGCGTTGGCTCTCTCCAAGCTGGTCTACCCAGAGGTGGAGGAGTCCAAGTTCCGGAGTGAGAATGGCGTGAAGCTGACCTATGGA---GACGCTCAGAACCTCTTGGAAGCAGCCAGTGCTGGGGCTGCCATCTCAGTGAAGGTCGTTGCCAACATTGCTGCCAATCTGATTGCCTTCCTGGCTGTACTAGCCTTCGTCAATGCTGCCCTCTCCTGGCTAGGGGACATGGTGGACATCCAGGGACTCAGCTTCCAGCTCATCTGCTCCTACGTCCTGCGGCCTGTGGCCTTCTTGATGGGTGTGGCCTGGGAGGACTGTCCGGTAGTGGCTGAGTTGCTGGGCATCAAGTTCTTTCTGAATGAGTTTGTGGCCTATCAAGAGCTTTCCCAGTACAAGCAACGACGCCTGGCAGGGGCTGAGGAGTGGCTTGGTGACAAGAAACAGTGGATCTCTGTCAGAGCAGAAATCCTGACTACATACGCCCTCTGTGGATTTGCCAACTTCAGCTCCATTGGCATCATGTTGGGAGGCCTGACCTCCCTAGTCCCCCAGCGGAGGAGCGACTTCTCCCAGATTGTACTCCGGGCACTGATCACAGGGGCTTTCGTGTCCCTGCTAAACGCCTGTGTGGCAGGGATCCTCTATGTACCCAGGGGGGTCGAGATGGACTGCGTGTCCCTTCTGAACCAAACTGTCAGCAGCAGCAGCTTTGAGGTTTACCTGTGCTGCCGCCAAGTCTTCCAGAGCACTAGCTCGGAGTTCAGCCAAGTGGCACTGGACAACTGCTGTCGATTTTACAACCACACAGTCTGCACA---------------------
>dasNov3
ATGGAGGAAGACACGCCAAGACGCCGAGGGTCCATCTCCCTCACGCCCGTGGCCCACGGCCTGGACAACGCGGGGGCCGAGCTGTGGGAAAGCCTGGAGGAAGGCCGCGCCCCCAGCCTGGACAGGAGCCCGGCTGAGCAC---GGGGACAGCTGGAGCCAGGGGGCCCCGGAGCCCCTCTCCAGAGGG---AGGGGCCTGCAGCTGGCCCTGAAGGCGAGGCGCTTCTGCAGGGAGCACGTGCAGCTGCTTCGCTGGATCCTCACGGGCCTGCTCTGCACCGCCTCCGCGGCCTTCCTGCTGACCGCCTGCCTCCTGGACTTCCAGAGGGCCCTGGCCCTGTTCGTGCTGGCCTGCGTGCTCCTCGTCTTCCTGGCATACGGCTTGCTGAAGAGGCTCCTGGGGCCCAGACTGATGAGCTGGGCCAGGCCTCTTGGGAACCCCCGCCTG---TCACGCTGGTTTAAGAGGGGCCTCGGCCTCGCTGCCCTGCTGGGCCTGTTCCTGTGGCTGCTTCTGGACACCTCCCAGAGGCCCCAGCAGCTGGTGTCCTTCGCGGGGATCTGCGTGTTCATTGCCCTCCTCTTCGCCTGCTCGAAGCATCACCGCGCGGTGTCCTGGCGGGCCGTGTGCTGGGGCCTCGGGCTACAGTTTGCACTGGGGCTCTTTGTCATCAGAACGGAACCGGGATTTGTGGCATTCCAGTGGCTGGGCAACCAGATCCAGGTCTTCCTGAGCTACACAGAGGACGGCTCCAGCTTCGTGTTCGGGGAGGCTCTGGTCAAGGACGTCTTTGCCTTTCAGGTTTTGCCCATCATTGTTTTCTTCAGCTGTGTCATGTCAATGCTCTACTATGTGGGCCTCATGCAGTGGGTGATCCTTAAGATTGCTTGGCTGATGCAGATCACCATGGGAACCACGGCCACTGAGACCCTAAGTGTGGCTGGAAACATCTTTGTGAGCCAGACTGAGGCCCCTCTGCTGATCCGGCCCTACCTGGCCGACATGACGCTATCGGAGGTCCACGTCGTCATGACCGGAGGCTACGCCACCATCGCGGGCAGCCTGCTGGGGGCCTACATCTCCTTCGGGATCGACGCGGCCTCCTTGATCGCCGCCTCCGTGATGGCCGCCCCGTGCGCTCTGGGCCTGTCCAAGCTGGTCTACCCGGAGGTGGAGGAGTCCAAGTTCAAGAGCCAGGAAGGGGTGAAGCTGACCTACGGC---GATGCCCAGAACCTCCTGGACGCCGCCAGCAGCGGAGCCGCCGTCTCGGTGAAGGTCGTGGCCAACATCGCGGCCAACCTGATCGCGTTCCTGGCCGTGCGGGCCTTCATGAACGCCGCCCTGGCCTGGCTGGGGACCATGGTGGACATCCAGGAGCTCAGCTTGCAGCTCATCTGCTCCTACGTCCTGCGGCCGGTGGCCTTCCTGCTGGGCGTGGCCTGGGAGGACTGCCCGGTGGTGGCAGAATTGCTGGGGATCAAGCTGTTTCTGAACGAGTTTGTGGCCTACGAGGAGCTCTCCAAGTACAAGCAGCGCCGCCTCACGGGGGTCCAGGAGTGGGTTGGCGACAAGAAGCAGTGGATCTCCGTCAGAGCAGAAATCCTCACGACATATGCCCTCTGTGGATTTGCCAACTTCAGTTCCATTGGCATCATGCTGGGAGGCCTGACCTCCATGGTCCCGCAGCGGCGGAGCGACTTCTCCCAGATCGTGCTGCGTGCGCTCTTCACCGGGGCCTGCGTGTCGCTGGTGAACGCCTGCGTGGCAGGGATCCTCTACGTGCCCAGGGGCGCTGAGGTCAACTGCCTGTCCCTCCTGAACGGGACCCTGAGCAACAGCAGCTTTGAGGTGTACCAGTGCTGCCAGCAGCTCTTCACC---------------------------------------------------------------------------------------------
>oryAfe1
ATGGAGGAAGATACATCAAGACAAAGAGACTCTATCTCTCTCACACCCATGGCCAACGGTCTGGAGAACCAGGGGGCTGAGTTCTTGGAAAGCCTGGAGGAAGGCCGGGGCCCTGGCAGTGACTGGAGTCCTGAAGAGGGT---GGGGGCAGTTGGAGCAAGGCAGGATCCAAACCCTTCTCCAGATGG---AGGAGCCTGCAGCTGGCCACACGAGTGAGACACCTCTGCAGGGAGCATGCACAGCTGTTTGGATGGATCCTCACAGGCCTGCTCTGCACTGCATTCACTGCCTTCCTGCTGATCGCCTGCCTCCTGGATTTCCAGAGGGCCTTGGCACTGTTTGTCTTCACTTGTGTGGTCCTCACTTTCCTGGCCTACAGCCAGTTGAAGAGACTTCTTGGGCCAAAGCTGATGAGATGTTTCAAGCCTCTTGGAAATTCCCGCCTG---AAATTCTGGCTTAACAGGGCTCTCGTCTTTGCTGCTTTGCTGTTCCTGATCCTGTGGCTGATTCTGGACACCTCCCGGCGGCCTGAGCAGCTGGTGTCCTTTGCAGGGATCTGCGTGTTCGTCCTCCTTCTCTTTGCCTGCTCGAAGCATCACCGTGCGGTGTCCTGGAGGGCTGTGTGCTGGGGCCTTGGGTTACAGTTTGTACTTGGACTCTTTGTCATCAGAACGGAACCAGGATTTATTGCATTCCAGTGGCTGGGTGACCAGATTCAGACCTTCCTGAGCTATACGGAGGCCGGCTCCAGCTTCGTGTTTGGGGAGGCCCTGATCAAGAACGTCTTTGCCTTTCAGGTTTTGCCCATCATTGTTTTCTTCAGCTGTGTCATGTCAGTTCTCTATTATGTGGGCCTCATGCCATGGGTGATCATGAAGATTGCCTGGCTGATGCAGATCACTATGGGCACTTCGGCCACTGAGACCCTTAGTGTGGCGGGGAACATCTTTGTGAGCCAGACTGAAGCTCCTCTCCTAATCCGGCCCTACTTGGCAGATATGACGCTGTCTGAAATCCACGTTGTCATGACTGGAGGCTACGCCACAATTGCCGGCAGCCTGCTGGGTGCCTACATCTCCTTTGGGATCGACGCCACCTCCTTGATTGCCGCTTCTGTAATGGCTGCTCCTTGTGCTTTGGCCCTCTCCAAGCTGGTCTACCCGGAGGTGGAGGAGTCCAAGTTTAGGACTGAGGAAGGGGTGAAACTGACCTATGGA---GACGCACAGAACCTCTTAGAAGCAGCCAGCAACGGGGCTGCCATCTCCGTGAAAATTGTTGCCAACATCGCATCCAACCTTATTTCATTCCTGGCGGTGTTGGCCTTTGTCAATGCTGCCCTCTCCTGGCTGGGGGACATGGTGGACATCAAGGGGCTCAGCTTCCAGCTCATCTGTTCCTACATCCTGCGGCCTGTGGCCTTTATGATGGGTGTGGCTTGGGAAGACTGTGCAGTCGTGGCAGAGCTGCTGGGGATAAAGCTGTTTCTGAATGAGTTTGTAGCCTACCAGGAACTATCCAAGTACAAGCAGCACCGCCTCGCAGGGGCTGAGGAGTGGATCGGCGACAGGAAGCAGTGGATCTCTATCAGAGCAGAAGTCCTCACGACGTTTGCCCTCTGTGGATTTGCCAACTTCAGCTCCATTGGGATCATGTTGGGAGGCCTGACCTCCATGGTCCCCCAGCGGAAGAGTGACTTCTCCCAGATAGTGCTCCGAGCGCTCTTCACTGGGGCCTGTGTGTCCATGGTGAATGCCTGTGTGGCAGGGATTCTGTACATGCCCAGGGGGCCTAAGGTTGACTGTGTGTCATTCCTGAACATGACCCTCAACAGCAGTAGCTTTGAAGTGTACCAGTGCTGCCGTGAGGTCTTTCAGAGCATCATCCCTGAGTACAGTGCAGAGGCCCTGGGCAACTGCTGTCGATTTTACAACCACACAACCTGTGCC---------------------
>speTri2
ATGGAGAAGCAGGCACCCAAACGAGGAGAGTTCGTTTCTCTCAAACCTGCGACCCATGGCTTGGAGAACACGGAGGCTGAGTTCTTGGAGAGCCTGGAGGAAGGCCGGCTCCCTGGCAGTGACTCCAGCCCCATAGAGCAC---GAGGGCAGCTGGAGCAAAGCTGACCCGAAGTCCTTCTCTAGATGG---AGGAGCCTGCAGCCAGTCCTGAGAGCACGAAGCTTCTACAGGAAGCATGCACAGTTGTTCCGATGGATCTATATAGGCCTGTTCTGTACTGCATTTGCTGCCTTCCTGCTCATTGCCTGCCTCCTGGATTTCCGGAGGGCCCTGGCGCTGTTTGTCCTTGCCTGTGTGGTCTTTGTCTGCCTGGCCTGCAGGCTGCTGAAGAAGTTACTGGGGCCAAAACTGAGGAGGTGTGTGAAACTCCAGGACCATCCCCGCCTC---ATCCTGTGGTTTAAGAGAGGTCTAGCCCTTGCTGCTGTCTTGGCCTTGGTCTTGTGGCTGGCTCTAGACACCTTCCAGAGGCCTGAGCAGCTGGTGTCCTTTGCAGGAACCTGCGTGTTCATCATCCTACTCTTTGCCTGCTCGAAACATCACGGTGCTGTGTCTTGGCGGACCGTGTCCTGGGGCCTTGGGCTGCAGTTTGTACTCGGACTCTTTGTCATCAGAACAGAACCAGGATTTGTAGCATTCCAGTGGCTGGGCGATCAGATCCAGACCTTCCTGAGCTATACTGAGGCCGGCTCCAGCTTCGTGTTTGGGGAGACTCTGGTCAAGAATGTCTTTGCCTTTCAGGTTTTGCCCATCATTATTTTCTTCAGCTGTGTCATGTCAGTTCTCTACTATCTAGGCCTAATGCAGTGGGTAATCTTGAAGATTGCCTGGCTGATGCAGGTCACCATGGGAACCACAGCCACTGAGACCCTGAGTGTGGCAGGAAACATCTTTGTGGGCCAGACTGAGGCTCCTCTACTGATCCGGCCCTACTTGGCAGACATGACGCTCTCTGAAGTCCATGTGGTCATGACTGGAGGCTTTGCCACCATCGCGGGAAGCCTGCTGGGCGTCTACATCTCCTTTGGGATCGATCCTGCGTCATTAGTTGCTGCCTCTGTGATGGCTGCCCCTTGTGCCTTGGCCCTCTCCAAGCTGATGTACCCAGAGGTGGAGGAGTCCAAGTTCAAGAGTAAGGAAGGAGTGAAACTGAGCCACGGA---GAGGCCCAAAACCTCGTGGAAGCAGCCAGCAGTGGGGCTGCCATCTCAGTGAAGATGATTGCCAACATCGCCTCCAACCTGATTGCGTTTCTGTCTGTGCTGGCCTTTGTCAATGCTGCCCTCTCCTGGCTGGGAGACATGGTGGAGATCCAAGGGCTCAGCTTCCAGCTCATCTGCTCCTACATCTTGAGGCCTATGGCTTTCTTGATGGGCGTTGCCTGGGAGGACTGCCCAGTGGTGGCTGAGCTGCTAGGAATCAAGCTGTTTCTGAATGAGTTTGTGGCATATCAGGAACTGTCCCAGTACAAGCAGCGCCGCCTGGCAGGGGTCGAGGAGTGGGTTGGTGCAAAGAAGCAATGGATCTCTGACAGAGCAGAAATTCTCACGACCTACGCCCTCTGTGGATTCGCCAACTTCACCTCTATTGGGATCATGCTGGGAGGCCTGACCTCCCTGGTCCCCCAGCGGAAGAGTGACTTCTCTCAGGTTGTGCTCCGTGCGCTCTTCACGGGAGCCTGCGTGTCCCTGGTGAATGCCTGCGTGGCAGGAATCCTGTATGTGCCCAGGGGGGCTGAGGTTGACTGTGTGTCCCTCCTGAATAGCACCCTCAGCAGCAGCAGTTTTGAGGTGTACAAATGCTGCCTCAAGGCCTTCCAAAACACCAGTCTGGAGTTCAGCCCAGTGGCGCTGGACAACTGCTGTCGATTTTACAACCACACAATCTGTACA---------------------
>sorAra2
------------------------------------------------------------------------------------------------------------------------------------------------------------------------------------TCGGGATGG---AGGAGCCTGCAGCCAGCCCGGAGGCTCCGACGCTTCTGCAGGGAGCACTCGCAGCTCTGGAGATGGATCTGCAGGGGCCTGGCCTGCACCGCCTTTGTGGCCTTCCTGCTGGTAGCCTGCCTCCTGAACTTCCAGCGGGCCCTGGCGCTCTTCATCCTCACCTGTGTGGTCCTGTTCTTCCTGGCCCAGAGCCTGCTCCAGCCGCTGCTGGCTCCAAAGCTGCAGAGGCTCCTGGAGCCCCTGGCCCGGCCCCGCCTG---ACCCTCTGGCTGAAGAGAGCCCTGGCCCTTGCCGCCTTCCTGGGCCTGGTCCTATGGCTGGCACTGGACACCGCGCAGCGCCCCCAACAGCTGGTGTCCTTCGGGGGGCTCTGTGTCTTCGTGGGCTTCCTGTTCGCCTGCTCCAAGCAGCACCAGGCAGTGTCCTGGCGGGCCGTGTTCTGGGGCCTTGGCCTGCAGTTTGCACTTGGGCTTTTTGTCATCAGAACAGAACCAGGATTTGTCGCCTTCCGATGGCTGGGTGACCAGATCCAGGTTTTCCTGAGCTACACCGAGGCGGGCTCCAGCTTCGTGTTCGGGGAAGCTCTGGTCAAGGACGTCTTTGCCTTTCAGGTGCTGCCCATCATAGTCTTCTTCAGCTGTGTCATGTCGATGCTCTACTACGTTGGCCTCATGCAGTGGGTCATCCTAAAGATTGCCTGGGTGATGCAGGTGACCATGGACACCACCGCCACGGAGACCCTGAGTGTGGCCGGGAACATCTTTGTGAGCCAGACGGAGGCGCCCCTGCTGATCCGGCCCTACCTGGCGGACATGACTCTGTCCGAGCTGCACGTGGTCATGACCGGCGGCTACTCCACCATCGCGGGCAGCCTGCTGGGCGCCTACATCTCCTTTGGGATCGACCCCACGTCTCTGATCGCAGCCTCCGTCATGGCAGCGCCCTGCGCCCTGGCCCTGTCCAAGTTGGTCTACCCCGAGGTGGAGGAATCCAAGTTCAGAAGCCAGGAAGGCGTGAAGCTGAGCTACGGG---GATGCTCAGAACCTTCTGGAAGCCGCCAGCAGCGGGGCTGCCATCTCCGTGAAGGTGGTGGCCAATATTGCAGCCAATCTGATCGCCTTCCTGGCCGTGCTGGCCTTCATCAACGCCGCCCTGGCCTGGCTGGGAGGCATGGTGGATGTGGAGGGCCTCAGTTTCCAGCTCCTCTGCTCCTACATCCTGCGGCCTGTGGCCTTCCTGCTGGGCGTGACCTGGGAGGACTGCCCGGTGGTGGCCGAGCTCCTGGGCATGAAGCTGTTTCTGAACGAGTTTGTGGCCTACCAGGAGCTCTCTGTGTACAAGGACCGCCGCCTGGCAGGGATGGAGGAGTGGATCGACGGCAAGAAGCAGTGGATCTCGGTGAGAGCGGAGACACTCACCACCTTTGCCCTCTGTGGATTCGCCAACTTCAGCTCCATCGGGATCATGCTAGGAGGCCTGACATCCATGGCGCCCCATCGGAAGGGCGACTTCTCGGGGATCGTGCTGCGGGCGCTCCTCACAGGGGCCTGCGTGTCCCTGGTTAATGCTTGTGTGGCAGGCATCCTCTACATGCCCAGGGACCCCGTGGTGGACTGCGCGTCCCTGCTGAACACCACTGTGAGCAATGCCAGCTACGAGCTCTACCTGTGCTGCCAGGAACAGTTCCAGGGCACTGGCCCAGCCCTGGGCCCCGCCGCCCTGTCCAGCTGCTGTAACTTCTACAATCACACGCTGTGCGGG---------------------
>HLrouAeg4
ATGGAGAACGATGCACCGAGACCAAAAGAGTCCATCTCCTTCGCATCTGTGGCCTGTGGTCTGGAGAACTCGGGGGCTGAGCTCTTGGACAGTCTGGAGGAAGGCTGGACTCCTGGCAGTGACTTGAGACCCACGGAGAGA---AGGAACAGTTGGAGCAAGTCCAGCCAGGAGCCCTTTTCAGGATGG---CGGACCCTGCAGCCAGCCCTGAGAGTTAGACACTTCTGCGGGGAGCACACACAGCTATTTCGATGGATCTGCATAGGCCTGCTCTGTACAGCATTCGCTGCCTTCCTGCTGGTTGCCTGTCTTCTGGATTTCCAAAGGGCCTTGGCCCTATTTGTCCTCACCTATGTGGTCCTCGCCTTCCTGGCTCATAGCCTGCTGAAGAGGCTGCTGGGGCCAAAGCTGCTGAGGTGTGTCAGGCCTCTGGGGCATTCCTGCCTG---AACCTCTGGTTTAAGAGGGGTCTGGCCTTCGCCGCTTTCCTGGGCCTGGTCCTGTGGCTGGTTCTGGACACCTCCCGGCAACCTGAGCAGCTGGTGTCCTTTGCAGGAACCTGCATGTGCATCAGCATCCTCTTTGCCTGCTCAAAGCACCGTCGTGCAGTGTCCTGGCGGGTCGTGTCCTGGGGCCTTGGGCTACAGTTTGTACTTGGATTCCTTGTCATCAGAACAGAACCTGGGTTTATTGCATTCCAGTGGCTGGGTGACCAGATCCAGATCTTCTTGAGTTACACTGAGGCCGGCTCCAGCTTTGTGTTTGGGGACACGCTGGTCAAGGATGTCTTTGCCTTTCAGGTTCTGCCCATTATTGTTTTCTTCAGCTGCGTCATGTCAGTTCTCTACTATGTGGGCCTCATGCAGTGGGTAATCCTGAAGATTGCCTGGCTGATGCAGGTCACCATGGGCACCACAGCCACCGAAACCCTGAGCGTGGCTGGAAACATCTTTGTGAGCCAGACAGAGGCTCCTCTACTGATCCGTCCCTACTTGGCAGACATGACCCTCTCCGAAATCCACGTTGTCATGACTGGAGGCTACGCCACCATTGCTGGCTCTCTGCTGGGCGCCTACATCTCCTTTGGGATCGATGCTGTCTCTTTGATTGCTGCCTCTGCGATGGCCGCCCCTTGTGCTTTGGCCCTCTCCAAGCTGGTCTACCCAGAGGTGGAGGAGTCTAAGTTCAGGAGTGTGGAAGGAGTGAAACTGAGCTGTGGA---GATGCTCAGAACCTCTTAGAAGCCGCCAGCAGTGGGGCTGCCATCTCTGTGAGGATCGTAGCCAACATTGCAGCCAACCTGATTGCCTTCCTGTCTGTGCTAGCCTTCATCAACGCTGCTCTTTCCTGGTTCGGGGGCATGGTGGACATTCAGGGACTCAGCTTCCAGCTCATCTGCTCCTACGTCCTTCGGCCTCTGGCCTTCTTGATGGGTGTGGCCTGGGAGGACTGCCCCGTGGTGGCGGAGCTGCTGGGGATCAAGCTGTTTCTGAATGAGTTTGTGGCCTATCAGGAACTCTCCCAGTACAAGCAGCGCCGCCTTGCAGGGGCCGAGGAGTGGATCGACACCAAGAAGCAGTGGATCTCCGTCAGAGCAGAGATCCTCACAACGTATGCCCTCTGTGGATTTGCCAACTTCAGCTCCATTGGAATCATGCTGGGAGGCCTGACTTCCATGGCCCCGCAGCGGAGGAGCGACTTCTCCCAGCTTGTGCTCCGGGCACTCTGCACAGGTGCCTGTGTGTCCCTGCTGAATGCCTGTGTGGCAGGGATCCTCTATGTGCCCAGGGGCGCCGAGGTCAACTGCACAGCGCTCCTGAACACCACCCTCAGCACCAGCAGCTTTGAGGTGCACCGGTGCTGCCGAGAGGCCTTTCAGAGCACTGGCCCAGAGTTCAGCCCGCAGGCCCTGGATAACTGCTGCCGACTTTACAACCACACGATCTGTGCA---------------------
>musFur1
ATGGAAGACAAGACACCAAAACCAGGAGAGTCCATCTCGCTCACATCTGTGGCTAATGGTCTGGAGAACATGGGGGCTGAGTTCTTGGAAAGCCTGGAGGAAGGCCGGACCCCTGGCAACGTCTTAAGTCCTGCAGAGGGT---GGGGACAGCTGGACGGAGGCCCGCCCGGAGCCCTTCTCAGGCTGG---AGGAGCCTGTCGCCAGCCCTGAGGGCCCGACGCTTCTGCAGGGAGCACGCGCCGCTCTGTCGATGGATCTGCACCGGCCTGCTCTGTGCTGCGTTTGCTGCCTTCCTGCTGATTGCCAGCCTCCTGGATTTCCAGAGGGCCCTGGCACTGTTCGTCCTCACCTGTGTGGGGCTCACTGTCCTCGCCCACGGCCTGCTGAACAGACTGCTGGGGCCCCCACTGCGGAGGTGTGTGGAGCCTCTGGGACGTGACCGCCTG---GGCCTCTGGTTTGAGAGGGGTCTGGCCCTCGCTGCTTGCCTGGGCTTGGTGTTGTGGCTGGTTCTGGACACTTCCCAGCGACCTGAGCAGCTAGTGTCCTTTGCAGGAATCTGCGTGTTCGTCAGCCTCCTCTTTGCCTGCTCCAAGCATCACCGCGCAGTGTCCTGGAGGGCTGTGTCCTGGGGCCTTGGGCTGCAGTTTGCACTCGGACTCTTCGTCATCAGAACGGAACCGGGATTTATCGCATTCCGGTGGATGGGCAACCAGATCCAGATCTTCCTGAGCTACACGGACGTCGGCTCCAGCTTCGTGTTTGGGGAGGCGATGGTCAGGGGTGTCTTTGCCTTTCAGGTTCTGCCCATTGTCATCTTCTTCAGCTGTGTCATGTCCATGCTCTACCACGTGGGCCTCATGCAGTGGGTGATCCAGAAGATCAGCTGGCTGATGCAGGCCACCATGGGCACCACGGCCACGGAGACCCTGAGTGTGGCTGGAAACATCTTTGTAAGCCAGACCGAGGCTCCTCTGCTCATCCGGCCCTACCTGGCCGACATGACCCTCTCTGAGATCCACGCGGTCATGACCGGAGGCTACGCCACCATTGCCGGCAGCCTGCTGGGCGCCTACATCTCTTTTGGGATCGATGCGGCCTCCCTGATTGCTGCCTCCGTGATGGCCGCCCCTTGTGCCTTGGCCCTCTCCAAGCTGGTCTACCCGGAGGTGGAGGAGTCCAAGTTTAAGGGCACGGAAGGGGTGAAACTGACTGCAGGA---GATGCTCAGAACCTCTTGGAAGCCGCCAGCAGCGGGGCCGCCATCTCCGTGAAGCTGGTTGGGAACATCGGAGCTAACCTGATTGCCTTCCTGGCGTTGTTGGCCTTCGTCAACGCGGCCCTCTCCTGGCTGGGAGCCATGGTGGGTGCCCAGGAGCTCAGCTTCCAGCTCATCTGCTCCTACGCCCTGAGGCCCGTGGCCTTCTTGATGGGGGTGGCCTGGGAGGACTGCCCGGTGGTGGCAGAGCTGCTGGGGACCAAGCTGTTCCTGAACGAGTTCGTGGCCTACCAGGAACTGGCCCAGTACAAGCAGCGCCGCCTCGCGGGAGCAGAGGAGTGGGTCGGCACCAAGAAGCAGTGGATCTCCGTCAGAGCAGAAATCCTCACGACCTTCGCCCTCTGTGGATTTGCCAACTTCAGTTCCATTGGGATCATGCTGGGAGGCCTGACCTCCATGGCTCCCCAGCGGAAGAGCGACTTCTCCCAGATAGTACTCCGGGCGCTCTGCACGGGGACCTGTGTGTCCCTGGTGAATGCCTGCGTGGCAGGGATCCTCTATGTGCCCCGGGGGGCG---GCCGACTGCATGACCCTCCTGAACACAACCATCGGCAGCAGCAGCTTTGAGGTGTACCAGTGCTGCCGTGAGGCCTTCCAGAGCCCCAGCCCAGCGGTCAGCCAAGAGGCCCTGGACGTCTGCTGCCGATTCTACAACGACACGATCTGCGTG---------------------
>felCat8
ATGGAGGGCAACAGCCCGAAAGGAAGAGAGTTCATCTCTCTCACACCTGTGACCAATGGTCTGGAGAACATGGGGGCCGAGCTCTTGGAAAGTCTGGAGGAAGGCCGGACCCCTGGCAACGACTCAAGCCGTGCGGAGGGT---GGGGACATCTGGACCGAGGCCAGCCCGGAGCCCCTGTCAGGACGG---AGGAGCCTGCAGCCTGCTCTGAGGGCCAGACGCTTTTGCCGGGAGCACACACAGCTGTTTCGATGGATCTGCATGGGCCTGCTCTGTACTGCGTTCGCTGCCTTCCTGCTGGTCGCCGGCCTCCTGGATTTCCAGAGGGCCCTGGCACTGTTCGTCCTCACCGGTGTGGTCCTCGCCTTCCTGGCCCACAGCCTGCTGAAGAGGCTGCTGGGGCCCAAACTGCTGAGGTGTTTCAAGCCTCTGGGGCATTGCCGCCTG---AACGTCTGGTTTGAGAGGACTCTGGCCCTCGCTGCTTTCCTGGGCCTGGTCTCGTGGCTGGTTCTGGACACCTCCCAGCGACCCGAGCAGCTAGTGTCCTTTGCAGGAATCTGCGTGTTCATCTGCCTCCTCTTCGCCTGCTCAAAGCATCACCGCACAGTATCCTGGAGGACTGTGGCCTGGGGCCTCGGACTACAGTTTGCACTTGGACTCTTCGTCATCAGAACAGAGCCAGGATTTATTGCATTCCAGTGGATGGGCAACCAGGTCCAGATCTTCCTGAGCTACACGGACGTGGGCTCCAGCTTCGTGTTTGGGGAGGCCATGGTCAAGGGAGTCTTTGCCTTTCAGGTTCTGCCCATCGTTATCTTCTTCAGCTGTGTCATGTCGGTTCTCTACTATGTGGGCCTCATGCAGTGGGTGATCCAGAAGATCAGCTGGCTGATGCAGGCCACCATGGGCACCATGGCCACTGAGACCCTGAGTGTGGCTGGAAACATCTTTGTGAGCCAGACCGAGGCTCCTCTGCTGATCCGGCCCTACTTGGCGGACATGACTCGCTCTGAAATCCACGCCGTCATGACCGGAGGCTATGCCACCATTGCCGGCAGTCTGCTGGGCGCCTATATCTCCTTTGGGATCGATGCTGCCTCCCTGATTGCTGCCTCGGTCATGGCCGCCCCTTGTGCGCTGGCCCTCTCCAAGCTGGTCTATCCCGAGGTGGAGGAGTCCAAGTTTAGGAGCCTGGAAGGGGTGAAACTGACCGGCGGA---GACGCTCAGAACCTCTTAGAAGCAGCCAGCAGTGGGGCTGCTGTCTCCGTGAAGCTGGTTGCCAACATCGGAGCCAACCTGATCGCCTTCCTGGCGTTGCTGGCCTTCGTCAACGCGGCCCTGTCCTGGCTGGGAGCCATGGTGGGCGTCCAGGAGCTCAGCTTCCAGCTCATCTGCTCCTATGTCCTGCGGCCCGTGGCCTTCTTAATGGGTGTGACCTGGGAGGACTGCCCGGTGGTGGCCGAGCTGCTGGGGATCAAGCTGTTCCTGAACGAGTTCGTGGCCTATCAGGGGCTCTCCCAGTACAAGCAGCGCCGCCTGGCCGGAGTCGAGGAGTGGGTGGGCACCAAGAAGCAGTGGATCTCCGTCAGAGCAGAAATCCTCACGACGTTCGCCCTCTGTGGATTCGCCAACTTCAGCTCCATTGGGATCATGCTGGGAGGCCTGACCTCCATGGCCCCCCAGCGGAAGAGCGACTTCTCACAGATAGTGCTCCGGGCGCTCTGCACGGGGACCTGTGTGTCCCTGGTGAACGCCTGCGTGGCCGGGATCCTCTATGTGCCCAGGGGGGCCGAAGTTGACTGCACGAGCCTCCTGAACACAACCGTCAGCAGCAGCAGCTTTGAGGTGTACCAGTGCTGCTGTGAGGCCTTCCGGAGCACCAGCGCAGAGGTCAGCCGCGGGGCCCTGGACACCTGCTGTCGATTTTACAACCACACGACCTGTGCG---------------------
>HLphyDis3
ATGGAGGACAACACACCGAGACCCCGAGAGTCTGTCGCCCTCGCATCTGCGTCCAATGGTTCGGACAACGTGGAGGCTGAGCTCTTCCAAGACCTGGAGGAAGGCCGGACCCCCGGCAGCGACTCGAGCCCCGTGGTCCGC---AGGAACAGCGGGAGCACAGCCGGCCGGAAGCCCCCCTCAAGATGG---AGGATGCTGCAGCCAGTCCTGAGAGCGAGGGACTTCTACAGGGAGCACGCACAGCTATTTCGCTGGATCGGCATAGGCCTGCTCTGCACTGCGTTCGCTGCCTTCCTGCTGACTGCCTGCATCCTGGATTTCCAGAGGGCCCTGGGCCTGTTTGTCGTCACCTGTGTGGTCCTGGTCTTCCTGGCCCACAACCTGGGGAAGAGGCTGCTGGGGCCGAGGCTGCTGAGGTGCATCAGGCCTCTGGAGAATCCCCGCCTG---AACCTCTGGTTTAAGAGGGGTCTAGCCGCCGTGGCTCTCCTGGGCCTGGTCCTGTGGCTAATTCTGGACACCTCCCGGCGGCCCGAGCAGCTGGTGTCCTTCGCGGGAATCTGCGTGTTCGTGGGCATCCTCTTCGCCTGTTCAAAGCACCATCGCGCGGTATCTTGGAGGGCCGTGTCCTGGGGCCTCGGGCTGCAGTTTGTACTTGGGCTCCTCGTCATCAGAACGGAGCCTGGATTCATCGCATTCCAGTGGCTGGGCCAGCAGATCCAGACGTTCCTGAGCTACACCAAGTCCGGCTCCAAATTCGTGTTCGGGGAAGATCTGATCAAGAGTGTCTTTGCCTTTCAGGTCCTGCCCATCATCGTTTTCTTCAGCTGCGTCATGTCGGTCCTCTACCACGTGGGCCTCATGCAGTGGGTGATCATGAAGATTGCCTGGCTGATGCAGGTCACCATGAGCACCACGGCCACCGAGACCCTGACCGTGGCTGGAAACATCTTCGTGAGCCAGACCGAGGCCCCTCTGCTCATCCGGCCCTACCTGCCGGACATGACCCTCTCCGAGATCCACGTGGTCATGACCGGGGGCTATGCCACCATCGCCGGCTCGCTGCTGGGCGCCTACATCTCCTTCGGGATCGACGCCGCCTCCTTGATTGCTGCCTCTGTCATGGCCGCCCCTTGTGCTTTGGCCCTCTCCAAGCTGGTCTACCCGGAGGTGGAGGAGTCCAAGTTCAGGAGTGAGGAAGGAGTGAAACTGAGCACCGGA---GACGCCCGGAACATCTTAGAAGCCGCCAGCACTGGGGCCGCCATGTCCGTGAAGGTCGTGGTCAACATCGCGGCCAACCTCATCGCTTTCCTGGCGGTGCTGGCCTTCATCAACGCTGCCCTCTCCTGGCTGGGGGAACTGGTGGACATCCAGGGGCTCACCTTCGAGCTCCTCTGCTCCTACATCCTGCGGCCTGTGGTCTTCCTGATGGGCGTGGCCTGGGAGGACTGCCCCGTGGTGGCTGAGCTGCTGGGGATCAAGCTGGTGCTGAACGAGTTCGTGGCCTACCAGGAGCTCTCCCAGTACAAGAACCGCCGCCTGGCGGGGGTGGAGGAGTGGGTCGACGGCAAGAAGCAGTGGATCTCCGTGAGAGCGGAAATCCTCACGACCTACGCCCTCTGTGGGTTCGCCAACATCAGCTCCATCGGGATCATGCTGGGAGGCCTGACCTCCATGGCGCCCCAGCGGAAGAGCGACTTCTCCCAGATCGTCCTGCGGGCGCTCTGCACGGGCGCCTGCGTGTCCCTGGTGAACGCGTGCGTCGCGGGGGTCCTCTACATGCCCAGGGGGGCCGAGGTCAACTGCACGGCCCTCCTGAACACGACCCTCAGCAGCAGCAGCTTCGAGGTGTACCAGTGCTGCCGCGAGGCCTTCCAGAGCGCCAGCCCAGGGTTCAGTCCCGGGGCCCTGGGCAACTGCTGTCGCTTTTACAACAACACGGCCTGTGTA---------------------
>eriEur2
ATG---GACAGCACACGAAGACAGAGGGAGTCCTTCTCACTCACATCCATGACCAATGGACTGGAGAACCCAGGTGCTGATGTCCTGGAGAGCCTGGAGGAAGGCCGGAGGCCAGCTAGCAGCTTGAGCCCTGAGGAAGTT---GGGGGCATCCTGAGTGAGGCACCCTCCATGTCCACTTCTGGATGG---AGGAGCCTACAGCCAGCCCGGAGAGCCCGCACCTTCTGCCAGGAGCACACACAGCTGGGCCGCTGGGTCTTCAGGGGCCTGCTCTGCACTGCCTTCGGCGCCTTCGTGCTGGTGGCCTGCCTCCTGGATGTGCACCGGGCACTGGCGCTGCTGGTGCTCACGGTGGTGGCCCTGCTGTCCCCGGCCCTGGGCCTGTTGCGAAGGCTGCTGGGTCCCTGGTTTCAGGGGTGCACCCAACCTCTGAGGAGTCCCCAGCGG---CGGCTCTGGATGAACAGAGGCCTGGCACTGGCTGCACTGCTGGGCCTGGTGCTGTGGCTGGCTCTGGACACGGCCCAGCGGCCGGAGCAGTTGGTGTCCTTCGCGGGTGTCTGCATCTTCCTTGGCCTCCTCTTTGCCTGCTCCAAGCACCACTGTGCAGTGTCCTGGCGCGCTGTGGCCTGGGGCTTGGGGCTGCAGTTTGTCCTTGGGCTCTTTGTCATCAGAACGGAGCCAGGCTTTGTGGCCTTCCAGTGGCTGGGTGACCAGATCCAGGTCTTCCTGGGCTACACTGTGGCCGGCTCCACCTTCGTGTTTGGAGAGGCGCTGGTCAAGGACATCTTTGCCTTTCAGGTGCTGCCCATCATCATCTTCTTCAGCTGCGTCATGTCCATGCTCTACCACCTGGGCCTCATGCAGTGGCTGATTCTCAGGATCGCCTGGCTGATGCAGGCCACCATGGGCACCACGGCTACCGAGACGCTGAGTGTGGCCGGGAACATCTTCGTGAGCCAGACGGAGGCACCCCTGCTGATCCGGCCCTACCTGGCGGACATGACACTGTCAGAGCTCCACGCCGTCATGACCGGGGGCTACGCGACCATTGCCGGCAGCCTGTTGGGCGCCTACATCTCCTTTGGGATTGACGCAGCCTCCCTGATCGCAGCCTCAGTGATGGCGGCCCCCTGTGCACTGGCCCTCTCCAAGCTGGTCTACCCTGAGGTGGAGGAGTCCAGGCTCAAGGCTGAGGAAGGGGTGAAGCTGACCTACGGA---GACTCCCAGAACCTTCTGGAAGCTGCCAGCAGTGGGGCCACCATCTCTGTGAAGGTGGTAGCCAACATTGCAGCCAACCTGATCGCCTTCCTGGCTGTGCTGGCCTTTATCAATGCCGCCCTGGCCTGGCTGGGCAGCCTGGTGGACGTGCAGGGCCTCAGCTTCCAGCTCCTCTGCTCCTACGTGTTGCGGCCGGTGGCCTTCCTGATGGGTGTGGACTGGGCTGACTGCCCGGTGGTGGCCGAGCTGCTGGGCATCAAGCTGTTTCTGAATGAGTTTGTGGCCTACCAGGAGCTCTCGCAGTACAAGCAGCGCCGCCTGGAGGGGGTGGAGGAGTGGCTGGATGGCAGGAAGCAGTGGATTTCTGTCCGGGCGGAGACGCTCACTACCTATGCCCTCTGTGGGTTCGCCAACATTAGCTCCATTGGGATCATGCTGGGGGGCCTGACTTCTATGGCTCCCCAGCGCAAGAGTGACTTCTCGGGGATCGTGCTGCGGGCCCTGTTCACGGGGGCCTGTGTGTCCCTGCTCAACGCTTGTGTGGCGGGGGTCCTGTATGTGCCCCGGGGGCCCGAGGTGGACTGCTTGAGCCTCCTGAACTCCACCCTGGGCAGCAGCAGCTTTGAGGTGTACCAGTGCTGCCGCCAGGTCTTTCAGGGT---GGCCCTGGGTTCGGCCCGGTGGCTCTGGAAAACTGCTGCAGCTTCTACAACCACAGCCTGTGTGCC---------------------
>hetGla2
ATGGAGGATGACATGCGGGGACAAAGAGAGTCCATCTCCCTCACACCCACGGCCCTCGGTGTGGAGAATGCAGGGGCTGAGTTCTTGGAA------------------------------------------------------------------------------------------AGCC--TGG---AGAAGCCTGCACCGGGCCCTGCCAGGAAGACCT---------------AGTGCACTCCTCCGATGGATGGGCACAGGCCTGCTCTGTGCTGCATATGCTGCCTTCTTGCTCGCTGCCTGCCTTCTGGACTTCCAGAGGGCTCTGGCACTTTGCATTGTCACCTGTGTGGTCCTGACCTTCCTGGCCCACAGTCTACTGAAGAGGTGTTTGGGCCCAACGCTGAGTGGGTGTGCGATGCTTCAGGGCAACCCTCGCCTG---CACCTCTGGTTTAACCGAGCTCTCGCCCTCACTGCGGTTCTGGGCTTGGCCTTGTGGCTGGCGCTGGATACCTCCCAGCGGCCTGAGCAGCTGGTGTCCTTCGCAGGGATCTGCGTGATCGTCTCTCTCCTCTTTGCCTGCTCAAAGCATCGCCATGCTGTCTCCTGGCAGGCCGTGACCTGGGGCCTCGGGCTCCAGTTTGTGCTTGGACTCTTCGTCATCAGAACAGAACTCGGATTTATCGCATTCCAGTGGCTGGGTGATCAGATCCACATCTTCCTGAGCTACACCACAGCAGGGTCCGCCTTTGTGTTTGGGGAGGCTCTGGTCAAGGATGTCTTCGCCTTTCAGGTTCTGCCCATCATTGTTTTCTTCAGCTGTGTCATGTCAGTGCTCTACTATATGGGTCTGATGCAATGGGTGATCTTGAAGATTTCCTGGCTGATGCAGATCACCATGGGCACCACGGCCACCGAGACCCTGAGTGTGGCAGGAAACATCTTTGTGAGCCAGACCGAGGCCCCCCTACTGATCCGGCCCTACCTGGCAGACATGACACTCTCTGAGGTCCACGTGGTCATGACTGGGGGCTATGCCACCATCGCCGGCAGCCTACTGGGTGCCTACATCTCTTTTGGGATCGACGCCAGCTCACTGATTGCGGCGTCCGTGATGGCCGCCCCGTGTGCCTTGGCCCTGTCCAAGCTGGTCTACCCCGAGGCGGAGGAGTCCAAGTTCCGCAGTGAAGAA---GTGCGGCTGAGCTACGGA---GATGCTCAGAACCTTGTAGAAGCCCTCAGCAGTGGGGCCGCCGCCTCCGTGAAGGTCGTTGCCAACATCGCCACCAACCTGATCGCATTCCTGGCTGTGCTGGCCTTCATCAACGCAGCACTGTCCTGGCTTGGAGCCCTGGTAGACATCCCAGGGCTCAGCTTCCAGCTCATCTGCTCCTATGTCCTTCGGCCAGTGGCCTTCTTGATGGGTGTGCCCTGGGAGGACTGCCCGGTGGTGGCCGAGCTGCTGGGGACCAAGCTCTTCCTGAACGAATTCGTGGCCTACCAGGGGCTTTCCGAGTACAAGCGGCGTCGCCTGGCCGGGGCTGAGGAGTGGGTTGGTGCCAGGAAGCAGTGGATCTCGGTCCGAGCAGAAACCCTCACCACGTTTGCCCTCTGTGGATTTGCCAATGTCAGCTCCATCGGCATCATGCTGGGCGGCCTGACCTCCCTGGTCCCCCATCGGAGAAGTGACTTCGCCAGGCTTGTGCTGCGGGCACTCTTCACTGGCGCCTGTGTGTCCCTCGTCAACGCCTGTGTGGCAGGCATCCTCTATGTACCCAGGGGCCCCAAGTCCGGGTGCGGGGGCCTCCTGAATCACACGCTCAGCAGCAGCAGCTTTGAAGTGTACCAGTGCTGTCGCAGAGCCTTCCAGAGCACCAGCCCAGAGTTGAGCCTAGCCTTGAGGGAAAACTGCTGTCGGTTTTACAACCACACCATCTGTGCCTA-------------------
>micMur3
---------------------------------------------------------------GAGAATGTGGGATCTGATACCTTGGAAAGCATGGAGGAAGGACGGCTGCCTGACAAGGACTCGAGCCCCACAGAGGCC---GGGGACAGCCGGAGTGAGGCAGGGCCAGAGCCCCTCTCCACCTGG---AGAATCCTGCGGCCGGCCCAGAGAGCGAGACGCTTCTGCAGGGAGCACAAGCAGCTGATTCGATGGATCTGCATAGGCCTGCTCTGTACTGGGTACGCTGTCTTCCTGCTGGTTGCCTGCATCCGGAATTTCCAGAGGGCCCTGGGGCTGTTCGTGCTCACCTGTGTGGTCCTCGCCTTCTTAGCCTATGGCTTGCTGAAGAGGCTTCTGGTGCCAAAGCTGACAAAGTGTAAGAAGCCTCAGAGCCACCCCCACCTG---GAGCTCTGGGCTAAGAGGGGCCTAGCTCTTGCGGCTCTCCTGTTCCTGGTCCTGTGGCTGTCTCTGGACACCTCCCGGCGGCCTGAGCAGCTGGTGTCCTTCGCAGGAATGTGTGTGTTCATCGCTGTTCTCTTTGCCTGCTCGAAGCATCACTGCGCAGTGTCCTGGCGGGCCGTGTCCTGGGGCCTTGCACTACAGTTTGCCCTTGGACTCTTTGTCATCAGAACAGAACCCGGATTTGTTGCATTCCAGTGGCTGGGAGACCAGATCCAGATCTTCCTGAACTATACCAGGGCCGGCTCCACCTTTGTGTTTGGAGAGAATCTGGTCGACAGTGTCTTTGCCTTTCAGGTTCTGCCCATCATTGTTTTCTTCAGCTGTGTCATGTCTGTTCTCTACTACTTGGGCCTCATGCAGTGGGTGATCCTGAAGATTGCCTGGCTGATGCAGGTCACCATGGGTACCACTGCCACTGAGACCCTGAGTGTGGCTGGAAACATCTTTGTGAGCCAGACAGAGGCTCCTCTACTGATCCGGCCGTACTTGGCGGACATGACACTCTCTGAAATCCACGTCGTTCTCACCGGAGGCTACTCCACCATTGCTGGCAGCCTGCTGGGCGTCTATATTTCCTTTGGGATCGATGCCGCCTCATTGATTGCTGCGTCCGTGATGGCTGCCCCTTGTGCTTTGGCCCTCTCCAAGCTGGTCTACCCGGAGGTGGAGAAGTCCAAGTTTAAGAGTGAGGAAGGAGTGAAACTGACCTATGGA---GATGCTCAGAACCTCATAGAAGCAGTCAGCAGTGGAGCCACCATCTCAGTGAAAGTGGTCACCAACATTATTGCCAACCTGATTGCGTACCTCGCTTTGCTGGCCTTCATCAACTCTGTCCTCTCCTGGATGGGAAACATGGTGGACATCGACGGGCTCAGCTTCCAGCTCATCTGCTCCTATATCCTGCGGCCTGTGGCCTTCCTGATGGGCGTCGCCTGGGAGGACTGCCCTGTGGTGGCTGAGCTGCTGGGGATCAAGCTGTTTGTGAACGAGTTTGTGGCCTATCAGGAACTGTCCAATTACAAGCTGCGCCGCCTGGCAGGGGCTGATGCGTGGGCTGGCACCAGGAAGCAATGGATCTCTGTCAGAGCAGAAATCCTCACGACGTTTGCCCTCTGTGGGTTCGCCAACTTCAGCTCCATCGGGATCATGCTGGGAGGCCTGAGCTCCATGGTCCCAAAACGGAGGAGCGACATCTCCCGGATCGTGCTCCGGGCACTCTTCACGGGCGTCTGCGTGACCCTGGTGAACGCCTGCGTGGCAGGGATCCTCTACGTGCCCAGGGCGGCCGAGGTCGACTGCACATCCCTGCTAAACACGACCCTCAGCAGCAGTAGCTTTGAAGTGTACCAGTGCTGCCACGAGTTCTTCCAGAGTGATGGCCTGGAGTTCGGCCCAGGGGCCCTGAGCAACTGCTGTCAGTTTTACAACAGGACGATCTGTGCG---------------------
