# Supplementary material for: Six reference-quality genomes reveal evolution of bat adaptations
Source: Nature. 2020 Jul 22;583(7817):578–84. doi: 10.1038/s41586-020-2486-3 (PMC8075899; doi:10.1038/s41586-020-2486-3)
Supplement: Supplementary file 6 — Alignments of 12,931 protein-coding genes across 48 mammals. [file 41586_2020_2486_MOESM6_ESM.gz › suppDataFile/ENST00000278460.aln.fasta]

>HLpipKuh2
ATGCTGAGTCCGGAGCGCCTAGCCCTACCAGACTACGAGTATCTGGCTCAGCGACATGTCCTCACGTACATGGAGGATGCAGTGTGCCAACTGCTAGAAAATAAGGAAGATGTTAGCCAGTATGGTATTGCCAGGTTCTTCACTGAATACTTTAACAGTGTATGTCAAGGAACTCATATTCTCTTTCGGGAATTCAGCTTCATCCAAGCCACCCCTCACAACAGGGCATCATTCCTACGGGCCTTCTGGAGATGCTTCCGAACTGTGGGCAAAAATGGCGATTTGCTGACCATGAAGGAATATCACTGTTTGCTGCAGTTACTGTGCCCGGATTTCCCACTGGAGCTTACGCAGAAAGCAGCCAGGATTGTGCTCATGGATGATGCCATGGACTGCTTGATGTCCTTTTCAGATTTCCTCTTGGCCTTCCAGATCCAGTTTTACTACTCAGAATTCCTGGAGAGTGTGGCTGCCATCTACCAGGACCTACTGTCAGGCAAGAACCCCAACACAGTGATTGTGCCAACATCGTCCAGTGGGCAGCACCGCCAGCGCCCCAACTTGGGCGAGGTCAGCATACTGGAGGGGGTCGAGGCGTCCCTCTTCTACCAGCGCCTGGAGAGCCTGTGTGACCGGCACAAGTACAGCTGCCCACCCCCAGCGCTTGTCAAAGAGGTCCTAAGCAATGTTCAGAGACTGACCTTCTACGGATTCCTTGTGGCTCTCTCCAAGCACCGTGGAATCAGCCAAGCCCTCGGAGCTTTGCCTGACAAAGCGGACCTGATGCATGACCCAGCCATGGATGAGGAGCTGGACCGACTGCTGGCCCAGATTCCAGACCTGGTCAGT---------GCCAGTCCAGAGGCCAGCTGCCTGCCTTCCCGGACCCCTCACCGGGCTGCCTTTTCCTGGAGACCTCTCCATCAC---GCCCGCAAAGTGGATGCAGAGAGCGATGGCTCCACTGAAGAGACAGATGAGTCCGAGATT---
>speTri2
ATGCTGAGTCCCGAGCGCCTAGCCCTACCCGACTACGAGTATCTGGCCCAGCGACATGTCCTCACGTACATGGAGGATGCAGTGTGCCAACTGCTAGAGAACAGGGAGGATATTAGCCAGTATGGCATTGCCAGGTTCTTCACTGAATATTTTACCAGTGTATGCCAGGGAACTCATATTCTCTTTCGAGAATTCAGCTTCATCCAAGCCACCCCCCACAATAGGGCATCATTTTTACGGGCCTTCTGGAGATGCTTTCGAACTGTGGGCAAAAATGGTGATTTGCTGACGATGAAAGAATATCACTGTCTGCTGCAGTTACTGTGCCCGGATTTCCCACTGGAGCTCACTCAGAAAGCAGCCAGGATCGTGCTCATGGACGATGCCATGGACTGCTTGATGTCTTTTTCAGATTTCCTTTTTGCCTTCCAGATCCAGTTTTACTACTCAGAATTCCTGGACAGCGTGGCTGCCATCTATCAGGACCTGCTGTCAGGCAAGAACCCCAATACCGTGATTGTGCCAACATCATTCAGTGGGCAGCACCGCCAGCGACCTGCCTTGGGCGAGGCTGGCATGCTGGAGGGAGTGGAGGCGTCGCTGTTCTACCAGTGCCTGGAAAACCTGTGTGACCGGCACAAGTACAGCTGCCCACCCCCAGCACTCGTCAAAGAGGTCCTAAGCAACGTCCAGAGACTGACCTTCTATGGATTTCTTGTGGCCCTCTCGAAGCACCATGGAATCAACCAGGCCCTAGGAGCTTTGCCTGACAAAGGGGACCTGATGCATGACCCAGCCATGGATGAGGAACTGGAACGACTGTTGGTCCAGGTCCCAGGCCTGGTCAACTCT------GCCACTCCAGAGGCCAGCTGCCTGCCTTCCCGGATCCCTCCCCGGGTTGGCTCCCCATGGAGACCTCTCCATCAC---TCCCGCAAAGTGGATGCAGAAAGCGATGGCTCCACTGAAGAGACAGATGAGTCCGAGACT---
>calJac3
ATGCTGAGTCCCGAGCGCCTAGCCCTGCCGGACTATGAGTATCTGGCTCAGCGACATGTCCTCACCTACATGGAGGATGCAGTGTGCCAGCTGCTAGAGAACAGGGAAGATATTAGCCAATATGGCATTGCCAGGTTCTTCACTGAATATTTTAATAGTGTATGCCAGGGAACTCACATTCTCTTTCGGGAATTCAGCTTCATCCAAGCCACCCCCCACAATAGAGTATCGTTTTTACGGGCCTTCTGGAGATGCTTCCGAACTGTGGGCAAAAATGGCGATTTGCTGACTATGAAAGAATATCACTGTTTGCTGCAATTACTGTGCCCTGATTTCCCGCTGGAGCTCACTCAGAAAGCAGCCAGGATTGTGCTCATGGACGACGCCATGGACTGCTTGATGTCTTTCTCAGATTTCCTTTTTGCCTTCCAGATCCAGTTTTACTACTCAGAATTTCTGGACAGTGTGGCCACCATCTATCAGGACCTGCTGTCGGGCAAGAATCCCAATACAGTGATCGTGCCCACGTCC---AGCGGACAGCACCGCCAGCGACCTGCCTTGGGCGAGGCCGGCATGCTGGAGGGTGTGGAGGCATCGCTGTTCTGCCAGTGTCTGGAAAACCTGTGTGACCGGCACAAGTACAGCTGCCCACCCCCAGCCCTTGTCAAAGAGGTCCTAAGCAACGTCCAGAGACTGACCTTCTACGGATTCCTCATGGCTCTCTCCAAGCACCATGGAATCAACCAAGCCCTCGGAGCTTTGCCTGACAAGGGGGATCTGATGCATGACCCAGCCATGGACGAGGAGCTGGAACGGCTGCTGGCCCAGGTCCCAGGCCTGGTCAACTCAGTCACAGCCAGTCCAGAGACCAGTTGCCTACCTTCCCGGACCCCTCCCCGGGTTGGCTCCCCCTGGAGACCCCTCCATCAT---TCCCGAAAAGTGGATGGAGAGAGTGATGGCTCCACCGAAGAGACAGATGAGTCGGAGACT---
>saiBol1
ATGCTGAGTCCGGAGCGCCTAGCCCTGCCGGACTACGAGTATCTGGCTCAGCGACATGTCCTCACCTACATGGAGGATGCAGTGTGCCAGCTGCTAGAGAACAGGGAAGATATTAGCCAATATGGCATTGCCAGGTTCTTCACTGAATATTTTAACAGTGTATGCCAGGGAACTCACATTCTCTTTCGGGAATTCAGCTTCATCCAAGCCACCCCCCACAATAGAGTATCATTTTTACGGGCCTTCTGGAGATGCTTCCGAACTGTGGGCAAAAATGGTGATTTGCTGACTATGAAAGAATATCACTGTTTGCTGCAATTACTGTGCCCCGATTTCCCGCTGGAGCTCACTCAGAAAGCAGCCAGGATTGTGCTCATGGATGATGCCATGGACTGCCTGATGTCTTTTTCAGATTTCCTTTTTGCCTTCCAGATCCAGTTTTACTACTCAGAATTCCTGGACAGTGTGGCCGCCATCTATCAGGACCTGCTGTCGGGCAAGAATCCCAACACGGTGATCGTGCCCACGTCC---AGTGGGCAGCACCGCCAGCGACCTGCCTTGGGCGAGGCCAGCATGCTGGAGGGTGTGGAGGCGTCACTGTTCTGCCAGTGTCTGGAAAACCTGTGTGACCGGCACAAGTACAGCTGCCCACCCCCAGCACTTGTCAAAGAGGTCCTAAGCAACGTCCAGAGACTGACTTTCTATGGATTCCTCATGGCACTCTCCAAGCACCATGGAATCAACCAAGCCCTCGGAGCTTTGCCTGACAAGGGGGATCTGATGCATGACCCAGCCATGGACGAGGAGCTGGAACGGCTGCTGGCCCAGGTCCCGGGCCTGGTCAACTCGGTCACAGCCAGTCCAGAAGCCACTTGCCTACCTTCCCGGATCCCTCCCCGGGTTGGCTCCCCCTGGAGACCCCTCCATCAT---TCCCGAAAAGTGGATGGAGAGAGTGATGGCTCCACCGAAGAGACAGACGAGTCGGAGACT---
>hg38
ATGCTGAGTCCGGAGCGCCTAGCCCTACCGGACTACGAGTATCTGGCTCAGCGACATGTCCTCACCTACATGGAGGATGCAGTGTGCCAGCTGCTAGAAAACAGGGAAGATATTAGCCAATATGGAATTGCCAGGTTCTTCACTGAATATTTTAACAGTGTATGCCAGGGAACACACATTCTCTTTCGAGAATTCAGCTTCGTCCAAGCCACCCCCCACAATAGGGTATCATTTTTACGGGCCTTCTGGAGATGCTTCCGAACTGTGGGCAAAAATGGCGATTTGCTGACCATGAAAGAATATCACTGTTTGCTGCAATTACTGTGTCCTGATTTCCCGCTGGAGCTCACTCAGAAAGCAGCCAGGATTGTGCTCATGGACGATGCCATGGACTGCTTGATGTCTTTTTCAGATTTCCTCTTTGCCTTCCAGATCCAGTTTTACTACTCAGAATTCCTGGACAGTGTGGCTGCCATCTATGAGGACCTGCTGTCAGGCAAGAACCCCAACACAGTGATTGTGCCGACGTCGTCCAGTGGGCAGCACCGCCAACGACCTGCCTTGGGCGGGGCCGGCACGCTGGAGGGCGTGGAGGCGTCGCTGTTCTACCAGTGTCTGGAAAACCTGTGTGATCGGCACAAGTACAGCTGCCCACCCCCAGCACTTGTCAAAGAGGCCCTCAGCAATGTTCAGAGACTGACCTTCTATGGATTCCTCATGGCTCTCTCAAAGCACCGTGGAATCAACCAAGCCCTCGGAGCTTTGCCTGACAAGGGGGATCTGATGCACGACCCAGCAATGGATGAAGAGCTGGAACGGCTGCTGGCCCAGGTCCCAGGCCTGGTCAACTCGGTCACAGCCAGTCCAGAGGCCAGTTGCCTGCCTTCCCGGACCCCTCCCCGGGTTGGCTCTCCCTGGAGACCTCTCCATCAT---TCCCGAAAAGTGGATGGAGAGAGTGATGGCTCCACTGAAGAGACAGACGAGTCGGAGACT---
>panTro5
ATGCTGAGTCCGGAGCGCCTAGCCCTACCGGACTACGAGTATCTGGCTCAGCGACATGTCCTCACCTACATGGAGGATGCAGTGTGCCAGCTGCTAGAAAACAGGGAAGATATTAGCCAATATGGAATTGCCAGGTTCTTCACTGAATATTTTAACAGTGTATGCCAGGGAACACACATTCTCTTTCGAGAATTCAGCTTCGTCCAAGCCACCCCCCACAATAGGGTATCATTTTTACGGGCCTTCTGGAGATGCTTCCGAACTGTGGGCAAAAATGGCGATTTGCTGACCATGAAAGAATATCACTGTTTGCTGCAATTACTGTGTCCTGATTTCCCGCTGGAGCTCACTCAGAAAGCAGCCAGGATTGTGCTCATGGACGATGCCATGGACTGCTTGATGTCTTTTTCAGATTTCCTCTTTGCCTTCCAGATCCAGTTTTACTACTCAGAATTCCTGGACAGTGTGGCTGCCATCTATGAGGACCTGCTGTCAGGCAAGAACCCCAACACAGTGATTGTGCCGACGTCGTCCAGTGGGCAGCACCGCCAACGACCTGCCTTGGGCGAGGCCGGCATGCTGGAGGGCGTGGAGGCGTCGCTGTTCTACCAGTGTCTGGAAAACCTGTGTGATCGGCACAAGTACAGCTGCCCACCCCCAGCACTTGTCAAAGAGGCCCTCAGCAATGTTCAGAGACTGACCTTCTATGGATTCCTCATGGCTCTCTCAAAGCACCATGGAATCAACCAAGCCCTCGGAGCTTTGCCTGATAAGGGGGATCTGATGCACGACCCAGCAATGGATGAAGAGCTGGAACGGCTGCTGGCCCAGGTCCCAGGCCTGGTCAACTCGGTCACAGCCAGTCCAGAGGCCAGTTGCCTGCCTTCCCGGACCCCTCCCCGGGTTGGCTCTCCCTGGAGACCTCTCCATCAT---TCCCGAAAAGTGGATGGAGAGAGTGATGGCTCCACTGAAGAGACAGACGAGTCGGAGACT---
>ponAbe2
ATGCTGAGTCCGGAGCGCCTAGCCCTACCGGACTACGAGTATCTGGCTCAGCGACATGTCCTCACCTACATGGAGGATGCAGTGTGCCAGCTGCTAGAGAACAGGGAAGATATTAGCCAATATGGAATTGCCAGGTTCTTCACTGAATATTTTAACAGTGTATGCCAGGGAACACACATTCTCTTTCGAGAATTCAGCTTCGTCCAAGCCACCCCCCACAATAGGGTATCATTTTTACGGGCCTTCTGGAGATGCTTCCGAACTGTGGGCAAAAATGGCGATTTGCTGACCATGAAAGAATATCACTGTTTGCTGCAATTACTGTGTCCTGATTTCCCGCTGGAGCTCACTCAGAAAGCAGCCAGGATTGTGCTCATGGATGATGCCATGGACTGCTTGATGTCTTTTTCAGATTTCCTCTTTGCCTTCCAGATCCAGTTTTACTACTCAGAATTCCTGGACAGTGTGGCTGCCATCTATGAGAACCTGCTGTCAGGCAAGAACCCCAACACAGTGATTGTGCCGACGTCGTCCAGTGGGCAGCACCGCCAACGACCTGCCTTGGGCGAGGCCGGCATGCTGGAGGGCGTGGAGGCATCGCTGTTCTACCAGTGTCTGGAAAACCTGTGTGATCGGCACAAGTACAGCTGCCCACCCCCAGCACTTGTCAAAGAGGCTCTTAGCAATGTTCAGAGACTGACCTTCTATGGATTCCTCATGGCTCTCTCAAAGCACCATGGAATCAACCAAGCCCTCGGAGCTTTGCCTGACAAGGGGGATCTGATGCACGACCCAGCAATGGACGAAGAGCTGGAACGGCTGCTGGCCCAGGTCCCAGGCCTGGTCAACTCGGTCACAGCCAGTCCAGAGGCCAGTTGCCTGCCTTCCCGGACCCCTCCCAGGGTTGGCTCCCCCTGGAGACCTCTCCATCAT---TCCCGAAAAGTGGATGGAGAGAGCGATGGCTCCACTGAAGAGACAGACGAGTCGGAGACT---
>macFas5
ATGCTGAGTCCGGAGCGCCTAGCCCTACCGGACTACGAGTATCTGGCTCAGCGACATGTCCTCACCTACATGGAGGATGCAGTGTGCCAGCTGCTAGAGAACAGGGAAGATATCAGCCAATATGGAATTGCCAGGTTCTTCACTGAATATTTTAACAGTGTATGCCAGGGAACACACATTCTCTTTCGAGAATTCAGCTTCGTCCAAGCCACCCCCCACAATAGGGTATCATTTTTACGAGCCTTCTGGAGATGCTTCCGAACTGTGGGCAAAAATGGCGATTTGCTGACCATGAAAGAATATCACTGTTTGCTGCAATTACTGTGTCCTGATTTCCCGCTGGAGCTCACTCAGAAAGCAGCCAGGATTGTGCTCATGGACGACGCCATGGACTGCTTGATGTCTTTTTCAGATTTCCTCTTTGCCTTCCAGATCCAGTTTTACTACTCAGAATTCCTGGACAGTGTGGCTGCCATCTATGAGGATCTGCTGTCGGGCAAGAACCCCAACACAGTGATCGTGCCGACGTCATCCAGTGGGCAGCACCGCCAACGACCTGCCTTGGGCGAGGCCGGCATGCTAGAGGGCGTGGAGGCGTCGCTGTTCTACCAGTGTCTGGAAAACCTGTGTGATCGGCACAAGTACAGCTGCCCACCCCCAGCACTTGTCAAAGAGGCCCTCAGCAACGTTCAGAGACTGACCTTCTATGGGTTCCTCATGGCTCTCTCAAAGCACCATGGAATCAACCAAGCCCTCGGAGCTTTGCCTGACAAGGGGGATCTGATGCACGACCCAGCAATGGACGAGGAGCTGGAACGGCTGCTGGCCCAGGTCCCGGGCCTGGTCAACTCGATCACAGCCAGTCCAGAGGCCAGTTGCCTGCCCTCCCGGACCCCTCCCCGGGTTGGCTCCCCCTGGAGACCTCTCCATCAT---TCCCGAAAAGTGGATGGAGAGAGCGATGGCTCCACTGAAGAGACAGACGAATCGGAGACT---
>gorGor5
ATGCTGAGTCCGGAGCGCCTAGCCCTACCGGACTACGAGTATCTGGCTCAGCGACATGTCCTCACCTACATGGAGGATGCAGTGTGCCAGCTGCTAGAAAACAGGGAAGATATTAGCCAATATGGAATTGCCAGGTTCTTCACTGAATATTTTAACAGTGTATGCCAGGGAACACACATTCTCTTTCGAGAATTCAGCTTCGTCCAAGCCACCCCCCACAATAGGGTATCATTTTTACGGGCCTTCTGGAGATGCTTCCGAACTGTGGGCAAAAATGGCGATTTGCTGACCATGAAAGAATATCACTGTTTGCTACAATTACTGTGTCCTGATTTCCCGCTGGAGCTCACTCAGAAAGCAGCCAGGATTGTGCTCATGGACGATGCCATGGACTGCTTGATGTCTTTTTCAGATTTCCTCTTTGCCTTCCAGATCCAGTTTTACTACTCAGAATTCCTGGACAGTGTGGCTGCCATCTATGAGGACCTGCTGTCAGGCAAGAACCCCAATACAGTGATTGTGCCGACGTCGTCCAGTGGGCAGCACCGCCAACGACCTGCCTTGGGCGAGGCCGGCATGCTGGAGGGCGTGGAGGCGTCGCTGTTCTACCAGTGTCTGGAAAACCTGTGTGATCGGCACAAGTACAGCTGCCCACCCCCAGCACTTGTCAAAGAGGCCCTCAGCAATGTTCAGAGACTGACCTTCTATGGATTCCTCATGGCTCTCTCAAAGCACCATGGAATCAACCAAGCCCTCGGAGCTTTGCCTGACAAGGGGGATCTGATGCACGACCCAGCAATGGATGAAGAGCTGGAACGGCTGCTGGCCCAGGTCCCAGGCCTGGTCAACTCGGTCACAGCCAGTCCAGAGGCCAGTTGCCTGCCTTCCCGGACCCCTCCCCGGGTTGGCTCTCCCTGGAGACCTCTCCATCATCATTCCCGAAAAGTGGATGGAGAGAGTGATGGCTCCACTGAAGAGACAGATGAGTCGGAGACT---
>triMan1
ATGCTGAGTCCGGAGCGCTTAGCCCTGCCGGACTACGAGTATCTGGCTCAGCAACATGTCCTTACGTACATGGAGGATGCTGTGTGCCAGCTGCTAGAGAACAAGGAGGATATTAGCCAATATGGCATTGCCAGGTTCTTCACTGAATATTTTAACAGCGTGTGCCAGGGAACTCATATTCTCTTTCGGGAATTCAGCTTCATCCAAGCCACACCCCACAATAGGGCATCGTTCTTACGGGCCTTCTGGAGATGCTTCAGAACTGTGGGCAAAAATGGTGATTTGCTGACCATGAAAGAATATCACTGTTTACTGCAATTACTGTGCCCTGACTTCCCGCTGGAGCTCACACAGAAAGCAGCCAGGATTGTGCTCATGGATGATGCCATGGACTGCTTGATGTCTTTTTCAGATTTCCTTTTTGCCTTCCAGATCCAGTTTTACTACTCAGAATTCTTGGAGAGTGTGGCTGCCATCTATCAGGACTTGCTGTCTGGCAAGAACCCCAATACAGTGATTGTACCAACGTCATCCAGCGGGCAGCACCGCCAACGACCTGCCTTGGGAGAGGCTAGCATGCTGGAGGGAGTGGAGGCGTCACTGTTCTACCAGTGCCTGGAGAACCTGTGTGACCGGCACAAGTACAGCTGCCCACCCCCAGCGCTTGTCAAAGAGGTCCTCAGCAATGTTCAGAGACTGACCTTCTATGGATTCCTTGTGGCTCTCTCAAAGCATCATGGAATTAACCAAGCCCTAGGAGCTTTGCCTGACAAGGGGGACCTGATGCATGACCCAGCCATGGATGAGGAGCTGGAACGTCTGCTGGTCCAGGTCCCAGGCCTGGTCAACTCAGTCAGTGCCAGCCCAGAAGCCAGCTGCCTGCCTTCCCGAACCCCTCCCCGGGTTGCCTCCCCCTGGAGACCCCTCCATCAC---TCCCGCAAAGTGGATGCAGAGAGCGATGGCTCCACTGAAGAGACAGATGAGTCTGAGACT---
>HLturTru3
ATGCTGAGTCCGGAACGCCTAGCCCTACCGGACTACGAATATCTGGCCCAGCGCCATGTCCTCACATACATGGAGGATGCAGTATGCCAGCTGCTAGAGAACAAGGAAGATATTAGCCAATATGGCATTGCCAGGTTCTTCACTGAATATTTTAACAGTGTATGTCAGGGAACTCACATTCTTTTTCGGGAATTCAGCTTCATCCAAGCCACCCCTCACAATAGGGCATCATTCTTACGGGCCTTCTGGAGATGCTTCCGAACTGTAGGCAAAAATGGCGATTTGCTGACCATGAGGGAATATCACTGCTTGCTGCAATTACTGTGCCCGGATTTCCCGCTGGAGCTCACTCAGAAAGCAGCCAGGATTGTGCTCATGGACGACGCCATGGACTGCTTGATGTCTTTTTCAGATTTCCTTTTTGCCTTCCAGATCCAGTTTTACTACTCAGAATTCCTGGAGAGCGTGGCTGCCATCTATCAGGACCTGCTGTCAGGCAAGAACCCCAATACGGTGATTGTGCCGACGTCATCCAGTGGGCAGCACCGCCAGCGGCCTACCTTGGGCGAGGCCAGCATGCTGGAGGGCGTGGAGGCGTCACTGTTCTACCAGTGCCTGGAGAACTTGTGTGACCGGCACAAGTACAGCTGCCCACCCCCAGCACTCGTCAAAGAGGTCCTAAGCAACGTTCAGAGACTGACCTTCTATGGATTCCTCGTGGCCCTCTCAAAGCATCATGGGATCAACCAAGCCCTA---------------------------------------------------------------------------------------------------------------------------------------------------------------------------------------------------------------------------------------------------
>felCat8
ATGCTGAGTCCAGAGCGCCTAGCCCTACCGGACTACGAGTATCTGGCCCAGCGACATGTCCTCACGTACATGGAAGATGCAGTGTGCCAACTGCTAGAGAACAAGGAAGATATTAGCCAGTACGGCATTGCCAGGTTCTTCACTGAATATTTTAACAGTGTGTGTCAGGGAACTCACATTCTCTTTCGGGAATTCAGCTTCATCCAAGCAACCCCTCACAACAGGGCATCATTCTTACGGGCCTTCTGGAGATGCTTCCGAACTGTGGGCAAAAATGGCGATTTGCTGACCATGAGAGAGTATCACTGTTTGCTGCAACTGCTGTGCCCGGATTTCCCCCTGGAGCTCACTCAGAAAGCAGCCAGGATTGTGCTCATGGATGACGCCATGGACTGCTTGATGTCTTTCTCAGATTTCCTTTTTGCCTTCCAGATCCAGTTTTACTACTCAGAATTCCTGGAGAGCGTGGCTGCTATCTATCAGGACCTGCTGGCAGGCAAGAACCCCAACACAGTGATTGTGCCAACATCATCCAGTGGGCAACACCGCCAGCGACCTACCTTGGGCGAGGCTAGTATGTTGGAGGGAGTGGAGGCATCACTGTTCTACCAGTGCCTGGAGAACTTGTGTGACCGGCACAAGTACAGCTGTCCACCCCCAGCACTTGTCAAAGAGGTACTAAGCAATGTTCAGAGACTGACCTTCTATGGATTCCTTGTGGCTCTTTCAAAGCATCATGGAATCAACCAAGCCCTGGGAGCTTTGCCTGACAAAGGAGACCTAATGCACGACCCAGCCATGGATGAGGAGCTGGAACGACTGCTTGTCCAGATCCCAGGCCTGGTCAACTCAGCCACTGCCAATCCGGAGGCCAGCTGCCTGCCTTCCCGAACCCCTCCCCGGGTTGGCTCCCCCTGGAGACCCCTCCATCAT---GCCCGCAAGATGGATGCAGAGAGCGATGGCTCCACTGAAGAGACAGACGAGTCCGAGACT---
>oryAfe1
ATGCTGAGTCCGGAGCGCCTAGCCCTCCCGGACTACGAGTATCTGGCTCAGCGACATGTCCTTACGTACATGGAGGACGCCGTGTGCCAGCTGCTAGAGAACAAGGAGGATATTAGCCAGTATGGCATTGCCAGGTTCTTCACTGAATATTTTAACAGTGTGTGTCAGGGAACTCATATTCTCTTTCGGGAATTCAGCTTCATCCAAGCCACCCCCCACAATAGGGCATCGTTCTTAAGAGCCTTCTGGAGATGCTTCAGAACTGTGGGCAAAAATGGCGATTTGCTGACCATGAGGGAATATCACTGTTTGTTGCAATTACTGTGCCCGGACTTCCCACTGGAGCTCACACAGAAGGCAGCCAGGATTGTGCTCATGGATGATGCCATGGACTGCTTGATGTCTTTCTCAGACTTCCTTTTTGCCTTCCAGATCCAGTTTTACTACTCAGAATTCCTGGAGAGTGTGTCTGCCATCTATCAGGACCTGCTGTCCGGCAAGAATCCCAACACAGTGATTGTACCAACATCGTCCAGTGGGCAGCACCGCCAGCGGCCTGCCTTGGGTGAAGCTAGCATGCTGGAGGGTGTGGAAGCATCACTGTTCTACCAGTGCCTGGAGAACCTGTGTGACCGGCACAAGTACAGCTGCCCACCCCCAGCACTTGTCAAAGAGGTCCTAAGCAACGTCCAGAGACTGACCTTCTATGGATTCCTTGTGGCTCTCTCAAAGCATCATGGAATCAACCAAGCCCTAGGAGCTTTGCCTGACAAAGGGGACTTGATGCATGACCCAGCCATGGATGAGGAACTGGAACGTCTGCTGGTCCATGTCCCAGGCCTGGTCAATTCAGTCACTGCCAGCCCAGAGGCCAGCTGCCTGCCTTCCCGGACCCCTCCCCGAGTTGCCTCCCCCTGGAGACCCCTCCATCAC---TCCCACAAAGTGAATACAGAAAGTGATGGCTCCACTGAAGAAACAGATGAATCCGAGACT---
>conCri1
ATGCTGAGTCCGGAGCGTCTAGCCTTACCGGACTACGAGTATCTGGCTCAGCGACATGTCCTCACATACATGGAGGATGCAGTGTGTCAGCTACTAGAGAACAAGGAAGATATTAGCCAATACGGCATTGCCAGATTCTTCACTGAATATTTTAACAGCGTGTGTCAGGGAACTCACATTCTCTTTCGAGAATTCAGCTTCATCCAAGCCACCCCTCATAATAGGGCATCATTCTTACGCGCCTTCTGGAGATGCTTCCGAACTGTGGGCAAGAATGGTGATTTGCTGACCATGAAAGAATATCACTGTCTGCTGCAGCTACTGTGCCCGGATTTCCCCCTGGAGCTTACGCAGAAAGCAGCCAGGATTGTGCTCATGGACGACGCCATGGATTGCCTGATGTCTTTTTCAGATTTCCTTTTTGCTTTCCAGATCCAGTTTTACTACTCAGAATTCCTGGAGAGCGTGGCCGCCATCTACCAGGACCTGCTGTCAGGCAAGAACCCCAATACAGTGATAGTGCCAACATCATCCAGTGGGCAACACCGCCAGCGGCCTGCCATGGGCGAGGCCAGCATGCTGGAGGGGGTGGAGGCGTCGCTGTTCTACCAGTGCCTGGAGAATTTGTGTGACCGACACAAGTACAGCTGCCCACCCCCAGCACTTGTCAAAGAGGTCCTAAGCAACGTCCAGAGACTCACCTTCTATGGATTCCTTGTGGCTCTCTCAAAGCATCATGGAATCAACCAAGCCCTAGGTGCTTTGCCTGACAAAGGGGATCTGATGCACGACCCAGCCATGGACGAGGAGCTGGAGCGCTTGCTGGCCCAGGTCCCGAGCCTGGTGAACTCGGTCACTGCCACACCAGAGGCCAGCTGCCTGCCTTCCCGGACCCCTCCCCGGGTTGGCTCCCCCTGGAGGCCCCTCCATCAT---GCCCGCAGAGTGGATGCAGAGAGCGATGGTTCCACCGAAGAGACAGATGAGTCCGAGACT---
>otoGar3
ATGCTGAGTCCCGAGCGTCTAGCCCTACCGGACTATGAGTATCTGGCTCAGCGACATGTCCTCACGTACATGGAGGATGCAGTATGCCAGCTGCTAGAAAACAGGGAGGATATTAGCCAATATGGTATTGCCAGGTTCTTCACTGAATATTTTAACAGTGTATGCCAGGGAACTCACATTCTCTTTCGGGAATTCAGCTTCATCCAAGCCACCCCCCACAATAGAGCATCGTTTTTACGGGCCTTCTGGAGGTGCTTCCGAACTGTAGGCAAAAATGGTGATCTGCTGACCATGAAAGAATATCACTGTTTGCTGCAATTACTGTGCCCCGATTTCCCACTGGAGCTTACTCAGAAAGCAGCCAGGATTGTGCTCATGGATGACGCCATGGACTGCTTGATGTCTTTTTCAGATTTCCTTTTTGCCTTCCAGATCCAGTTTTACTACTCAGAATTCCTGGACAGTGTGGCCACCATCTATCAGGACCTATTATCAGGCAAGAACCCCAATACAGTAATTGTGCCAACATCATCCAGTGGGCAACATCGCCAGCGACCTGCCCTGGGCGAGGCCAGCATG---GAGGGAGTGGAGGCGTCACTCTTCTACCAGTGCCTGGAAAACCTGTGTGACCGGCACAAGTACAGCTGCCCACCCCCAGCACTTGTCAAAGAAATCCTAAGCAACGTTCAGAGACTGACCTTCTATGGATTCCTTGTGGCTCTCTCAAAGCATCATGGGATCAACCAAGCCCTAGGAGCTTTGCCTGACAAAGGGGATCTGATGCACGACCCAGCCATGGACGAAGAGCTGGAACGGCTGCTGGTCCAGGTCCCAGGTCTGGTCAACTCGGTCACTGCCAGTCCAGAGGCCAGCTGCCTGCCTTCCCGGACCCCTCCTCGGGTTGGATCCCCCTGGAGACCCCTCCATCAC---TCCCGAAAAGTTGACGCAGAGAGCGATGGCTCCACTGAAGAGACAGATGAGTCCGAGACT---
>HLequCab3
ATGCTGAGTCCGGAGCGCCTAGCCCTAACGGACTACGAGTATCTGGCCCAGCGACATGTCCTCACGTACATGGAGGACGCAGTGTGCCAGCTGCTAGAGAACAAGGAAGATATTAGCCAATACGGCATTGCCAGGTTCTTCACTGAATATTTTAACAGTGTATGTCAGGGAACTCACATTCTCTTTCGGGAATTCAGCTTCATCCAAGCCACCCCTCACAATAGGGCATCCTTCTTACGGGCCTTCTGGAGATGCTTCCGAACTGTGGGCAAAAATGGCGATTTGCTGACCATGAAGGAATATCACTGTTTGCTGCAATTACTGTGCCCGGATTTCCCGCTGGAGCTCACACAGAAAGCAGCCAGGATTGTGCTCATGGACGATGCCATGGACTGCCTGATGTCTTTTTCAGATTTCCTTTTCGCCTTCCAGATCCAGTTTTACTACTCAGAGTTCCTGGAGAGCGTGGCTGCCATCTATCAGGACCTGCTGTCAGGCAAGAACCCCAATACAGTGATTGTGCCCACGTCATCCAGCGGGCAGCACCGCCAGCGGCCGGCCTTGGGCGAGGCCAGCATGCTGGAGGGAGTGGAGGCGTCGCTCTTCTACCAGTGCCTGGAGAACCTGTGTGACCGGCACAAGTACAGCTGCCCACCCCCAGCACTGGTCAAAGAGGTCCTTAGCAACGTTCAGAGACTGACCTTCTATGGATTCCTTGTGGCTCTCTCAAAGCATCATGGCATCAACCAAGCCCTAGGAGCTTTGCCTGACAAAGGGGACCTGATGCACGATCCGGCCATGGATGAGGAGTTGGAACGGCTGCTGGCCCAAGTCCCAGGCCTGGTCAACTCGGTCACTGCCAGTTCAGAGGCCAGCTGCCTGCCTTCCCGGACCCCTCCCCGGGTTGGCTCCCCGTGGAGACCTCTCCATCAC---GCCCGCAAAGTGGATGCAGAGAGTGATGGCTCCACTGAAGAGACAGACGAGTCCGAGACT---
>balAcu1
ATGCTGAGTCCGGAACGCCTAGCCCTACCGGACTACGAGTATCTGGCCCAGCGCCATGTCCTCACATATATGGAGGATGCAGTATGCCAGCTGCTAGAGAACAAGGAAGATATTAGCCAATATGGCATTGCCAGGTTCTTCACTGAATATTTTAACAGTGTATGTCAGGGAACTCACATTCTTTTTCGGGAATTCAGCTTCATCCAAGCCACCCCTCACAATAGGGCATCATTCTTACGGGCCTTCTGGAGATGCTTCCGAACTGTAGGCAAAAATGGCGATTTGCTGACCATGAGGGAATATCACTGCTTGCTGCAATTACTGTGCCCAGACTTCCCGCTGGAGCTCACTCAGAAAGCAGCCAGGATTGTGCTCATGGACGACGCCGTGGACTGCTTGATGTCTTTTTCAGATTTCCTTTTTGCCTTCCAGATCCAGTTTTACTACTCAGAATTCCTGGAGAGCGTGGCTGCCATCTATCAGGACCTGCTGTCAGGCAAGAACCCCAATACGGTGATTGTGCCGACGTCGTCCAGTGGGCAGCACCGCCCACGGCCTACCTTGGGCGAGGCCAGCATGCTGGAGGGCGTGGAGGCGTCCCTGTTCTGCCAGTGCCTGGAGAACTTGTGTGACCGGCACAAGTACAGCTGCCCACCCCCAGCACTCGTCAAAGAGGTCCTAAGCAACGTTCAGAGACTGACCTTCTATGGATTCCTCGTGGCCCTCTCAAAGCATCATGGGATCAACCAAGCCCTAGGAGCTTTGCCTGACAAAGGGGACCTGATGCACGACCCAGCTCTGGATGAGGAACTAGAACGGCTGCTGGCGCAGATCCCAGGCCTGGTCAACTCGGTCACTGCCGGTCCAGAGGCCAGCTGCCTGCCTGCCCGGACCCCTCCCCGGGTTGGCTCCCCCTGGAGACCCCTGCATCAC---ACCCGCAAAGTGGATGCAGAGAGCGATGGCTCCACTGAAGAAACAGATGAGTCCGAGACT---
>canFam3
ATGCTGAGTCCGGAGCGCCTAGCCCTACCGGACTACGAGTATCTGGCCCAGCGACATGTCCTCACATACATGGAGGATGCAGTGTGTCAGCTGCTAGAGAATAAGGAAGATATTAGCCAATATGGCATTGCCAGGTTCTTCACTGAATATTTTAACAGTGTATGTCAGGGAACTCACATTCTCTTTCGGGAATTCAGCTTCATCCAAGCCACCCCTCACAATAGGGCATCATTCTTACGGGCCTTCTGGAGATGCTTCCGAACTGTGGGCAAAAATGGCGATTTGCTGACCATGAGAGAATATCACTGTCTGCTGCAATTGCTGTGCCCAGATTTCCCGCTGGAGCTTACTCAGAAAGCAGCCAGGATTGTGCTCATGGATGACGCCATGGATTGCTTGATGTCTTTTTCAGATTTCCTTTTCGCCTTCCAGATCCAATTTTACTACTCAGAATTCCTGGAGAGTGTGGCTGCCATCTATCAGGACCTGCTGGCAGGCAAGAATCCCAATACGGTGATCGTGCCGACGTCCTCCAGTGGCCAGCACCGCCAGCGGCCTGCGTTGGGTGAGGCTAGCACGCTGGAGGGCGTGGAGGCGTCCCTGTTCTACCAGTGTCTGGAGAACTTGTGTGACCGGCACAAATACAGCTGTCCACCCCCCGCACTTGTCAAAGAGGTACTAAGCAACGTTCAGAGACTGACCTTCTACGGATTCCTTGTGGCTCTTTCAAAGCATCATGGGATCAACCAAGCCCTAGGAGCTTTGCCTGACAAAGGGGACCTGATGCACGACCCAGCCATGGATGAGGAGCTGGAACGGCTGCTGGCCCAGGTCCCAGGCCTGGTCAACTCGGCCACTGCCAATCCAGAGGCTGGCTGCCTGCCTTCCCGGACCCCTCCCCGGGTTGGCTCTCCCTGGAGACCCCTCCATCAC---GCCCGCAAGGTGGACGCAGAGAGCGATGGTTCCACTGAAGAGACGGATGAGTCCGAGACT---
>loxAfr3
ATGCTGAGTCCCGAGCGCCTAGCCTTACCGGACTACGAGTATCTGGCTCAGCGACATGTCCTTACGTACATGGAGGATGCTGTGTGCCAGCTGCTAGAGAATAAGGAAGATATTAGCCAATATGGCATTGCCAGGTTCTTCACCGAATATTTTAACAGTGTATGTCAGGGAACTCATATTCTCTTTCGGGAATTCAGCTTCATCCAAGCCACACCCCACAATAGGGCATCGTTCTTACGGGCCTTCTGGAGATGCTTCAGAACTGTGGGCAAAAATGGCGATTTGCTGACCATGAAAGAATATCACTGTCTGCTCCAATTACTGTGCCCCGACTTTCCGCTGGAGCTCACACAGAAGGCAGCCAGGATTGTGCTCATGGACGATGCCACGGACTGCCTGATGTCTTTTTCAGATTTCCTTTTTGCCTTCCAGATCCAGTTTTACTACTCAGAATTCTTGGAGAGTGTGGCTGCCATCTATCAGGACCTGCTGTCTGGCAAGAACCCCAATACAGTGATTGTACCAACATCATCCAGTGGGCAGCACCGCCAACGACCTGCCTTGGGTGAGGCTAGCATGCTGGAGGGAGTGGAGGCGTCACTCTTCTACCAGTGCCTGGAGAACCTGTGTGACCGGCACAAGTACAGCTGCCCACCCCCAGCGCTTGTCAAAGAGGTGCTAAGCAACGTTCAGAGACTGACCTTCTATGGATTCCTCGTGGCTCTCTCAAAACATCATGGAATCAACCAAGCCCTAGGAGCTCTGCCTGACAAGGGGGACCTGATGCACGACCCAGCCATGGATGAGGAGCTGGAACGGCTGCTGGTTCAGGTCCCGGGCCTGGTCAACTCTGTCACTGCCAGCTCAGAAGCCAGCTGCCTGCCTTCCCGAACCCCTTCCCGAGTTGCCTCCCCCTGGAGACCCCTCCATCAC---TCCCGCAAAGTGGATGTAGAGAGCGATGGCTCCACTGAAGAGACAGATGAGTCCGAGACT---
>ochPri3
ATGCTGAGTCCGGAGCGCCTAGCCCTACCGGACTACGAGTATCTGGCACAACGACATGTCCTTACTTACATGGAGGATGCCGTATGCCAACTGCTGGAGAATAGGGAAGATATTAGCCAGTATGGAATTGCCAGGTTCTTCACTGAATATTTTAACAGCGTATGCCAGGGAACTCACATCCTCTTCCGGGAATTCAGCTTCGTCCAGGCCACCCCCCACAACCGGGCATCATTTCTGCGGGCCTTCTGGCGATGCTTCCGAACCGTGGGCAAAAACGGTGACCTGCTCACCATGAAGGAGTACCACTGCCTGCTGCAGCTGCTCTGCCCGGATTTCCCGCTGGAGCTCACACAGAAAGCAGCCAGGATTGTGCTCTTGGACGACGCCATGGACTGCCTGATGTCCTTTTCAGATTTCCTCTTTGCCTTCCAGATCCAGTTTTACTACTCAGAGTTCCTGGAGAACGTGGCAGCCATCTATCAGGACCTGCTGTCAGGCAAGAACCCCAACACAGTGATTGTGCCTACATCGTCCAGCGGGCAGCACCGCCAGCGGCCGGCCTTGGGCGAGGCCAGCATGCTGGAGGGAGTAGAGGCATCACTGTTCTACCAGTGCCTGGAAAACCTGTGTGACCGGCACAAATACAGCTGCCCACCCCCAGCTCTGGTCAAAGAAGTCCTTAGCAACGTGCAGCGGCTGACCTTCTATGGGTTCCTCGTGGCCCTCTCAAAGCATCATGGGATCAACCAAGCCCTAGGAGCTTTGCCTGACAAAGGGGACCTGATGCACGACCCTGCCATGGACGAGGAACTGGAGCGGCTGCTGGTCCAGGTCCCAGGCCTGGTCAACTCGGTCACTGCCACGCCTGAGGCCAGCAACCTGCCTTCCCGGACCCCTCCCCGGGTTGGCTCCCCCTGGAGACCCCTCCACCAC---ATCCGCAAAGTGGACGGTGAGAGCGATGGCTCCACTGAAGAGACAGATGAGTCTGAGACT---
>dasNov3
ATGCTAAGTCCGGAGCGTCTGGCTCTACCGGACTACGAGTATCTGGCTCAGCGACATGTGCTCACATATATGGAGGATGCAGTATGTCAGCTGCTAGAAAACAGGGAGGATATTAGCCAATATGGCATTGCCAGATTCTTCACTGAATACTTTAACAGTGTATGTCAGGGAACTCACATTCTCTTTCGGGAATTCAGTTTCATCCAAGCCACTCCCCACAATAGGGCATCATTCTTACGGGCCTTCTGGAGATGCTTCCGAACTGTGGGGAAAAATGGCGATTTGCTGACCATGAAAGAATATCACTGTTTGCTGCAATTGCTGTGCCCAGACTTCCCACTGGAGCTCACTCAGAAAGCTGCCAGGATTGTGCTCATGGATGATGCCATGGACTGCTTAATGTCTTTTTCAGATTTCCTTTTTGCCTTCCAGATCCAGTTTTACTACTCAGAATTCCTGGAGAGTGTGGCTGCCATCTATCAGGACCTGCTGGCAGGCAAGAACCCCAATACGGTGATTGTGCCCACATCGTCCAGCGGGCAGCACCGCCAGCGGCCTGCCTTGGGCGAGGCTAGCATGCTGGAAGGAGTGGAGGCGTCACTGTTCTACCAGTGCCTGGAGAACCTGTGTGACCGGTACAAGTACAGCTGTCCACCCCCAGCTGTTCTCAAAGAAGTCCTAAGCAACGTTCAGAGACTGACCTTCTATGGATTCCTTGTGGCTCTCTCAAAGCATCATGGAATCAACCAGGCCCTAGGAGCTTTGCCCGACAAGGGAGACCTGATGCACGATCCAGCCATGGATGAGGAGCTGGAACGACTGCTGGTCCAGGTCCCAGGCCTGGTCAACTCCGTCACTGCCAATCCAGAGGTCAGCTGCTTGCCTTCCCGGACCTATCCCCGGGTTGGCTCCCCCTGGAAGTCCCTCCATCAC---TCCCGCAAAGTGGATGCAGAGAGCGATGGCTCCACTGAAGAGACGGACGAGTCTGAGACT---
>musFur1
ATGCTGAGTCCCGAGCGCCTAGCCCTACCGGACTACGAGTATCTGGCCCAGCGACATGTCCTCACATATATGGAGGATGCAGTGTGCCAGCTGTTAGAGAATAAGGAAGATATTAGCCAGTACGGCGTTGCCAGGTTCTTCACTGAATATTTTAACAGTGTATGTCAGGGAACTCACATTCTCTTTCGGGAATTCAGCTTCATCCAGGCCACCCCTCACAATAGGGCATCATTCTTACGGGCCTTCTGGAAATGCTTCCGAACTGTGGGCAAAAATGGCGATTTGCTGACCATGAGAGAGTATCACTGTTTGCTGCAACTGCTGTGCCCGGATTTCCCACTGGAGCTCACTCAGAAAGCGGCCAGGATCGTGCTCATGGATGACGCCATGGACTGCCTGATGTCTTTTTCAGATTTCCTTTTTGCCTTCCAGATCCAGTTTTACTACTCAGAATTCCTGGAGAGCGTGGCCGCCATCTATCAGGACCTGCTGGCGGGCAAGAACCCCAATACGGTGATTGTGCCGACGTCATCCAGCGGGCAGCACCGTCAGCGGCCCCCTTTGGGTGAGGCGAGCCTGCTGGAGGGAGTGGAGGCCTCGCTGTTCTCCCAGTGCCTGGAGAACTTGTGCGACCGGCACAAGTACAGCTGTCCACCCCCAGCACTTGTCAAAGAGGTACTAAGCAACGTTCAGAGACTGACCTTCTACGGATTCCTTGTGGCTCTTTCAAAGCATCATGGAATCAATCAAGCCCTAGGAGCTTTGCCTGACAAAGGGGACCTGATGCACGACCCAGCCATGGATGAGGAGCTGGAACGGCTGCTGGCCCAGATCCCAGGCCTGGTCAACTCGGCCACTGCCAACCCAGAGGCCGGCTGCCTGCCTTCCCGGACCCCTCCCCGGGTTGGCTCTCCCTGGAGACCCCTCCATCAC---GCCCGCAAGGTGGAAGCAGAGAGCGATGGCTCCACTGAAGAGACGGACGAGTCTGAGACT---
>ailMel1
ATGCTGAGTCCGGAGCGCCTAGCCCTACCGGACTACGAGTATCTGGCCCAGCGACATGTCCTCACATACATGGAGGATGCAGTGTGCCAGCTTCTAGAGAATAAAGAAGATATTAGCCAGTACGGCGTTGCCAGGTTCTTCACTGAATATTTTAACAGTGTATGTCAGGGAACTCACATTCTCTTTCGGGAATTCAGCTTCATCCAAGCCACCCCTCACAATAGGGCATCATTCTTGCGGGCCTTCTGGAAATGCTTCCGAACTGTGGGCAAAAATGGTGATTTGCTGACCATGAGAGAGTATCACTGTTTGCTGCAATTGCTGTGCCCGGATTTCCCGCTGGAGCTCACTCAGAAAGCAGCCAGGATTGTGCTCATGGATGACGCCATGGACTGCTTGATGTCTTTTTCAGATTTCCTTTTTGCCTTCCAGATCCAGTTTTACTACTCAGAGTTCCTGGAGAGTGTGGCCGCCATCTATCAGGACCTGTTGGCAGGCAAGAACCCCAATACCGTGATTGTGCCAACGTCATCCAGCGGGCAGCACCGCCAGCGGCCTCCCTTGGGCGAGGCTAGCATGCTGGAGGGAGTGGAGGCCTCGCAGTTCTCCCAGTGCCTGGAGAACTTGTGCGACCGGCACAAGTACAGCTGTCCCCCCCCAGCACTTGTCAAGGAGGTACTAAGCAACGTTCAGAGACTGACCTTCTATGGATTCCTTGTGGCTCTTTCAAAGCATCATGGAATCAACCAAGCCCTAGGAGCTTTGCCTGACAAAGGGGACCTGATGCACGACCCAGCCATGGATGAGGAGCTGGAACGGCTGCTGGCCCAGGTTCCAGGCCTGGTCAACTCGGCCACTGCCAATCCAGAGGCCGGCTGCCTGCCTTCCCGCACCCCTCCCCGGGTTGGCTCTCCCTGGAGACCCCTTCATCAT---GCCCGCAAGGTGGATGCAGAGAGTGATGGCTCCACTGAAGAGACGGACGAGTCTGAGACT---
>lepWed1
ATGCTGAGTCCGGAGCGCCTAGCCCTACCGGACTACGAGTATCTGGCCCAGCGACATGTCCTCACGTACATGGAGGATGCAGTGTGCCAGCTGCTAGAGAATAAGGAAGATATTAGCCAGTACGGCGTGGCCAGGTTCTTCACCGAATATTTTAACAGTGTATGTCAGGGAACTCACATTCTCTTTCGGGAATTCAGCTTCATCCAAGCCACCCCTCACAATAGGGCATCATTCTTACGGGCCTTCTGGAAATGCTTCCGAACTGTGGGCAAAAATGGCGATTTGCTGACCATGAGAGAGTATCACTGCTTGCTGCAATTGCTATGTCCGGATTTCCCGCTGGAGCTCACTCAGAAAGCAGCCAGGATTGTGCTCATGGATGACGCCATGGACTGCTTGATGTCTTTTTCAGATTTCCTTTTTGCCTTCCAGATCCAGTTTTACTACTCAGAGTTCCTGGAGAGTGTGGCCGCCATCTATCAGGACCTGCTGGCGGGCAAGAACCCCAATACGGTGATTGTGCCGACGTCATCAAGCGGGCAGCACCGCCAGCGGCCTCCCCTGGGCGAGGCTAGCGTGCTGGAGGGAGTGGAGGCCTCGCTGTTCTCCCAGGGCCTGGAGAACTTGTGTGACCGGCCCAAGTACAGCTGCCCACCCCCAGCACTTGTCAAAGAGGTACTAAGCAACGTCCAGAGACTGACCTTCTACGGATTCCTTGTGGCTCTTTCAAAGCATCATGGGATCAACCAAGCCCTAGGAGCTTTGCCTGACAAAGGGGACCTGATGCACGACCCAGCCATGGATGAGGAGCTGGAACGGCTGCTGGCCCAGGTCCCAGGCCTGGTCAACTCGGCCCCTGCCAATCCAGAGGCCGGCTGCCTGCCTTCCCGGACCCCTCCCCGGGTTGGCTCTCCCTGGAGACCCCTCCATCAC---GCCCGCAAGGTGGATGCAGAGAGCGATGGTTCCACTGAAGAGACGGACGAGTCCGAGACT---
>oryCun2
ATGCTGAGTCCGGAGCGCCTAGCCCTACCGGACTACGAGTATCTGGCACAGCGACATGTCCTTACGTACATGGAGGATGCAGTGTGCCAGCTACTAGAGAACAGGGAAGATATTAGCCAATATGGCATTGCGAGGTTCTTCACTGAATATTTTAACAGTGTATGCCAGGGAACGCACATCCTCTTCCGGGAATTCAGCTTCATCCAAGCCACCCCCCACAACAGGGCATCGTTTCTGCGGGCCTTCTGGAGATGCTTCCGAACTGTGGGCAAAAACGGTGATCTGCTGACCATGAAGGAGTACCACTGTCTGCTGCAGTTGCTGTGCCCGGACTTCCCACTGGAGCTTACTCAGAAGGCAGCCAGGATTGTGCTCATGGACGACGCCATGGACTGCCTGATGTCTTTTTCAGATTTCCTCTTTGCCTTCCAGATCCAATTTTACTACTCAGAGTTCCTGGACAGCGTGGCCGCTATCTATCAGGACCTGCTGTCGGGCAAGAGCCCCAACACGGTCATCGTGCCGACGTCGTCCAGCGGGCAGCACCGCCAGCGCCCGGCCCTGGGTGAGGCCAGCATGTTGGAGGGAGTGGAGGCGTCGCTCTTCTGCCAGTGCCTGGAAAACCTGTGTGACCGGCACAAGTACAGCTGCCCGCCCCCAGCTCTTGTCAAAGAGATCCTGAGCAGCGTGCAGAGACTGACTTTCTATGGATTCCTTGTGGCCCTCTCAAAGCATCATGGGATCAACCAAGCCCTAGGAGCTTTGCCTGACAAAGGAGATCTGATGCACGACCCAGCCATGGATGAGGAGCTGGAACGGCTGCTGGTTCAGGTCCCAGGCCTGGTCAACTCGGTCACTGCCACGCCTGAGGCCAGCTGCCTGCCTTCCCGGACCCCTTCCCGGGTTGGCTCCCCCTGGAGGCCCCTCCATCAC---TCCCGCAAAGTGGATGCCGAGAGTGATGGCTCCACGGAAGAGACAGACGAGTCCGAGACT---
>HLrouAeg4
ATGCTGAGTCCGGAGCGCCTAGCCCTACCGGACTACGAGTATCTGGCTCAGCGACATGTCCTCACGTACATGGAGGATGCAGTGTGCCAGCTGCTAGAGAATAAGGAAGATATTAGCCAATATGGCATTGCGAGGTTCTTCACTGAATATTTTAACAGTGTATGTCAGGGAACTCACATTCTCTTTCGGGAATTCAGCTTCATCCAAGCCACCCCTCACAACAGGGCATCGTTCTTACGGGCCTTCTGGAGATGCTTCCGATCGGTGGGCAAAAATGGTGATTTGCTGACCATGAAAGAATATCACTGTTTGCTGCAATTACTGTGCCCGGATTTCCCACTGGAGCTTACTCAGAAAGCAGCCAGGATTGTGCTGATGGATGATGCCATGGACTGCTTGATGTCTTTTTCAGATTTCCTTTTTGCTTTCCAGATCCAGTTTTACTACTCAGAATTCCTGGAGAGTGTGGCAGCCATCTATCAGGACCTACTGTCAGGCAAGAACCCCAAGACGGTGATTGTGCCAACGTCATCCAGCGGGCAGCACCGCCAGCGGCCTACCTTGTGTGAGGCCAGCATGCTGGAGGGAGTCGAGGCATCGCTGTTCTCCCAGTGCCTGGAGAACTTGTGTGACCGGCACAAGTACAGCTGCCCACCCCCAGCACTTGTCAAAGAAGTCCTAAGCAACGTTCAGAGACTGACCTTCTATGGATTCCTTGTGGCTCTCTCCAAGCATCATGGAATCAACCAAGCCCTGGGAGCTTTGCCTGACAAAGGGGACCTGATGCATGACCCGGCCATGGACGAGGAGCTGGAACGCTTGCTGGCCCAGATCCCAGGCCTGGTCAACTCAGTCACTGCCAGTCCAGAGGTCAGCTGCCTGCCTTCTCGGACCCCTCACCGGGCTGGCTTTTCCTGGAGACCCCTCCATCAC---GCCCGCAAAGTGGACACAGAGAGTGATGGCTCCACTGAAGAGACAGATGAGTCTGAGACT---
>susScr11
ATGCTGAGTCCGGAGCGCCTAGCCCTGCCGGACTACGAGTATCTGGCCCAGCGACATGTCCTCACATACATGGAAGATGCGGTATGCCAGCTGCTAGAGAACAAGGAAGATATTAGCCAATATGGCATTGCCAGGTTCTTCACTGAATATTTCAACAGTGTATGTCAGGGAACTCACATTCTCTTTCGGGAATTCAGCTTCATCCAAGCCACCCCTCACAATAGGGCATCATTCTTACGGGCCTTTTGGAGATGCTTCCGAACTGTGGGCAAAAATGGTGATCTGCTGACCATGAAGGAATATCACTGCTTGCTGCAATTGCTGTGCCCGGATTTCCCGCTGGAGCTCACCCAGAAAGCGGCCAGGATTGTGCTCATGGATGATGCCATGGACTGCTTGATGTCTTTTTCAGATTTCCTTCTTGCCTTCCAGATCCAGTTTTACTACTCAGAATTCCTGGAGAGCGTGGCTGCCATCTACCAGGACCTGCTGTCAGGCAAGAACCCCAATACGGTGATTGTGCCCACGTCATCCAGCGGGCAGCACCGCCAGCGGCCTGCCTTGGGCGAGGCCAGCACGTTGGAGGGTGTGGAGGCGTCGCTGTTCTGCCAGTGCCTGGAAAACTTGTGTGACCGGCACAAGTACAGCTGCCCACCCCCAGCACTTGTCAAAGAGGTCCTAAGCAACGTTCAGAGACTGACCTTCTATGGATTCCTCGTGGCTCTCTCAAAGCATCATGGGATTAACCAAGCCCTAGGAGCTTTGCCTGACAAAGGGGACCTGATGCACGACCCAGCTATGGATGCGGAGCTGGAACGCCTGCTGGCGCAGATCCCAGGCCTGGTCAACCCGGTCACTGCCGGTCCAGAGGCCAGCTGCCTGCCTTCCCGGCCCCCTCCCCGGGTTGGCTCCCCCTGGAGACCCCTCCATCAT---GCCCGCAAGGTGGATGCAGAGAGCGATGGCTCCACTGAAGAGACAGATGAGTCTGAGACT---
>micOch1
ATGCTGAGTCCTGAGCGCCTAGCTCTACCGGACTACGAGTATCTGGCTCAGCGACATGTGCTTACCTACATGGAGGATGCAGTGTGCCAGCTGCTGGAGCACAGGGAGGACATTAGCCAGTATGGCATTGCCCGGTTCTTCACTGAATATTTTAACAGTGTATGCCAAGGAACGCACATTCTCTTCCGGGAATTCAGCTTTATCCAAGCGACACCTCACAATCGGGCATCATTTCTACGGGCCTTCTGGAGATGCTTTCGAACCGTAGGCAAAAACGGTGACTTGCTGACCATGAGAGAGTACCACTGTCTGCTGCAGCTACTGTGCCCAGATTTCCCACTGGAACTTACTCAGAAAGCAGCCAGGATCGTGCTCATGGATGATGCTATGGACTGCTTGATGTCTTTTTCAGATTTCCTTTTTGCTTTCCAGATCCAGTTTTATTATTCAGAATTTCTGGACAGTGTGGCTGCCATCTATCAGGACTTGCTGTCGGGGAAGAACCCCAACACAGTGATTGTGCCAACGTCATCCAGTGGGCAGCACCGTCAGCGGCCTGCCTTGGGTGACGCTGGTGTGCTGGATGGGGTGGAGGCTTCACTCTTCTGCCAGCGCCTGGAGAGCCTGTGTGACCGGCACAAGTACAGCTGCCCACCCCCAGCACTTGTCAAAGAGATCCTGAGCAATGTCCAGAGGCTGACTTTCTATGGCTTCCTTGTGGCCCTCTCAAAGCATCATGGAATCAACCAGACGCTGGGAGCTTTGCCTGACAAAGGAGACTTGATGCATGACCCAGCCATGGATGAGGAGCTGGAACGGCTGCTGATCCAGGTCCCAGGCCTGGTCAACTCCATCACTGCCACCTCTGAGGCCAGCTGCCTGCCTTCCCGCACCCCTCCCCGGGTTGGTTCCCCATGGAAACCCCTCCATCGC---TCCCGCAAATTGGATGCCGAGAGCGATGGCTCCACTGAAGAGACAGATGAGTCTGAGACT---
>rn6
ATGCTGAGTCCCGAGCGCCTAGCTCTACCGGACTACGAGTATCTGGCTCAGCGACATGTCCTCACGTACATGGAGGATGCAGTGTGTCAGCTGCTAGAGAACAAGGAGGATATTAGCCAGTATGGCATTGCCCGGTTCTTCACTGAATATTTTAACAGCGTATGCCAAGGAACTCACATTCTCTTCCGGGAATTCAGCTTTATACAAGCCACACCTCACAATAGGGCATCATTCCTTCGGGCCTTCTGGAGATGCTTCCGAACCGTAGGCAAAAATGGCGACCTGCTGACCATGAGGGAGTACCACTGTCTGCTGCAGTTATTATGCCCAGACTTCCCGCTCGAGCTCACTCAGAAAGCAGCCAGGATTGTGCTCATGGATGATGCCATGGACTGCTTGATGTCTTTCTCAGATTTCCTCTTTGCCTTCCAGATCCAGTTTTATTACTCAGAATTTCTGGAGAGTGTGGCTGCCATCTATCAGGACTTACTGTCAGGGAAAAACCCCAATACAGTGATTGTCCCAACATCATCGAGTGGGCAACACCGCCAACGACCCGCCTTGGGTGATGCTGGCATGCTGGATGGAGTGGAAGCATCACTGTTCTGTCAGCGCCTGGAAAACCTATGTGACCGGCACAAGTACAGCTGTCCACCACCAGCACTTGTCAAAGAGATCCTGAGCAATGTCCAGAGGCTGACTTTCTATGGATTCCTTGTGGCTCTCTCAAAGCATCATGGGATCAACCAAGCCCTAGGAGCTTTGCCTGACAAAGGAGACCTGATGCATGACCCAGCCATGGATGAGGAGCTGGAACGGCTGCTGGTCCAGGTCCCAGGCCTGGTCAACTCCATCACTGCCACTTCTGAGGCCAGCTGCCTGCCTTCCCGAACCCCTCCCCGGGTTGGTTCCCCATGGAAACCCCTCCATCGC---TCCCGCAAATTGGATGCAGAGAGCGATGGCTCCACTGAAGAGACAGATGAGTCCGAGACT---
>mm10
ATGCTGAGTCCCGAGCGCCTAGCTCTACCGGACTACGAGTATCTGGCTCAGAGACATGTCCTCACGTACATGGAGGATGCAGTGTGCCAGCTGCTGGAGAACAGGGAGGATATTAGCCAGTATGGCATTGCCCGGTTCTTCACTGACTATTTTAACAGCGTATGCCAAGGAACTCACATTCTCTTCCGGGAATTCAGCTTTATACAAGCCACACCTCATAATAGAGCATCATTCCTTCGGGCCTTCTGGAGATGCTTCCGAACTGTAGGGAAAAATGGTGACCTGCTGACCATGAGGGAGTACCACTGTCTGCTGCAGTTATTGTGCCCAGACTTCCCGCTGGAGCTTACTCAGAAAGCCGCCAGGATTGTGCTCATGGATGATGCCATGGACTGCCTGATGTCTTTTTCAGATTTCCTTTTCGCCTTCCAGATCCAGTTTTATTACTCAGAATTCCTGGAGAGTGTGGCTGCCATCTATCAGGACTTGCTATCTGGGAAAAACCCCAATACAGTGATTGTCCCAACATCATCCAGTGGGCAACACCGCCAACGACCTGCCTTGGGTGATGCCGGTATGCTGGATGGAGTGGAAGCATCACTGTTCTATCAGCGCCTGGAAAACCTGTGTGACCGGCACAAGTACAGCTGTCCACCACCAGCGCTTGTCAAAGAGATCCTGAGCAATGTCCAGAGGCTGACTTTCTATGGATTCCTTGTGGCCCTCTCAAAGCATCATGGGATCAACCAAGCCCTGGGAGCTTTGCCAGACAAAGGAGACCTGATGCACGACCCAGCCATGGATGAAGAGCTGGAACGGCTGCTGGTCCAGGTCCCAGGCCTGGTCAACTCCATCACTGCCACTTCTGAGGCCAGCTGCCTGCCTTCCCGAACCCCTCCCCGGGTTGGTTCCCCGTGGAAACCCCTCCATCGC---TCCCGCAAATTGGATGCAGAGAGCGATGGCTCCACTGAAGAGACAGATGAGTCTGAGACT---
>criGri1
ATGCTGAGTCCCGAGCGCCTAGCTCTACCGGACTACGAGTATCTGGCTCAGCGACATGTCCTCACGTACATGGAGGATGCAGTGTGCCAGCTGCTGGAGAACAAGGAAGATATTGGCCAGTATGGCATTGCCCGGTTCTTCACTGAATATTTTAACAGTGTATGCCAAGGAACTCACATTCTCTTTCGGGAATTCAGCTTTATACAAGCCACACCTCACAATAGGGCATCATTTTTACGGGCCTTCTGGAGATGCTTCCGAACTGTAGGCAAGAACGGTGACTTGCTGACCATGAGGGAGTACCACTGTCTGCTGCAGTTACTGTGCCCAGATTTCCCACTGGAACTCACTCAGAAGGCGGCCAGGATCGTGCTCATGGATGATGCCATGGACTGCTTGATGTCTTTTTCAGATTTCCTTTTTGCCTTCCAGATCCAGTTTTATTATTCAGAATTTCTGGACAGTGTGGCTGCCATCTATCAGGATTTGCTGTCAGGGAAGAACCCCAATACCGTGATTGTGCCAACATCCTCGAGTGGGCAGCATCGTCAACGACCGGCCTTGGGTGACGCCGGTGTGCTGGATGGAGTGGAGGCAGCGCTGTTCTATCAGCGCCTGGAAAACCTGTGTGACCGCCACAAATACAGCTGCCCGCCCCCGGCCCTTGTCAGAGAGATCCTGAGCAATGTCCAGAGGCTGACTTTCTATGGGTTCCTTGTAGCCCTTTCAAAGCATCATGGAATCAACCAAGCACTGGGAGCTTTGCCTGACAAAGGAGACTTGATGCATGACCCAGCCATGGATGAGGAGCTGGAAAGGCTGCTGGTCCAGGTCCCAGGCCTGGTCAACTCCATCATTGCCACTTCTGAGGCCAGCTGCCTGCCCTCCCGAACCCCTCCCCGGGTTGGTTCCCCATGGAAACCCCTCCATCGC---TCCCGCAAATTGGATGCAGAGAGCGATGGCTCCACTGAAGAGACAGACGAGTCTGAGACT---
>cerSim1
ATGCTGAGCTCGGAGCGCCTAGCCCTACCGGACTACGAGTATCTGGCCCAGCGACATGTCCTCACATACATGGAGGATGCAGTGTGCCAGCTGCTAGAGAACAAGGAAGATATTAGCCAATATGGCATTGCCAGGTTCTTCACTGAATATTTTAACAGTGTATGTCAGGGAACTCACATTCTCTTTCGGGAATTCAGCTTCATCCAAGCCACCCCTCACAATAGGGCATCATTCTTACGGGCCTTCTGGAGATGCTTCCGAACTGTGGGCAAAAATGGCGATTTGCTGACCATGAAAGAATATCACTGTTTGCTGCAATTACTGTGCCCGGATTTCCCGCTGGAGCTCACTCAGAAAGCAGCCAGGATTGTGCTCATGGACGATGCCATGGACTGCTTGATGTCTTTTTCAGATTTCCTTCTTGCCTTCCAGATCCAGTTTTACTACTCAGAATTCCTGGAGAGCGTGGCTGCCATCTATCAGGACCTGCTGTCAGGCAAGAACCCCAATGCAGTGATTGTGCCAACGTCGTCCAGCGGGCAGCACCGCCAGCGGCCGACCTTGGGCGAGGCCGGCATGCTGGAGGGAGTGGAGGCGTCGCTGTTCTCCCAGTGCCTGGAGAACTTGTGCGACCGGCACAAGTACAGCTGCCCACCCTTAGCCCTTGTCAAAGAGGTCCTAAGCAACGTTCAGAGACTGACCTTCTATGGATTCCTTGTGGCTCTCTCAAAGCATCATGGAATCAACCAAGCCCTAGGAGCTCTGCCTGACAAAGGGGACCTGATGCACGACCCAGCCATGGATGAGGAGCTAGAACGGCTGCTGGCCCAAGTCCCAGGCCTGGTCAACTCGGTCACTGCCGGTTCAGAGGCCAGCTGCCTGCCTTCCAGGACCCCTCCCCGGGTTGGCTCCCCCTGGAGACCCCTCCATCAC---ATCCGCAAAGTGGATGCAGAGAGCGATGGCTCCACTGAAGAGACAGATGAGTCTGAGACT---
>HLcamFer2
-----------------------------------------------------------------------------------------------------------------------------------------------------------------------------------------------------------------------------------------------------------------------------------------------------------------------------------------------------------------------------GATTGTGCTCATGGACGATGCCATGGACTGCTTGATGTCTTTTTCAGATTTCCTTTTTGCCTTCCAGATTCAGTTTTACTACTCAGAATTCCTGGAGAGCGTGGCTGCCATCTATCAGGACCTGCTGTCCGGCAAGAACCCCAATACGGTGATTGTGCCAACGTCGTCCAGCGGGCAGCACCGCCAGCGGCCCACGCTGGGCGAGGCCAGCGTGCTGGAAGGCGTGGAGGCGTCGCTCTTCTACCAGTGCCTGGAGAACTTGTGTGACCGGCACAAGTACAGCTGCCCACCCCCAGCACTTGTCAAAGAGGTCCTAAGCAACGTTCAGAGACTGACCTTCTACGGATTCCTTGTGGCTCTCTCAAAGCATCATGGAATCAACCAAGCCCTCGGAGCTTTGCCTGACAAAGGGGACCTGATGCACGACCCAGCTATGGATGAGGCGCTGGAACGACTGCTGGTGCAGATCCCAGGCCTGGTCAACTCGGTCACTGCCAGTCCAGAGGCCAGCTGCCTGCCTTCCCGGACCCCTCCCCGGGTCGGCTCCCCCTGGAGACCCCTCCATCAC---GCCCGCAAATTGGATGCAGAGAGCGATGGCTCCACTGAAGAGACAGATGAGTCCGAGACTTG-
>eriEur2
ATGCTGAGTCCCGAGCGCCTAGCGTTGCCCGACTACGAGTATTTGGCTCAACGACATGTCCTCACGTATATGGAGGATGCAGTTTGCCAGCTGCTAGAGAACAAGGAAGATATTAGCCAATATGGCATTGCCAGGTTCTTCACAGAGTATTTTAATAGTGTATGTCAGGGAACTCACATTCTTTTTCGGGAGTTCAGCTTCATCCAAGCCACCCCTCATAACAGGGCATCATTTTTACGGGCCTTCTGGAGATGCTTCCGAACTGTGGGCAAAAATGGTGATTTGCTGACCATGAAGGAATACCACTGTTTACTACAGTTACTCTGCCCGGACTTCCCACTGGAGCTCACTCAGAAAGCAGCCAGGATTGTACTCATGGATGATGCCATGGACTGCCTCATGTCCTTCTCGGACTTCCTGTTCGCCTTCCAGATCCAGTTTTACTACTCAGAATTCCTGGACAGCGTGGCTGCCATCTACCAGGACCTGCTATCGGGCAAGAATCCCAACACAGTGATCGTGCCAACGTCATCCAGTGGGCAGCACCGGCAGCGGCCGGCCCTGGGCGAGGCCAGCATGCTGGAGGGTGTGGAGGCAGCTCTGTTCTACCAGCGCCTGGAGAGTCTGTGTGACCGGCACAAGTACAGCTGCCCACCCCCGGCATTTGTCAAGGAAGTCCTGAGCAACGTTCAGAGGCTGACCTTCTATGGATTCCTTGTGGCTCTCTCAAAGCATCATGGGATCAACCAAGCCCTAGGAGCTTTGCCCGACAAAGGGGACCTGATGCACGACCCAGCCATGGACGAGGAGCTGGAACGACTGCTAGCCCAGGTGCCGGGCCTGGTCAACCCGGTCACTGGCAGCCCAGAGGCCAGCAGCCTGCCCTCCCGGACCACTCCCAGAGTTGGCTCCCCCTGGAGGCCCCTCCATCAC---ACCCGCAAAATGGATGCGGAGAGCGATGGCTCTACTGAAGAGACAGATGAGTCCGAGACT---
>tupChi1
ATGCTGAGTCCGGAGCGTCTAGCCTTACCGGATTACGAGTATCTGGCTCAGCGACATGTCCTCACGTACATGGAGGATGCAGTGTGCCAGTTGCTAGAGAACAGGGAGGATGTTAGCCAATATGGCATTGCCAGGTTCTTCACTGAGTATTTTAACAGTGTATGCCAAGGAACTCACATTCTTTTTCGGGAATTCAGCTTCATCCAGGCTACCCCTCATAATAGGGCATCATTTTTACGGGCCTTCTGGAGATGCTTCCGAACTGTGGGCAAAAATGGTGACTTGCTGACCATGAAGGAATATCACTGTTTGCTGCAATTACTGTGCCCAGATTTCCCACTGGAACTCACTCAGAAAGCAGCCAGGATTGTGCTCATGGACGATGCCATGGACTGCTTGATGTCTTTTTCGGATTTCCTCTTTGCCTTCCAGATCCAGTTTTACTACTCAGAATTCCTGGACAGTGTGGCTGCCATCTATCAAGATCTGCTGTCGGGCAAGAACCCCAACACGGTCATTGTGCCGACTTCGTCCAGCGGGCAGCACCGCCAGCGACCTGCCCCCGGCGAGGCCAGCACGCTGGAGGGAGTGGAGGCATCGCAGTTCTACCAGTGCCTGGAGAGCCTGTGTGACCGGCATAAGTACAGCTGCCCACCCCCAGCGCTTGTCAAAGAGGTCCTCAGCAATGCTCAGCGACTGACCTTCTACGGATTCCTTGTGGCTCTCTCAAAGCATCATGGGATCAACCAAGCCCTAGGAGCGCTGCCCGACAAGGGGGACCTGATGCACGACCCAGCCATGGACGAAGAGCTGGAACGGCTGCTGGTCCAGGTCCCAGGTCTGGTCAACTCGGTCACTGCCAGTCCAGAGGCCAGCTGCCTGCCTTCCCGGACCCCTCCCCGGGTTGGCTCCCCATGGAGACCTCTCCACCGC---TCCCACAAAGTGGATGGGGAGAGTGACGGCTCCACTGAAGAGACAGACGAGTCCGAGACT---
>bosTau8
ATGCTGAGTCCGGAGCGCCTAGCCCTACCGGACTACGAGTATCTGGCCCAGCGACATGTCCTCACATACGTGGAGGATGCAGTCTGCCAGCTGCTAGAGAACAAGGAAGATATTAGCCAATATGGCATTGCCAGATTCTTCACAGAATATTTTAACAGTGTATGTCAGGGAACTCATATTCTTTTCCGGGAATTCAGCTTCATCCAAGCCACCCCTCACAACAGGGCATCATTCCTACGCGCCTTCTGGAGATGCTTCCGAACTGTTGGCAAAAATGGCGATTTGCTGACCATGAGGGAGTATCACTGCTTGCTGCAATTACTGTGCCCGGATTTCCCCCTGGAGCTCACTCAGAAGGCCGCCAGGATTGTGCTCATGGACGATGCCATGGACTGCTTGATGTCTTTCTCAGATTTCCTTTTTGCCTTCCAGATCCAGTTTTACTACTCAGAGTTCCTGGAGAGCGTGGCCGCCATCTATCAGGACCTGCTGTCGGGCAAGAACCCCAACACGGTGATCGTGCCCACGTCATCCAGTGGGCAGCACCGCCACCGGCCTTCCACGGGCGAGGCGGGCACACCAGAGGGCGTGGAGGCCTCGCTGTTCTACCAGTGCCTGGAGAACCTGTGTGACCGGCACAAGTACAGCTGCCCACCCCCGGCGCTGGTCAAAGAGGTCCTCAGCAACGTTCAGAGACTGACCTTCTACGGCTTCCTCGTGGCCCTCTCAAAGCATCACGGGATCAACCAAGCCCTAGGAGCCTTACCCGACAAAGGGGACCTGATGCACGACCCAGCCATGGACGAGGAACTGGAGCGGCTGCTGGCACAGATCCCAGGCCTGGTCACCTCGGTCACTGCCGGTCCAGAGGCCAGCTACCTGCCTCCCCGGACCCCTCCCCGGGTTGGCTCCCCCTGGAGACCCCTCCATCAT---GCTCGCAAAGTGGATGGAGAGAGCGATGGCTCCACTGAAGAGACAGATGAGTCCGAGACT---
>tarSyr2
ATGCTGAGTCCAGAGCGCCTAGCCCTACCGGACTACGAGTATCTGGCTCAGCGACATGTCCTTACCTACATGGAGGATGCCGTGTACCAGCTGCTGGAGAACAGGGAGGATATTAGCCAATATGGCATTGCCAGGTTCTTCGCTGAATATTTTAACAGCGTATGCCAGGGAACTCACATTCTCTTTCGAGAATTCAGCTTCATTCAAGCCACCCCCCACAATCGAGTTTCATTTTTACGGGCTTTCTGGAGATGCTTCCGAACTGTGGGCAAAAATGGGGATCTGCTGACCATGAAAGAATATCACTGTTTGCTGCAGTTGCTGTGCCCTGACTTCCCACTGGAGCTCACTCAGAAGGCAGCCAGGATCGTGCTCGTGGATGATGCCATGGACTGCTTGATGTCTTTTTCAGATTTCCTTTTTGCCTTCCAGATACAGTTTTACTACTCAGAATTCCTGGAGAGTGTGGCTGCCATCTACCAGGATCTGCTGTCAGGCAAGAACCCCAATACGGTGATCGTGCCGACGTCATCCAGTGGGCAGCACCGCCAGCGACCTGCCTTGGGCGAGGCGAGCACGCTGGAGGGAGTGGAGGCATCACTGTTCTGCCAGTGCCTGGAAAGCCTGTGTGACCGGCACAAGTTCAGCTGCCCACCCCTGGCACTGGTCAAAGAGGTCCTCAGCAGCGTTCAGAGACTGACCTTCTACGGATTTCTTGTGGCTCTCTCAAAGCACCATGGGATCAACCAAGCCCTCGGAGCCCTGCCTGACAAAGGGGACCTGATGGACGACCCAACCATGGACGAGGAGCTCGAACGGCTGCTGGTCCAGGTCCCCGGCCTGGTCAACCCAGTCGCAGCCAGTCCAGAGGCCAGCTGCCTGCCTGCCCGGACCCCTCCCCGGGTTGGCTCCCCCTGGAGACCCCTCCATCAC---TCCCGAAAAGCGGATGCGGAGAGCGACGGTTCCACGGAAGAGACGGATGAGTCTGAGACT---
>HLrhiFer5
ATGCTGAGTCCGGAGCGCCTAGCCCTACCGGACTACGATTATCTGGCTCAGCGACATGTCCTCACGTACATGGAGGATGCAGTGTGCCAGTTGCTAGAGAATAAAGAAGATATTAGCCAATATGGCATTGCCAGGTTCTTCACCGAATATTTTAACAGCGTATGTCAGGGCACCCACATTCTCTTTCGGGAATTCAGCTTCATCCAAGCCACCCCTCACAACAGAGCCTCGTTCTTACGGGCCTTCTGGAGGTGCTTCCGAACAGTGGGCAAAAATGGCGATTTGCTGACCATGAAGGAATATCACTGTTTGCTGCAATTACTGTGCCCGGATTTCCCCCTGGAGCTTACTCAGAAAGCAGCCAGGATTGTCCTCATGGATGACGCTATGGACTGCCTGATGTCTTTTTCAGATTTCCTTTTTGCCTTCCAGATCCAGTTTTACTACTCAGAGTTCCTGGAGAGCGTGGCTGCCATCTATCAGGACCTCCTGTCAGGCAAGAACCCCAACACGGTGATTGTGCCCACGTCGTCCAGTGGGCAACACCGCCAGCGGCCTGCTGTGGGTGAGGCCAGCCTGCCGGAGGGAGTGGAGGCGTCCCTGTTCTCCCAGTGCCTGGAGAACCTGTGTGACCGGCACAAGTACAGCTGCCCACCCCCAGCACTTGTCAAAGAGGTCCTAAGCAACGTGCAGAGACTGACCTTCTATGGTTTCCTCATGGCTCTCTCCAAGCATCATGGAATCAACCAAGCCCTAGGAGCTTTGCCTGACAGAGGGGACCTGATGCATGACCCAGCCATGGATGAGGAGCTGGAACGGCTGCTGGCCCAGGTTCCAGGCCTCGTCAGCTCAGTCACTGCCAGTCCAGAGACCGGCTGCCTGCCTTCTCGGACTCCTCACTGGGTTGGCTTTTCCTGGAGATCCCTCCATCAC---GCCCGCAAAGCGGATATAGAGAGTGATGGCTCCACTGAAGAGACAGAGGAGTCTGAGACT---
>HLphyDis3
ATGCTGAGTCCGGAGCGCCTAGCCCTACCGGACTACGAGTATCTGGCTCAGCGACATGTCCTCACATACATGGAGGATGCAGTGTGCCAGCTGCTAGAAAATAAGGAAGATATTAGCCAATATGGTGTTGCCAGATTCTTCACTGAATATTTTAACAGTGTCTGTCAGGGAACTCACATTCTCTTTCGGGAATTCAGCTTCATCCAAGCCACCCCTCACAACAGGGCATCGTTCTTACGGGCCTTTTGGAGGTGCTTCCGAACTGTGGGCAAAAATGGCGACTTGCTGACCATGAAAGAGTATCACTGTTTGCTGCAATTATTGTGCCCGGATTTCCCACTGGAGCTGACTCAGAAGGCGGCCAGGATTGTGCTCATGGATGACGCTGTGGACTGCCTGATGTCTTTTTCAGATTTCCTCTTGGCCTTCCAGACCCAGTTTTACTACTCAGAGTTCCTGGAGAGTGTGGCTGCCATCTACCAGGACCTGCTGTCGGGCAAGAACCCCAACACGGTGATCGTGCCAACGTCTTCCAGTGGGCAGCACCGCCAGCGGCCCGCCTTGGGAGAGACCAGCATGCTGGAGGGAGTCGAGGCCTCGCTGTTCTACCAGCGCCTGGAGAGCCTGTGTGACCGGCACAAGTACAGCTGCCCGCCCCCAGCTGTCGTCAGAGAGGTCCTAGGCAACGTTCAGAGACTGACCTTCTACGGTTTCCTTGTGGCTCTCTCAAAGCACCACGGAACCAACCAAGCCCTAGGAGCTCTGCCTGACAAAGGGGACCTGATGCATGACCCAGCCATGGATGAGGAGCTGGAGCGACTGCTGGCCCAGATCCCAGACCTGGTCAACACGGTCACTGCCAGTCCAGAGGCCAGCTGCCTGCCTTCCCGGACCCCTCACCGGGCTGGCTTTTCCTGGAGAACCCTCCACCAC---GCCCGCAAAGTGGATGCAGAGAGCGATGGCTCCACTGAAGAGACAGACGAGTCTGAGACT---
>HLmolMol2
ATGCTGAGTCCCGAGCGCCTAGACCTACCGGACTACGAGTATCTGGCTCAGCGACATGTCCTTACGTACATGGAGGATGCAGTGTGCCAGTTGCTAGAAAATAAGGAAGATATTAGCCAATATGGCATTGCCAGGTTCTTCACTGAATATTTTAACAGTGTGTGTCAGGGAACTCACATTCTCTTTCGGGAGTTCAGCTTCATCCAAGCCACCCCTCACAACAGGGCATCATTCTTACGGGCCTTCTGGAGATGCTTCCGAACTGTGGGCAAAAATGGCGATCTGCTGACCATGAAGGAATATCACTGTTTGCTGCAATTACTGTGCCCGGATTTCCCGCTGGAGCTCACTCAGAAAGCAGCCAGGATTGTGCTCATGGATGACGCCATGGACTGCTTGATGTCTTTTTCAGATTTCCTTTTGGCCTTCCAGATCCAGTTTTACTACTCCGAATTCCTGGAGAGTGTGGCTGCCATCTACCAGGACCTACTGTCAGGCAAGAACCCCAACACGGTGATTGTGCCAACGTCATCCAGTGGGCAACACCGCCAGCGGCCTGTCTTGGGTGAGAGCAGCATGCTGGAGGGAGTCGAGGCGTCACTGTTCTATCAGCGCCTGGAGAACCTGTGTGACCGGCACAAGTACAGCTGCCCACCCCCAGCACTTGTCAAAGAGGTCCTAAGCAACGTTCAGAGACTAACCTTCTATGGATTCCTTGTGGCTCTCTCAAAGCATCGTGGAATCAACCAAGCCCTAGGAGCTTTGCCTGACAAAGGGGACCTGATGCACGACCCAGCCATGGATGAGGAGCTGGACCGACTGCTGGCCCAGATCCCAGACCTGGTCACCTCAGTCACTGCCAGTCCAGAGGCCAGCTGCCTGCCTTCCCGGACCCCTCATCGGGCTGGCTTTTCATGGAGACCCCTCCATCAT---GCCCGCAAAGTGGATGCAGAGAGTGATGGCTCCACTGAAGAGACAGACGAGTCCGAGACT---
>HLmyoMyo6
ATGCTGAGTCCGGAGCGCCTAGCCCTACCAGACTACGAGTATCTGGCTCAGCGACATGTCCTCACGTACATGGAGGATGCAGTGTGCCAGCTGCTAGAAAATAAGGAAGATGTTAGCCAATATGGTATTGCCAGGTTCTTCACTGAATACTTTAACAGTGTATGTCAGGGAACTCACATTCTCTTTCGGGAATTCAGCTTCGTCCAAGCCACCCCTCACAACAGGGCATCATTCCTACGGGCCTTCTGGAGATGCTTCCGAACTGTGGGCAAAAATGGCGATCTGCTGACCATGAAGGAGTATCACTGTTTGCTGCAGTTACTGTGCCCCGATTTCCCGTTGGAGCTTACTCAGAAAGCAGCCAGGATTGTGCTCATGGATGATGCCATGGACTGCTTGATGTCTTTTTCAGATTTCCTCTTGGCCTTCCAGATCCAGTTTTACTACTCAGAATTCCTGGAGAGTGTGGCTGCCATCTACCAGGACCTACTGTCAGGCAAGAACCCCAACACAGTGATTGTGCCAACATCGTCCAGTGGGCAGCACCGCCAGCGGCCCGTCTTGGGTGAGGCCAGCATGCTGGAGGGGGTCGAGGCATCGCTCTTCTACCAGCGCCTGGAGAGCCTGTGTGACCGGCACAAGTACAGCTGCCCACCCCCAGCACTTGTCAAAGAGGTCCTAAGCAACGTTCAGAGACTGACCTTCTACGGGTTCCTTGTGGCTCTCTCCAAGCATCGTGGAATCAGCCAAGCCCTAGGAGCTTTGCCTGACAAAGGGGACCTGATGCATGACCCAGCCATGGATGAGGAACTGGACCGTCTGCTGGCCCAGATCCCAGACCTGGTCAACTCAGTCAGTGCCAGTCCAGAGGCCAGCTGCCTGCCTTCCCGGACCCCTCACCGGGCTGGCTTTTCCTGGAGACCCCTCCATCAC---GCCCGCAAAGTGGATGCAGAGAGCGATGGCTCCACTGAAGAGACAGACGAGTCCGAGATT---
>echTel2
ATGCTGAGTCCCGAGCGCCTAGCCCTACCGGACTACGAATATTTGGCTCAGCAACATGTCCTCACATACATGGAGGATGCCGTGTGCCAGCTGCTAGAGAACAAGGAAGATATAAGCCAATACGGCATTGCCAGGTTCTTCACTGAATATTTTAACAGTGTGTGTCAAGGAACTCATATCCTCTTTCGGGAATTCAGCTTTGTCCAAGCCACCCCCCACAACAGGGCGTCCTTCTTACGGGCCTTCTGGAGGTGCTTCCGGACCGTGGGCAAAAATGGAGATCTGCTGACCATGAAAGAGTACCACTGTTTGCTGCAGTTGCTGTGCCCCGATTTCCCACTGGAGCTCACTCGGAAAGCAGCCAGGATCGTGCTCCTAGATGACGCCATGGACTGCCTCATGTCCTTCTCGGACTTCCTCTTGGCCTTCCAGGTCCAGTTTTACTACTCAGAGTTCTTGGAGAGTGTGGCTGCCATCTACCAGGACCTGCTGTCTGGCAAGAACCCGAACACCGTGGTGGTGCCGACATCGTCCAGTGGACAGCACCGCCAGCGGCCCACGTCAGGCGAGGCCAGCATGCTGGAGGGAGTGGAGGCGTCGCTGTTCTGCCAGTGCCTGGAGAACCTGTGTGACCGGCACAAGTACAGCTGCCCACCCCCTGCGCTGGTCAAAGAGGTCCTGAGCAAGGCGCAGCGGCTGACCTTCTATGGGTTCCTTGTGGCTCTCTCAAAGCACCAGGGGACCAACCAAGCCCTAGGAGCTTTGCCTGACAAGGGGGACCTGATGCACGACCCAGCCATGGATGAGGAGCTGGAACGGCTGTTGGTCCAGGTCCCAGGCCTGGCCAACTCAGTCACCGCCAGCCCAGAGACCAGCTGCCTGCCTTCCAGGACCCCTCCCCGGGGGGCCTCTCCCTGGAGACCCCACCACCAC---CCCCATAAGGTGGATGCAGAGAGTGATGGCTCCACTGAAGAGACAGACGAGTCTGAGACT---
>HLmanJav1
----------------------------------------------------------------------------------------------------------------------------------------------------------------------------------------------------------------------------------------------------------------------------------------ATTTGCTGACCATGAGAGAATATCACTGTTTGCTGCAATTGCTGTGCCCAGATTTCCCACTGGAGCTCACTCAGAAAGCAGCCAGGATTGTGCTCATGGATGATGCCATGGACTGCTTGATGTCTTTTTCAGATTTCCTTTTTGCATTCCAGATCCAGTTTTACTACTCAGAATTCCTGGAGAGTGTGGCTGCCATCTATCAAGACCTGCTGTCAGGCAAGAGCCCCAATACGGTGATTGTGCCAACGTCATCCAGTGGGCAACACCGCCAGCGGCCTCCCTTGAGTGAGGCTAGCATGCTGGAGGGAGTGGAGGCATCACTATTCTTCCAGTGCCTGGAGAACTTGTGTGACCGGCACAAGTACAGCTGTCCACCCTTAGCACTTGTCAAAGAAGTACTGAGCAACGTTCAGAGACTTACCTTCTATGGATTCCTTGTGTCTCTCTCGAAACACCATGGTATCAACCAAGCCCTAGGAGCTTTGCCTGACAAAGGGAACCTGATGCATGACCCAGCCATGGATGAGGAGCTGGAACGGCTGCTGGCCCAGATCCCAGGCCCAGGCAACTCAGTCACTGCCAGTTCAGAGGCCAGCTGCCTGCCTTCCCGGACTCCTCTCCGGGTTGGCTCCCCCTGGAGACCCCTCCATCAT---GCCCGCAAAGCGGATGCGGAGAGTGATGGTTCTGCTGAAGAGACAGATGAGTCTGAGACTT--
>hetGla2
ATGCTGAGTCCCGAGCGCCTAGCCCAACCCGACTATGAGTATCTGGCCCAGCGCCATGTGCTCACCTACGTGGAGGATGCCGTGTACCAGCTGCTGGAGAACAGGGAGGACATCAGCCAGTACGGCATCACCAGGTTCTTCACTGAATATTTTAACAGTGTATGCCAGGGAACTCACATTCTCTTTCGGGAATTCAGCTTCATCCAAGCCACCCCCCACAACAGGGCCTCATTTTTACGGGCCTTCTGGAGATGCTTCCGAACCGTGGGCAAAAATGGCGACCTGCTGACCATGAGGGAGTACCACTGCCTGCTGCAGCTGCTGTGCCCCGACTTCCCACTGGAGCTCACCCAGAAAGCAGCCAGGATTGTGCTCATGGACGACGCCATGGACTGCTTGATGTCTTTTTCAGATTTCCTTTTCGCCTTCCAGATCCAGTTTTACTACTCAGAATTCCTGGACAGTGTGGCTGCCATCTACCAGGACCTGCTGTCTGGCAAGAATCCCAATACAGTGATCGTGCCAACGTCATCCAGCGGGCAGCACCGCCAGCGACCCGCCTTGGGCGAGGCTGGGGTGCCTGAAGGAGTGGAGGCGGCGCTGTTCTACCAGTGCCTGGAGAACCTGTGTGACCGGCACAAGTACAGCTGCCCGCCATCGGCACTAGTCAAGGAGATCCTGAGCAGCGTACAGAGACTGACCTTCTATGGTTTCCTCATGGCCCTCTCCAAGCACCACGGCATCAATCAGGCCCTGGGAGCTCTGCCTGACAGAAGGGACCTGATGCAGGACCCAGCTGGGGACGAAGAGCTGGAGCGGCTGCTCGCCCAGGTCCCCGGCCTGGTCCCTGCCGCCGCCGCCACGCCGGAGCCTGGCTGCCCAGCGCCCCGGATCTTGCCCCGGGTGGGCTCCCCGTGGAGACCCCTTCACCAC---CCCCGCAAGGTGGACACGGAGAGCGACGGCTCCACGGAGGAGACGGACGAGTCGGAGACT---
>cavPor3
ATGCTGAGCCCCGAGCGCCTAGCCCAACCTGACTACGAGTATCTGGCTCAGCGCCATGTGCTCACGTACATGGAGGACGCCGTGTACCAGCTGCTGGAGAACAGGGAGGACATTAGCCAGTATGGCATCGCCAGGTTCTTCATGGACTATTTTAACAGTGTGTGCCAGGGAACTCACATTCTGTTTCGGGAATTCAGCTTTATCCAAGCCACACCCCACAACAGGGCATCATTTTTACGGGCCTTCTGGAGATGCTTCCGAACAGTGGGCAAAAATGGTGACCTGCTGACCATGAGAGAGTACCACTGCCTGCTGCAGCTGCTGTGCCCCGACTTCCCACTGGAGCTCACCCAGAAAGCAGCCAGGATCGTGCTCATGGACGACGCCATGGACTGTTTGATGTCTTTTTCAGACTTCCTTTTCGCCTTCCAGATCCAGTTTTACTACTCAGAATTCCTGGACAGCGTGGCTGCCATCTACCAGGATCTGCTGTCAGGCAAGAATCCCAACACAGTGATTGTGCCGACATCGTCCAGTGGGCAGTACCGCCAGCGACCTGCCTTGGGTGAGGCTGGCGTCCCTGAGGGAGTGGAAGCGTCACTGTTCTACCAGTGCCTGGAAAACCTGTGTGACCGGCACAAGTACAGCTGCCCACCCCTGGCCCTTGTCAAGGAGATCCTGAATGGCGTGCAGAGGCTGACGTTCTATGGCTTCCTGGGGACCCTCTCCAAGCACCCTGGCATCAACCAGGCCCTGGGAGCTCTGCCTGACAAAGCGGATCTGATGCAGGACCCGGCCATGGACGAGGAGCTAGAGCGGCTGCTCGCCCAGGTCCCCGGCCTGGTCCCCGCGGTCACTGCCACCCCGGAGCTCGGCTGCCCACCTTCCCGGACCCCGCCCCGGGTGGGCTCCCCGTGGAGACCCCTCCACCAC---CCCCGGAAGGTGGACACGGAGAGCGACGGCTCCACGGAGGAGACGGATGAGTCGGAGACT---
