# Supplementary material for: Six reference-quality genomes reveal evolution of bat adaptations
Source: Nature. 2020 Jul 22;583(7817):578–84. doi: 10.1038/s41586-020-2486-3 (PMC8075899; doi:10.1038/s41586-020-2486-3)
Supplement: Supplementary file 6 — Alignments of 12,931 protein-coding genes across 48 mammals. [file 41586_2020_2486_MOESM6_ESM.gz › suppDataFile/ENST00000595669.aln.fasta]

>hg38
ATGTCCCAGGCCCCGGGAGCACAGCCG---AGCCCACCC---ACCGTGTACCACGAACGGCAGCGCCTGGAGCTGTGTGCTGTCCACGCCCTCAACAACGTTCTGCAGCAGCAGCTCTTTAGCCAGGAGGCTGCCGATGAGATCTGCAAGAGGCCCCTGTCCCAGCTGGCCCTGCCCCAGGTACTGGGGCTGATCCTGAACCTGCCCTCGCCCGTGTCGCTGGGGCTGCTGTCACTGCCGCTGCGCCGGCGGCACTGGGTGGCCCTGCGCCAGGTGGACGGTGTCTACTACAACCTGGACTCCAAGCTGCGGGCGCCCGAGGCCCTGGGGGATGAGGACGGAGTCAGGGCCTTCCTGGCGGCTGCGCTGGCCCAGGGCCTGTGCGAGGTGCTGCTGGTAGTGACCAAGGAGGTGGAGGAGAAGGGCAGCTGGCTGCGGACAGAC---
>gorGor5
ATGTCCCAGGCCCCGGGAGCACAGCCG---AGCCCACCC---ACCGTGTACCACGAACGGCAGCGCCTGGAGCTGTGTGCTGTCCACGCCCTCAACAACGTTCTGCAGCAGCAGCTCTTTAGCCAGGAGGCTGCCGATGAGATCTGCAAGAGGCCCCTGTCCCAGCTGGCCCTGCCCCAGGTACTGGGGCTGATCCTGAACCTGCCCTCGCCCGTGTCGCTGGGGCTGCTGTCACTGCCGCTGCGCCGGCGGCACTGGGTGGCCCTGCGTCAGGTGGACGGTGTCTACTACAACCTGGACTCCAAGCTGCGGGCGCCCGAGGCCCTGGGGGATGAGGACGGAGTCAGGGCCTTCCTGGCGGCTGCACTGGCCCAGGGCCTGTGCGAGGTGCTGCTGGTAGTGACCAAGGAGGTGGAGGAGAAGGGCAGCTGGCTGCGGACAGAC---
>cerSim1
ATGTCCCAGGCCCCAGGAGCACAGCCG---AGCCCACCC---TCCGTGTACCACGAACGGCAGCGCCTGGAGTTGTGTGCCGTCCACGCCCTCAACAACGTTCTGCAGCAGCAGCTCTTTACCCAGGAGGCTGCCGACGAGATCTGCAAGAGGCCCCTGTCACAGCTGGCCCTGCCCCAGGTGCTGGGGCTGATCCTGAACCTGCCATCGCCCGTGTCGCTGGGCCTGCTGTCCCTGCCACTGCGCCGGCGGCACTGGGTGGCCCTGCGCCAGGTGGACGGCGTCTACTACAACCTGGACTCCAAGCTGCGGGCCCCCAAGGCCCTGGGGGACGAGGACGGCGTCAGGGCCTTCCTGGCAGCCGCACTGGCTCAGGGCCTGTGTGAGGTGCTGCTGGTGGTGACCAAGGAGGTGGAGGAGAAGGGGAGCTGGCTGCGGACAGAC---
>panTro5
ATGTCCCAGGCCCCGGGAGCACAGCCG---AGCCCACCC---ACCGTGTACCACGAACGGCAGCGCCTGGAGCTGTGTGCTGTCCACGCCCTCAACAACGTTCTGCAGCAGCAGCTCTTTAGCCAGGAGGCTGCCGATGAGATCTGCAAGAGGCCCCTGTCCCAGCTGGCCCTGCCCCAGGTACTGGGGCTGATCCTGAACCTGCCCTCGCCCATGTCGCTGGGGCTGCTGTCACTGCCGCTGCACCGGCGGCACTGGGTGGCCCTGCGCCAGGTGGACGGTGTCTACTACAACCTGGACTCCAAGCTGCGGGCGCCCGAGGCCCTGGGGGATGAGGACGGAGTCAGGGCCTTCCTGGCGGCTGCGCTGGCCCAGGGCCTGTGCGAGGTGCTGCTGGTAGTGACCAAGGAGGTGGAGGAGAAGGGCAGCTGGCTGCGGACAGAC---
>dasNov3
ATGTCCCAGGCCCCGGGAGCACAGCCG---AGCCGGCCC---GCCGTGTACCATGAGCGGCAACGCCTGGAGCTGTGCGCTGTCCACGCGCTCAACAACGTCCTGCAGCAGCAGCTCTTTAGCCAGGAGGCTGCCGATGAGATCTGCAAAAGGCCCCTGTCCCAGCTGGCCCTGCCCCAGGTGCTGGGGCTCATCCTGAACTTGCCATCGCCCGTGTCACTGGGACTGCTGTCCCTGCCACTGCGCCGGCGGCACTGGGTGGCGCTGCGCCAGGTGGACGGTGTCTACTACAACCTGGACTCCAAGCTGCGGGCCCCTGAGGCCCTTGGGGACGAGGACGGTGTCAGGGCTTTCCTGGCGGCTGCGCTGGCTCAGGGCCTGTGTGAGGTGCTGCTGGTGGTGACCAAGGAGGTGGAGGAAAAAGGCTCTTGGCTGCGGACGGAC---
>HLrouAeg4
ATGTCCCAGGGCCCG---------------------CCC---TCTGTGTACCACGAGCAGCAGCGCCTGGAGCTGTGTGCAGTCCACGCCCTCAACAACGTCCTCCAGCAGCGGCTCTTTAGCCAAGAGGCTGCAGATGAGATCTGCAAGAGGCCCCTGTCGCAGCTGGCCCTGCCGCAGGTGCTGGGGCTGATCCTGAACCTGCCCTCGCCCGTGTCGCTGGGGCTGCTGTCGCTGCCACTGCGCCGGCGGCACTGGGTGGCCCTGCGTCAGGTGGATGGCATCTACTACAACCTGGACTCCAAGCTGCGGGCACCTGAGGCCCTGGGCGACGAGGACGGCGTCAGGGCCTTCCTGGCAGCCGCGCTGGCGCAGGGCCTGTGCGAGGTGCTGCTCGTGGTGACCAAGGAGGTGGAGGAGAAGGGTGCCTGGCTTCAGACGGAC---
>HLturTru3
ATGTCCCAGGCCCCAGGAGCTCAGCCA---AGCCCGCCC---TCCGTTTACCACGAACGGCAACGCCTGGAGCTCTGTGCCGTCCACGCCCTCAACAACGTCCTGCAGCAGCAGCTCTTCAGCCAGGAGGCTGCCGATGAGATCTGCAAGAGGCCCCTGTCCCAGCTGGCGCTGCCCCGGGTGCTGGGGCTGATCCTGAACCTGCCCTCGCCCGTGTCCCTGGGGCTGCTCTCCCTGCCGCTGCGCCGGCGGCACTGGGTGGCCCTGCGCCAGGTGGACGGCGTCTACTACAACCTGGACTCCAAGCTGCGGGGGCCCGAGGTCCTGGGCAACGAGGATGGTGTCAGGGCCTTCCTGGCAGCCGCGCTGGCTCAGGGCCTGTGCGAGGTGCTGCTGGTGGTGACCAAGGAGGTGGAGGAGAAGGGCTCCTGGCTGCGGACAGAC---
>bosTau8
ATGTCCCAGGCCCCAGGAGCTCAGCCA---AGCCCGCCC---TCCGTGTACCACGAACGGCAACGCCTGGAGCTCTGTGCCGTGCACGCCCTCAACAACGTCCTGCAGCAGCAGCTCTTCAGCCAGGAGGCTGCCGATGAGATCTGCAAGAGGCCCCTGTCCCAGCTGGCGCTGCCCCGGGTACTGGGGCTGATCCTGAACCTGCCGTCGCCCGTCTCGCTGGGGCTGCTGTCCCTGCCCCTGCGCCGGCGGCACTGGGTGGCCCTGCGCCAGGTGGACGGCGTCTACTACAACCTGGATTCCAAGCTGCGGGCGCCCGAGGTGCTGGGCGACGAGGACGGCGTCAGGGCCTTCCTGGCGGCCGCGCTGGCTCAAGGTTTGTGCGAGGTGCTGCTGGTGGTAACCAAGGAGGTGGAGGAGCAGGGCTCCTGGCTGCAGGCAGAC---
>balAcu1
ATGTCCCAGGCCCCAGGAGCTCAGCCA---AGCCCGCCC---TCCGTGTACCACGAACGGCAACGCCTGGAGCTCTGTGCCGTCCACGCCCTCAACAACGTCCTGCAGCAGCAGCTCTTCAGCCAGGAGGCTGCCGATGAGATCTGCAAGAGGCCCCTGTCCCAGCTGGTGCTGCCCCGGGTGCTGGGGCTGATCCTGAACCTGCCCTCGCCTGTGTCCCTGGGGCTGCTGTCCCTGCCGCTGCGCCGGCGACACTGGGTGGCCCTGCGCCAGGTGGACGGCATCTACTACAACCTTGACTCCAAGCTGCGGGCGCCCGAGGTCCTGGGCAACGAGGACGGTGTCAGGGCCTTCCTGGCAGCCGCGCTGGCTCAGGGCCTGTGCGAGGTGCTGCTGGTGGTGACCAAGGAGGTGGAGGAGAAGGGCTCCTGGCTGCGGGCAGAC---
>HLmolMol2
ATGTCCCAGGGCCCGGGAGCACAGCCA---AGCCCACCC---TCTGTGTACCACGAGCGGCAGCGCCTGGAGCTGTGCGCCATCCACGCCCTCAACAACGTCCTGCAGCAGCAGCTCTTTAGCCAGGAGGCTGCCGATGAGATCTGCAAGAGGCCCCTGTCCCAGCTGGCCCTGCCCCAGGTGCTGGGGCTGATCCTGAACCTGCCCTCACCGGTGTCGCTGGGGCTGCTGTCCCTGCCACTGCGCCGGCGGCACTGGGTGGCCCTGCGCCAGGTGGACGGTGTCTACTACAACCTGGACTCCAAGCTCCGGGTGCCCGAGGCCCTGGGGGACGAGGATGGCGTCAGGGCCTTCCTGGCGGCTGCCCTGGCTCAGGGCCTGTGCCAGGTGCTGCTGGTGGTGACCAGAGAGGTAGAAGAAAAGGGCAGCTGGCTGCGGACAGAC---
>HLmanJav1
ATGTCCCAGGCCCCGGGAGCACAGCCA---AGCCCGCCACCCTCCGTGTACCACGAACGGCAACGCCTGGAGCTGTGCGCCGTTCACGCCCTCAACAACGTCCTCCAGCAGCAGCTCTTTAGCCAGGAGGCTGCCGATGAGATCTGCAAGAGGCCTCTGTCCCAGCTGGCCCTGCCCCAGGTGCTGGGGCTGATCCTCAACCTGCCCTCGCCCATGTCACTGGGGCTGCTGTCCCTGCCAGTGCGCCGGAGGCACTGGGTGGCCCTGCGCCAGGTGGACGGCGTCTACTACAACCTGGACTCCAAGCTGCGGGCACCTGAGGCCCTGGGGGATGAGGACGGGGTCAGAGCCTTCTTGGCTGCTGCTCTGGCTCAGGGCCTGTGCGAGGTGCTGCTGGTGGTGACCAAGGAGGTGGAGGACACGGGCTGCTGGCTGCGGACAGAC---
>ponAbe2
ATGTCCCAGGCCCCGGGAGCACAGCCG---AGCCCACCC---ACTGTGTACCACGAACGGCAGCGCCTGGAGCTGTGTGCCGTCCACGCCCTCAACAACGTTCTGCAGCAGCAGCTCTTTAGCCAGGAGGCTGCCGATGAGATCTGCAAGAGGCCCCTGTCCCAGCTGGCCCTGCCCCAGGTGCTGGGGCTGATCCTGAACCTGCCCTCACCCGTGTCGCTGGGGCTGCTGTCACTGCCGCTGCGCCGGCGGCACTGGGTGGCCCTGCGCCAGGTGGATGGCATCTACTACAACCTGGACTCCAAGCTGCGGGCGCCCGAGGCCCTGGGGGATGAGGATGGAGTCAGGGCCTTCCTGGCGGCTGCGCTGGCCCAGGGCCTGTGCCAGGTGCTGCTGGTAGTGACCAAGGAGGTGGAGGAGAAGGGCTGCTGGCTGCGGACAGAC---
>macFas5
ATGTCCCAGGCCCCGGGAGCACAGCCG---AGCCCACCC---TCTGTGTACCACGAACGGCAGCGCCTGGAGCTATGTGCCGTCCACGCCCTCAACAACGTTCTGCAGCAGCAGCTCTTTAGCCAGGAGGCTGCCGATGAGATCTGCAAGAGGCCCCTGTCCCAGCTGGCCCTGCCCCAGGTGCTGGGACTAATCCTGAACCTGCCCTCGCCCGTGTCTCTGGGGCTGCTGTCACTGCCGCTACGCCGGCGGCACTGGGTGGCCCTGCGCCAGGTGGACGGCATCTACTACAACCTGGACTCCAAGCTGCGGGCGCCCGAGGCCCTGGGGGACGAGGACGGAGTCAGGGCCTTCCTGGCGACTGCGCTGGCCCAGGGCCTGTGTGAGGTGCTGCTGGTGGTGACCAAGGAGGTGGAGGAGAAGGGCTGCTGGCTTCGGACAGAC---
>calJac3
ATGTCCCAGGCCCCGGGAGCACAGCCG---AGTCCGCCC---TCTGTGTACCACGAACGGCAGCGCCTGGAGCTGTGTGCCGTCCACGCCCTCAACAACGTTCTGCAGCAGCAGCTCTTTAGCCAGGAGGCTGCCGATGAGATCTGCAAGAGGCCCCTGTCCCAGCTGGCCCTGCCCCAGGTGCTGGGGCTGATCCTGAACCTGCCCTCGCCCGTGTCACTGGGGCTGCTGTCGCTGCCACTGCGGCGGCGGCACTGGGTGGCCCTGCGCCAGGTGGACGGCGTCTACTACAACCTGGACTCCAAGCTTCGGGCGCCCGAGGCCCTAGGGGACGAGGATGGAGTCAGGGCCTTCCTGGCGGCTGCGCTGGCCCAGGGCCTGTGTGAGGTGCTGCTGGTGGTGACCAAGGAGGTGGAGGAGAAGGGCTGCTGGCTGCGGACAGAC---
>saiBol1
ATGTCCCAGGCCCCAGGAGCACAGCCG---AGTCCGCCC---TCTGTGTACCACGAACGGCAGCGCCTGGAGCTGTGTGCCGTCCACGCCCTCAACAACGTTCTGCAGCAGCAGCTCTTTAGCCAGGAGGCTGCCGATGAGATCTGCAAGAGGCCCCTGTCCCAGCTGGCCCTGCCCCAGGTGCTGGGGCTGATCCTGAACCTGCCCTCGCCCGTGTCGCTGGGGCTGCTGTCGCTGCCGCTGCGGCGGCGGCACTGGGTGGCCCTGCGCCAGGTGGATGGCGTCTACTACAACCTGGACTCCAAGCTGCGGGCGCCGGAGGCCCTGGGGGACGAGGATGGAGTGAGGGCCTTCCTGGCGGCTGCACTGGCCCAAGGCCTGTGTGAGGTGCTGCTGGTGGTGACCAAGGAGGTGGAGGAGAAGGGCTGCTGGCTGCGGACAGAC---
>hetGla2
ATGTCCCAGGCCCCAGGAGCACGGCCG---AGCCCACCC---TCCGTGTACCACGAGCGGCAGCGCCTGGAGCTGTGTGCCGTCCACGCCCTCAACAACGTTCTGCAGCAGCAGCTCTTTAGCCAGGAGGCTGCCGATGAGATCTGCAAGAGGCCCCTGTCCCAGCTGGCCCTGCCCCAGGTGCTGGGGCTGATCCTGAACCTGCCCTCGCCCGTGTCGCTGGGGCTGCTGTCCCTGCCACTGCGCCGGCGGCACTGGGTGGCCCTGCGCCAGGTGGACGGCATCTACTACAACCTCGACTCCAAACTGCGGGCGCCGGAGGCCCTTGGGGACGAGGATGGTGTCAGGGCCTTTGTGGCGGCCGCCCTGGCCCGAGGGCTGTGTGAGGTGCTGCTGGTGGTGACCAAGGAGGTGGAGGAGAAGGGCTGCTGGCTGCAGACAGAC---
>speTri2
ATGTCCCAGGCCCCAGGAGCACAACCC---AGCCCACCC---TCCGTGTACCATGAACGGCAGCGCCTGGAGCTGTGCGCAGTCCACGCCCTCAACAACGTCCTGCAGCAGCAGCTCTTTAGCCAGGAGGCTGCCGATGAGATCTGCAAGAGGCCCCTGTCCCAGCTGGCCCTGCCCCAGGTACTGGGGCTCATCCTGAACCTGCCCTCACCTGTGTCGCTGGGGCTTCTGTCCCTGCCACTGCGCCGTCGGCACTGGGTGGCTCTGCGCCAGGTGGACGGTGTCTACTACAACCTGGACTCCAAGCTGCGAGCACCCGAGGCCCTGGGGAATGAGGATGGTGTCAGAGCCTTCCTGGCAGCCGCCCTGGCCCAGGGCCTGTGTGAGGTGCTGCTGGTGGTGACCAAGGAGGTGGAAGAGAAGGGTTGCTGGTTGCGGACAGAC---
>triMan1
ATGTCCCAGGCCCCAGGAGCACGGCCG---AGCCCACCC---TGTGTGTACCACGAGCGGCAGCGCCTGGAGCTGTGTGCCGTCCACGCCCTCAACAACGTCCTGCAGCAGCAGCTCTTCAGCCAGGAGGCTGCCGATGAGATCTGCAAGAGGCCCCTGTCCCAGCTGGCCCTGCCTCAGGTGCTGGGGCTGATTCTGAACCTGCCCTCACCTGTGTCGCTTGGACTGCTGTCCCTGCCACTACGCCGGCGGCACTGGGTGGCCCTGCGCCAAGTGGACGGTGTCTACTACAACCTGGACTCCAAGCTTCGGGCACCTGAGGCCCTCGGGGACGAGGACGGTGTCAGGGCCTTCTTGGCAGCTGCACTGGCTCAGGGCCTGTGTGAGGTGCTGCTGGTGGTGACCAAAGAGGTGGAGGAAAAGGGCTGCTGGCTACAGACAGAC---
>oryAfe1
ATGTCCCAGGCCCCAGGAGCGAGGCCG---AGCCCGCCC---TCCGTGTACCACGAGCGGCAGCGCTTGGAGCTGTGTGCCGTCCACGCCCTCAACAATGTCTTGCAACAGCATCTCTTCAGCCAGGAAGCTGCCGACGAGATCTGCAAGAGGCCCCTGTCCCAGCTGGCACTGCCGCAGGTGCTAGGGCTGATCCTGAACCTGCCCTCGCCCATGTCGCTGGGACTGCTGTCCCTCCCGCTGCGCCGGCGGCACTGGGTGGCCCTGCGCCAGGTGGACGGCATCTACTACAACCTGGACTCCAAGCTGCGCGCGCCTCAGGCCCTCGGGGACGAGGATGGCGTCAGGGCCTTCCTGGCAGCCGCGATGGCTCAGGGCTTGTGTGAGGTGCTGCTGGTGGTGACCAAAGAAGTGGAAGAAAAAGGCTGCTGGCTGCAGACAGAC---
>micMur3
ATGTCCCAGGCCCCAGGAGCACAGCCG---AGCCAGCCC---TCTGTGTACCACGAACGGCAACGCCTGGAGCTGTGTGCCGTCCACGCCCTCAACAACGTTCTGCAGCAGCAGCTCTTTAGCCAGGAGGCTGCCGATGAGATCTGCAAGAGGCCCCTGTCCCAGCTGGCCCTGCCCCAGGTGCTGGGGCTGATCCTGAACCTGCCCTCACCCGTGTCGCTGGGGCTGCTGTCCCTGCCACTGCGCCGGCGGCACTGGGTGGCTCTGCGCCAGGTGGACGGCGTCTACTACAACCTGGACTCCAAGCTGCGGGCGCCCGAGGCCCTGGGGGACGAGGACGGCGTCAGGGCCTTCCTGGCGGCTGCGCTGGCCCAGGGCCTGTGTGAGGTGCTGCTGGTGGTGACCAAGGAGGTGGAGGAGAAGGGCTGCTGGCTGCGGACAGAC---
>felCat8
ATGTCCCAGGCCCCAGGAGCACAGCCG---AGCCGGCCC---TCCGTTTATCACGAGCGGCAACGCCTGGAGCTGTGTGCCGTCCACGCCCTCAACAACGTTCTGCAGCAGCAGCTCTTTAGCCAGGAGGCTGCCGACGAGATCTGCAAGAGGCCCCTGTCCCAGCTGGCCCTGCCCCAAGTGCTGGGACTGATCCTGAACCTGCCCTCACCCATGTCTCTGGGGCTGCTGTCCCTGCCGCTCCGCCGGCGGCACTGGGTGGCCCTCCGCCAGGTGGACGGCGTCTACTACAACCTGGACTCCAAGCTGCGGGCGCCTGAGGCCCTGGGGGACGAGGACGGCGTCAGGGCCTTCCTGGCGGGGGCACTGGCTCAGGGCCTGTGCGAGGTGCTGCTGGTGGTGACCAAGGAGGTGGAGGAAAAGGGCTGCTGGCTGCGGACAGAC---
>canFam3
ATGTCCCAGGCCCCAGGAGCACAGCCG---AGCCGGCCC---TCCGTTTATCACGAACGGCAACGCCTGGAGCTGTGTGCCGTCCACGCCCTTAACAACGTCCTGCAGCAGCAGCTCTTTAGCCAGGAGGCTGCCGATGAGATCTGCAAGAGGCCCCTGTCCCAGCTGGCCCTGTCCCAGGTACTGGGACTGATCCTGAACCTGCCCTCACCCATGTCCCTGGGGCTGCTGTCCCTGCCACTGCGCCGGCGGCACTGGGTGGCCCTCCGCCAGGTGGATGGCGTCTACTACAACCTGGACTCCAAGCTGCGGGCGCCCGAGGCCCTAGGGGACGAGGATGGTGTCAGGGCCTTCCTGGCAGCTGCCCTGGCCCAGGGCCTGTGTGAGGTGCTGCTGGTGGTGACCAAGGAGGTGGAAGAGAAGGGCTGCTGGCTGCGGACGGTC---
>tupChi1
ATGTCCCAGGCCCCGGGAGCACAGCCC---GGCCCGCCC---TCCGTGTACCACGAGCGGCAGCGCCTGGAGCTGTGCGCCGTCCACGCCCTCAACAACGTCCTGCAGCGGCAGCTCTTCAGCCAGGAGGCTGCGGACGAGATCTGCAAGAGGCCCCTGTCCCAGCTAGCCCTGCCACAGGTGCTGGGGCTGATCCTGAACCTGCCCTCGCCTGTGTCACTGGGGCTGCTGTCCCTGCCGCTGCGCCGGCGGCACTGGGTGGCTCTCCGCGAGGTGGGCGGCATCTACTACAACCTGGACTCCAAGCTGCGGGCGCCTGAGGTCCTGGGGAACGAGGACGGAGTCAGGGCCTTCCTGGCGGCCGCGCTGGCCCAGGGCCTGTGTGAGGTGCTGCTGGTGGTGACCAAGGAGGTGGAGGAGAAGGGCTGCTGGCTGCAGGCAGCC---
>musFur1
ATGTCCCAGGCCCCAGGAGCACAGCCG---AACGCGCCT---TCCGTTTATCACGAACGGCAACGCCTGGAGCTGTGTGCCGTCCACGCCCTCAACAACGTCCTGCAGCAGCAGCTCTTTAGCCAGGAGGCTGCCGATGAGATCTGCAAGAGGCCCCTGTCCCAGCTGGCCCTGCCCCAGGTGCTGGGACTGATCCTGAACTTGCCATCACCCATGTCTCTGGGGCTGCTGTCCCTGCCCCTACGCCGGCGGCACTGGGTGGCCCTCCGCCAGGTGGATGGCGTCTACTACAACCTGGACTCTAAGCTGCGGGCGCCCGAGGTCCTGGGGGACGAGGACGGTGTCAGGGCCTTCCTGGCGGCCGCGCTGGCTCAGGGCCTGTGCGAGGTGCTGTTGGTGGTGACCAAGGAGGTGGAGGAAAAGGGCTGCTGGCTGCAGACAGAC---
>ailMel1
ATGTCCCAGGCCCCAGGAGCACAGCCG---AACCCGCCC---TCCGTTTATCACGAACGGCAACGCCTGGAGCTGTGCGCAGTCCACGCCCTCAACAACGTCCTGCAGCAGCAGCTCTTTAGCCAGGAGGCTGCGGATGAGATCTGCAAGAGGCCCCTGTCCCAGCTGGCCCTGCCCCAGGTGCTGGGACTGATCCTGAACCTGCCGTCACCCATGTCTCTGGGGCTGCTGTCCCTGCCACTGCGCCGGCGGCACTGGGTGGCCCTCCGCCAGGTGGACGGTGTCTACTACAACCTGGACTCCAAGCTGCGGGCGCCCGAGGTCCTGGGGGACGAGGACGGCGTCAGGGCCTTCCTGGCGGCCGCCCTGGCTCAGGGCCTGTGTGAGGTGCTGCTGGTGGTGACCAAGGAGGTGGAGGAAAAGGGCTGTTGGCTGCGGACAGAC---
>lepWed1
ATGTCCCAGGCCCCAGGAGCACAGCCG---AACCCGCCC---TCCGTTTATCACGAACGGCAACGCCTGGAGCTGTGTGCCGTCCACGCCCTCAACAACGTCCTGCAGCAGCAGCTCTTTAGCCAGGAGGCTGCCGATGAGATCTGCAAGAGGCCCCTGTCCCAGCTGGCCCTGCCCCAGGTGCTGGGACTGATCCTGAACCTGCCGTCACCCATGTCTCTGGGGCTGCTGTCCCTGCCAGTGCGCCGGCGGCACTGGGTGGCCCTCCGCCAGGTGGATGGCATCTACTACAACCTGGACTCCAAGCTGCAGGCGCCCGAGGTCCTGGGGGACGAGGATGGCGTCAGGGCTTTCCTGGCGGCCGCACTGGCTCAGGGCCTATGCGAGGTGCTGCTGGTGGTGACCAAGGAGGTAGAGGAAAAGGGCTGCTGGCTGCGGACAGAC---
>HLequCab3
ATGTCCCAGGCCCCAGGAGCACAGCCG---AGCCCGCCC---TCCGTGTACCACGAACGGCAGCGCCTGGAGCTGTGCGCCGTCCACGCCCTCAACAACGTCCTGCAGCAGCAGCTCTTCACCCAGGAGGCTGCCGACGAGATCTGCAAGAGGTCCCTGTCCCAGCTGGCCCTCCCCCAGGTGCTGGGGCTGATCCTGAACCTGCCCTCGCCCGTGTCGCTGGGGCTGCTGTCCCTGCCGCTGCGCCGGCGGCACTGGGTGGCCCTGCGCCAGGTGGACGGCGTCTACTACAACCTGGACTCCAAGCTGCGGGCGCCCGAGGCCCTGGGGGACGAGGACGGCGTCAGGACCTTCCTGGCAGCCGCATTGGCTCAGGGCCTGTGTGAGGTGCTGCTGGTGGTGACCAAGGAGGTGGAGGAGAAGGGGGGCTGGCTGCGGACAGAC---
>cavPor3
ATGTCCCAGGCCCCAGAGGCACAGCCA---AGCCCACCC---TCCGTGTACCACGAGCGGCAGCGCCTGGAGCTGTGTGCCGTCCATGCCCTCAACAATGTCCTGCAGCAGCGGCTCTTTAGTCAGGAGGCTGCCGATGAGATCTGCAAGAGGCCCCTGTCCCAGCTGGCCCTGCCGCAGGTGCTGGGGCTCATCCTGAACTTGCCCTCACCCGTGTCGCTGGGGCTGTTGTCCCTGCCACTACGCCGGCGGCACTGGGTGGCCCTGCGTCAGGTGGGCGGCATCTACTACAACCTCGACTCTAAGTTGCAGGCACCAGAGACCCTGGGAGACGAGGATGGGGTCAGGGCCTTCCTGACGGCTGCCCTGGCCCAAGGCCTGTGTGAGGTACTGCTGGTGGTGACCAAGGAGGTGGAAGAGAAGGGTTGCTGGCTGCAGAGTGAC---
>HLcamFer2
ATGTCCCAGGCCCCAGGAGCTCAGCCA---AGCCAACCT---TCCGTGTACCACGAACGGCAACGCCTGGAGCTCTGTGCCGTCCACGCCCTCAACAACGTCCTGCAGCAGCGGCTCTTCAGCCAGGAGGCTGCTGATGAAATCTGCAAGAGGCCCCTGTCCCAGCTGGCCCTGCCCCAGGTGCTGGGGCTGATCCTGAACCTGCCCTCACCCGTGTCGCTGGGGCTGCTGTCCCTGCCACTGCGCCGGCGGCACTGGGTGGCCCTGCGCCAGGTGGACGGCATCTACTACAATCTGGACTCCAAGCTGCGGGCGCCCGAGATCCTGGGGGACGAGGATGGCGTCAGGGCCTTCCTGGCGGCCGAGATGGCTCAGGGCCTGTGCGAGGTGCTGCTCGTGGTGACCAAGGAGGTGGAGGAGAAGGGCTCCTGGCTGCGGACAGAC---
>susScr11
ATGTCCCAGGCCCCAGGAGCTCAGCCA---AGCCCACCC---TCCGTGTACCACGAACGGCAACGCCTGGAACTCTGTGCTGTCCACGCCCTCAACAACGTCCTGCAGCAGCAGCTCTTCAGCCAGGAGGCTGCCGATGAGATCTGCAAGAGGCCCCTGTCCCAGCTGGCGCTGCCGCAGGTGCTGGGGCTGATCCTGAACCTGCCCTCGCCCGTGTCGCTGGGGCTGCTGTCCCTGCCACTGCGCCGGCGGCACTGGGTGGCCCTGCGCCAGGTGGGCGGCGTCTACTACAATCTGGATTCCAAGCTGCGGGCGCCCGAGGTCCTGGGGAACGAGGACAGCGTCAGGGCCTTCCTGGCGGCCGCGCTGGCTCAGGGCCTGTGCGAGGTGCTGCTGGTGGTGACCAAGGAGGTGGAGGAGAAGGGCTCCTGGCTGCGGACAGAC---
>HLphyDis3
ATGTCCCAGGGCCCGGGAGCACAGCCG---GGCCCACCC---TCTGTGTACCACGAGCGGCAGCGCCTGGAGCTGTGCGCCATCCACGCCCTCAACAACGTCCTGCAGCAGCGGCTGTTTAGCCAGGAGGCGGCCGATGAGATCTGCAAGAGGCCCCTGTCCCAGCTGGCTCTGCCCCAGGTGCTGGGGCTGATCCTGAACTTGCCCTCACCTGTGTCCCTGGGGCTGCTGTCCCTGCCGCTGCGCCGGCGGCACTGGGTGGCCCTGCGGCAGGTGGACGGCGTCTACTACAACCTGGACTCCAAGCTGCGGGCACCCGAGGCCCTGGGCGATGAGGATGGCGTCAGGGCTTTCCTGGCGGCCGCCCTGGCTCAGGACCTGTGCCAGGTGCTGCTGGTGGTGACCAAGGAGGTGGAGGAAAAGGGCTGCTGGCTGCGGACGCAC---
>ochPri3
ATGTCCCAGGCGCCTGGAGCTGGGCCG---AGCCCGCCT---GCCGTGTACCACGAGCGCCAGCGCCTGGAGCTCTGCGCTGTGCACGCACTCAACAACGTCCTGCAGCAGCAGCTCTTCAGCCAGGAGGCCGCGGACGACATCTGCAAGAGGCCGCTGGCCCAGCTGGCCCTGCCCCAGGTGCTGGGCCTCATCCTGAACCTGCCCTCGCCCGTCTCTCTGGGGCTGCTGTCCCTGCCGCTGCGCCGGCGACACTGGGTGGCGCTGCGCCAGGTGGACGGCGTCTACTACAACCTGGACTCGAAGCTGCGGGCGCCCCAGGCCCTGGGGGACGAGGACGGCGTCAGGGCCTTTCTGGAAGCCTCGCTGGCCCGGGGCCTGTGCGAGGTGCTGCTGGTGGTGACCAAGGAGGTGGAGGAGAAGGGCTGCTGGCTGCGGACCGGC---
>HLrhiFer5
ATGTCCCAGGGCCCGGGAGCACAGCCG---AGCCCGCTC---CCCGTGTACCATGAGCGGCAGCGCCTGGAGCTGTGTGCCATCCACGCCCTCAACAACGTCCTCCAGCAGCAGCTCTTTAGCCAGGAGGCTGCCGATGAGATCTGCAAGAGGCCCCTGTCCCAGCTGGCCCTGCCCCAAGTGCTGGGGCTGATCCTGAACCTGCCCTCGCCCGTGTCGCTGGGGCTGCTGTCCCTGCCCCTGCGCCGGCGGCACTGGGTGGCCCTGCGCCAGGTGGACGGTGTCTACTACAACCTGGACTCCAAGCTGCGGGCGCCTGAGGCCCTGGGGGATGAGGACGGCGTCAGGTCCTTCCTGGCAGCCGCCCTAGCTCAGGGCTTGTGTGAGGTGCTGCTGGTGGTGACCAGGGACGTGGAGGAAACGGGCTGCTGGCTTCGCACAGAC---
>micOch1
ATGTCTCAGGCCCCGGAAGCGCGGCCG---AGCCCACCC---TCAGTGTACCACGAACGGCAGCGACTAGAGCTGTGCGCCGTCCACGCTCTCAACAACGTCCTCCAACAGCGGCTCTTTAGCCAGGAGGCTGCAGACGAGATCTGCAAGAGACCACTGTGCCAGCTGGCCCTCCCCAAGGTGCTAGGCCTGATCCTGAACCTGCCCTCTCCTGTGTCACTGGGGCTGCTGTCCCTGCCTCTGCGCCGCCGGCACTGGGTGGCCCTGCGCCAGGTGAATGGCGTCTACTATAACCTCGACTCCAAGCTTCGGGCACCTGAAGCCCTGGGGGACGAGGATGGTGTCAGGGCCTTCCTGGCAGCTGCCCTGGCCCAGGGCCTGTGCGAGGTGCTACTGGTGGTGACCAAGGAGGTGGAGGAGGCCGGCTGCTGGCTGAACACAAGC---
>mm10
ATGTCTCAGGCTCCGGAAGCAAGGCCG---AGTCCACCC---TCAGTGTATCATGAGCGGCAGCGGCTAGAGCTGTGTGCTGTCCATGCTCTCAACAACGTCCTTCAAGAGCAGCTCTTTAGCCAGGAGGCTGCCGACGAAATCTGCAAGAGACCCCTGTCCCAGCTGGCCCTGCCCCAGGTACTAGGCCTGATCTTGAACCTACCCTCTCCTGTGTCGCTGGGGCTGCTGTCCCTGCCACTGCGCCGCCGACACTGGGTGGCCCTGCGACAGGTAGATGGCATCTACTATAATCTGGACTCAAAGCTCCGGGCCCCTGAAGCCCTGGGGGACGAGGATGGAGTCAGGACCTTCCTGGCAGCTGCCTTGGCCCAAGGCCTGTGCGAGGTGCTATTGGTGGTGACCAAGGAGGTGGAGGAGGCCGGCTGCTGGCTGAACACAAGC---
>criGri1
ATGTCTCAGGCCCCGGAAGCGCGGCCG---AGCCCACCC---TCAGTGTACCACGAGCGGCAGCGGCTAGAGCTGTGCGCGGTCCACGCTCTCAACAACGTCCTCCAACAACAGCTCTTTAGCCAGGAAGCTGCAGATGAAATTTGCAAGAGACCGCTGTCCCAGCTGGCCCTGCCCCAGGTGCTAGGCCTGATCCTGAACCTACCCTCTCCTGTGTCGCTGGGACTGCTGGCCCTGCCATTGCGCCGCCGGCACTGGGTGGCCCTGCGCCAAGTGGATGGCATCTACTATAACCTGGACTCAAAGCTTCGGGCACCTGAAGCCCTAGGGGGTGAGGATGGTGTCAGAGCCTTCCTGACAGCTGCCCTGGCCCAAGGCCTGTGCGAGGTGCTATTGGTGGTGACCAAGGAGGTAGAGGAGACTGGCTGCTGGCTGCACACAAGC---
>rn6
ATGTCTCAGGCGCCGGAAGCGAGACCA---AGATCACCC---TCAGTGTATCACGAGCGGCAGCGGCTAGAGCTGTGTGCCGTTCATGCTCTCAACAACGTCCTCCAAGAGCAGCTCTTTAGCCAGGAAGCTGCCGACGAAATCTGCAAGAGACCCCTGTCCCAGCTGGTCCTGCCCCAGGTACTAGGCCTGATCTTGAACCTACCCTCTCCTGTGTCGCTGGGGCTGCTGTCCCTGCCGCTGCGCCGGCGACACTGGGTGGCCCTGCGCCAGGTGGACGGCATCTACTATAATCTGGACTCAAAGCTACGGGCACCTGAAGCCCTGGGGGGCGAGGATGGTGTCAGAGCCTTCCTGGCAGCTGCCTTGGCTCAAGGCCTGTGCGAGGTGCTATTGGTGGTGACCAAGGAGGTGGAGGAGGCTGGCTGCTGGCTGCACACAAGC---
>otoGar3
ATGTCCCAGGCCCCAGGAGTACAGCCG---AACCAGCAGTCCTCTGTGTACCACGAACGGCAACGCCTGGAGCTTTGTGCCGTCCACGCCCTCAACAACGTTCTGCAGCAGCAGCTCTTTAACCAGGAAGCTGCTGATGAGATCTGCAAGAGGCCCCTGTCCCAGCTGGCCCTGCCCCAGGTGCTGGGGCTGATCCTGAACCTGCCCTCACCTGTGTCACTTGGATTGCTGTCCCTGCCTCTGCGCCGGCGGCACTGGGTAGCCCTGCGCCAAGTGAATGGTGTCTACTACAACCTGGACTCCAAGCTACGGGTGCCTGAGACCCTGGGGGATGAGGATGGTGTCAGGGCCTTCCTGGAGGCTGCCCTGGCCCAGGGCCTGTGTGAGGTGCTGCTGGTGGTGACCAAGGAAGTGGAAGAGAAGGGCTGCTGGCTGCAGGCAGGC---
>tarSyr2
--------------------------------------------------------------------------------------------------------------------------------------------------------NNNNNNNNNNNNNNNNNNNNNNNNNNNNNTGCTGGGGCTGATCCTGAACCTGCCGTCGCCCGTGTCGCTGGGGCTGCTGTCCCTCCCACTGCGCCGGCGGCACTGGGTGGCCCTGCGCCAGGTGGACGGCATCTACTACAACCTGGACTCCAAGCTGCGGGCACCCGAGGCCCTGGGGGACGAGGACGGTGTCAGGGCCTTCCTGGCAGCTGCGCTGGCGCAGGGCCTGTGCGAGGTGCTGCTGGTTGTGACCAAGGACGTGGAGGAGCGGGGCTGCTGGCTGCAGACGGGCTG-
>HLpipKuh2
ATGTCCCAGGGCTCAGGAGCTCAGCCG---AAA---CCC---TCTGTGTACCACGAGCGGCAGCGCCTGGAGCTGTGTGCCATCCACGCCCTCAACAACGTCCTGCAGCAGCGGCTCTTTAGCCAGGAGGCTGCCGATGAGATCTGCAAGAGGCCCCTGACCCAGCTGGCGCTGCCCCATGTGCTGGGGCTGATCCTGAACCTGCCGGCGCCGGTGTCGCTGGGGCTGCTGACTCTGCCGCTGCGCCGGCGGCACTGGGTGGCCCTGCGCCAGGTGGACGGCGTCTACTACAACCTGGACTCCAAGCTGCGGGCCCCGGAGGCGCTGGGGGACGAGGACGGGCTCAGGTCCTTCCTGGGGGCTGTGCTGGCCCCGGGCCTGTGCCAGGTGCTGGTGGTGGTGACCAAGGAGGTGGAGGAGAAGAACAGCTGGCTGCAGCTCGAC---
>HLmyoMyo6
ATGTCCCAGGGCCCAGGAGCGCCGCCA---CGA---CCC---TCTGTGTACCACGAGCGGCAGCGCCTGGAGCTGTGTGCCATCCACGCCCTCAACAACGTCCTGCAGCAGCGGCTCTTTAGCCAGGAGGCTGCCGATGAGATCTGCAAGAGGCCCCTGTCCCAGCTGGCCCTGCCCCACGTGCTGGGGCTGATCCTGAACCTGCCGGCGCCCGTGTCGCTGGGGCTGCTGTCGCTGCCCCTGCGCCGGCGGCACTGGGTGGCCCTGCGCCAGGTGGACGGCGTCTACTACAACCTGGACTCCAAGCTGCGGGCGCCCGAGGCGCTGGGGGATGAGGACGGCCTCAGGGCCTTCCTGGGGGCCGTGCTGGCCCCGGGCCTGTGCCAGGTGCTGGTGGTGGTGACCAAGGAGGTGGAGGAGAAGAGCAGCTGGCTGCTGACCGAC---
>sorAra2
ATGTCCCAGGCCCCGGCAGCGCCGCCCCCCAGCCCGCCC---TCGGTGTACCACGAGCGGCAGCGCTTGGAGCTGTGTGCCGTGCACGCCCTCAACAACGTCCTCCAGCAGCGGCTGTTTAGCCAGGAGGCTGCCGACGAGATCTGCAAGAGGCCCCTGTCCCAGCTGGCACTGCCGCAGGTGCTGGGGCTGATTCTGAACCTGCCGTCGCCCGTGTCCCTGGGGCTGCTATCCCTGCCGCTGCGCCGACGCCACTGGGTGGCCCTGCGCCAGGTGGGGGGCGTCTACTACAACCTGGACTCCAAGCTGCGGGCGCCGGAGGCCCTGGGGGACGAGACTGGTGTCAGGGCCTTCCTGGAGGCGGCGCTGGCCCAGGGTCTGTGTGAGCTGCTGCTGGTGGTCACCAAGGACGTGGAAGAGCAGGGCTCGTGGCTGCAGGCCGGC---
>echTel2
ATGTCCCAGGCCCCAGGAGCTCAGTCG---AGCCCACCC---TGCGTGTACCACGAACGACAACGCTTGGAGCTGTGCGCTGTCCACGCCCTTAACAACGTCCTACAGCAGCCGCACTTCAGCCAGGAGGCCGCCGACGAGATCTGCAAGAGGCCCCTGGCCCAGCTGGCCCTGCCCCAGGTGCTGGGGCTGATCCTGAATCTGCCCTCGCCCGTGTCGCTGGGGCTGCTGTCCCTGCCACTGCGCCGCCGGCACTGGGTGGCCCTGCGCCAGGTGGGTGGCATCTACTACAACCTGGACTCCAAGCTGCGGGTGCCCGAGGCCCTGGGGGACGAGGACGGTGTCAGGGCTTTCCTGGCAGCTGCTCTGGCTCAGGGCCTGTGTGAGGTGCTGCTGGTGGTGACCACGGAGGTGGAAGAGAAGGGCTGCTGGCTGCGGATGGAC---
>conCri1
ATGTCCCAGGCCCCGGGAGCGCAGCCG---AGCCCGCCC---CCCGTGTACCACGAGCGTCAGCGCCTGGAGCTGTGTGCGGTCCACGCGCTCAACAACGTCCTGCAGCAGCAGCTCTTCAGCCAGGAGGCTGCCGATGAGATCTGCAAG---------------------------------------------------------------------------------------------------------------------------------------------------------------------------------------------------AGGGCCTTCCTGGCGGCCGCGCTGGCGCAGGGCCTGTGCGAGGTGCTGCTGGTGGTGAGCAAGGACGTGGAGGAGAAGGGCTCCTGGCTGCGCCCCGAC---
>eriEur2
ATGTCCCGGGCCCCGGGGGAGCAGCCG---AGCCCGCCGCCCTCCGTGTACCACGAGCGGCAGCGCCTGGAGCTGTGCGCCGTGCACGCGCTCAACAACGTCCTGCAGCAGCGGCTCTTCAGCCAGGAGGCGGCCGACGACATCTGCAAG---------------------------------------------------------------------------------------------------------------------------------------------------------------------------------------------------AGGGCCTTCCTGGCGGGCGCGCTGGCCCGGGGCCTGTGCGAGGTGCTGCTGGTGGTGACCAAGGAGGTGGAGGACTCGGGCTCCTGGCTGCAGGCCGCG---
