# Supplementary material for: Six reference-quality genomes reveal evolution of bat adaptations
Source: Nature. 2020 Jul 22;583(7817):578–84. doi: 10.1038/s41586-020-2486-3 (PMC8075899; doi:10.1038/s41586-020-2486-3)
Supplement: Supplementary file 6 — Alignments of 12,931 protein-coding genes across 48 mammals. [file 41586_2020_2486_MOESM6_ESM.gz › suppDataFile/ENST00000262947.aln.fasta]

>HLequCab3
ATG------------------------------------------------------------------------------GCGGCGCCCAGCGGCGGGAGGCACAGCGGCGGCGGCGGC---GCGAGCTTGTGGGTCGCGCTGCTCCTGGCGGCCGTGGCGCTGAGGCCGGCGGAGGCGGTGTCCGAGCCCACGACGGTGGCCTTTGACGTGCGGCCCGGCGGCGTCGTGCACTCCTTCTCCCAGAACGCGGGCCCGGGGGACAGATACTCTTGCGTGTTCACCTACGCTTCTCAAGGAGGGACCAATGAGAGGTGGCAGATGAGTCTGGGGACCAGTGAAGACCACCAGCATTTCACCTGCACCATCTGGAGGCCACAGGGCAAGTCCTACCTCTACTTCACGCAGTTCCGGGCGGAGGTGCGCGGCGCCGAGGTCGAGTACGGCATGGCCTACTCGAAAGCTGCGTTTGAAAAAGAGAGCGATGTTCCCCTGCAAAGCGAGGAATTCGAGGTGACCAAAACAGCAGTGTCCCACAGGCCCGGCGCCTTCAAGTCCGAGCTCTCCAAGCTGGTGATCGTGGCCAAGGCATCGCGCAGCGAGCTG---
>conCri1
ATG------------------------------------------------------------------------------GCGGCGCCCAGCGAAAGGAGGAGCGTTGGTGGCGGGGGC---TGGAGCTTGTGGGCTGCGCTTCTCCTGGCAGCCCTGGCGCCGAGACCCGCGGAGGCGGTGTCCGAGCCCATGACTGTGGCGTTTGACGTGCGGCCCGGCGGCGTCGTGCACTCTTTCTCCCAGAACGTGGGCCCCGGGGACAGATATACTTGTACATTCACCTATGCTTCTCAAGGAGGGACCAATGAGAGGTGGCAGATGAGTCTGGGGACCAGCGAAGACCACCAGCACTTCACCTGTACCATCTGGAGGCCCCAGGGCAAGTCCTACCTCTACTTCACACAGTTCAAGGCGGAGGTGCAGGGCGCCGAGATCGAGTACGGCATGGCTTACTCTAAAGCTGCTTTTGAGAGAGAGAGTGATGTGCCTCTGAGAAGTGAGGAATTTGAAGTGACCAAAACAGCAGTGGCCCACAGGCCCGGGGCATTCAAGGCTGAGCTGTCCAAGCTGGTGATTGTGGCCAAGGCGTCCCACAGTGAGCTG---
>speTri2
ATG------------------------------------------------------------------------------GCGGCGCCCAGCGGAAAGAGGGAC---GGCGGCAGC------GCGGGCTGGTGGGCTGCGCTGCTGTTG---GTCGTAGCGCTGAGGCCGGCGGAGGCGGTGTCCGAGCCCATGACGGTGGCGTTTGACGTGCGGCCTGGGGGCGTCGTGCACTCCTTCTCCCAGAACGTGGGCCCCGGGGACAAGTTCACCTGCATGTTCACCTACGCTTCTCAGGGGGGCACCAACGAGCAGTGGCAGATGAGTCTGGGCACCAGCGAGGACCACCAGCACTTCACCTGCACCATCTGGAGGCCTCAGGGGAAGTCCTACCTCTACTTCACGCAGTTCCAGGCCGAAGTGCGGGGCGCAGAGATCGAGTACGCCATGGCCTACTCAAAAGCTGCGTTTGAAAGAGAAAGCGACGTTCCTCTGAAAACCGAGGAATTTGAAGTCACCAAAACAGCAGTGTCCCACAGGCCCGGGGCCTTCAAGGCTGAGCTGTCCAAGCTGGTGATCGTGGCCAAGGCCGCCCACAGTGAGCTG---
>echTel2
---------------------------------------------------------------------------------------------------------------------------------------------------------------------------------------------------------------------------------------------------------------------GACAAGTACACCTGTGTGTTCACCTACGCTTCTCAAGGAGGGACCAACGAGAAGTGGCAGATGAGCCTGGGGATGAGTGAAGACCATCAGCATTTCACCTGCACCATCTGGAGACCGCAGGGGAAATCCTACCTCTACTTCACCCAGTTCCAGGCCGAGGTGCAGGGCGCTGAGATCGAGTATGGCATGGCCTACTCGAAAGCTGCGTTCGAAAAAGAAAGCGACGTCCCCCTGAGAAGTGAGGAGTTTGAAGTGACCAAGACAGCAGTGGCCCACAGGCCCGGAGCCTTCAAGGCCGAGCTGTCCAAGCTGGTGATTGTGGCCAAGGCGTCCCGCAGTGAGCTG---
>HLmanJav1
ATG------------------------------------------------------------------------------GCGGCGCCCAGGGAAAGGAGGGAC---GGCGGCGGCAGC---GCGAGCTTGTGGGCCGCGCTGCTCCTGACTGCCGTAGCGTTGAGGCCTGCGGAGGCGGTGTTCGAGCCCATGACGGTGGCATTTGACGTGCGGCCCGGCGGCGTCNNNNNNNNNNNNNNNNNNNNNNNNNNNNNNNNNGACAAATATACTTGTGTGTTCACCTATGCTTCTCAAGGAGGGACCAATGAGAAGTGGCAGATGAGCCTGGGGACCAGTGAAGACAGCCAGCACTTCACCTGCACCATCTGGAGACCCCAGGGCAAGTCCTACCTGTACTTCACACAGTTCAAGGCGGAGGTACGGGGTGCTGAGATCGAGTACGGCATGGCCTACTCTAAAGCTGCATTTGAAAGAGAGAGCGATGTTCCCCTGAAAAACGAGGAATTTGAAGTGACGAAAACCGCAGTGGCCCACAGGCCTGGGGCATTCAAGGCTGAGCTGTCCAAGTTGGTGATCGTGGCCAAGGCGTCCCGCAGTGAGCTG---
>triMan1
ATG------------------------------------------------------------------------------GCGGCGCCCAGCGGAGGAAGGATC---GGCGGCGGAAGC---GCGAGTTTGTGGGCCGCTCTGCTGCTGGCGGCCGTGGCGCTGAGGCCGGCCGAGGCGGTGTCCGAACCCATAACGGTGGCGTTTGACGTGCGGCCCGGCGGCGTCGAACACTCCTTCTCCCACAGCGCGGGCCCTGGGGACAAGTATACTTGCGTGTTCACCTATGCTTCTCAAGGAGGGACCAATGAGCAGTGGCAGATGAGCCTGGGGACCAGCGAGGACCATCAGCATTTCACCTGCACCATCTGGAGACCCCAGGGAAAGTCCTACCTCTACTTCACCCAATTCAAGGCGGAAGTGCAGGGCGCCGAGATCGAGTACGGCATGGCTTATTCTCAAGCCGCATTTGAAAGAGAAAGTGATGTTCCCCTGAAAAATGAGGAATTTGAAGTGACCAAAACAACAGTGGCCCATAGGCCGGGGACCTTCAAAGCTGAACTGTCCAAACTGGTGATTGTGGCCAAAGCGCCCCGCAGTGAGCTG---
>hg38
ATG------------------------------------------------------------------------------GCGGCGCCCAGCGGAGGGTGGAAC---GGCGTCGGC------GCGAGCTTGTGGGCCGCGCTGCTCCTAGGGGCCGTGGCGCTGAGGCCGGCGGAGGCGGTGTCCGAGCCCACGACGGTGGCGTTTGACGTGCGGCCCGGCGGCGTCGTGCATTCCTTCTCCCATAACGTGGGCCCGGGGGACAAATATACGTGTATGTTCACTTACGCCTCTCAAGGAGGGACCAATGAGCAATGGCAGATGAGTCTGGGGACCAGCGAAGACCACCAGCACTTCACCTGCACCATCTGGAGGCCCCAGGGGAAGTCCTATCTGTACTTCACACAGTTCAAGGCAGAGGTGCGGGGCGCTGAGATTGAGTACGCCATGGCCTACTCTAAAGCCGCATTTGAAAGGGAAAGTGATGTCCCTCTGAAAACTGAGGAATTTGAAGTGACCAAAACAGCAGTGGCTCACAGGCCCGGGGCATTCAAAGCTGAGCTGTCCAAGCTGGTGATTGTGGCCAAGGCATCGCGCACTGAGCTG---
>panTro5
ATG------------------------------------------------------------------------------GCGGCGCCCAGCGGAGGGTGGAAC---GGCGTCGGC------GCGAGCTTGTGGGCCGCGCTGCTCCTAGGGGCCGTGGCGCTGAGGCCGGCGGAGGCGGTGTCCGAGCCCACGACGGTGGCGTTTGACGTGCGGCCCGGAGGCGTCGTGCATTCCTTCTCCCATAACGTGGGCCCGGGGGACAAATATACGTGTATGTTCACTTACGCCTCTCAAGGAGGGACCAATGAGCAATGGCAGATGAGTCTGGGGACCAGCGAAGACCACCAGCACTTCACCTGCACCATCTGGAGGCCCCAGGGGAAGTCCTATCTGTACTTCACACAGTTCAAGGCGGAGGTGCGGGGCGCTGAGATCGAGTACGCCATGGCCTACTCTAAAGCCGCATTTGAAAGAGAAAGTGATGTCCCTCTGAAAACTGAGGAATTTGAAGTGACCAAAACAGCAGTGGCTCACAGGCCCGGGGCATTCAAAGCTGAGCTGTCCAAGCTGGTGATTGTGGCCAAGGCATCGCGCACTGAGCTG---
>macFas5
ATG------------------------------------------------------------------------------GCGGCGCCCAGCGGAGGGTGGAAC---GGCGTAGGC------GCGAGCTTGTGGGCTGCGCTGCTCCTAGGGGCCGTGGCGCTGAGCCCGGCGGAGGCGGTGTCCGAGCCCACGACGGTGGCGTTTGACGTGCGGCCCGGCGGCGTCGTGCATTCCTTCTCCCATAACGTGGGCCCGGGGGACAAATATACGTGTATGTTCACTTATGCCTCTCAAGGAGGGACGAATGAGCAATGGCAGATGAGTCTGGGGACCAGCGAAGACCACCAGCACTTCACCTGCACCATCTGGAGGCCCCAGGGGAAGTCCTATCTGTACTTCACACAGTTCAAGGCGGAGGTGCGAGGCGCCGAAATCGAGTACGCCATGGCCTACTCTAAAGCTGCATTTGAAAGGGAAAGCGACGTCCCCCTGAAAACGGAGGAATTCGAAGTGACCAAAACAGCAGTGGCTCACAGGCCCGGGGCTTTCAAGGCCGAGCTGTCCAAGCTGGTGATTGTGGCCAAGGCATCACGCACTGAGCTG---
>calJac3
ATG------------------------------------------------------------------------------GCGGCGCCCAGCGGAGGGCGGAAC---GGCGTCTGC------GCGGGGTTGTGGGCCGCGCTGCTCCTAGGGGCGGTGGCGCTGAGGCCAGTGGAGGCGGTGTCCGAGCCCACGACGGTAGCGTTTGACGTGCGGCCTGGCGGCGTCGTGCACTCCTTCTCCCAGAACGTGGGCCCGGGGGACAAATATACGTGTATGTTCACTTATGCCTCTCAAGGAGGGACCAATGAGCAATGGCAGATGAGCCTGGGGACCAGCGAAGACAACCAGCACTTCACCTGCACCATCTGGAGGCCCCAGGGGAAGTCCTACCTGTTCTTCACAGAGTTCAAGGCGGAGGTGCGGGGCGCTCAGATCGAGTACGCCATGGCCTATTCTAAAGCAGCATTTGAAAGGGAAAGCGACGTCCCCCTGAAAAATGAGGAATTTGAAGTGACCAAAACATCAGTGGCTCACAGGCCCGGGGCATTCAAGGCTGAGCTGTCCAAGCTGGTGATCGTGGCCAAGGCATCGCACACTGAGCTG---
>saiBol1
ATG------------------------------------------------------------------------------GCGGCGCCCAGCGGAGGGTGGAAC---GGCGTCGGC------GCGAGGTTGTGGGCCGCGCTGCTCCTAGGAGCCTTGGCGCTGAGGCCGGCGGAGGCGGTGTCCGAGCCCACGACGGTAGCGTTTGACGTGCGGCCTGGCGGCGTCGTGCACTCCTTCTCCCAGAACGTGGGACCGGGGGACAAATATACGTGTACGTTCACTTATGCCTCTCAAGGAGGGACCAATGAGCAATGGCAGATGAGTCTGGGGACCAGCGAAGACCACCAGCACTTCACCTGCACCATCTGGAGGCCCCAGGGGAAGTCCTACCTGTTCTTCACACAATTCAAGGCGGAGGTGCGGGGCGCTCAGATCGAGTACGCCATGGCCTATTCTAAAGCAGCGTTTGAAAGGGAAAGCGACGTCCCCCTGAAAAATGAGGAATTTGAAGTGACCAAAACATCAGTGGCTCACAGGCCCGGGGCATTCAAGTCTGAGCTGTCCAAGCTGGTGATCGTGGCCAAGGCATCGCACACTGAGCTG---
>dasNov3
---------------------------------------------------------------------------------------------------------------------------------------------------------------------------------------------------------------------------------------------------------------------GACAGATACTCCTGTGTGTTCACCTACGCCTCTCAAGGAGGGACCAATGAGAAGTGGCAGATGAGCCTGGGCACCAGCGAGGACCACCAGCACTTCACCTGCACCATCTGGCGACCTCAGGGCAAGTCGTACCTGTACTTCACCCAGTTCAAGGCGGAGGTGCGGGGCGCCGAGATCGAGTACGGCATGGCCTACTCAAAAGCCGCGTTCGAGAGAGAAAGCGACGTTCCCCTCAACAGCGAGGAGTTTGAAGTGACCAAAACCGCAGTGGCCCACAGGCCCGGGAGCTTTAAGGCCGAGCTGTCCAAGGTGGTGATGGTGGCCGTGGCGGCGCACAGCGAGCTG---
>HLrhiFer5
ATG------------------------------------------------------------------------------GCGGCGCCCAGCGGAAGGAGGAAC---AGCAGCGGCGCC---GCGAGCTTGTGGCCCGTTCTGCTCCTGGCAGCCGTGGCACTGAGGCCGGCGGAGGCAGTGTCCGAGCCCACGACGGTCGCGTTTGACGTGCGGCCGGGCGGCGTCGTGCACTCCTTCACCCAGAGCGTGGGCCCGGGGGACAAATATACTTGTGTGTTCACTTATGCTTCTCAAGGAGGGACCAATGAGAAGTGGCAGATGAGTCTGGGGACCAGTGAAGACCACCAGCACTTCACCTGCACCATCTGGAGGCCCCAGGGCAAGTCCTACCTGTATTTCACACAGTTCAAGGCGGAGGTGCGGGGTGCCGAGATCGAGTACGGCATGGCCTATTCTAAAGCTGCATTTGAGAGAGAGAGTGACGTTCCCCTGAAAAACGAGGAATTTGAAGTGACCAAAACAGCAGTATCGCATAGGCCCGGGGCATTCAAGGCCGAGCTGTCCAAGCTGGTGATCGTCGCCAAAGCATCTCACAGTGAGCTG---
>tupChi1
---------------------------------------------------------------------------------------------------------------------------------------------------------------------------------------------------------------------------------------------------------------------GACAAGTTCACGTGCGTGTTCACTTACGCTTCTCAAGGCGGGACCAACGAGCAATGGCAGATGAGCCTGGGGACCAGTGAGGACCACCAGCACTTCACCTGCACCGTCTGGAGGCCCCAGGGCAAGTCTTACCTGTACTTCACGCAGTTCAAGGCTGAGGTGCGGGGCGCCGAGATCGAGTACGGCATGGCCTACTCCAAAGCCGCATTTGAAAGGGAAAGCGACGTCCCACTGAAGGACGAGGAGTTTGAAGTGACCAAAACGGCAGTGGCCCACAGGCCCGGGGCATTCAAGGCTGAGCTGTCGAAGCTGGTGGTCGTGGCCAAGGCATCCCGCACCGAGCTG---
>manPen1
---------------------------------------------------------------------------------------------------------------------------------------------------------------------------------------------------------------------------------------------------------------------GACAAATATACTTGTGTGTTCACCTATGCTTCTCAAGGAGGGACCAATGAGAAGTGGCAGATGAGCCTGGGGACCAGTGAAGACAACCAGCACTTCACCTGCACCATCTGGAGACCCCAGGGCAAGTCCTACCTGTACTTCACGCAGTTCAAGGCAGAGGTACGGGGTGCCGAGATCGAGTACGGCATGGCCTACTCTAAAGCTGCGTTTGAAAGAGAGAGCGATGTTCCCCTGAAAAATGAGGAATTTGAAGTGACAAAAACCGCAGTGGCCCACAGGCCTGGAGCATTCAAGGCTGAGCTGTCCAAGTTGGTGATCGTGGCCAAGGCGTCCCGCAGTGAGCTG---
>HLphyDis3
ATG------------------------------------------------------------------------------GCGGCGCCCAGCGGAAGGAGGGAC---GGTGGCGGAGTT---GCAAGCTTGTGGGCCACGCTGCTTCTGGTGGCTGTGGCGCTGAGGCCAGCAGAAGCGGTGTCCGAGCCCACAACCGTGGCATTTGACGTGCGGCCCGGCGGCGTTGTGCACACCTTCTCCCAGAACGTGGGCCCTGGGGACAAATATACCTGTGTATTCACCTATGCTTCTCAAGGAGGGACCAACGAGAAGTGGCAGATGAGTCTGGGGACCAGCGAAGACCACCAGCACTTCACTTGCACCATCTGGAGGCCCCAGGGCAAGTCCTACCTGTACTTCACACAGTTCAAGGCGGAGGTGCGCGGTGCCGAGATTGAGTACGGCATGGCTTATTCTAAAGCTGCGTTTGAAAGAGAGAGTGACGTTCCCCTGAAAAACGAAGAATTTGAAGTGACCAAAACAGCAGTGTCCCACAGGCCCGGGGCGTTCAAGGCCGAGCTGTCCAAGCTGGTGATCGTGGCCAAGGCGTCCCGCAGTGAGCTG---
>HLmyoMyo6
ATG------------------------------------------------------------------------------GCGGCGCCCAGCAGAAGGAGGAAC---GGCGGCGACGGT---GCGAGCTTGTGGGCTGCGCTGCTCCTGGCGGCCGTGGCGCTGAGGCCAGCAGAAGCGGTGTCCGAGCCCACGACGGTGGCGTTTGACGTGCGGCCCGGCGGCGTCGTGCACACCTTCTCCCAGAGCGTGGGCCCTGGGGACAAATATACGTGTGTGTTCACCTATGCTTCGCAAGGAGGGACCAACGAGAAGTGGCAGATGAGCCTGGGGACCAGCGAAGACCACCAGCACTTCACCTGCACCATCTGGAGGCCCCAGGGCAAGTCCTACCTGTACTTCACACAGTTCAAGGCAGAGGTGCGGGGTGCGGAGATCGAGTACGGCATGGCCTATTCTAAAGCTGCGTTTGAAAGAGAGAGTGACGTTCCCCTGAAAAATGAGGAATTTGAAGTGACCAAAACAGCAGTGTCCCACAGGCCCGGGGCGTTCAAGGCTGAGCTGTCGAAGCTGGTGATCGTGGCCAAGGCGTCACGCAGTGAGCTG---
>HLmolMol2
ATG------------------------------------------------------------------------------GCGGCGCCCAGCGGAAGGAGGGAC---GGCGGCGACAGT---GCGAGCTTGTGGGCTGCACTGCTCCTGGCGGTCGTGGCGCTGAGGCCAGCAAAGGCGGTATCCGAGCCCACGACGGTGGCGTTTGACGTGCGGCCGGGAGGCGTCGTGCACACTTTCTCCCAGAACGTGGGCCCTGGGGACAAATATACTTGTGTATTCACCTATGCTTCTCAAGGAGGGACCAATGAGAAGTGGCAGATGAGTCTGGGGACCAGCGAAGACAACCAGCACTTCACCTGCACCATCTGGAGGCCCCAGGGCAAGTCCTACCTGTACTTCACACAGTTCAAGGCAGAGGTGAGGGGTGCCGAGATCGAGTATGGCATGGCCTACTCTAAAGCTGCGTTTGAAAGAGAGAGCGACGTTCCCTTGAAAAACGAGGAATTTGAAGTGACCAAAACAGCAGTGTCCCACAGGCCCGGGTTGTTCAAGGCCGAGCTGTCCAAGCTGGTGATTGTGGCCAAGGCGTCACGCAGTGAGCTG---
>ochPri3
---------------------------------------------------------------------------------------------------------------------------------------------------------------------------------------------------------------------------------------------------------------------GACAAGTACACCTGCACGTTCACCTACGCGTCCCAGGGAGGCACCAACGAGCAATGGCAGATGAGCCTGGGGACCAGCGAGGACCACCAGCATTTCACCTGCACCATCTGGAGGCCCCAGGGCAAGTCCTACCTGTACTTCACCCAGTTCAAGGCCGAGGTGCAGGGCGCCGAGATTGAATATGGCATGGCCTACTCTAAAGCTGCCTTTGAACGTGAGAGCGACGTCCCCCTGAAAAGCGAAGAGTTTGAGGTGACCAAGACATCAGTGGCCCACAGACCCGGGGCATTTAAGGCCGAGCTGTCTAAGCTGGTGATTGTGGCCAAGGCGGCGCGCAGCGAGCTG---
>canFam3
ATG------------------------------------------------------------------------------GCGGCGCCCAGCGCAAGGAGGGAC---GGCGGGAGC------GCGAGCTTGTGGGCTGCGTTGCTGCTGGCGGCCGTGGCGTTGAGGCCGGCGCGGGCGGTGTCCGAGCCCACGACCGTGGCGTTTGACGTGCGACCTGGCGGCGTCGTGCACTCCTTCTCCCAGAGCGTGGGCCCGGGGGACAAATACACTTGCGCGTTCACCTATGCTTCTCAAGGAGGGACCAACGAGAAGTGGCAGATGAGTCTGGGGACCAGCGAAGACCACCAGCACTTCACCTGTACCATCTGGAGGCCCCAGGGCAAGTCCTACCTGTACTTCACGCAGTTCAAGGCTGAGGTGCGGGGCGCCGAGATCGAGTACGGCATGGCCTACTCTAAAGCTGCGTTTGAAAGAGAAAGCGATGTCCCTCTGAAAAGCGAGGAATTTGAAGTGACCAAGACAGCAGTGTCCCACAGGCCCGGGGCGTTCAAGGCCGAGCTGTCCAAGCTGGTGATCGTGGCCAAGGCAGCCCGCAGTGAGCTG---
>HLcamFer2
---------------------------------------------------------------------------------------------------------------------------------------------------------------------------------------------------------------------------------------------------------------------GACAAATACACCTGTGCATTCACCTATGCATCTCAAGGAGGGACCAATGAGAGGTGGCAGATGAGTCTGGGGACCAGTGAAGACCACCAGCACTTCACCTGCACCATCTGGAGGCCGCAGGGCAAGTCCTACCTGTACTTCACGCAGTTCAAGGCGGAGGTGCGGGGCGCCGAGATCGAGTATGGTATGGCCTATTCAAAAGCTGCTTTTGAAAGAGAGAGTGATGTTCCCCTGAAGAATGAGGAATTTGAAGTGACCAAAACAGCAGTGTCCCACAGGCCTGGGACCTTCAAGGCTGAGCTGTCTAAGCTGGTGATCGTGGCCAAGGCGATGCGCAGTGAGCTC---
>felCat8
ATG------------------------------------------------------------------------------GCGGCGCCCAGCAAAAGGAGGAAC---GGCGAAGGC------GCGAGCTGGTGGGCTGCGTTGCTCCTGGCGGCTGTGGCGTTGAGGCCGGGGGAGGCGGTGTCCGAGCCCACGACGGTGGCGTTCGACGTGCGACCTGGCGGCGTCGTGCACTCTTTCTCCCAGAACGTGGGCCCGGGGGACAAATATACATGCACGTTCACCTACGCTTCTCAAGGAGGGACCAACGAGAAGTGGCAGATGAGTCTGGGGACCAGCAAAGACCACCAGCACTTTACCTGCACCATCTGGAGGCCCCAGGGCAAGTCCTACCTGTACTTCACGCAGTTCAAGGCGGAGGTGCGGGGCGCGGAGATCGAGTACGGCATGGCCTACTCCAAAGCTGCGTTTGAAAGAGAAAGCGACGTCCCCCTGAAAAACGAGGAATTTGAAGTGACCAAAACAGCAGTGTCCCACCGGCCCGGGGCGTTCAAGGCCGAGCTGTCCAAGCTGGTGATTGTGGCCAAGGCATCCCGCAGTGAGCTG---
>lepWed1
ATG------------------------------------------------------------------------------GCGGCGCCCAGCGAAAGGCGGAAC---GGCGGAGGT------GCGAGCCTGTGGGCTGTGTTGCTGCTGGCGGCCGTGGCGTTGAGGCCGGCGGAGGCGGTGTCCGAGCCCACGACTGTGGCGTTTGACGTGCGACCTGGCGGCGTCGTGCACTCCTTTTCCCAGAACGTGGGCCCGGGGGACAAATACACTTGTGCATTCACCTACGCTTCTCAAGGAGGGACCAACGAGAAGTGGCAGATGAGCCTGGGAACCAGCGAAGACCACCAGCACTTCACCTGCACCATCTGGAGGCCCCAGGGCAAGTCCTACCTGTACTTCACGCAGTTCAAGGCAGAGGTGCGGGGTGCCGAGATCGAGTACGGCATGGCCTACTCGAAAGCTGCGTTTGAAAGAGAAAGCGACGTCCCCCTGAAAAGCGACGAATTTGAAGTGACCAAAACAGCAGTGTCCCACAGGCCCGGGGCGTTCAAGGCCGAGCTGTCCAAGCTGGTGATTGTGGCCAAGGCCTCCCGCAGTGAGCTG---
>musFur1
ATG------------------------------------------------------------------------------GCGGCGCCCAGCGAAAGGAGGAAC---GGCGGAGGC------GCGAGCTTGTGGGCTGCGTTGCTGCTGGCGGCCGCTGCGTTGAGGCCGGCGGAGGCGGTGTCCGAGCCCACGACGGTAGCGTTTGACGTGCGGCCCGGCGGCGTCGTGCACTCCTTTTCCCAGAACGTCGGCCCGGGGGACAAATACACTTGTGCGTTCACCTACGCTTCTCAAGGAGGGACCAACGAGAAGTGGCAGATGAGCCTGGGGATCAGCGAGGACCACCAGCACTTCACCTGCACCATCTGGAGGCCCCAGGGCAAGTCCTACTTATACTTCACACAGTTCAGGGCAGAGGTGCGGGGCGCCGAGATCGAGTACGGCATGGCCTACTCGAAGGCTGCATTTGAGCGAGAAAGCGACGTCCCCCTGAAAAGCGAGGAATTTGAAGTGACCAAGACGGCAGTGTCCCACAGGCCCGGGGCGTTCAAGGCCGAGCTGTCCAAGCTGGTGATTGTGGCCAAGGCATCCCGCAGTGAGCTG---
>cerSim1
ATGTGGGCCGCGCTGCTCCTGGCGGCCGTGGCGCTGGGGCCGGCTGAGGCGGCGTCCGAGCCCACGACGGTGGCCTTTGACGTGGCGCCCAGCGGCGGGAGGAGC---TGTGGCGGC------GCGAGCATGTGGGCCGCGCTGCTCCTGGCGGCCGTGGCGCTGGGGCCGGCTGAGGCGGCGTCCGAGCCCACGACGGTGGCCTTTGACGTGCGGCCCGGCGGCGTCGTGCACTCCTTCTCCCAGGACGTGGGCCCGGGGGGCAAGTACACTTGTGTGTTCACCTACGCTTCTCAAGGAGGGACCAATGAGAGGTGGCAGATGAGTCTGGGGACCAGCGAAGACAACCAGCACTTCACCTGCACCATCTGGAGGCCCCAGGGCAAGTCCTATCTCTACTTCACACAGTTCCGGGCAGAGGTGCGGGGCGCCGAGATCGAGTATGGCATGGCCTACTCGCAAGCCGCGTTTGAAAGGGAGAGCGACGTTCCCCTGAAAAGTGAGGAATTCGAAGTGACCAAAACGGCAGTGTCCCACAGGCCCGGGGCCTTCAAGGCCGAGCTGTCCAAGCTGGTGATTGTGGCCAGGGCGTCCCGCAGCGAGCTG---
>HLpipKuh2
ATG------------------------------------------------------------------------------GCGGCGCCCAGCGGAAGGAGGAAC---GGCGGCGGCGGT---GCGAGCTTGTGGGCTGCGCTGCTCCTGGCGGCCGTGGCGCTGAGGCCGGCAGAGGCGGTGTCCGAGCCCACGACGGTGGCGTTTGACGTGCGGCCCGGCGGCGTCGTACACACCTTCTCCCAGAACGTGGGCCCTGGGGACAAATATACTTGTGTATTCACCTATGCTTCTCAAGGAGGGACCAATGAGAAGTGGCAGATGAGCCTGGGCACCAGTGAAGACCAGCAGCACTTCACCTGCACCATCTGGAGGCCCCAGGGCAAGTCCTACCTGTACTTCACTCAGTTCAAGGCAGAGGTGCGGGGTGCCGAGATCGAGTACGGCATGGCCTATTCTAAAGCTGCGTTTGAAAAAGAGAATGACGTTCCCCTGAAAAATGAGGAATTTGAAGTGACCAAAACAGCAGTGACCCACCGGCCTGGGGCGTTCAAGGCCGAGCTGTCCAAGCTGGTGATCGTGGCCAAGGCGGCACGCAGTGAGCTG---
>susScr11
ATG------------------------------------------------------------------------------GCGGCGCCCAGCGGAAGAAGGAAT---GGCGGCGGCGGC---GCGAGCTTGTGGGCCGCGCTGCTCTTGGCGGCTGTTGCTCTGAGGCCGGCGGAGACGGTGTCCGAGCCCACGACGGTGGCCTTTGACGTGCGGCCCGGCGGCGTAGTTCATTCTTTCTCCCAGAACGTGGGCCCTGGGAACAAATATACCTGTGTGTTCACCTATGCATCCCAAGGAGGGACGAATGAGAAGTGGCAGATGAGTTTGGGGACCAGTGAAGACCACCAGCACTTCACCTGCACCATCTGGAGGCCCCAGGGCAAGTCCTACCTGTACTTCACGCAATTCAAGGCAGAGGTGCGGGGCGCCGAGATCGAATATGGCATGGCCTACTCGAAAGCCGCTTTTGAAAGAGAGAGCGAAGTGCCCCTGAAAAGTGAGGAATTTGAAGTGACCAAAACAGCAGTGTCCCACAGGCCTGGGGCCTTCAAGGCTGAGCTGTCCAAGCTGGTGATCGTGGCCAAGGTGACACGCAGTGAGCTG---
>micMur3
ATG------------------------------------------------------------------------------GCGGCGCCCAGCGGAGGGAGCAGC---GGCGGCGGC------GAGATCCTGTGGGCCGTGCTGCTCCTTGCCGCCGTGGCGCTGAGGCCGGCGGAGGCGGTGTCCGAGCCCACGACGGTGGCGTTTGACGTGCGACCCGGCGGCGTCGTGCACTCCTTCTCCCAGAACGTGGGCCCAGGGGACAAGTATACTTGTAAGTTCACGTACGCTTCTCAAGGAGGAACCAATGAGCAGTGGCAGATGAGCCTGGGGACCAGCGAGGACCACCAGCACTTCACCTGCACCATCTGGAGGCCGCAGGGCAAGTCCTACCTGTACTTCACCCAGTTCAAGGCGGAGGTGCGGGGCGCCGAGATCGAGTACGCCATGGCCTACTCTAAAGCCGCCTTTGAACGAGAAAGCGACGTCCCCCTGAAAAACGAGGAGTTCGAAGTCACCAAAACAGCAGTGGCCCACAGGCCTGGCGCGTTCAAGGCCGAGCTGTCCAAGCTGGTGATCGTGGCCAGGGCGTCCCGCACCGAGCTG---
>balAcu1
ATG------------------------------------------------------------------------------GCGGCGCCCAGCAGAAGAAGGAAT---GGCGGCGGCGGCGCCGTGAGCTTGTGGGCCGCCCTGCTCCTGGTGGCCGTGGCGCTGAGGCCGGCACGGGCGGTGTCTGAGCCCACGACGGTGGCCTTTGACGTGCGGCCCGGCGGCGTGGTGCACTCCTTCTCCCAGAATGTGGGCCCTGGGGACAAATATACCTGTGTGTTCACCTACGCATCTCAAGGAGGGACCAATGAGAAGTGGCAGATGAGTCTGGGGACCAGCGAAGACCACCAGCACTTGACCTGCACCATCTGGAGGCCCCAGGGCAAGTCCTACCTGTACTTTACGCAGTTCAAGGCGGAGGTGCGGGGTGCTGAGATCGAGTACGGCATGGCCTACTCGAAAGCTGCTTTTGAAAGAGAGAGCGATGTGCCCCTGAAAAACGAGGAATTTGAAGTGACCAAAACAGCAGTGTCCCACAGGCCCAGGGCCTTCAAGGCTGAGCTGTCCAAGCTGGTGATCGTGGCCAAGGCGACACGCAGTGAGCTG---
>bosTau8
ATG------------------------------------------------------------------------------GCAGCGCCCAGCGGAAGAAGGAAT---GGCAGCGGCGGC---GCGAACTTGTGGGTCTCGCTGCTCCTGGCGGCCGCGGCGCTGAGGCCGGTGGAGACGGTGTCCGAGCCCACGACGGTGGCGTTTGACGTGCGGCCTGGCGGCGTGGTGCATTCTTTCTCCCAGAACGTGGGCCCTGGGGACAAATACACCTGTGTGTTCACCTATGCATCTCAAGGAGGGACCAATGAGAAGTGGCAGATGAGTCTGGGGACCAGCGAAGACCACCAGCACTTCACCTGCACCATCTGGAGGCCCCAGGGCAAGTCCTACCTGTACTTCACGCAGTTCAAGGCAGAGGTGCGGGGTGCCGAGATCGAGTACGGCATGGCCTACTCGAAAGCTGCTTTTGAGAAAGAGAGTGACGTTCCATTGAAAAATGAGGAGTTTGAGGTGACCAAAACAGCAGTGTTCCACAGGCCTGGGGCCTTCAAGGCTGAGCTGTCCAAGCTGGTGATCGTGGCCAAGGCAACACGCAGTGAACTG---
>tarSyr2
---------------------------------------------------------------------------------------------------------------------------------------------------------------------------------------------------------------------------------------------------------------------GGCAGGTACACGTGTACGTTCACCTATGCTTCCCAAGGAGGAACCAATGAGCAGTGGCAGATGAGTCTGGGGACCAGTGAGGACCACCAGCATTTCACCTGCACTGTCTGGAGGCCCCAGGGGAAGTCCTACCTGTACTTCACACAGTTCAAGGCGGAGGTGCAGGGCGCCGAGATTGAGTACGCCATGGCCTACTCCAAAGCTGCATTTGAAAGGGAAAGTGACGTCCCCCTGAAGAGCGAGGAGTTTGAAGTGACCAAAACAGCAGTGGCCCACAGGCCCGGGGCGTTCAAGGCCGAGCTGTCCAAGCTGGTGATCGTGGCCAAGGCGTCCCGCAGTGAGCTG---
>mm10
ATG------------------------------------------------------------------------------GCAGCCCCCAGCGGA------------------------------GGCTTCTGGACTGCGGTGGTCCTGGCGGCCGCAGCGCTGAAATTGGCCGCCGCTGTGTCCGAGCCCACCACCGTGCCATTTGACGTGAGGCCCGGAGGGGTCGTGCATTCGTTCTCCCAGGACGTAGGACCCGGGAACAAGTTTACATGTACATTCACCTACGCTTCCCAAGGAGGGACCAACGAGCAATGGCAGATGAGCCTGGGGACAAGTGAAGACAGCCAGCACTTTACCTGTACCATCTGGAGGCCCCAGGGGAAATCCTACCTCTACTTCACACAGTTCAAGGCTGAGTTGCGAGGTGCTGAGATCGAGTATGCCATGGCCTACTCCAAAGCCGCATTTGAGAGAGAGAGTGATGTCCCCCTGAAAAGTGAGGAGTTTGAAGTGACCAAGACAGCAGTGTCTCACAGGCCTGGGGCCTTCAAAGCTGAGCTCTCCAAGCTGGTGATCGTAGCCAAGGCGGCACGCTCGGAGCTG---
>micOch1
ATG------------------------------------------------------------------------------GCGGCGCCCAGCGGA------------------------------GCCGTCTGGACCGCGCTGCTCCTGGTGACCGCGGCACTGGCGTTGGCGGGCGCCGTGTCCGAGCCCACCACCGTGCCGTTTGACGTGAGGCCCGGAGGCGTCGTCCATTCCTTCTCCCAGGACGTAGGGCCCGGGGGCAAGTTTACATGTACATTCACATACGCTTCCCAAGGAGGGACCAATGAGCAATGGCAGATGAGCCTGGGGACGAGCGAAGACAGTCAGCACTTCACTTGTACCATCTGGAGGCCTCAGGGGAAGTCCTACCTGTACTTCACACAGTTCAAGGCCGAGGTCCGGGGTGCTGAGATCGAGTATGCCATGGCCTACTCCAAAGCTGCGTTTGAGAGAGAGAGTGATGTCCCCCTTAAAAACGAGGAATTTGAAGTGGCCAAGACAGCAGTGTCTCACAGGCCTGGGGCCTTCAAGTCTGAGCTCTCCAAGCTTGTGATCGTAGCCAAGGCAGCACGCTCGGAGCTG---
>criGri1
ATG------------------------------------------------------------------------------GCGGCGCCCAGCGGA------------------------------GCTTTCTGGACCGCGCTGCTCCTGGTGGCCGCGGCGCTGACGTTGGCGGCCGCCGTGTCCGAGCCCACCACCGTGCCGTTTGACGTGAGGCCAGGAGGCGTCGTACATTCCTTCTCCCAAGACGTAGGGCCCGGGGGCAAGTTTACATGCACGTTCACATACGCTTCCCAAGGAGGGACCAACGAGCAATGGCAGATGAGTCTGGGGACGAGTGAAGACAGTCAGCACTTCACTTGTACCATCTGGAGGCCCCAAGGGAAGTCCTACCTCTACTTCACACAGTTCAAGGCTGAGCTGCGGGGTGCTGAGATTGAGTACGCCATGGCCTATTCCAAAGCTGCGTTTGAGAGAGAGAGTGATGTCCCCCTTAAAAATGAGGAATTTGAAGTGACCAAGACAGCAGTGTCTCACAGGCCCGGGGCCTTCAAGGCTGAGCTCTCCAAGCTGGTGATAGTAGCCAAGGCGGCACGCTCAGAGCTG---
>HLrouAeg4
ATG------------------------------------------------------------------------------GCGGCGCCCAGCGGAAGGAGGAGC---GGCGCCGGCGGC---GCGGGTCTGTGGGCTGCGCTGCTCCTGGCGGCGTGGGCGCTGAGGCCCGCGGAGGCGGTGTCCGAGCCCACGACGGTGGCGTTTGACGTGCAGCCCGGCGGCGTCGTGCACTCTTTTTCCCAGAACGTGGGCCCGGGGGACAAATATACTTGTGTGTTCACCTATGCTTCTCAAGGAGGGACCAACGAGAAGTGGCAGATGAGTCTGGGGACCAGCGAAGACCAGCAGCACTTCACCTGCACCATCTGGAGGCCCCACGGCAAGTCCTACCTGTACTTCACACAGTTCAAGGCGGAGGTGCAGGGCGCCGAGATCGAGTACGGCATGGCCTACTCCAAAGCTGCATTTGAAAGAGAGAGCGACGTTCCCCTGAAAAACGAGGAGTTCGAAGTGACCAGAACAGCAGTGTCCCACAGGCCTGGGGCGTTCAGGGCCGAGCTGTCCAAGCTGGTGATCGTGGCCAAGGCATCCCACAGCGAGCTG---
>ailMel1
ATG------------------------------------------------------------------------------GCGGCGCCCAGCGGGAGGAGGAAC---GGCGGAGGC------GCGAGGTTGTGGGCTGCGTTGTTGCTGGCGGCCGCNNNNNNNNNNNNNNNNNNNNNNNNNNNNNNNNNNNNNNNNNNNNNNNNNNNNNNNTCG------------TGTCACTCCTTTTCCCAGAACGTGGGCCCGGGGGACAAATACACTTGTGCGTTCACCTATGCTTCTCAAGGAGGGACCAACGAGAAGTGGCAGATGAGCCTGGGGACCAGCGAAGACCACCAGCACTTCACCTGCACCATCTGGAGGCCCCAGGGCAAGTCCTACCTATACTTTACGCAGTTCAAGGCCGAGGTGCGGGGCGCCGAGATCGAGTACGGCATGGCCTATTCGAAAGCTGCGTTTGAAAGAGAAAGCGACGTCCCCCTGAAAAGCGAGGAATTTGAAGTGACCAAAACAGCAGTGTCCCACAGGCCCGGGGCGTTCAAGGCCGAGCTGTCCAAGCTGGTGATTGTGGCCAAGGCATCCCGCAGTGAGCTG---
>loxAfr3
ATG------------------------------------------------------------------------------GCGGCGCCCAGGGGAAGGAGGAAC---GGTAGCGCAGGA---GCGAGCATGTGGGGCGCTCTGCTGCTGGCGGCCGTGGCGCTGAGGTCGGTCGAGGCGGTGTCCGAGCCCACAACGGTGGCGTTTGACGTGCGGCCCGGCGGCGTCGTACACTCCTTCTCCCACAGCGCGGGCCCTGGGGACAGATTTACCTGCACGTTCACCTACGCTTCTCAAGGAGGGACCAATGAGCAGTGGCAGATGAGCCTGGGGACCAGCGAAGATCATCAGCATTTCACCTGCACCATCTGGAGACCTCAGGGGAAATCCTACCTCTACTTCACCCAGTTCAAGGCAGAGGTGCGGGGCGCCCAGATCGAATACGGCATGGCTTATTCTAAAGCTGCGTCTGAAAGAGAAAGCGACGTTCCCCTGAAAAATGAGGAATTTGAAGTGACCAAAACAACAGTGGCCCACAGGCCTGGGGCCTTCAAAGCTGAACTTTCCAAGCTGGTGATTGTGGCCAAGGCATCCCACAGCGAGCTG---
>hetGla2
ATG------------------------------------------------------------------------------GCGGCGCCCAGGGGAAATAGTGAC---GGCTGTGGT------GGGGCCTGGTTTGCCGCGCTGCTCCTGGCGGCAGTGGCTCTGAGGCCGGCGGAGGCAGTGTCTGAGCCTACGACGGTGGCGTTTGACGTGCGGCCCGGTGGCGTCGTGCATTCCTTCTCCCAGAACGTGGGACCCGGGGACAAATTTACCTGTACATTCACTTATGCATCTCAAGGAGGGACCAATGAGCAATGGCAGATGAGTCTGGGCACCAGCGAGGACCACCAGCACTTCACCTGCATCATCTGGAGGCCCCAGGGGAAGTCCTACCTCTACTTCACCCAGTTCAAGGCCGAGGTGCACGGTGCTGAAATCGAGTATGCCATGGCCTATTCGAAAGCTGCGTTTGAAAGAGAAAGTGACGTTCCCCTGAAAAATGAGGAATTTGAAGTGACCAAAGCAGCAGTGGCCCACAGGCCTGGCGCCTTCAGGGCTGAGCTGTCCAAGCTGGTGATCGTGGCCAAGGAAGCCCACAGCGAGCTG---
>otoGar3
ATG------------------------------------------------------------------------------GCGGCGCCCACCGGACAGAGGGAC---GGCAGCAGC------GCTAGCCTGTGGGCAGTGATGCTCCTGGGGGCCGTGGTGCTGAAGCCGGTGGAAGCGGTGTCCGAGCCCACGACAGTGGCGTTTGACGTGCGGCCTGGCGGCGTTGTACACTCCTTCTCTCAGAACGTGGGCCCGGCGGACAAGTATACTTGTAAGTTCACTTACGCTTCTCAAGGAGGGACCAATGAGCAATGGCAGATGAGCCTGGGGACCAGCGAAGATCACCAGCACTTCACCTGCACCATCTGGAGACCCCAGGGCAAATCCTACCTGTACTTCACCCAGTTCAAAGCGGAGGTGCAGGGTGCCGAGATTGAGTATGCCATGGCCTACTCTAAAGCTGCATTTGAAAGAGAAAGCGATGTACCCTTGAAAAACGAGGAATTTGAAGTGACCAAAACTGCAGTGGCCCACAAGCCTGGGGAATTCAAGGCTGAGCTGTCCAAGCTGGTGATCGTGGCCAAAGCGTCCCACACTGAGCTG---
>sorAra2
ATG------------------------------------------------------------------------------GCGGCGCCCTGCAGAGAGCGGAGC---GGCGGCGCC------GCCAGCCTGTGGGCCTCGCTGCTCCTGGCGGCCGTGGCGCTGCGGCCGGCCGAAGCCGTGTCCGAGCCCACAACCGTGGCGTTCGACGTGCGGCCCGGCGGCGTCGTGCACTCCTTCTCCGAGAACGGGGGCCCGGGGGACAGATATACCTGCAAGTTTACTTACGCCTCTCAGGGCGGGACCAACGAGAGGTGGCAGATGAGCCTGGGCACCAGCGAGGACCACCAGCACTTCACCTGCACCATCTGGAGACCTCAGGGCAAGTCCTACCTCTACTTCACGCAGTTCCAGGCCGAGGTGCAGGGCGCCGAGATCGAGTACGCCATGGCCTACTCTACAGCTGCCTTTGAGAGTGGGAGCGACATACCCCTGAAAAGTGACGAGTTTGAAGTCACCAAAACGACAGTGTCCCACAGGCCCGGGGCCTTCAAGGCCGAGCTGTCCAAGCTGGTGATTGTGGCCAAGGCGTCGCGAAGCGAGCTG---
>eriEur2
NNN------------------------------------------------------------------------------NNNNNNNNNNNNNNNNNNNNNNNN---NNNNNNNNN------NNNNNNTGGTGGGGCGCGCTGCTGCTGGCGGCCGTAGCGCTGGGGCCGGCGCAGGCGGTGTCCGAGCCGCTGACGGTGCCGTTCGACGTGCGGCCCGGCGGCGTGGTGCACGCCTTCTCCCAGCACGCGGGCCCCGGGGACAGGTTCACCTGCACGTTCACTTACGCTTCTCAGGGAGGCACCAACGAGGAGTGGCAGATGAGTGTGGGGACCAGCGAGGACAGCCAACACTTCACCTGCACCATCTGGAGGCCGCAGGGCAAGTCCTACCTGTACTTCACACAGTTCAAGGCCGAGGTCCAGGGCGCCGAGATCGAGTACGCCATGGCCTACGCTCAGGCTGCCTTCGGGCGAGAGAGCGACATCCCCTTGAAGAGCGAGGAGTTTGACGTCAGCAAAACAACAGTGACCCACCGGCCGGGCACCTTCAAGGCCGAGCTGTCCAAGCTGGTGATCGTGGCCAAGGCCACCCACAGCGAGCTG---
