# Supplementary material for: Six reference-quality genomes reveal evolution of bat adaptations
Source: Nature. 2020 Jul 22;583(7817):578–84. doi: 10.1038/s41586-020-2486-3 (PMC8075899; doi:10.1038/s41586-020-2486-3)
Supplement: Supplementary file 6 — Alignments of 12,931 protein-coding genes across 48 mammals. [file 41586_2020_2486_MOESM6_ESM.gz › suppDataFile/ENST00000418265.aln.fasta]

>HLrouAeg4
ATG---GCCCGAAATGCAGAAAAGGCCATGACGGCCTTAGCAAGATTTCGTCAAGCTCAATTGGAAGAGGGAAAAGTGAAGGAACGAAGACCCTTCCTTGCCTCGGAATGTACTGAGCTGCCTAAAGCTGAGAAGTGGAGACGACAGATCATTGGAGAGATCTCTAAAAAAGTGGCTCAAATTCAGAATGCTGGTTTAGGTGAATTTCGAATTCGTGACCTGAATGATGAAATTAACAAGCTGCTAAGAGAGAAAGGACACTGGGAGGTCCGGATAAAGGAGCTGGGTGGTCCTGATTATGGAAAAGTTGGCCCTAAAATGCTAGATCATGAAGGGAAAGAAGTCCCAGGAAATCGAGGTTACAAATACTTTGGAGCAGCCAAAGATTTGCCTGGTGTTAGAGAGCTATTTGAAAAAGAACCTCTTCCTCCTCCGAGAAAGACACGTGCTGAACTCATGAAGGCAATTGATTTTGAATACTATGGTTACCTAGATGAAGACGATGGTGTTATTGTGCCTTTGGAGCAGGAATATGAAAAGAGA------------------TTCAGAGCTGAATTAGTGGAAAAGTGGAAAGCAGAGAGAGAGGCCCGTCTGGCAAGAGGAGAAAAGGAAGAGGAGGAGGAAGAGGAGGAAGAG---------ATCAACATTTATGCTGTTGCCGAGGAAGAGTCTGATGAGGAAGGCAGCCAAGAGAAA---GGGGAAGACGGGCAGCAGAAGTTCATCGCTCATGTCCCTGTGCCATCGCAGCAAGAGATTGAGGAGGCACTTGTTCGAAGGAAGAAGATGGAACTCCTCCAGAAGTATGCAAGTGAGACCCTGCAGGCCCAGAGCGAAGAGGCCAAAAGACTCCTGGG-------------------------------------------------------------------------------------------------------------------------------------------------------------------------------------------
>balAcu1
ATG---GCCCGAAATGCAGAAAAGGCCATGACGGCCTTAGCAAGATTTCGCCAAGCTCAGCTGGAAGAGGGAAAAGTAAAGGAGCGAAGACCCTTCCTTGCCTCGGAGTGTACTGAGCTGCCCAAAGCCGAGAAGTGGAGACGACAGATCATTGGAGAGATCTCAAAAAAAGTGGCTCAAATTCAGAATGCTGGTCTAGGTGAATTCCGAATTCGTGACCTGAATGATGAAATTAACAAGCTGCTAAGAGAGAAGGGACACTGGGAGGCCCGGATCAAGGAGCTGGGTGGTCCTGACTATGGGAAAGTTGGCCCTAAAATGCTGGATCATGAAGGGAAAGAAGTCCCAGGAAATCGAGGTTACAAGTACTTCGGAGCAGCGAAAGACTTGCCTGGCGTCAGAGAGCTGTTTGAGAGAGAACCTCTTCCTCCTCCAAGAAAGACACGCGCTGAGCTCATGAAGGCGATCGATTTTGAATACTACGGTTACCTAGATGAAGACGATGGTGTTATTGTGCCTTTGGAACAGGAATATGAAAAGAAA------------------CTCAGAGCCGAATTAGTGGACAAGTGGAAAGCAGAGAGAGAGGCCCGGCTGGCAAGAGGGGAGAAGGAGGAGGAGGAGGAAGAGGAGGAGGAGGAGGAGGAGGTCAACATCTATGCTGTCACCGACGAGGAGTCTGACGAGGAGGGCGGCCAGGAGAAAGGAGGGGAGGACGGGCAGCAGAAGTTCATCGCTCACGTCCCGGTGCCGTCGCAGCAAGAG--C---------------------------------------------------------------------------------------------------------TGCAGATCTGGGACACGGCTGGCCAGGAGCGCTTCCGCACCATCACCCAGAGCTACTACCGCAGCGCCAACGGGGCCATCCTGGCGTACGACATCACCAAGAGGAGCTCTTTCCTGTCCGTGCCTCACTGGATCGAGGACGTG-------------------------------------
>hg38
ATG---GCCCGAAATGCAGAAAAGGCCATGACGGCCTTAGCAAGATTTCGCCAGGCTCAGCTGGAAGAGGGAAAAGTGAAGGAACGAAGACCCTTTCTGGCCTCAGAATGTACTGAACTGCCTAAAGCTGAGAAGTGGAGACGACAGATCATTGGAGAGATCTCTAAAAAAGTGGCTCAGATTCAGAATGCTGGTTTAGGTGAATTTCGAATTCGTGACCTGAATGATGAAATTAACAAGCTGCTAAGGGAGAAAGGACACTGGGAGGTCCGGATAAAGGAGCTGGGAGGTCCTGATTATGGAAAAGTTGGCCCTAAAATGCTGGATCATGAAGGAAAAGAAGTCCCAGGAAACCGAGGTTACAAGTACTTTGGAGCAGCAAAAGATTTGCCTGGTGTTAGAGAGCTGTTTGAAAAAGAACCTCTTCCTCCTCCCAGAAAGACACGTGCTGAGCTCATGAAGGCAATCGATTTTGAGTACTATGGTTACCTAGATGAAGATGATGGTGTTATTGTGCCTTTGGAACAGGAATATGAAAAGAAA------------------CTCAGAGCCGAGTTAGTGGAAAAGTGGAAAGCAGAGAGAGAGGCTCGGCTGGCAAGAGGAGAAAAGGAAGAGGAGGAGGAAGAGGAGGAAGAG---------ATCAACATCTATGCAGTCACCGAGGAGGAGTCGGACGAGGAAGGCAGCCAGGAGAAAGGAGGGGACGACAGCCAGCAGAAGTTCATTGCTCACGTCCCTGTTCCCTCGCAGCAAGAGATTGAGGAGGCACTGGTGCGAAGGAAGAAAATGGAACTCCTCCAGAAGTATGCAAGCGAGACCCTGCAGGCCCAAAGTGAAGAAGCCAGAAGGCTCCTGGGC------TGCAGATCTGGGACACGGCCGGCCAGGAGCGGTTCCGCACCATCACCCAGAGCTACTACCGCAGTGCCAATGGGGCCATCCTTGCCTACGACATCACCAAGAGGAGCTCCTTCCTGTCGGTGCCTCACTGGATTGAGGATG---------------------------------------
>panTro5
ATG---GCCCGAAATGCAGAAAAGGCCATGACGGCCTTAGCAAGATTTCGCCAGGCTCAGCTGGAAGAGGGAAAAGTGAAGGAACGAAGACCCTTTCTGGCCTCAGAATGTACTGAACTGCCTAAAGCTGAGAAGTGGAGACGACAGATCATTGGAGAGATCTCTAAAAAAGTGGCTCAGATTCAGAATGCTGGTTTAGGTGAATTTCGAATTCGTGACCTGAATGATGAAATTAACAAGCTGCTAAGGGAGAAAGGACACTGGGAGGTCCGGATAAAGGAGCTGGGAGGTCCTGATTATGGAAAAGTTGGCCCTAAAATGCTGGATCATGAAGGAAAAGAAGTCCCAGGAAACCGAGGTTACAAGTACTTTGGAGCAGCAAAAGATTTGCCTGGTGTTAGAGAGCTGTTTGAAAAAGAACCTCTTCCTCCTCCCAGAAAGACACGTGCTGAGCTCATGAAGGCAATCGATTTTGAGTACTATGGTTACCTAGATGAAGATGATGGTGTTATTGTGCCTTTGGAACAGGAATATGAAAAGAAA------------------CTCAGAGTCGAGTTAGTGGAAAAGTGGAAAGCAGAGAGAGAGGCTCGGCTGGCAAGAGGAGAAAAGGAAGAGGAGGAGGAAGAGGAGGAAGAG---------ATCAACATCTATGCAGTCACCGAGGAGGAGTCGGACGAGGAAGGCAGCCAGGAGAAAGGAGGGGACGACAGCCAGCAGAAGTTCATTGCTCACGTCCCTGTTCCCTCGCAGCAAGAGATTGAGGAGGCACTGGTGCGAAGGAAGAAAATGGAACTCCTCCAGAAGTATGCAAGCGAGACCCTGCAGGCCCAAAGTGAAGAAGCCAGAAGGCTCCTGGGC------TGCAGATCTGGGACACGGCCGGCCAGGAGCGGTTCCGCACCATCACCCAGAGCTACTACCGCAGTGCCAATGGGGCCATCCTTGCCTACGACATCACCAAGAGGAGCTCCTTCCTGTCGGTGCCTCACTGGATTGAGGATG---------------------------------------
>ponAbe2
ATG---GCCCGAAATGCAGAAAAGGCCATGACGGCCTTAGCAAGATTTCGCCAGGCTCAGCTGGAAGAGGGAAAAGTGAAGGAACGAAGACCCTTTCTGGCCTCGGAATGTACTGAGCTGCCTAAAGCTGAGAAGTGGAGACGACAGATCATTGGAGAGATCTCTAAAAAAGTGGCTCAGATTCAGAATGCTGGTTTAGGTGAATTTCGAATTCGTGACCTGAATGATGAAATTAACAAGCTGCTAAGGGAGAAAGGACACTGGGAGGTCCGGATAAAGGAGCTGGGAGGTCCTGATTATGGAAAAGTCGGCCCTAAAATGCTGGATCATGAAGGAAAAGAAGTCCCAGGAAACCGAGGTTACAAGTACTTTGGAGCAGCAAAAGATTTGCCTGGTGTTAGAGAGCTGTTTGAAAAAGAACCTCTTCCTCCTCCCAGAAAGACACGTGCTGAGCTCATGAAGGCAATCGATTTTGAGTACTATGGTTACCTAGATGAAGATGATGGTGTTATTGTGCCTTTGGAACAGGAATATGAAAAGAAA------------------CTCAGAGCTGAGTTAGTGGAAAAGTGGAAAGCAGAGAGAGAGGCTCGGCTGGCAAGAGGAGAAAAGGAAGAGGAGGAGGAAGAGGAGGAAGAG---------ATCAACATCTATGCAGTCACCGAGGAGGAGTCGGACGAGGAAGGCAGCCAGGAGAAAGGAGGGGATGACGGCCAGCAGAAGTTCATTGCTCATGTCCCCGTTCCCTCGCAGCAAGAGATTGAGGAGGCACTGGTGCGAAGGAAGAAAATGGAACTCCTCCAGAAGTATGCAAGCGAGACCCTGCAGGCCCAAAGTGAAGAAGCCAGAAGGCTCCTGGGC------TGCAGATCTGGGACACGGCCGGCCAGGAGCGGTTCCGCACCATCACCCAGAGCTATTACCGCAGTGCCAATGGGGCCATCCTTGCCTACGACATCACCAAGAGGAGCTCCTTCTTGTCGGTGCCTCACTGGATTGAGGATG---------------------------------------
>tarSyr2
ATG---GCTCGAAATGCAGAAAAGGCCATGACAGCCTTAGCAAGATTTCGCCAGGCCCAGCTGGAAGAGGGAAAAGTGAAGGAACGAAGACCTTTCCTAGCCTCAGAATGTACTGAGCTGCCCAAAGCTGAGAAGTGGAGACGACAGATAATTGGAGAGATCTCTAAAAAAGTGGCTCAGATTCAGAATGCTGGTTTAGGTGAATTCCGAATTCGTGACCTGAATGACGAAATTAACAAGTTGCTAAGAGAGAAAGGACACTGGGAGGTCCGGATAAAGGAGCTGGGCGGTCCTGATTATGGAAAAGTTGGCCCTAAAATGCTGGATCATGAAGGAAAAGAAGTCCCGGGAAACCGAGGTTACAAGTACTTTGGCGCAGCAAAAGATTTGCCTGGTGTTAGAGAACTGTTTGAAAAAGAACCTCTTCCTCCTCCCAGAAAGACCCGTGCTGAGCTCATGAAGGCAATCGATTTTGAGTACTATGGTTACCTGGATGAAGATGATGGTGTTATCGTGCCTTTGGAACAGGAATATGAAAGGAAA------------------CTCAGAGCCGAGTTAGTGGACAAATGGAAAGCAGAGAGAGAAGCTCGGCTAGCCAGAGGAGAAAAGGAAGAAGAGGAGGAAGAGGAGGAAGAG---------ATCAACATCTATGCCGTCACCGAGGAAGAGTCTGATGAGGAAGGCAGCCAGGAGAAAGGAGGGGATGATGGCCAGCAGAAGTTCATCGCGCACGTCCCAGTGCCCTCGCAGCAGGAGATTGAGGAGGCGCTCGTGCGAAGGAAGAAAATGGAACTCCTCCAGAAGTATGCAAGTGAGACCCTGCAGGCCCAGAGTGAAGAAGCCAGAAGGCTCTTG---------------------------------------------------------------------------------------------------------------------------------------------------------------------------------------------
>macFas5
ATG---GCCCGAAATGCAGAAAAGGCCATGACGGCCTTAGCAAGATTTCGCCAGGCTCAGCTGGAAGAGGGAAAAGTGAAGGAACGAAGACCCTTTCTGGCCTCAGAATGTACTGAGCTGCCCAAAGCTGAGAAGTGGAGACGACAGATCATTGGAGAGATCTCTAAAAAAGTGGCTCAGATTCAGAATGCTGGTTTAGGTGAATTTCGAATTCGTGACCTGAATGATGAAATTAACAAGCTGCTAAGGGAGAAAGGACACTGGGAGGTCCGGATAAAGGAGCTGGGCGGTCCTGATTATGGAAAAGTTGGTCCTAAAATGCTGGATCATGAAGGAAAAGAAGTCCCAGGAAACCGAGGTTACAAGTACTTTGGAGCTGCAAAAGATTTGCCTGGTGTTAGAGAGCTGTTTGAAAAAGAACCTCTTCCTCCTCCCAGAAAGACACGTGCTGAGCTCATGAAGGCAATCGATTTTGAGTACTATGGTTACCTAGATGAAGATGATGGTGTTATTGTGCCTTTGGAACAGGAATATGAAAAGAAA------------------CTCAGAGCCGAGTTAGTGGAAAAGTGGAAAGCAGAGAGAGAGGCTCGGCTGGCAAGAGGAGAAAAGGAAGAGGAGGAGGAAGAGGAGGAAGAG---------ATCAACATCTATGCAGTCACCGAGGAGGAGTCGGATGAGGAAGGCAGCCAGGAGAAAGGAGGGGATGACGGACAGCAGAAGTTCATTGCTCACGTCCCCGTTCCCTCGCAGCAAGAGATTGAGGAGGCACTGGTACGAAGAAAGAAAATGGAACTCCTCCAGAAGTATGCAAGCGAGACTCTGCAGGCCCAAAGTGAAGAAGCCAGAAGGCTCCTGGGC------TGCAGATCTGGGACACGGCTGGCCAGGAGCGGTTCCGCACCATCACCCAGAGCTACTACCGCAGTGCCAATGGGGCCATCCTCGCCTACGACATCACCAAGAGGAGCTCCTTCCTGTCAGTGCCTCACTGGATTGAGGATG---------------------------------------
>otoGar3
ATG---GCTCGAAATGCAGAAAAGGCCATGACGGCCTTAGCAAGATTTCGCCAAGCTCAGTTGGAAGAGGGAAAAGTGAAGGAACGAAGACCCTTCCTTGCCTCAGAATGTACGGAGCTGCCTAAAGCTGAGAAGTGGAGACGACAGATTATTGGAGAGATATCCAAAAAAGTGGCTCAGATTCAGAATGCTGGTTTAGGTGAATTCCGAATTCGAGACCTGAATGATGAAATTAACAAGCTGTTAAGGGAGAAAGGACACTGGGAAGTCCGGATAAAGGAGCTGGGCGGTCCTGACTATGGGAAAGTTGGCCCTAAAATGCTGGATCATGAAGGGAAAGAAGTCCCAGGAAACCGAGGTTACAAGTACTTTGGAGCAGCAAAAGATCTGCCTGGTGTTAGAGAGTTATTTGAAAAAGAACCTCTTCCTCCTCCCAGAAAGACACGTGCTGAGCTCATGAAGGCGATTGATTTTGAGTACTACGGTTACCTAGATGAAGATGATGGCGTAATTGTGCCTTTGGAACAGGAATATGAAAAGAAA------------------CTTAGAGCCGAGTTAGTGGAAAAGTGGAAAGCAGAGAGAGAGGCTCGGCTGGCAAGAGGAGAAAAGGAAGAAGAGGAGGAAGAGGAGGAAGAA---------ATCAACATCTATGCTGTCACCGAGGAGGAGTCGGATGAGGAAGGCAGCCAGGAGAAGGGCGGGGATGACGGGCAGCAGAAGTTCATCGCCCACGTGCCTGTGCCATCGCAGCAAGAGATTGAGGAGGCTCTTGTACGAAGGAAGAAAATGGAACTCCTCCAGAAGTATGCGAGTGAGACCCTGCAGGCCCAGAGTGAAGAAGCCAAAAGGCTCCTGGGATATTACTGCAGATCTGGGACACGGCCGGCCAGGAGCGCTTCCGCACCATCACGCAGAGCTATTACCGCAGTGCCAACGGGGCCATCCTCGCCTACGACATCACCAAGAGGAGCTCCTTCCTGTCAGTGCCCCACTGGATCGAGGACG---------------------------------------
>calJac3
ATG---GCCCGAAATGCAGAAAAGGCCATGACGGCCTTAGCAAGATTTCGCCAGGCTCAGCTGGAAGAAGGAAAAGTGAAGGAACGAAGACCCTTTCTGGCCTCAGAATGTACTGAGCTGCCCAAAGCTGAGAAATGGAGACGACAGATCATTGGAGAGATCTCTAAAAAGGTGGCTCAGATTCAGAATGCTGGTTTAGGTGAATTTCGAATTCGTGACCTGAATGATGAAATTAACAAGTTGCTGCGGGAGAAAGGACACTGGGAGGTCCGGATAAAGGAGCTGGGGGGTCCTGATTACGGAAAAGTTGGCCCTAAAATGCTGGATCATGAAGGAAAAGAAGTCCCAGGAAACCGAGGTTACAAGTACTTTGGAGCAGCGAAAGATTTGCCTGGTGTTAGAGAGCTGTTTGAAAAAGAACCTCTTCCTCCTCCCAGAAAGACACGTGCTGAGCTCATGAAGGCAATCGATTTTGAGTACTATGGTTACCTAGATGAAGACGATGGTGTTATTGTGCCTTTGGAACAGGAATATGAAAAGAAA------------------CTCAGAGTTGACTTAGTGGAAAAGTGGAAAGCAGAGAGAGAGGCTCGACTGGCAAGAGGAGAAAAGGAAGAGGAGGAAGAAGAGGAGGAAGAA---------ATCAACATCTATGCAGTCACCGAGGAGGAGTCGGACGAGGAAGGCAGCCAGGAGAAAGGAGGGGATGACGGCCAGCAGAAGTTCATTGCTCATGTCCCCGTGCCCTCGCAGCAAGAGATTGAGGAGGCACTGGTGCGAAGGAAGAAAATGGAACTCCTCCAGAAGTATGCAAGTGAGACCCTGCAGGCCCAGAGTGAAGAAGCCAGAAGGCTCCTGGGC------TGCAGATTTGGGACACAGCTGGCCAGGAGCGGTTCCGCACCATCACCCAGAGCTACTACCGCAGTGCCAATGGGGCCATCCTCGCCTATGACATCACCAAGAGGAGCTCCTTCCTGTCAGTGCCTCACTGGATCGGCGATG---------------------------------------
>saiBol1
ATG---GCTCGAAATGCAGAAAAGGCCATGACGGCCTTAGCAAGATTTCGCCAGGCTCAGCTGGAAGAAGGAAAAGTGAAGGAACGAAGACCCTTTCTGGCCTCAGAATGTACTGAACTGCCCAAAGCTGAGAAATGGAGACGACAGATCATTGGAGAGATCTCTAAAAAGGTGGCTCAGATTCAGAATGCTGGTTTAGGCGAATTTCGAATTCGTGACCTGAATGATGAAATTAACAAGTTGCTTCGGGAGAAAGGACACTGGGAAGTCCGGATAAAGGAGCTGGGGGGTCCTGATTATGGAAAAGTTGGCCCTAAAATGCTGGATCATGAAGGAAAAGAAGTCCCAGGAAACCGAGGTTACAAGTACTTTGGAGCAGCAAAAGATTTGCCTGGTGTTAGAGAGCTGTTTGAAAAAGAACCTCTTCCTCCTCCCAGAAAGACACGTGCTGAGCTCATGAAGGCAATTGATTTTGAGTACTATGGTTACCTAGATGAAGACGATGGTGTTATTGTGCCTTTGGAACAGGAATATGAAAAGAAA------------------CTCAGAGCTGACTTAGTGGAAAAGTGGAAAGCAGAGAGAGAGGCTCGACTGGCAAGAGGAGAAAAGGAAGAGGAGGAAGAAGAGGAGGAAGAA---------ATCAACATCTATGCAGTCACCGAGGAGGAGTCGGACGAGGAAGGCAGCCAGGAGAAAGGAGGGGACGACGGCCAGCAGAAGTTCATTGCTCATGTCCCTGTGCCCTCGCAGCAAGAGATTGAGGAGGCGCTGGTGCGAAGGAAGAAAATGGAACTCCTTCAGAAGTATGCAAGCGAGACCCTGCAGGCCCAGAGTGAAGAAGCCAGAAGGCTCCTGGGC------TGCAGATTTGGGACACAGCTGGCCAGGAGCGATTCCGCACCATCACCCAGAGCTACTACCGCAGTGCCAATGGGGCCATCCTCGCCTATGACATCACCAAGAGGAGCTCCTTCCTGTCAGTGCCTCACTGGATCGGGGATG---------------------------------------
>HLrhiFer5
ATG---GCCCGAAATGCAGAAAAGGCCATGACGGCCTTAGCAAGATTTCGCCAAGCTCAACTGGAAGAGGGAAAAATGAAGGAACGAAGACCCTTCCTTGCCTCGGAATGTACTGAGCTGCCCAAAGCTGAGAAGTGGAGACGACAGATTATTGGAGAGATCTCTAAAAAAGTGGCTCAAATTCAGAATGCTGGTTTAGGTGAATTCCGAATTCGTGACCTGAATGATGAAATTAACAAGCTTCTAAGAGAGAAAGGACACTGGGAGATCCGGATAAAGGAGCTGGGTGGTCCTGATTATGGAAAAGTTGGCCCTAAAATGCTGGATCATGAAGGGAAAGAAGTCCCAGGAAATCGAGGTTATAAATACTTTGGAGCAGCAAAAGATTTGCCTGGTGTTAGAGAGCTTTTTGAAAAAGAACCTCTTCCTCCTCCAAGAAAGACTCGTGCTGAGCTCATGAAGGCGATCGATTTTGAATACTATGGTTACCTAGATGAAGATGATGGTGTTATTGTGCCTTTGGAACAGGAATATGAAAAGAAA------------------CTCAGAGCTGAATTAGTGGAAAAATGGAAAGCAGAGAGAGAGGCCCGGCTTGCAAGAGGAGAAAAGGAAGAGGAGGAGGAAGAAGAGGAAGAG---------ATCAACATCTATGCTGTCACAGAGGAGGAGTCTGATGAGGAAGGCAGCCAGGAAAAAGGAGGGGAAGACGGGCAGCAGAAGTTCATTGCTCATGTTCCTGTGCCGTCACAGCAAGAGATTGAGGAGGCACTTGTGCGAAGGAAGAAGATGGAACTCCTCCAGAAGTATGCAAGTGAGACCCTGCAGGCCCAGAGTGAAGAGGCCAGAAGACTCCTGGGC------TGCAGATCTGGGACACAGCTGGCCAGGAGCGATTTCGCACCATCACCCAGAGCTACTACCGCAGTGCCAACGGGGCTATCCTCGCTTACGACATCACCAAGAGGAGCTCCTTCCTGTCAGTGCCTCACTGGATCGCGGATG---------------------------------------
>felCat8
ATG---GCCCGAAATGCAGAAAAGGCCATGACGGCCTTAGCAAGATTTCGCCAAGCTCAACTGGAAGAGGGAAAAGTGAAGGAAAGAAGACCCTTCCTTGCCTCAGAATGTACTGAGCTGCCCAAAGCTGAGAAGTGGAGACGACAAATCATTGGAGAGATCTCTAAAAAAGTGGCTCAAATTCAGAATGCTGGTTTAGGTGAATTCCGAATTCGGGACCTGAATGATGAAATTAACAAACTGCTAAGAGAGAAAGGACACTGGGAAGTCCGGATAAAGGAGCTGGGTGGTCCTGACTATGGAAAAGTTGGACCTAAAATGCTGGATCATGAAGGGAAAGAAGTCCCCGGAAATCGAGGTTACAAGTACTTTGGAGCAGCCAAAGATTTGCCTGGTGTTAGAGAGCTATTTGAAAAAGAACCTCTTCCCCCTCCAAGAAAGACACGCGCTGAGCTCATGAAAGCAATCGATTTTGAATACTACGGTTACCTTGATGAAGATGATGGTGTCATCGTGCCTTTGGAACAGGAATATGAAAAGAAA------------------TTCAGGGCCGGATTGGTGGAAAAGTGGAAAGCTGAGAGAGAGGCCCGGCTGGCAAGAGGAGAAAAGGAGGAGGAGGAGGAAGAGGAGGAAGAG---------ATCAACATCTATGCTGTCACCGAGGAAGAGTCTGACGAGGAAGGCAGCCAGGAGAAAGGAGGTGAAGACGGGCAGCAGAAGTTCATCGCCCATGTCCCAGTGCCGTCACAGCAAGAGATCGAGGAGGCCCTTGTGCGAAGGAAGAAGATGGAACTCCTCCAGAAGTACGCCAGTGAGACCCTGCAGGCCCAGAGTGAAGAGGCCAAAAGACTTCTGGGC------TGCAGATCTGGGACACAGCTGGCCAGGAGCGATTCCGCACCATCACCCAGAGCTATTACCGCAGTGCCAACGGGGCCATCCTGGCTTACGACATCACCAAGAGGAGCACCTTTCTGTCTGTACCTCACTGGATCGAGGACG---------------------------------------
>canFam3
ATG---GCCCGAAATGCAGAAAAGGCCATGACGGCCTTAGCAAGATTTCGCCAAGCTCAACTGGAAGAGGGAAAAGTGAAGGAACGAAGACCCTTCCTTGCCTCAGAATGTACTGAGCTGCCCAAAGCTGAGAAGTGGAGACGACAAATCATTGGAGAGATCTCTAAAAAAGTGGCTCAAATTCAGAATGCTGGTTTAGGTGAATTCCGGATTCGTGACCTGAATGATGAAATTAATAAACTGCTAAGAGAAAAAGGACACTGGGAAGTCCGGATAAAAGAGCTGGGCGGTCCTGATTATGGGAAAGTTGGTCCTAAAATGCTGGATCATGAAGGGAAAGAAGTCCCAGGAAATCGAGGCTACAAGTACTTTGGAGCGGCGAAGGATTTGCCTGGTGTCAGAGAGCTATTTGAAAAAGAACCTCTTCCTCCTCCAAGAAAGACACGTGCTGAGCTCATGAAAGCAATCGATTTTGAATACTATGGTTACCTTGATGAAGATGATGGTGTCATCGTGCCTTTGGAACAGGAATATGAAAAGAAA------------------TTCAGGGCTGGATTAGTGGAAAAGTGGAAAGCAGAGAGAGAAGCCCGGCTGGCAAGAGGAGAAAAGGAGGAGGAGGAAGAAGAGGAGGAAGAG---------ATCAATATATATGCTGTCACCGAAGAGGAGTCTGATGAGGAAGGCAGCCAGGAGAAAGGAGGTGAAGACGGACAACAGAAGTTCATTGCCCATGTCCCAGTGCCATCCCAGCAAGAGATCGAGGAGGCACTTGTGCGAAGGAAGAAGATGGAACTCCTCCAGAAGTATGCTAGTGAGACCCTGCAGGCCCAGAGCGAAGAGGCCAAAAGACTTCTGGGC------TGCAGATCTGGGACACAGCTGGCCAGGAGCGATTCCGCACCATCACCCAGAGCTACTACCGCAGTGCCAACGGGGCCATCCTCGCTTACGACATCACCAAGAGGAGCTCCTTTCTGTCTGTGCCTCACTGGATTGAGGATG---------------------------------------
>ailMel1
ATG---GCCAGGAATGCAGAAAAGGCCATGACGGCCTTAGCAAGATTTCGCCAAGCTCAACTGGAAGAGGGAAAAGTGAAGGAACGAAGACCCTTTCTTGCCTCAGAATGTACTGAGCTGCCCAAAGCTGAGAAGTGGAGACGACAAATCATTGGAGAGATCTCTAAAAAAGTGGCTCAAATTCAGAATGCTGGTTTAGGTGAATTCCGAATTCGTGACCTGAATGATGAAATTAACAAACTGCTAAGAGAGAAAGGACACTGGGAAGTCCGGATAAAGGAGCTGGGCGGTCCCGATTATGGAAAAGTTGGCCCTAAAATGCTGGATCATGAAGGGAAAGAAGTCCCAGGAAATCGAGGTTACAAATACTTTGGAGCTGCTAAAGATTTGCCTGGTGTCAGAGAGCTTTTTGAAAAAGAACCTCTTCCTCCTCCAAGAAAGACACGTGCCGAGCTCATGAAAGCGATCGATTTTGAATACTACGGTTACCTCGATGAAGATGATGGTGTCATCGTGCCTTTGGAACAGGAATATGAAAAGAAA------------------TTCAGGGCTGGATTGGTTGAAAAGTGGAAAGCAGAGAGAGAGGCCCGGCTGGCAAGAGGAGAAAAGGAGGAGGAGGAGGAAGAGGAGGAAGAG---------ATCAACATATATGCTGTCACTGAGGAGGAGTCTGACGAGGAAGGCAGCCAGGAGAAAGGAGGTGAAGACGGGCAGCAGAAGTTCATTGCCCACGTCCCAGTGCCGTCCCAGCAAGAGATCGAGGAGGCACTCGTGCGGAGGAAGAAGATGGAACTCCTCCAGAAGTATGCTAGTGAGACCCTGCAGGCCCAGAGTGAAGAGGCCAGAAGACTGCTGGGC------TGCAGATCTGGGACACAGCTGGCCAGGAACGATTCCGCACCATCACCCAGAGCTACTACCGCAGTGCCAACGGGGCCATCCTCGCTTACGACATCACAAAGAGGAGCTCCTTTCTGTCAGTGCCTCACTGGATCGAGGATG---------------------------------------
>lepWed1
ATG---GCCCGAAATGCAGAAAAGGCCATGACGGCCTTAGCAAGATTTCGCCAAGCTCAACTGGAAGAGGGAAAAGTGAAGGAACGAAGACCCTTCCTTGCCTCAGAATGTACTGAGCTGCCCAAAGCTGAGAAGTGGAGACGACAAATCATTGGAGAGATCTCTAAAAAAGTGGCTCAAATTCAGAATGCTGGTTTAGGTGAATTCCGAATTCGTGACCTGAATGATGAAATTAACAAACTGCTAAGAGAGAAAGGACACTGGGAAGTCCGGATAAAGGAGCTGGGCGGTCCTGATTATGGAAAAGTTGGCCCTAAAATGCTGGATCATGAAGGGAAAGAAGTCCCAGGAAATCGAGGTTACAAGTACTTTGGAGCAGCGAAAGATTTGCCTGGTGTCAGAGAGCTTTTTGAAAAAGAACCTCTTCCTCCTCCAAGAAAGACACGTGCCGAGCTCATGAAAGCAATCGATTTTGAATACTATGGTTACCTCGATGAAGATGACGGTGTCATCGTGCCTTTGGAACAGGAATATGAAAAGAAA------------------TTCAGGGCCGGATTGGTGGAAAAGTGGAAAGCAGAGCGAGAGGCCCGGCTGGCAAGAGGAGAAAAGGAGGAGGAGGAGGAAGAAGAGGAAGAG---------ATCAACATATATGCTGTCACCGAGGAGGAGTCTGACGAGGAAGGCAGCCAGGAGAAAGGAGGTGAAGACGGGCAGCAGAAGTTCATCGCCCACGTCCCAGTGCCATCCCAGCAAGAGATTGAGGAGGCCCTTGTGCGGAGGAAGAAGATGGAACTCCTCCAGAAGTATGCTAGTGAGACCCTGCAGGCCCAGAGCGAAGAGGCCAAAAGACTTCTGGGC------TGCAGATCTGGGACACGGCTGGCCAGGAGCGATTCCGCACCATCACCCAGAGCTACTACCGCAGTGCCAACGGGGCCATCCTCGCTTACGACATCACGAAGAGGAGCTCCTTTCTGTCAGTGCCTCACTGGATCGAGGATG---------------------------------------
>micOch1
ATG---GCCCGAAATGCAGAAAAGGCTATGACCGCCCTGGCAAGATTTCGTCAAGCTCAGCTGGAAGAGGGGAAAGTCAAGGAACGAAGACCGTTTCTTGCTTCTGAATGTACTGAGTTGCCCAAAGCTGAGAAATGGAGACGACAGATCATTGGAGAGATCTCGAAAAAAGTTGCTCAGATTCAGAATGCTGGTTTAGGGGAATTCCGAATTCGAGACCTGAATGATGAAATTAACAAGCTGCTGAGGGAGAAAGGACACTGGGAGGTCCGGATCAAGGAGCTGGGTGGTCCTGACTATGGGAAAGTTGGTCCTAAAATGCTGGATCATGAAGGTAAAGAAGTCCCAGGAAACCGTGGCTACAAGTACTTTGGGGCAGCAAAAGATTTGCCTGGTGTCAGAGAGCTATTTGAGAAAGAACCCCTCCCTCCTCCCAGAAAGACGCGTGCTGAGCTCATGAAGGCGATTGACTTTGAATACTATGGTTACCTGGATGAAGATGATGGAGTTATTGTGCCTTTGGAACAAGAGTATGAAAAGAAA------------------CTCAGAGCTGAGCTGGTGGGAAAATGGAAAGCAGAGAGAGAGGCTCGGCTGGCAAGGGGAGAAAAGGAAGAGGAGGAGGAAGAGGAAGAGGAG---------ATCAACATCTATGCTGTCACTGAAGAGGAGTCTGATGAGGAAGGCAGCCAGGAGAAGGCAGGGGAGGATGGTCAGCAGAAGTTCATTGCTCACGTTCCGGTGCCGTCGCAGCAGGAGATCGAGGAGGCGCTTGTACGGAGGAAGAAAATGGAACTGCTGCAGAAATATGCAAGTGAGACCCTGCAGGCACAGAGTGAAGAAGCTAAGCGGCTGTTGGGC------TACAGATTTGGGACACGGCTGGCCAGGAGAGGTTCCGAACCATCACCCAGAGCTACTACCGCAGTGCCAACGGGGCCATCCTTGCGTATGACATCACCAAGAGGAGCACCTTCTTGTCAGTGCCTCACTGGATCGAGGACG---------------------------------------
>cerSim1
ATG---GCCCGAAACGCAGAAAAGGCCATGACGGCCTTAGCAAGATTTCGTCAAGCTCAGCTGGAAGAGGGAAAAGTGAAGGAACGAAGACCCTTTCTTGCCTCAGAATGTACTGAGTTGCCCAAAGCTGAGAAGTGGAGACGACAGATCATTGGAGAGATCTCTAAAAAAGTGGCTCAGATTCAGAATGCTGGTTTAGGTGAATTCCGAATTCGTGACCTGAATGATGAAATTAACAAACTGCTAAGAGAGAAAGGACACTGGGAGGTCCGGATCAAGGAGCTAGGCGGTCCTGATTATGGAAAAATTGGCCCTAAAATGCTGGATCATGAAGGGAAAGAAGTCCCGGGAAATCGAGGTTACAAGTACTTTGGAGCAGCAAAAGATTTGCCTGGTGTTAGAGAGCTATTTGAAAAAGAACCTCTTCCTCCTCCAAGAAAGACTCGTGCTGAGCTCATGAAGGCGATCGATTTTGAATACTATGGTTATCTAGATGAAGACGATGGCGTTATTGTACCTTTGGAGCAAGAATATGAAAAGAAA------------------CTCAGAGCTGAATTAGTGGGAAAGTGGAAAGCAGAGCGAGAGGCCCGGCTGGCAAGAGGAGAAAAGGAGGAGCAGGAGGAAGAGGAGGAAGAG---------ACCAACATCTATGCTGTTACCGAGGACGAGTCTGATGAGGAAGGCAGCCAGGAGAAAGGAGGGGAAGACGGGCAGCAGAAGTTCATCGCTCACGTCCCGGTGCCGTCTCAGCAGGAGATCGAAGAGGCACTTGTTCGAAGGAAGAAGATGGAACTCCTCCAGAAGTATGCAAGTGAGACCCTGCAGGCCCAGAGTGAAGAGGCCAAAAGACTCCTG---------------------------------------------------------------------------------------------------------------------------------------------------------------------------------------------
>criGri1
ATG---GCCCGAAATGCAGAAAAGGCCATGACTGCCCTGGCAAGATTTCGTCAAGCTCAGCTAGAAGAGGGAAAAGTCAAGGAACGAAGACCCTTTCTTGCTTCTGAATGTACTGAGTTGCCCAAAGCTGAGAAATGGAGACGACAGATCATTGGAGAGATCTCAAAAAAAGTTGCTCAGATTCAGAATGCTGGCTTAGGGGAATTCCGAATTCGAGACCTCAACGATGAAATTAACAAGCTGCTAAGAGAGAAAGGCCACTGGGAGGTCCGGATCAAGGAACTGGGTGGTCCTGATTATGGAAAAGTTGGCCCTAAGATGCTGGATCATGAGGGTAAAGAAGTCCCAGGAAACCGTGGTTACAAGTACTTTGGAGCAGCAAAAGACTTGCCTGGTGTCAGAGAACTGTTCGAGAAAGAACCCCTCCCTCCTCCCAGAAAGACACGTGCTGAGCTCATGAAGGCGATCGACTTTGAATATTATGGTTACCTGGATGAAGATGATGGAGTTATTGTGCCTTTGGAACAAGATTATGAAAAGAAA------------------CTCAGAGCTGAACTGGTAGGAAAATGGAAAGCAGAGAGAGAGGCTCGGCTGGCAAGGGGAGAAAAGGAAGAGGAGGAGGAAGAGGAAGAGGAG---------GTCAACATCTATGCTGTCACCGAGGAGGAGTCTGATGAGGAAGGCAGCCAGGAGAAGGCAGGGGAAGATGGTCAGCAGAAGTTCATTGCTCATGTTCCGGTGCCGTCGCAGCAGGAGATCGAGGAGGCGCTTGTACGGAGGAAGAAAATGGAACTGCTCCAGAAATATGCCAGTGAGACCCTGCAGGCACAGAGTGAAGAAGCCAAGCGGCTCCTGGGC------TACAGATTTGGGACACGGCTGGCCAGGAGAGGTTCCGGACCATCACCCAGAGCTACTACCGTAGTGCCAATGGGGCCATCCTTGCATACGACATCACCAAGAGGAGCACCTTCCTGTCAGTGCCTCACTGGATTGAGGACG---------------------------------------
>hetGla2
ATG---GCCCGAAATGCAGAGAAGGCTATGACAGCTTTGGCAAGATTTCGCCAAGCTCAGCTGGAAGAGGGAAAAGTGAAGGAAAGAAGACCCTTCCTGGCCTCAGAGTGTACCGAGCTACCCAAAGCCGAGAAGTGGAGACGACAGATCATTGGAGAGATTTCAAAAAAAGTGGCTCAGATTCAGAATGCTGGTTTAGGTGAATTCCGAATTCGGGACCTGAACGACGAGATTAACAAGCTGCTAAGGGAGAAGGGACACTGGGAAGTCCGGATAAAGGAGCTGGGTGGCCCCGACTATGGGAAAGTTGGCCCTAGAATGCTGGATCATGAAGGGAAAGAAGTCCCAGGAAACAGAGGTTACAAGTACTTCGGAGCAGCAAAGGATTTGCCTGGTGTTAGGGAGCTGTTTGAAAAAGAACCTCTTCCTCCTCCCAGAAAGACTCGTGCCGAGCTCATGAAGGCGATTGACTTTGAGTACTACGGCTACCTGGATGAAGATGATGGTGTCATTGTGCCTTTGGAGCAAGAATACGAGAAGAAA------------------CTCAGAGCTGAACTGGTGGAAAAATGGAAAGCAGAGAGGGATGCCCGGCTGGCAAGAGGAGAAAAGGAAGAGGAGGAGGAGGAAGAGGAA------------ATCAACATCTACGCTGTCACCGAGGAGGAGTCTGATGAGGAAGGCAGCCAGGAGAAAGGAGGAGAGGACGGGCAGCAGAAGTTCATTGCTCATGTTCCGGTGCCGTCGCAACAGGAGATCGAGGAGGCCCTTGTGCGAAGGAAGAAAATGGAACTGCTCCAGAAGTATGCAAGTGAGACCTTGCAGGCCCAGAGTGAAGAAGCCAAAAGGCTCCTGGGC------TGCAGATCTGGGACACTGCTGGCCAGGAGCGGTTCCGCACCATCACCCAGAGCTACTACCGCAGTGCCAATGGGGCCATCCTTGCTTACGACATCACCAAGAGGAGCACCTTCCTGTCAGTGCCCCATTGGATTGAGGACG---------------------------------------
>cavPor3
ATG---GCTCGAAATGCAGAGAAGGCCATGACAGCATTGGCGAGGTTTCGCCAAGCTCAGCTGGAAGAAGGAAAAGTGAAGGAAAGAAGACCCTTCCTGGCCTCAGAATGTACCGAGCTGCCCAAAGCCGAGAAGTGGAGACGACAGATCATTGGAGAGATTTCAAAAAAGGTGGCTCAGATTCAGAATGCTGGTTTAGGTGAATTCCGAATTCGGGACCTGAATGACGAGATTAACAAGCTGCTAAGGGAGAAAGGGCACTGGGAAGTCCGGATAAAGGAGCTGGGTGGCCCAGACTATGGGAAAGTTGGCCCTAAAATGCTGGATCATGAAGGGAAAGAAGTTCCAGGAAACCGAGGTTACAAGTACTTTGGAGCAGCAAAGGATTTACCTGGTGTTAGGGAGCTCTTTGAGAAAGAACCTCTTCCTCCTCCCAGAAAGACTCGTGCTGAGCTCATGAAGGCGATTGACTTTGAGTACTATGGTTACCTAGATGAAGATGATGGTGTCATTGTGCCTCTGGAGCAAGAATATGAGAAGAAA------------------CTAAGAGCTGAGCTAGTGGAAAAATGGAAAGCAGAGAGAGATGCTCGGCTAGCAAGAGGAGAAAAGGAAGAGGAGGAAGAGGAAGAGGAGGAA---------ATCAACATCTATGCTGTCACTGAGGAGGAGTCCGATGAGGAAGGCAGCCAGGAGAAAGGAGGGGAGGATGGGCAGCAGAAGTTCATCGCTCATGTGCCAGTGCCGTCACAGCAGGAGATCGAGGAGGCCCTTGTGCGAAGGAAGAAAATGGAACTGCTCCAGAAGTATGCAAGTGAAACCCTGCAGGCCCAGAGTGAAGAAGCCAAAAGGCTCTTGGGC------TGCAGATCTGGGACACAGCTGGCCAGGAGCGGTTTCGCACCATCACCCAGAGCTACTACCGCAGTGCCAATGGGGCCATCCTTGCCTACGACATCACCAAGAGGAGCACCTTCCTGTCTGTGCCCCATTGGATTGAGGATG---------------------------------------
>HLequCab3
ATG---GCCCGAAATGCAGAAAAGGCCATGACGGCCTTAGCAAGATTTCGCCAAGCTCAGCTGGAAGAGGGAAAAGTGAAGGAGCGAAGACCCTTTCTCGCCTCAGAATGTACTGAGCTGCCCAAAGCTGAGAAGTGGAGACGACAGATCATTGGAGAGATCTCTAAAAAAGTGGCTCAGATTCAAAATGCTGGTTTAGGCGAATTCCGAATTCGTGACCTGAATGATGAAATTAACAAACTGCTAAGAGAGAAAGGACACTGGGAGGTCCGGATCAAGGAACTAGGCGGTCCTGATTATGGAAAAGTTGGCCCTAAAATGCTGGATCATGAAGGGAAAGAAGTCCCAGGAAATCGAGGTTACAAGTACTTTGGAGCAGCAAAAGATTTGCCTGGTGTTAGAGAGCTGTTTGAAAAAGAACCTCTTCCTCCTCCAAGAAAGACACGCGCTGAACTCATGAAGGCGATTGATTTTGAATACTATGGGTACCTAGATGAAGACGATGGTGTTATTGTACCTTTGGAACAAGAATATGAAAAGAAG------------------CTCAGAGCTGAATTAGTGGAAAAGTGGAAAGCAGAGAGAGAGGCCCGGCTAGCAAGAGGAGAAAAGGAAGAGGAGGAGGAAGAGGAGGAAGAG---------ATCAACATCTATGCTGTTACGGAGGAGGAGTCCGATGAGGAAGGCATCCAGGAGAAAGGAGGGGAAGACGGGCAGCAGAAGTTCATCGCTCACGTCCCAGTGCCATCTCAGCAAGAGATCGAGGAGGCACTTGTTCGAAGGAAGAAGATGGAACTCCTCCAGAAGTATGCAAGTGAGACCCTGCAGGCCCAGAGTGAAGAGGCCAAAAGACTCCTGGGC------TGCAGATCTGGGACACGGCAGGCCAGGAGCGATTCCGTACCATCACCCAGAGCTACTACCGCAGTGCCAATGGGGCTATCCTTGCTTATGACATCACCAAGAGGAGCTCCTTCCTGTCAGTGCCTCACTGGATCGAGGATG---------------------------------------
>micMur3
--------------------------ATGGACGGCCTTAGCGAGATTTCGCCAGGCTCAACTGGAAGAAGGAAAAGTGAAGGAACGGAGACCCTTTCTCGCCTCGGAGTGTACCGAGCTGCCCAAGGCTGAGAAGTGGAGACGGCAGATCATTGGAGAGATATCTAAAAAAGTTGCTCAGATTCAGAATGCTGGTTTGGGCGAATTCCGCATCCGGGACCTCAACGACGAGATTAACAAGCTGCTCAGGGAGAAGGGACACTGGGAAGTCCGGATTAAGGAGCTGGGTGGTCCGGATTACGGAAAAGTCGGCCCCAAAATGCTGGACCACGAAGGTAAAGAAGTTCCAGGAAACCGAGGCTACAAGTACTTCGGAGCAGCCAAAGATTTACCCGGTGTCAGAGAGTTATTTGAAAAAGAACCTCTTCCCCCTCCCAGAAAGACCCGGGCCGAGCTCATGAAGGCCATCGACTTCGAGTACTACGGCTACCTGGACGAGGACGACGGGGTCATTGTCCCTCTGGAACAGGAATACGAGAAGAAA------------------CTGCGGGTGCGGCTGGCGGACAGGTGGAGGTCAGAGCGGGAGGCCCGGCTGGCCCGAGGCGAGAAGGAGGAGGAGGAGGAGGAGGAAGAGGAG---------GCGAACATCTACGCGGTCACCGAGGAGGAGTCGGACGAGGAGGGCAGCCAGGACAGAGCGGGGGAGGACGGGCAGCAGAAGTTCATCGCTCACGTCCCCGTACCGTCCCAGCAAGAGATCGAGGAGGCCCTGGTTCGCAGGAAGAAGATGGAACTCCTGCACAAGTACGCCAGCGAGACCCTCCAGGCCCAGAGCGAGGAAGCCAGGAGACTGCTGGG-------------------------------------------------------------------------------------------------------------------------------------------------------------------------------------------
>manPen1
ATG---GCCCGAAATGCAGAAAAGGCCATGACGGCGTTAGCAAGATTTCGCCAGGCTCAACTGGAAGAGGGAAAAGTGAAGGAACGAAGACCCTTCCTCGCCTCAGAGTGTACTGAGCTGCCCAAAGCTGAGAAGTGGAGACGACAGATCATTGGTGAGATCTCTAAAAAAGTGGCTCAAATTCAAAATGCTGGTTTAGGTGAATTCCGAATTCGGGACCTGAATGATGAAATCAACAAACTGCTAAGAGAGAAAGGACACTGGGAGGTCCGGATAAAGGAGCTAGGTGGTCCTGATTATGGAAAAGTTGGCCCTAAAATGCTGGATCATGAAGGGAAAGAAGTCCCGGGAAATCGAGGTTACAAGTACTTTGGAGCAGCAAAAGATTTGCCTGGTGTTAGAGAGCTGTTTGAAAAAGAACCTCTTCCTCCCCCAAGAAAGACCCGCGCCGAGCTCATGAAAGCGATAGATTTTGAATACTATGGTTACCTAGATGAAGACGATGGCGTTATTGTGCCTTTGGAACAAGAATATGAAAAGAAA------------------CTCAGAGCTGAATTAGTGGAAAAGTGGAAAGCAGACAGAGAGGCCCGGCTGGCAAGAGGAGAAAAGGAAGAGGAGGAGGAAGAGGAAGAAGAG---------ATCAATATCTATGCTGTCACCGAGGAGGAGTCTGATGAGGAAGGTGGCCCGGAGAGAGCAGGGGAGGATGGCCAGCAGAAGTTCATCGCCCACGTCCCAGTGCCGTCGCAGCAGGAGATCGAGGAGGCCCTCGTGCGAAGGAAGAAGATGGAACTCCTGCACAAGTATGCCAGCGAGACCCTGCAGGCCCAGAGTGAGGAGGCCAGAAGACTCCTC---------------------------------------------------------------------------------------------------------------------------------------------------------------------------------------------
>HLmanJav1
ATG---GCCCGAAATGCGGAAAAGGCCATGACGGCCTTAGCAAGATTTCGCCAGGCTCAACTGGAAGAGGGAAAAGTGAAGGAACGAAGACCCTTCCTCGCCTCAGAGTGTACGGAGCTGCCCAAAGCTGAGAAGTGGAGACGACAGATCATTGGTGAGATCTCTAAAAAAGTGGCTCAAATTCAAAATGCTGGTTTAGGTGAATTCCGAATTCGGGACCTGAATGATGAAATCAACAAACTGCTAAGAGAGAAAGGACACTGGGAGGTCCGGATAAAGGAGCTAGGTGGTCCTGATTATGGAAAAGTTGGACCTAAAATGCTGGATCATGAAGGGAAAGAAGTCCCGGGAAATCGAGGTTATAAGTACTTTGGAGCAGCAAAAGATTTGCCTGGTGTTAGAGAGCTGTTTGAAAAAGAACCTCTTCCTCCCCCAAGAAAGACCCGCGCCGAGCTCATGAAGGCGATCGATTTTGAATACTATGGTTACCTAGATGAAGACGATGGCGTTATTGTGCCTTTGGAACAAGAATATGAAAAGAAA------------------CTCAGAGCTGAATTAGTGGAAAAGTGGAAAGCAGACAGAGAGGCCCGGCTGGCAAGAGGAGAAAGGGAAGAGGAGGAGGAAGAGGAAGAAGAG---------ATCAATATCTATGCTGTCACCGAGGAGGAGTCTGATGAGGAAGGTGGCCCAGAGAGAGCAGGGGAGGATGGCCAGCAGAAGTTCATCGCCCACGTCCCAGTGCCGTCGCAGCAGGAGATCGAGGAGGCCCTTGTGCGAAGGAAGAAGATGGAACTCCTGCACAAGTATGCCAGCGAGACCCTGCAGGCCCAGAGTGAGGAGGCCAGAAGACTCCTCGGC------TGCAGATCTGGGACACGGCCGGCCAGGAGCGATTCCGCACCATCACCCAGAGCTACTACCGCAGTGCTAACGGGGCCATCCTCGCGTATGACATCACCAAGCGGAGCTCCTTCCTGTCAGTGCCTCACTGGATTGAGGATG---------------------------------------
>mm10
ATG---GCCCGAAATGCAGAAAAAGCCATGACTGCCCTGGCGAGGTTTCGTCAAGCTCAGCTGGAAGAGGGAAAAGTCAAGGAACGGAGACCCTTCCTTGCTTCTGAATGTACTGAGTTGCCGAAAGCGGAGAAGTGGAGACGGCAGATCATTGGCGAGATCTCAAAAAAGGTTGCTCAGATTCAGAATGCTGGCTTAGGGGAATTCCGAATTCGGGACCTGAATGACGAAATTAACAAGCTGCTGAGGGAGAAAGGACACTGGGAGGTCCGCATCAAGGAGCTGGGCGGTCCTGATTATGGAAAAGTTGGCCCCAAGATGCTGGATCATGAAGGTAAAGAAGTCCCAGGAAATCGAGGTTACAAGTACTTTGGGGCAGCAAAAGATTTGCCTGGTGTCAGAGAGCTATTTGAGAAAGAACCCCTTCCTCCTCCCAGAAAGACACGTGCTGAGCTCATGAAGGCCATCGATTTTGAGTACTATGGTTACCTGGATGAAGATGATGGAGTTATTGTGCCCTTGGAACAAGAGTATGAGAAGAAA------------------CTCAGAGCTGAGCTGGTGGAAAAATGGAAGGCAGAGAGAGAAGCTCGGCTGGCAAGGGGAGAAAAGGAAGAGGAGGAGGAGGAGGAAGAGGAG---------ATCAACATCTATGCTGTCACGGAGGAGGAGTCTGATGAGGAAGGCAACCAGGAGAAGGCCGGGGAAGATGGTCAGCAGAAGTTCATTGCTCATGTGCCGGTGCCATCTCAGCAGGAGATTGAGGAGGCGCTTGTACGGAGGAAGAAAATGGAACTGCTCCAGAAATATGCAAGTGAGACCCTGCAGGCACAGAGTGAAGAAGCCAAGCGACTCCTGGGT------TACAGATTTGGGACACAGCTGGCCAGGAGCGGTTCCGGACCATCACCCAGAGCTACTACCGAAGTGCCAATGGGGCTATCCTTGCGTACGACATCAGCAAGAGGAGCACCTTCTTGTCAGTGCCTCACTGGATCGAGGATG---------------------------------------
>rn6
ATG---GCCCGAAATGCAGAAAAAGCCATGACTGCCCTAGCGAGATTCCGGCAAGCTCAGCTGGAAGAGGGAAAGGTCAAGGAACGGAGACCTTTCCTTGCTTCCGAGTGCACAGAACTGCCAAAAGCAGAGAAGTGGAGACGGCAGATCATTGGAGAGATCTCAAAAAAAGTTGCTCAGATTCAGAATGCTGGTTTAGGGGAATTCCGAATCCGAGACCTGAATGATGAAATTAACAAGCTGCTGAGGGAGAAAGGACACTGGGAGGTCCGGATCAAGGAGCTGGGCGGCCCTGACTATGGAAAAGTTGGCCCCAAGATGCTGGATCACGAAGGTAAAGAAGTCCCAGGAAACCGAGGTTACAAGTACTTTGGGGCAGCGAAAGATTTGCCTGGTGTCAGAGAGCTATTCGAGAAAGAGCCCCTTCCTCCTCCCAGAAAGACACGTGCTGAGCTCATGAAGGCAATCGATTTTGAGTACTATGGTTACCTGGATGAAGATGATGGAGTGATTGTGCCCTTGGAGCAAGAGTACGAGAAGAGA------------------CTCAGGGCTGAGCTGGTGGAAAAATGGAAAGCAGAGAGAGAGGCTCGGCTGGCAAGGGGAGAAAAGGAAGAGGAGGAGGAGGAAGAGGAG------------ATCAACATCTATGCCGTCACCGAGGAGGAGTCTGATGAGGAAGGCAGCCAGGAGAAGGCAGGGGAAGACGGTCAGCAGAAGTTCATTGCTCATGTTCCGGTGCCGTCACAGCAGGAGATTGAGGAGGCGCTTGTACGGAGGAAGAAAATGGAACTGCTCCAGAAATACGCAAGCGAGACTCTGCAGGCACAGAGTGAAGAGGCCAAGCGGCTCCTGGGC------TCCAGATTTGGGACACAGCCGGCCAGGAGCGGTTCCGGACCATCACCCAGAGCTACTACCGAAGTGCCAATGGGGCTATCCTCGCGTACGACATCAGCAAGAGGAGCACCTTCTTGTCGGTGCCTCACTGGATTGAGGATG---------------------------------------
>susScr11
ATG---GCCCGAAACGCGGAAAAGGCCATGACGGCCTTGGCAAGATTTCGCCAAGCTCAGCTGGAAGAGGGAAAAGTAAAGGAGCGAAGACCCTTCCTCGCCTCAGAGTGTACTGAGCTGCCCAAAGCTGAGAAGTGGAGACGACAGATCATTGGAGAGATCTCTAAAAAAGTGGCTCAAATTCAGAATGCTGGTTTAGGTGAATTCCGAATTCGTGACCTGAATGATGAAATTAACAAGCTGCTAAGAGAGAAAGGACACTGGGAGGTCCGGATCAAGGAGCTGGGTGGTCCTGATTATGGAAAAGTTGGCCCTAAAATGCTGGATCATGAAGGGAAAGAAGTCCCAGGAAATCGAGGTTACAAGTACTTTGGAGCAGCGAAAGATTTGCCTGGTGTCAGAGAACTGTTTGAGAAGGAACCTCTTCCTCCTCCAAGAAAGACACGTGCTGAGCTCATGAAGGCCATTGATTTTGAATATTACGGTTACCTAGATGAAGACGATGGTGTTATTGTGCCTTTGGAACAAGAATATGAAAAGAAA------------------CTCAGAGCCGAACTAGTGGAAAAGTGGAAAGCAGAGAGAGAGGCCCGGCTGGCAAGAGGAGAAAAGGAGGAGGAGGAAGAGGAAGAGGAG------------GTCAACATCTATGCTGTTCCAGAGGAGGAGTCCGATGAGGAAGGCAGCCAGGAGAAAGGAGGGGAGGACGGGCAGCAGAAGTTCATCGCCCACGTCCCGGTGCCATCACAGCAGGAGATCGAGGAGGCGCTTGTGCGGAGGAAGAAGATGGAACTCCTCCAGAAGTACGCCAGCGAGACCCTACAGGCCCAGAGCGAAGAGGCCAAAAGACTGCTGGGC------TGCAGATCTGGGACACAGCTGGCCAGGAGCGATTCCGCACCATCACGCAGAGCTACTACCGCAGCGCCAATGGGGCCATCCTGGCCTACGACATCACCAAGAAGAGCTCCTTCCTGTCAGTGCCTCACTGGATTGAGGACG---------------------------------------
>ochPri3
ATG---GCCCGAAATGCAGAAAAGGCCATGACGGCCTTGGCAAGGTTTCGCCAAGCTCAGTTGGAAGAAGGGAAGGTGAAGGAACGCAGGCCCTTCCTCGCCTCCGAATGCACGGAGCTGCCCAAGGCTGAGAAGTGGAGACGACAGATCATTGGAGAGATCTCTAAAAAAGTGGCACAGATTCAGAATGCTGGTTTAGGTGAATTCCGAATTCGTGACCTGAATGATGAAATTAACAAGCTGCTGAGAGAGAAGGGCCACTGGGAGGTCCGAGTCAAGGAGCTGGGAGGTCCTGACTATGGAAAAGTTGGCCCAAAAATGCTGGATCATGAAGGAAAAGAAGTCCCAGGAAACCGAGGCTACAAGTATTTTGGAGCAGCAAAAGATTTGCCTGGTGTTAGAGAGTTATTTGAAAAAGAACCTCTGCCTCCTCCCAGGAAGACACGTGCTGAGCTCATGAGGGCCATTGATTTTGAGTATTACGGCTACCTGGATGAAGACGACGGAGTCATTGTGCCTTTGGAGCAGGAATATGAGAAGAAA------------------CTCAAAGCTGAGCAGGTGGAAAAGTGGAAAGCAGAAAGAGAGGCTCGGCTGGCACGAGGAGAGAAGGAAGAGGAGGAGGAAGAGGAGGAGGAG---------ATCAACATCTACGCCGTCCCCGAGGAGGAGTCTGATGAGGAAGGCAGCCAAGAGAAGGGCGGGGAGGACGGGCAGCAGAAGTTCATCGCTCACGTGCCCGTGCCATCGCAGCAGGAGATCGAGGAGGCGCTTGTGCGAAGGAAAAAGATGGAGCTCCTCCAGAAGTATGCGAGTGAGACTTTGCAGGCGCAGAGCGAAGAAGCCAAGAGGCTCCTGGGC------TGCAGATTTGGGACACAGCCGGCCAGGAGCGGTTCCGCACCATCACCCAGAGCTACTACCGCAGTGCCAACGGGGCCATCCTCGCATACGACATCACCAAGAGGAGTTCCTTCCTGTCGGTGCCTCACTGGATTGAGGATGTTA------------------------------------
>triMan1
ATG---GCTCGAAATGCGGAAAAGGCCATGACGGCCTTAGCGAGATTTCGCCAAGCTCAGCTGGAAGAGGGAAAAGTGAAGGAACGAAGACCCTTTCTTGCCTCAGAATGTACCGAGCTGCCCAAAGCTGAAAAGTGGAGACGGCAGATTATTGGAGAGATCTCTAAAAAAGTGGCTCAGATTCAGAATGCTGGTTTAGGTGAATTCCGAATTCGTGACCTGAATGATGAAATTAACAAACTGCTGAGAGAAAAAGGACACTGGGAGGTCCGGATAAAGGAGCTGGGTGGCCCTGATTATGGAAAAGTTGGCCCTAAAATGCTGGATCATGAAGGGAAAGAAGTCCCAGGAAATAGAGGTTACAAATACTTCGGAGCAGCGAAAGATCTGCCTGGTGTTAGAGAGCTATTTGAAAAAGAACCTCTTCCTCCTCCAAGAAAGACACGAGCTGAGCTCATGAAGGCGATTGATTTTGAGTACTATGGTTACTTAGATGAAGACGATGGTGTTATTGTGCCTTTGGAACAGGAATACGAAAAGAAA------------------CTCAGAGCCGAATTAGTGGAAAAGTGGAAAACAGAGAGGGAAGCCCGGCTGGCAAGAGGAGAAAAAGAAGAGGAGGAGGAGGAGGAAGAAGAG---------ATCAACATCTATGCTGTCAACGAGGAGGAGTCTGATGAGGAAGGTGGACAGGAGAAAGGAGGTGAAGATGGGCAGCAGAAATTCATCGCTCACGTCCCAGTGCCATCACAGCAAGAGATTGAGGAGGCACTCGTACGAAGGAAGAAGATGGAACTCCTTCAGAAGTACGCAAGTGAGACCTTGCAGGCCCAGAGTGAAGAAGCCAAACGGCTCCTGGGC------TGCAGATTTGGGACACGGCTGGCCAGGAGAGGTTCCGCACCATCACCCAGAGTTACTACCGCAGTGCCAATGGAGCCATCCTTGCATACGACATTACCAAGAGGAGCTCCTTCCTGTCAGTGCCTAACTGGATTGAGGATG---------------------------------------
>speTri2
ATGTATGCTCGAAATGCAGAAAAGGCCATGACGGCCTTAGCCCGATTTCGCCAAGCTCAATTGGAAGAAGGAAAAGTGAAGGAAAGAAGACCCTTCCTTGCTTCAGAATGTACAGAGCTGCCCAAAGCTGAGAAATGGAGGCGACAGATCATTGGAGAGATCTCCAAAAAAGTAGCTCAGATTCAGAATGCTGGTTTAGGTGAATTCCGAATTCGCGACCTGAATGACGAGATCAACAAGCTGCTGAGGGAGAAGGGACACTGGGAGGTCCGCATCAAGGAGCTGGGCGGCCCTGATTATGGAAAAGTCGGCCCTAAAATGCTGGATCATGAAGGGAAAGAAGTCCCAGGAAACCGAGGTTACAAGTACTTTGGAGCAGCAAAAGATCTGCCTGGAGTTAGAGAGCTGTTTGAAAAAGAACCTCTTCCTCCTCCCAGAAAGACGCGGGCCGAGCTCATGAAGGCGATTGACTTTGAATACTATGGGTACCTGGATGAGGACGACGGTGTCATCGTGCCCCTGGAGCAAGAGTATGAGAAGAAA------------------CTCAGAGCTGAGCTGGTGGAGAAATGGAAGGCCGAGAGAGACGCCCGACTGGCCAGAGGGGAGAAGGAGGAGGAGGAGGAGGAGGAGGAGGAGGAG------GTCAACATCTACGCCGTCACAGAGGAGGAGTCGGATGAGGAAGGCAGCCAGGAGCGGACAGGCGAGGACGGGCAGCAGAAGTTCATCGCACACGTCCCAGTACCATCCCAACAGGAGATCGAAGAGGCGCTCGTGCGCAGGAAGAAGATGGAGTTGCTGCAGAAGTACGCCAGCGAGACCCTGCAGGCCCAGAGTGAGGAGGCCCGAAGGCTCCTGGGC------TGCAGATCTGGGACACGGCCGGCCAGGAGCGCTTCCGCACCATCACCCAGAGCTACTACCGCAGCGCCAACGGCGCCATCCTGGCCTACGACATCACCAAGCGGAGCTCCTTCCTGTCGGTCCCTCACTGGATCGAGGACGTGCGCAAGTACGCAGGCGCCAACATCGTGCAGCTGC---
>HLphyDis3
ATG---GCCCGAAATGCAGAAAAGGCCATGACAGCCTTAGCAAGATTTCGCCAAGCTCAATTGGAGGAAGGAAAAGTGAAGGAACGAAGACCCTTCCTTGCTTCAGAATGTACTGAGCTGCCCAAAGCTGAGAAGTGGAGACGACAGATCATTGGAGAAATCTCTAAAAAAGTGGCTCAGATTCAGAATGCTGGCTTAGGTGAATTCCGAATTCGTGACCTGAATGATGAAATTAACAAACTGCTAAGAGAGAAAGGACACTGGGAGGTCCGGATAAAGGAGCTGGGTGGTCCTGATTATGTAAAAGTTGGCCCTAAAATGCTGGATCATGAAGGAAAAGAAGTCCCAGGAAATCGAGGTTACAAATACTTTGGAGCAGCAAAAGATTTGCCTGGTGTTAGAGAGTTATTTGAAAAAGAACCTCTTCCTCCTCCAAGAAAAACACGTGCTGAGCTCATGAAGGCAATAGATTTTGAATACTACGGTTACCTCGATGAAGATGATGGTGTTATTGTGCCTTTGGAACAGGAATATGAGAAGAAA------------------CTCAGAGCTAAATTGGTGGAAAAGTGGAAGGCAGAGAGAGAAGCTCGGCTGGCAAGAGGAGAAAAGGAAGAGGAGGAAGAAGAGGAAGAG------------ATTAACATCTATGCTGTTACTGAGGAGGAGTCTGATGAAGAAGGCAGCCAGGAGAATGGAGGGGAAGATGGGCAGCAGAAGTTCATCGCTCATGTCCCTGTGCCATCACAACAAGAGATTGAAGAGGCACTTGTGCAGAGGAAGAAGATGGAACTCCTTCAGAAGTATGCAAGTGAGACTCTACAGGCCCAGAGTGAAGAGGCCAAAAGACTTATGGGC------TGCAGATCTGGGACACAGCTGGCCAGGAGCGATTCCGCACCATTACTCAGAGCTACTACCGCAGTGCCAACGGGGCCATTCTTGCTTATGACATCACCAAGAGAAGCTCCTTCCTGTCAGTGCCTCATTGGATCGAGGATG---------------------------------------
>HLmolMol2
ATG---GCCCGAAATGCAGAAAAAGCCATGACGGCCTTAGCAAGATTTCGCCAAGCTCAATTGGAAGAGGGAAAAGTGAAGGAACGAAGACCCTTCCTTGCCTCAGAATGTACTGAGTTGCCCAAAGCTGAGAAGTGGAGACGACAGATCATTGGAGAGATCTCTAAAAAAGTGGCTCAAATTCAGAATGCTGGTTTAGGTGAATTCCGAATTCGTGACCTGAATGATGAAATTAACAAACTGCTAAGAGAAAAAGGACACTGGGAGGTCCGGATAAAGGAGCTGGGTGGTCCTGATTATGTAAAAGTTGGCCCTAAAATGCTGGATCATGAAGGAAAAGAAGTCCCAGGAAATCGAGGTTACAAATACTTTGGAGCAGCAAAAGATTTGCCTGGTGTTAGAGAGCTATTTGAAAAAGAACCTCTTCCTCCTCCAAGAAAGACACGTGCTGAGCTCATGAAGGCAATTGATTTTGAATACTACGGATACCTAGATGAAGATGATGGTGTTATTGTGCCTTTGGAACAGGAATATGAAAAGAAA------------------TTCAGAGCCGAATTAGTGGAAAAGTGGAAAGCAGAGAGAGAGGCTCGGCTGGCAAGAGGAGAAAAGGAAGAGGAGGAGGAAGAGGAGGAAGAG---------ATCAACATCTATGCTGTCACTGAGGAGGAGTCTGATGAGGAAGGCAACCAGGAGAAAGGAGGGGAAGATGAACAGCAGAAGTTTATCGCTCATGTCCCTGTGCCATCGCAGCAAGAGATCGAGGAGGCACTTGTGCGAAGGAAGAAGATGGAACTCCTCCAGAAGTACGCAAGTGAGACCCTGCAGGCCCAGAGCGAAGAGGCCAAAAGACTCATGGGC------TGCAGATCTGGGACACAGCCGGCCAGGAGCGATTCCGCACCATCACCCAGAGCTACTACCGCAGTGCCAACGGGGCCATCCTTGCTTATGACATCACCAAGAGGAGCTCCTTCCTGTCAGTGCCTCATTGGATTGAGGACG---------------------------------------
>HLmyoMyo6
ATG---GCCCGAAATGCAGAAAAGGCCATGACGGCCTTAGCAAGATTTCGCCAAGCTCAATTGGAAGAGGGAAAAGTGAAGGAACGAAGACCCTTCCTTGCCTCAGAATGTACTGAGTTGCCGAAAGCTGAGAAGTGGAGACGACAGATCATTGGAGAGATCTCTAAAAAAGTGGCTCAAATTCAGAATGCTGGTTTAGGTGAATTCCGAATTCGTGACCTGAATGATGAAATTAACAAATTGCTAAGAGAGAAAGGACACTGGGAGGTCCGGATAAAGGAGCTGGGTGGTCCTGATTATGTAAAAGTTGGCCCTAAAATGCTGGATCATGAAGGCAAAGAAGTCCCGGGAAATCGAGGTTACAAATACTTTGGAGCAGCAAAAGATTTGCCTGGTGTTAGAGAGCTATTTGAAAAAGAACCTCTTCCTCCTCCAAGAAAGACACGTGCTGAGCTCATGAAGGCAATTGATTTTGAATACTACGGCTACCTAGATGAAGATGATGGTGTTATTGTGCCTTTGGAACAGGAATATGAAAAGAAA------------------TTCAGAGCCCAGTTAGTGGAAAAGTGGAAAGCAGAGAGAGAGGCTCGGCTGGCAAGAGGAGAAAAGGAAGAGGAGGAGGAAGAGGAGGAAGAA---------ATCAACATCTATGCTGTCACGGAGGAGGAGTCTGATGAGGAAGGCAGCCAGGAGAAAGGAGGCGAAGATGAGCAGCAGAAGTTCATCGCCCATGTCCCTGTGCCGTCGCAGCAAGAGATCGAGGAGGCACTTGTGCGAAGGAAGAAGATGGAACTCCTCCAGAAGTATGCAAGTGAGACCCTGCAGGCCCAGAGCGAAGAGGCCAAAAGACTCATGGGC------TGCAGATCTGGGACACTGCCGGCCAGGAGCGATTCCGCACCATCACCCAGAGCTACTACCGCAGTGCTAATGGGGCCATTCTTGCTTACGACATCACCAAGAGGAGCTCCTTTCTGTCAGTGCCTCATTGGATCGAGGACG---------------------------------------
>HLpipKuh2
ATG---GCCCGAAATGCAGAAAAGGCCATGACGGCCTTAGCAAGATTTCGCCAAGCTCAATTGGAAGAGGGAAAAGTGAAGGAACGAAGACCCTTCCTTGCCTCAGAATGTACTGAATTACCCAAAGCTGAGAAGTGGAGACGACAGATCATTGGAGAGATCTCTAAAAAAGTGGCTCAAATTCAGAATGCTGGTTTAGGTGAATTCCGAATTCGTGACCTGAATGATGAAATTAACAAACTGCTAAGAGAGAAAGGACACTGGGAGGTCCGGATAAAGGAGCTGGGTGGTCCTGATTATCTAAAAGTTGGCCCTAAAATGCTTGATCATGAAGGCAAAGAAGTCCCAGGAAATCGAGGTTACAAATACTTTGGAGCAGCAAAAGATTTGCCTGGTGTTAGAGAGCTATTTGAAAAAGAACCTATTCCTCCTCCAAGAAAGACACGTGCTGAGCTCATGAAGGCAATAGATTTTGAATACTACGGTTACCTAGATGAAGATGATGGTGTTATTGTGCCTTTGGAACAGGAATATGAAAAGAAA------------------TTCAGAGCCCAATTAGTGGAAAAGTGGAAAGCAGAGAGAGAGGCTCGGCTGGCAAGAGGAGAAAAGGAAGAGGAAGAGGAAGAGGAGGAAGAA---------ATCAACATCTATGCTGTCACTGAGGAGGAGTCTGATGAGGAAGGCAGCCAGGAGAAAGGAGGCGAAGACGAGCAGCAGAAGTTCATCGCCCATGTCCCTGTGCCATCACAGCAAGAGATCGAGGAGGCACTTGTGCGAAGGAAGAAGATGGAACTCCTCCAGAAGTATGCAAGTGAGACCCTGCAGGCCCAGAGCGAAGAGGCCAAAAGACTCATGGGC------TGCAGATCTGGGACACTGCCGGCCAGGAGCGCTTCCGCACCATCACCCAGAGCTACTACCGCAGCGCTAACGGGGCCATTCTTGCTTACGACATCACCAAGAGGAGCTCCTTTCTGTCAGTGCCTCATTGGATCGAGGATG---------------------------------------
>bosTau8
ATG---GCCCGAAATGCGGAAAAGGCCATGACGGCCTTAGCAAGATTTCGCCAGGCTCAGCTGGAAGAGGGGAAAGTAAAGGAGCGAAGACCCTTCCTCGCCTCAGAGTGCACTGAGCTGCCTAAAGCCGAGAAGTGGAGACGACAGATCATTGGAGAGATCTCAAAAAAAGTGGCTCAAATTCAGAATGCTGGTTTAGGTGAATTCCGGATTCGAGACCTGAATGATGAGATTAACAAGCTGCTGCGAGAGAAAGGACACTGGGAGGTCCGGATCAAGGAGCTGGGTGGCCCTGACTACGGGAAAGTTGGCCCTAAAATGCTGGATCACGAAGGGAAGGAAGTCCCGGGAAATCGAGGCTACAAGTACTTCGGAGCAGCCAAAGACCTGCCTGGCGTCAGAGAGCTGTTCGAGAAAGAACCGCTTCCTCCTCCAAGAAAGACCCGAGCCGAGCTCATGAAGGCGATCGACTTTGAATACTACGGTTACCTCGATGAGGACGACGGTGTCATTGTGCCCTTGGAGCAGGAGTATGAAAAGAGA------------------CACAGAGCCGAACTAGTGGAGAAGTGGAAAGCAGAGCGAGAGGCCCGCCTGGCGAGAGGAGAG---GAGGAGGAGGGGGAGGAGGAGGAGGAG---------GTGAACATCTACGCTGTGGCCGAGGAGGAGTCTGACGAGGAGGGCGGCCCGGACGGAGGAGGGGAGGACGGGCGGCAGAAGTTCATCGCGCATGTGCCGGTGCCGTCGCAGCAGGAGATCGAGGAGGCGCTCGTGCGCAGGAAGAAGATGGAGCTGCTACAGAAGTACACCAGTGAGACCCTGCAGGCCCAGAGCGAGGAGGCCCGGCGGCTCCTGGGC------TGCAGATCTGGGACACGGCTGGTCAGGAGCGCTTCCGCACCATCACGCAGAGCTACTACCGCAGCGCCAACGGGGCCATCCTGGCTTACGACATCACCAAGAGGAGCTCCTTCCTGTCGGTGCCGCACTGGATCGAGGACG---------------------------------------
>eriEur2
ATG---GCCCGAAATGCAGAAAAGGCCATGACGGCCTTAGCAAGATTTCGCCAAGCTCAGTTGGAAGAGGGAAAAGTGAAGGAACGAAGACCCTTCCTTGCCTCAGAATGTACTGAGCTTCCCAAAGCTGAGAAGTGGAGACGGCAGATCATTGGTGAAATCTCAAAAAAAGTGGCTCAAATTCAGAATGCTGGCTTAGGTGAATTCCGGATTCGTGACCTAAATGATGAGATTAACAAGCTGCTCAGAGAGAAAGGACACTGGGAAGTCCGGATAAAGGAGCTGGGCGGACCTGACTATGGAAAAGTTGGCCCTCGAATGCTGGATCATGAAGGGAGGGAAGTCCCAGGAAATCGAGGCTACAAATACTTCGGGGCAGCGAAAGATTTACCTGGTGTTAGAGAACTATTTGAAAAAGAACCTCTTCCTCCGCCAAGAAAGACAAGAGCTGAGCTTATGAAGGCGATTGATTTTGAGTACTATGGTTACCTCGATGAAGACGATGGTGTAATTGTGCCTTTGGAACAGGATCATGAGAAGAAA------------------GTTAGAGCTGAATTAGCAGAAAAGTGGAAAACAGAACGAGAGGCCCGATTGGCAAGAGGAGAGAAAGAGGAGGAGGAGGAAGAAGAGGAAGAG---------ATTAACATCTATGCTGTCACTGAGGAGGAGTCGGATGAAGAAAGCAGTCAGGAGAAAGGAGGGGAAGACGGGCAGCAGAAGTTCATCGCTCATGTCCCAGTGCCCTCACAGCAGGAGATTGAGGAGGCGCTTGTGCGGAGGAAGAAGATGGAGCTCCTCAGGAAGTACGCGAGTGAGACGCTGCAGGCCCAGAGTGAGGAGGCGAAGAAGCTCATGGGC------TACAGATCTGGGACACGGCTGGCCAGGAACGCTTCCGCACCATCACGCAGAGCTACTACCGCAGTGCCAATGGGGCCATCCTTGCTTATGACATCACCAAGAGGAGCTCTTTCCTGTCAGTGCCTCACTGGATTGGGGACG---------------------------------------
>sorAra2
ATG---GCCCGAAACGCAGAAAAGGCCATGACGGCCTTAGCGAGATTTCGCCAAGCTCAACTGGAAGAGGGAAAAGTGAAGGAACGAAGACCCTTCCTAGCCTCAGAGTGCACGGAGCTGCCCAAGGCTGAGAAATGGAGACGACAGATCATTGGCGAGATCTCTAAGAAAGTGGCTCAGATTCAAAATGCTGGCTTGGGCGAATTCCGAATTCGTGACCTAAATGATGAAATCAACAAACTGCTAAGAGAGAAAGGCCACTGGGAGGTCCGGATCAAGGAGCTGGGGGGCCCCGATTACGGAAAAGTTGGCCCTAAAATGCTGGATCATGAAGGCAGAGAAGTCCCAGGAAATCGAGGCTACAAGTACTTTGGTGCAGCAAAAGATCTGCCTGGCGTTAGAGAGCTATTTGAGAAAGAACCCCTTCCTCCTCCGAGAAAGACCCGTGCCGAGCTCATGAAGGCGATCGACTTTGAATACTACGGGTACCTCGATGAAGACGATGGCGTCATTGTGCCCCTGGAGCAAGAGTACGAGAAGAAA------------------TTCAGAGCCAGCTTAGCAGAGAAGTGGAGAGCGGAGCGAGAGGCCCGGCTGGCGCGAGGAGAGAAGGAAGAGGAGGAGGAGGAGGAGGAAGAG---------ATCAACATCTATGCCGTGACCGAGGAGGAGTCGGACGAGGAGAGCAGCCAGGAGAAAGGAGGGGAGGGCGGCCCGCAGAAGTTCATCGCTCACGTGCCGGTGCCATCGCAGCAGGAGATCGAGGAGGCGCTGGTGCGCAGGAAGAAGATGGAGCTCCTGCGGAAGTACGCCAGCGAGACCCTGCAGGCCCAGAGCGAGGAGGCCAAGAAGCTCCTGGGC------TGCAGATCTGGGACACGGCTGGCCAGGAGCGCTTTCGCACCATCACCCAGAGCTACTACCGCAGTGCCAACGGGGCCATCCTGGCCTATGACATCACCAAGAGGAGCTCGTTCCTGTCGGTGCCCCACTGGATCGAGGACG---------------------------------------
>HLcamFer2
ATG---GCCCGAAACGCGGAAAAGGCCATGACGGCCTTAGCAAGATTTCGCCAGGCTCAGCTGGAAGAGGGAAAAGTCAAGGAGCGAAGACCCTTCCTTGCCTCAGAGTGTACTGAGCTCCCCAAAGCTGAGAAATGGAGGCGACAGATCATTGGAGAGATCTCTAAAAAAGTGGCTCAAATTCAGAATGCTGGTTTAGGCGAATTCCGGATTCGTGACCTGAATGATGAAATTAACAAGCTGCTGAGAGAGAAGGGACACTGGGAGGTCCGGATCAAGGAGCTGGGCGGTCCCGATTATGGGAAAGTTGGCCCTAAAATGCTGGATCATGAAGGGAAGGAAGTCCCAGGAAACCGAGGTTACAAGTACTTTGGAGCCGCGAAAGACTTGCCTGGTGTTAGAGAGCTGTTTGAAAAAGAGCCTCTTCCTCCTCCAAGAAAGACACGTGCTGAGCTCATGAAGGCGATCGATTTTGAATACTACGGTTACCTGGATGAAGATGATGGTGTCATCGTGCCCTTGGAACAGGAATATGAAAAGAAACCTAGTGGAGAAGTGGAGAGCAGGGAGAGTGTAGTGGAGGAGTGGAGAGCAGGGAGAGAGGCCCGGCTGGCGAGAGGGGAG---GAGGAGGAGGAGGAGGAGGAGGAGGAG---------GTCAACATCTACGCCGTCACCGAGGAGGAGTCTGACGAGGAGGGCGGCCAGGAGAAAGGCGGGGAGGACGGGCAGCAGAAGTTCATCGCTCACGTCCCCGTGCCGTCGCAGCAGGAGATTGAGGAGGCGCTCGTGCGGAGGAAGAAGATGGAGCTCTTGCAGAAGTACGCGAGCGAGACCCTGCAGGCCCAGAGCGAGGAGGCCAAACGCCTGCTGGGC------TGCAGATCTGGGACACGGCCGGCCAGGAGCGCTTCCGCACCATCACCCAGAGCTACTACCGCAGCGCCAATGGGGCCATCCTGGCCTACGACATCACCAAGAAGAGCTCCTTCCTGTCGGTGCCGCACTGGATCGAGGACG---------------------------------------
>tupChi1
------GCTCGAAATGCAGAAAAGGCCATGACGGCCTTAGCAAGATTTCGCCAAGCTCAGCTGGAAGAGGGAAAAGTGAAGGAACGAAGACCTTTCCTCGCCTCTGAGTGTGCTGAGCTGCCGAAAGCTGAGAAGTGGAGACGACAGATCATTGGGGAGATCTCTAAAAAAGTGGCTCAGATTCAGAATGCTGGTCTTGGCGAATTCCGAATTCGGGACCTGAATGATGAAATAAACAAGCTGCTGAGGGAGAAAGGACACTGGGAGGTCCGGATAAAGGAGCTGGGCGGTCCAGACCATGGGAAAGTTGGCCCTAAAATGTTGGATCACGAAGGGAGAGAAGTCCCCGGAAACCGAGGCTACAAGTACTTCGGTGCCGCCAAAGACTTGCCGGGTGTCCGCGAGCTGTTCGAGAAAGAGCCACTTCCCCCTCCCCGAAAGACCCGCGCCGAGCTCATGAAAGCTGTCGACTTCGAGTACTACGGTTACCTGGATGAGGACGACGGTGTCATTGTGCCTTTGGAGCAGGAGTATGAGAGGAGA------------------TTCAGAGCTGAGTTAGTGGAGAAGTGGAAAGCGGAGAGAGAGGCCCGGCTGGCGAGAGGAGAGAAGGAGGAGGAGGAGGAGGAGGAGGAGGAG---------GTCAACATCTACGCCGTCACCGAGGAGGAGTCTGACGAGGAAGGCGGCCGGGAGGAAGGAGGGGAGGACGGACAGCAGAAGTTCATCGCCCACGTGCCTGTGCCGTCGCAGCAAGAGATCGAGGAGGCGCTTGTGCGGAGGAAGAAAATGGAGCTCCTGCAGAAGTATGCAAGCGAGACCCTGCAGGCCCAGAGCGAGGAAGCCAAAAGGCTCCTGGGC------TGCAGATCTGGGACACCGCTGGCCAGGAGCGGTTCCGCACCATCACACAGAGCTACTACCGCAGTGCCAGCGGGGCCATCCTGGCCTACGACATCACCAAGAGGGGCTCCTTCCTGTCCGTGCCGCGCTGGATCGAGGATG---------------------------------------
>conCri1
ATG---GCCCGAAATGCAGAAAAAGCCATGACGGCCTTAGCAAGATTTCGTCAAGCTCAACTTGAAGAAGGAAAAGTGAAGGAACGAAGACCTTTCCTCGCTTCAGAGTGTACTGAGCTGCCCAAAGCTGAGAAATGGAGACGGCAGATCATTGGCGAGATCTCCAAAAAAGTGGCTCAAATCCAGAATGCTGGTTTAGGTGAATTCCGAATTCGTGACCTGAATGATGAAATCAACAAACTGCTGAGAGAGAAAGGACACTGGGAGGTCCGGATAAAGGAGCTGGGCGGTCCTGACTATGGAAAAGTTGGCCCTAAAATGCTGGATCATGAAGGGAAAGAGGTCCCAGGAAATCGAGGTTACAAGTATTTTGGAGCTGCAAAAGATTTGCCTGGTGTTCGAGAGCTGTTTGAAAAAGAACCTCTTCCTCCTCCAAGAAAGACACGCGCTGAGCTCATGAAAGCAATTGATTTTGAATACTACGGTTACCTGGATGAAGATGATGGTGTCATCGTGCCTTTGGAACAGGAATATGAGAAGAAA------------------TTCAGAGCTGACTTAGCAGAAAAGTGGAAAGCAGACAGAGAGGCCCGGCTGGCGAGAGGCGAAAAGGAAGAGGAAGAAGAGGAGGAGGAAGAG---------ATCAACATTTATGCTGTCACGGAGGAGGAGTCTGACGAGGAAGGCAGCCAGGAGAAGGGCGGGGAAGACGGGCAGCAGAAGTTCATCGCTCACGTCCCAGTGCCGTCACAGCAAGAGATTGAGGAGGAGCTTGTGCGAAGGAAGAAGATGGAACTCCTCCGGAAGTACGCAAGTGCCACGCTGCAGGCTCAGAGTGAGGAGGCCAAGAAGCTCCTGGGC------TGCAGATCTGGGACACGGCTGGCCAGGAGCGCTTCCGCACCATCACCCAGAGCTACTACCGCAGTGCCAACGGGGCCATCCTCGCCTACGACATCACCAGGAGGAGCTCCTTTCTGTCGGTGCCCCACTGGATTGAGGATG---------------------------------------
>dasNov3
ATG---GCTCGAAATGCAGAAAAGGCCATGACGGCCTTAGCAAGATTTCGCCAAGCTCAGCTGGAAGAGGGAAAAGTGAAGGAACGAAGACCCTTTCTCGCCTCAGAATGTACCGAGCTGCCCAAAGCCGAGAAGTGGAGACGACAGATTATTGGAGAGATCTCTAAAAAAGTGGCTCAAATTCAGAATGCTGGTTTAGGTGAATTCCGAATTCGTGACCTGAATGATGAAATTAACAAACTGCTAAGAGAAAAAGGACACTGGGAGGTCCGGATAAAGGAACTGGGTGGCCCTGATTATGGGAAAGTTGGCCCTAAAATGCTGGATCATGAAGGGAAAGAAGTCCCGGGAAACCGAGGTTACAAGTACTTTGGAGCAGCCAAAGATTTGCCTGGTGTGAGAGAGCTGTTTGAAAAAGAGCCTCTTCCTCCTCCAAGGAAGACGCGAGCTGAGCTCATGAAGGCCATCGATTTTGAGTACTACGGGTACCTGGATGAAGATGATGGTGTTATCGTGCCTTTGGAACAGGAGTATGAAAAGAAA------------------TTGAGAGCTAAATTAGTGGAAAAGTGGAAAGTTGAGCGAGAGGCCCGGCTGGCAAGAGGAGAAAAGGAGGAGGAGGAGGAGGAGGAAGAGGAAGAG------GTCAACATCTACGCTGTCAACGAGGAGGAGTCGGATGAGGAAGGCGGCCTGGAGAAGGGAGGGGATGACGGGCAGCAGAAGTTCATCGCTCACGTCCCAGTGCCATCACAGCAAGAGATTGAGGAGGCGCTTGTGCGCAGGAAGAAGATGGAGCTCCTCCACAAGTACGCAAGCGAGACGCTGCAGGCCCAGAGCGAGGAGGCCAAAAGGCTCCTGGGC------TGCAGATCTGGGACACAGCCGGCCAGGAACGCTTCCGTACCATCACCCAGAGCTACTACCGCAGTGCCAACGGGGCCATCCTCGCCTACGACATCACCAGGAGGAGCTCCTTCCTGTCCGTGCCGCACTGGATCGAGGACG---------------------------------------
>HLturTru3
ATG---GCCCGAAATGCGGAAAAGGCCATGACGGCCTTAGCAAGATTTCGCCAAGCTCAGCTGGAAGAGGGAAAAGTAAAGGAACGAAGACCCTTCCTTGCCTCAGAGTGCACTGAGCTGCCCAAAGCCGAGAAGTGGAGACGACAGATCATTGGAGAGATCTCAAAAAAAGTGGCTCAAATTCAGAATGCTGGTCTAGGTGAATTCCGAATTCGTGACCTGAATGATGAAATTAACAAGCTGCTAAGAGAGAAGGGACACTGGGAGGCCCGGATCAAGGAGCTCGGTGGTCCTGACTATGGGAAAGTTGGCCCTAAAATGCTGGATCATGAAGGGAAAGAAGTCCCAGGAAATCGAGGTTACAAGTACTTCGGAGCAGCGAAAGACTTGCCTGGCGTCAGAGAACTGTTTGAGAGAGAACCTCTTCCTCCTCCAAGAAAGACACGCGCTGAGCTCATGAAGGCGATCGATTTTGAATACTACGGTTACCTAGATGAAGACGATGGTGTTATTGTGCCTTTGGAACAGGAATATGAAAAGAAA------------------CTCAGAGCCGAGTTAGTGGACAAGTGGAAAGCAGAGAGAGAGGCCCGGCTGGCAAGAGGGGAG------GAGGAGGAAGAGGAGGAGGAGGAG---------GCTGACATCTACGCCGTTGCCGACCAGGAGTCTGATGAGGAGGGCGGCCAGGAGAAAGGAGGGGAGGACGGGCAGCAGAAGTTCATCGCTCACGTCCCGGTGCCGTCGCAGCAAGAGATCGAGGAGGCGCTCGTGTGGAGGAAGAAGATGGAGCTCCTGCAGAAGTACACCAGCGAGACGCTGCAGGCCCAGAGCGAGGAGGCCAGGCGGCTCCTGGGC------TGCAGATCTGGGACACGGCTGGCCAGGAGCGCTTCCGCACCATCACCCAGAGCTACTACCGCAGCGCCAACGGGGCCATCCTGGCATACGACATCACCAAGAGGAGCTCCTTCCTGTCGGTGCCTCACTGGATCGAGGACG---------------------------------------
>echTel2
ATG---GCTCGAAATGCAGAAAAGGCCATGACGGCCTTGGCGAGATTTCGCCAAGCTCAGCTGGAAGAAGGAAAAGTGAAGGAACGACGGCCCTTTCTTGCCTCGGAGTGTGCAGAGTTGCCCAAAGCTGAAAAATGGAGGCGGCAGATTATTGGAGAGATCTCTAAAAAAGTGGCTCAAATTCAGAATGCTGGTTTAGGTGAATTCCGAATTCGTGACTTGAATGATGAAATCAACAAACTGCTGAGAGAAAAAGGACACTGGGAGGTCCGGATAAAGGAACTGGGTGGTCCTGATTATGGGAAAGTTGGTCCTAAAATGCTGGATCATGAAGGGAAAGAAGTTCCGGGAAATCGAGGTTACAAATACTTTGGAGCAGCAAAAGATTTGCCTGGTGTTAGAGAGCTGTTTGAAAAAGAA---------------------------------------------------------------------------------------------------------------------------------------------CTCAGAGCTGAATTAGTGGAAAAGTGGAAAACAGAGAAAGAGGCCCGGCTGGCAAGAGGAGAAAAGGAGGAGGAAGAAGAGGAGGAAGAAGAG---------GTCAACATTTATGCTGTCAATGAGGAGGAGTCTGACGAGGAAGGTGGCCAGGAGAAAGGAGGTGAAGACGGGCAGCAGAAGTTCATCGCTCATGTCCCAGTGCCATCGCAGCAAGAGATTGAGGAAGCGCTTGTACGAAGGAAGAAGATGGAACTCCTTCAGAAGTATGCAAGCGAGACCCTGCAGGCTCAAAGTGAAGAAGCCAAACGGCTCCTGGGC------TTCAGATTTGGGACACGGCTGGCCAGGAGAGGTTCCGCACAATCACGCAGAGTTACTACCGCAGTGCCAACGGAGCCATCCTCGCATATGACATTACCAAGAGGAGCTCCTTCCTTTCCGTGCCTCACTGGATCGAGGATGTGCGGAAGTATGCAGGCTCCAACATTGTGCAGCTGC---
