# Supplementary material for: Six reference-quality genomes reveal evolution of bat adaptations
Source: Nature. 2020 Jul 22;583(7817):578–84. doi: 10.1038/s41586-020-2486-3 (PMC8075899; doi:10.1038/s41586-020-2486-3)
Supplement: Supplementary file 6 — Alignments of 12,931 protein-coding genes across 48 mammals. [file 41586_2020_2486_MOESM6_ESM.gz › suppDataFile/ENST00000381259.aln.fasta]

>hg38
ATGGATGATGATGATTTTGGTGGTTTTGAGGCTGCGGAGACTTTTGATGGTGGAAGTGGTGAAACCCAAACAACATCTCCTGCTATTCCTTGGGCTGCCTTTCCTGCAGTATCTGGAGTCCATCTTTCACCATCTTCTCCTGAGATTGTACTGGACCGTGACCACTCTTCT---TCCATTGGCTGCCTCTCTTCTGATGCCATTATTTCATCACCAGAGAATACACATGCAGCAAATAGCATTGTGAGTCAAACTATTCCAAAAGCACAGATTCAGCAATCAACACACACTCATCTGGATATCTCACTTTTTCCATTGGGTTTAACTGATGAAAAAAGTAATGGAACAATTGCCCTTGTGGATGATTCTGAGGATCCTGGAGCCAATGTATCTAACATACAGCTTCAGCAAAAAATTTCAAGTCTGGAGATTAAACTCAAAGTATCTGAAGAAGAAAAACAGAGAATTAAACAGGATGTGGAATCATTGATGGAAAAGCATAATGTCTTAGAAAAAGGCTTTCTAAAAGAAAAAGAGCAAGAGGCCATTTCTTTTCAAGATAGATACAAAGAACTTCAGGAAAAACATAAACAAGAATTGGAAGACATGAGGAAAGCTGGTCACGAAGCCCTCAGCATTATTGTGGATGAATATAAGGCACTACTGCAGTCTTCAGTTAAGCAACAAGTAGAAGCTATTGAAAAACAGTACATTTCTGCAATTGAGAAACAGGCACACAAGTGTGAGGAGTTGCTAAATGCTCAGCATCAGAGGCTCCTTGAAATGCTAGATACAGAGAAGGAACTGTTAAAAGAAAAAATAAAGGAAGCTTTGATTCAGCAATCTCAAGAACAGAAGGAAATATTGGAAAAGTGTTTGGAGGAAGAAAGGCAAAGAAATAAAGAGGCATTAGTATCCGCTGCAAAGCTTGAAAAAGAAGCAGTGAAGGATGCAGTTTTAAAAGTCGTAGAAGAAGAAAGAAAAAATTTAGAAAAAGCGCATGCTGAAGAAAGGGAATTATGGAAGACAGAACATGCAAAAGATCAAGAAAAAGTATCTCAGGAAATTCAAAAAGCTATACAAGAACAAAGAAAAATAAGTCAGGAAACTGTTAAGGCAGCAATAATAGAAGAGCAGAAACGAAGTGAAAAGGCTGTGGAAGAGGCAGTGAAAAGAACAAGAGATGAATTGATAGAGTATATAAAAGAACAGAAAAGGCTCGATCAAGTCATCCGCCAAAGAAGCCTGTCCAGTTTGGAACTGTTCCTCTCCTGTGCACAGAAACAGTTAAGTGCTTTAATAGCTACGGAACCAGTTGACATTGAA---
>panTro5
ATGGATGATGATGATTTTGGTGGTTTTGAGGCTGCGGAGACTTTTGATGGTGGAAGTGGTGAAACCCAAACAACATCTCCTGCTATTCCTTGGGCTGCCTTTCCTACAGTATCTGGAGTCCATCTTTCACCATCTTCTCCTGAGATTGTACTGGACCGTGATCACTCTTCT---TCCATTGGCTGCCTCTCTTCTGATGCCATTATTTCATCACCAGAGAATACACATGCAGAGAATAGCATTGTGAGTCAAACTATTCCAAAAGCACAGATTCAGCAATCAACACACACTCATCTGGATATCTCACTTTTTCCATTGGGTTTAACTGATGAAAAAAGTAATGGAACAATTGCCCTTGTGGATGATTCTGAGGATCCTGGAGCCAATGTATCTAACATAGAGCTTCAGCAAAAAATTTCAAGTCTGGAGATTAAACTCAAAGTATCTGAAGAAGAAAAACAGAGGATTAAACAGGATGTGGAATCATTGATGGAAAAGCATAATGTCTTAGAAAAAGGCTTTCTAAAAGAAAAAGAGCAAGAGGCCATTTCTTTTCAAGATAGATACAAAGAACTTCAGGAAAAACATAAACAAGAATTGGAAGACATGAGGAAAGCTGGTCACGAAGCCCTCAGCATTATTGTGGATGAATATAAGGCACTACTGCAGTCTTCAGTTAAGCAACAAGTAGAAGCTATTGAAAAACAGTACATTTCTGCAATTGAGAAACAGGCACACAAGTGTGAGGAGTTGCTAAATGCTCAGCATCAGAGGCTCCTTGAAATGCTAGATACAGAGAAGGAACTGTTAAAAGAAAAAATAAAGGAAGCTTTGATTCAGCAATCTCAAGAACAGAAGGAAATATTGGAAAAGTGTTTGGAGGAAGAAAGGCAAAGAAATAAAGAGGCATTAGTATCCGCTGCAAAGCTTGAAAAAGAAGCAATGAAGGATGCAGTTTTAAAAGTCGTAGAAGAAGAAAGAAAAAATTTGGAAAAAGCGCATGCTGAAGAAAGGGAATTATGGAAGACAGAACATGCAAAAGATCAAGAAAAAGTATCTCAGGAAATTCAAAAAGCTATACAAGAACAAAGAAAAATAAGTCAGGAAACTGTTAAGGCAGCAATAATAGAAGAGCAGAAACGAAGTGAAAAGGCTGTGGAAGAGGCAGTGAAAAGAACAAGAGATGAATTGATAGAGTATATAAGAGAACAGAAAAGGCTCGATCAAGTCATCCGCCAAAGAAGCCTGTCCAGTTTGGAACTGTTCCTCTCCTGTGCACAGAAACAGTTAAGTGCTTTAATAGCTACGGAACCAGTTGACATTGAA---
>gorGor5
ATGGATGATGACGATTTTGGTGGTTTTGAGGCTGCGGAGACTTTTGATGGTGGAAATGGTGAAACCCAAACAACATCTCCTGCTATTCCTTGGGCTGCCTTTCCTACAGTATCTGGAGTCCATCTTTCACCATCTTCTCCTGAGATTGTACTGGACCATGACCACTCTTCT---GCCATTGGCTGCCTCTCTTCTGATGCCATTATTTCATCACCAGAGAATACACATGCAGAGAATAGCATTGTGAGTCAAACTATTCCAAAAGCACAGATTCAGCAATCAACACACACTCATCTGGATATCTCACTTTTTCCATTGGGTTTAACTGATGAAAAAAGTAATGGAACAATTGCCCTTGTGGATGATTCTGAGGATCCTGGAGCCAATGTATCTAACATACAGCTTCAGCAAAAAATTTCAAGTCTGGAGATTAAACTCAAAGTATCTGAAGAAGAAAAACAGAGAATTAAACAGGATGTGGAATCATTGATGGAAAAGCATAATGTCTTAGAAAAAGGCTTTCTAAAAGAAAAAGAGCAAGAGGCCATTTCTTTTCAAGATAGATACAAAGAACTTCAGGAAAAACATAAACAAGAATTGGAAGACATGAGGAAAGCTGGTCACGAAGCCCTCAGCATTATTGTGGATGAATATAAGGCACTACTGCAGTCTTCAGTTAAGCAACAAGTAGAAGCTATTGAAAAACAGTACATTTCTGCAATTGAGAAACAGGCACACAAGTGTGAGGAGTTGCTAAATGCTCAGCATCAGAGGCTCCTTGAAATGCTAGATACAGAGAAGGAACTGTTAAAAGAAAAAATAAAGGAAGCTTTGATTCAGCAATCTCAAGAACAGAAGGAAATATTGGAAAAGTGTTTGGAGGAAGAAAGGCAAAGAAATAAAGAGGCATTAGTATCCGCTGCAAAGCTTGAAAAAGAAGCAATGAAGGATGCAGTTTTAAAAGTCGTAGAAGAAGAAAGAAAAATTTCGGAAAAAGCGCATGCTGAAGAAAGGGAATTATGGAAGACGGAACATGCAAAAGATCAAGAAAAAGTATCTCAGGAAATTCAAAAAGCTATACAAGAACAAAGAAAAATAAGTCAGGAAACTGTTAAGGCAGCAATAATAGAAGAGCAGAAACGAAGTGAAAAGGCTGTGGAAGAGGCAGTGAAAAGAACAAGAGATGAATTGATAGAGTATATAAAAGAACAGAAAAGGCTCGATCAAGTCATCCGCCAAAGAAGCCTGTCCAGTTTGGAACTGTTCCTCTCCTGTGCACAGAAACAGTTAAGTGCTTTAATAGCTATGGAACCAGTTGACATTGAA---
>ponAbe2
ATGGATGATGATGATTTTGGTGGTTTTGAGGCTGCGGAGACTTTTGATGGTGGAAATGGTGAAACCCAAACAACATCTCCTGCTATTCCTTGGGCTGCCTTTCCTACAGTATCTGGAGTCCATCTTTCACCACCTTCTCCTGAGATTGTACTGGACCATGACCACTCTTCT---GCCATTGGCTGCCTCTCTTCTGATGCCATTATTTCATCACCAGAGAATACACATGCAGAGAATAGCATTGTGAGTCAGACTATTCCTAAAACACAGATTCAGCAATCAACACACACTCATCTGGATATCTCACTTTTTCCATTGGGTTTAACTGATGAAAAAAGTAATGGAACAATTGCCCTTGTGGATGATTCTGAGGATCCTGGAGCCAATGTATCTAACATACAGCTTCAGCAAAAAATTTCAAGTCTGGAGATTAAACTCAAAGTATCTGAAGAAGAAAAACAGAGAATTAAACAGGATGTGGAATCATTGATGGAAAAGCATAATGTCTTAGAAAAAGGCTTTCTAAAAGAAAAAGAGCAAGAGGCCATTTCTTTTCAAGATAGATACAAAGAACTTCAGGAAAAACATAAACAAGAATTGGAAGACATGAGGAAAGCTGGTCACGAAGCCCTCAGCATTATTGTGGATGAATATAAGGCACTACTGCAGTCTTCAGTTAAGCAACAAGTAGAAGCTATTGAAAAACAGTACATTTCTGCAATTGAGAAACAGGCACACAAGTGTGAGGAGTTGCTAAATGCTCAGCATCAGAGGCTCCTTGAAATGCTAGATACAGAGAAGGAACTGTTAAAAGAAAAAATAAAGGAAGCTTTGATTCAGCAATCTCAAGAACAGAAGGAAATATTGGAAAAATGTTTGGAGGAAGAAAGGCAAAGAAATAAAGAGGCATTAGTATCTGCTGCAAAGCTTGAAAAAGAAGCAATGAAGGACGCAGTTTTAAAAGTCGTAGAAGAAGAAAGAAAAAATTCGGAAAAAGCCCATGCTGAAGAAAGGGAATTATGGAAGACAGAACATGCAAAAGATCAAGAAAAAGTATCTCAGGAAATTCAAAAAGCTATACAAGAACAAAGAAAAATAAGTCAGGAAACTGTTAAGGCAGCAATAATAGAAGAACAGAAACGAAGTGAAAAGGCTGTGGAAGAGGCAGTGAAAAGAACAAGAGATGAATTGATAGAATATATAAAAGAACAGAAAAGGCTCGATCAAGTCATCCGCCAAAGAAGCCTGTCCAGTTTGGAACTGTTCCTCTCCTGTGCACAGAAACAGTTAAGTGCTTTAATAGCTACGGAACCAGTTGACATTGAA---
>macFas5
ATGGATGATGATGATTTTGGTGGTTTTGAGGCTGCGGAGACTTTTGATGGTGGAAATGGTGAAACTCAAACAACATCTCCTGCTATTCCTTGGGCCGCCTTTCCTACAGTATCTGGAGTCCATCTTTCACCATCTTCTCCTGAGATTGTACTGGACCATGACCACTCTTCT---GCCATTGGCTGCCTCTCTTCTGATGCCATTATTTCATCACCAGAGAATACA---CCAGAAAATAGCATTGTGAGTCAGACTATTCCTAAAGCACAGATTCAGCAATCAACACACACTCATCTGGATATCTCACTTTTTCCATTGGGTTTAACTGATGAAAAAAGTAATGGAACAATTGCCCTTGTGAATGATTCTGAGGATCCTGGAGCCAATGTATCTAACATACAGCTTCAGCAAAAAATTTCAAGTCTGGAGATTAAACTCAAAGTATCTGAAGAAGAAAAACAGAGAATTAAAAAGGATGTGGAATCATTGATGGAAAAGCATAATGTCTTAGAAAAAGGCTTTCTAAAAGAAAAAGAGCAAGAGGCCATTTCTTTTCAAGATAGATACAAAGAACTTCAGGAAAAACATAAACAAGAATTGGAAGACATGAGGAAAGCTGGTCACGAAGCCCTCAGCATTATTGTGGATGAATATAAGGCACTACTGCAGTCTTCAGTTAAGCAACAAGTAGAAGCTATTGAAAAACAGTACATTTCTGCAATTGAGAAACAGGCACACAAGTGTGAGGAGTTGCTAAATGCTCAGCATCAGAGGCTCCTTGAAATGCTAGATACAGAGAAGGAACTGTTAAAAGAAAAAATAAAGGAAGCTTTGATTCAGCATTCTCAAGAACAGAAGGAAATATTGGAGAAATGTTTGGAGGAAGAAAGGCAAAGAAATAAAGAGGCATTAGTATCCGCTGCAAAGCTTGAAAAAGAAGCAATGAAGGATGCAGTTTTAAAAGCCATAGAAGAAGAAAGAAAAAATTTGGAAAAAGCCCATGCTGAAGAAAGGGAATTATGGAAGACAGAACATGCAAAAGATCAAGAAAAAGTATCTCAGGAAATTCAAAAAGCTATACAAGAACAAAGAAAAATAAGTCAGGAAACTGTTAAGGCAGCAATAATAGAAGAGCAGAAACGAAGTGAAAAGGCTGTGGAAGAGGCAGTGAAAAGAACAAGAGATGAATTGATAGAGTATATAAAAGAACAGAAAAGGCTCGATCAAGTTATCCGCCAAAGAAGCCTGTCCAGTTTGGAACTGTTCCTCTCCTGTGCACAGAAACAGTTAAGTGCTTTAATAGCCACGGAACCAGTTGACATTGAA---
>saiBol1
ATGGATGATGATGATTTTGGTGGTTTTGAGGCTGCGGAGACTTTTGATGGTGGAAATGGTGAAACCCAAACAACATCTCCTGCTATTCCTTGGGCTGCTTTTCCTGCAGTATCTGGAGTCCATCTTTCACCATCTTCTCCTGAGATTGTACTGGACCATGACCACTCTTCT---GCCATTGGCTGCCTCTCTTCTGATGCCATTACTTTATCATCAGAGAATACGCATGCAGAGAACAGCACTGTGAGTCAAACTATTTCTAAAGCACAGATTCAGCAATCAACAAACGCTCATCTGGATATCTCACTTTTTCCATTGGGTTTAACCAATGAAAAAAGTAATGGAACAATTGCACTTGTGGATGATTGTGAGGATCCTGGAGCCAATGTATCTAACATACAGCTTCAGCAAAAAATTTCAAGTCTGGAGATTAAACTCAAAGTATCTGAAGAAGAAAAACAGAGAATTAAAAAGGATGTGGAATCATTGATGGAAAAGCATAATGTTTTAGAAAAAGGCTTTCTAAAAGAAAAAGAGCAAGAAGCCATTTCTTTTCAAGATAGTTACAAAGAACTTCAGGAAAAACATAAACAAGAATTGGAAGACATGAGGAAAGCTGGTCACGAAGCCCTCAGCATTATTGTGGATGAATATAAGGCACTACTGCAGTCTTCAGTTAAGCAACAAGTAGAAGCTATTGAAAAACAGTACATTTCTGCAATCGAGAAACAAGCACACAAGTGTGAGGAGTTGCTAAATGCTCAGCATCAGAGGCTCCTTGAAATGCTAGATACAGAGAAGGAACTGTTAAAAGAAAAAATAAAGGAAGCTTTGATTCAGCAATCTCAAGAACAGAAGGAAATATTGGAAAAATGTTTGGAGGAAGAAAGGCAAAGAAATAAAGAGGCATTAGTATCTGCTGCAAAGCTTGAAAAAGAAGCAATGCAGGATGCTGTTTTAAAAGCCATAGAAGAAGAAAGAAAACGTTTGGAGAAAGCCCATGCTGAAGAAAGGGAATTATGGAAGATAGAACATGCAAAAGATCAAGAAAAAGTATCTCAGGAAATTCAAAAAGCTATACAAGAACAAAGAAAAATAAGTCAGGAAACTGTAAAGGCAGCAATAATAGAAGAGCAGAAGCGAAGTGAAAAGGCTGTGGAAGAGGCAGTGAAAAGAACAAGAGATGAATTGATAGAGTATATAAAAGAACAGAAAAGGCTTGATCAAGTCATCCGTCAAAGAAGCCTGTCCAGTTTGGAACTCTTTCTCTCCTGTGCGCAAAAACAGTTAAGTGCTTTAATAGCTACGGAACCAGTTGACATTGAA---
>oryAfe1
ATGGATGATGATGATTTTGGTGGTTTTGAGGCTGCAGAGACTTTTGAGAATGGAAATGGTGAAACTCAAACCACATCTCCTGCTATTCCTTGGGCTGCTTTTCCTACAGTATCTGGAGTCCATCTTTCCCCAGCTTCTCCTGAGATTATACTGGACCACGATCACTCTTCGCCTTCTGTTGGCTGCCTCTCTTCTGATCCCATT---TCATCACCAGAGAATACACATGCAGACAACAGCATTGTCAGTCAAACTGTTCCAAAAGCACAGATTCAGCAATCAACACACACTCATTTGGATATCTCACTTTTTCCATTGGGTTTAACTGATGAGAAAAGTAATGGAACAATTGCGCTTGTGGATGATTCTGAGGATCCTGGAGCCAATATATCCAGCATACAGCTTCAGCAAAAAATTTCAAGTCTGGAGATTAAACTCAAAGTTTCTGAAGAAGAAAAACAGAGAATTAAAAAGGATGTGGAAGCATTAATGGACAAGCATAGTGTCTTAGAAAAAGGCTTCCTGAAAGAAAAAGAGCAAGAGGCCATTATTTTTCAAGATAGATACAAAGAACTTCAGGAAAAACATAAACAAGAATTGGAAGACATGAGGAAAGCTGGTCATGAAGCCCTCAGCATTATCGTGGATGAATATAAGGCATTACTGCAGTCTTCAGTTAAACAACAAGTAGAAGCTATTGAAAAACAGTACATCTCTGCAATCGAGAAACAAGCACACAAGTGTGAGGAGCTGCTAAACGCTCAGCATCAGAGGCTCCTGGAGATACTAGATACAGAGAAGGAGCTGTTAAAAGAAAAAATAAAGGAAGCTTTGATTGAGCAATCTCAAGAACAGAAGGAAATATTAGAAAAATGTTTGGAAGAAGAAAGGCAACGAAATAAAGAGGCATTAGTATCTGCTGCAAAGCTTGAGAAGGAAGTGATGCAAGATGCAGTTTTAAAAGCCATAGAAGAAGAAAGGAGAAATTTGGAAAAAGCCCATGCTGAAGAAAGGGAATTATGGAAGACTGAACATGCAAAAGATCAAGAAAAAGTATCTCAGGAAATTCAAAAAGCTATACAAGAACAAAGAAAAATAAGTCAG------------------------------------------------------------------------------------------------------------------CTTGATCAAGTCATTCGCCAAAGAAGCCTGTCCAGTTTGGAGCTGTTCCTCTCCTGTGCCCAGAAACAGTTAAGTGCTTTAATAGCTACAGAACCAGTTGATATTGAG---
>loxAfr3
ATGGATGATGATGATTTTGGTGGTTTTGAGGCTGCAGAGACTTTTGATAGTGGAAATGGAGAAACCCAAACCATGTCTCCTGCTATTCCTTGGGCTGCCTTTCCTACAGTATCTGGAGTCCATCTTTCCCCAGCTTCTCCTGAGATTATACTGGACAACGACCATTCTTTGCCTTCTGTTGGCTGCCTCTCTTCTGATCCCATAGTTTCATCACCAGAGAATACACATGCAGACAACAGCATTGTCAGTCAAACTGTCCCAAAAGCACAGATTCAACAATCAACACACACTCATTTGGATATCTCACTTTTTCCATTGGGTTTAACTGATGAGAAAAGCAATGGAACAATTGCGCTTGTGGATGATTCTGAGAACCCTGGAGCCAATGTGTCAAACATACAGCTTCAGCAAAAAATTACAACTCTGGAGATGAAACTCAAAGTTTCTGAAGAAGAAAAGCAGAGAATTAAAAAGGATGTAGAAGCATTAATGGACAAGCATAGTATCTTAGAAAAAGGCTTCCTAAAAGAAAAAGAGCAAGAAGCCGTTTCTTTTCAAGATAGATACAGGGAACTTCAGGAAAAACATAAACAAGAATTGGAAGATATGAGGAAGGCTGGTCATGAAGCCCTCAGCATTATTGTGGATGAATATAAGGCACTACTACAGTCTTCAGTTAAGCAACAAGTAGAAGCCATTGAAAAACAGTACATTGCTGCAATTGAGAAACAAGCACACAAGTGTGAGGAGCTGCTAAATGCTCAGCATCAGAGACTCCTTGAAATACTAGATACAGAGAAGGAACTGTTAAAAGAAAAAATAAAGGAAGCTTTGATTGAGCAGTCTCAAGAACAGAAGGAAATATTAGAAAAATGTTTGGAGGAAGAAAGGCAACGAAATAAAGAGGCATTAGTATCTGCTGCAAAGCTTGAGAAAGAAGCAATGCAGGATGCAGTTTTAAAAGCTATAGAAGAAGAAAGAAAACATCTGGAAAAAGCCCATGCCGAAGAAAGGAAATTATGGAAGACTGAACATGCAAAAGACCAAGAGAAAGTATCTCAGGAAATTCAAAAGGCTATACAAGAACAAAGAAAGATAAGTCAGGAAACTGTTAAGGCAGCAATAATAGAAGAGCAGAAGCGAAGTGAAAAGGCTGTGGAAGAGGCAGTGAAAAGAACAAGAGATGAATTGATAGAGTATGTAAAAGAACAGAAGAGGCTTGATCAAGTTATTCGCCAACGAAGCCTGTCCAGTTTGGAACTGTTCCTCTCCTGTGCCCAGAAACAGTTAAGTGCTTTAATAGCTACAGAACCAGTTGATACTGAG---
>triMan1
ATGGATGATGATGATTTTGGTGGTTTTGAGGCTGCAGAGACTTTTGATAGTGGAAATGGTGAAACCCAAACTATATCTCCTGCTATTCCTTGGGCTGCCTTTCCTACAGTGTCTGGAGTCCACCTTTCCCCAGCTTCTCCTGAGATTGTGCTGGACAACGACCACTCTTTGCCGTCTGTTGGCTGCCTCTCTTCTGATCCCATAGTTTCATCACCCGAGAATACACATGCAGACAACAGCATTGTCGGTCAGACTGTTCCAAAAGCACAGATTCAACAATCAACACACACTCATTTGGATATCTCACTTTTTCCACTGGGTTTAACTGATGAGAAAAGTAATGGAACAATTGCGCTTGTGGATGATTCTGAGAATCCTGGAGCCAATGTATCAAACATACAGCTTCAGCAAAAAATTTCAAGTCTGGAGATTAAACTCAAAGTTTCTGAAGAAGAAAAACAGAGAATTAAAAAGGATGTAGAAGCATTAATGGACAAGCATAGTATCTTAGAAAAAGGCTTCCTAAAAGAAAAAGAGCAAGAAGCCATTTCTTTTCAAGATAGATACAAAGAACTTCAGGAAAAACATAAACAAGAATTGGAAGATATGAGGAAAGCTGGTCATGAAGCCCTCAGCATTATTGTGGATGAATATAAGGCACTGCTGCAGTCTTCAGTGAAACAACAAGTAGAAGCTATTGAAAAACAGTACATTTCTGCAATTGAGAAACAAGCACACAAGTGTGAGGAGCTGCTAAATGCTCAGCATCAGAGACTCCTTGAAATACTAGATACAGAGAAAGAACTGTTAAAAGAAAAAATAAAGGAAGCATTGATTGAACAATCTCAAGAACAGAAGGAAATATTAGAAAAATGTTTGGAGGAAGAAAGGCAGCGGAATAAAGAGGCATTAGTATCTGCTGCAAAGCTTGAGAAAGAAGCAATGCAGGATGCAGTTTTAAAAGCCATAGAAGAAGAAAGAAAAAATTTGGAAAAAGCCCATGCTGAAGAAAGGGAATTATGGAAGACTGAACATGCAAAAGATCAAGAAAAAGTATCTCAGGAAATTCAAAAAGCTATACAAGAACAAAGAAAAGTAAGTCAGGAAACTGTTAAGGCAGCAATAATAGAAGAGCAGAAGCGAAGTGAAAAGGCTGTGGAAGAGGCAGTGAAAAGAACAAGAGATGAATTGATAGAGTATGTAAAAGAACAGAAAAGGCTTGATCAAGTTATCCGCCAAAGAAGCCTGTCCAGTTTGGAACTGTTCCTCTCCTGTGCCCAGAAACAGTTAAGTGCTTTAATAGCTACAGAACCGGTTGATATTGAG---
>cerSim1
ATGGATGATGATGATTTTGGTGGTTTTGAGGCTGCAGAGATTTTTGATGATGGAAATGGTGAAACTCAAACTACATCTCCTGCTATTCCTTGGGCTGCTTTTCCTACAGTGTCTGGAGTGCATCTTTCTCCAGCTTCTCCTGAGATTGTACTGGACCATGACCACTCTTCTCTGTCAGTTGGCTGCCTCTCTTCTGAGCCCATCATTTCATCACCAGAGAATACACATGCAGACAACATCATTGTCAGTCAGACTATTCCTAAAGCACAGATTCAGCAATCAACACACACTCATCTGGATATCTCACTTTTTCCATTGGGTTTAACTGATGAGAAAAGTAATGAAACAATTGCTCTTGTGGATGATTCTGAGGATCCTGGAGCCAATGTATCAAACATACAGCTTCAGCAGAAAATTTCAAGTCTGGAGATTAAACTCAAAGTTTCTGAAGAAGAAAAGCAGAGAATTAAAAAGGATGTGGAATCATTGATGGAAAAGCATAGTGTCTTAGAAAAAGATTTTCTTAAAGAAAAAGAGCAAGAGGCCATTTCTTTTCAAGATAGATACAAAGAACTTCAGGAAAAACACAAACAAGAATTGGAAGACATGAGGAAGGCTGGTCATGAAGCCCTCAGCATTATTGTGGATGAATATAAGGCACTACTGCAGTCTTCAGTTAAGCAACAAGTAGAAGCTATTGAAAAACAGTACATTTCTGCAATTGAGAAACAAGCACACAAGTGTGAGGAGTTGTTAAATACTCAGCATCAGAGGCTCCTTGAAATGCTGGATAAAGAGAAGGAACTGTTAAAAGAAAAAATAAAGGAAGCTTTGATTCAGCAATCTCAAGAACAGAAGGAAATATTGGAAAAATGTTTGGAAGAAGAAAGGCAAAGAAATAAAGAGGCGTTAGTATCTGCTGCAAAGCTTGAGAAAGAAGCAATGAAGGATGCAGTTTTAAAAGCCATAGAGGAAGACAGAAAAAATTTGGAAAAAGCTCACGCTGAAGAAAGGGAGTTATGGAAGACTGAGCACGCAAAAGATCAAGAAGCAGCATCGCAGGCGATTCAGAAAGCTGTACAAGAACAACAAAAAATAAGTCAGGAAACTGTTAAGGCAGCAATAATAGAAGAACAGAAGAGAAGTGAAAAGGCTGTAGAAGAGGCAGTGCAAAGAACAAGAGATGAATTGATAGAGTATGTAAAAGAACAGAAAAGGCTTGATCAAGTTATCCGCCAAAGAAGCCTGTCCAGTTTGGAACTATTCCTCTCCTGTGCTCAGAAACAGTTAAGTGCTTTAATAGCTACGGAACCAGTTGACGTTGAA---
>HLrouAeg4
ATGGATGATGATGATTTTGGTGGTTTTGAGGCTGCAGAGATTTTTGATGGTGGAAGCGGTGAAAACCAAGCTACCTCTCCTGCTATTCCTTGGGCTGCTTTTCCTACAGTATCTGGAGTCCATCTTTCTCCAGCTTCTCCTGCAATTGTCCTGGACCATGACCACTCTCCTCCTCCAGTTGATTGCCTCTCTTCTGAGCCCATCATTTCATCACCAGAGATTACACATGCAGACAACAGCATTGTCAGTCAAACTGTTCCTAAAGCACAGATTCAGCAATCAACACACACTGATCTGGATATCTCACTTTTTCCATTGGGTTTAACTGATGAGAAAAGTAATGGAACAATTGCTCTTGTGGATGATTCTGAGGATCCTGGTGCCAATGTATCAAACATTCAACTTCAGCAGAAAATTTCAAGTCTAGAGATTAAACTCAAAGTTTCTGAAGAAGAAAAACAGAGAATTAAAAAGGATGTGGAATCATTGATGGAAAAGCATAGTCTCTTGGAAAAAGATTTCCTTAAAGAAAAGGAGCAAGAGGCCATTTCTTTTCAAGATAGATACAAAGAACTTCAGGAAAAACATAAACAAGAATTGGAAGACATGAGGAAAGCTGGTCATGAAGCCCTCAGCATTATTGTGGATGAATATAAGGCACTACTACAGTCTTCAGTTAAGCAACAAGTAGAAGCTATTGAAAAACAGTACATTTCTGCAATTGAGAAACAAGCACACAAGTGTGAGGAGTTGTTAAATACTCAGCATCAGAGACTCCTTGAAATGCTAGATACAGAGAAGGATTTGCTAAAAGAAAAAATAAAAGAAGCTTTGATTCAGCAGTCTCAAGAACAGAAGGAAATATTGGAGAAGTGTTTGGAGGAAGAAAGGCAAAGAAATAAGGAGGCATTAGTATCTGCTGCAAAGCTTGAGAAAGAAGCAATGAAGGATGCATTATTAAAAGCCATAGAAGAAGAAAGAAAAAATTTGGAAAAAGCCCATGCTGAAGAAAGGGAGTTATGGAAGACCGAGCATGCAAAAGATCAAGAAGAAGTATCTCAGGCGATTCAAAAAGCTTTACAAGAACAAAGAAAAATTAGTCAGGAAACTGTTAAGGCAGCAATAATAGAAGAGCAGAAGCGAAGTGAAAAAGCTGTGGAAGAGGCCGTGAAAAGAACAAGAGATGAATTGATAGAGTACATAAAAGAACAGAAAAGGCTTGATCAAGTCATCCGCCAAAGAAGCCTGTCCAGTTTGGAACTGTTCCTCTCCTGTGCTCAGAAACAGTTAAGTGCTTTGATAGCTACGGAACCAGCTGACATTGAA---
>HLcamFer2
ATGGATGATGATGATTTTGGTGGTTTTGAGGCAGCAGAGATTTTTGATGGTGGAAATGGTGAAACCCAAACTACATCTCCGGCTATTCCTTGGGCTGCTTTTCCTACAGTAGCTGGAGTCCATCTTTCTCCAGCTTCTCCTGAAATTGTACTGGACCATGACCACACTTCTCCTTCTGTTGGCTGCCTCTCTTCTGAGCCCATCATTTCCTCACCAGAGAATACACATGCAGACAACAGCATTGTTGGTCAGACGGTTCCTAAAGCACAGATTCAGCAATCAACACACACTCATCTGGATATCTCACTTTTTCCACTGGGTTTAACTGATGAGAAAAGTAATGGAACAATTGCTCCTGTGGGTGATGCTGAGGATCCTGGAGCCAACGTATCAAACATACAGCTTCAGCAGAAAATTGCAAGTCTGGAGATGAAACTCAAAGTTTCTGAAGAAGAAAAACAGAGAATTAAAAAGGATGTGGAATCATTGATGGAAAAACATAGTGTCTTAGAAAAAGATTTCCTTAAAGAAAAAGAGCAAGAGGCCATTTCTTTTCAAGATAGATACAAAGAACTTCAGGAAAAACATAAACAAGAACTGGAAGACATGAGGAAAGCTGGTCATGAAGCCCTCAGCATCATTGTGGATGAATATAAGGCACTACTGCAGTCTTCAGTTAAGCAACAAGTAGAAGCAATTGAAAAACAGTACATTTCTGCAGTTGAGAAACAAGCACACAAGTGTGAGGAGCTGTTAAATACTCAGCATCAGCGGCTGCTTGACATGCTTGATACAGAGAAGGAACTCTTAAAAGAAAAAATAAAGGAAGCTTTGATTCAGCAATCTCAAGAACAGAAGGAAATATTGGAAAAATGTTTGGAGGAAGAAAGACAAAGAAATAAAGAGGCATTAGTATCTGCTGCAAAGCTTGAGAAAGAAGCAATGACGGAAGCAGTTTTAAAAGCCATAGAAGAGGAAAGAAAACATTTGGAAAAAGCTCACGCTGAAGAAAGGGAGTTATGGAAGACTGAGCACGCGAAGGATCAAGAGAAAGTGTCTCAGGAGATTCAAAAAGCTATACAGGAGCAAAGAAAAATTAGTCAGGAAACTGTTAAGGCAGCAATAATAGAAGAGCAGAAGCGTAGTGAAAAGGCTGTGGAAGAGGCAGTGAAGAGAACAAGAGATGAATTGATAGAGTATGTAAAGGAGCAGAAAAGGCTTGATCAAGTCATCCGCCAGAGAAGCCTGTCCAGCTTGGAACTGTTCCTCTCCTGTGCTCAGAAACAGTTAAGTGCTCTGATAGCCACGGAACCAGCCGGCTTGGAG---
>HLturTru3
ATGGATGATGATGATTTTGGTGGTTTTGAGGCTGCAGAGATTTTTGATGGTGGAAATGGTGAAACCCAAACTACATCTCCTGCCATTCCTTGGGCTGCTTTTCCTACAGTATCTGGAGTCCATCTTTCTCCAGCCTCTCCTGAGATTGTATTGGACCATGACCACACTTCTCCTTCGGTTGGCTGCCTCTCTTCTGAGCCCATCATTTCATCACCAGAGAATACACATGCAGACAACAGCATTGTCAGTCAAACTTTTCCTAAAGCACAGATTCAGCAATCAGCACACACTCATCTGGATATCTCACTTTTTCCGTTGGGTTTAACTGAGGAGAAAAGTAATGGAACAATTGCTCTTGTGGATGATTCTGAGGATCCTGGAGCCAATGTATCAAACATACAGCTTCAGCAGAAAATTTCAAGTCTGGAGATGAAACTCAAAGTATCTGAAGAAGAAAAACAGAGAATTAAAAAGGATGTGGAGTCATTGATGGAAAAACATAGTGTCTTGGAAAAAGATTTCCTTAAAGAAAAAGAGCAAGAGGCCATTTCTTTTCAAGATAGATACAAAGAACTTCAGGAAAAACATAAACAAGAATTGGAAGACATGAGGAAAGCTGGTCATGAAGCCCTCAGCATTATTGTGGATGAATATAAGGCACTACTGCAGTCTTCAGTTAAGCAACAAGTAGAAGCTATTGAAAAACAGTACATTTCTGCAATAGAGAAACAAGCACACAAGTGTGAAGAGTTGTTAAATACTCAGCATCAGAGGCTCCTTGAAATGCTTGCCACAGAGAAGGAACTATTAAAAGAAAAAATAAAGGAAGCTTTGACTCAGCAATCTCAAGAACAGAAGGAAATATTGGAAAAATGTTTGGAGGAAGAAAGGCAAAGAAATAAAGAAGCATTAGTATCTGCTGCAAAGCTTGAGAAAGAAGTGATGAAGGATGCAGTTTTAAAAGCTGTAGAAGAAGAAAGAAAAAATTTGGAAAAAGCCCATGCAGAAGAAAGGGAGTTATGGAAGACTGAGCATGCAAAAGATCAAGAGAAAGTATCTCAGGCAATTCAAACAGCTATACAAGAGCAAAGAAAAATTAGTCAGGAAACTGTTAAGGCAGCAATAATAGAAGAGCAAAAGCGAAGTGAAAAGGCTGTGGAAGAGGCAGTGAAGAGAACAAGAGATGAATTGATAGAGTATGTAAAGGAACAGAAAAGGCTTGATCAAGTCATCCGCCAAAGAAGCCTGTCCAGTTTGGAACTGTTCCTCTCTTGTGCTCAGAAACAGTTAAGTGCTTTAATAGCTACGGAACCAGTTGACATTGAA---
>balAcu1
ATGGATGATGATGATTTTGGTGGTTTTGAGGCTGCAGAGATTTTTGCTGGTGGAAATGGTGAAACCCAAACTACATCTCCTGCCATTCCTTGGGCTGCTTTTCCTACAGTATCTGGAGTCCATCTTTCTCCAGCCTCTCCTGAGATTGTATTGGACCATGACCACACTTCTCCTTCGGTTGGCTGCCTCTCTTCTGAGCCCATCATTTCATCACCAGAGAATACACATGCAGACAACAGCATTGTCAGTCAAACTTTTCCTAAAGCACAGATTCAGCAATCAACACACACTCATCTGGATATCTCACTTTTTCCGTTGGGTTTAACTGAGGAGAAAAGTAATGGAACAATTGCTCTTGTGGATGATTCTGAGGATCCTGGAGCCAATGTATCAAACATACAGCTTCAGCAGAAAATTTCAAGTCTGGAGATGAAACTCAAAGTCTCTGAAGAAGAAAAACAGAGAATTAAAAAGGATGTGGAATCATTGATGGAAAAACATAGTGTCTTGGAAAAAGATTTCCTTAAAGAAAAAGAGCAAGAGGCCATTTCTTTTCAAGATAGATACAAAGAACTTCAGGAAAAACATAAACAAGAATTGGAAGACATGAGGAAAGCTGGTCATGAAGCCCTCAGCATTATTGTGGATGAATATAAGGCACTACTGCAGTCTTCAGTTAAGCAACAAGTAGAAGCTATTGAAAAACAGTACATTTCTGCAATAGAGAAACAAGCACACAAGTGTGAGGAGTTGTTAAATACTCAGCATCAGAGGCTCCTTGAAATGCTTGCCACAGAGAAGGAACTGTTAAAAGAAAAAATAAAGGAAGCTTTGACTCAGCAATCTCAAGAACAGAAGGAAATATTGGAAAAATGTTTGGAGGAAGAAAGGCAAAGAAATAAAGAAGCATTAGCATCTGCTGCAAAGCTTGAGAAAGAAGCGATGAAGGATGCAGTTTTAAAAGCTATAGAAGAAGAAAGAAAAAATTTGGAAAAAGCCCATGCAGAAGAAAGGGAGTTATGGAAGACTGAGCACGCAAAAGATCAAGAGAAAGTATCTCAGGCAATTCAAAGAGCTATACAAGAGCAAAGAAAAATTAGTCAGGAAACTGTTAAGGCAGCAATAATAGAAGAGCAAAAGCGAAGTGAAAAGGCTGTGGAAGAGGCAGTGAAGAGAACAAGAGATGAATTGATAGAGTATGTAAAGGAACAGAAAAGGCTTGATCAAGTCATCCGCCAAAGAAGCCTGTCCAGTTTGGAACTGTTCCTCTCTTGTGCTCAGAAACAGTTAAGTGCTTTAATAGCTACGGAACCAGTTGACATTGAA---
>bosTau8
ATGGATGATGATGATTTTGGTGGTTTTGAGGCAGCAGAGATTTTTGATGGTGGAAATGGGGAAACCCAAACTACATCTCCTGCCATTCCTTGGGCTGCTTTTCCTGCAGTGTCTGGAGTCCATCTTTCTCCAGCTTCTCCTGAGATTGTATTGGACCATGACCACACTTCCCCTTCAGTTGGCTGCCTCTCTTCTGAGCCCATCATTGCATCACCAGAGAATACACATGCAGATAACAGCATTGGCAGTCAGACTATTCCTAAAGCACAGATTCAGCAATCAACACACACTCATCTGGATATCTCACTTTTTCCATTGGGTTTAACTGATGAGAAAAGTAATGGAACAATTGCTCTTGTGGATGATTCTGAGGATCCTGGAGCCAATGTATCAAACATACAGCTTCAGCAGAAAATTTCAACTCTGGAGATGAAACTCAAAGTTTCTGAGGAAGAAAAACAAAGAATTAAAAAGGATGTGGAATCATTGATGGAGAAACATAGTATCTTAGAAAAAGATTTCCTTAAAGAAAAAGAGCAAGAGGCCATTTCTTTTCAAGATAGATACAAAGAACTTCAGGAAAAGCATAAACAAGAATTGGAAGATATGAGGAAAGCGGGTCATGAAGCCCTCAGCATTATTGTGGATGAATATAAGGCGCTACTACAGTCTTCAGTTAAGCAACAAGTAGAAGCTATTGAAAAGCAGTACATTTCTGCAATTGAAAAACAAGCACACAAGTGTGAAGAGTTGTTAAATACTCAGCATCAGAGGCTCCTTGAAATGCTTGACACAGAGAAGGAACTGTTAAAAGAAAAAATAAAGGAAGCTTTGACTCAGCAATCTCAAGAACAGAAGGAAATATTGGAAAAATGTTTGGAGGAAGAAAGGCAAAAAAATAAAGAAGCATTAATATCTGCTGCAAAGCTTGAGAAAGAAGTGGTGAAGGATGCAGTTTTAAAAGCTATAGAAGAAGAAAGAAAACATTTGGAAAATATCCATGCTGAAGAAAGGGAGTTGTGGAAGACTGAGCATGCAAAAGATCAAGAGGAAGTATCTCAGGCAATTCAAAAAGCTATACAAGAGCAGAGAAAAATTAGTCAGGAAACAGTTAAGGCAGCAATAATAGAAGAGCAAAAACGAAGTGAAAAGGCTGTGGAAGAGGCAGTGAAGAGAACAAGAGATGAACTGATAGAGTATGTAAAGGAACAGAAAAGGCTTGACCAAGTCATCCGCCAAAGAAGCCTGTCCAGTTTGGAACTGTTCCTTTCCTGTGCTCAGAAACAGTTAAGTGCTTTAATAGCTACAGAACCAGTTGACATTGAA---
>susScr11
ATGGATGATGATGATTTTGGTGGTTTTGAGGCTGCAGAGATTTTTGATGGTGGAAATGGTGAAACTCAAACTACATCTCCTGCTATTCCTTGGGCTGCTTTTCCTACAGTATCTGGAGTCCATCTTTCTCCAGCTGCTCCTGAGATTGTACTGGACCATGACCACACATCTCCTTCAGTTGGCTGTCTCTCTTCTGAGCCCATCATTTCGTCACCAGAGAATATACATGCAGGCAACAGTATTGTCAGTCAAACTCTTCCTAAAGCACAGATTCAGCAATCAACACACACTCATCTGGATATCTCACTTTTTCCATTGGGTTTAACTGATGAGAAAAGTAATGGAACAATTGCTCTTGTGGATGATTCTGAGGATCCTGGAGCCAATGTATCAAACATACAGCTTCAGCAGAAAATTTCAAGTCTGGAGATGAAACTCAAAGTTTCTGAGGAAGAAAAACAGAGAATTAAAAAGGATGTGGAGTCATTGATGGAAAAACATAGTGTCTTAGAAAAAGATTTCCTTAAAGAAAAAGAGCAAGAAGCCATTTCTTTTCAAGATAGATACAAAGAACTTCAGGAAAAGCATAAACAAGAATTGGAAGACATGAGGAAAGCTGGTCATGAAGCCCTTAGCATTATTGTGGATGAATATAAGGCACTCCTGCAATCTTCAGTTAAGCAACAAGTAGAAGCTATTGAAAAACAGTACATTTCTGCAATTGAGAAACAAGCGCACAAGTGTGAGGAGTTGTTAAATACTCAGCATCAGAGGCTCCTGGAAATGCTTGATACAGAGAAGGAACTGTTAAAAGAAAAAATACAGGAGGCTTTAATTCAGCAATCTCAAGAACAGAAGGAAATATTGGAAAAATGTTTGGAGGAAGAAAGGCAAAGAAATAAAGAGGCATTAGTATCTGCTGCAAAGCTTGAGAAAGAAGCAATGAAGGATGCAGTTTTAAAAGCTATTGAAGAAGAAAGAAAACATATGGAAAAAGTCCATGCTGAAGAAAGGGAGTTGTGGAAGACTGAGCATGCAAAAGATCAAGAGAAAGTATCTCAGGCAATTCAAACAGCTATCCAAGAGCAAAGAAAAATTAGTCAGGAAACTGTTAAGGCAGCAATAATCGAAGAGCAAAAGCGAAGTGAAAAGGCTGTGGAAGAGGCAGTGAAGAGAACAAGAGATGAATTGATAGAGTATGTAAAGGAACAGAAAAGGCTTGATCAAGTCATCCGCCAAAGAAGCCTATCCAGTTTGGAACTGTTCCTCTCCTGTGCTCAGAAACAGTTAAGTGCTTTAATAGCTACAGAACCAGTTGACATTGAA---
>HLequCab3
ATGGATGATGATGATTTTGGTGGTTTTGAGGCTGCAGAGATTTTTGATGGTGGAAACGGTGAAACCCAAACTACATCTCCTGCTATTCCTTGGGCTGCTTTTCCTACAGTATCTGGAGTCCATCTTTCTCCAGCTTCTCCTGAGATTGTACTGGACCATGACCACTCTTCTCCCTCAGTTGGCTGCCTCTCTTCTGAGCCCATCATTTCATCACCAGAGAATACACATGCAGACAACAGCATTGTCAGGCAGACTATTCCTAAAGCACAGATTCAGCAATCAACACACACTCATCTGGATATCTCACTTTTTCCATTGGGTTTAACTGATGAGAAAAGTAATGGAACAATTGCTCTTGTGGATGATTCTGAGGATCCTGGAGCCAATTTATCAAACATACAGCTTCAGCAGAAAATTTCAAGTCTAGAGATTAAACTCAAAGTTTCTGAAGAGGAAAAGCAGAGAATTAAAAAGGATGTGGAATCATTGATGGAAAAGCATAGTGTCTTAGAGAAAGATTTTCTTAAAGAAAAAGAGCAAGAGGCCATTTCTTTTCAAGAGAGATACAAAGAACTTCAGGAAAAACATAAACAAGAATTGGAAGACATGAGGAAAGCTGGTCATGAAGCCCTCAGCATTATTGTGGATGAATATAAGGCACTGCTGCAGTCTTCAGTTAAACAACAAATAGAAGCTATTGAAAAACAGTACATTTCTGCAATTGAGAAACAAGCACACAAATGTGAAGAGTTGTTAAATACTCAGCATCAGAGGCTCCTTGAAATGCTAGATACAGAGAAAGAACTGTTAAAAGAAAAAATAAAGGAAACTTTGATTCAGCAGTCTCAAGAACAGAAGGAAATATTGGAAAAATGTTTGGAGGAAGAAAGGCAAAGAAATAAAGAGGCATTAGTGTCTGCTGCAAAGCTTGAGAAAGAAGCAGTGAAGGATGCAATTTTAAAAGCCACAGAGGAAGAAAGAAAAAATTTGGAAAAAGCCCACGCTGAAGAAAGGGAGTTATGGAAGACTGAACATGCAAAAGACCAAGAAAAAGTATCTCAGGCAATTCAAAAAGCTATACAAGAACAAAGAAAAATAAGTCAGGAAACTGTTAAGGCAGCAATAATGGAAGAGCAGAAGCGAAGTGAAAAGGCTATGGAAGAGGCAGTGAAAAGAACAAGAGATGAATTGATAGAGTATGTCAAAGAACAGAAAAGGCTTGATCAAGTCATCCGCCAAAGAAGCCTGTCCAGTTTGGAATTATTCCTCTCCTGTGCTCAGAAGCAGTTAAGTGCTTTAATAGCTACAGAACCGGTTGACATTGAA---
>musFur1
ATGGATGATGATGATTTTGGTGGTTTTGAGGCTGCAGAGATTTTTGATGGTGGAAATGGTGAGGCGCAAACTACGTCTCCTGCCATTCCTTGGGCTGCCTTTCCTACAGTATCTGGAGTCCATCTTTCTCCAGCTTCTCCTGAGATTATACTGGACCATGACCATGCTACT---TCAGTTGGCTGCCTCTCTTCCGAGCCCATCATTTCATCACCAGAGAACGCACACACAGACAACAGCATTGTCAGTCAAACCGTTCCTAAAGCACAGATTCAGCAATCAACGCACACTCATCTGGATATCTCACTTTTTCCATTGGGTTTAAATGATGAGAAAAGTAATGGAACAATTGCTTTTGTGGATGATTCTGAGGATCCTGGAGCCAATGTATCAAACATACAGCTTCAGCAAAAAATTTCAAGTCTGGAGATTAAACTCAAAGTTTCTGAAGAAGAAAAACAGAGAATCAAAAAGGATGTGGAATCATTGATGGAAAAGCATAGTGTCTTAGAAAAAGATTTTCTTAAAGAAAAAGAGCAAGAGGCCATTTCGTTTCAAGATAGATACAAAGAACTTCAGGAAAAACACAAACAAGAATTGGAAGACATGAGGAAAGCTGGTCATGAAGCTCTCAGCATTATTGTGGATGAATATAAGGCACTGCTGCAGTCTTCAGTTAAGCAACAAGTAGAAGCTATTGAAAAACAGTACATTTCTGCAATTGAGAAACAAGCACACAAGTGTGAAGAGTTGTTGAATACTCAGCATCAGAGGCTCCTTGAAATGCTAGATACAGAGAAGGAACTGCTGAAAGAAAAAATAAAGGAAGCTTTGATTCAGCAGTCTCAAGAACAGAAGGAAATACTGGAAAAATGTTTGGAGGAAGAAAGGCAAAGAAATAAAGAGGCATTAGTATCTGCTGCAAAGCTTGAGAAAGAAGCAATGAAGGATGCAGTTTTAAAAGCCATAGAAGAAGAAAGAAAAAATTTGGAAAAAGCTCATGCTGAAGAAAGGGAGTTATGGAAGACTGAGCATGCAAAAGATCAAGAAAAAGTATCTCAGGCAATTCAAAAAGCTATACAAGAACAAAGAAAAATAAGTCAGGAAACTGTTAGGGCAGCAATAATAGAAGAGCAAAAGCGAAGTGAAAAGGCTGTGGAAGAGGCAGTGAAGAGAACAAGAGACGAATTGATAGAGTATGTGAAAGAACAGAAAAGACTTGATCAAGTCATCCGCCAAAGAAGCCTGTCCAGTTTGGAACTGTTCCTCTCTTGTGCTCAGAAACAGTTAAGTGCGTTAATAGCTACAGAACCAGTTGACATTGAA---
>ailMel1
---------------------------------------------------------------------------------------------------------------------------------------------------------------------------------------------------------------------------------------------------------------------------------------------------------------------------------------------------------------------------------------------------------------------------------------------------------------------------------------------------------------------------------------------------------------------------------------------------------------------------------------------------------------------------------GCACTACTGCAGTCTTCGGTTAAGCAACAAGTAGAAGCTATTGAAAAACAGTACATTTCTGCAATTGAGAAACAAGCACACAAGTGTGAAGAGTTGTTAAATACTCAGCATCAGAGGCTCCTTGAAATGCTAGATACAGAGAAGGAACTGTTGAAAGAAAAAATAAAGGAAGCTTTGATTCAGCAATCTCAAGAACAGAAGGAAATATTGGAAAAATGTTTGGAAGAAGAAAGGCAAAGAAATAAAGAGGCATTAGTATCTGCTGCAAAGCTTGAGAAAGAAGCAATGAAGGATGCAGTTTTAAAAGCCATAGAAGAAGAAAGGAAAAATTTGGAAAAAGCCCATGCTGAAGAAAGGGAGTTATGGAAGACTGAGCATGCAAAAGATCAAGAAAAAGTATCTCAGGCAATTCAAAAAGCTATACGAGAGCAAAGAAAAATAAGTCAGGAAACTGTTAAGGCAGCAATAATAGAAGAGCAGAAGCGAAGTGAAAAGGCTGTGGAAGAGGCAGTGAAGAGAACAAGAGATGAATTGATAGAGTATGTAAAAGAACAGAAAAGACTTGATCAAGTCATCCGCCAAAGAAGCCTGTCCAGTTTGGAACTGTTCCTCTCTTGTGCTCAGAAACAGTTAAGTGCGCTAATAGCTACAGAACCGGTTGACATTGAA---
>lepWed1
ATGGATGATGATGATTTTGGTGGTTTTGAGGCTGCAGAGATTTTTGATGGTGGAAATGGTGAAACCCAAACTACCTCTCCTGCCATTCCTTGGGCTGCTTTTCCTACAGTATCTGGAGTCCATCTTTCTCCAGCTTCTCCTGAGATTGTACTGGACCATGACCATGCTACT---TCAGTTGGCTGCCTCTCTTCTGAGCCCATCATTTCATCACCAGAAAATACACACACAGACAGCAGCATTGTCAGTCAAACTGTTCCTAAAGCACAGATTCAGCAATCAACACACACTCATCTGGATATCTCACTTTTTCCATTGGGTTTAAATGATGAGAAAAGTAATGGAACAATTGCTCTTGTGGATGATTCTGAGGATCCTGGAGCCAATGTATCAAACATACAGCTTCAGCAGAAAATTTCAAGTCTGGAGATTAAGCTCAAAGTTTCTGAAGAAGAAAAACAGAGAATTAAAAAGGATGTGGAATCATTGATGGAAAAGCATAGTGTCTTAGAAAAAGATTTCCTTAAAGAAAAAGAGCAAGAGGCCATTTCTTTTCAAGATAGATACAAAGAACTTCAGGAAAAACATAAACAAGAATTGGAAGACATGAGGAAAGCTGGTCATGAAGCTCTCAGCATTATTGTGGATGAATATAAGGCACTACTGCAGTCTTCAGTTAAGCAACAAGTAGAAGCTATTGAAAAACAGTACATTTCTGCAATTGAGAAACAAGCACACAAGTGTGAAGAGTTGTTAAATACTCAGCATCAGAGGCTCCTTGAAATGCTAGATACAGAGAAGGAACTATTGAAAGAAAAAATAAAGGAAGCTTTGGTTCAGCAATCTCAAGAACAGAAGGAGATATTGGAAAAATGTTTGGAAGAAGAAAGGCAAAGAAATAAAGAGGCATTAGTATCTGCTACAAAGCTTGAGAAAGAAGCAATGAAGGATGCAGTTTTAAAAGCCATAGAAGAAGAAAGAAAAAATTTGGAAAAAGCCCATGCTGAAGAAAGAGAGTTATGGAAGACTGAGCATGCAAAAGATCAAGAAAAAGTATCTCAGGCAATTCTAAAAGCTATACAAGAACAAAGAAAAATAAGTCAGGAAACTGTTAAGGCAGCAATAATAGAAGAGCAAAAGCGAAGTGAAAAGGCTGTGGAAGAGGCAGTGAAGAGAACAAGAGATGAATTGATAGAGTATGTAAAAGAACAGAAAAGACTTGATCAAGTCATCCGCCAAAGAAGCCTGTCCAGTTTGGAACTGTTCCTCTCTTGTGCTCAGAAACAGTTAAGTGCGCTAATAGCTACAGAACCAGTTGACGTTGAA---
>felCat8
ATGGATGATGATGATTTTGGTGGTTTTGAGGCTGCAGAGATTTTTGATGGTGGAAATGGCGAAACCCAAACTACGTCTCCTGCTATTCCTTGGGCTGCTTTTCCTACAGTATCTGGAGTCCATCTTTCTCCAGCTTCTCCTGAGATTATACTGGACCATGACCACTCTTCTCCTTCAGTTGGCTGCCTGTCTTCGGAACCCATCATTTCATCACCAGAGAATACACACACAGATGACAGCATTGTCAGTCAAACTGTTCCTAAAGCACAGATTCAGCAATCAACACACACTCATCTGGATATCTCACTTTTTCCATTGGGTTTAAATGATGAGAAAAGTAATGGAACAATTGCTCTGGTGGATGATTCTGAGGATCTTGGAGCCAATGTATCAAACATACAGCTTCAGCAGAAAATTTCAAGTCTGGAGATTAAACTCAAAGTTTCTGAAGAAGAAAAACAGAGGATTAAAAAGGATGTGGAATCATTGATGGAAAAGCATAGTGTCTTAGAAAAAGATTTCCTTAAAGAAAAAGAGCAAGAGGCCATTTCTTTTCAAGATAGATACAAAGAACTTCAGGACAAGCATAAACAAGAATTGGAAGACATGAGGAAAGCTGGTCATGAAGCTCTCAGCATTATTGTGGATGAATATAAGGCACTACTGCAGTCTTCAGTTAAGCAACAAGTAGAAGCTATTGAAAAACAGTACATTTCTGCAATTGAGAAACAAGCACACAAGTGTGAAGAGTTGTTAAATACTCAGCATCAGAGGCTCCTTGAAATGCTAGATACAGAGAAGGAACTGTTAAAAGAAAAGATAAAGGAAGCTTTGATTCAACAGTCTCAAGAACAGAAGGTAATATTTGAAAAATGTTTGGAGGAAGAAAGGCAAAGAAATAAAGAGGCTTTATTATCTGCTGCAAAGCTTGAGAAAGAAGCAATGAAGGATGCAGTTTTAAAAGCCATAGAAGAAGAAAGAAAAAATCTGGAAAAAGCCCATGCTGAAGAAAGGGAGTTATGGAAGACTGAACATGCAAAAGATCAAGAGGAAGTATCTCAGGCAATTCAGAAAGCAATACAAGAACAGAGAAAAATAAGTCAGGAAACTGTTAAGGCAGCAATAATAGAAGAGCAGAAGCGAAGTGAAAAGGCTGTGGAAGAGGCAGTGAAAAGAACAAGAGACGAATTGATAGAGTATGTAAAAGAACAGAAAAGACTTGATCAAGTCATCCGCCAAAGAAGCCTGTCCAGTTTGGAACTGTTCCTCTCTTGTGCTCAGAAACAGTTAAGTGCTTTAATAGCTACAGAACCAGTTGACATTGAA---
>canFam3
ATGGATGATGATGATTTTGGTGGTTTTGAGGCTGCAGAGATTTTTGATGGTGGAAATGGTGAAACCCAAACTACATCTCCTGCCATTCCTTGGGCTGCTTTTCCTACAGTATCTGGAGTCCATCTTTCTCCAGCTTCTCCTGAGATTGTACTAGACCATGACCAC---TCTCCTTCAGTTGGCTGCCTCTCTTCTGAGCCCATCATTTCATCACCAGAGAATACACATGCAGACAACAGCATTGTCAGTCAAACTGTTCCCAAAGCACAGATTCAGCAATCAACACACACTCATCTGGATATCTCACTTTTTCCATTGGGTTTAAATGATGAGAAAAGTAATGGAACAATTGCCCTTGTGGATGATTCTGAGGATCCTGGAGCCAATGTATCAAACATACAGCTTCAGCAGAAAATTTCAAGTCTGGAGATTAAACTCAAAGTTTCTGAAGAAGAAAAACAGAGAATTAAAAAGGATGTGGAATCATTGATGGAAAAGCACAGTGTCTTAGAAAAAGATTTTCTTAAAGAAAAAGAGCAAGAGGCCATTTCTTTTCAAGATAGATACAAAGAACTTCAGGAAAAACATAAACAAGAATTGGAAGACATGAGGAAAGCTGGTCACGAAGCTCTCAGCATTATTGTGGATGAATATAAGGCACTACTACAGTCTTCAGTTAAGCAGCAAGTAGAAGCTATTGAAAAACAGTACATTTCTGCAATTGAGAAACAAGCACACAAGTGTGAAGAGCTGTTAAATACTCAGCATCAGAGACTCCTTGAAATGCTAGATACAGAGAAGGAACTATTAAAAGAAAAAATAAAGGAAGCTTTGATTCAGCAATCTCAAGAACAGAAGGATATACTGGAAAAATGTTTAGAAGAAGAAAGGCAAAGAAATAAAGAGGCATTAGTATCTGCTGCAAAGCTTGAGAAAGAAGAAATGAAGGATGCAGTTTTAAAAGCCATAGAAGAAGAAAGAAAAAGTTTGGAAAAAGTCCATGCTGAAGAAAGGGAGTTATGGAAGACTGAGCATGCAAAAGATCAAGAAAAAGTATCTCAGGCAATTCAAAAAGCTATACAAGAACAAAGAAAAATAAGTCAGGAAACTGTTAAGGCAGCAATAATAGAAGAGCAGAAGCGAAGTGAAAAGGCTGTGGAAGAGGCAGTGAAGAGAACAAGAGACGAATTGATAGAGTATGTAAAAGAACAGAAAAGACTTGATCAAGTCATCCGCCAAAGAAGCCTGTCCAGTTTGGAACTGTTCCTCTCTTGTGCTCAGAAACAGTTAAGTGCTTTAATAGCTACAGAACCAGTTGACATTGAA---
>micMur3
ATGGATGATGATGATTTTGGTGGTTTTGAGGCTGCAGAGACTTTTGATGGTGGAAATGGTGAAACTCAAACAACATCGCCTGCTATTCCATGGGCTGCCTTTCCTACAGTATCTGGAGTCCATCTTTCACCAGCTTCTCCTGAGATTGTACTGGACCATGACCACTCCTCTCCTTCAGTCGGCTGTCTCTCTTCTGATGCCATCATTTCATCTCCAGAGGATACACATACGGACAACAACATTGTGAGTCAAACTGTTCCTAAG------ATTCAGCAATCAAGACACACTCATCTGGATATCTCACTTTTTCCATTGGGTTTAACCGATGAAAAAAGTAATGGAACAATTGCCCTTGTGGATGATTCTGAAGATCCTGGAGGCAATGTATCAAACATGCAGCTTCAGCAAAAAATTTCAAGTCTGGAGATTAAACTCAAAGTATCTGAAGAAGAAAAACAGAGAATTATGAAGGATGTGGAATCATTGATGGAAAAACATAGTGTCTTAGAAAAAGACTTTCTAAAAGAAAAAGAGCAAGAGGCCATTTCTTTTCAAGATAGATACAAAGAACTTCAGGAAAAACATAAACAAGAATTGGAAGACATGAGGAAAGCTGGTCATGAAGCCCTCAGCATTATTGTGGATGAATATAAGGCACTACTGCAGTCTTCAGTTAAGCAACAAGTAGAAGCTATTGAAAAACAGTATATTTCTGCAATTGAGAAACAAGCACACAAGTGTGAGGAGTTGCTAAATGCTCAGCATCAGAGGCTTCTGGAAATGCTAGATACAGAGAAGGAACTGTTAAAAGAAAAAATAAAGGAAGCTTTGATTCAGCAATCTCAAGAACAGAAGGAATTATTGGAAAAATGTTTGGAGGAAGAAAGGCAAAGAAATAAAGAAGCATTAGTATCTGCTGCAAAGCTTGAGAAAGAAGCAATGCAAGATGCTGTTTTTAAAGCCATAGAAGAAGAGAGAAAAAATTTGGAAAAAGCCCATGCTGAAGAAAGGGAATTATGGAAGACGGAACATGCAAAAGATCAAGAAAAAGTATCTCAGGAAATTCAGAAAGCTATACAAGAACAAAGAAAAATAAGTCAGGAAACTGTTAAGGCAGCAATAATAGAAGAGCAGAAGCGAAGTGAAAAGGCTGTGGAAGAAGCAGTGAGAAGAACAAGAGATGAATTGATAGAATATGTAAAAGAACAGAAAAGGCTTGATCAAGTCATCCGCCAAAGAAGCCTGTCCAGTTTGGAACTGTTCCTCTCCTGTGCTCAGAAACAGTTAAGTGCTTTAATAGCTACGGAACCAGTTGACATTGAA---
>HLmyoMyo6
ATGGATGATGATGATTTTGGTGGTTTTGAGGCTGCAGAGATTTTTGATGGTGGAAGTGGTGAAACCCAAACTACATCTCCTGCTATTCCTTGGGCTGCTTTTCCTACAGTCTCTGGAGTCCATCTTTCTCCAGCTTCTCCTGCGATTATACTAGACCATGACCACTCTTCTCCCACCATTGGCTGCCTCTCTTCTGAGCCCATCATTTCATCACCAGAGATTACACATGCAGACACCACCATTGTCAGTCAAACTGTTCCTAAAGCACAGATTCAGCAATCAACACACACTGATCTGGATATCTCACTTTTTCCATTGGGTTTAACTGATGAGAAAAGTAATGGAACAATTGCTCTTGTGGATGATTCTGAGGATCCTGTAGCCAATGTATCAAACATACAGCTTCAGCAGAAAATTTCAAGTTTGGAGATTAAGCTCAAAGTTTCTGAGGAAGAAAAACAGAGAATTAAAAAGGATGTGGAATCATTGATAGAAAAGCATAGTGTCTTGGAAAAAGATTTCCTTAAAGAAAAAGAGCAAGAGGCCATTTCTTTTCAAGATAGATACAAAGAACTTCAGGAAAAACATAAACAAGAATTGGAAGACATGAGGAAAGCTGGTCATGAAGCCCTCAGCATTATTGTGGATGAATATAAGGCACTGCTACAGTCTTCAGTTAAGCAACAAGTAGAAGCTATTGAAAAACAGTACATTTCTGCAATTGAGAAACAAGCACACAAGTGTGAGGAGTTGTTGAATACTCAGCATCAGAGGCTCCTTGAAATGCTAGATACAGAGAAGGATCTGTTAAAAGAAAAAATAAAGGAAGCTTTGGTACAGCAATCTCAAGAACAGAAGGAAATATTGGAAAAATGTTTGGAGGAAGAAAGACAAAGAAATAAAGACTCATTAGTATCTGCTGCAAAGCTTGAGAAAGAAGCAATGAAGGATGTAGTTTTAAAAGCCATAGAAGAAGAAAGAAAAACTTTGGAAAAAGTCCATGCTGAGGAAAGGGAATTATGGAAGACTGAGCATGCAAAAGATCAAGAAGAAGTATCTCAGGCAATTCAAAAAGCTATACAAGAACAAAGAAAAATTAGTCAGGAAACTGTTAAGGCTGCAATAATAGAAGAGCAAAAGCGCAGTGCAAAGGCTGTGGAAGAGGCAGTAAAAAGAACACGAGATGAACTGATTGAGTACATAAAAGAACAGAAAAGGCTTGATCAAGTCATCCGCCAAAGGAGCCTGTCCAGTTTGGAACTGTTCCTCTCCTGTGCTCAGAAACAGCTAAGTGCTTTGATAGCTACGGAACCGGTTGACATTGAG---
>HLpipKuh2
ATGGATGATGATGATTTTGGTGGTTTTGAGGCTGCAGAAGTTTTTGATGGGGGAAGCGGTGAAACTCAAACTACATCTCCTGCTATTCCTTGGGCTGCTTTTCCTACAGTATCTGGAGTCCATCTTTCTCCAGCTTCTCCTGCAATCGTACTGGACCATGACCACTCTTCTCCCACCATCGGCTGCCTCTCTTCTGAGCCCATCATTTCATCACCAGAGATTACACATGCAGACACCACCATCGTCAGTCAAACTCTTCCTAAAGCGCAGATTCAGCAATCAACACACACTGATCTGGATATCTCACTTTTTCCATTGGGTTTAACTGATGAGAAAAGTAATGGAACAATTGCTCTTGTGGATGATTCTGAGGATCCTTTAGCCAATGTATCAAACATACAGCTTCAGCAGAAAATTTCAAGTTTGGAGACTAAACTCAAAGTTTCTGAGGAAGAAAAACAGAGAATCAAAAAGGATGTGGAATCATTGATAGAAAAGCACAATGTCTTGGAAAAAGATTTCCTTAAAGAAAGAGAGCAAGAGGCCATTTCTTTTCAAGACAGATACAAAGAACTTCAGGAAAAACATAAACAAGAATTGGAAGATATGAGGAAAGCTGGTCATGAAGCCCTCAGCATTATTGTGGATGAATATAAGGCACTGCTACAGTCTTCAGTTAAGCAACAAGTAGAAGCTGTTGAAAAACAGTACATTTCTGCAATCGAGAAACAAGCACACAAGTGTGAGGAGTTGTTGAATACTCAGCATCAGAGGCTCCTTGAAATGCTAGATACAGAGAAGGATCTGTTAAAAGAAAAAATAAAGGAAGCTTTGGTACAGCAATCTCAAGAACAGAAGGAAATATTGGAAAAATGTTTGGAGGAAGAAAGGCAAAGAAATAAAGACTCATTAGTATCTGCTGCAAAGCTTGAGAAAGAAGCAATGAAGGATGCAGTTTTAAAAGCCATAGAAGAAGAAAGAAAAACTTTGGAAAAAGTCCATGCTGAGGAAAGGGAATTATGGAAGACTGAGCATGCAAAAGATCAAGAAGAAGTATCTCAGGCAATTCAAAAAGCTATACAAGAACAAAGAAAAATTAGTCAGGAAACAGTTAAGGCTGCAATAATGGAGGAGCAAAAGCGCAGTGAAAAGGCTGTGGCAGAGGCAGTGAAAAGATCACGAGAAGAATTGATCGAGTACATCAAAGAACAGAAAAGGCTTGATCAAGTCATCCGCCAAAGAAGCCTGTCCAGTTTGGAACTATTCCTCTCCTGTGCTCAGAAACAGCTAAGTGCTTTGATAGCTACGGAACCAGTTGACATTGAG---
>HLmolMol2
ATGGATGATGATGATTTTGGTGGTTTTGAGGCTGCAGAGATTTTTGATGGTGGAAGTGGTGAAACCCAAACTACATCTCCTGCTATTCCTTGGGCTGCTTTTCCTACAGTATCTGGAGTCCATCTTTCTCCAGCGTCTCCTGCGATTATACTCGACCATGACCACTCTTCT---TCCGTTGGCTGCCTCTCGACTGAGCCCATCATTTCATCACCAGAGATTACACATGCAGACAACAGCATTGTCAGTCAAACTGTCTCAAAAACACAGATTCAGCAATCAACACACACTGATCTGGATATCTCACTTTTTCCATTGGGTTTAACTGATGAGAAAAGTAATGGAACAATTGCTCTTGTGGAAGATTCTGAGGATCCTGTAGCCAATGTATCAAACATACAGCTTCAGCAGAAAATTTCAAGTTTAGAGATTAAACTCAAAGCTTCTGAGGAAGAAAAACAGAGAATTAAAAAGGATGTGGAATCATTGATAGAAAAACATAGTGTCTTGGAAAAAGATTTCCTTAAAGAAAAAGAGCAAGAGGCCATTTCTTTTCAAGATAGATACAAAGAACTTCAGGAGAAACATAAGCAAGAATTAGAAGACATGAGGAAAGCTGGTCACGAAGCCCTCAGCATTATTGTGGATGAATATAAGGCACTACTACAGTCTTCAGTTCAGCAACAAGTAGAAGCTATTGAAAAACAGTACATTTCTGCAATTGAGAAACAAGCACACAAGTGTGAGGAGTTGTTAAATACTCAGCATCAGAGGCTCCTTGAAATGCTAGATACAGAGAAGGACCTATTCAAAGAAAAAATAAAGGAAGCTTTGATTCAGCAATCTCAAGAACAGAAGGAAATATTGGAAAAATGTTTAGAGGAAGAAAGGCAAAGAAATAAAGATGCACTAGTATCTGCTGCAAAGCTTGAGAAAGAAGCAATGAAGGATGCAGTTTTAAAAGCCATAGAAGAAGAAAGAAAAAATTTGGAAAAAGTCCATGCTGAGGAAAGGGAATTATGGAAGACTGAGCATGCAAAAGATCAAGAAGAAGTATCTCAGGCCATTCAAAAAGCTATACAAGAGCAAAGAAAAATTAGTCAGGAAACTGTTAAGGCAGCAATCATAGAGGAGCAAAAGCGAAGTGAAAAGGCTGTGGAAGAGGCAGTGAAACGAACAAGAGATGAATTGATAGAGTACGTAAAAGAACAGAAAAGGCTTGATCAAGTCATCCGCCAAAGAAGCCTGTCCAGTTTGGAACTGTTCCTCTCCTGTGCTCAGAAACAGTTAAGTGCTTTGATAGCTACAGAACCAGTCGACATTGAA---
>HLphyDis3
ATGGATGATGACGATTTTGGTGGTTTTGAGGCTGCAGAGATTTTTGATGGTGGAAGTGGTGAAAACCAAACTACATCTCCTGCTATTCCTTGGGCTGCTTTTCCTACAGTGTCTGGAGTCCATCTTTCTCCAGCTTCTCCTGCAATTGTGCTGGACCATGACCACTCTTCTCCTTCAGGTGGCTGCCTCTCTTCTGAGCACATCGTTTCATCGCCAGAGATGACACACGCTGACAACAGTGTCGTCAGCCAGACTGTTCCGAAAATACCGATTCAGCAATCAACACACACTGATCTGGATATCTCACTTTTTCCATTGGGTTTAACTGATGAGAAAAGTAATGGAACAATTGCTCTTGTGGATGATTCTGAGGATCCTGGAGCCAATGTATCAAACATACAGCTTCAGCAGAAAATTTCAAGCCTGGAGATGAAACTCAAAGTTTCTGAAGAAGAAAAACAGAGAATTAAAAAGGATGTGGAACTGTTGCTAGAAAAGCATAGTGTCTTGGAAAAAGATTTCCTTAAAGAAAAAGAGCAAGAGGCCATTTCTTTTCAAGATAGATACAAAGAACTTCAGGAAAAACATAAACAAGAATTGGAAGACATGAGGAAAGCTGGTCATGAAGCCCTCAGCATTATTGTGGATGAATATAAGGCACTACTACAGTCTTCAGTTAAGCAACAAGTAGAAGCTATTGAAAAACAGTACATTTCTGCAATTGAGAAACAAGCACACAAGTGTGAAGAGTTGCTAAATGCTCAGCACCAGAGGCTCCTCGAAATGCTAGAGGTAGAGAAGGACCTGTTAAAAGAAAAGATAAAGGAAGCTTTGACTCAGCAGTCTCAAGAACAGAAGGAAATATTTGAAAGATGTTTGGAGGAAGAAAGGCAAAGAAATAAGGAGACATTAGTGTCCGCTGCAAAGCTTGAGAAAGAAGCAATGAAGGATGAAGTTTTAAAAGCCATAGAAGAAGAAAGAAAAAAATTGGACAAAGCTCATGCTGAAGAACGGGAATTATGGAAGACTGAGCATGCAAAAGATCAAGAACAAGTATCTCAGGCAATTGAAAAAGCTATACAAGAACAAAGAAAAATTAGTCAGGAAACTGTTAAGGCAGCAATAATCGAGGAGCAAAAGCGAAGTGAAAAGGCTGTGGAAGAGGCAGTGAAAAAAGCAAGAGATGAATTGATAGAATATGTAAAAGAACAGAAAAGGCTTGACCAAGTCATCCGCCAGAGGAGCCTGTCCAGTTTGGAACTGTTCCTGTCCTGCGCTCAGAAGCAGTTGAGCGCTCTGATAGCCACGGAGCCGGTTGACGTTGAG---
>HLrhiFer5
ATGGATGATGATGATTTTGGTGGTTTTGAGGCTGCAGAGATTTTTGATGGTGAAAGTGGTGAAACCCAAACTACATCTCCTGCTATTCCATGGGCTGCTTTTCCTGCAGTGTCTGGAGTTCATCTTTCTGCAGCTTCTTCTGCGATTGTACTGGACCATGACTACTCTTCTCCTTCAGTTGGCTCCCTTTCTTCTGAGCCCATCATTTCGTCACCAGAGATTACGAATGCAGAAAACAGCATTGTCAATCAAACTGTTCCTAAAACACAGATTCAGCAATCAACACACACTGATCTGGATATCTCACTTTTTCCATTGGGTTTAACTGATGAGAAAAGTAATGGAACAATTGCTCATGTGGATGAGTCTGAGAATCCTGGAGCCAATGTATCAAACATACAGCTTCAGCAGAAAATTTCAAGTCTGGAGATGAAACTCAAAGTTTCTGAAGAAGAAAAACAGAGAATTAAAAAGGATGTGGAAGCATTGATGGAAAAGCACAGTATCTTGGAAAAAGATTTCCTTAAAGAAAAAGAACGAGAGGCCATTTCTTTTCAAGATAGATACAAAGAACTTCAGGAAAAACATAAACAAGAATTGGAAGACATGAGGAAAGCTGGTCATGAAGCCCTCAGCATCATTGTGGATGAATATAAGGCACTACTACAGTCTTCAGTTAAGCAGCAAGTAGAAGCTATTGAAAAACAGTACATTTCTGCAATTGAGAAACAAGCACACAAGTGTGAGGAGTTGTTAAATACTCAGCATCAGAGACTCCTTGAAATGCTAGATACAGAGAAGGACCTGTTAAAAGAAAAAATAAAGGAAGCTTTGATTCAGCAATCTCAAGAACAGAAGGAAATATTGGAAAAATGTTTGGAGGAAGAAACACAAAGAAATAAAGAGGCATTAGCATCTGCTGCAAAGCTTGAGAAAGAAGCAATGAAGGATGCAGTTTTAAAAGCCATAGAAGAAGAAAGAAAAAATTTGGAAAAAGTCCATGCTGAAGAAAGGGAGTTATGGAAGACTGAGCATGCAGAAGATCAAGAAAAAGTGTCTCAGGCAATTCAAAAAGCTATACAAGAACAAAGAAAAATTAGTCAGGAAACTGTTAAGGCAGCAATAGTAGAAGAGCAGAAGCGAAGTGAAAAGGCTGTGGAAGAGGCAGTGAAAAGAACAAGAGATGAATTGATAGACTATGTAAAAGAACAGAAAAGGCTTGATCAAGTCATGCGCCAAAGAAGCCTGTCCAGTTTGGAACTGTTCCTCTCCTGTGCTCAGAAACAGTTAAGTGCTTTGATAGCTACAGAACCAGTTGACATTGAA---
>dasNov3
ATGGATGATGATGATTTTGGTGGTTTTGAGGCTGCAGAAACCTTTGGAGGTGAAAGTGGTGAGACCCAGACGACATCTCCTGCTGTCCCCTGGGCTGCCTTTCCTCCAGTATCTGGAGTCCACCTCTCGCCAGCTTCTCCTGAGATAGTCCTGGACCACGACCGCTCTGCACCTGCAGTTGGCTGCCTGTCCCCTGATGCCATCGTTTCATCGCCCGAAAATGGACACGCCAACAACAGCACAGTCAATCAGACTCTTCCTAAGGCACAGATTCAGCAATCAACACACACTCATCTGGATATCTCACTTTTTCCATTGGGTTTAACTGATGAGAAAAGTAATGGAACAGTTGCTCTTGTGGATGATTCTGAGGATCCCGAAGCCAATTTATCTAACTTACAGCTTCAGCAAAAAATTTCAAGTTTGGAGATAAAACTCAGAATTTCTGAAGAAGAAAAACAGAGAATTAAAAAGGATGTGGAATCGTTAATGGAAAAGCATAGTGTTCTAGAAAAAGGTTTCTTAAAGGAAAAAGAGCAAGAGGCCATTTCTTTTCAAGATAGATACAAAGAGCTTCAGGAAAAACATAAACAAGAATTAGAAGACATGAGGAAAGCTGGTCATGAAGCCCTCAGCATTATTGTGGATGAATATAAGGCGCTCCTGCAGTCTTCAGTTAAGCAACAAGTAGAAGCGATTGAAAAACAGTACATTTCTGCAATTGAGAAACAAGCACACAAGTGTGAAGAATTGCTTAATTCTCAGCACCAGAGGCTCCTTGAAATGCTAGATACGGAGAAGGAACTGCTAAAAGAAAAAATCAAGGACGCGTTGACCCAGCAGTCTCAGGAACAGAAGGAAATACTGGAAAAATGTTTGGAGGAAGAAAGGCAAAGAAATAAAGAGGTGTTATTATCTGCTGCAAAGCTTGAGAAAGAAGCAATGAAGGATGTAGTGTTAAAAGCCATTGAAGAAGAAAGGAAAAATTTGGAAAAAGCCCATGCTGAAGAAAGGGAATTATGGAAGACTGAACATGCGAAAGATCAAGAAAAAGTATCTCAGGCAATTCAAAAAGCTGTACAAGAGCAAAGGAAAATAAGTCAGGAAACCGTTAAGGCAGCAATAATAGAAGAGCAGAAGCGAAGTGCGAAGGCTGTGGAAGAGGCAGTGAAGAGAACAAGAGATGACTTGATAGAGTATGTGAAGGAACAGAAGAGGCTCGACCAAGTCATCCGCCAGAGGAGCCTGTCCAGTTTGGAACTGTTCCTCTCCTGTGCCCAGAGACAGCTAAGTGCTTTAATAGCTACGGAGCCAGTCGATATTGAA---
>conCri1
ATGGATGATGATGATTTTGGTGGATTTGAGGCTGCAGAGATTTTTGATGGTGGGAATGGTGAAACCCAGACTGTATCTCCTGCCATTCCTTGGGCTGCCTTCCCTGCAGTCTCGGGTGTCCATCTCTCTCCAGTTTCT---GAGATTGCCCTGGACCAAGACCACGCCTCGCCTCCAGTC---TGCCTCTCTGAATCC------ATCTCATCACCAGAGAACATACATGCAGACAGCAGCATTGTCAGCCAGCCAGTCCCTGCAGCACAGATGCAGCAATCAACACATACTCATCTGGATATCTCACTTTTTCCATTGGGTTTAACCGATGAGAAAAGTAATGGAACAATTGCTCTTGTGGATGATTCTGAGGCTCCAGGAGCCAATGTGTCAAACAGACAGCTTCAGCAGAAAATTTCAGGCCTGGAGATTAAGCTCAAAGTTTCTGAAGAAGAAAAACAGAGAATTAAAAAGGATGTGGAATCATTGATGGAAAAGCATAGTATCTTAGAAAAAGACTTCCTTAAAGAAAAAGAGCAAGAGGCCATTTCTTTTCAAGATAGATACAAAGAACTTCAGGAAAAACATAAACAAGAATTGGAAGATATGAGGAAAGCTGGTCACGAAGCCCTCAGTATTATTGTGGATGAATATAAGGCACTACTTCAGTCTTCAGTTAAGCAACAAGTAGAAGCTATTGAAAAGCAGTACATTTCTGCAATTGAGAAACAAGCACACAAATGTGAGGAGTTGTTGAATACACAGCATCAGAGGCTCCTTGAAATGCTAGATACAGAGAAAGAACTGTTAAAAGAAAAAATAAAAGAAGCTTTGATTCAGCAATCTCAAGAACAAAAGGAAATACTGGAAAAATGTTTGGAGGTAGAAAGACAGAAAAATAAAGAGGCATTAGTATCTGCTGCAGAGCTTGAGAAGGAAACAGTGAAAGATGCAATTTTAAAAGCCATAGAAGAAGAGAGGAAAAATTTGGAGAAAGCCCATGCTGAAGAAAGGGAGTTATGGAAAGCTGAACATGCAAAAGATCAAGAAAAAGTATCTCAGGCAATCCAGAAAGCTATACAAGAAGAAAGAGAAATAAGTCAGGAAACTGTTAAGGCAGCAATAATAGAAGAACAGAAGCGAAGTGAAAAGGCTGTGGAAGAGGCAGTGAAAAGAACAAGAGATGAATTGATAGAGTATGTAAAAGAACAGAAAAGGCTTGATCAAGTCATTCGCCAGAGAAGCCTGTCCAGTTTGGAACTGTTCCTCTCCTGTGCTCAGAAACAGTTAAGTGCTTTAATAGCTACGGAGCCAGTTGACACTGAA---
>tupChi1
ATGGATGATGATGATTTTGGTGGTTTTGAGGCTGCAGAGACTTTTGATGATGGAAATGGTGAA------GCAACATCTCCTGCTATTCCTTGGGCTGCCTTTCCTACAGTATCTGGAGTCCGTCTTTCGCCAGCGTCTCCTGAGAGTGTACTGGACTATGACCACTCTTCTCGCTCAGTTGGCTGCCTCTCTCCTGATGCCATCATTTCATCACCTGAGAACACACATGTAGACAACAGCATCATGAATCAGACTGTTTCTAAAGCACAGATTCAGCAATCAACACACACTCATCTGGATATCTCACTTTTTCCATTGGGTTTAACCGATGAGAAAAGTAATGGAACAATTGCCATTGTGGATGATGCTGAGGATCCTGGAGCCAATGTATCAAACAAACAGCTTCAGCAAAAAATATCAAGTCTGGAGAGTAAACTCAAAATGTCTGAAGAAGAAAAACAGAGAATTAAAAAGGATGTGGAGTCATTGATGGAAAAGCACAGTGTCTTAGAAAAAGGCTTCTTAAAAGAAAAAGAGAAAGAGGCCATTTCTTTTCAAGACAGATACAAAGAACTTCAGGAAAAACATAAACAAGAATTGGAAGACATGAGAAAAGCTGGTCATGAAGCCCTCAGCATTATTGTGGATGAATATAAGGCACTGCTGCAGTCTTCAGTTAAGCAACAAGCAGAAGCTATTGAAAAACAGTACATTTCTGCAATTGAGAAGCAAGCACACAAGTGTGAGGAGTTGCTAAATGCGCAGCACCAGAGGCTCCTAGAAATGCTCGATACCGAGAAGGAACTGTTAAAAGAAAAAATAAAGGAAGCTTTGATTCAGCAATCTCAAGAACAGAAGGAAATAATGGAAAAATGTTTGGAGGAAGAAAGGCAGAAAAATAAAGAGGCATTGTTATCTGCTGCAAAGTTGGAGAAAGAAATAGTGAAGGATGCAATTTTAAAAGCCATAGAAGAAGAAAGAAAAAATTTGGAAAAAGTGCATGCTGAAGAAAGGGAATTATGGAAGACAGAACATGCAAAAGATCAAGAAAAAGTATCTCAGGCAATTCAAGAAGCTATAGAAGAACAAAGAAAAATAAGTCAGGAAACTGTTCAGGCAGCAATAATAGAAGAGCAAAAGCGAAGTGAAAAGGCTGTGGAAGAAGCAGTGAAAAGAACAAGAGATGAATTGATAGAGTATGTAAAAGAACAGAAAAGGCTTGATCAAGTCATCCGCCAAAGAAGTCTGTCCAGTTTGGAACTCTTCCTCTCCTGTGCTCAGAAACAGTTAAGTGCTTTAATAGCTACGGAGCCCATTGACATTGAA---
>speTri2
ATGGATGATGATGATTTTGGTGGTTTTGAGGCTGCAGAGACTTTTGATGGTGGAAATGGTGAAACCCAAACAACATCTCCTGCTATTCCTTGGGCTGCCTTCCCTACAGTATCTGGAGTCCATCTTTCACCAGCTTCTCCTGAGATTGTTTTGGACCATGACCACTCGTCTCCTTCACTTGGATGCCTCTCTTCTGATGCCATCATTTCATCACCAGAGAACCTACATGCAGACAATACTATTATGAATCAAACAATTCCTAAAGCACAGATTCAGCAAACAACACACACTCATCTGGATATCCCACTTTTTCCATTGGGCTTAACTGATGAGGCAAGTAATGGAACAATTGCTACTGTGGATGAGTCTGAGGATTCTGGAACCCATGTATCAAACATACAGCTTCAGCAAAAAATTTCAAGCCTGGAGATTAAACTCAAAGCCTCTGAAGAAGAAAAACTAAGAATTAAAAAGGATGTTGAATCATTAATGGAAAAGCATAGTGTGTTAGAAAAAGGTTTCCTAAAAGAAAAAGAGCAAGAGGCCATTTCTTTTCAAGATAGATACAAAGAACTTCAGGAAAAACATAAACAAGAACTGGAAGACATGAGAAAAGCTGGTCATGAAGCCCTTAGCATTATTGTGGATGAATATAAGGCACTACTGCAGTCTTCAGTTAAGCAACAAGTAGAAGCTATTGAAAAACAGTACATCTGTGCAATTGAGAAACAAGCCCACAAGTGTGAAGAGTTGCTAAATACTCAGCATCAGAGGCTCCTTGAAATGCTAGATACAGAGAAAGATCTGTTTAAAGAAAAAATAAAGGAAGCTTTGATTCAGCAATCTCAAGAACAGAAGGAAATACTAGAAAAATGTTTGGAGGAAGAAAGGCAAAAAAATAAAGAGGCATTGGTGTCTGCTGCAAAGCTTGAGAAAGAAGCAATGAAGGAGATAGTTATGAAAGCAGTAGAAGAAGAACGAAAAAATTTGGAAAAAGCCCATGCTGAAGAAAGGGAATTATGGAAGACAGAACATGCAAAAGATCAAGAAAAAGTATCCCAGGCAATTCAAACAGCTATACAAGAACAAAGAAAAATAAGTCAGGAAACTGTTAAGGCAGCAATAATAGAAGAACAGAAGCGAAGTGAAAAGGCTGTAGAAGAGGCAGTGAAAAGAACAAGAGATGAATTGATAGAATATGTAAAAGAACAGAAAAGGCTTGACCAAGTCATCCGCCAAAGAAGCCTGTCCAGTTTGGAGCTGTTCCTCTCCTGTGCACAGAAACAGTTAAGTGCTTTAATAGCTACGGAACCAGTTGACATTGAA---
>eriEur2
ATGGATGATGACGACTTTGGTGGCTTCGAGGCTGCAGAGATTTTTGATGGTGGAAATGGCGAAACACAAGCAACATCTCCTGCAATTCCCTGGGCTGCTTTTCCGACAGTGTCTGGAGTCCACCTCTCTCCAGCTTCT---GAGATTGTCCTGGACCATGCCCACTCCTCACCTGTGGTCAGCTGCCTCCCTGCGGAGCCCATC---TCTCCCCCTGAGAACACACATGCAGAGAATAGTGTGCTGCAG------------AAAGCACAGATGCAGCAATCAACACATGCTCATCTGGATATCTCACTTTTTCCATTGGGTTTAACTGATGAGAAAAATAATGGAACAATTGCTCTCGTGGATGATTCCGAGGATACTGGAGCCAATGTATCAAACAGACAGCTGCAGCAGAAAATTTCAAATCTGGAGATGAAACTCAAAGTTTCTGAGGAGGAGAAACAGAGAATTAAAAAGGATGTGGAATCATTGATGGAGAAACACAGTCTGATGGAGAAAGATTTCCTTAAGGAGAAAGAGCAAGAAGCCATTTCTTTCCAAGACAGATACAAAGAACTTCAGGAAAAACATAAACAAGAATTAGAAGACATGAGGAAAGCAGGTCATGAAGCTCTCAGTATCATTGTGGACGAATATAAGGCACTACTGCAGTCTTCTGTTAAGCAACAAGTCGAAGCTATTGAGAAACAGTACATCTCTGCAATTGAGAAACAAGCACACAAGTGTGAGGAGTTGTTAAACGCCCAGCACCAGAGACTCCTTGAAATGCTAGATACAGAAAAAGAACTGTTAAGAGAAAACATAAAGGAAGCTTTGACTCAGCAATCTCAAGAACAGAAGGAAATACTGGAAAAATGTTTGGAGGAAGAAAGGCAGAGAAATAGAGAAGCATTAGCATCTGCTGCCAAGCTTGAGAAAGAAGCAATGAAGGATGCAGTTTTAAAAGCCATAGAAGAAGAAAGAAAAAACCTAGAGAAAGCTCATGCTGAAGAGAGAGAGTTATGGAAGACAGAGCATGCAAAAGATCAAGAAGTAGTTTCGAAGACAATTCAGAAAGTTATACAAGAGCAAAGAGAAATAAGTCAGGAAACTATTAAGGCAGCAATAATAGAAGAGCAAAAGAGAAGTGAAAAGGCTGTAGAAGAGGCAGTGAAGAAAACAAGAGATGAACTGATAGAGTATGTAAAAGAACAGAAAAGGCTTGACCAAGTCATCCGCCAAAGAAGCCTGTCCAGTTTGGAACTGTTCCTCTCCTGTGCTCAGAAACAGTTAAGTGCTTTAATAGCTACAGAACCAGTTGACATTGAA---
>echTel2
ATGGATGATGATGATTTTGGTGGATTTGAGGCTGCAGAGACTTTTGATAACGGGAATGGTGAAACTCAAGCTGTATCTCCTGCTATTCCGTGGGCTGCCTTTCCTACAGTATCTGGAGTCCATCTCTCCCCAGCTTCTCCTGAGATTGTACTGGACCATGATTGCTCGGCACCTTCTGTTGGCCGTCTCTCTTCTGATTCCATCCTTTCATTACCAGAGAATTCTCTTGCAGAGAACAGCATTGTCAGTCAAACTGTT------GGACAGATTCAGCAATCAACACACACTCATTTGGATATCTCACTTTTTCCATTGGGTTTAACTGATGAGAAAAGTAATGGAACAATTGCACTTGCGGATGATTCTGAGGCTCATGGAGCCAATATATCAAACATCCAGCTTCAGCAGAAAATTTCAAGCCTGGAGATTAAACTCAAAGTTTCTGAAGAAGAAAAACAGAGAATTAAAAAGGATGTGGAAGCATTAATGGACAGGAACAGTGTCTTAGAAAAAGGCTTCTTAAAAGAAAAAGAGCAAGAGGCCATTTCTTTTCAAGATAGATACAAAGAACTTCAGGAAAAACATAAACAAGAATTGGAAGACATGAGAAAAGCTGGGCACGACGCTCTCAGCATTATTGTGGATGAATATAAGGCACTACTGCAGTCTTCAGTTAAACAGCAAGTAGAAGCTCTTGAAAAACAGTATCTTTCTGCAATTGAGAAACAAGCCCACATGTGTGAAGAGCTGCTAAATTCCCAGCACCAGAGGCTCCTTGAAATACTAGACACAGAAAAGGAGTTGTTAAAGGACAAAATAAAGGAAGCTTTGAGTGAACAAGCTAAAGAACAGAAGGAAATACTAGAAAAATGTTTGGAAGAAGAAAGGCAACGAAATAAGGAGGCATTAGTATCTGCTGCAAAGCTTGAGAAAGAAGCAGTGCAGGATGCAGTTTTAAAAGCCATTGAAGAAGAGCGAAAAAATGTGGAAAAAGCACATGCTGAAGAAAGAGAATTATGGAAGACTGAACATGCAAAAGATCAAGAACAAGTATCTCAGGAGATTCAAAAAGCTATACAAGAACAAAGTAAAATAAGTCAGGAAACTGTTAAGGCAGCAATCATAGAAGAGCAGAAGCGAAGTGAAAAGGCTGTGGAAGAGGCAGTGAAAAAAACAAGAGATGAATTGATAGAGTACGTGAAAGAACAGACACGGCTCGATCAAGTCATCCGCCAAAGAAGCCTGTCCAGTTTGGAACTGTTCCTCTCCTGTGCCCAGAAACAATTAAGTGCTTTACTAGCTACGGAACCAGTTGACATTGAG---
>oryCun2
ATGGATGATGACGATTTCGGTGGTTTTGAGGCTGCGGAGACATTTGATGATGGCCATGGTGAAGCTCAGGCGACGTCCCCTGCCATCCCGTGGGCTGCCTTTCCCACAGTGTCTGCAGTCCACCTGTCACCGGCTGCTCCTGACCTCGTAGTGGACCGCGACCACCCTGCC---GCTCTCGGCCGCCTCTCCTCTGATGCCGTCACTTCCTCCCCGGAGAATACACAAGCAGACAACAGC---------------------------AGTATCCAGCAGTCGACGCACACTCATCTGGATATCTCACTGTTTCCATTGGGTTTAACTGATGAGAAAAACCATGGAACACTTGCCCTCGTGGACGACTCTGAGGGTCCCAGAGCCAACGTGTCAGACATCGAGCTTCAGCAGAAGATTACAAGTCTGGAGATGAAGCTCAAAGCATCTGAAGAAGAAAAACTGAGAATTAAGAAGGATGTGGAATCGCTGATGGAAAAGCATAGTGTCTTAGAAAAAGACTTCCTAAAAGAAAAAGAACAGGAGGCTCTCTCTTTCCAAGATAGATACAAAGAACTTCAGGATAAACACAAGCAAGAATTGGAAGACATGAGGAAGGCTGGTCATGAAGCTCTCAGTATTATTGTGGATGAATATAAGGCGCTGCTGCAGTCTTCAGTTAAGCAACAAGTGGAAGCTATTGAAAAACAGTACATTTCCGCCATTGAGAAGCAAGCACACAGGTGTGAGGAGTTGCTGAATGCCCAGCATCAGAGGCTCCTGGAAATGTTAGACACAGAGAAGGAACTCTTAAAGGAAAAAATAAAGGAAGCTTTGGTTCAGCAGTCTCAAGAACAGAAGGAAATATTGGGAAAATGTCTGGAGGAAGAAAGACAAAAAAATAAGGAGGCATTAGAATCTGCTACAAAGCTTGAGAAAGAAGCAGTGAAGGATGCGGTTTTAAAAGCCATAGAAGAAGAAAGGAAAAATTTGGAAAAAGTCCATGCTGAAGAAAGGGAATTGTGGAAGACAGAGCATGCAAAAGATCAAGAAAAAGTATCTGAGGCAATTCAAAAAGCTGTGCAGGAACAAAGGAAAATAAGTCAGGAAACTGTTAAGGAAGCAATAATGGAGGAGCAGAAGCGAAGTGAAAAGGCTGTGGAAGAGGCAGTGAGAAGAGCAAGAGAGGAACTGATAGAGTATGTCAGAGAACAGAAGAGGCTGGACCAAGTCATCCGCCAGCGAAGCCTGTGCAGCCTGGAGCTGTTCCTGTCCTGTGCTCAGAAGCAGCTGAGCGCCCTGATAGCTACGGAGCCCGTCGACATTGAG---
>tarSyr2
ATGGATGATGATGATTTTGGTGGTTTTGAGGCTGCAGAGACTTTTGATGGTGGAAATGGTGAAGCACAAACAATATCTCCTGCTATTCCTTGGGCTGCTTTTCCTACAGTATCTGGGGTCCATCTTTCATCAGCTTCTCCTGAGATTGTACTGGACCATAACCACTCTTCTCCTTCAATTGGTTGCCTCTCTCCTGATGCCGTCATTTCGTCGCCAGAGAATATGCATGCAGACAACAGCATTGTGAGTCAAACCGTT------GCTAAAATTCAGCAATCAACAGACACTCATCTGGATATCTCACTTTTTCCATTGGTTTTAACTGATGAAAAAAGTAATGGAACAATTACTCTTGTGGATGATTCTGAGGATCCTGGAGGCAATGTATCCAACATACAGCTTCAGCAAAAAATTTCAAGCCTGGAGAATAAACTCAAAGTATCTGAAGAAGAAAAACAGAGAATTAAAAAGGATGTGGAATCATTGATGGAAAAACATAGTGTCTTAGAAAAAGGCTTTCTAAAGGAAAAAGAGCAAGAGGCCATTTTATTTCAAGATAGATACAAGGAACTTCAGGAAAAACATAAACAAGAATTGGAAGACATGAGAAAAGCTGGTCATGAAGCCCTCAGCATTATTGTGGATGAATATAAGGCACTACTGCAGTCCTCAGTTAAGCAACAAGTAGAAGCTATTGAAAAACAGTACATTTCTGCAATTGAGAAACAAGCACACAAGTGTGAGGAACTGCTAAATGCTCAG------------------------------------------------------------------------------------------------------------------------------------------------------------------------------------------------------------------------------------------------------------------------------------------------------------------------------------------------------------------------------------------------------------------------------------------------------------------------------------------------------------------------------------------------------------------------------------
>cavPor3
ATGGACGATGATGATTTTGGTGGTTTTGAGGCTGCAGAGAGTTTTGATGGTGGAAATGGTGAGACTCCAACAACATCTCCTGCTATTCCTTGGGCTGCCTTTCCTACAGTATCTGGAGTCCACCTGTCACCAGTGTCTCCCGAGCTTGTTGTGGACCATGAGCGCTCGTCTCCTTCAGCGGGCTGCTTTTCTCCTGATGCCTTTCTTTCCTCACCGGACAGCGTGCACACCGACAGCAGCGTCGGGGGCCACAGTGTTCCGAAAGCGCAGGTTCAGCAATCAACACATACACATCTAGACATCCCACTTTTTCCATTGAGTTTATCGGATGAGACAAGTAATGGAACAGTTGCTCTTGGGGATGATTCTGAAGATCCTGCAGCCAGCATATCAAACATACAGCTTCGGCAAAAAATTTCAGATCTGGAGATGAAACTCAAAATGTCTGAAGAAGAAAAACAACGGATTAAAAAGGATGTAGAATCATTAATGGAAAAGCACGGTATCTTAGAAAAAGACTTTCTAAAAGAAAGAGAGCAAGAAGCCATTTCCTTTCAAGACAGATACAAAGAACTACAGGAAAAACATAAACAAGAATTGGAAGACATGAGGAAAATGGGCCACGAAGCACTTGGAATTATTGTGGATGAATATAAGGCATTACTGCAGTCTTCAGTCAAGCAGCAAGTAGAAGCTATTGAAAAGCAGTACATTTCTGCCATTGAGAAGCAAGCACACAAGTGTGAGGAGCTGCTCAATGCGCAGCATCAGAGGCTCCTTGAAATGCTAGATACAGAAAAAGAACTGTTAAAAGAAAAAATAAAGGAAGCTTTGATTCAGCAATCTCAAGAACAGAAGGAAATATTGGGAAAATGTTTGGAAGAAGAAAGGCAAAAATATAAGGAAGCATTAGAATCTGCTGCAAAGTTAGAGCAAGAAGCAGTGAAGGATATAGTTATGAAAGCCATTGAAGAAGAAAGAAAGAACTTGGAGAAAGCACATGCAGAAGAAAGGGAATTATGGAAAGCAGAACATGCAAAAGACCAAGCAAAAGTATCTCAGGCCATTGAAACAGCGATACAGGAACAGAGGAAAATCAGTCAGGAAACAGTTAAGGCAGCAATAGTAGAAGAGCAAAAACGAAGTGAAAAGGCTGTGGAGGAGGCTGTGAGAAGAACAAGAGATGAACTGATTGAGTACGTAAAGGAGCAGAAAAGGCTCGACCAAGTCCTCCGACAGAGAAGCCTGTCCAGTTTGGAGCTGTTTCTCTCCTGCGCTCAGAAACAGCTGAGCGCTCTCATAGCAACGGAGCCCATTGACGTTGAA---
>hetGla2
ATGGACGATGATGATTTTGGTGGTTTTGAGGCTGCAGAGACTTTCGATGGTGGAAATGGTGAGACCCAAACAACGTCTCCTGCTATTCCTTGGGCTGCCTTTCCTACAGTATCTGGAGTCCATCTGTCACCAGCTTCTCCTGAGCAGGTTTTGGACCATGACCACTCATCTCCTTCAGTGGGCTGCCTTTCTCCTGATGCCATTCTCTCCTCCCCAGAGAATGCACACACGGACAATAGCATCGTGAGCAACGCTGTTCCGAAAGCACAGGTTCAGCAGTCAACACGCACTCATCTAGATATCCCGCTTTTTCCATTGGGTTTATCTGTTGAGACAAGCGATGGAACAGTTGCTCTTGTGGATGATTCTGAGGATCCTGCAGGAAATGTTTCAAACATCCAGCTTCAGCAAAAAGTTTCAGATCTGGAGATGAAACTCAAAATGTCTGAAGAAGAAAAACAAAGGATTAAAAAGGATGTAGAATCATTGATGGAAAAGCACAGTATCTTAGAAAAAGACTTTCTAAAAGAAAAAGAACAAGAAGCCATTTCCTTTCAAGATAGATACAAAGAACTGCAGGAAAAACATAAACAAGAATTGGAGGACATGAGGAAAATGGGCCACGAAGCACTTGGTATCATTGTGGATGAATATAAGGCACTACTACAGTCTTCATTGAAGCAACAAGTAGAAGCTATTGAAAAACAGTACATCTCTGCAATTGAGAAACAAGCACACAAGTGTGAGGAGCTGCTCAATGCTCAGCATCAGAGGCTCCTTGAAATGCTAGATAGAGAGAAGGAAATGTTAAAAGAAAAAATAAATGAAGCCTTGAATCAACAATCTCAAGAACAGAAGGAAATATTGAAAAAATGTTTGGAAGAAGAAAGGCAAAAACATAAGGAGGCGTTAGAATCTTCTGCAAAGCTAGAGCAAGAAGCAATGAAAGAAGTAGTTATGAAAGCCATAGAAGAAGAAAGAAAGAATTTGGAAAAAGCTCATGCAGAAGAAAGGGAATTATGGAAAACAGAACATGCAAAAGATCAAGAAAATGTATCTCAGGCCATTGAAACAGCTATACAAGAACAAAGAAAAATAAGTCAGGAAACTGTTAAGGCAGCAATAATAGAAGAGCAGAAGCAAAGTGAGAAGGCTGTGGAAGAGGCAGTGAGAAGAACAAGAGATGAGCTGATTGAGTATATAAAAGAACAGAAAAGGCTTGATCAAGTCATCAGACAGAGAAGCCTGTCCAGTTTGGAGCTGTTCCTTTCCTGTGCACAGAAACAGCTAAGTGCTTTGATAGCTACGGAACCAATTGACACTGAA---
>HLmanJav1
ATGGATGATGACGACTTTGGTGGTTTTGAGGCTGCGGAGATTTTTGATGGTGGAAATGGTGAAACCCAAACTACATCTCCTGCCATTCCTTGGGCTGCTTTTCCTACAGTGTCTGGAGTCCATCTTTCTCCAGCTTCTCCTGAGACTGTGCTGGACCATGACGGCTGCTCCCCTTCCGCCGGCTGCCCTTCTTCTGAGCCCATCATTCCATCACCAGAGAATGCGTGCGCAGACAACAGCCTGGTCAGCCAGACTGTTCCTAAAGCACAGACTCAGCAATCAACACGTACTCATCTGGAAATCTCCCTTTTCCCATTACATTTAACTGATGAGAAAAGTAATGGAACCATAGCTCTTGAGGATGATTCTGAGGGCCCTGGAACCGATGCCTCAAACATACAGCTTCAGCAGAAAATTTCAAGTCTGGAGACTAAACTCAAAGTTTCTGAAGAAGAAAAACAGAGAATTAAAAAGGATGTGGAATCTTTGATGGAAAATCATAGTGTCTTAGAAAAAGATTTCCTTAAAGAAAAAGAACAAGAGGCCATTTCTCTTCAAGATAGATACAAACAACTTCAGGAAAAGCATAAACAAGAATTGGAAGATATGAGGAAAGCTGGTCATGAAGCCCTCAGCATTATTGTGGATGAATACAAGGCACTCCTGCAGTCTTCAGTTAAGCAACAAGTAGAAGCTGTTGAAAAACAGTACATTTCTGCAATTGAGAAACAATCACACAAGTGTGAGGAGTTGCTAAATGCTCAGCATCAGAGGCTCCTTGAAATTCTGGATGCAGAGAAGGAACTATTAAAGGAGAAAGTAAAGGAAGCTTTGCTTCAGCAGTCTCAGGAGCAGAAGGAAATACTGGAAAAATGTTTGGAGGAAGAAAGAAAAAGAAATAAAGAGGCATTAGCATCTGCTGCAAAGCTTGAAAAAGAAGCAGTGAAGGATGCAGTTTTAAAAGCCATAGAAGAAGAAAGAAAAAATTTGGAGAAAGCCCATGCTGACGAAAGAGAGTTATGGAAGGCTGAGCACGCAAACAGTCAAGAGAAAGTATCTCAGGCAATTCAAAAAGCTATACAGGAGCAAAAAAAAATAAGTCAG---------------------------------------------------------------------------------------------------------------------------------------------------------------------------------------------------------------------------------
>sorAra2
ATGGACGATGATGACTTTGGCGGGTTTGAGGCCGCAGAGAGCTTCGACGGCGCCAGCGGAGAGACCCCGACGACGTCCCCGGCCATCCCGTGGGCCGCGTTTCCTGCAGTGCCTGGAGTCCATCTCTCTGCAGCCTCTCCCGAGATTGTCCTGGGTCATGAACGCCCTGCC---CAGGCCGGCCGCCTCTTGTCCGAGCCCGTC---TCGTCGCCAGAGAACACCCATGCCGAGAGCAGCGTCGTCAGCCAGACTCCGCCCAAAGCCCAGATGCAGCAATCAGCACACACTCATCTGGACATCTCACTTTTTCCACTGGGTCTGACTGATGAGAAAAGTAATGGAGCGATCGCTCTCGTGGACGGCTCTGAGGACCCTGGAGCCAACGCCTCAAACATACAACTGCAGCAGAAAATCTCCAGTCTGGAAATGAAACTCAAAGTTTCTGAAGAAGAAAAACTGAGAATTAAAAAGGATGTTGAATCATTGCTGGAAAAGCACGGTGTCTTAGAAAAAGATTTCCTTAAGGAAAAAGAGCAAGAGGCCATTTCTTTCCAGGATAGATACAAAGAACTGCAGGAAAAGCATAAGCAGGAGCTGGAGGACATGAGGAAGGCCGGCCACGAAGCCCTCAGCATCATTGTGGACGAGTACAAG------------------------------------------------------------------------------------------------------------CATCAGAGGCTTCTTGAAATGCTGGACAAAGAGAAGGAACTCTTGAAGGACAAAATAAAGGAAGCTTTGCTTCAGCAGTCTCGGGAGCAGAAGGAAATATTAGAAAAATGTTTGGAAGAAGAAAGGCAGAGAAACAAAGAAGCATTAGTATCTGCTGCAAAGCTTGAGAAAGAAGCAGTGAAGGATGCGGTTTTAAAGGCCATTGAGGAAGAGCGGAAAAACTTAGAAAAACTGCACGCTGAGGAACGGGAGCTGTGGAAGACGGAGCACGCGAGGGACCAGGAGGACGTCTCGCTGGCCATCCAGAAGGCCGTGCGGGAGCAGCGGGAGATCAGCCAG------------------------------------------------------------------------------------------------------------------CTTGATCAAGTCATCCGCCAGAGAAGCCTGTCCAGTCTGGAGCTGTTCCTCTCCTGTGCGCAGAAGCAGCTAAGTGCTTTAATCGCCACGGAACCAGCTGACATTGAA---
>ochPri3
ATGGATGATGACGATTTTGGCGGTTTTGAGGCTGCAGAGACATTTGGTGATGGAAATGGAGAAGCCCAGACGACGTCCCCTGCGATCCCATGGGCCGCCTTCCCCACAGTGTCTGGAGCGCACCTTGCACCTGCCGCTCCTGACATCGGAGTGGATCGTGAC------TGTCCTTCCCTTGGCTGCCTCTCCCCGGATGCCATTGTGTCCTCAGCGGAGAACACACACGCAGAAAGT---------------------------------ATCCAGCCGTCAGCCCACACTCATCTGGATATCTCCCTTTTCCCACTGAGTTTAACTGATGAGAAAGGCCATGGGACACTCACCCTTGTGGACGACTCGGAGGGGCCTGCAGCCAACATGTCAGACATCCAGCTGCAGCAGAAAATTTCAAGTCTGGAGAGTAAGCTCAAAGCGTCTGAAGAAGAAAAACTGAGAATTAAGAAGGAGGTGGAATCATTGATGGAGAAGCATAGTGTCTTAGAAAAAGACTTCCAGAAAGAAAAGGAGCAAGAGGCTCTTTGTTTTCAAGATAGATACAAAGAACTTCAGGAGAAACATAAGCAGGAGCTGGAAGACATGAGGAAAGCGGGTCATGATGCTCTCAGCATTATTGTGGATGAATATAAGGCGCTCCTGCAGTCTTCAGTTAAGCAGCAAGTCGAAGCTATTGAGAGACAGTACATTTCCGCCATTGAGAAGCAAGCGCAGAGGTGCGAGGAGCTGCTGAATGCCCAGCATCAGAGGCTCCTGGAGATGCTGGACACGGAGAAGGAACTCCTAAAGGAAAAAATAAAGGAAGCTTTGATTCAGCAATCTCAAGAACAGAAGGAACTACTGGAAAAATGTCTGGAGGAAGAAAGACAAAAAAATAAGGAGGCATTGGTGTCTGCGACAAAGCTTGAGAAAGAAGCTGTGAAGGAAGCAGTTTTAAAAGCCATAGAAGAAGAAAGAAAAAGTTTGGAAAAAGTCCACGCTGAGGAAAGGGAATTATGGAAGACAGAGCATGCGAAAGATCAAGAAAAGGCATCGCAGGCGCTTCAGACAGCTTTACAGGAACAAAGGAAAGAAAGTGAGGAAACTGTTAAAGCAGCAATAAGAGAGGAGCAGAAACGCAGTGGAAAGGCTGTGGAAGAGGCAGTGAGAAGAACAAGAGAAGAATTGATAGAATATGTAAAGGAACAGAAAAGGCTTGATCAAGTCATCCGCCAGCGAAGCCTGTCTAGTCTGGAACTGTTCCTGTCCTGCGCTCAGAAACAGTTAAGCGCCTTAATAGCTACGGAGCCTGTGGACATTGAG---
>micOch1
ATGGACGATGACGACTTCGGTGGCTTTGAGGCTGCAGAGACCTTTGATGGTGAACACAGTGGAAACCAAGCAATGTCCCCTGCTGTCCCCTGGGCCACCTTTCCTGCAGTATCCGGAGTGCGTCTCTCGCCAGCTTCTCCGGAGCTCATTCTGGACCATGACCACACGTCTCCGTCCTCTGGCCACCTCCCTTCCGATGCTATCATCTCCTCACCAGATGACACGCGTGCAGACAGCGGCCTCGTGAGTCAGACCATCCCCAAGGCTCAGATCCAGCAGTCAGCGCATACACATCTGAATATCCCGCTTTTCCCGCTTGGCTTGACGGATGAGACGAGCCATGGAGCAATTTCACTGGAGGATGACCCTGAGGGTCCTGGAGCCGACGTGTCCAGCTCACAGCTCCAGCAAAAAATATCAAGTCTGGAGACCAAACTCAAAGCGTCTGAAGAAGAAAAACAGAGAATTAAAAAGGATGTGGACTCACTGATGGAGAAGCACAGCGTCCTGGAGAAGGACTTCCTGAAGGAGAAGGAGCAGGATGCCCTGTCCTTTCAAGCCAGATACCGCGAGCTTCAGGAAAAGCATAAGCAAGAACTGGAAGACATGAGGAAGGCTGGGCACGAGGCACTGAGCATTATTGTGGATGAGTATAAGGCACTTCTACAGTCTTCAGTTAAGCAGCAGCTAGATGCCATCGAGAAACAGTACTTGTCTGCAATCGAGAAACAGGCTCACAGGTGTGAGGAGCTGCTCCACGCTCAGCATCAGAGGCTCCTGGAAGTTCTGGACACTGAGAAGGAGCTGTTAAGAGAAAAAATCCAGGAAGCGTTGGCCCAGCAGTCGCAGGAGCAGAAGGAAACGCTGGGAAAGTGCCTGCAGGAGGAAATGCAGAGAAACAAAGAGACGCTGGAGTCAGCTGTGAAGCTTGAGAAAGAAGCGATGAAAGATGTCATCACCAAAGCAGTGGAAGAGGAAAGGAAAAATCTGGAAAAAGTTCATGCTGAAGAGCGGGAAATGTGGAAAACAGAACATGCGAGAGATCAAGAAAAGGTAGCAGAGGCCATCCAGGCCGCCGTGCAGGAGCAGCGGACACTGAGTCAGGAAGCTGTCAAAGCAGCCATAATAGAGGAACAGAAGAGAGGTGAAAAGGCCATGGCGGAGGCGGTGAAGAGAACGAGAGAGGAGCTGGTGGAGTACCTGAGAGAGCAGAGGAGGCTCGATCAGGTCACCCGCCAGCGCAGTCTGTCCAGCCTGGAGCTCTTCCTGTCCTGCGCCCAGAAGCAGCTGAATGCTCTCATAGCTACAGAGCCTGTTGACGTGGAG---
>criGri1
ATGGACGATGACGACTTTGGTGGCTTCGAGGCCGCAGAGACCTTTGATGGTGAACACAGTGGAAACCAAGCAATGTCCCCTGCTGTCCCCTGGGCCACCTTTCCTACAGTATCCGGAGTGCATCTCTCACCAGCCTCTCCGGAGCTCATCCTGGACCATGACCACACATCTCCGTCCTCTGGCCGCCTCTCTTCAGATGCTGTTATTTCATCACCGGACGACACCCGTGCAGACAGTGGCCTTGTGAGTCAGACCATCCCCAAAGCTCAGATTCAGCAGTCGGCGCACACACATCTGAATATCCCACTCTTCCCACTTGGCTTAACGGATGAGGCAAGCCATGGATCAATTGCACTGGAGGACGACCCCGAGGGTCCTGGGGCTGATGTGGCCAGCGCACAGCTCCAGCAAAAGATCTCAAGTCTGGAGACTAAACTGAAAGCGTCTGAAGAGGAGAAGCTGAGAATTAAAAAGGATGTGGACTCGCTGATGGAGAAGCACAGTGTCCTGGAGGAAGGTTTCCTGAAGGAGAAGGAGCAGGATGCCGTGTCCTTTCAAGCCCGCTACCGTGAGCTGCAGGAGAAGCATAAGCAAGAATTGGAAGACATGAGGAAGGCTGGGCACGAGGCGCTGAGCATTATTGTGGATGAGTATAAGGCACTTCTGCAGTCTTCAGTTAAGCAACAGTTAGATGCCATTGAGAAGCAGTACATGTCTGCAATCGAGAAACAAGCTCACAGGTGTGAGGAGCTGCTCCATGCTCAGCACCAGAGGCTCCTGGAAGTGCTGGATACCGAGAAGGAACTGTTAAGGGAAAAAATCCAGGAAGCTTTGGCTCAGCAGTCCCAGGAGCAGAAGGAAACACTTGGAAAGTACCTGCAGGAGGAAGTGCAGAAGAATAAAGAGACACTGGAGTCAGCTGTGAGGCTTGAGAAAGAAACGATGAAAGATGTCATCACAAAAGCGGTGGAAGAAGAAAGGAAAAACCTGGAAAAAGTTCATGCTCAGGAACGGGAACTGTGGAAAGCAGAGCACGCAAGAGATGAAGAGAGGGTCGCGGAGGCTGTCCAGGCCGCCATTCAGGAGCAGCGGGTGATGAGTCAGGAAGCTGTCAAAGCAGCCATCATAGAGGAGCAGAAGAGAAGTGAAAAGGCCATGGAGGAGGCAGTGAAGAGAACGAGAGACGAGCTGGTGGAGTACGTGAGGGAGCAGAGACGGCTTGATCAAGTCACCCGCCAACGGAGCCTGACCAGCCTGGAGCTGTTCCTGTCCTGTGCCCAGAAGCAGTTGAGTGCTCTCATCGCTACGGAGCCTGTTGACATTGAA---
>mm10
ATGGATGATGACGACTTTGGTGGCTTTGAGGCTGCAGAGACCTTTGATGGTGAGCAAGGAGGAAACCAAGCTGTGTCTCCTGCTGTCCCCTGGGCCACCTTTCCTGCAGTATCCGGAGTGCGACTCTCACCAGCTTCTCCGGAGCTTATCCTGGACCATGACCACTCATCTCCATCCACTGGCCACCTCCCTCCAGATGCTGTCATTTCCTCAGCAGATGATACGCATGCAGATAGCAGCCTCATGAGTCAGACCATCTCCAAGGCTCAGATTCAGCAGTCAGCGCACACACATCTGAACATCCCTCTCTTCCCACTTGGTTTAACGGATGAGCCGAGCCATGGAGCACTTGCCCTGGAGGATGAGCCTGAAGGTCCTGGAGTCCACGTGTCCAACTCTCAGCTCCGGCAAAAAATATCAAGTCTGGAGACTAAACTCAAAGCTTCTGAAGAAGAAAAGCAGAGAATTAAAAAGGATGTGGAGTCACTGATGGAGAAACACAGTGTCCTGGAGAAAGGCTTCTTGAAGGAAAAGGAGCAGGATGCTGTATCCTTTCAAGCCAGATACCGTGAGCTTCAGGAAAAACATAAACAAGAATTGGAAGACATGAGGAAGGCTGGGCACGAGGCGCTGAGCATTATAGTGGATGAGTACAAGGCACTTCTGCAGTCTTCAGTTAAGCAGCAGCTAGATGCCATCGAGAAGCAATATGTGTCTGCAATCGAGAAGCAAGCTCACCGGTGTGAGGAGCTCCTGCATGCTCAGCATCAGAGGCTTCTAGACGTGCTGGACACTGAGAAGGAACTGCTAAGAGAGAAAATCCAGGAAGCTTTGACTCAGCAGTCACAGGAGCAGAAGGAATCACTGGAAAAGTGCCTCCAGGAGGAAATGCAGAGGAACAAAGAGACACTGGAGTCTGCTGTGAAGCTTGAGAAAGAAGCAATGAAAGATGTCATCACTAAAGCAGTGGGAGAAGAAAGGGAAAATCTGGAGAAAGTTCATGCCGAAGAAAGGGAACTGTGGAAGACAGAACATGCAAGAGATCAGGAGAGGGTGGCAGAGGCCATCCAGGCCGCTGTGCAGGAGCAGCAGAGGATGAGTCAGGAAGCTGTCAAGGCCGCAATCGTAGAGGAGCAGAGGAGAAGTGAAAAGGCCATGGAGGAAGCCGTAAAGAGAACGAGGGACGAGCTGGTGGAATACGTGAGGGAGCAGAGAAGGCTCGATCAAGTCACCCGCCAGCGTAGCCTGTCCAGCCTGGAGCTGTTCCTCTCCTGCGCCCAGAAGCAGCTGAGTGCTCTAATAGCTACAGAGCCTGTTGACATTGAG---
>rn6
ATGGATGATGACGACTTTGGTGGCTTTGAGGCCGCAGAGACCTTTGACGGTGAGCAAGGTGGAAACCAAGCAGTGTCCCCTGCTGTCCCCTGGGCCACCTTTCCTGCAGTATCCGGAGTGCGTCTCTCACCAGCTTCTCCGGAGCTTATCCTGGACCATGACCGCTCATCCCCATCCTCTGGCCACCTCCGTTCTGATGCCGTCATTTCCTCACCAGACGATACACGTGCAGACAGCAGCCTTGTGAATCAGACCATCTCAAAAGTTCAGCTTCAGCAGTCAGCGCACACACATCTGAACATCCCTCTCTTCCCACTTGGGTTAACGGATGAGTCGAACCATGGAGCACTTGCCCTGGAGGACGAGCCTGAGGGTCCTGGGGTCCACGTGTCCAACTCTCAGCTCCGGCAGAAAATATCAAGTCTGGAGACTAAACTCAAGGCTTCTGAAGAAGAAAAGCAGCGAATTAAAAAGGATGTGGAGTCGCTGATGGAGAAACACAGTGTCCTGGAGAAAGACTTCCTGAAGGAAAAGGAGCAGGATGCTGTGTCCTTTCAAGCCAGATACCGTGAGCTTCAGGAGAAGCATAAACAAGAGTTGGAAGACATGCGGAAGGCTGGGCACGAGGCGCTGAGCATTATAGTGGACGAGTACAAGGCACTTCTGCAGTCCTCAGTTAAGCAGCAGCTAGATGCCATCGAGAAGCAGTATGTGTCTGCCATCGAGAAACAAGCTCACCGCTGTGAGGAGCTCCTGCATGCTCAGCATCAGAGGCTCCTAGAAGTGCTGGACACCGAGAAGGAACTGCTAAAAGAGAAGATCCAGGAAGCTTTGACGCAGCAGTCACAGGAGCAGAAGGAAACACTGGGAAAGTGCCTACAGGAGGAAATGCAGAAGAACAAAGAAACCCTGGAGTCCGCTGTGAAGCTTGAGAAAGAAGCAATGAAAGATGTCATCACTAAAGCAGTGGAAGAAGAGAGGGAAAATCTGGAGAAAGTTCACGCCGAAGAAAGAGAAATGTGGAAGACAGAACATGCAAGAGATCAGGAGAGGGTAGCAGAGGCCATCCAGGCCGCTGTGCAGGAGCAGCAGAGGATGAGTCAGGAAGCCGTCAAGGCCGCAATCGCAGAGGAGCAGAGGCGAAGTGAAAAGGCCATGGAGGAAGCCGTAAAGAGAACAAGGGATGAGCTGGTGGAGTACGTGAGGGAGCAGAGAAGGCTTGATCAAGTCACCCGCCAGCGTAGCCTGTCCAGTCTGGAGCTGTTCCTCTCCTGCGCCCAGAAGCAGCTGAGTGCGTTGATAGCTACGGAGCCTGTTGACATTGAA---
