# Supplementary material for: Six reference-quality genomes reveal evolution of bat adaptations
Source: Nature. 2020 Jul 22;583(7817):578–84. doi: 10.1038/s41586-020-2486-3 (PMC8075899; doi:10.1038/s41586-020-2486-3)
Supplement: Supplementary file 6 — Alignments of 12,931 protein-coding genes across 48 mammals. [file 41586_2020_2486_MOESM6_ESM.gz › suppDataFile/ENST00000521262.aln.fasta]

>hg38
ATG---GCTTTTAAGGATACCGGAAAAACACCCGTGGAGCCGGAGGTGGCAATTCACCGAATTCGAATCACCCTAACAAGCCGCAACGTAAAATCCTTGGAAAAGGTGTGTGCTGACTTGATAAGAGGCGCAAAAGAAAAGAATCTCAAAGTGAAAGGACCAGTTCGAATGCCTACCAAGACTTTGAGAATCACTACAAGAAAAACTCCTTGTGGTGAAGGTTCTAAGACGTGGGATCGTTTCCAGATGAGAATTCACAAGCGACTCATTGACTTGCAC---AGTCCTTCTGAGATTGTTAAGCAGATTACTTCCATCAGTATTGAGCCAGGAGTTGAGGTGGAAGTCACCATTGCAGATGCT---
>panTro5
ATG---GCTTTTAAGGATACCGGAAAAACACCCGTGGAGCCGGAGGTGGCAATTCACCGAATTCGAATCACCCTAACAAGCCGCAACGTAAAATCCTTGGAAAAGGTGTGTGCTGACTTGATAAGAGGCGCAAAAGAAAAGAATCTCAAAGTGAAAGGACCAGTTCGAATGCCTACCAAGACTTTGAGAATCACTACAAGAAAAACTCCTTGTGGTGAAGGTTCTAAGACGTGGGATCGTTTCCAGATGAGAATTCACAAGCGACTCATTGACTTGCAC---AGTCCTTCTGAGATTGTTAAGCAGATTACTTCCATCAGTATTGAGCCAGGAGTTGAGGTGGAAGTCACCATTGCAGATGCT---
>dasNov3
------GCTTTTAAGGACACCGGAAAGACCCCCGTGGAACCAGAGGTGGCTATTCACCGTATAAGAATCACCCTGACCAGCCGCAACGTGAAGTCTCTGGAGAAGGTGTGTGCTGACTTGATTAGAGGCGCTAAGGAAAAGAACCTCAAAGTGAAGGGACCGGTTCGGATGCCTACCAAGACTCTAAGAATCACTACAAGGAAAACTCCTTGTGGTGAAGGTTCTAAGACTTGGGATCGTTTCCAGATGAGGATCCACAAGCGACTCATTGACCTGCAC---AGTCCTTCTGAGATTGTTAAGCAGATTACTTCCATCAGTATTGAGCCAGGAGTAGAGGTTGAAGTCACCATTGCAGATGCT---
>oryAfe1
ATG---GCTTTTAAGGACACCGGAAAGACACCAGTGGAACCGGAGGTGGCCATCCACCGGATTAGAATTACTCTGACCAGTCGAAACGTAAAATCCCTGGAGAAGGTGTGTGCGGATTTAATTAGAGGCGCAAAGGAGAAGAACCTCAAAGTGAAGGGACCGGTTAGGATGCCTACCAAGACTCTGAGAATCACTACCAGGAAAACTCCTTGTGGCGAAGGCTCTAAAACCTGGGATCGTTTCCAGATGAGAATTCACAAGCGACTCATTGACTTGCAC---AGTCCTTCTGAGATTGTTAAGCAGATCACTTCCATCAGTATTGAACCTGGAGTGGAGGTTGAAGTCACCATTGCAGATGCT---
>echTel2
------GCATTTAAGGACACCGGAAAGACACCTGTGGAACCAGAGGTGGCCATTCACCGGATTAGAATTACTCTGACCAGCCGCAACGTGAAATCCTTGGAGAAAGTGTGTGCTGACTTGATCAGAGGGGCTAAGGAGAAGAACCTGAAAGTGAAGGGACCAGTTAGGATGCCTACCAAGACTCTGAGAATTACGACCAGGAAAACTCCCTGTGGTGAAGGTTCAAAGACCTGGGATCGATTCCAGATGAGAATCCATAAGCGTCTCATTGATTTGCAC---AGTCCTTCTGAGATAGTTAAGCAGATCACTTCCATAAGTATTGAACCTGGAGTAGAGGTTGAAGTCACCATTGCAGATGCT---
>triMan1
------GCTTTTAAGGACACCGGAAAGACACCCGTGGAACCAGAGGTGGCCATTCACCGGATTAGAATTACTCTAACCAGCCGCAACGTAAAATCCCTGGAGAAGGTGTGTGCTGACTTGATTAGAGGCGCAAAGGAGAAGAACCTCAAAGTGAAGGGGCCGGTTAGGATGCCTACCAAGACTCTGAGAATCACTACGAGGAAAACTCCTTGTGGCGAAGGTTCTAAGACCTGGGATCGTTTCCAGATGAGAATCCACAAGCGACTCATTGACTTGCAC---AGTCCTTCTGAGATCGTTAAGCAGATCACTTCCATCAGTATTGAGCCTGGGGTAGAGGTTGAAGTCACCATTGCTGATGCC---
>loxAfr3
ATG---GCTTTTAAGGACACCGGAAAGACACCCGTGGAACCAGAGGTGGCCATTCACCGGATTAGAATTACTCTAACCAGCCGCAACGTAAAATCCCTGGAGAAGGTGTGTGCTGACTTGATTAGAGGCGCAAAGGAGAAGAACCTCAAAGTGAAGGGACCTGTTAGGATGCCTACCAAGACTCTGAGAATCACTACGAGGAAAACTCCTTGTGGTGAAGGATCTAAGACCTGGGATCGTTTCCAGATGAGAATCCACAAGCGACTCATCGACTTGCAC---AGTCCTTCCGAGATCGTCAAGCAGATCACTTCCATCAGTATTGAGCCCGGGGTAGAGGTCGAAGTCACCATTGCAGATGCT---
>gorGor5
ATG---GCTTTTAAGGATACCGGAAAAACACCCGTGGAGCCGGAGGTGGCAATTCACCGAATTCGAATCACCCTAACAAGCCGCAACGTAAAATCCTTGGAAAAGGTGTGTGCTGACTTGATAAGAGGCGCAAAAGAAAAGAATCTCAAAGTGAAAGGACCAGTTCGAATGCCTACCAAGACTTTGAGAATCACTACAAGAAAGACTCCTTGTGGTGAAGGTTCTAAGACGTGGGATCGTTTCCAGATGAGAATTCACAAGCGACTCATTGACTTGCAC---AGTCCTTCTGAGATTGTTAAGCAGATTACTTCCATCAGTATTGAGCCAGGAGTTGAGGTGGAAGTCACCATTGCAGATGCT---
>HLmyoMyo6
------GCGTTTAAAGACACCGGGAAGACGCCCGTGGAGCCGGAGGTGGCGATTCACCGGATCAGAATCACGCTGACCAGCCGCAACGTCAAGTCCCTGGAGAAGGTGTGTGCGGACTTGATCAGAGGCGCCAAGGAGAAGAATCTCAAGGTGAAGGGGCCCGTGCGGATGCCGACCAAGACGCTGAGAATCACCACAAGGAAGACGCCCTGCGGGGAGGGGTCCAAGACCTGGGACCGGTTCCAGATGCGGATCCACAAGCGGCTCATCGACCTGCAC---AGCCCCTCCGAGATCGTCAAGCAGATCACGTCCATCAGCATTGAGCCGGGGGTGGAGGTCGAGGTCACCATTGCAGATGCG---
>HLpipKuh2
------GCTTTTAAAGACACCGGGAAGACGCCCGTGGAACCCGAGGTGGCGATTCACCGCATTCGGATCACGCTGACCAGCCGCAACGTCAAGTCCTTGGAGAAGGTGTGTGCTGACCTGATCAGAGGCGCAAAGGAGAAGAATCTCAAAGTGAAAGGGCCAGTCCGCATGCCGACCAAGACGCTGAGAATCACTACGAGGAAGACTCCCTGTGGGGAGGGCTCCAAGACCTGGGATCGCTTTCAGATGAGGATCCACAAGCGGCTCATCGACTTGCAC---AGCCCTTCGGAGATTGTCAAGCAGATCACTTCCATCAGCATTGAGCCGGGAGTGGAGGTTGAAGTCACCATTGCAGATGCT---
>HLphyDis3
------GCATTTAAAGACACCGGAAAGACACCCGTGGAACCAGAGGTGGCGATTCATCGAATTAGAATTACTCTAACCAGCCGGAACGTAAAGTCTTTGGAGAAGGTGTGTGCTGATTTGATCAGAGGCGCAAAGGAAAAGAATCTCAAAGTGAAAGGACCAGTTCGAATGCCTACCAAGACATTGAGAATCACTACAAGAAAAACTCCCTGCGGGGAGGGTTCTAAGACTTGGGATCGATTTCAGATGAGGATCCACAAGCGACTCATTGACTTGCAC---AGCCCTTCTGAGATTGTTAAGCAGATTACTTCCATCAGTATTGAGCCAGGAGTTGAGGTTGAAGTCACCATTGCAGATGCC---
>HLrhiFer5
ATG---GCTTTTAAAGATACCGGCAAGACACCCGTGGAACCAGAGGTGGCGATTCACCGAATTAGAATTACTCTAACCAGCCGCAACGTAAAATCCTTGGAGAAGGTGTGTGCTGACTTGATCAGAGGCGCAAAGGAAAAAAATCTCAAAGTAAAAGGACCAGTTCGGATGCCCACCAAGACTCTGAGAATCACTACAAGAAAAACTCCTTGTGGTGAAGGTTCTAAGACTTGGGATCGCTTTCAGATGAGGATCCACAAGCGACTGATTGACTTGCAC---AGTCCTTCTGAGATTGTTAAGCAGATTACTTCCATCAGTATTGAGCCAGGAGTCGAGGTTGAAGTCACCATTGCAGATGCT---
>ponAbe2
ATG---GCTTTTAAAGATACCGGAAAAACACCCGTGGAGCCGGAAGTGGCAATTCACCGAATTCGAATCACCCTAACAAGCCGCAACGTAAAATCCTTGGAAAAGGTGTGTGCTGACTTGATCAGAGGCGCAAAAGAAAAGAATCTCAAAGTGAAAGGACCAGTTCGAATGCCGACCAAGACTTTGAGAATCACTACAAGAAAAACTCCTTGTGGTGAAGGTTCTAAGACGTGGGATCGTTTCCAGATGAGAATTCACAAGCGACTCATTGACTTGCAC---AGTCCTTCTGAGATTGTTAAGCAGATTACTTCCATCAGTATTGAGCCAGGAGTTGAGGTGGAAGTCACCATTGCAGATGCT---
>HLmanJav1
------GCTTTTAAAGATACTGGAAAGACCCCCGTGGAACCGGAGGTGGCGATTCACCGAATTAGAATTACTCTGACCAGCCGCAACGTAAAGTCTTTGGAGAAGGTATGCGCTGACTTGATAAGAGGTGCAAAGGAAAAGAACCTCAAAGTGAAAGGACCGGTTCGGATGCCTACCAAGACTCTGAGAATCACTACAAGAAAAACACCTTGTGGTGAAGGTTCTAAGACTTGGGATCGTTTTCAGATGAGGATCCACAAGCGTCTCATTGACTTGCAC---AGTCCTTCTGAGATTGTTAAGCAGATTACTTCCATCAGTATTGAGCCAGGAGTCGAGGTTGAAGTCACCATTGCAGATGCT---
>manPen1
ATG---GCTTTTAAAGATACTGGAAAGACACCCGTGGAACCGGAGGTGGCGATTCACCGAATTAGAATTACTCTGACCAGCCGCAACGTAAAGTCTTTGGAGAAGGTATGCGCTGACTTGATAAGAGGTGCAAAGGAAAAGAACCTCAAAGTGAAAGGACCGGTTCGGATGCCTACCAAGACTCTGAGAATCACTACAAGAAAAACACCTTGTGGTGAAGGTTCTAAGACTTGGGATCGTTTTCAGATGAGGATCCACAAGCGTCTCATTGACTTGCAC---AGTCCTTCTGAGATTGTTAAGCAGATTACTTCCATCAGTATTGAGCCAGGAGTCGAGGTTGAAGTCACCATTGCAGATGCT---
>macFas5
ATG---GCTTTTAAGGATACTGGAAAAACACCCGTGGAGCCGGAGGTGGCAATTCACCGAATTCGAATCACCCTAACGAGCCGCAACGTTAAATCCTTGGAAAAGGTGTGTGCTGACTTGATCAGAGGCGCGAAGGAAAAGAACCTGAAAGTGAAAGGACCAGTTCGAATGCCTACCAAGACTTTGAGAATCACTACAAGAAAAACTCCTTGTGGTGAAGGTTCTAAGACATGGGATCGTTTCCAGATGAGAATCCACAAGCGACTCATTGACTTGCAC---AGTCCTTCTGAGATTGTTAAGCAGATTACTTCCATCAGTATTGAGCCAGGAGTTGAGGTGGAAGTCACCATTGCAGATGCT---
>musFur1
------GCTTTTAAAGACACCGGGAAGACACCCGTGGAACCGGAGGTGGCGATTCACCGAATTAGAATAACTCTCACCAGCCGCAACGTAAAATCTTTGGAAAAGGTATGTGCTGATTTGATCAGGGGCGCCAAGGAAAAGAATCTGAAAGTGAAAGGACCAGTTCGGATGCCTACCAAGACTCTGAGAATCACTACAAGAAAAACTCCTTGTGGTGAAGGCTCTAAGACTTGGGATCGGTTTCAAATGAGGATCCACAAGCGGCTCATTGATTTGCAC---AGTCCTTCTGAGATTGTTAAGCAGATTACATCCATCAGTATTGAGCCAGGAGTTGAGGTTGAAGTCACCATTGCAGATGCT---
>canFam3
ATG---GCGTTTAAAGACACTGGGAAGACGCCCGTAGAACCAGAGGTGGCGATTCACCGAATTAGAATTACTCTAACCAGCCGCAACGTAAAATCCTTGGAAAAGGTGTGTGCTGACTTGATCAGAGGTGCAAAGGAAAAGAATCTCAAAGTGAAAGGACCAGTGCGGATGCCTACCAAGACTCTGAGAATCACTACGAGAAAGACTCCTTGTGGTGAAGGTTCTAAGACTTGGGATCGTTTTCAGATGAGGATCCACAAGCGACTCATTGATCTGCAC---AGTCCTTCTGAGATTGTTAAGCAGATTACCTCCATCAGTATTGAGCCTGGAGTCGAGGTTGAAGTCACCATCGCAGATGCT---
>felCat8
------GCTTTTAAAGACACCGGGAAGACCCCCGTGGAACCGGAGGTGGCGATTCACCGAATTAGAATCACTCTAACCAGCCGCAACGTAAAATCTTTGGAGAAGGTGTGTGCCGACTTGATCAGAGGCGCCAAGGAAAAGAATCTCAAAGTGAAAGGACCGGTTCGGATGCCCACCAAGACTCTGAGAATCACTACAAGAAAAACTCCTTGTGGTGAAGGTTCTAAGACTTGGGATCGTTTTCAGATGAGGATCCACAAGCGGCTCATTGATTTGCAC---AGTCCATCTGAGATTGTTAAGCAGATTACTTCCATCAGTATTGAGCCAGGAGTTGAGGTGGAAGTCACCATTGCAGATGCT---
>cerSim1
ATG---GCGTTTAAAGACACTGGGAAGACCCCCGTGGAGCCGGAGGTGGCGATTCACCGAATTAGGATTACTCTAACCAGCCGCAACGTAAAGTCTTTGGAGAAGGTGTGTGCTGACTTGATTAGAGGCGCGAAGGAAAAGAATCTCAAAGTGAAAGGACCAGTTCGGATGCCTACGAAGACTCTGAGAATCACGACAAGAAAAACTCCTTGTGGTGAAGGTTCTAAGACTTGGGATCGCTTTCAGATGAGGATCCACAAGCGACTCATTGACTTGCAC---AGTCCCTCTGAGATTGTTAAGCAGATTACTTCCATCAGTATTGAGCCGGGAGTCGAGGTTGAAGTCACCATTGCAGATGCT---
>HLequCab3
------GCTTTTAAAGACACCGGAAAGACACCCGTGGAGCCGGAGGTGGCGATTCACCGGATTAGAATTACTCTAACCAGCCGCAACGTCAAATCTTTGGAGAAGGTGTGTGCTGACTTGATCAGAGGCGCGAAGGAAAAGAATCTGAAAGTGAAAGGACCAGTTCGGATGCCCACCAAGACTCTGAGAATCACAACAAGAAAAACTCCTTGCGGTGAAGGTTCCAAGACGTGGGACCGCTTTCAGATGAGGATCCACAAGCGACTCATTGACTTGCAC---AGTCCTTCTGAGATTGTTAAGCAGATTACTTCCATCAGTATTGAGCCAGGAGTCGAGGTTGAAGTCACCATTGCAGATGCT---
>susScr11
------GCCTTTAAGGACACCGGCAAGACTCCCGTGGAGCCGGAAGTTGCGATTCACCGGATTCGGATCACCCTCACCAGCCGCAACGTGAAGTCTTTGGAGAAGGTGTGTGCTGACCTGATCAGAGGCGCGAAGGAGAAGAACCTCAAAGTGAAGGGACCGGTGCGGATGCCCACCAAGACTCTGAGAATAACTACGAGAAAAACTCCTTGTGGTGAAGGTTCCAAGACTTGGGATCGTTTTCAGATGAGGATCCACAAGCGACTCATAGACCTGCAC---AGCCCTTCTGAGATTGTTAAGCAGATCACATCCATCAGTATTGAACCAGGAGTCGAGGTTGAAGTCACCATTGCAGATGCT---
>bosTau8
------GCCTTTAAAGACACCGGCAAGACTCCCGTGGAGCCAGAGGTGGCCATTCACCGGATTAGGATCACCCTCACCAGCCGCAACGTGAAGTCTCTGGAGAAGGTGTGTGCTGACCTGATCAGAGGCGCGAAGGAAAAGAATCTCAAAGTGAAAGGACCAGTTCGGATGCCTACCAAGACTCTGAGAATAACTACGAGGAAAACTCCTTGTGGTGAAGGTTCTAAGACTTGGGATCGATTCCAAATGAGGATCCACAAGCGACTCATTGACCTGCAC---AGTCCTTCTGAAATTGTCAAGCAGATCACTTCCATCAGTATTGAGCCGGGAGTCGAGGTGGAAGTCACCATTGCTGATGCC---
>calJac3
ATG---GCTTTTAAGGATACCGGAAAAACACCCGTGGAGCCGGAGGTGGCAATTCACCGAATTCGAATCACTCTCACAAGCCGCAACGTCAAGTCGCTGGAGAAGGTGTGTGCTGACTTGATCAGAGGAGCAAAGGAAAAGAATCTGAAAGTGAAAGGACCCGTTCGAATGCCTACGAAGACTTTGAGAATCACTACAAGAAAGACACCTTGTGGTGAAGGTTCTAAAACATGGGATCGTTTCCAGATGAGAATCCACAAGCGACTCATTGACTTGCAC---AGTCCTTCTGAGATTGTTAAGCAGATTACTTCCATTAGTATTGAGCCAGGAGTTGAGGTGGAAGTCACCATTGCAGATGCT---
>HLcamFer2
------GCGTTTAAAGACACTGGCAAGACTCCCGTGGAGCCGGAGGTGGCCATTCACCGCATTAGGATCACCCTGACCAGCCGCAACGTGAAGTCCCTGGAGAAGGTCTGTGCTGACCTGATCAGAGGCGCCAAGGAGAAGAACCTCAAAGTGAAGGGGCCGGTCCGGATGCCCACCAAGACTCTGAGAATAACTACAAGGAAGACTCCTTGTGGTGAAGGTTCTAAGACTTGGGACCGTTTTCAGATGAGGATCCACAAGCGGCTCATTGACTTGCAC---AGCCCTTCTGAGATCGTTAAGCAGATCACTTCCATCAGCATTGAGCCCGGAGTCGAGGTTGAGGTTACCATTGCAGATGCT---
>oryCun2
------GCTTTTAAAGACACCGGAAAGACACCCGTGGAACCAGAGGTGGCCATTCACCGAATTAGGATCACCCTGACCAGTCGCAACGTCAAGTCCCTGGAGAAGGTGTGTGCTGACTTGATCAGAGGAGCAAAGGAGAAGAATCTGAAAGTGAAAGGACCTGTTCGGATGCCTACCAAGACACTGCGAATCACTACAAGAAAAACCCCTTGTGGTGAAGGTTCTAAGACATGGGACCGCTTCCAGATGCGAATCCATAAACGGCTCATTGACTTGCAC---AGCCCTTCTGAGATTGTGAAACAGATCACTTCCATCAGCATTGAGCCGGGAGTGGAAGTTGAAGTCACCATTGCAGATGCC---
>cavPor3
ATG---GCGTTTAAGGATACTGGAAAAACACCTGTGGAGCCGGAGGTGGCGATTCACCGAATTAGGATTACCCTCACCAGCCGCAACGTGAAATCGCTGGAGAAGGTGTGTGCTGACTTGATCAGAGGTGCAAAGGAAAAGAATCTCAAAGTGAAAGGACCCGTTCGCATGCCTACTAAGACCTTGAGAATCACTACAAGGAAAACGCCCTGTGGTGAAGGTTCTAAGACATGGGATCGCTTCCAGATGAGAATCCACAAGCGACTCATTGATTTGCAC---AGTCCCTCTGAGATTGTGAAGCAGATTACTTCCATCAGCATCGAGCCGGGAGTAGAGGTGGAAGTCACCATCGCAGATGCC---
>hetGla2
ATG---GCTTTCAAAGACACTGGAAAGACGCCCGTGGAACCTGAGGTGGCGATTCACCGCATTAGGATTACCCTCACCAGTCGCAACGTGAAATCCCTGGAGAAGGTGTGTGCTGACTTGATTAGAGGTGCAAAGGAAAAGAATCTCAAAGTGAAAGGACCTGTTCGCATGCCTACTAAGACCTTGAGAATCACTACAAGAAAAACGCCTTGTGGTGAAGGTTCTAAGACATGGGATCGTTTCCAAATGAGAATCCACAAGCGACTGATTGATTTGCAC---AGTCCTTCTGAGATTGTTAAGCAGATTACTTCCATCAGTATTGAGCCAGGAGTGGAGGTTGAAGTCACTATCGCAGATGCC---
>rn6
------GCATTTAAAGATACCGGGAAGACTCCCGTGGAGCCCGAAGTGGCGATTCACCGGATTCGAATCACGCTCACCAGCCGCAACGTGAAGTCGCTGGAAAAGGTTTGTGCGGACTTGATCAGAGGCGCAAAGGAGAAGAATCTGAAAGTGAAAGGACCAGTGCGCATGCCTACCAAGACACTGAGAATCACTACCAGAAAAACCCCTTGCGGTGAAGGTTCCAAGACGTGGGATCGTTTCCAGATGAGAATCCACAAGCGACTCATTGACTTACAC---AGTCCTTCAGAGATTGTTAAGCAGATTACTTCCATCAGTATTGAGCCTGGAGTGGAGGTTGAAGTCACCATTGCAGATGCC---
>mm10
------GCATTTAAAGATACCGGAAAGACGCCCGTGGAGCCCGAAGTGGCGATTCACCGAATTCGAATCACGCTCACCAGCCGCAACGTGAAGTCGCTGGAGAAGGTTTGTGCGGACTTGATCAGAGGCGCCAAGGAAAAGAATCTGAAAGTGAAAGGACCGGTGCGCATGCCTACCAAGACTTTGAGAATCACTACCAGAAAAACACCTTGTGGTGAAGGTTCCAAGACCTGGGATCGATTCCAGATGAGGATCCACAAGCGACTCATTGATTTACAT---AGTCCTTCTGAGATTGTTAAGCAGATTACTTCCATCAGTATTGAGCCGGGAGTTGAGGTTGAAGTCACCATTGCAGATGCC---
>criGri1
------GCTTTTAAGGACACCGGAAAGACGCCCGTGGAACCCGAGGTGGCGATTCACCGAATTCGAATCACTCTCACCAGCCGCAACGTGAAGTCGCTGGAGAAGGTGTGCGCCGACTTGATCAGAGGCGCCAAGGAAAAGAATCTGAAAGTGAAGGGACCGGTGCGCATGCCCACCAAGACTCTGAGAATCACTACAAGAAAAACACCTTGTGGTGAAGGTTCCAAGACATGGGATCGTTTCCAAATGAGGATCCACAAGCGACTGATTGATTTGCAC---AGTCCTTCCGAGATTGTTAAGCAGATCACTTCCATCAGCATTGAGCCAGGCGTGGAGGTTGAAGTCACTATTGCAGATGCC---
>tarSyr2
ATGCGAGCTTTTAAAGACACCGGCAAGACGCCCGTGGAGCCGGAGGTGGCCATCCACCGGATCCGGATCACGCTCACCAGCCGCAACGTGAAGTCTCTGGAGAAAGTGTGCGCGGACCTGATCAGAGGCGCGAAGGAAAAGAATCTCAAAGTGAAAGGACCCGTTCGCATGCCTACCAAGACTTTGAGAATCACCACCAGGAAAACGCCCTGTGGCGAAGGTTCCAAGACCTGGGATCGCTTCCAGATGAGAATCCACAAGCGGCTCATCGACTTGCAC---AGTCCCTCCGAGATTGTCAAGCAGATCACGTCCATCAGTATCGAGCCGGGAGTTGAGGTTGAAGTCACCATTGCTGATGCC---
>balAcu1
-------------------------------------------------------------------------------------------------------ATGTGTGTGCCGACCTGATCAGAGGCGCGAAGGAGAAGAATCTCAAGGTGAAGGGGCCGGTGCGGATGCCCACCAAGACCCTGAGAATAACGACGAGGAAAACGCCCTGCGGGGAAGGTTCCAAGACTTGGGACCGTTTCCAGATGAGGATCCACAAGCGCCTCATCGACCTGCAC---AGCCCTTCCGAGATCGTCAAGCAGATCACTTCTATCAGCATTGAGCCGGGAGTCGAGGTGGAAGTCACCATTGCAGATGCTT--
>conCri1
ATG---GCTTTTAAAGATACCGGAAAGACCCCGGTGGAACCGGAGGTGGCCATTCACCGCATTAGAATTACTCTCACCAGCCGCAACGTGAAATCGTTGGAGAAAGTGTGTGCTGACTTGATCAGAGGTGCAAAGGATAAGAACCTCAAAGTTAAAGGACCTGTTCGGATGCCTACCAAGACTCTGAGAATCACTACAAGGAAAACTCCATGTGGCGAAGGTTCTAAGACTTGGGATCGGTTTCAGATGAGGATCCACAAGCGGCTGATTGACTTGCAC---AGTCCTTCTGAGATCGTTAAACAGATTACTTCAATCAGCATTGAGCCAGGAGTTGAGGTTGAAGTCACCATTGCAGATGCT---
>HLrouAeg4
ATG---GCCTTTAAAGATACCGGAAAGACGCCCGTGGAACCAGAGGTGGCAATTCACCGAATTAGAATTACTCTGACCAGCCGCAACGTAAAATCTTTGGAGAAGGTGTGTGCTGACTTGATCAGAGGTGCAAAGGACAAGAATCTCAAAGTGAAAGGACCTGTTCGGATGCCCACCAAGACTCTGAGAATCACTACAAGAAAAACTCCCTGTGGGGAAGGTTCTAAGACTTGGGATCGTTTTCAGATGAGGATCCACAAGCGACTCATTGACTTGCAC---AGTCCTTCTGAGATTGTTAAGCAGATTACTTCCATCAGTATTGAGCCAGGAGTTGAGGTTGAAGTCACCATTGCAGATGCT---
>ailMel1
ATG---GCTTTTAAAGACACCGGAAAGACACCCGTGGAACCGGAGGTGGCGATTCACCGAATTAGAATTACTCTCACCAGCCGCAACGTAAAGTCTTTGGAAAAGGTATGTGCTGACTTGATCAGGGGCGCAAAGGAAAAGAATCTCAAAGTGAAAGGACCCGTTCGGATGCCTACCAAGACTCTGAGAATCACTACAAGAAAAACTCCTTGTGGTGAAGGTTCTAAGACTTGGGATCGTTTTCAGATGAGGATCCACAAGCGACTCATTGATTTGCAC---AGTCCTTCTGAGATTGTTAAGCAGATTACTTCCATCAGTATTGAGACAGGAGTTGAGGTTGAAGTCACCATTGCAGATGCT---
>micMur3
------GCTTTTAAAGATACCGGAAAAACACCCGTGGAGCCGGAGGTCGCGATTCACCGGATTAGAATTACCCTAACCAGCCGCAACGTCAAGTCTTTGGAGAAGGTGTGTGCTGACTTGATCAGAGGCGCAAAGGAAAAGAACCTCAAAGTGAAAGGACCAGTTCGGATGCCTACCAAGACTTTGAGAATCACTACAAGAAAAACTCCTTGTGGTGAAGGTTCTAAGACTTGGGACCGCTTCCAGATGAGAATCCACAAGCGACTCATTGACTTGCAGCAGTCGCTCTCTGAGATTGTTAAGCAGATTACTTCTATCAGTATCGAACCAGGAGTGGAGGTTGAAGTCACTATTGCAGATGCT---
