# Supplementary material for: Six reference-quality genomes reveal evolution of bat adaptations
Source: Nature. 2020 Jul 22;583(7817):578–84. doi: 10.1038/s41586-020-2486-3 (PMC8075899; doi:10.1038/s41586-020-2486-3)
Supplement: Supplementary file 6 — Alignments of 12,931 protein-coding genes across 48 mammals. [file 41586_2020_2486_MOESM6_ESM.gz › suppDataFile/ENST00000310682.aln.fasta]

>HLmyoMyo6
ATGGCGACTCGGGTGAAGCGCCGGCGGGTGGCCGGACCTGAAGGCTGTGGC------CACGGCCTC------GACCGGGAC------------------------------------------CCGGAC------CCAGTGGCCGGCTTCCTGCGCTGGTGCGGGCGCGTGGGGCTGGAGCTGAGCCCCAAGGTGGCGGTGAGCCGGCAGGGCACGGTGGCCGGCTACGGCATGGTGGCGCGGGAGAGCGTGCAGGCCGGGGAGCTGCTGTTCGCGGTGCCGCGGGCCGCGCTCCTGTCGCAGCACACCTGCTCCATCGGCGGCCTCCTGGAGCGAGAGCGGGGCGCGCTGCAGAGCCAGTCGGGCTGGGTGCCGCTGCTGCTGGCGCTCCTCCACGAGCTGCAGGCCCCGGCCTCACCCTGGAGCCCCTACTTTGCGCTCTGGCCCGAGCTGGGCCGCTTGGAGCACCCGATGTTCTGGCCGGAGGGGGAGCGCCGGCGGTTGCTGCAGGGGACAGGGGTCCCCGAGGCCGTGGAGAAGGATTTGGCCAACATCCGCAGCGAGTACCATTCCGTCGTGCTGCCCTTCATGGAAGCCCACCCCGACCTTTTCAGCCCCAGGGTTCGCTCCCTGGAACTCTACCAGCAGCTCGTGGCTCTCGTGATGGCCTATAGCTTTCAGGAACCCCTGGAGGAAGAGGATGATGAA---AAGGAGCCAAACCCCCCCTTGATGGTGCCTGCCGCAGACATACTAAACCACGTAGCCGATCACAATGCCAATCTAGAGTACTCTCCAAACTGTCTTCGGATGGTGGCTACTCAGCCTATTCCCAAAGGCCATGAGATTTTCAACACTTACGGGCAAATGGCCAATTGGCAGCTGATCCACATGTATGGCTTTGCTGAGCCATACCCTGACAACACAGATGACACAGCTGACATTCAGATGGTGACAGTGCGAGAGGCAGCATTACAGGGAGCCAAAGATGAAGCTGAAAGGCTCCAGCTGTGCGAACGCTGGGATTACTTATGCAAACTAGAGATGGTAGGGGAGGAGGGAGCCTTTGTGATTGGGCGGGAAGAGGTGCTGACTGAAGAGGAACTGACCACCACACTCAAGGTCCTGTGCATGTCTGCTGAGGAGTTCAGAGAGTTGAAAGAACAGGATGGATGGGGAGAT---AAAAGGGAAGAGGAC---AGC---CTGACGATCACAAATATCCCCAGGCTCAAAGAATCATGGAGACAGCTTCTTCGGAACAGTGTTCTGTTGACCCTGCAAGCCTATGCCACAGACTTAAAAGCTGAGCAAGATTTACTCGGTAATAAGGACATCTACAGCAAACTCAGCTGGAGGGAGCAGCAGGCCTTACAGGTTCGTTATGGGCAGAAGATGATCTTACACCAGCTGTTGGAACTGACGGGT------------------------
>HLpipKuh2
ATGGCCACTCGGGCGAAGCGCCGGCGGGTGGCCCGGCCCGTGGGCTGTGGCGGCGACCACGGCCTGGTCCCGGACCCGGGC------------------------------------------CCGGAC------CCCGTGGCCGGCTTCCTGAGCTGGTGCGGGCGCGTGGGGCTGGAGCTGAGCCCCAAGGTGGCGGTGAGCCGGCGGGGCACGGTGGCCGGCTACGGCATGCTGGCCCGGGAGGGCGTGCAGGCCGGGGAGCTGCTGCTCGCCGTGCCGCGGGCCGCGCTCCTGTCGCAGCACACCTGCTCCATCGGCGGGCTGCTGGCGCGAGAGCGAGGCGCGCTGCAGAGCCCGTCGGGCTGGGTGCCGCTGCTGCTGGCGCTCCTGCACGAGCTGCAGGCCCCGGCCTCCCGCTGGAGCCCCTACTTTGCGCTCTGGCCCGAGCTGGGCCGCCTGGAGCACCCGATGTTCTGGCCGGAGGGGGAGCGCCGGCGGCTGCTGCAGGGCACGGGGGTCCCCGAGGCCGTGGAGAAGGATTTGGCCAACATCCGCAGCGAGTTCCATTCCGTCGTGCTGCCCTTCATGGAAGCCCACCCCGACCTCTTCAGCCCCAGGGTCCGCTCCCTGGAACTCTACCAGCAGCTCGTGGCTGTCGTGATGGCCTACAGCTTTCAGGAACCCCTGGAGGAAGAGGATGACGAC---AAGGAGCCAAACCCCCCATTGATGGTGCCTGCTGCAGACATACTAAACCACGTGGCCGACCACAATGCCCATCTAGAGTACTCTCCAGACTGTCTGCGGATGGTGGCTACTCAGCCCATTCCTAAAGGCCATGAGATTTTCAACACTTACGGGCAAATGGCTAACTGGCAGCTGATGCACATGTATGGCTTTGTTGAGCCATACCCTGACAACACAAATGACACAGCTGACATTCAGATGGTGACAGTGCGAGAGGCAGCATTTCGGGGAGCAAAAGGTGACGCTGAAAGGCTCCAGCTGCGCGAACGCTGGGATTACTTATGCAAACTGGAGATGGTAGGGGAGGAGGGAGCCTTCGTGATTGGGCGTGAAGAGGTACTGACTGAAGAGGAACTGACCACCACCCTCAAGGTCCTGTGCATGTCTGCCGAGGAGTTCAGAGAGTTGGAAGAACAGGATGGCTGGGCAGAC---GAAGGGGAAGAGGAC---AGC---CTGACGATCACAGACATCCCCAGGCTCAGAGAGTCCTGGAGACGGCTTCTTCGGGACAGTGTTCTGTTGACCCTGCAAGCCTATGCCACAGACCTAAAAGCGGAGCAAGATGTCCTCAGTAATGAGGAGGCCTACAGCAAGCTCAGCTGGAGGGAGCAGGCGGCCTTACAGGTTCGTTACGGGCAGAAGATGATCTTACACCAGCTGCTGGAACTGACTGGT------------------------
>micMur3
ATGGCTACGCAGGCGAAGCGCCCGCGGGTGGCCGGGCCCGTGGGCGGCGGA---------------------GAC------------------------------------------------GCAGAC------CCGGTGGCTGGTTTTCTGAGCTGGTGCCAGCGGGTGGGGCTGGAACTGAGTCCCAAGGTGGCGGTAAGCCGACAGGGCACGGTGGCCGGCTACGGCATGGTGGCCCAGGAGAGCGTGCAGCCCGGGGAACTGCTGTTCGCGGTGCCACGGGCTGCGCTCCTGTCGCAGCACACCTGCTCAATCGGCGGCCTACTGGAGCAAGAGCGAGGCGCGCTGCAGAGCCAGTCAGGCTGGGTGCCGCTGCTGCTGGCGCTCCTACACGAGCTGCAGTCCCCAGCCTCATCCTGGAGACCCTATTTTGCACTGTGGCCCGAGCTGGGCCGCATGGAGCACCCTATGTTCTGGCCAGAGGAGGAGCGCCGGCGCTTGCTGCAAGGCACAGGCGTACCTGAGGCCGTGGAGAAGGATTTGGCCAACATCCGCAGCGAGTACTACTCCATCGTGCTGCCCTTCATGGAAGCCCACCCCGATCTCTTCAACCCTAGGGTTCGCTCCCTAGAACTCTACCAGCAGCTCGTGGCCCTTGTAATGGCCTATAGCTTTCAGGAACCACTGGAGGAAGAGGAGGATGAA---AAGGAGCCAAACTCCCCTTTGATGGTGCCTGCTGCAGACATATTAAACCACTTAGCCAATCACAATGCCAATCTAGAATACTCTGCAAATTATCTTCGGATGGTGGCCACTCAGCCCATTCCTAAAGGCCACGAGATTTTCAACACTTATGGGCAAATGGCTAATTGGCAACTGATTCATATGTATGGCTTTGTGGAACCATACCCTGGCAACACAGATGACACAGCTGACATTCAGATGGTGACAGTTCGAGAGGCAGCATTACAGGGAACAAAAGTTGAAGCTGAAAGGCTCCTACTGTATGAGCGCTGGGATTTCTTATGCAAACTGGAGATGGTAGGAGAAGAGGGAGCCTTTGTGATTGGGCGGGAGGAGGTGCTGACGGAAGAGGAGCTGATGACCACACTAAAGGTACTGTGCATGCCTGCTGAGGAATTCAGAGAGTTTAAAGACCAGGATGGATGGAGAGAT---GAAAGGGAAGAGGAC---AGC---CTGACAATCACAAATATCTCCAAGCTCAAAGCATCATGGAGACAGCTGCTTCGAGACAGTGTTCTATTAACCCTGCAAACCTATGCCACAGACTTAAAAGCTGAGCAAGATTTACTCAGTAATGAGGAGGTCTATGCCAGACTCAGCTGTAGAGAACAGCAGGCCTTACAGCTTCGCTATGGTCAGAAGATGATCTTACATCAGTGGTTGGAGCTGACAAGT------------------------
>felCat8
ATGGCGACCAGGGCAAAGCGCCGGCGG---------------------------------------------------------------------------------------------------------------------------------------------------------------------GTGGCGGTGAGCCGGCAGGGCACGGTGGCCGGCTACGGCATGGTGGCCCGGGAGAGCGTGCAGCCCGGGGAGCTGCTGTTTGCCGTGCCGCGGGCCGCGCTCCTGTCGCAGCACACCTGCTCCATCGGCGGCCTGCTGGAGCAAGAGCGAGGCGCGCTGCAGAGCCAGTCGGGCTGGGTGCCGCTGCTGCTGGCGCTGCTGCACGAGCTGCAGGCCCCGGCCTCGCCCTGGAGCCCTTACTTTGCGATGTGGCCGGAGCTAGGCCGCTTGGAGCACCCGATGTTCTGGCCTGAGGAGGAGCGTCGGCGATTGCTGCAGGGCACGGGCGTACCCGAGGCGGTGGAGAAGGACTTGGCCAACATCCGCAGCGAATACTATTCCATCGTATTGCCGTTCATGGAAGCCCACCCGGATCTTTTCAGCCCCAGGGTTCGCTCCCTGGAACTCTACCACCAGCTCGTGGCTCTTGTGATGGCGTACAGCTTTCAGGAACCACTGGAGGAAGAGGAGGATGAA---AAGGAGCCAAACTCCCCTTTGATGGTGCCTGCTGCAGACATACTAAACCACTTAGCCAATCATAATGCCAATCTAGAATACTCTCCAAATTGTCTTCGGATGGTGGCCACTCAGCCCATTCCTAAAGGCCATGAAATTTTCAACACTTATGGACAAATGGCTAATTGGCAACTCATTCATATGTATGGTTTTGTTGAGCCATATCCCGACAACACGGATGACACAGCTGACATTCAGATGGTGACAGTTCGTGAAGCAGCATTACTGGGAACAAAAGTTGAAGCTGAAAGGCTCCTACTGTATGAACGCTGGGATTTCTTATGCAAACTGGAGATGGTAGGGGAAGAGGGAGCCTTTGTAATTGGGCGGGAGGAGGTGCTCACTGAAGAGGAACTGACCACCACACTCAAGGTACTATGCATGCCTGCTGAGGAGTTCAGAGAGTTTAAAGACCAGGATGGATGGGGAGATGATAAAAGGGAAGAGGAG---AGC---TTGACAGTCACAAATATCCCCAGGCTGAAAGCATCATGGAGACAGCTGCTTCGGGACAGTGTTTTGTTGACCCTGCAAACCTATGCCACAGACTTAAAATCTGAACAAGATTTACTAAGTAACAAGGAGGTCTACACGAAACTCAGCTCGAGGGAACAGCAGGCCTTGCAGGTTCGCTATGGTCAGAAGATGATCTTACACCAGTTGTTGGAACTGACAAGT------------------------
>otoGar3
ATGGCTACCCAGGCAAAGCGCCCGCGGGTGGCCGGGACAGTGGACGGTTGT---------------------GAC------------------------------------------------GCGGAC------CCGGTCGCTGGCTTCCTGAGCTGGTGCGGGCAGGTGGGGCTGGAACTGAGTTCCAAGGTGGCGGTAACCCGGCAGGGTACGGTGGCTGGCTACGGCATGGTGGCCCTCGAGAGCGTGCAGCCCGGTGAGCTGCTATTCGCGGTGCCACGGGCTGCGCTTCTGTCGCAGCACACCTGCTCAATCAGCGGCCTGCTGGAGCAAGAGCGAGTCGCGCTACAGAGCCAGTCGGGCTGGGTGCCGCTGCTCCTGGCGCTGCTGCACGAGGTGCAGGCCCCAGCCTCACCCTGGAGGCCCTATTTTGCGCTCTGGCCTGAGCTGGGCCGCCTGGAACACCCTATGTTCTGGCCAGAGGAGGAGCGCCATCGCTTGCTGCAGGGCACAGGCGTACCTGAGGCCGTGGAGAAGGATTTGACCAACATCCGCAGCGAATACTGTTCCATCGTGCTGCCCTTCATGGAAGCCCACCCTGAACTCTTCAGCCCCAGGGTTCGCTCCCTAGAACTCTACCACCAGCTCGTGGCCCTTGTAATGGCCTATAGCTTTCAGGAACCACTGGAGGAAGAGGAGGATGAA---AAGGAGCCAAACTCCCCTTTGATGGTGCCTGCTGCAGACATACTAAACCACTTAGCCAATCACAATGCCAATCTAGAGTACTCTGCAAATTATCTTCGGATGGTGGCCACTCAGCCCATTCCTAAAGGCCATGAGATTTTCAACACTTACGGGCAAATGGCTAATTGGCAACTGATTCATATGTATGGTTTTGTTGAACCATATCCTGACAACACAGATGACACAGCTGACATTCAGATGGTGACAGTTCGTGAAGCAGCATTACAGGGAACAAAGGGTGAAGCTGAAAGGATTCTACTGTATGAACGCTGGGATTTCTTATGCAAGCTGGAGATGGTAGGGGAAGAGGGAGCCTTTGTGATTGGGCGGGAAGAGGTGCTGACTGAAGAGGAACTGACCACCACCCTAAAGGTACTGTGTATGCCTGCTGAGGAGTTCAAAGAGTTTAAAGACCAGGATGGATGGGGAGACGATGACAGGGAAGAGGAC---AGC---CTGACAATCACAAACATTCCCAGGCTCAAAGCATCATGGAGACAGCTTCTCAGAGACAGTGTTCTATTGACCCTGCAAACCTATGCCACAGACTTAAAAACTGAGCAAGATTTACTCAGTAAT---GAGGTCTACACCAAACTCAGCTGGCGAGAACAGCAGGCCTTACAGCTTCGCTATGGTCAGAAGATGATCTTACATCACTTGTTGGAGCTGACAAGT------------------------
>dasNov3
ATGGCGACTGAAGCGAAGCGCCGGCGGGTGGCGGGGACCAGGGGCGAAGAA---------------------GGC------------------------------------------------CGGGAC------CCGGTGGCCGCGTTCTTGAGCTGGTGCCAGCGGGTGGGGCTGGAGCTGAATCCCAAGGTGGCGGTGAGCCGGCAGGGCACGGTGGCCGGTTACGGCATGGTGGCCCGGGAGAGCGTGCAATGCGGGGAGCTGCTGTTTGCGGTGCCGCGGGCCGCGCTTCTGTCGCAGCACACCTGCTCCATCGGCGGCCTGCTGGAGCGAGAGCACCGGGCGCTGCAGAGCCAGTCAGGCTGGGTTCCGCTGCTGCTGGCGCTGCTCCACGAGTTGCAGGCACCAGCCTCGCCTTGGGGGCCCTACTTCGCGCTCTGGCCCGAGCTTGGCCGCTTGGAGCACCCCATGTTCTGGCCCGAGGAGGAGCGCCGGCGACTGTTGCAGGGCACAGGCGTACCCGAGGCCGTGGAGAAGGATTTGATTAACATCCGTGGCGAATACTATTCCATAGTGCTGCCTTTCATGGAAGCCCACCCCGATCTCTTCAGCCCCCACATTCGTTCCTTGGAACTCTACCACCAGCTCGTAGCTCTTGTGATGGCGTACAGCTTTCAGGAACCACTGACGGAAGAGGAGGATGAA---AAGGAACCAAATTCCCCCTTGATGGTGCCTGCTGCAGACATTCTAAACCACATATCTAATCACAATGCCCATCTAGAATACTCTCAGGATTGCCTTAGAATGGTGGCCACCCGGCCCATTCCTAAAGGCCAGGAGATTTTCAACACATATGGACAGATGGCTAATTGGCAGCTGATTCATATGTATGGTTTTGTTGAACCATATCCTGGTAACACTGATGACACAGCAGACATTCAGATGGTGACAGTTCGTGAAGCAGCATTACAGGGAACAAAAGTTGAAGCTGAGAGGCTCCTACTCTATGAACGCTGGGATTTCTTATGCAAACTGGAGATGGTAGGGGAAGAGGGAGCCTTTGTGATTGGACTGGAGGAGGTCATAACTGAAGAGGAGCTGACAACTACACTTAAGGTACTGTGCATGCCTGCTGAGGAATTCAGGGAGTTTAAAGACCAGGATGGATGGGAAGATGTTAACAAGGAAGAGGAC---GGC---CTGACAATCACAAATATCCCTAAGCTCAAAGCCTCATGGAGACAGCTTCTTCGGGACAGTGTTTTATTGACTCTGCAAACCTATGCCACAGACTTAAAAACTGAGCAAGATTTACTCAGTAATAAGGAGGTCTATGCCAAACTCAGCTGGAGGGAACAGCAGGCCCTACAGGTTCGCTATGGTCAGAAGATAATCTTAAATCGTTTATTGGAACTGACAAGT------------------------
>conCri1
---------------------------GCGGCTGGGCCGGTGAGCGAGGGC---------------------GACCCGGACCCG------GACCGGGGC------------------------CCGGAC------CCGGTGGCCGGCTTCCTGAGCTGGTGTCGGCAGGTGGGGCTGGAGCTGAGTCCCAAGGTGGCGGTGAGCCGGCAGGGCACGGTGGCCGGCTACGGCATGGTGGCCCGGGACAGCGTGCAGCCCGGGGAGCTGCTGTTCGCGGTGCCGCGGGCCGCGCTCCTGTCGCAGCACACCTGCTCGATCAGCGGCCTGCTGGAGCGAGAGCGAGACGTGCTGCAGAGCCAGTCAGGCTGGGTGCCGCTGCTGCTGGCGCTGCTCCACGAGCTGCAGGCCCCGACGTCGCTCTGGAGCCCCTACTTTGCGCTTTGGCCCGAGCTGGGCCGCCTGGAGCACCCGATGTTTTGGCCGGAGGAGGAGCGCCGGCGTTTGCTGCAGGGCACAGGCGTCCCCGAGGCGGTGGAGAAAGACTTGGACAACATCCGCAGCGAGTACAACTCCATCGTCCTCCCCTTCATGGAAGCCCACCCTGAGCTTTTCAGCCCCAGGGTGCGCTCCCTGGACCTCTACCGCCAGCTGGTGGCTCTTGTGATGGCCTACAGCTTTCAGGAACCACTGGAGGAAGAGGACGACGAA---CAGGAGCCCAACCCCCCTTTGATGGTTCCTGCTGCTGACATATTAAACCACGTAGCCAATCACAATGCTCATCTAGAATACTCTCCGAATTGTCTTCGGATGGTGGCCACTCAGCCCATTCCTAAAGGCCGTGAGATATTCAACACCTACGGTCAGATGGCTAACTGGCAGCTGATGCACATGTATGGCTTTGTTGAGCCATATCCTGACAACACTGATGACACCGCCGACATTCAGATGGTGACAGTGCGTGAAGCCGCGTTACAGGGAATAAAGGTGGAAGCTGAAAGGCACCTACTCTATGAACGCTGGGATTTCCTGTGCAAACTGGAGATGGTAGGGGAAGAAGGGGCTTTTGTGATTGGGCGGAAAGAGGTGCTGACTGAAGAGGAACTTGCCACCACACTTAAGGTCCTGTGCATGCCCGCTGAGGACTTCAGAGAGTTTAAAGACCAGGATGGATGGGAAGATGATAAAAGTGAAGAGGAC---AGC---CTGACAATCACAAACATCCCCAAGCTTAAAGCATCATGGAGACAGCTTCTTCGGGACAGTGTTTTGTTGACCCTGAAAACCTATGCCACAGACTTGAAAACTGAGCAAGATTTACTTGGTAATAAAGAGGTATATACCAAACTCAGCTGGAGGGAACAACAGGCTTTACAAGTTCGCTATGGTCAGAAGGTCATCTTACACCAGTTACTGGAACTGACAAGT------------------------
>HLcamFer2
-------------------------------------------------------------------------------------------------------------------------------------------------------------------------------------------------------------------------------------------------------------------------------------------------------------------------------------------------AGCGAGGTGCGCTGCAGAGCCAGTCGGGCTGGGTGCCACTGCTGCTGGCACTGCTCCACGAGCTGCAGGCTCCGGCCTCGCCCTGGAGCCCCTACTTTGCGCTCTGGCCCGAGCTGGGCCGCTTGGAGCACCCCATGTTCTGGCCAGAGGAGGAGCGCCGGCGATTGCTGCAGGGCACAGGCGTACCTGAGGCCGTGGAGAAAGATTTGGCCAGCATCCGCAGCGAGTATTATTCCATCGTGCTGCCTTTCATGGAAGCCCACCCCGATCTGTTCAGCCCCAGGGTTCGCTCTCTGGAACTCTACCACCAGCTTGTGGCCCTTGTGATGGCCTACAGCTTTCAGGAACCACTGGAGGAAGAGGAGGATGAA---AAGGAGCCAAACTCCCCTTTGATGGTGCCTGCTGCAGACATACTAAACCACTTAGCCAATCACAATGCCAATCTAGAATACTCTCCAAACTGTCTTCGGATGGTGGCCACTCAGCCCATTCCTAAAGGCCATGAGATTTTCAACACTTATGGGCAAATGGCTAATTGGCAACTGATTCACATGTACGGTTTTGTTGAACCATATCCTGACAACACGGATGACACAGCTGACATTCAGATGGTGACAGTTCGTGAAGCAGCATTACAGGGAACAAAAGTTGAAGCTGAGAGACTCCTACTGTATGAACGCTGGGATTTCTTATGCAAACTGGAGATGGTAGGGGAAGAGGGAGCCTTCGTGATTGGGAGGGAGGAGGTGCTGACTGAAGAGGAACTGACCACCACACTCAAGGTACTGTGCATGCCTGCTGAGGAGTTCAGAGAGTTTAAAGACCAGGATGGATGGGGAGATGATAAAAGGGAAGAGGAC---AGC---CTGACAATCACAAATATCCCCAAACTCAAAGCATCATGGAGACAGCTTCTTCGGGACAGTGTCTTGTTGACCCTGCAAACCTATGCCACAGACTTAAAAACTGAACAAGATTTACTGAGTAATAAGGAGGTCTACGCCAAACTTAGCTGGAGGGAACAGCAAGCCTTACAGGTTCGTTACGGTCAGAAGATGATCTTACACCAGTTGTTGGAACTGACAAGTT-----------------------
>HLequCab3
ATGGCCACCCGGGCGAAGCGCCGGCGGGTGGCGGGGCCTGCGGGCGGCGGC---------------------AAC------------------------------------------------CCGGAC------CCGGTGGCCGGCTTCCTGAGCTGGTGCCGGCGGGTTGGTTTGGAGCTGAGTCCCAAGGTGGCGGTGAGCCGGCAGGGCACGGTGGCCGGCTACGGCATGGTGGCCCAGGAGAGCGTGCAGCCCGGGGAGTTGCTGTTCGCGGTGCCGCGGGCCGCGCTCCTGTCGCAGCACACCTGCTCCATCAGCGGCCTGCTGGAGCGAGAGAGAGGCGCGTTGCAGAGCCAGTCGGGCTGGGTGCCGTTGCTGCTCGCGCTGCTGCACGAGCTGCAGGCGCCGGCCTCGCCCTGGAGCCCCTACTTTGCGCTCTGGCCGGAGCTGGGCCGCTTGGAGCACCCCATGTTCTGGCCCGAGGAGCAGCGCCGGCAATTGCTGCAGGGCACAGGCGTACCCGAGGCCGTGGAGAAGGATTTGGCCAACATCCGCAGCGAGTACTATTCCATCGTGCTGCCCTTCATGGAAGCCCACCCCGATCTGTTCAGCCCCAGGGTTCGCTCCCCGGAACTCTACCACCAGCTTGTAGCTCTTGTGATGGCCTACAGCTTTCAGGAACCACTGGAGGAAGAGGAGGATGAA---AAGGAGCCAAACTCTCCTTTGATGGTGCCTGCTGCAGACATACTAAACCACTTAGCCAATCACAATGCCAATCTAGAATACTCTCCAAATTGTCTTCGGATGGTGGCCACTCAGCCCATTCCTAAAGGCCATGAGATTTTCAACACTTATGGGCAAATGGCTAATTGGCAACTAATTCATATGTACGGTTTTGTTGAACCATATCCTGACAACACGGATGACACAGCTGACATTCAGATGGTGACAGTTCGTGAAGCAGCATTACAGGGAACAAAAGTTGAAGCTGAAAGGCTCCTACTATATGAACGCTGGGATTTCTTATGCAAACTGGAGATGGTAGGGGAAGAGGGAGCCTTTGTGATTGGGCGGGAGGAGGTGCTGACTGAAGAGGAACTGACCACCACACTCAAGGTGCTGTGCATGCCTGCGGAGGAGTTCAGGGAGTTTAAAGACCAGGATGGATGGGCAGATGACAAAAAGGAAGAGGAC---AGC---CTGACAATCACAAATATCCCCAAGCTCAAAGCATCATGGAGACAGCTTCTTCGAAAAAGTGTTTTGTTGACCCTGCAAACCTATGCCACAGACTTAAAAACTGAGCAGGATTTACTCAGTAATAAGGAGGTCTATGCCAAACTCAGCTGGAGGGAACAGCAAGCCTTACAGGTTCGTTATGGTCAGAAGATGATCTTACACCAGTTGTTGGAATTGACGAGT------------------------
>oryAfe1
ATGGCGACCCAGGCAAAGCGCCGGCGGCTGGCGGGCTCCATGGGCGGCGGT---------------------GACGCGGAT------------------------------------------CCGGAC------CCGGTGGCGGGCTTCCTGAGCTGGTGCGGGCGGATGGGGTTGGAGCTGAGTCCCAAGGTGGCGGTGAGCAGTCAGGGCACGGTGGCCCGCTACGGCATGGTAGCCCGGGAGACCGTGCAGCCCGGGGAGCTCCTGTTCGCGGTGCCGCGGGCCGCGCTCCTGTCTGAGCACACCTGCTCCATCGGCGGCCTGCTAGAACGAGAGCGAGGCGCGCTGCAGAGCCAGTCGGGCTGGGTGCCTCTGCTGCTGGCGCTGCTCCACGAGCTGCAGGCCCCGGCCTCGCCCTGGAGCCCCTACTTCGCCCTCTGGCCCGAGCTGGGCCGCCTGGAGCACCCCATGTTTTGGCCCGAGGAGGAACGCCGGCGACTGCTCCAGGGCACAGGTGTGCCCGAGGCCGTGGAGAAGGATTTGGCCAACATCCGCAGCGAGTACTATTCCATAGTCCTGCCTTTCATGGAATCCCATCCCAATCTCTTCAGCTCCAGGGTTCGCTCCCTAGAACTCTACCAGCAGCTCGTGGCTCTTGTGATGGCCTACAGCTTTCAGGAACCACTGGAGGAAGAGGAGGATGAG---AAGGAGCCGAATTCCCCATTGATGGTGCCTGCTGCAGACATACTAAACCACTTAGCTAATTACAATGCCAATCTAGAATACTCACCAGACTGTCTTCAGATGGTTGCCACCCAGCCCATTCCTAAAGGCCATGAGATTTTCAATACTTACGGACAAATGGCTAATTGGCAGCTGATTCACATGTACGGTTTTGTTGAACCATATCCTGGCAACACGAACGACACAGCTGACATTCAGATGGTGACAGTTTGTGAAGCTGCATTACGGGGAACAAAAGTTGAAGCTGAAAGGCTCCTACTACGTGAACGTTGGGATTTCTTATGCCAGCTGGAGATGGTAGGGGAAGAAGGAGCCTTTGTGATTGGGTGGGAGGAAGTGATAACTGAAGAGGAGTTGACTACCACACTCAAGGTACTGTGCATGTCTGCCGAGGAGTTCAGAGAGTTTAAACACCAGGATGGATGGGAAGAT---AACAGGGGAGAGGAC---AGC---CTGACAATCACAGATATCCCCAAGCTCAGAGCATCGTGGAAACAGCTTCTTCGGAACAGTGTTTTGTTGACCCTACAAACCTATGCCACAGACTTAAAAACTGAGCAAGATTTACTCAGTAATAAGGAGGCGTATGCTCAACTCAGCTGGAGGGAACAGCAGGCCTTACAGGTTCGCTATGGTCAGAAGATGATCTTACATAACTTGTTGCAACTGACAAGTAAG---------------------
>triMan1
ATGGAGACCGAGGCTAAGCGCCGGCGGGTGGCGGGGCCCGTGGGCGGCGGC---------------------GACGAGGAT------------------------------------------CCGGAC------CCGGTGGCGGGCTTTCTGAGCTGGTGCGGGCGGGTGGGGCTGGAGTTGAGTCCTAAGGTGGCGGTGAGTCGGGAGGGCACGGTGGCCGGCTACGGCATGGTGACCCGGGAGAGCGTGCAGCCTGGGGAGCTGCTGTTCACGGTGCCGCGGGCTGCGCTTCTGTCTCAGCACACTTGCTCCATCGGCGGCCTGCTGGAGCGAGAACGAGGCACGCTGCAGAGCCAGTCGGGTTGGGTGCCGCTGCTGTTGGCGCTGCTTCACGAGCTGCAGGCTCCGGCTTCGCCCTGGAGCCCCTACTTCGCGCTGTGGCCCGAGCTGGGCCGCCTGAAGCACCCCATGTTCTGGCCCGAGGAGGAACGCCGGCGACTGCTGCAGGGCACAGGAGTGCCTGAGGCCGTGGAGAAGGATTTGGCTAACATCCGCAGGGAGTACTATACCATCGTTCTGCCCTTCATGGAAGCACATCCGGAGCTCTTCAGCCCCCGGGTTCGCTCCCTGGAACTCTACCAGCAGCTTGTGGCTCTCGTGATGGCCTACAGCTTTCAGGAACCACTGGAGGAAGACGATGATGAA---AAGGAGCCAAATTCCCCCTTGATGGTGCCTGCTGCAGACATACTAAACCACTTAGCTAATCACAATGCCAATCTAGAATACTCGCCAGACTGCCTTCGGATGGTTGCCGCCCAGTCCATTCCTAAAGGCCATGAGATTTTCAACACTTACGGGCAAATGGCTAATTGGCAACTGATTCATATGTACGGCTTTGTTGAACCATATCCTGGCAACACGGATGACACGGCTGACATTCAGATGGTGACAGTCCGTGAAGCAGCATTACAGGGAACAAAAGTTGAAGCTGAAAGGCTTCTACTGAATGAACGCTGGGATTTCTTATGCAAACTGGAGATGGTGGGGGAAGAGGGAGCCTTTGTGATTGGGCGGGAAGAGGTGATAACTGAAGAGGAGCTGACTACCACACTCAAGGTACTGTGCATGCCAGCCGAGGAGTTCAGAGAGTTTAAAGACCAGGATGGCTGGGAAGACGGTGACAGGGAAGAGGAC---AGC---CTGACAATCACAGATATCCCCAAGCTCAGAGCATCATGGAGACAGCTTCTTCGGGACAGTGTCTTGTTGACCCTGCAAACCTATGCCACAGACTTAAAAACGGAGGAAGATTTACTCAGTAATAAGGAGGCATATGCCAAACTCAGCTGGAGGGAACAGCAGGCCTTACAGGTTCGCTATGGTCAGAAGATGATCTTACATAACTTGTTGGAACTGACAAGT------------------------
>loxAfr3
ATGGCGGCCGAGGCGAAGCGCCCGCGGGTGGCGGGGTCCGTGGGCGGCGGC---------GGC---------GACGCGGAT------------------------------------------CCAGAC------CCGGTGGCCGGCTTTCTGAGCTGGTGCGGGGGTGTGGGGCTGGAGCTTAGTCCCAAGGTGGCGGTGAGCCGGCAGGGCACGGTGGCCGGCTACGGCATGGTGGCCCAAGAGAGCGTGCAGCCGGGGGAACTGCTGTTCGCAGTGCCACGGGCAGCTATCCTGTCACAGCACACTTGCTGCATCGGCGGCCTGCTGGAGCGAGAGCGAGGCGCGCTGCAGAGCCAGTCGGGCTGGGTGCCGCTGCTACTGGCGCTGCTCCACGAGCTGCAGGCTCCGTCCTCGCCCTGGAGCCCCTACTTCGCGCTCTGGCCCGAGCTGAGCCGCCTGGAGCACCCTATGTTCTGGCCGGAAGAGGAATGGCGGCGACTGCTGCAGGGCACAGGCGTTCCCGAGGCCGTGGAGAAGGATTTGGCCAACATTCGCAGCGAGTACTATTCCATCGTCCTGCCCTTCATGGAAGCCCATCCCGAACTGTTCAGTCCCTGCGTTCGCTCCCTAGAACTCTACCAGCAGCTCGTGGCTCTAGTGATGGCCTACAGCTTTCAGGAACCACTGGAGGAAGAGGAGGATGAA---AAGGAGCCAAATTCCCCCTTGATGGTGCCTGCTGCAGACATACTAAACCACTTAGCTAATCACAATGCCCATCTAGAATACTCACCAGACTGCCTTCGGATGGTTGCCACCCAGCCCATTCCTAAAGGCCAGGAGATTTTCAACACTTATGGGCAAATGGCTAATTGGCAACTGATTCATATGTATGGTTTTGTTGAACCATATCCTGGCAACACTGATGACACAGCTGACATTCAGATGGTGACAGTTCGTGAAGCAGCATTACAGGGAACGAAAGTTGAAGCTGAGAGGCTCCTACTACATGAGCGCTGGGATTTCTTATGCAAACTGGAGATGGTCGGGGAAGAGGGAGCCTTTGTGATCGGGTGGGAAGAGGTGATAACTGGAGAGGAGTTGACCACCACACTCAAGGTACTGTGCATGCCTGCTGAGGAGTTCAGAGAGTTTAAAGACCAGGATGGATGGGACGACAATAACAGGGAAGAGGAC---AGC---CTGACAATCACAGATATCCCTAAGCTGAGAGCATCATGGAGACAGCTTCTTCGGGACAGTGTTTTGTTGACCCTGCAAAACTATGCCACAGACTTAAAAACGGAGCAGGATTTACTCAATAATAAGGAGGCATATGCCAAACTCAGCTGGAGGGAACAGCAGGCTTTACAGGTTCGCTATGGTCAGAAGATGATCTTACATAACTTGTTGGAACTGACAAGT------------------------
>tarSyr2
-----------------------------------------------------------------------------------------------------------------------------------------------------------------------------------------------------------------------------------------------------------------------------------------------------------------------------------------------------------------------------------------------------------------------------------------------------------------------------------------------GCCAGAGGAGGAGCGTAGGCGCCTGCTGCAGGGCACAGGCGTACCCGAGGCCGTGGAAAAGGATTTGGCCAACGTCCGCAGCGAGTACTATTCCATCGTGCTGCCCTTCATGGAAGCGCACCCCAAGCTCTTCAGCCGCAGGGTTCGCTCCCTAGAACTCTACCGCCAGCTCGTGGCCCTTGTCATGGCCTACAGCTTTCAGGAGCCACTGGAGGAAGACGAGGATGAA---AAGGAGCCTAACTCCCCCCTGATGGTGCCTGCTGCAGACATACTAAACCACATAGCCAATCACAACGCCAACCTAGAATACTCTGCGAATTACCTTCGGATGGTAGCCACTCAGACCATTCCTAAAGGCCATGAGATTTTCAACACTTATGGACAAATGGCTAATTGGCAACTGATTCATATGTACGGTTTTGTTGAACCATATCCTGACAACACAGATGACACAGCTGACATTCAGATGGTGACAGTTCGTGAAGCAGCATTACAGGGAACAAAAGTTGAAGCTGAAAGGCTCCTACTGTGTGAACGCTGGAATTTCTTATGCAAACTGGAGATGGTAGGGGAAGAGGGAGCCTTTGTGATTGGGCGGGAGGAGGTGCTGACTGAAGAAGAACTGATCACCACACTAAAGGTACTGTGCATGCCTGCTGAGGAGTTTAGAGAGTTTAAGGACCAAGATGGATTGGAAGATGATAAAAGAGAAGAGTGC---AGC---CTAGCAATCACAAATATCCCCAAGCTCAGAGCATCATGGAAACAGCTTCTTCGAAACAGTGTTCTGCTGACCCTGCAAAACTATGCCACAGACTTAAAAACTGAGCAAGATTTACTCAATAATAAGGAGGTCTATGCCAAACTCAGCTGGAGGGAGCAGCAAGCCTTACAAGTTCGCTATGGTCAGAAGATGATCTTACATCAGTTATTGGAATTAACAAGTTA----------------------
>speTri2
ATGGCGACCCGGACCAAGCGCCCGCGGGTGGCGCAACCGGGGGGCGGAGGC---------------------GAGCCGGAC------------------------------------------TCCGAC------CCAGTGGCTGGCTTCCTGAGCTGGTGCGGGCGGGTAGGGCTGGAGCTGAGCCCCAAGGTGGCGGTGAGCCGGCAGGGAACTGTGGCCGGTTACGGCATGGTGACTCGTGAAAGCGTGCTGCCCGGGGAGCTGCTATTCGCCGTGCCGAGGGCAGCGCTCTTGTCGCCACACACCTGCTCGATCCGGGACTTGCTGGAACGAGAGCGAGACGCGTTGCAGAGCCAGTCGGGCTGGGTGCCGCTGCTGCTGGCGCTGCTCCATGAGCTGCAGGCCCCAGCCTCGCTGTGGAGCCCCTACTTTGCGCTGTGGCCCGAGCTGGACCGCTTGGAGCATCCCATGTTTTGGCCAGAAGAGGAGCGCCAGCGCCTGCTGCAAGGCACAGGTGTCCCGGAGGCAGTGGAGAAGGATTTGGCCAACATTCGCAGCGAGTTCTATTCCATCGTGCTTCCCTTCATGGAAGCCCATCCGGATCTCTTTGGCCCCAGTGTTCGCTCCCTGGAACTCTACCACCAGCTAGTGGCCCTTGTGATGGCCTACAGCTTTCAAGAACCACTGGAGGAAGAGGAAGATGAA---AAGGAGCCGAATTCCCCTTTGATGGTGCCTGCTGCAGACATACTAAACCACTTAGCCAATCACAATGCCAATCTAGAATACTCTGCAGATTATCTTCGGATGGTGGCTACCCGGCCCATTCCTAAAGGCCAGGAGGTTTTCAACACTTATGGACAAATGGCTAATTGGCAACTTATTCACATGTATGGTTTTGTTGAACCATATCCTGACAACACGGATGACACAGCGGACATTCAAATGGTGACTGTCCGTGAAGCTGCAGTACGGGGAACAAAAGGTGAAGCTGAAAGGCTCCAACTATATGAGCGCTGGGATTTCTTATGCAAACTGGAGATGGTAGGGGAAGAGGGTGCATTTGTGATTGGTCGTGAGGAGGTGCTAACTGAGGAGGAATTGGCCGCCACACTCAAGGTCCTGTGCATGCCTGCGGAGGAGTTCAGAGAGTTTAAAGACCGAGATGGATGGGGAGAAGATGAATGGGAAGAGGAC---AGA---CTAACAGTCACAAATATCCCCAAGCTCAAAGCATCATGGAGACAGCTTCTACGAGACAGTGTTCTTTTGACTCTGCAGACCTATGCCACAGACTTAAAAACTGAGGAGGACGTACTCAGTAATAAGGAGGCCTATGCAAAACTCAGCTGGAGGGAAAAGCAGGCCTTACAGGTTAGGTATGGTCAGAAGATGATCTTACATCAGTTACTGGAACTGACAAGT------------------------
>ochPri3
ATGGCGACGCAGGCGAAGCGCCCGCGGGTGGCGGGGCCGGAGGGCGGAGGC---------------------GGC---GAC------------------------------------------GCGGAG------CCTGTGGCTGGCTTCCTGAGCTGGTGCCAGCAGGTGGGACTGGAGCTGAGTCCTAAGGTGGAAGTGAGTCGGCAGGGCACCGTGGCCGGCTACGGCATGCTGGCGCGGGAGAGCGTGCAGCGCGGGGAGCTGCTGTTCGCGGTGCCGCGGAGCGCGGTGCTGTCGCAGCACACCTGCTCCATCGGCGGCCTGCTGGAGCGAGAGCGAGGCGCCCTGCAGAGTCAGTCGGGCTGGGTGCCGCTGCTGCTGGCGCTGCTCCACGAGCTACAGGCTCCAACCTCACGCTGGAGGCCCTACTTTGCGCTCTGGCCTGAGCTGGGCCGCTTGGAGCACCCCATGTTCTGGCCGGAGGAGGAGCGCCGGCGGCTGCTGCAGGGCACTGGAGTGCCCGAGGCTGTGGAGAAGGACCTGGCCAACATCCGCAGCGAGTACCATTCCATCGTGCTGCCCTTCATGGAAGCCCATCCTGATCTCTTCAGCCCCAAGGTCCGCTCCCTGGAGCTCTACCGCCAGCTCGTGGCCCTGGTGATGGCCTACAGCTTTCAAGAACCACTGGAGGAAGAGGAGGATGAG---AAGGAGCCAAACGCCCCTTTGATGGTGCCAGCAGCAGACATTCTAAACCACTTAGCCAATCACAATGCCAATCTAGAATATTCTGCAAATCATCTTCGGATGGTGGCCACTCAGCCCATTCCTAAAGGCCATGAGATTTTCAACACTTATGGACAAATGGCCAATTGGCAGCTGATTCACATGTATGGCTTTGTTGAACCGTATCCTGACAACACAGATGACACAGCTGACATCCAGATGGTCACCGTTCGTGAAGCAGCATTACAGAGAGTGAAGGTGGATGCTGACCGGCTGCTCCTGTGTGAGCGCTGGGATTTCCTGTGCGAACTGGAGATGGTGGGGGAAGAGGGAGCCTTCGTGATCGGGCGGGAAGAGGTGCTGACGGAAGAGGAGCTGACCACCACGCTAAAGGTACTGTGCATGCCTGCTGAGGAATTCAGAGAATTTAAAGACCGGGATGGATGGAGAGATGATGAAAGGGAAGAAGAC---ACC---CTGACACTCAAAAATATCTCCAAGCTCAAGGCGCCATGGAAGGAGCTCCTTCGGGACAGTGTGGTGCTGACCCTGCAGACATACGCCACAGACTTACAAAGTGAGCAGGATTTACTCGGCAATGAGGAGCTCTACACCCAGCTCAGCTCGCGGGAGCAGCAGGCCCTGCAGGTCCGTTATGGTCAAAAGATGATCTTACACCAGCTGCTGGAAGTGACCAGT------------------------
>hg38
ATGGCGACCCAGGCGAAGCGTCCACGGGTGGCGGGGCCCGTGGACGGCGGC---------------------GAC------------------------------------------------CTGGAT------CCTGTGGCCTGCTTCCTGAGCTGGTGCCGGCGGGTGGGGCTGGAGCTGAGTCCCAAGGTGGCGGTCAGCCGGCAGGGCACGGTGGCCGGCTACGGCATGGTGGCCCGGGAGAGCGTGCAGGCCGGAGAGCTGTTGTTCGTGGTGCCGCGGGCCGCGCTCCTGTCGCAGCACACCTGCTCCATCGGCGGCCTGCTGGAGCGAGAGCGAGTTGCGCTGCAGAGCCAGTCGGGCTGGGTGCCACTGCTGCTGGCGCTGCTCCACGAGCTGCAGGCCCCGGCCTCACGCTGGAGGCCCTACTTTGCGCTCTGGCCCGAGCTGGGCCGCTTGGAGCACCCGATGTTCTGGCCAGAGGAGGAGCGCCGGTGCCTGCTCCAGGGCACAGGCGTACCTGAGGCCGTGGAGAAGGATTTGGCCAACATCCGCAGCGAGTACCAGTCCATCGTGCTGCCCTTCATGGAAGCCCACCCCGATCTCTTCAGCCTCAGGGTTCGCTCCCTAGAACTCTACCACCAGCTGGTGGCCCTTGTGATGGCCTATAGCTTTCAGGAACCACTGGAGGAAGAAGAGGATGAA---AAGGAGCCCAACTCCCCCGTGATGGTGCCTGCTGCAGACATACTAAACCACTTAGCCAATCACAACGCCAATCTAGAATACTCTGCGAATTGTCTTCGGATGGTAGCCACTCAGCCCATTCCTAAAGGCCATGAGATTTTCAACACTTATGGGCAAATGGCTAACTGGCAACTGATTCATATGTACGGTTTTGTTGAACCATATCCTGACAACACAGATGACACAGCTGACATTCAGATGGTGACAGTTCGTGAGGCAGCATTACAGGGAACAAAAACTGAAGCTGAAAGGCACCTAGTGTACGAGCGCTGGGATTTCCTATGCAAACTGGAGATGGTAGGGGAAGAGGGAGCCTTTGTGATAGGGAGGGAGGAGGTGCTGACTGAAGAGGAGCTGACCACCACACTAAAGGTACTGTGCATGCCTGCTGAGGAGTTCAGAGAGCTTAAAGACCAGGATGGAGGGGGAGATGATAAAAGGGAAGAGGGC---AGC---CTGACGATCACAAATATTCCCAAGCTCAAAGCATCGTGGAGACAGCTGCTTCAAAACAGTGTTCTACTGACTTTGCAGACCTATGCCACAGACTTAAAAACTGACCAAGGTTTACTCAGTAATAAGGAAGTCTATGCGAAACTCAGCTGGAGGGAACAGCAAGCCTTACAGGTTCGCTATGGTCAGAAGATGATCTTACATCAGTTGTTGGAGCTGACAAGT------------------------
>panTro5
ATGGCGACCCAGGCGAAGCGTCCACGGGTGGCGGGGCCCGTGGACGGCGGC---------------------GAC------------------------------------------------CCGGAT------CCTGTGGCCTGCTTCCTGAGCTGGTGCCGGCGGGTGGGGCTGGAGCTGAGTCCCAAGGTGGCGGTCAGCCGGCAGGGCACGGTGGCCGGCTACGGCATGGTGGCCCGGGAGAGCGTGCAGGCCGGAGAGCTGCTGTTCGTGGTGCCGCGGGCCGCGCTCCTGTCGCAGCACACCTGCTCCATCCGCGGCCTGCTGGAGCGAGAGCGAGTTGCGCTGCAGAGCCAGTCGGGCTGGGTGCCACTGCTGCTGGCGCTGCTCCACGAGCTGCAGGCCCCGGCCTCACGCTGGAGGCCCTACTTTGCGCTCTGGCCCGAGCTGGGCCGCTTGGAGCACCCGATGTTCTGGCCAGAGGAGGAGCGCCGGTGCCTGCTCCAGGGCACAGGCGTACCTGAGGCCGTGGAGAAGGATTTGGCCAACATCCGCAGCGAGTACCAGTCCATCGTGCTGCCCTTCATGGAAGCCCACCCCGATCTCTTCAGCCTCAGGGTTCGCTCCCTAGAACTCTACCACCAGCTGGTGGCCCTTGTGATGGCCTATAGCTTTCAGGAACCACTGGAGGAAGAAGAGGATGAA---AAGGAGCCCAACTCCCCCGTGATGGTGCCTGCTGCAGACATACTAAACCACTTAGCCAATCACAACGCCAATCTAGAATACTCTGCGAATTGTCTTCGGATGGTAGCCACTCAGCCCATTCCTAAAGGCCATGAGATTTTCAACACTTATGGGCAAATGGCTAACTGGCAACTGATTCATATGTACGGTTTTGTTGAACCATATCCTGACAACACAGATGACACAGCTGACATTCAGATGGTGACAGTTCGTGAGGCAGCATTACAGGGAACAAAAACTGAAGCTGAAAGGCTCCTAGTGTACGAGCGCTGGGATTTCCTATGCAAACTGGAGATGGTAGGGGAAGAGGGAGCCTTTGTGATAGGGAGGGAGGAGGTGCTGACTGAAGAGGAGCTGACCACCACACTAAAGGTACTGTGCATGCCTGCTGAGGAGTTCAGAGAGCTTAAAGACCAGGATGGAGGGGGAGATGATAAAAGGGAAGAGGGC---AGC---CTGACGATCACAAATATTCCCAAGCTCAAAGCATCGTGGAGACAGCTGCTTCAAAACAGTGTTCTACTGACTTTGCAGACTTATGCCACAGACTTAAAAACTGACCAAGGTTTACTCAGTAATAAGGAAGTCTATGCCAAACTCAGCTGGAGGGAACAGCAAGCCTTACAGGTTCGCTATGGTCAGAAGATGATTTTACATCAGTTGTTGGAACTGACAAGT------------------------
>gorGor5
ATGGCGACCCAGGCGAAGCGTCCACGGGTGGCGGGGCCCGTGGACGGCGGC---------------------GAC------------------------------------------------CCGGAT------CCTGTGGCCTGCTTCCTGAGCTGGTGCCGGCGGGTGGGGCTGGAGCTGAGTCCCAAGGTGGCGGTCAGCCGGCAGGGCACGGTGGCCGGCTACGGCATGGTGGCCCGGGAGAGCGTGCAGGCCGGAGAGCTGCTGTTCGTGGTGCCGCGGGCCGCGCTCCTGTCGCAGCACACCTGCTCCATCGGCGGCCTACTGGAGCGTGAGCGGGTTGCGCTGCAGAGCCAGTCGGGCTGGGTGCCACTGCTGCTGGCGCTGCTCCACGAGCTGCAGGCCCCGGCCTCACGCTGGAGGCCCTACTTTGCGCTCTGGCCCGAGCTGGGTCGCTTGGAGCACCCGATGTTCTGGCCAGAGGAGGAGCGCCGGTGCCTGCTCCAGGGCACAGGCGTACCTGAGGCCGTGGAGAAGGATTTGGCCAACATCCGCAGCGAGTACCAGTCCATCGTGCTGCCCTTCATGGAAGCCCACCCCGATCTCTTCAGCCTCAGGGTTCGCTCCCTAGAACTCTACCACCAGCTGGTGGCCCTTGTGATGGCCTATAGCTTTCAGGAACCACTGGAGGAAGAAGAGGATGAA---AAGGAGCCCAACTCCCCCGTGATGGTGCCTGCTGCAGACATACTAAACCACTTAGCCAATCACAACGCCAATCTAGAATACTCTGCGAATTGTCTTCGGATGGTAGCCACTCAGCCCATTCCTAAAGGCCATGAGATTTTCAACACTTACGGGCAAATGGCTAACTGGCAACTGATTCATATGTACGGTTTTGTTGAACCATATCCTGACAACACAGATGACACAGCTGACATTCAGATGGTGACAGTTCGTGAGGCAGCATTACAGGGAACAAAAACTGAAGCTGAAAGGCTCCTAGTGTACGAGCGCTGGGATTTCCTATGCAAACTGGAGATGGTAGGGGAAGAGGGAGCCTTTGTGATAGGGAGGGAGGAGGTGCTGACTGAAGAGGAGCTGACCACCACACTAAAGGTACTGTGCATGCCTGCTGAGGAGTTCAGAGAGCTTAAAGACCAGGATGGAGAGGGAGATGATAAAAGGGAAGAGGGC---AGC---CTGACAATCACAAATATTCCCAAGCTCAAAGCATCGTGGAGACAGCTGCTTCAAAACAGTGTTCTACTGACTTTGCAGACCTATGCCACAGACTTAAAAACTGACCAAGGTTTACTCAGTAATAAGGAAGTCTATGCCAAACTTAGCTGGAGGGAACAGCAAGCCTTACAGGTTCGCTATGGTCAGAAGATGATCTTACATCAGTTGTTGGAACTGACAAGT------------------------
>ponAbe2
ATGGCGACCCAAGCGAAGCGTCCACGGGTGGCGGGGCCCGTGGACGGCGGC---------------------GAC------------------------------------------------CCGGAT------CCTGTGGCAGGCTTCCTGAGCTGGTGCCTGCGGGTGGGGCTGGAGCTGAGTCCCAAGGTGGCGGTCAGCCGGCAGGGCACGGTGGCCGGCTACGGCATGGTGGCCCGGGAGAGCGTGCAGGCCGGAGAGCTGCTGTTCATGGTGCCGCGGGCCGCGCTCCTGTCGCAGCACACCTGCTCCATCGGCGGCCTGCTGGAGCGAGAGCGAGTTGCGCTGCAGAGCCAGTCGGGCTGGGTGCCACTGCTGCTGGCGCTGCTCCACGAGCTGCAGGCCCCGGCCTCACGCTGGAGGCCCTACTTTGCGCTCTGGCCCGAGCTGGGCCGCTTGGAGCACCCCATGTTCTGGCCAGAGGAGGAGCGCCGGTGCCTGCTGCAGGGCACAGGCGTACCTGAGGCCGTGGAGAAGGATTTGGCCAACATCCGCAGCGAGTACCAGTCCATCGTGCTGCCCTTCATGGAAGCCCACCCCGATCTCTTCAGCCTCAGGGTTCGCTCCCTAGAACTCTACCGCCAGCTCGTGGCCCTTGTGATGGCCTATAGTTTTCAGGAACCACTGGAGGAAGAGGAGGATGAA---AAGGAGCCCAACTCCCCCGTGATGGTGCCTGCTGCAGACATACTAAACCACTTAGCCAATCACAACGCCAATCTAGAATACTCTGCGAATTGTCTTCGGATGGTAGCCACTCAGCCCATTCCTAAAGGCCATGAGATTTTCAACACTTATGGGCAAATGGCTAACTGGCAACTGATTCATATGTACGGTTTTGTTGAACCATATCCTGACAACACAGATGACACAGCTGACATTCAGATGGTGACAGTTCGTGAGGCAGCATTACAGGGAACAAAAACTGAAGCTGAAAGGCTCCTAGTGTACGAGCGCTGGAATTTCCTATGCAAACTGGAGATGGTAGGGGAAGAGGGAGCCTTTGTGATAGGGAGGGAGGAGGTGCTGACTGAAGAGGAGCTGACCACCACACTAAAGGTACTGTGCATGCCTGCTGAGGAGTTCAGAGAGCTTAAAGACCAGGATGGAGGGGGAGATGATAAAAGGGAAGAGGGC---AGC---CTGACGATCACAAATATTCCCAAGCTCAAAGCATCGTGGAGACAGCTGCTTCGAAACAGTGTTCTACTGACTTTGCAGACCTATGCCACAGACTTAAAAACTGACCAAGGTTTACTCAGTAATAAGGAAGTCTATGCCAAACTCAGCTGGAGGGAACAGCAAGCCTTACAGGTTCGCTATGGTCAGAAGATGATCTTACATCAGTTGTTGGAACTGACAAGG------------------------
>macFas5
ATGGCGACCCAGACGAAGCGCCCACGGGTGGCGGGGCCTGTGGACGGCGGC---------------------GAC------------------------------------------------CCGGAT------CCTGTGGTCGGTTTCCTGAACTGGTGCCGGCGGGTGGGGCTGGAGCTGAGTCCCAAGGTGGCGGTCAGCCGGCAGGGCACGGTGGCCGGCTACGGCATGGTGGCCCGGGAGAGCGTGCAGGCCGGAGAGCTGCTGTTCGTGGTACCGCGGGCCGCGCTCCTGTCGCAGCACACCTGCTCCATTGGCGGCCTGCTGGAGCGAGAGCGAGGCGCGCTGCAGAGCCAGTCGGGCTGGGTGCCACTGCTGCTGGCGCTCCTCCACGAGCTGCAGGCCCCGGCCTCACGCTGGAGGCCGTACTTTGCGCTCTGGCCCGAGCTGGGCCGCTTGGAGCACCCGATGTTCTGGCCAGAGGAGCAGCGCCGGTGCCTGCTGCAGGGCACAGGCGTACCTGAGGCCGTGGAGAAGGATTTGGCCAACATCCGCAGCGAGTACCACTCCATCGTGCTGCCCTTCATGGAAGCCCACCCCGATCTCTTCAGCCTCAGGGTTCGCTCCCTAGAACTCTACCATCAGCTCGTGGCCCTTGTGATGGCCTATAGCTTTCAGGAACCACTGGAAGAGGAGGAGGATGAA---AAGGAGCCCAACTCCCCAGTGATGGTGCCTGCTGCAGACATACTAAACCACTTAGCCAATCACAATGCCAATTTAGAATATTCTGCGAATTGTCTTCGGATGGTAGCCACTCAGCCCATTCCTAAAGGCCATGAGATTTTCAACACTTATGGGCAAATGGCTAACTGGCAACTGATTCATATGTACGGTTTTGTTGAACCATATCCTGACAACACAGATGACACAGCTGACATTCAGATGGTGACAGTTCGTGAGGCAGCATTACAGGGAACAAAAACTGAAGCTGAAAGGCTCCTAGCGTATGAGCGCTGGGATTTCCTATGCAAACTGGAGATGGTAGGGGAAGAAGGCGCCTTTGTGATAGGGAGGGAGGAGGTGCTAACTGAAGAGGAGCTGATCACCACACTAAAGGTACTGTGCATGCCTGCTGAGGAGTTCAGAGAGCTTAAAGACCAGGATGGAGGGGGAGATAATAAAAGGGAAGAGGGC---AGC---CTGACGATCACAAATATTCCCAAGCTCAAAGCATCGTGGAGACAGCTGCTACGAAACAGTGTTCTATTGACCTTACAGACCTATGCCACAGACTTAAAAACTGACCAAGATTTACTCAGTAATAAGGAAGTCTATGCCCAACTCAGCTGGAGGGAACAGCAAGCCTTACAGGTTCGCTATGGTCAGAAGATGATCTTACATCAGTTGTTGGAACTGACACAAGTTGGCAGTTTCCCTGTTCCC---
>calJac3
ATGGCGACCCAGGCGAAGCGCCCACGGATGGCAGAGCCCATAGCTTGCGGC---------------------GAC------------------------------------------------CAGGAT------CCTGTGGCCGGCTTCTTGAGTTGGTGCCGGCGGGTGGGACTGGAGTTGAGCCCCAAGGTGGAGGTCAGCCGGCAGGGCACGGTGGCCGGCTATGGCATGGTGGCCCGGGAGAGCGTGCAGGCCGGAGAGCTGCTGTTCGTGGTGCCGCGTGCCGCGATCCTGTCGCAGTACACCTGCTCTATCGGCGGCCTGTTGGAGCGAGAGCGAGGCGCACTGCAGAGCCAGTCGGGCTGGGTGCCACTGCTGCTGGCGCTGCTGCACGAGCTGCAGGCCCCGGCCTCACACTGGAGGCCGTACTTTGCGCTCTGGCCCGAGCTGGGCCACTTGAAGCACCCTATGTTCTGGCCAGAGGAGGAGCGCCGGCGCCTGCTGCAGGGCACAGGCGTACCTGAAGCCGTGGAGAAGGATTTGGACAGCATCCGTAGCGAGTACCACTCGATTGTGCTGCCCTTTATGGAAGCCCACCCCGATCTCTTCAGCCTCAGGGTTCACTCCCTAGAACTCTACCTCCAGCTCGTGGCCCTTGTGATGGCCTATAGCTTTCAGGAACCACTGGAGGAAGAGGAGGATGAA---AAGGAGCCCAACTCCCCCGTGATGGTGCCCGCTGCAGACATACTAAACCACTTAGCCAATCACAATGCCAATCTGGAATACTCTGCGGATTGTCTTCGGATGGTAGCCACTCAGCCCATTCCTAAAGGCCATGAGATTTTCAACACTTATGGGCAAATGGCTAACTGGCAACTGATTCATATGTATGGTTTTGTTGAACCATATCCTGACAACACAGATGACACAGCTGACATTCAGATGGTGATAGTTCGTGAGGCAGCATTACAGGGAACAAAAACTGAAGCTGAAAGGCTCCTACTGTATGAGCGCTGGGATTTCCTATGCAAACTGGAGATGGTAGGGGAAGAGGGAGCTTTTGTGATAGGGAGGGAGGAGGTGCTGACTGAAGAGGAGCTGACCACCACACTAAAGGTACTGTGCATGCCTGCTGAAGAGTTCAGAGAGTTTAAAGACCAGGATGGAGGGGGAGATGATAAAAGGGAAGAGGGC---AGC---CTGACAGTCACAAACATTCCCAAGCTCAAAGCATCGTGGAGACAACTGCTTCGAAACAGCATTCTGTTGACCCTGCAAACCTATGCCACAGACTTAAAAACTGACAAAGATGTACTCAGCAATAAGGAGGTCTATGCTAAACTCAGCTGGAGGGAACAGCAAGCCCTACAGGTTCGCTATGGTCAGAAGATGATCTTACATCAGTTGTTAGAACTGACAAAT------------------------
>saiBol1
ATGGCGACCCAGGCGAAGCGCCCACGGGTGGCGGGGCCCATGGCTTGCGGA---------------------GAC------------------------------------------------CCGGAT------CCTGTGGCCGGCTTCTTGAGCTGGTGCCGGCGGGTGGGGCTGGAGTTGAGCCCCAAGGTGGAGGTCAGCCGGCAGGGCACGGTGGCCGGTTACGGCATGGTGGCCCGAGAGAGCGTGCAGGCTGGAGAGCTGCTGTTCGTGGTGCCGCGTGCGGCGATCCTGTCGCCGCACACCTGCTCCATCGGCGGCCTGCTGGAGCGAGAGCGAGGTGCGCTGCAGAGCCAGTCGGGCTGGGTGCCACTGCTGCTGGCACTGCTGCACGAGCTGCAGGCCGCGGCCTCACACTGGAGGCCGTACTTTGCGCTCTGGCCCGAGCTGGGCCACTTGGAGCACCCTATGTTCTGGCCAGAGGAGGAGCGCCGGCGCCTGCTGCAGGGCACAGGCGTACCTGAGGCCGTGGAGAAGGATTTGGACAGCATCCGTAGCGAGTACCACTCGATTGTGCTGCCCTTTATGGAAGCCCACCCCGATCTCTTCAGCCTCAGGGTTCACTCCCTAGAACTCTACCTCCAGCTCGTGGCCCTTGTGATGGCCTATAGCTTTCAGGAACCACTGGAGGAAGAGGAAGATGAA---AAGGAGCCCAACTCCCCCATTATGGTGCCCGCTGCAGACATACTAAACCACTTAGCCAATCACAATGCCAATCTGGAATACTCTGCGGATTGTCTTCGGATGGTAGCCACTCAGCCCATTCCTAAAGGCCATGAGATTTTCAACACGTACGGGCAAATGGCTAACTGGCAGCTGATTCATATGTATGGTTTTGTTGAACCATATCCTAACAACACAGATGACACAGCTGACATTCAGATGGTGACAGTTCGTGAGGCAGCATTACAGGGAACAAAAACTGAAGCTGAAAGGCTCCTAATGTATGAACGCTGGGATTTCCTATGCAAACTGGAGATGGTAGGGGAAGAGGGAGCTTTTGTGATAGGGAGGGAGGAGGTGCTGACTGAAGAGGAGCTGACCACCACACTAAAGGTACTGTGCATGCCTGCTGAAGAGTTCAGAGAGTTTAAAGACCAGGATGGAGGGGGAGATGAGAAAAGGGGAGACGGC---AGC---CTGACGATCACAAACATTCCTAAGCTCAAAGCATCGTGGAGACAGCTGCTTCGAAACAGCATTCTATTGACCCTGCAAACCTATGCCACAGACTTAAAAACTGACAAAGATGTACTCAGCAATAAGGAGGCCTACGCTAAACTCAGCTGGAGGGAACAGCAAGCCTTACAGGTTCGCTATGGTCAGAAGATGATCTTACATCAGTTGTTGGAAATGACAAGT------------------------
>HLrouAeg4
ATGGCGACGCAGGCGAAACGCGGACGGGTGGCGGGGCCTGTGGGCGGCGGC---------------------GATTCTGAC------------------------------------------CTGGAT------CCGGTGGCCAGCTTCTTGAGCTGGTGCCGGCGCGTGGGGCTGGAGCTGAGTCCCAAGGTGGCGGTGAGCCGGCAGGGCACGGTCGCTGGCTACGGCATGGTGGCCCAGGAGAGCGTGCAGCCCGGGGAGTTGCTGTTCGCTGTGCCGCGGGCCGTGCTCCTGTCACAACACACGTGCTCTATCAGTGGCCTGCTGGAGCGAGAGCGAGGCGCGCTGCAGAGTCAATCGGGCTGGGTGCCGCTGCTGCTGGCGCTGCTGCACGAGCTGCAGGCCCCGGCCTCGCCCTGGACCCCCTACTTTGCGCTCTGGCCAGAGCTGGGCAGCTTGGAGCACCCCATGTTCTGGCCCGAGGAGGAGCGCCAGCGGTTGCTGCAGGGCACAGGGGTACCTGAGGCCGTGGAGAAGGATCTGGCTAACATCCGCAGCGAGTACTATTCCATCGTGCTGCCCTTCATGGAAGCCCACCCCGATCTTTTCAGCCCCAGGGTTCGCTCCCTGGAACTCTACCACCAGCTCGTGGCTCTCGTGATGGCCTACAGCTTTCAGGAACCACTGGAGGAAGAGGAGGATGAA---AAGGAGCCAAACTCCCCTTTGATGGTGCCTGCTGCAGACATACTAAACCATGTAGCCAGTCACAATGCCAATCTGGAATATTCTCCAAATTATCTTCGGATGGTGGCTACTCAGCCCATTCCTAAAGGCCATGAGATTTTCAACACTTACGGGCAAATGGCTAATTGGCAGCTGATTCATATGTACGGTTTTGTTGAACCATATCCTGACAATACAGATGACACAGCTGACATTCAGATGGTGACAGTTCGTGAAGCAGCATTACAGGGAACAGATGTTGAAGCTGAAAGGGTCCTGCTGTATGAACGCTGGGATTACTTATGCAAACTGGAGATGGTAGGGGAAGAGGGAGCCTTTGTGATTGGGCGGGAGGAAGTGCTGACTGAAGAGGAACTGACCACCACACTCAAGGTACTGTGCATGCCACCTGAAGAGTTCAGAGAGTTTAAAGACCAGGATGGATGGGGAGATGATAAAAAGGAAGAAGAC---AGC---CTGACAATCACAAATATCCCCAAGCTCAAAAAATCATGGAGACAGCTTCTTCGGGACAGTGTTTTGCTGACCCTGCAAACCTATGCCACAGATTTAAAAACCGAGCAAGATTTACTCAGTAATAAGGAAGTCTACGCCAAACTCAGTTGGAGGGAACAGCAGGCTTTACAGGTTCGGTATGGTCAGAAGATGATCTTACACCAGCTGTTGGAACTGACAGGG------------------------
>oryCun2
--------------------------------------------------------------------------------------------------------------------------------------------------------------------GCAAGTGGGGCTGGAGCTGAGTCCCAAGGTGGCCGTGAGCCGGCAGGGCACGGTGGCGGGCTACGGCATGGTGGCGCGGGAGAGCGTGCAGCGCGGCGAGCTGCTGTTCGCGGTGCCGCGGGCTGCGATCCTGTCACAGCACACCTGCTCGATCGGCGACCTGCTGGAGCGAGAGCGAGGCGCGCTGCAGAGCCAGTCGGGCTGGGTGCCGCTGCTGCTGGCGCTGCTTCACGAGCTGCAGGCCCCAGCCTCGCCATGGAGCCCCTACTTTGCGCTGTGGCCTGAGCTGGGCCGCTTGGAGCACCCAATGTTCTGGCCAGAGGAGGAGCGCCGGCGCCTGCTGCAGGGCACGGGCGTACCTGAGGCCGTGGAGAAGGATTTGGCCAGCATCCGCAGCGAGTACTATTCCATCGTGCTGCCCTTCATGGAAGCCCATCCTGATCTCTTCAGCCCCAAGGTTCACTCCCTGGAACTCTACCATCAGCTCGTGGCCCTTGTGATGGCCTACAGCTTTCAAGAACCACTGGAGGAAGAGGAGGATGAA---AAGGAGCCAAACTCCCCTTTGATGGTGCCTGCAGCAGACATTCTAAACCACTTAGCCAATCACAATGCCAATCTAGAATATTCTGCAGATTATCTTCGCATGGTGGCCACTCAGCCCATTCCTAAAGGCCATGAGATTTTCAACACTTACGGACAAATGGCTAATTGGCAACTGATTCATATGTATGGCTTTGTTGAACCATATCCTGACAACACAGATGACACAGCCGACATCCAAATGGTGACAGTTCGTGAAGCAGCACTACAGAAAGCAAAAGTTGAGGCTGAACGGCTCCTACTGTATGAGCGCTGGGATTTCTTGTGCAAACTGGAGATGGTAGGAGAAGAGGGTGCGTTTGTAATTGGACGTGAGGAGGTGCTAACTGAAGAGGAACTGACCACCACACTGAAGGTACTGTGCATGGCTGCTGAGGAGTTCAGAGAATTTAAAGACCAGGATGGATGGGGAGATGATAAAAGGGAAGAAGAGGGCAGC---CTGACACTCAAAAATATCCCCAAGCTCAAAGCACCGTGGAAACAGTTGCTTCGAGACAGTGTTCTGTTGACCCTGCAAACCTATACCACAGACTTAAAAAGTGAGCAGGATTTACTCAGTAATAAGGAGGTCTACACCAAACTCAGCTGGAGGGAACAGCAAGCCTTACAGGTTCGCTATGGTCAGAAGATGATCTTACACCAGTTGTTGGAAATGACTCTTTA----------------------
>cerSim1
ATGGCGACCCAGGCGAAGCGCCGGCGGGTGGCGGGGCCTGCGGGTGCCGGC---------------------GACCCGGAC------------------------------------------CCGGAC------CCGGTGGCCGGCTTCCTGAGCTGGTGCCGGCGGGTGGGGCTGGAGCTGAGTCCCAAGGTGGCGGTGAGCCGGCAGGGCACGGTGGCCGGCTACGGCATGGTGGCCCAGGAGAGCGTGCAGCCCGGGGAGCTGCTGTTCGCGGTGCCGCGGGCCGCGCTCCTGTCGCAGCACACCTGCTCCATCAGCGGCCTGCTGGAGCGAGAGCGAGGCGCGCTGCAGAGCCAGTCGGGCTGGGTACCGCTGCTGCTGGCGCTGCTGCACGAGCTGCAGGCCCCGGCCTCGCCCTGGAGCCCCTACTTTGCCCTCTGGCCCGAGCTGGGCCGCTTGGAGCACCCGATGTTCTGGCCAGAGGAGCAGCGCCGGCAATTGCTGCAGGGCACAGGCGTACCTGAGGCCGTGGAGAAGGATTTGGCCAACATCCGCAGCGAGTACTATTCCATCGTGCTGCCCTTCATGGAAGCCCACCCTGATCTTTTCAGCCCCAGGGTTCGCTCCCTGGAACTCTACCACCAGCTGGTAGCTCTTGTGATGGCCTACAGCTTTCAGGAACCACTGGAGGAAGAGGAGGATGAA---AAGGAGCCAAACTCTCCTTTGATGGTGCCTGCTGCAGACATACTAAACCACTTAGCCAATCACAATGCCAATCTAGAATACTCTCCAAATTGTCTTCGGATGGTGGCCACTCAGCCCATTCCTAAAGGCCATGAGATTTTCAACACTTATGGGCAAATGGCTAATTGGCAACTAATTCATATGTACGGTTTTGTTGAACCATATCCTGACAACACGGATGACACAGCTGACATTCAGATGGTGACAGTTCGTGAAGCAGCATTACAGGGAACAAAAGTTGAAGCTGAAAAGCTCCTACTGTATGAACGCTGGGAGTTCTTATGCAAGCTGGAGATGGTAGGGGAAGAGGGAGCCTTTGTGATTGGGCGGAAGGAAGTGCTGACTGAAGAGGAACTGACTGCCACACTCAAGGTACTGTGCATGCCTGCTGAGGAGTTCAGGGAGTTTAAAGACCAGGATGGATGGGCAGATGATAAAAAGGAAGAGGAC---AGC---CTGACAATCACAAATATCCCCAAGCTCAAAGCATCCTGGAGACAGCTTCTGCGCAACAGTGTTTTGTTGACCCTGCAAACCTATGCGACAGACCTAAAAGCGGATCAAGATTTACTCAGTAATAAGGAGGTCTACGCCAAACTCAGCTGGAGGGAACAGCAGGCCTTACAGGTTCGTTATGGGCAGAAGATGATCTTACACCAGTTGTTGGAATTAACAAAT------------------------
>ailMel1
----ATGGCGAGACCAAGCGCCGGCGGGTGGCGGGGCCTGTGGGCGGTGGC---------------------GACGCGGCC------------------------------------------CCGGAC------CCGGTGGCCGGTTTCCTGAGCTGGTGCCGGCAGGTGGGGCTGGAGCTGAGTCCCAAGGTGGCGGTGAGCCGGCAGGGCACGGTGGCCGGCTACGGCATGGTGGCCCGGGAGAGCGTGCAGCCCGGGGAGCTGTTGTTCGCCGTGCCGCGGGCCGCGCTCCTGTCGCAGCACACCTGCTCCATCGGCGGCCTGCTGGAGCGAGAGCGAGGCACGCTGCAGAGCCAGTCGGGCTGGGTGCCGCTGCTGCTGGCGCTGCTGCACGAGCTGCAAGCCCCGGCCTCCCCCTGGAGCCCCTACTTTGCGCTCTGGCCGGAGCTGGGCCGCTTGGAGCACCCCATGTTCTGGCCTGAGGAGGAGCGCCGGCGACTGCTGCAGGGTACAGGCGTACCCGAGGCCGTGGAAAAGGACTTGGCCAACATCCGCAGCGAATACTATTCCATCGTGTTGCCCTTCATGGAAGCCCACCCGGATCTTTTCAGCCCCAGGGTTCGCTCCCTGGATCTCTACCGCCAGCTTGTGGCTCTTGTGATGGCCTACAGCTTTCAGGAACCACTGGAGGAAGAGGAGGATGAA---AAGGAGCCAAACTCCCCTTTGATGGTGCCTGCTGCAGACATACTAAACCACTTAGCCAATCATAATGCCAATCTAGAATACTCTCCAAACTGTCTTCGGATGGTGGCCACTCAGCTCATTCCTAAAGGCCATGAAATTTTCAACACTTATGGGCAAATGGCTAATTGGCAACTGATTCATATGTATGGTTTTGCTGAACCATATCCTGACAACACGGACGACACAGCTGACATTCAGATGGTGACAGTTCGTGAAGCAGCATTACAGGGAACAAAAGTTGAAGCGGAGAGGCTCCTACTGTATGAACGCTGGGATTTCTTATGCAAACTGGAGATGGTTGGAGAAGAGGGAGCCTTTGTGATTGGACGTGAGGAGGTACTGACTGAAGAGGAACTGACCACTACACTCAAGGTACTATGCATGCCTGCTGAGGAGTTCAGAGAGTTTAAAGACCAGGATGGATGGGGAGATAATAAAAGGGAAGAGGAC---AGC---TTGACAATCACAAATATCCCCAAACTTAAAGCATCATGGAGACACCTTCTTCGGGACAGTGTTTTGTTGACCCTGCAAACATATGCCACAGACTTAAAATCTGAACAAGATTTACTAAGTAAC---GAGGTCTACACCAGACTCAGCTGGAGGGAACAGCAGGCCTTGCAGGTTCGCTATGGTCAGAAGATGATCTTACATCAGTTGTTGGAACTGACAAGTT-----------------------
>musFur1
ATGGCGACTGAGGCGAAGCGCCGGCGGGTGGCGGAGCCTGTGGGCGGCAGC---------------------GACGCGGAC------------------------------------GCGGACCCGGAC------CCGGTGCCCGGTTTCCTGAGCTGGTGCCGGCAGGTTGGGCTGGAGTTGAGTCCCAAGGTGGCGGTGAGCCGGCAGGGAACGGTGGCCGGTTACGGCATGGTGGCCCGGGAGAGCGTGCGGCCCGGGGAGCTGCTGTTCGCCGTGCCGCGGGCCGCCCTCCTTTCGCAGCACACCTGCTCCATTGGCGGCCTGCTGGAGCGAGAGCGAGGCGCGCTGCAGAGCCAGTCGGGCTGGGTGCCGCTGCTGCTGGCGCTGCTGCACGAGCTGCAGGCCCCGGCCTCGCCCTGGAGCCCCTACTTTGCGCTCTGGCCGGAGCTGGGCCGATTGGAGCACCCCATGTTCTGGCCTGAGGAGGAGCGCAGGCGACTGCTGCAGGGCACAGGTGTACCGGAGGCCGTGGAGAAGGACTTGGCCAACATCCGCAGCGAGTACTATTCCATCGTGTTGCCCTTCATGGAAACCCACCCGGATCTTTTCAGCCCCAGGGTTCGCTCCCTGGAACTCTACCGCCAGCTCGTGGCTCTTGTGATGGCCTACAGCTTTCAGGAACCACTGGAGGAAGAGGAGGATGAA---AAGGAGCCAAACTCCCCTTTGATGGTGCCTGCTGCAGACATACTAAACCATTTAGCCAATCATAATGCCAATCTAGAATACTCTCCAAATTGTCTTCGGATGGTGGCCACTCAGCCCATTCCTAAAGGCCATGAAATTTTCAACACTTACGGGCAAATGGCTAATTGGCAACTGATTCATATGTATGGTTTTGTTGAACCATATCCTGACAACACGGATGACACAGCTGACATTCAGATGGTGACAGTTCGTGAAGCAGCATTACAGGGAACAAAAGCTGAAGCTGAAAAGCTCCTACTCTATGAACGCTGGGATTTCTTATGTAAACTGGAGATGGTTGGGGAAGAGGGAGCCTTTGTGATTGGGCGTGAGGAGATACTCACTGAAGAGGAACTGACCTCTACACTCAAGGTACTGTGCATGTCTCCTGAGGAGTTCAGAGAGTTTAAAGACCAGGATGGATGGGGAGATAATAAAAGGGAAGAGGAC---AGC---CTGACAATCACAAATATCCCGAAACTCAAAGCATCATGGAGACAGCTTCTTCGGGACAGTGTTTTGTTGACCCTGCAAAACTATGCCACAGACTTAAAATCTGAACAAGATTTACTAGGTAACAAGGAGGTGTACACCAAACTGAGCTGGAGGGAACAGCAGGCCTTGCAGGTTCGCTATGGTCAGAAGATGATCTTACACCAGTTGTTGGAACTGACAAGT------------------------
>lepWed1
ATGGCGACCCAGGCGAAGCGCCGGCGGGTGGCTGGGCCTGTGGGCGGTGGC---------------------GACGCGGAC------------------------------------------CCGGAC------CCGGTGGTCGGTTTCCTGAGCTGGTGCCGGCAGGTGGGGCTGGAGCTGAGTCCCAAGGTGGCGGTGAGCCGGCAGGGCACGGTGGCCGGCTACGGCATGGTGGCCCGGGAGAGCGTGCAGCCCGGGGAGCTGCTGTTCGCCGTGCCGCGGGCCGCGCTCCTGTCGCAGCACACCTGCTCCATCGGCGGCCTGCTGGAGCGAGAGCGAGGCGCGCTGCAGAGCCAGTCGGGCTGGGTGCCGCTGCTGCTGGCGCTGCTGCACGAGCTGCAGGCCCCGGCCTCGCCCTGGAGCCCCTACTTTGCGCTCTGGCCGGAGCTGGGCCGCTTGGAGCACCCCATGTTCTGGCCCGAGGAGGAGCGCCGGCGACTGCTGCAGGGCACAGGCGTACCGGAGGCCGTGGAGAAGGACTTGGCCAACATCCGCAGCGAATACTATTCCATCGTGTTACCCTTCATGGAAGCCCACCCGGATCTTTTCAGCCCCAGGGTTCGCTCCCTGGAACTCTACCGCCAGCTCGTGGCTCTTGTGATGGCCTACAGCTTTCAGGAACCACTGGAGGAAGAGGAGGATGAG---AAGGAGCCAAACTCCCCTTTGATGGTGCCTGCTGCAGACATACTAAACCACTTAGCCAATCATAATGCCAATCTAGAATACTCTCCAAATTGTCTTCGGATGGTGGCCACTCAGCCCATTCCTAAAGGCCATGAAATTTTCAACACTTACGGGCAAATGGCTAATTGGCAGCTGATTCATATGTATGGTTTTGTTGAACCATATCCTGACAACACGGATGACACAGCTGACATTCAGATGGTGACAGTTCGTGAAGCAGCATTACAGGGAACAAAAGCTGAAGCTGAAAGGCTCCTACTGTATGAACGCTGGGATTTCTTATGCAAACTGGAGATGGTTGGGGAAGAGGGAGCCTTTGTGATTGGGCATGAGGAGGTACTGACCGAAGAGGAACTGACCAGCACACTCAAGGTCCTATGCATGCCTGCTGAGGAGTTCAGAGAGTTTAAAGAGAAGGATGGATGGGGAGAT---AAAAGGGAAGAGGAC---AGC---TTGACAATCACAAATATCCCCAATCTCAAAGCATCATGGAAACAGCTTCTTCGGGACAGTGTTTTGTTGACCCTGCAAACCTATGCCACAGACTTAAAATCTGAACAAGATTTACTCAGTAACAAGGAGGTCTACACCAAACTCAGCTGGAGGGAGCAGCAGGCCCTGCAGGTTCGCTATGGTCAGAAGATGATCTTACATCAGTTGTTGGAACTGACAAGT------------------------
>HLturTru3
ATGGCGACCCAGGCGAAGCGCCGGCGGGTGGCAGGGCTTGCGGGCAGCGAG---------------------GAC------------------------------------------------CCGGCC------CCGGTGGCCAGCTTCCTGAGCTGGTGCCGGCGGGTAGGACTGGAGCTGAGTCCCAAGGTGGCGGTGAGCCGGCAGGGCACGGTGGCCGGCTACGGCATGGTGGCCCGGGAGAGCGTGCAGCCCGGGGAGCTGCTGTTCGCGGTGCCGCGGGCCGCACTTCTGTCGCAGCACACCTGCTCAATCAGCGGCCTGCTGGAGCGAGAGCGAGGCGCGCTGCAGAGCCAGTCGGGATGGGTGCCGCTGCTGCTGGCGCTGCTGCACGAGCTGCAGGCCCCGGCCTCGCCCTGGAGCCCCTACTTTGCGCTGTGGCCCGAGCTGGGCCGCTTGGAGCACCCCATGTTCTGGCCAGAGGAGGAGCGCCGGCGATTGCTGCAGGGCACCGGCGTACCCGAGGCTGTGGAGAAGGATTTGGCCAACATCCGCAGCGAGTATTATTCCATCGTGCTGCCCTTCATGGAAGCCCACCCCGATCTTTTCAGCCCCAGGGTTCGCTCTCTGGAACTCTACCGCCAGCTCGTGGCTCTTGTGATGGCCTACAGCTTTCAGGAACCACTGGAGGAAGAGGATGATGAA---AAGGAGCCAAACTCCCCTTTGATGGTGCCTGCTGCAGACGTATTAAACCACTTAGCCAATCACAATGCCAATCTAGAATACTCTCCAAATTGTCTTCGGATGGTGGCCACTCAGCCCATTCCTAAAGGCCATGAGATTTTCAACACTTATGGGCAAATGGCTAACTGGCAGTTGATTCACATGTATGGCTTTACTGAACCGTATCCTGACAACACGGATGACACGGCTGACATTCAGATGGTGACGGTTCGTGAAGCAGCGTTACAGGGTACAAAAGTTGAAGCTGAAAGGCTCCTACTGTATGAACGCTGGGATTTCTTATGCAAACTGGAGATGGTAGGGGAAGAGGGAGCCTTTGTGATTGGGCGGGAAGAAGTGCTGACAGAAGAGGAACTGGCCATGACACTCAAGGTACTGTGCATGCCTGCTGAGGAGTTCAGAGAATTTAAAGACCAGGATGGATGGGGAGATGATAAAAGGGAAGAGGAC---AGC---CTGACAATCACAAATATCCCCAAACTCAAAGCATCATGGAGACAGCTTCTTCGGGACAGTGTTTTATTGACCCTGCAAACTTATGCCACAGACTTAAAAACTGAGCAAGATTTACTCAGTAGTAAGGAGGTCTACGCCACACTCAGCTGGAGGGAACAGCAAGCCTTACAGGTTCGTTATGGTCAGAAGATGATCTTACACCAATTGTTGGAACTGACTAAC------------------------
>balAcu1
ATGGCGACCCAGGCGAAGCGCCGGCGGGTGGCAGGGCTTGCGGACAGTGAG---------------------GAC------------------------------------------------CCGGCC------CCGGTGGCCGGCTTCCTGAGCTGGTGCCGGCGGGTGGGACTGGAGCTGAGTCCCAAGGTGGCGGTGAGCCGGCAGGGCACGGTGGCCGGCTACGGCATGGTGGCCCGGGAGAGCGTGCAGCCCGGGGAGCTGCTGTTCGCGGTGCCGCGGGCCGCACTCCTGTCGCAGCACACTTGCTCAATCAGCGGCCTGCTGGAGCGAGAGCGAGGCGCGCTGCAGAGCCAGTCGGGATGGGTGCCGCTGCTGCTGGCGCTGCTCCACGAGCTGCAGGCCCCGGCCTCGCCCTGGAGCCCCTACTTTGCGCTGTGGCCCGAGCTGGGCCGCTTGGAGCACCCCATGTTCTGGCCAGAGGAGGAGCGCCGGCGATTGCTGCAGGGCACCGGCGTACCCGAGGCTGTGGAGAAGGATTTGGCCAGCATCCGCAGCGAGTATTATTCCATCGTGCTGCCCTTCATGGAAGCCCACCCCGATCTTTTCAGCCCCAGGGTGCGCTCTCTGGAACTCTACCGCCAGCTCGTGGCTCTTGTGATGGCCTACAGCTTTCAGGAACCACTGGAGGAAGAGGAGGATGAA---AAGGAGCCAAACTCCCCTTTGATGGTGCCTGCTGCAGACGTACTAAACCACTTAGCCAATCACAATGCCAATCTAGAATACTCTCCAAATTGTCTTCGGATGGTGGCCACTCAGCCCATTCCTAAAGGCCATGAGATTTTCAACACTTACGGGCAAATGGCTAACTGGCAGTTGATTCACATGTATGGTTTTGCTGAACCNNNN------NNNNCGGATGACACGGCTGACATTCAGATGGTGACGGTTCGTGAAGCAGCGTTACAGGGAACAAAAGTTGAAGCTGAAAGGCTCCTACTGTATGAACGCTGGGATTTCTTATGCAAACTGGAGATGGTAGGGGAAGAGGGAGCCTTTGTGATTGGGTGGGAGGAGGTGCTGACAGAAGAGGAACTGGCCATGACACTCAAGGTACTGTGCATGCCTGCTGAGGAGTTCAGAGAATTTAAAGACCAGGATGGATGGGGAGATGATAAAAGGGAAGAGGAC---AGC---CTGACAATCACAAATATCCCCAAACTCAAAGCATCATGGAGACAGCTTCTTCGGGACAGTGTTTTGTTGACCCTGCAAACCTATGCCACAGACTTAAAAGCTGAGCAAGATTTACTCAGTAATAAGGAGGTCTACGCCACACTCAGCTGGAGGGAACAGCAAGCCTTACAGGTTCGTTATGGTCAGAAGATGATCTTACACCAATTGTTGGAACTGACAAAT------------------------
>canFam3
ATGGCGACCCGGGCTAAGCGCCGGCGGGTGGCGGGGCCCGTGCGCGGTAGC---------------------GACCCGGAC------------------------------------------CCGGACCTGGACCCGGTGGCCGGCTTCCTGAGCTGGTGCCCGCAGGTGGGGCTGGAGCTGATTCCCAAGGTGACGGTGAGCCGGCAGGGCACGGTGGCCGGCTACGGTATGGTGGCCCGGGAGAGCGTGCAGCCCGGGGAGCTGCTGTTCGCCGTGCCGCGGGCCGCGCTCCTGTCGCAGCACACCTGCTCCATAGGCGGCCTGCTGGAGCGAGAGCGAGGCGCGCTGCAGAGCCAGTCGGGCTGGGTGCCGCTGCTGTTGGCGCTGCTGCATGAGCTGCAGACCCCAGCCTCGCTCTGGAGCCCCTACTTTGCGCTCTGGCCGGAGTTGGGCCGCTTGGAACACCCCATGTTCTGGCCCGAGGAGGAGCGCCGGCAACTGCTGCAGGGCACGGGCGTACCGGAGGCCGTGGAGAAGGACTTGGCCAACATCCGCAGTGAATACTATTCCATCGTGTTGCCCTTCATGGAAGCCCACCCGGATCTTTTCAGCCCCAGGGTTCGCTCCCTGGATCTCTACCGCCAGCTTGTGGCTCTTGTGATGGCCTACAGCTTTCAGGAACCACTGGAGGAAGAGGACGATGAA---AAGGAGCCAAACTCCCCTTTGATGGTGCCTGCTGCAGACATACTAAACCACTTAGCCAATCATAATGCCAATCTAGAATACTCTCCGAATTGTCTTCGGATGGTGGCCACTCAGCCCATTCCTAAAGGCCATGAAATTTTCAACACTTACGGACAGATGGCTAACTGGCAACTGATTCATATGTATGGTTTTGCTGAACCATATCCTGACAACACAGATGACACAGCTGACATTCAGATGGTGACAGTTCGTGAAGCAGCATTACAGGGAACAAAAGTTGAAGCTGAAAGGCTCTTACTGTTGGAACGGTGGGATTTCTTATGCAAACTGGAGATGGTTGGGGAAGAGGGAGCCTTTGTGATTGGGCGTGAGGAGGTACTGACTGAAGAGGAATTGACCACAACACTCAAGGTACTATGCATGTCTGCTGAGGAGTTCAGAGAGTTTAAAGACCAAGATGGATGGGGAGATAATAAAAGGGAAGAGGAC---AGC---TTGACAATCAAAAATATCCCCAAACTTAAAGCATCATGGAGACAGCTTCTTCGGGACAGTGTTTTGTTGACCCTGCAAACCTATGCCACAGACTTAAAATCTGAACAAGATTTACTAAGTAACAAGGAGGTCTACACCAAACTCAGCTGGAGGGAACAGCAGGCCTTACAGGTTCGCTTTGGTCAGAAGATGATCTTAAACCAGTTGTTGGAACTGACAAGT------------------------
>bosTau8
ATGGCGACCCAGGCAAAGCGCCGGCGGGTGGCCGGGCCTGCGGGCAGCGAC---------------------GAC---GAC------------------------------------------CCGGCC------CCGGTGGCCAGCTTCCTGAGCTGGTGCCAGCGGGTGGGACTGGAGCTGAGTCCCAAGGTGGCGGTGAGCCGGCAGGGCACGGTGGCCGGCTACGGCATGGTGGCCCGGGAGAGCGTGCAGCCCGGGGAACTGCTGTTCGCGGTGCCGCGGGCCGCGCTCCTGTCGCAGCACACCTGCTCCATCAGCGGTGTGCTGGAACGAGAGCGAGGCGCGCTGCAGAGCCAGTCGGGCTGGGTGCCGCTGCTGCTGGCGCTACTCCACGAGATGCAGGCCCCGGCCTCGCCCTGGAGCCCCTACTTTGCGCTCTGGCCCGAGCTGGGCCGCTTGCAGCACCCCATGTTCTGGCCAGAGGAGGAGCGCCGGCGATTGCTGCAGGGCACAGGCGTACCCGAGGCCGTGGAGAAGGATTTGGTCAACATCCGCAGCGAGTATTATTCCATTGTGCTGCCCTTCATGGACGCCCACCCCGATCTTTTCAGCCCCAGGGTCCGATCTCTGGAACTCTACCGCCAGCTCGTGGCTCTTGTGATGGCCTACAGCTTTCAGGAACCACTGGAGGAAGAGGAGGATGAA---AAGGAGCCAAACTCCCCTTTGATGGTGCCTGCTGCAGACATACTAAACCATTTAGCCAATCACAATGCCAATCTAGAATACTCTCCAACTTGTCTTCGGATGGTGGCCATTCAGCCCATTCCTAAAGGCCATGAGATCTTCAACACTTACGGGCAAATGGCTAACTGGCAACTGATTCACATGTATGGTTTTGCTGAACCGTATCCCGACAACACGAATGACACAGCTGACATTCAGATGGTGACTGTTCGTGAAGCCGCGTTACAGGGGACAAAAGTTGAAGCTGAAAGGCTCCTACTCTATGAACGCTGGGATTTCTTATGCAAATTGGAGATGGTAGGGGAAGAGGGAGCCTTTGTGATTGGGCGTGAAGAGGTACTGACTGAAGAGGAACTGGCCACTACACTCAAGGTACTGTGCATGCCTGCTGAGGAGTTCAGAGCGTTTAAAGACCAGAATGGATGGGAAGATGATAAAAGTGAAGAAGAC---AGC---CTGACAATCACAGATATCCCCAAACTCAAAGCATCATGGAGACAGCTTCTTCGGGACAGTGTTTTGTTGACCCTGCAAACCTATGCCACAGACTTAAAAACTGAGCAAGATTTACTCAGCAATAAGGAGGTCTATGCGGCACTTAGCTGGAGGGAACAGCAAGCCTTACAGGTGCGTTATGGTCAGAAGATGATTCTACACCGGCTGTTGGAGCTGACACGT------------------------
>HLmolMol2
ATGGCGACTCAGGCGAAGCGCCGGCGGGTGACGAAGCCTGTTGGCGGCGGC---------------------GACGACGAC---------------------------------GACCTGGGCCTGGAC------CCAGTGGCTGGCTTCCTGAGCTGGTGCAGGCGCGTCGGGCTGGAGCTGAGTCCCAAGGTGGCGGTAAGCCGGCAGGGCACGGTCGCCGGCTACGGCATGGTGGCCCGGGAGACCGTGCAGCCCGGAGAGCTGCTGTTCACGGTGCCGCGGGCCGCGCTCCTGTCGCAACACACCTGCTCTATCAGCGAGCTGCTGGAGCGAGAGCGAGGCGCGCTGCAGAGCCAGTCGGGCTGGGTGCCCCTTCTCCTGGCGCTACTCCACGAGTTGCAGGCCCCGGCCTCACCCTGGAGCCCCTACTTTGCGCTCTGGCCCGAGTTGGGCCACTTGAAGCACCCTATGTTCTGGCCCGAGGAGGAGCGCAGGCGGTTGCTGCAGGGGACAGGGGTACCTGAAGCCGTGGAGAAGGATTTGGCCAACATCCGCAGCGAGTACTATTCCATCGTGCTGCCCTTCATGGAAGCCCACCCCCACCTTTTCAGCCCCAGGGTTCGCTCCTTGGAACTCTACCACCAGCTCGTGGCGCTCGTGATGGCCTATAGCTTTCAGGAACCACTGGAGGAAGAGGACGATGAA---AAGGAGCCAAACCCCCCTTTGATGGTGCCTGCTGCAGACATACTGAACCACTTACCCGATCACAATGCCAATCTAGAATACTCTCCAAATTATCTTCGGATGGTGGCTACTAAGCCCATTCCTAAGGGCCATGAGATCTTCAACACGTATGGGCAAATGGCTAATTGGCAGCTGATTCATATGTACGGTTTTGTTGAACCATACCCTGACAACACAGATGACACAGCTGACATTCAGATGGTGACGGTTCGTGAAGCAGCATTACAGGGAACAAAAGCTGAAGCTGAAAGGCTCCTGCTCCTCGAACGCTGGGATTACTTATGCAAACTGGAGATGGTAGGGGAAGAGGGAGCCTTTGTGATTGGGTGGGAAAAAGTGCTGACTGAAGAGGAACTGACTACCACACTAAAGGTATTGTGCATGCCTACTGAGGAGTTCAGAGAAATTAAAGACCAGGACGGTTGGGGAGATGATGAAAGGGAAGAGGAC---AGC---CTGACAATGACAAATATCCCCAAGCTCAAAGAATCATGGAGACAGCTTCTTCGGGACAGTGTTCTGTTGACCCTGCAAACCTATGCCACAGACTTAAAAACTGAGCAAGATTTACTCAGTAACAAGGAGGTCTACACCAAACTCAGCTGGAGGGAACAGCAGGCCTTACAGGTTCGTTATGGTCAGAAGATGATTTTACACCAGTTGCTGGAACTGACAAGT------------------------
>HLrhiFer5
ATGGCGACTCCGGCGAAGCGCCAGCGGGTGGCGGGGCCTGTGGGCGGCGGC---------------------GAT------------------------------------------------CCGGAC------CCGGTGGCCGGCTTCTTGAGCTGGTGCCAGTGCGTGGGGCTGGAGCTGAGTCCCAAGGTGGCGGTGAGCCGGAAGGGCACGGTGGCCGGCTACGGCATGGTGGCCCAGGAGAGCGTGCAACCTGGGGAGCTCCTCTTTGCGGTACCGCGGGCCGTGCTCCTGTCGCAGCACACCTGCTCAATCAGCGGCCTGCTGGAGCGAGAGCGAGGCGCGCTGCAGAGCCAGTCGGGCTGGGTGCCGCTGCTGCTGGCGCTGCTCCACGAGCTGCAGGCCCCGGCCTCACCCTGGAGCCCCTACTTTGCGCTCTGGCCCGAGCTGGGCAGCTTGGAGCACCCTATGTTCTGGCCCCAGGAGGAGCGCCAGCGGTTGCTACAGGGCACAGGGGTGCCTGAGGCCGTGGAGAAGGATTTGACCAACATCCGTAGCGAGTACTATTCTATCGTGCTGCCCTTCATGGAAGCCCACCCCGATCTTTTCAGCCCCAGGGTTCGCTCCCCGGAACTCTACCACCAACTCGTGGCTCTTGTGATGGCTTACAGCTTTCAGGAACCACTGGAGGAAGAGGACGACGAC---AAGGAGCCAAACCCCCCTTTGATGGTGCCTGCTGCAGACATATTAAACCATGTAGCCAATCACAATGCCAATCTAGAATATTCTCCAAATTGTCTTCGGATGGTGGCTACTCAGCCCATTCCTAAAGGCCATGAGATTTTCAACACTTATGGGCAAATGGCTAATTGGCAACTGATTCATATGTACGGTTTTGTTGAACCATATCCTGACAACACAGATGACACCGCTGACATTCAAATGGTGACAGTTCGTGAAGCAGCATTACAGGGAACAAAAGTTGCAGCTGAAAGGCTCCTGCTATGTGAACGCTGGGATTACTTATGCAAATTGGAGATGGTAGGGGAAGAGGGAGCCTTTGTGATTGGGTGGGAAGAAGTGCTGACTGAAGAGGAACTGACCACCACACTCCAGGTGTTGTGCATGCCTGCTGAGGAGTTCAGAGAGTTTAAAGACCAAGACGGACGGGGAGATGATAAACAGGAAGACAAC---AGC---CTGACCATCAGAAATATCCCCAAGCTGAAAGAATCATGGAGACAGCTTCTTCGGGACAGTGTCTTGTTGACCCTGAAAACCTATGCCACAGACTTAAAAGCTGAGCAAGATTTACTCAGTAACAAGGAGGTATACGCCAAACTCAGCAGGCGGGAACAGCAGGCCTTACAGGTTCGTTATGGTCAAAAGATGATCTTACACCAGTTGTTGGAAGTGACAGGG------------------------
>HLphyDis3
ATGGCGGTTCAGGCGAAGCGCCGGCGGGTGACCAGGCCTGTGGGCAGCGGC---------------------AGCGACGACAAC------------------------GACCTGGACCCGAACCCGGAC------CCGGTGGCCAGCTTCCTGAGCTGGTGCCGGCGCGTGGGGCTGGACCTGAGTCCTAAAGTGGCGGTGAGCCGGCAGGGCACCGTGGCCGGCTACGGCATGGTGGCCCGGGAGAGCATACAGCCGGGGGAACTGCTGTTCGCGGTGCCGCGGGCCGCGCTCCTGTCGCAGTACACCTGCTCGATCAGCGGCCTGCTGGAGCGAGAGCGAGGCGCACTTCAGAGCCAGTCGGGCTGGGTGCCACTGCTGCTGGCGCTGCTCCACGAGCTGCAGGCCCCGGCCTCACCCTGGAGTCCCTACTTCGCGCTCTGGCCTGATTTGGGCCGCTTGGAGCACCCCATGTTCTGGCCCGAGGAGGAGCGCCGGCGGTTGCTGCAAGGCACAGGGGTACCCGAGGCGGTGGAGAAGGATTTGGCTAACATCCGCAGCGAGTACTACTCCGTCGTTCTGCCCTTCATGGAAGCCCACCCTGACCTGTTCAGCCCCAGGGTTCGCTCCCTGGAGCTCTACCACCAGCTTGTGGCCCTCGTGATGGCCTACAGCTTTCAGGAACCACTGGAGGATGATGATGATGAA---AAGGAGCCAAATCCTCCTTTGATGGTGCCTGCTGCAGACATCCTAAACCACTTAGCTAATCACAATGCCAATCTAGAATACTCCCCGAATTGTCTTCGGATGGTGGCTACTCAACCCATTCCTACAGGCCATGAAATTTTCAACACTTACGGGAAAATGGCTAATTGGCAGCTGATTCATATGTACGGTTTTGTTGAACCATACCCTGACAACACAGATGACACAGCTGACATTCAGATGGTGACAGTTCGTGAGGCAGCTTTACAGGGAGCAAAAGGGGAAGCTGCAAGGCTTCTGCTGCAGGAGCGCTGGGATTACTTATGCAGCCTGGAGATGGTAGGGGAGGAGGGAGCCTTTGTGATTGGGCGGGAAGAGGTGCTGACCGAAGAGGAACTGACTACCACACTGAAGGTGCTGTGCATGCCTGCTGAGGAGTTCAGAGAGGTTCAAGACCAGGACGGATGGGGAGATGAGGAAAGGGAAGAGGAC---AGC---CTGACAATCACAAATATCCCCAAGCTCAAAGAATCCTGGAGGCAGCTGCTACGGGACAGTGTTCTGTTGACCCTGCAGACCTACGCCACAGACTTAAAAACTGAGCAAGATTTGCTCAGTAATGAGGAGGTGTACACCAAACTCAGCTGGAGGGAACGACAGGCCTTACAGGTTCGCTACGGCCAGAAGATGATCTTACACCAGTTGCTGGAACTGACAAGT------------------------
>tupChi1
ATGGCGACCCGAGCGAAACGCCGGCGGGTGGCGGGAGCAGCGGGCGTCGGA---------------------GGTGCGGAGCCG------------GGGCCCGAGCCCGAGCCCGAGCCCGAACCCGAG------CCGGTGGCCGGCTTCCTGAGCTGGTGCGGGCGGGTGGGGCTGGAGCTGAGTCCTAAGGTGGCGGTGACCCGGCAGGGCACGGTGGCCGGCTACGGCATGGTGGCCCGGGAGAGCTTGCAGCCCGGGGAGCTGCTGTTCGCGGTACCGAGGGCCGCGCTCCTGTCGCAGCACACTTGCTCAATCCGAGGCCTGCTGGAGCGAGAGCGAAGTGCGCTGCAGAGCCAGTCGGGCTGGGTGCCACTGCTGCTGGCGCTGCTCCACGAGCTGCAGGCCTCGGCCTCTCCCTGGGGCCCCTACTTTGCGCTCTGGCCAGAGCTGGGCCGCTTGGAGCATCCTATGTTCTGGCCAGAGGAGGAGCGTCGGCGCCTGCTGCAGGGCACAGGTGTACCTGAGGCGGTGGAGAAGGACTTGGCTAACATCTGCACCGAGTACCACAACATCGTGCTGCCCTTCATGGAAGCCCACCCTGATCTCTTCAGCTCCAGGGTTCGCTCCCTGGAACTCTACCAGCAGCTTGTGGCCCTTGTGATGGCCTACAGCTTTCAGGAACCACTGGAAGAAGAGGAGGATGAA---AAGGAGCCAAACTCCCCTTTGATGGTGCCAGCTGCAGACATACTAAACCACTTGGCCAATCACAATGCCAATCTAGAATACTCTACAAATTATCTTCGGATGGTGGCCACTCAGCCCATTCCTAAAGGCCATGAGATTTTCAACACTTACGGACAAATGGCTAACTGGCAATTGATTCATATGTATGGTTTTGTTGAGCCATATCCTGACAACACAGATGACACAGCTGACATTCAGATGGTGACAGTTCGAGAAGCAGCATTACAGAGAACAAAAGGTGAAGCTGAAAGGCAGGTATTGCATGAGCGCTGGGATTTCTTATGCAAACTGGAGATGGTAGGGGAAGAGGGAGCCTTTGTGATTGGGCAGAAGGAGGTGCTGACAAAAGAGGAACTGACCGCCACCCTAAAGGTACTGTGTATGTCTGCTGAAGAGTTCAGAGAGTTTAAAGATCAGGATGAATGGGGAGATGATCAAAGGGAAGAGGAC---AGC---CTGACAATCACAAACATCCCCAAGCTCAAAGCATCCTGGAGACAGCTTCTTCGAGACAGTGTTCTGTTGACCCTACAAACCTATGCCACAGACTTAAAAACTGATCAAGATTTACTCAGTAATAAGGAGGTCTATGCCAGACTCAGCTGGAGGGAGCAGCAGGCTTTACAGGTTCGCTATGGTCAGAAGATGATCTTACATCAGTTGTTGGGATTGACAAGT------------------------
>eriEur2
ATGGCGGCCCCGGCTAAACGCTCGCGGGTTGTGGCGCCTGCGGGCAGCGGA---------------------GAGCACGACCCAGCCTCGGACCCAGACCCGGATCCGGACCCGGACCCGGACCCGGAC------CCGGTGGCCGGCTTCCTGCGCTGGTGCGGGCAGGTGGGACTGGAGCTGAGTCCCAAGGTGGCGGTGAGCCGGCAGGGCACGGTGGCCGGCTACGGCATGGTGGCCCGGGAGAGCCTGCAGCCCGGGGAGCTGCTGTTCGCGGTGCCGCGCGCCGCGCTCCTGTCGCCGCGCACCTGCTCCATCCGCGGCCTCCTGGAGCGAGAGCAAGGCGCACTACAGAGCCAGTCTGGCTGGGTGCCGCTGCTGCTGGCGCTGCTCCATGAGCTGCAAGCCCCTGCCTCGCTGTGGAGCCCCTACTTAGCTCTCTGGCCCAAACTGGGCCAATTGGAACACCCTATGTTCTGGCCCGAAGAAGAACGCAAGAGACTGCTGCAGGGCACAGGGGTGCCTGAGGCCGTGGAGAAGGATCTGTCCAACATTCAAAGCGAGTACTGCTCCATCGTGCTGCCCTTCATGGAGGCTCACCCGGATCTTTTTAGCCACAGGGTCCGCTCCCTGGAGCTCTACCGCCAGCTTGTGGCTCTTGTGATGGCTTACAGCTTTCAGGAACCACTGGAGGAAGATGAGGATGAA---AAGGAGCCAAATTCCCCTTTGATGGTGCCTGCTGCAGACATACTAAATCATGTAGCCAATCACAATGCCAATCTAGAATACTCTCCAGATTGTCTTCGGATGGTAGCTACTCAGCCCATTCCTAAAGGCCATGAGATTTTCAATACTTATGGTCAAATGGCTAACTGGCAACTGATTCATATGTACGGTTTTGTTGAACCATATCCAGACAATACTGATGACACGGCTGACATTCAGATGGTGACAGTTCGTGAAGCAGCATTACAGGGGATAAAAGTTGAAGCTGAAAGGCTCTTATTACACGAACGCTGGGATTTCTTATGCAAACTGGAGATGGTAGGGGAAGAGGGGGCATTTGTGATTGGGCGAAAAGAAGTGCTGACTGATGAGGAACTGATCACCACACTCAAGGTACTGTGCATGTCTGCTGAAGAGTTCACAGAATTTAAAGATCACAGTGGATGGGAAGAT---AAGTGGGAAGAGGAC---AGC---CTGATGATCACAAATATTCCCAGGCTCAAGGCATCATGGAAACAGCTTCTTCGGGATAGTGTTTTGTTGACCCTGCAGACCTATGCCACAGACTTAAAAACTGAACAAGATTTACTCAGCAGT---GAGGTCTATGTTAAACTCAGCTGGAGGGAACAGCAAGCCTTACAGGTTCGTTATGGTCAGAAGATGATCTTACACCAATTATTGGAACTGACTAAT------------------------
>sorAra2
-------------------------------------------------------------------------------------------------------------------------------------------------------------------------------------------------------------------------------------------------------------------------------------------------------------------------------------------------AGCAAGGCGCGCTGCAGAGCCAGTCGGGCTGGGTGCCGCTGCTGTTAGCGCTGCTCCACGAGCTGCAGGCCCCGGCTTCCACCTGGAGCCCTTACTTCGCGCTCTGGCCCGAGCTGGGCCGGTTGGAGCACCCCATGTTCTGGCCGGAGGAGCAGCGCCGGCGGTTGCTGCAGGGCACGGGAGTCCCCGAGGCGGTGGAGAAGGATCTGGCCAACATCCGCAGCGAGTTCTGTTCCATCGTGCTGCCCTTCATGGAGGCCCACCCTGATCTTTTCAGCCCCGCGGTCCGCTCTCTGGAGCTCTACCGCCAGCTTGTGGCACTAGTGATGGCCTACAGCTTTCAGGAACCACTGGAGGAAGAGGATGAAGAA---AAGGAGCCCAATGCCCCTTTGATGGTGCCTGCTGCAGACATCCTAAATCATGTGGCCAACCACAATGCCAATCTAGAATACTCTCCAAACTGTCTTCGGATGGTAGCTACTCAGCCTATTCCTGAAGGCCATGAGATATTCAACACTTATGGTCAAATGGCTAACTGGCAACTGATCCATATGTATGGTTTTGTTGAACCATACCCTGACAACACTAATGATACAGCTGACATTCAGATGGTGACGGTTCGTGAAGCAGCTTTACAGGGAATAAACACTGAATCGGAAAAGCCACTGCTTTATGAACGCTGGGATTTCTTATGCAAACTGGAAATGGTAGGGGAAGAAGGAGCCTTTGTAATCGGGCGTAAAGAGGTGCTGACTGAAGAGGAACTGATCACCACGCTAAAGGTACTTTGCATGCCTGCTGAAGAGTTCAGAGAGTTTAAAGACCAGGATGAATGGGCTGATGACAAAGGGGAAGAGGAT---AGC---CTACTGATCACAAATATCCCCAAGCTCAAAGCATCATGGAAGCGACTTCTTCGGGACAGTGTTTTGTTGACCCTGAAAACCTATGCCACAGACTTAAAATCTGACCAAGCTTTACTCAGAAAT---GAGGTCTACTCTAAACTTGGCTGGAGGGAACAGCAAGCCTTACAGGTTTGCTACGGTCAGAAGATGATCTTACACCAGCTGTTAGAAATGACAAGTT-----------------------
>hetGla2
ATGGCGACTCGGGCCAAGCGC------GCAGCGCGGGCCGCGGGCGGTGGC---------------------GAGCAGGAA------------------------------------------CCCGAC------CCGGTGGCCGGCTTCCTGAGCTGGTGCGGGCGGGTGGGGCTGGAGCTGAGTCCCAAGGTGGCAGTGAGCAGGCAGGGCACAGTGGCCGGCTACGGAATGGTGGCCCGGGAGAGCGTGCAGCCCGGGGAGCTGCTGTTCGCGGTGCCGCGGGCCGCGCTCTTGTCCCCGCACACCTGCTCTATCGGCGGCCTCCTGGAGCGAGAGCGAGACGTACTGCAGAGCCAGTCGGGCTGGGTGCCGCTGCTGATGGCGCTGCTCCACGAACTGCAGGCTCCAGCCTCACCCTGGAGCCCCTACTTTGCGCTCTGGCCCGAGCTGGGCCGTCTGGAGCACCCCATGTTCTGGCCTGAGGAGGAGCGGCGGCGCTTGCTGCAGGGCACCGGTGTCCCCGAGGCTGTGGACAAGGATCTGGTCAACATCCGCGGCGAGTACTACGCCATCGTGCTGCCCTTCATGGAAGCCCATCCAGACCTGTTCGGTCCCAGTGTCCGCTCCCTGGAACTCTATCGCCAGCTCGTGGCCCTTGTGATGGCCTATAGCTTTCAGGAACCCCTGGAGGAAGAAGAGGAGGAA---AAGGAGCCAAACTCCCCTTTGATGGTGCCTGCAGCAGACATACTAAACCACTTAGCCAATCACAATGCCAATCTAGAGTACTCTGCAGATTACCTTCGGATGGTGGCTACTCGGTCCATTCCTAAAGGCCATGAGATTTTCAACACTTATGGGCAAATGGCTAATTGGCAGCTGATTCATATGTATGGTTTTGTTGAGCCGTATCCTGACAACACAGATGACACAGCTGACATTCAGATGGTGACTGTTCGTGAAGCAGCCTTACAGGGAGTGAAAGAGGAAGCTGAAAGGCTCCTCCTATTTGAGCGCTGGGATTTCTTATGCAAAATGGAGATGGTAGGGGAAGAGGGGGCATTCGTGATTGGACGTGAGGAGGTGCTGACTGAAGAGGAGCTGACCACCACACTCAAGGTACTGTGTATGCCTGCTGAGGAGTTCAGAGCTTTTAAGAACTGGGATGTATGGGGAAAGAATGAAAGGGAAGAGAAC---AGC---TTGACCATCACCAGTATCCCGAAACTCAAAGCATCGTGGAGACAGCTGCTTCGAGACAGTGTTCTTTTGACCTTACAGACCTACACCACAGACTTAAAAACTGACCAAGATATCCTCAGTAACAAGGAGGCCTATGCCAAACTCAGCTGGAGGGAACAGCAGGCCTTACAGGTTCGCTATGGACAGAAGATGATCTTACATCAGTTGTTGGCATTGACAAGT------------------------
>manPen1
----------------------------------------------------------------------------------------------------------------------------------------------------------------------------------------------------------------------------------------------------------------ATGGAGAG---------------CCACACGAAGCGCCGGCNNAGCAA---------------------------------------GGGGCGCTGCAGAGCGAGTCAGGTTGGGTGCCGCTGCTGCTGGCCCTGCTCCACGAGCTTCAGGACCCGGCTTCACACTGGAGTCCCTACTTTGCGCTCTGGCCCGAGCTAGGCCGCTTGGAGCACCCCATGTTCTGGCCAGAGGAGGAGCGCCATCGATTGTTGCGGGGCACAGGCGTACCTGAGGCGGTGGAGAAAGATTTGGCCAACATCCACAAGGAGTACTGTTCCATCGTGCTGCCCTTCATGGAAGCCCACCCCGATCTTTTCAGCCCTAGGGTTCACTCCCTGGAACTCTACCACCAGCTGGTAGCTGTTGTGATGGCCTACAGTTTTCAGGAACCACTGGAGGAAGATGATGATGAA---AAGGAGCCAAACTGCCCTTTGATGGTGCCTGCTGCAGACATACTAAACCACTTAGCCAATCACAATGCCAATCTAGAATACTGTACAGATTGTCTTCGGATGGTGGCCACTCAACCCATTCCTAAAGGCCATGAGATTTTCAACACTTACGGGCAGATGGCTAATTGGCAACTACTTCATATGTATGGTTTTGTTGAACCATATCCTGACAACACAGATGACACAGCTGACATTCAGATGGTGACAGTTCGTGAAGCAGCATTACAACGAACAAAAGTTGAAGCTGAAAGGCTCTGCCTGTTCGAACGCTGGGATTTTTTATGCAAACTGGAGATGGTAGGGGAAGAGGGAGCCTTTGTGATTGGGTGGGAGGAGGTGCTGACTGAAGAGGAACTGACTACTACCCTCAAGGTACTGTGCATGCCCGCTGAGGAGTTTAGAGAGTTTAAAGACCAGAATGGATGGGGAGATGATAAAAGGGAAGAGAAA---AGC---CTGACCATCACAAGTATCCCCAAGCTCACAGCATCATGGAGACAACTGCTTCGGGACAGTGTTTTGTTGACCCTGCAAACCTACACCACAGACTTAAAATCTGAACAAGAATTACTCAATAATAAGGAAGTCTATGCCCAACTCAGCTGGAGGGAACAGCAGGCCTTACAGGTTCGTTATGGTCAGAAGATGATCTTACACCAATTGTTGAAACTAACAAGTT-----------------------
>micOch1
------------------------------------------------------------------------------------------------------------------------------------------GTGGCCGGCTTCCTGCGCTGGTGCGCGGGAGTGGGGCTGGAGCTGAGTCCCAAGGTGGCGGTGAGCCGGCAGGGCACGGTGGCCGGCTATGGCATGGTGGCGCGGGAGAGTGTGCAGCCGGGGGAGCTGCTGTTCGCAGTGCCGCGTTCGGTGCTTCTGTCTCCCCACACCTGTTCCATCAGCGGCCTGCTGGAGCGAGAGCGAGGTACGCTGCAGAGCCTGTCGGGATGGGTGCCGCTGCTACTGGCGCTGCTCCACGAGCTGCAAGCCCCAGCCTCACTCTGGAGCCCCTACTTCGCGCTCTGGCCAGAGCTGGGGCGTTTGGAGCATCCCATGTTTTGGCCAGAGGAGGAGCGGCTGCGTCTCCTAAAGGGTACAGGTGTCCCGGAGGCCGTGGAGAAGGACTTGGTGAACATCCGCAGTGAATACTATTCCATCGTCCTGCCCTTCATGGAGGCTCACTCCGATTTCTTCAGCCCCACTGTTCGCTCTCTGGATCTCTATCGCCAGCTTGTGGCCCTTGTAATGGCTTATAGCTTCCAAGAACCACTGGAGGAAGAGGATGATGAA---AAGGAGCCCAACTCCCCCTTGATGGTGCCTGCTGCAGACATACTAAACCATATAGCCAGCCACAATGCCAATCTAGAGTACTCTGCAGATTATCTCCGGATGGTAGCTACTCAGCCCATTCCGAAAGGTCATGAGATTTTCAACACATATGGGCAGATGGCTAATTGGCAACTGATTCATATGTATGGCTTTGCTGAGCCCTATCCCGACAACACAGACGACACCGCTGACATTCAGATGGTGACAGTCCGAGACGCTGCACTGCAGGGAGCCAAGGATGAAGCTGAAAGGCAGCTCTTGTGTGAACGCTGGGATTTCCTGTGTACACTGGAGATGGTAGGGACAGAGGGAGCCTTTGTGATTGGTCGTGAGGAGGTATTGACTGAAGAGGAACTAGCCACCACACTCAAGGTGCTGTGCATGCCTGCCGAGGAGTTCCAAGGCTATAAAGTCCAGGCTGGACGGGGAGAGCAAGAAAGAGAAGAGGAC---GGT---TTGAAAATCACAAACATTCCCAAGCTCCAAGTAGCATGGAGACGGCTTCTTCGAGACAGTGTTCTGTTGACTCTACAGACCTATGCCACAGACTTAAAAACTGATCAAGATTTACTTAGTAATAAGGAGGTCTACGCCAAGCTCAGCTGGCGGGAACAGCAAGCCTTACAAGTCCGCTATGGTCAAAAGATGATCTTACACCAGTTGTTGGAACTCACAAATGAG---------CAGCTTCCC---
>mm10
ATGGCGGCCCCCGCCAAGCGCGCGCGGCCTGCGGGGTCC---AGCGGCGGC---------------------GAGCCCGAG------------------------------------------GGCGAC------GCGGTGGCCGGCTTCCTGCGCTGGTGCAGGCGAGTGGGGCTGGAGCTGAGTCCTAAG---------AGCCGGCAGGGCACGGTGGCCGGCTATGGCATGGTGGCGCGGGAGAGCGTGCGGGCCGGGGAGCTCCTTTTCGCAGTGCCGCGGTCCGCGCTTCTGTCCCCCCACACCTGTTCCATCAGCGGCCTGCTGGAGCGAGAGCGAGGCGCGCTGCAGAGCCTGTCTGGGTGGGTGCCGCTGCTGCTGGCGCTGCTCCACGAGCTCCAGGCCCCAGCATCACCCTGGAGCCCTTACTTCGCGCTCTGGCCAGAGCTGGGGCGTTTGGAGCATCCCATGTTTTGGCCGGAGGAAGAGCGGTTGCGACTCCTAAAGGGTACAGGTGTCCCCGAAGCCGTGGAGAAGGATTTGGTGAACATCCGTAGCGAATACTATTCCATCGTCCTGCCCTTCATGGAGGCTCACTCGGATCTCTTCAGCCCCTCTGTTCGCTCCCTGGAACTCTATCAGCAGCTCGTGGCCCTCGTGATGGCTTATAGCTTTCAAGAACCGCTGGAGGAAGATGATGATGAA---AAGGAGCCCAACTCACCCTTGATGGTGCCTGCTGCAGACATACTAAACCACATAGCCAATCATAATGCCAATCTAGAGTACTCGGCAGATTATCTCCGGATGGTGGCTACTCAGCCCATTCTTGAAGGTCATGAAATCTTCAACACATATGGGCAAATGGCTAACTGGCAACTGATTCATATGTATGGTTTTGCTGAGCCCTATCCTAACAACACAGACGACACGGCTGACATTCAGATGGTGACAGTCCGAGATGCTGCACTGCAGGGAACAAAGGATGAAACTGAAAAGCTGCTCGTGTGTGAACGCTGGGATTTCCTGTGCAAACAGGAGATGGTAGGGGAAGAGGGAGCCTTTGTGATAGGTTGTGAGGAGGTGCTGACTGAAGAGGAGCTAGCCACCACACTGAAGGTACTGTGCATGCCTGCTGAGGAGTTCAGAGACTATAAAGAGCGGGCTGGATGGGGAGAGGAGGAGACAGAAGACGAC---AGT---TTGGCAATCACAGATATCCCCAAGCTCCAAGAATCATGGAAACGGCTTCTTCGAAACAGTGTTCTGTTGACCCTACAGACCTACACCACAGACTTAAAAACAGACCAGGACTTACTCAGTAATAAGGAGGCCTATGCCACGCTGAGCTGGCGCGAACAACAAGCCTTACAGGTCCGCTATGGTCAGAAGATGATCTTACATCGGGTGTTGGAACTCACAAAT------------------------
>rn6
------------------------------------------------------------------------------------------------------------------------------------------GTGGCCGGCTTCCTGCGCTGGTGCACGCGAGTGGGGCTGGAGCTGAGTCCCAAGGTGCTGGTGAGCCGGCAGGGCACGGTGGCCGGCTACGGCATGGTGGCGCGGGAGAGCGTGCAGCCCGGGGAGCTGCTGTTCGCAGTGCCGCGGTCCGCGCTCCTGTCTCCCCACACCTGTTCCATCAGCGACCTGCTCGAGCGAGAGCGAGGCGCGCTGCAGAGTCTGTCCGGGTGGGTGCCGCTGCTGCTGGCGCTGCTCCACGAGCTGCAGGCCCCCGCCTCACCCTGGAGCCCCTACTTCGCGCTCTGGCCAGAGCTGGGGCGATTGGAGCATCCCATGTTTTGGCCGGAGGAAGAGCGGTTGCGCCTCCTAAAGGGTACAGGTGTCCCAGAGGCCGTGGAGAAGGATTTGGTGAACATCCGTAGCGAATACTATTCCATCGTCCTGCCCTTCATGGAGGCTCACTCCGATCTCTTCAGCCCCACTGTTCGCTCCCTGGAGCTCTATCGCCAGCTCGTGGCTCTTGTCATGGCTTATAGCTTTCAAGAACCGCTGGAGGAGGAGGAGGATGAA---AAGGAGCCCAACTCCCCGTTGATGGTGCCCGCTGCAGACATTCTAAACCACATAGCCAATCATAATGCCAACCTAGAGTACTCTGCAGAATATCTCCGAATGGTGGCTACTCAACCCATTCTCAAAGGTCACGAAATCTTCAACACATATGGGCAAATGGCTAACTGGCAGCTGATTCACATGTATGGTTTCGCCGAGCCCTACCCTAACAACACAGATGACACAGCGGACATTCAGATGGTGGCAGTCCGCGAAGCTGCACTGCAGGGAACAGAGGATGAAACCGAGAGGCTGCTCCTATGTGAACGCTGGGATTTCCTGTGCAAACAGGAGCTGGTAGGGGAAGAGGGAGCCTTTGTGATAGGTCGTGAGGAGGTGCTGACTGAAGAGGAGCTAGCCACCACACTTAAGGTACTGTGCATGCCTGCTGAGGAGTTCAGAGACTACAAAGAGCGGGCTGGATGGGGAGAGGAAGAGACTGAAGATGGC---AGT---CTGGCAATCACAAATATCCCCAAGCTCCAAGAATCGTGGAAACGGCTTCTTCGAGACAGTGTTCTGTTGACCCTACAGACCTATGCCACAGACTTAAAAACTGAGCAGGATTTACTCAGTAACAAGGAGGTCTATGCCAAGCTGAGCTGGCGGGAGCAGCAAGCCTTGCAGGTCCGCTATGGTCAGAAGATGATCTTGCATCGGTTGCTAGAACTCACAAGT------------------------
>echTel2
------------------------------------------------------------------------------------------------------------------------------------------------------------------------------------------------GTGGCGGTGAGCCGGCAGGGCACGGTGGCCGGCTACGGCATGGTGGCCCAGGACACTGTGGAGGCTGGGGAGCTGCTGTTCGCGGTGCCACGGGCCGCGCTCCTGTCTCCAAACACCTGCTCCATCAGCGCCCTGCTGGAACGAGAGCAAAGTGCCCTGCAGAGCCAGTCGGGCTGGGTGCCCCTCCTGCTGGCGCTGCTCCATGAACTGCAGGCCCCCGCCTCCTTCTGGAACCCATATTTCGCGCTCTGGCCGGACCTGGGCCGCCTGCAGCACCCCATGTTCTGGCCCGAGGATGAACGCCGGCGATTGCTGCAGGGCACGGGCGTGCCTGAGGCTGTGGAGAAGGACTTGGTCAACATCGGCAGCGAGTTCCACTCCGTCGTCCTACCCTTCATGGAAGCCCACCCTGATCTCTTCAGCCCCCGGGTGCGGTCCCTGGAGCTCTACCAGCAGCTTGTGGCTCTGGTGATGGCCTACAGCTTTCAGGAACTACTAGAGGAAGATGATGATGAAGAAAAGGAGCCAAATTCCCCCTTGATGGTGCCTGCTGCAGACATACTGAACCACATAGCCAATCACAATGCCAATCTGGAATTCTCGGCAGAGTGTTTACGGATGGTTGCCACCCAGCCCATTCCAAAAGGCCACGAGATTTTCAACACTTATGGGCAAATGGCGAATTGGCAACTGATTCACATGTATGGTTTTGTTGAGCCCTATCCCGGCAACACTAATGACACTGCGGACATTCAGATGGTAACAGTTTGTGAAGCAGCATTGCAGGGAACAAAGGTTGAAGCTGAAAGGCTCCTACTGAAGGAACGCTGGGATTTCTTGTGCCAACTGGAGATGGTAGGGGAGGAGGGAGCCTTTGTGATTGGGCAGGAGGAGGTGATAACTGAAGAAGAGCTGCTTACCACACTTAAGGTACTGTGCATGCCTCCTGAGGAGTTCAGGGAGTTTAAAGACCAAGCTGGCTGGGAAGATGCTAACAGGGACGAGGAT---GGCTGCCTCCCCGTCACAGATATACCCAAGTTCAGAGCATCATGGAGGCAGCTCCTTCGGGACAGTGTTCTGTTGACCCTGGAAACCTATGCTACAGACTTACAAACTGATCAAGATTTGCTCGCCAATAAGGAGGTGCACGCCAAACTCAGCTGGAGGGAACAGCAAGCTCTCCAGGTCCGCTACGGTCAGAAGATAATCTTACATCACCTGTTGGAACTGACAAGA------------------------
